# Supplementary material for: A collection of forcefield precursors for metal–organic frameworks
Source: RSC Adv. 2019 Nov 13;9(63):36492–507. doi: 10.1039/c9ra07327b (PMC9075174; doi:10.1039/c9ra07327b)
Supplement: RA-009-C9RA07327B-s3242 [file RA-009-C9RA07327B-s3242.txt]

PUZMAZ_clean5b

53.0132    0.00000000    0.00000000
26.5066    45.91077794    0.00000000
26.5066    15.30359264    43.28509655

     1    67.43544106    67.43544106    67.43544106    7[6-(6,7),6-(6,7)]
     2   71.078508164   71.078508164   71.078508164    7[6-(1,6),6-(1,6),27-(7,7,7,7,7)]
     3   74.021801028   74.021801028   74.021801028    7[6-(16),27-(7,7,7,7,7)]
     4    73.28809834    73.28809834    73.28809834    7[6-(1,6),6-(1,6),27-(7,7,7,7,7)]
     5   73.718035392   73.718035392   73.718035392    7[6-(6,7),6-(6,7)]
     6   75.157343772   75.157343772   75.157343772    7[6-(6,7),6-(6,7)]
     7   75.028521696   75.028521696   75.028521696    7[6-(6,7),6-(6,7)]
     8   72.965778084   72.965778084   72.965778084    7[6-(1,6),6-(1,6)]
     9   78.471198904   78.471198904   78.471198904    7[6-(1,6),6-(1,6)]
    10   71.783053592   71.783053592   71.783053592    7[6-(16),27-(7)]
    11   61.658062524   61.658062524   61.658062524    7[6-(6,7),6-(6,7)]
    12    60.01359306    60.01359306    60.01359306    7[6-(1,6),6-(1,6),27-(7,7,7,7,7)]
    13   60.691101756   60.691101756   60.691101756    7[6-(16),27-(7,7,7,7,7)]
    14   57.811424732   57.811424732   57.811424732    7[6-(1,6),6-(1,6),27-(7,7,7,7,7)]
    15   53.138311152   53.138311152   53.138311152    7[6-(6,7),6-(6,7)]
    16    54.39419386    54.39419386    54.39419386    7[6-(6,7),6-(6,7)]
    17     52.0324558     52.0324558     52.0324558    7[6-(6,7),6-(6,7)]
    18   48.389918828   48.389918828   48.389918828    7[6-(1,6),6-(1,6)]
    19   53.206168048   53.206168048   53.206168048    7[6-(1,6),6-(1,6)]
    20    47.86561828    47.86561828    47.86561828    7[6-(16),27-(7)]
    21   70.874937476   70.874937476   70.874937476    7[6-(6,7),6-(6,7)]
    22    72.51940694    72.51940694    72.51940694    7[6-(1,6),6-(1,6),27-(7,7,7,7,7)]
    23   71.841898244   71.841898244   71.841898244    7[6-(16),27-(7,7,7,7,7)]
    24   74.721575268   74.721575268   74.721575268    7[6-(1,6),6-(1,6),27-(7,7,7,7,7)]
    25   79.394688848   79.394688848   79.394688848    7[6-(6,7),6-(6,7)]
    26    78.13880614    78.13880614    78.13880614    7[6-(6,7),6-(6,7)]
    27     80.5005442     80.5005442     80.5005442    7[6-(6,7),6-(6,7)]
    28   84.143081172   84.143081172   84.143081172    7[6-(1,6),6-(1,6)]
    29   79.326831952   79.326831952   79.326831952    7[6-(1,6),6-(1,6)]
    30    84.66738172    84.66738172    84.66738172    7[6-(16),27-(7)]
    31    65.09755894    65.09755894    65.09755894    7[6-(6,7),6-(6,7)]
    32   61.454491836   61.454491836   61.454491836    7[6-(1,6),6-(1,6),27-(7,7,7,7,7)]
    33   58.511198972   58.511198972   58.511198972    7[6-(16),27-(7,7,7,7,7)]
    34    59.24490166    59.24490166    59.24490166    7[6-(1,6),6-(1,6),27-(7,7,7,7,7)]
    35   58.814964608   58.814964608   58.814964608    7[6-(6,7),6-(6,7)]
    36   57.375656228   57.375656228   57.375656228    7[6-(6,7),6-(6,7)]
    37   57.504478304   57.504478304   57.504478304    7[6-(6,7),6-(6,7)]
    38   59.567221916   59.567221916   59.567221916    7[6-(1,6),6-(1,6)]
    39   54.061801096   54.061801096   54.061801096    7[6-(1,6),6-(1,6)]
    40   60.749946408   60.749946408   60.749946408    7[6-(16),27-(7)]
    41   66.244764588   66.244764588   66.244764588    7[6-(6,7),6-(6,7)]
    42    71.02708536    71.02708536    71.02708536    7[6-(1,6),6-(1,6),27-(7,7,7,7,7)]
    43   71.932550816   71.932550816   71.932550816    7[6-(16),27-(7,7,7,7,7)]
    44   73.198506032   73.198506032   73.198506032    7[6-(1,6),6-(1,6),27-(7,7,7,7,7)]
    45   74.533378408   74.533378408   74.533378408    7[6-(6,7),6-(6,7)]
    46   73.617840444   73.617840444   73.617840444    7[6-(6,7),6-(6,7)]
    47   74.584801212   74.584801212   74.584801212    7[6-(6,7),6-(6,7)]
    48   77.360042232   77.360042232   77.360042232    7[6-(1,6),6-(1,6)]
    49    73.30665296    73.30665296    73.30665296    7[6-(1,6),6-(1,6)]
    50   78.987547472   78.987547472   78.987547472    7[6-(16),27-(7)]
    51   66.288235412   66.288235412   66.288235412    7[6-(6,7),6-(6,7)]
    52    61.50591464    61.50591464    61.50591464    7[6-(1,6),6-(1,6),27-(7,7,7,7,7)]
    53   60.600449184   60.600449184   60.600449184    7[6-(16),27-(7,7,7,7,7)]
    54   59.334493968   59.334493968   59.334493968    7[6-(1,6),6-(1,6),27-(7,7,7,7,7)]
    55   57.999621592   57.999621592   57.999621592    7[6-(6,7),6-(6,7)]
    56   58.915159556   58.915159556   58.915159556    7[6-(6,7),6-(6,7)]
    57   57.948198788   57.948198788   57.948198788    7[6-(6,7),6-(6,7)]
    58   55.172957768   55.172957768   55.172957768    7[6-(1,6),6-(1,6)]
    59    59.22634704    59.22634704    59.22634704    7[6-(1,6),6-(1,6)]
    60   53.545452528   53.545452528   53.545452528    7[6-(16),27-(7)]
    61   72.065613948   72.065613948   72.065613948    7[6-(6,7),6-(6,7)]
    62   72.570829744   72.570829744   72.570829744    7[6-(1,6),6-(1,6),27-(7,7,7,7,7)]
    63   73.931148456   73.931148456   73.931148456    7[6-(16),27-(7,7,7,7,7)]
    64   74.811167576   74.811167576   74.811167576    7[6-(1,6),6-(1,6),27-(7,7,7,7,7)]
    65   78.579345832   78.579345832   78.579345832    7[6-(6,7),6-(6,7)]
    66   79.678309468   79.678309468   79.678309468    7[6-(6,7),6-(6,7)]
    67   80.944264684   80.944264684   80.944264684    7[6-(6,7),6-(6,7)]
    68   79.748817024   79.748817024   79.748817024    7[6-(1,6),6-(1,6)]
    69   84.491377896   84.491377896   84.491377896    7[6-(1,6),6-(1,6)]
    70    77.46288784    77.46288784    77.46288784    7[6-(16),27-(7)]
    71   60.467386052   60.467386052   60.467386052    7[6-(6,7),6-(6,7)]
    72   59.962170256   59.962170256   59.962170256    7[6-(1,6),6-(1,6),27-(7,7,7,7,7)]
    73   58.601851544   58.601851544   58.601851544    7[6-(16),27-(7,7,7,7,7)]
    74   57.721832424   57.721832424   57.721832424    7[6-(1,6),6-(1,6),27-(7,7,7,7,7)]
    75   53.953654168   53.953654168   53.953654168    7[6-(6,7),6-(6,7)]
    76   52.854690532   52.854690532   52.854690532    7[6-(6,7),6-(6,7)]
    77   51.588735316   51.588735316   51.588735316    7[6-(6,7),6-(6,7)]
    78   52.784182976   52.784182976   52.784182976    7[6-(1,6),6-(1,6)]
    79   48.041622104   48.041622104   48.041622104    7[6-(1,6),6-(1,6)]
    80    55.07011216    55.07011216    55.07011216    7[6-(16),27-(7)]
    81   61.636327112   61.636327112   61.636327112    7[6-(6,7),6-(6,7)]
    82    64.77417842    64.77417842    64.77417842    7[6-(1,6),6-(1,6),27-(7,7,7,7,7)]
    83   66.357152572   66.357152572   66.357152572    7[6-(16),27-(7,7,7,7,7)]
    84   64.743430764   64.743430764   64.743430764    7[6-(1,6),6-(1,6),27-(7,7,7,7,7)]
    85    61.40518956    61.40518956    61.40518956    7[6-(6,7),6-(6,7)]
    86   61.745534304   61.745534304   61.745534304    7[6-(6,7),6-(6,7)]
    87   60.350757012   60.350757012   60.350757012    7[6-(6,7),6-(6,7)]
    88    59.48346106    59.48346106    59.48346106    7[6-(1,6),6-(1,6)]
    89   60.246321008   60.246321008   60.246321008    7[6-(1,6),6-(1,6)]
    90   60.586665752   60.586665752   60.586665752    7[6-(16),27-(7)]
    91   67.457176472   67.457176472   67.457176472    7[6-(6,7),6-(6,7)]
    92   66.317922804   66.317922804   66.317922804    7[6-(1,6),6-(1,6),27-(7,7,7,7,7)]
    93   68.355750212   68.355750212   68.355750212    7[6-(16),27-(7,7,7,7,7)]
    94   66.356092308   66.356092308   66.356092308    7[6-(1,6),6-(1,6),27-(7,7,7,7,7)]
    95   65.451156984   65.451156984   65.451156984    7[6-(6,7),6-(6,7)]
    96   67.806003328   67.806003328   67.806003328    7[6-(6,7),6-(6,7)]
    97   66.710220484   66.710220484   66.710220484    7[6-(6,7),6-(6,7)]
    98   61.872235852   61.872235852   61.872235852    7[6-(1,6),6-(1,6)]
    99   71.431045944   71.431045944   71.431045944    7[6-(1,6),6-(1,6)]
   100    59.06200612    59.06200612    59.06200612    7[6-(16),27-(7)]
   101   70.896672888   70.896672888   70.896672888    7[6-(6,7),6-(6,7)]
   102    67.75882158    67.75882158    67.75882158    7[6-(1,6),6-(1,6),27-(7,7,7,7,7)]
   103   66.175847428   66.175847428   66.175847428    7[6-(16),27-(7,7,7,7,7)]
   104   67.789569236   67.789569236   67.789569236    7[6-(1,6),6-(1,6),27-(7,7,7,7,7)]
   105    71.12781044    71.12781044    71.12781044    7[6-(6,7),6-(6,7)]
   106   70.787465696   70.787465696   70.787465696    7[6-(6,7),6-(6,7)]
   107   72.182242988   72.182242988   72.182242988    7[6-(6,7),6-(6,7)]
   108    73.04953894    73.04953894    73.04953894    7[6-(1,6),6-(1,6)]
   109   72.286678992   72.286678992   72.286678992    7[6-(1,6),6-(1,6)]
   110   71.946334248   71.946334248   71.946334248    7[6-(16),27-(7)]
   111   65.075823528   65.075823528   65.075823528    7[6-(6,7),6-(6,7)]
   112   66.215077196   66.215077196   66.215077196    7[6-(1,6),6-(1,6),27-(7,7,7,7,7)]
   113   64.177249788   64.177249788   64.177249788    7[6-(16),27-(7,7,7,7,7)]
   114   66.176907692   66.176907692   66.176907692    7[6-(1,6),6-(1,6),27-(7,7,7,7,7)]
   115   67.081843016   67.081843016   67.081843016    7[6-(6,7),6-(6,7)]
   116   64.726996672   64.726996672   64.726996672    7[6-(6,7),6-(6,7)]
   117   65.822779516   65.822779516   65.822779516    7[6-(6,7),6-(6,7)]
   118   70.660764148   70.660764148   70.660764148    7[6-(1,6),6-(1,6)]
   119   61.101954056   61.101954056   61.101954056    7[6-(1,6),6-(1,6)]
   120    73.47099388    73.47099388    73.47099388    7[6-(16),27-(7)]
   121   65.075823528   65.075823528   65.075823528    7[6-(6,7),6-(6,7)]
   122   66.215077196   66.215077196   66.215077196    7[6-(1,6),6-(1,6),27-(7,7,7,7,7)]
   123   64.177249788   64.177249788   64.177249788    7[6-(16),27-(7,7,7,7,7)]
   124   66.176907692   66.176907692   66.176907692    7[6-(1,6),6-(1,6),27-(7,7,7,7,7)]
   125   67.081843016   67.081843016   67.081843016    7[6-(6,7),6-(6,7)]
   126   64.726996672   64.726996672   64.726996672    7[6-(6,7),6-(6,7)]
   127   65.822779516   65.822779516   65.822779516    7[6-(6,7),6-(6,7)]
   128   70.660764148   70.660764148   70.660764148    7[6-(1,6),6-(1,6)]
   129   61.101954056   61.101954056   61.101954056    7[6-(1,6),6-(1,6)]
   130    73.47099388    73.47099388    73.47099388    7[6-(16),27-(7)]
   131   44.390072888   44.390072888   44.390072888    7[6-(6,7),6-(6,7)]
   132    41.25222158    41.25222158    41.25222158    7[6-(1,6),6-(1,6),27-(7,7,7,7,7)]
   133   92.682447428   92.682447428   92.682447428    7[6-(16),27-(7,7,7,7,7)]
   134   41.282969236   41.282969236   41.282969236    7[6-(1,6),6-(1,6),27-(7,7,7,7,7)]
   135    44.62121044    44.62121044    44.62121044    7[6-(6,7),6-(6,7)]
   136   44.280865696   44.280865696   44.280865696    7[6-(6,7),6-(6,7)]
   137   45.675642988   45.675642988   45.675642988    7[6-(6,7),6-(6,7)]
   138    46.54293894    46.54293894    46.54293894    7[6-(1,6),6-(1,6)]
   139   45.780078992   45.780078992   45.780078992    7[6-(1,6),6-(1,6)]
   140   45.439734248   45.439734248   45.439734248    7[6-(16),27-(7)]
   141   67.457176472   67.457176472   67.457176472    7[6-(6,7),6-(6,7)]
   142   66.317922804   66.317922804   66.317922804    7[6-(1,6),6-(1,6),27-(7,7,7,7,7)]
   143   68.355750212   68.355750212   68.355750212    7[6-(16),27-(7,7,7,7,7)]
   144   66.356092308   66.356092308   66.356092308    7[6-(1,6),6-(1,6),27-(7,7,7,7,7)]
   145   65.451156984   65.451156984   65.451156984    7[6-(6,7),6-(6,7)]
   146   67.806003328   67.806003328   67.806003328    7[6-(6,7),6-(6,7)]
   147   66.710220484   66.710220484   66.710220484    7[6-(6,7),6-(6,7)]
   148   61.872235852   61.872235852   61.872235852    7[6-(1,6),6-(1,6)]
   149   71.431045944   71.431045944   71.431045944    7[6-(1,6),6-(1,6)]
   150    59.06200612    59.06200612    59.06200612    7[6-(16),27-(7)]
   151   88.142927112   88.142927112   88.142927112    7[6-(6,7),6-(6,7)]
   152    91.28077842    91.28077842    91.28077842    7[6-(1,6),6-(1,6),27-(7,7,7,7,7)]
   153   39.850552572   39.850552572   39.850552572    7[6-(16),27-(7,7,7,7,7)]
   154   91.250030764   91.250030764   91.250030764    7[6-(1,6),6-(1,6),27-(7,7,7,7,7)]
   155    87.91178956    87.91178956    87.91178956    7[6-(6,7),6-(6,7)]
   156   88.252134304   88.252134304   88.252134304    7[6-(6,7),6-(6,7)]
   157   86.857357012   86.857357012   86.857357012    7[6-(6,7),6-(6,7)]
   158    85.99006106    85.99006106    85.99006106    7[6-(1,6),6-(1,6)]
   159   86.752921008   86.752921008   86.752921008    7[6-(1,6),6-(1,6)]
   160   87.093265752   87.093265752   87.093265752    7[6-(16),27-(7)]
   161   88.164662524   88.164662524   88.164662524    7[6-(6,7),6-(6,7)]
   162    86.52019306    86.52019306    86.52019306    7[6-(1,6),6-(1,6),27-(7,7,7,7,7)]
   163   60.691101756   60.691101756   60.691101756    7[6-(16),27-(7,7,7,7,7)]
   164   84.318024732   84.318024732   84.318024732    7[6-(1,6),6-(1,6),27-(7,7,7,7,7)]
   165   79.644911152   79.644911152   79.644911152    7[6-(6,7),6-(6,7)]
   166    80.90079386    80.90079386    80.90079386    7[6-(6,7),6-(6,7)]
   167     78.5390558     78.5390558     78.5390558    7[6-(6,7),6-(6,7)]
   168   74.896518828   74.896518828   74.896518828    7[6-(1,6),6-(1,6)]
   169   79.712768048   79.712768048   79.712768048    7[6-(1,6),6-(1,6)]
   170    74.37221828    74.37221828    74.37221828    7[6-(16),27-(7)]
   171    67.43544106    67.43544106    67.43544106    7[6-(6,7),6-(6,7)]
   172   71.078508164   71.078508164   71.078508164    7[6-(1,6),6-(1,6),27-(7,7,7,7,7)]
   173   47.515201028   47.515201028   47.515201028    7[6-(16),27-(7,7,7,7,7)]
   174    73.28809834    73.28809834    73.28809834    7[6-(1,6),6-(1,6),27-(7,7,7,7,7)]
   175   73.718035392   73.718035392   73.718035392    7[6-(6,7),6-(6,7)]
   176   75.157343772   75.157343772   75.157343772    7[6-(6,7),6-(6,7)]
   177   75.028521696   75.028521696   75.028521696    7[6-(6,7),6-(6,7)]
   178   72.965778084   72.965778084   72.965778084    7[6-(1,6),6-(1,6)]
   179   78.471198904   78.471198904   78.471198904    7[6-(1,6),6-(1,6)]
   180   71.783053592   71.783053592   71.783053592    7[6-(16),27-(7)]
   181    65.09755894    65.09755894    65.09755894    7[6-(6,7),6-(6,7)]
   182   61.454491836   61.454491836   61.454491836    7[6-(1,6),6-(1,6),27-(7,7,7,7,7)]
   183   85.017798972   85.017798972   85.017798972    7[6-(16),27-(7,7,7,7,7)]
   184    59.24490166    59.24490166    59.24490166    7[6-(1,6),6-(1,6),27-(7,7,7,7,7)]
   185   58.814964608   58.814964608   58.814964608    7[6-(6,7),6-(6,7)]
   186   57.375656228   57.375656228   57.375656228    7[6-(6,7),6-(6,7)]
   187   57.504478304   57.504478304   57.504478304    7[6-(6,7),6-(6,7)]
   188   59.567221916   59.567221916   59.567221916    7[6-(1,6),6-(1,6)]
   189   54.061801096   54.061801096   54.061801096    7[6-(1,6),6-(1,6)]
   190   60.749946408   60.749946408   60.749946408    7[6-(16),27-(7)]
   191   44.368337476   44.368337476   44.368337476    7[6-(6,7),6-(6,7)]
   192    46.01280694    46.01280694    46.01280694    7[6-(1,6),6-(1,6),27-(7,7,7,7,7)]
   193   71.841898244   71.841898244   71.841898244    7[6-(16),27-(7,7,7,7,7)]
   194   48.214975268   48.214975268   48.214975268    7[6-(1,6),6-(1,6),27-(7,7,7,7,7)]
   195   52.888088848   52.888088848   52.888088848    7[6-(6,7),6-(6,7)]
   196    51.63220614    51.63220614    51.63220614    7[6-(6,7),6-(6,7)]
   197     53.9939442     53.9939442     53.9939442    7[6-(6,7),6-(6,7)]
   198   57.636481172   57.636481172   57.636481172    7[6-(1,6),6-(1,6)]
   199   52.820231952   52.820231952   52.820231952    7[6-(1,6),6-(1,6)]
   200    58.16078172    58.16078172    58.16078172    7[6-(16),27-(7)]
   201   45.559013948   45.559013948   45.559013948    7[6-(6,7),6-(6,7)]
   202   46.064229744   46.064229744   46.064229744    7[6-(1,6),6-(1,6),27-(7,7,7,7,7)]
   203   73.931148456   73.931148456   73.931148456    7[6-(16),27-(7,7,7,7,7)]
   204   48.304567576   48.304567576   48.304567576    7[6-(1,6),6-(1,6),27-(7,7,7,7,7)]
   205   52.072745832   52.072745832   52.072745832    7[6-(6,7),6-(6,7)]
   206   53.171709468   53.171709468   53.171709468    7[6-(6,7),6-(6,7)]
   207   54.437664684   54.437664684   54.437664684    7[6-(6,7),6-(6,7)]
   208   53.242217024   53.242217024   53.242217024    7[6-(1,6),6-(1,6)]
   209   57.984777896   57.984777896   57.984777896    7[6-(1,6),6-(1,6)]
   210    50.95628784    50.95628784    50.95628784    7[6-(16),27-(7)]
   211   86.973986052   86.973986052   86.973986052    7[6-(6,7),6-(6,7)]
   212   86.468770256   86.468770256   86.468770256    7[6-(1,6),6-(1,6),27-(7,7,7,7,7)]
   213   58.601851544   58.601851544   58.601851544    7[6-(16),27-(7,7,7,7,7)]
   214   84.228432424   84.228432424   84.228432424    7[6-(1,6),6-(1,6),27-(7,7,7,7,7)]
   215   80.460254168   80.460254168   80.460254168    7[6-(6,7),6-(6,7)]
   216   79.361290532   79.361290532   79.361290532    7[6-(6,7),6-(6,7)]
   217   78.095335316   78.095335316   78.095335316    7[6-(6,7),6-(6,7)]
   218   79.290782976   79.290782976   79.290782976    7[6-(1,6),6-(1,6)]
   219   74.548222104   74.548222104   74.548222104    7[6-(1,6),6-(1,6)]
   220    81.57671216    81.57671216    81.57671216    7[6-(16),27-(7)]
   221   66.244764588   66.244764588   66.244764588    7[6-(6,7),6-(6,7)]
   222    71.02708536    71.02708536    71.02708536    7[6-(1,6),6-(1,6),27-(7,7,7,7,7)]
   223   45.425950816   45.425950816   45.425950816    7[6-(16),27-(7,7,7,7,7)]
   224   73.198506032   73.198506032   73.198506032    7[6-(1,6),6-(1,6),27-(7,7,7,7,7)]
   225   74.533378408   74.533378408   74.533378408    7[6-(6,7),6-(6,7)]
   226   73.617840444   73.617840444   73.617840444    7[6-(6,7),6-(6,7)]
   227   74.584801212   74.584801212   74.584801212    7[6-(6,7),6-(6,7)]
   228   77.360042232   77.360042232   77.360042232    7[6-(1,6),6-(1,6)]
   229    73.30665296    73.30665296    73.30665296    7[6-(1,6),6-(1,6)]
   230   78.987547472   78.987547472   78.987547472    7[6-(16),27-(7)]
   231   66.288235412   66.288235412   66.288235412    7[6-(6,7),6-(6,7)]
   232    61.50591464    61.50591464    61.50591464    7[6-(1,6),6-(1,6),27-(7,7,7,7,7)]
   233   87.107049184   87.107049184   87.107049184    7[6-(16),27-(7,7,7,7,7)]
   234   59.334493968   59.334493968   59.334493968    7[6-(1,6),6-(1,6),27-(7,7,7,7,7)]
   235   57.999621592   57.999621592   57.999621592    7[6-(6,7),6-(6,7)]
   236   58.915159556   58.915159556   58.915159556    7[6-(6,7),6-(6,7)]
   237   57.948198788   57.948198788   57.948198788    7[6-(6,7),6-(6,7)]
   238   55.172957768   55.172957768   55.172957768    7[6-(1,6),6-(1,6)]
   239    59.22634704    59.22634704    59.22634704    7[6-(1,6),6-(1,6)]
   240   53.545452528   53.545452528   53.545452528    7[6-(16),27-(7)]
   241    38.59095894    38.59095894    38.59095894    7[6-(6,7),6-(6,7)]
   242   34.947891836   34.947891836   34.947891836    7[6-(1,6),6-(1,6),27-(7,7,7,7,7)]
   243   32.004598972   32.004598972   32.004598972    7[6-(16),27-(7,7,7,7,7)]
   244    32.73830166    32.73830166    32.73830166    7[6-(1,6),6-(1,6),27-(7,7,7,7,7)]
   245   32.308364608   32.308364608   32.308364608    7[6-(6,7),6-(6,7)]
   246   30.869056228   30.869056228   30.869056228    7[6-(6,7),6-(6,7)]
   247   30.997878304   30.997878304   30.997878304    7[6-(6,7),6-(6,7)]
   248   33.060621916   33.060621916   33.060621916    7[6-(1,6),6-(1,6)]
   249   27.555201096   27.555201096   27.555201096    7[6-(1,6),6-(1,6)]
   250   34.243346408   34.243346408   34.243346408    7[6-(16),27-(7)]
   251   44.368337476   44.368337476   44.368337476    7[6-(6,7),6-(6,7)]
   252    46.01280694    46.01280694    46.01280694    7[6-(1,6),6-(1,6),27-(7,7,7,7,7)]
   253   45.335298244   45.335298244   45.335298244    7[6-(16),27-(7,7,7,7,7)]
   254   48.214975268   48.214975268   48.214975268    7[6-(1,6),6-(1,6),27-(7,7,7,7,7)]
   255   52.888088848   52.888088848   52.888088848    7[6-(6,7),6-(6,7)]
   256    51.63220614    51.63220614    51.63220614    7[6-(6,7),6-(6,7)]
   257     53.9939442     53.9939442     53.9939442    7[6-(6,7),6-(6,7)]
   258   57.636481172   57.636481172   57.636481172    7[6-(1,6),6-(1,6)]
   259   52.820231952   52.820231952   52.820231952    7[6-(1,6),6-(1,6)]
   260    58.16078172    58.16078172    58.16078172    7[6-(16),27-(7)]
   261   35.151462524   35.151462524   35.151462524    7[6-(6,7),6-(6,7)]
   262    33.50699306    33.50699306    33.50699306    7[6-(1,6),6-(1,6),27-(7,7,7,7,7)]
   263   34.184501756   34.184501756   34.184501756    7[6-(16),27-(7,7,7,7,7)]
   264   31.304824732   31.304824732   31.304824732    7[6-(1,6),6-(1,6),27-(7,7,7,7,7)]
   265   26.631711152   26.631711152   26.631711152    7[6-(6,7),6-(6,7)]
   266    27.88759386    27.88759386    27.88759386    7[6-(6,7),6-(6,7)]
   267     25.5258558     25.5258558     25.5258558    7[6-(6,7),6-(6,7)]
   268   21.883318828   21.883318828   21.883318828    7[6-(1,6),6-(1,6)]
   269   26.699568048   26.699568048   26.699568048    7[6-(1,6),6-(1,6)]
   270    21.35901828    21.35901828    21.35901828    7[6-(16),27-(7)]
   271    40.92884106    40.92884106    40.92884106    7[6-(6,7),6-(6,7)]
   272   44.571908164   44.571908164   44.571908164    7[6-(1,6),6-(1,6),27-(7,7,7,7,7)]
   273   47.515201028   47.515201028   47.515201028    7[6-(16),27-(7,7,7,7,7)]
   274    46.78149834    46.78149834    46.78149834    7[6-(1,6),6-(1,6),27-(7,7,7,7,7)]
   275   47.211435392   47.211435392   47.211435392    7[6-(6,7),6-(6,7)]
   276   48.650743772   48.650743772   48.650743772    7[6-(6,7),6-(6,7)]
   277   48.521921696   48.521921696   48.521921696    7[6-(6,7),6-(6,7)]
   278   46.459178084   46.459178084   46.459178084    7[6-(1,6),6-(1,6)]
   279   51.964598904   51.964598904   51.964598904    7[6-(1,6),6-(1,6)]
   280   45.276453592   45.276453592   45.276453592    7[6-(16),27-(7)]
   281   39.781635412   39.781635412   39.781635412    7[6-(6,7),6-(6,7)]
   282    34.99931464    34.99931464    34.99931464    7[6-(1,6),6-(1,6),27-(7,7,7,7,7)]
   283   34.093849184   34.093849184   34.093849184    7[6-(16),27-(7,7,7,7,7)]
   284   32.827893968   32.827893968   32.827893968    7[6-(1,6),6-(1,6),27-(7,7,7,7,7)]
   285   31.493021592   31.493021592   31.493021592    7[6-(6,7),6-(6,7)]
   286   32.408559556   32.408559556   32.408559556    7[6-(6,7),6-(6,7)]
   287   31.441598788   31.441598788   31.441598788    7[6-(6,7),6-(6,7)]
   288   28.666357768   28.666357768   28.666357768    7[6-(1,6),6-(1,6)]
   289    32.71974704    32.71974704    32.71974704    7[6-(1,6),6-(1,6)]
   290   27.038852528   27.038852528   27.038852528    7[6-(16),27-(7)]
   291   39.738164588   39.738164588   39.738164588    7[6-(6,7),6-(6,7)]
   292    44.52048536    44.52048536    44.52048536    7[6-(1,6),6-(1,6),27-(7,7,7,7,7)]
   293   45.425950816   45.425950816   45.425950816    7[6-(16),27-(7,7,7,7,7)]
   294   46.691906032   46.691906032   46.691906032    7[6-(1,6),6-(1,6),27-(7,7,7,7,7)]
   295   48.026778408   48.026778408   48.026778408    7[6-(6,7),6-(6,7)]
   296   47.111240444   47.111240444   47.111240444    7[6-(6,7),6-(6,7)]
   297   48.078201212   48.078201212   48.078201212    7[6-(6,7),6-(6,7)]
   298   50.853442232   50.853442232   50.853442232    7[6-(1,6),6-(1,6)]
   299    46.80005296    46.80005296    46.80005296    7[6-(1,6),6-(1,6)]
   300   52.480947472   52.480947472   52.480947472    7[6-(16),27-(7)]
   301   33.960786052   33.960786052   33.960786052    7[6-(6,7),6-(6,7)]
   302   33.455570256   33.455570256   33.455570256    7[6-(1,6),6-(1,6),27-(7,7,7,7,7)]
   303   32.095251544   32.095251544   32.095251544    7[6-(16),27-(7,7,7,7,7)]
   304   31.215232424   31.215232424   31.215232424    7[6-(1,6),6-(1,6),27-(7,7,7,7,7)]
   305   27.447054168   27.447054168   27.447054168    7[6-(6,7),6-(6,7)]
   306   26.348090532   26.348090532   26.348090532    7[6-(6,7),6-(6,7)]
   307   25.082135316   25.082135316   25.082135316    7[6-(6,7),6-(6,7)]
   308   26.277582976   26.277582976   26.277582976    7[6-(1,6),6-(1,6)]
   309   21.535022104   21.535022104   21.535022104    7[6-(1,6),6-(1,6)]
   310    28.56351216    28.56351216    28.56351216    7[6-(16),27-(7)]
   311   45.559013948   45.559013948   45.559013948    7[6-(6,7),6-(6,7)]
   312   46.064229744   46.064229744   46.064229744    7[6-(1,6),6-(1,6),27-(7,7,7,7,7)]
   313   47.424548456   47.424548456   47.424548456    7[6-(16),27-(7,7,7,7,7)]
   314   48.304567576   48.304567576   48.304567576    7[6-(1,6),6-(1,6),27-(7,7,7,7,7)]
   315   52.072745832   52.072745832   52.072745832    7[6-(6,7),6-(6,7)]
   316   53.171709468   53.171709468   53.171709468    7[6-(6,7),6-(6,7)]
   317   54.437664684   54.437664684   54.437664684    7[6-(6,7),6-(6,7)]
   318   53.242217024   53.242217024   53.242217024    7[6-(1,6),6-(1,6)]
   319   57.984777896   57.984777896   57.984777896    7[6-(1,6),6-(1,6)]
   320    50.95628784    50.95628784    50.95628784    7[6-(16),27-(7)]
   321   44.390072888   44.390072888   44.390072888    7[6-(6,7),6-(6,7)]
   322    41.25222158    41.25222158    41.25222158    7[6-(1,6),6-(1,6),27-(7,7,7,7,7)]
   323   39.669247428   39.669247428   39.669247428    7[6-(16),27-(7,7,7,7,7)]
   324   41.282969236   41.282969236   41.282969236    7[6-(1,6),6-(1,6),27-(7,7,7,7,7)]
   325    44.62121044    44.62121044    44.62121044    7[6-(6,7),6-(6,7)]
   326   44.280865696   44.280865696   44.280865696    7[6-(6,7),6-(6,7)]
   327   45.675642988   45.675642988   45.675642988    7[6-(6,7),6-(6,7)]
   328    46.54293894    46.54293894    46.54293894    7[6-(1,6),6-(1,6)]
   329   45.780078992   45.780078992   45.780078992    7[6-(1,6),6-(1,6)]
   330   45.439734248   45.439734248   45.439734248    7[6-(16),27-(7)]
   331   38.569223528   38.569223528   38.569223528    7[6-(6,7),6-(6,7)]
   332   39.708477196   39.708477196   39.708477196    7[6-(1,6),6-(1,6),27-(7,7,7,7,7)]
   333   37.670649788   37.670649788   37.670649788    7[6-(16),27-(7,7,7,7,7)]
   334   39.670307692   39.670307692   39.670307692    7[6-(1,6),6-(1,6),27-(7,7,7,7,7)]
   335   40.575243016   40.575243016   40.575243016    7[6-(6,7),6-(6,7)]
   336   38.220396672   38.220396672   38.220396672    7[6-(6,7),6-(6,7)]
   337   39.316179516   39.316179516   39.316179516    7[6-(6,7),6-(6,7)]
   338   44.154164148   44.154164148   44.154164148    7[6-(1,6),6-(1,6)]
   339   34.595354056   34.595354056   34.595354056    7[6-(1,6),6-(1,6)]
   340    46.96439388    46.96439388    46.96439388    7[6-(16),27-(7)]
   341   35.129727112   35.129727112   35.129727112    7[6-(6,7),6-(6,7)]
   342    38.26757842    38.26757842    38.26757842    7[6-(1,6),6-(1,6),27-(7,7,7,7,7)]
   343   39.850552572   39.850552572   39.850552572    7[6-(16),27-(7,7,7,7,7)]
   344   38.236830764   38.236830764   38.236830764    7[6-(1,6),6-(1,6),27-(7,7,7,7,7)]
   345    34.89858956    34.89858956    34.89858956    7[6-(6,7),6-(6,7)]
   346   35.238934304   35.238934304   35.238934304    7[6-(6,7),6-(6,7)]
   347   33.844157012   33.844157012   33.844157012    7[6-(6,7),6-(6,7)]
   348    32.97686106    32.97686106    32.97686106    7[6-(1,6),6-(1,6)]
   349   33.739721008   33.739721008   33.739721008    7[6-(1,6),6-(1,6)]
   350   34.080065752   34.080065752   34.080065752    7[6-(16),27-(7)]
   351   40.950576472   40.950576472   40.950576472    7[6-(6,7),6-(6,7)]
   352   39.811322804   39.811322804   39.811322804    7[6-(1,6),6-(1,6),27-(7,7,7,7,7)]
   353   41.849150212   41.849150212   41.849150212    7[6-(16),27-(7,7,7,7,7)]
   354   39.849492308   39.849492308   39.849492308    7[6-(1,6),6-(1,6),27-(7,7,7,7,7)]
   355   38.944556984   38.944556984   38.944556984    7[6-(6,7),6-(6,7)]
   356   41.299403328   41.299403328   41.299403328    7[6-(6,7),6-(6,7)]
   357   40.203620484   40.203620484   40.203620484    7[6-(6,7),6-(6,7)]
   358   35.365635852   35.365635852   35.365635852    7[6-(1,6),6-(1,6)]
   359   44.924445944   44.924445944   44.924445944    7[6-(1,6),6-(1,6)]
   360    32.55540612    32.55540612    32.55540612    7[6-(16)]
   361   40.950576472   40.950576472   40.950576472    7[6-(6,7),6-(6,7)]
   362   39.811322804   39.811322804   39.811322804    7[6-(1,6),6-(1,6),27-(7,7,7,7,7)]
   363   41.849150212   41.849150212   41.849150212    7[6-(16),27-(7,7,7,7,7)]
   364   39.849492308   39.849492308   39.849492308    7[6-(1,6),6-(1,6),27-(7,7,7,7,7)]
   365   38.944556984   38.944556984   38.944556984    7[6-(6,7),6-(6,7)]
   366   41.299403328   41.299403328   41.299403328    7[6-(6,7),6-(6,7)]
   367   40.203620484   40.203620484   40.203620484    7[6-(6,7),6-(6,7)]
   368   35.365635852   35.365635852   35.365635852    7[6-(1,6),6-(1,6)]
   369   44.924445944   44.924445944   44.924445944    7[6-(1,6),6-(1,6)]
   370    32.55540612    32.55540612    32.55540612    7[6-(16),27-(7)]
   371   61.636327112   61.636327112   61.636327112    7[6-(6,7),6-(6,7)]
   372    64.77417842    64.77417842    64.77417842    7[6-(1,6),6-(1,6),27-(7,7,7,7,7)]
   373   13.343952572   13.343952572   13.343952572    7[6-(16),27-(7,7,7,7,7)]
   374   64.743430764   64.743430764   64.743430764    7[6-(1,6),6-(1,6),27-(7,7,7,7,7)]
   375    61.40518956    61.40518956    61.40518956    7[6-(6,7),6-(6,7)]
   376   61.745534304   61.745534304   61.745534304    7[6-(6,7),6-(6,7)]
   377   60.350757012   60.350757012   60.350757012    7[6-(6,7),6-(6,7)]
   378    59.48346106    59.48346106    59.48346106    7[6-(1,6),6-(1,6)]
   379   60.246321008   60.246321008   60.246321008    7[6-(1,6),6-(1,6)]
   380   60.586665752   60.586665752   60.586665752    7[6-(16),27-(7)]
   381   38.569223528   38.569223528   38.569223528    7[6-(6,7),6-(6,7)]
   382   39.708477196   39.708477196   39.708477196    7[6-(1,6),6-(1,6),27-(7,7,7,7,7)]
   383   37.670649788   37.670649788   37.670649788    7[6-(16),27-(7,7,7,7,7)]
   384   39.670307692   39.670307692   39.670307692    7[6-(1,6),6-(1,6),27-(7,7,7,7,7)]
   385   40.575243016   40.575243016   40.575243016    7[6-(6,7),6-(6,7)]
   386   38.220396672   38.220396672   38.220396672    7[6-(6,7),6-(6,7)]
   387   39.316179516   39.316179516   39.316179516    7[6-(6,7),6-(6,7)]
   388   44.154164148   44.154164148   44.154164148    7[6-(1,6),6-(1,6)]
   389   34.595354056   34.595354056   34.595354056    7[6-(1,6),6-(1,6)]
   390    46.96439388    46.96439388    46.96439388    7[6-(16),27-(7)]
   391   17.883472888   17.883472888   17.883472888    7[6-(6,7),6-(6,7)]
   392    14.74562158    14.74562158    14.74562158    7[6-(1,6),6-(1,6),27-(7,7,7,7,7)]
   393   66.175847428   66.175847428   66.175847428    7[6-(16),27-(7,7,7,7,7)]
   394   14.776369236   14.776369236   14.776369236    7[6-(1,6),6-(1,6),27-(7,7,7,7,7)]
   395    18.11461044    18.11461044    18.11461044    7[6-(6,7),6-(6,7)]
   396   17.774265696   17.774265696   17.774265696    7[6-(6,7),6-(6,7)]
   397   19.169042988   19.169042988   19.169042988    7[6-(6,7),6-(6,7)]
   398    20.03633894    20.03633894    20.03633894    7[6-(1,6),6-(1,6)]
   399   19.273478992   19.273478992   19.273478992    7[6-(1,6),6-(1,6)]
   400   18.933134248   18.933134248   18.933134248    7[6-(16),27-(7)]
   401   17.861737476   17.861737476   17.861737476    7[6-(6,7),6-(6,7)]
   402    19.50620694    19.50620694    19.50620694    7[6-(1,6),6-(1,6),27-(7,7,7,7,7)]
   403   45.335298244   45.335298244   45.335298244    7[6-(16),27-(7,7,7,7,7)]
   404   21.708375268   21.708375268   21.708375268    7[6-(1,6),6-(1,6),27-(7,7,7,7,7)]
   405   26.381488848   26.381488848   26.381488848    7[6-(6,7),6-(6,7)]
   406    25.12560614    25.12560614    25.12560614    7[6-(6,7),6-(6,7)]
   407     27.4873442     27.4873442     27.4873442    7[6-(6,7),6-(6,7)]
   408   31.129881172   31.129881172   31.129881172    7[6-(1,6),6-(1,6)]
   409   26.313631952   26.313631952   26.313631952    7[6-(1,6),6-(1,6)]
   410    31.65418172    31.65418172    31.65418172    7[6-(16),27-(7)]
   411    38.59095894    38.59095894    38.59095894    7[6-(6,7),6-(6,7)]
   412   34.947891836   34.947891836   34.947891836    7[6-(1,6),6-(1,6),27-(7,7,7,7,7)]
   413   58.511198972   58.511198972   58.511198972    7[6-(16),27-(7,7,7,7,7)]
   414    32.73830166    32.73830166    32.73830166    7[6-(1,6),6-(1,6),27-(7,7,7,7,7)]
   415   32.308364608   32.308364608   32.308364608    7[6-(6,7),6-(6,7)]
   416   30.869056228   30.869056228   30.869056228    7[6-(6,7),6-(6,7)]
   417   30.997878304   30.997878304   30.997878304    7[6-(6,7),6-(6,7)]
   418   33.060621916   33.060621916   33.060621916    7[6-(1,6),6-(1,6)]
   419   27.555201096   27.555201096   27.555201096    7[6-(1,6),6-(1,6)]
   420   34.243346408   34.243346408   34.243346408    7[6-(16)]
   421    40.92884106    40.92884106    40.92884106    7[6-(6,7),6-(6,7)]
   422   44.571908164   44.571908164   44.571908164    7[6-(1,6),6-(1,6),27-(7,7,7,7,7)]
   423   21.008601028   21.008601028   21.008601028    7[6-(16),27-(7,7,7,7,7)]
   424    46.78149834    46.78149834    46.78149834    7[6-(1,6),6-(1,6),27-(7,7,7,7,7)]
   425   47.211435392   47.211435392   47.211435392    7[6-(6,7),6-(6,7)]
   426   48.650743772   48.650743772   48.650743772    7[6-(6,7),6-(6,7)]
   427   48.521921696   48.521921696   48.521921696    7[6-(6,7),6-(6,7)]
   428   46.459178084   46.459178084   46.459178084    7[6-(1,6),6-(1,6)]
   429   51.964598904   51.964598904   51.964598904    7[6-(1,6),6-(1,6)]
   430   45.276453592   45.276453592   45.276453592    7[6-(16),27-(7)]
   431   61.658062524   61.658062524   61.658062524    7[6-(6,7),6-(6,7)]
   432    60.01359306    60.01359306    60.01359306    7[6-(1,6),6-(1,6),27-(7,7,7,7,7)]
   433   34.184501756   34.184501756   34.184501756    7[6-(16),27-(7,7,7,7,7)]
   434   57.811424732   57.811424732   57.811424732    7[6-(1,6),6-(1,6),27-(7,7,7,7,7)]
   435   53.138311152   53.138311152   53.138311152    7[6-(6,7),6-(6,7)]
   436    54.39419386    54.39419386    54.39419386    7[6-(6,7),6-(6,7)]
   437     52.0324558     52.0324558     52.0324558    7[6-(6,7),6-(6,7)]
   438   48.389918828   48.389918828   48.389918828    7[6-(1,6),6-(1,6)]
   439   53.206168048   53.206168048   53.206168048    7[6-(1,6),6-(1,6)]
   440    47.86561828    47.86561828    47.86561828    7[6-(16),27-(7)]
   441   60.467386052   60.467386052   60.467386052    7[6-(6,7),6-(6,7)]
   442   59.962170256   59.962170256   59.962170256    7[6-(1,6),6-(1,6),27-(7,7,7,7,7)]
   443   32.095251544   32.095251544   32.095251544    7[6-(16),27-(7,7,7,7,7)]
   444   57.721832424   57.721832424   57.721832424    7[6-(1,6),6-(1,6),27-(7,7,7,7,7)]
   445   53.953654168   53.953654168   53.953654168    7[6-(6,7),6-(6,7)]
   446   52.854690532   52.854690532   52.854690532    7[6-(6,7),6-(6,7)]
   447   51.588735316   51.588735316   51.588735316    7[6-(6,7),6-(6,7)]
   448   52.784182976   52.784182976   52.784182976    7[6-(1,6),6-(1,6)]
   449   48.041622104   48.041622104   48.041622104    7[6-(1,6),6-(1,6)]
   450    55.07011216    55.07011216    55.07011216    7[6-(16),27-(7)]
   451   19.052413948   19.052413948   19.052413948    7[6-(6,7),6-(6,7)]
   452   19.557629744   19.557629744   19.557629744    7[6-(1,6),6-(1,6),27-(7,7,7,7,7)]
   453   47.424548456   47.424548456   47.424548456    7[6-(16),27-(7,7,7,7,7)]
   454   21.797967576   21.797967576   21.797967576    7[6-(1,6),6-(1,6),27-(7,7,7,7,7)]
   455   25.566145832   25.566145832   25.566145832    7[6-(6,7),6-(6,7)]
   456   26.665109468   26.665109468   26.665109468    7[6-(6,7),6-(6,7)]
   457   27.931064684   27.931064684   27.931064684    7[6-(6,7),6-(6,7)]
   458   26.735617024   26.735617024   26.735617024    7[6-(1,6),6-(1,6)]
   459   31.478177896   31.478177896   31.478177896    7[6-(1,6),6-(1,6)]
   460    24.44968784    24.44968784    24.44968784    7[6-(16),27-(7)]
   461   39.781635412   39.781635412   39.781635412    7[6-(6,7),6-(6,7)]
   462    34.99931464    34.99931464    34.99931464    7[6-(1,6),6-(1,6),27-(7,7,7,7,7)]
   463   60.600449184   60.600449184   60.600449184    7[6-(16),27-(7,7,7,7,7)]
   464   32.827893968   32.827893968   32.827893968    7[6-(1,6),6-(1,6),27-(7,7,7,7,7)]
   465   31.493021592   31.493021592   31.493021592    7[6-(6,7),6-(6,7)]
   466   32.408559556   32.408559556   32.408559556    7[6-(6,7),6-(6,7)]
   467   31.441598788   31.441598788   31.441598788    7[6-(6,7),6-(6,7)]
   468   28.666357768   28.666357768   28.666357768    7[6-(1,6),6-(1,6)]
   469    32.71974704    32.71974704    32.71974704    7[6-(1,6),6-(1,6)]
   470   27.038852528   27.038852528   27.038852528    7[6-(16),27-(7)]
   471   39.738164588   39.738164588   39.738164588    7[6-(6,7),6-(6,7)]
   472    44.52048536    44.52048536    44.52048536    7[6-(1,6),6-(1,6),27-(7,7,7,7,7)]
   473   18.919350816   18.919350816   18.919350816    7[6-(16),27-(7,7,7,7,7)]
   474   46.691906032   46.691906032   46.691906032    7[6-(1,6),6-(1,6),27-(7,7,7,7,7)]
   475   48.026778408   48.026778408   48.026778408    7[6-(6,7),6-(6,7)]
   476   47.111240444   47.111240444   47.111240444    7[6-(6,7),6-(6,7)]
   477   48.078201212   48.078201212   48.078201212    7[6-(6,7),6-(6,7)]
   478   50.853442232   50.853442232   50.853442232    7[6-(1,6),6-(1,6)]
   479    46.80005296    46.80005296    46.80005296    7[6-(1,6),6-(1,6)]
   480   52.480947472   52.480947472   52.480947472    7[6-(16),27-(7)]
   481   67.394090764   67.394090764   67.394090764    6[6-(6,6),7-(6),7-(6)]
   482   71.041929056   71.041929056   71.041929056    6[1-(0),6-(1,6),7-(6,27)]
   483    69.87934958    69.87934958    69.87934958    6[1-(0),6-(1,7),6-(6,6)]
   484   68.689733372   68.689733372   68.689733372    6[6-(1,6),6-(1,6),6-(7,7)]
   485   68.697685352   68.697685352   68.697685352    6[1-(0),6-(1,7),6-(6,6)]
   486   69.914338292   69.914338292   69.914338292    6[1-(0),6-(1,6),7-(6,27)]
   487   74.689767348   74.689767348   74.689767348    6[7-(27),16-(0)]
   488    73.60617754    73.60617754    73.60617754    6[1-(0),6-(1,6),7-(6,27)]
   489   73.914184232   73.914184232   73.914184232    6[1-(0),6-(1,7),6-(6,6)]
   490    73.87654486    73.87654486    73.87654486    6[6-(1,6),6-(1,6),6-(7,7)]
   491   73.503331932   73.503331932   73.503331932    6[1-(0),6-(1,7),6-(6,6)]
   492   73.257880816   73.257880816   73.257880816    6[1-(0),6-(1,6),7-(6,27)]
   493   74.155394292   74.155394292   74.155394292    6[6-(6,6),7-(6),7-(6)]
   494   74.258770032   74.258770032   74.258770032    6[6-(6,6),7-(6),7-(6)]
   495   75.495567988   75.495567988   75.495567988    6[6-(6,6),7-(6),7-(6)]
   496   72.315836252   72.315836252   72.315836252    6[1-(0),6-(1,6),7-(6)]
   497   72.634445584   72.634445584   72.634445584    6[1-(0),6-(1,7),6-(6,6)]
   498    73.66449206    73.66449206    73.66449206    6[6-(1,6),6-(1,6),6-(7,7)]
   499   74.281565708   74.281565708   74.281565708    6[1-(0),6-(1,7),6-(6,6)]
   500   73.900930932   73.900930932   73.900930932    6[1-(0),6-(1,6),7-(6)]
   501   77.633060212   77.633060212   77.633060212    6[1-(0),6-(1,6),7-(6)]
   502   76.673521292   76.673521292   76.673521292    6[1-(0),6-(1,7),6-(6,6)]
   503    76.52190354    76.52190354    76.52190354    6[6-(1,6),6-(1,6),6-(7,7)]
   504   77.336186292   77.336186292   77.336186292    6[1-(0),6-(1,7),6-(6,6)]
   505   78.299436136   78.299436136   78.299436136    6[1-(0),6-(1,6),7-(6)]
   506   71.951635568   71.951635568   71.951635568    6[7-(27),16-(0)]
   507   60.879828748   60.879828748   60.879828748    6[6-(6,6),7-(6),7-(6)]
   508   60.432927472   60.432927472   60.432927472    6[1-(0),6-(1,6),7-(6,27)]
   509     60.7398739     60.7398739     60.7398739    6[1-(0),6-(1,7),6-(6,6)]
   510   60.551146908   60.551146908   60.551146908    6[6-(1,6),6-(1,6),6-(7,7)]
   511    60.11166748    60.11166748    60.11166748    6[1-(0),6-(1,7),6-(6,6)]
   512     59.8651561     59.8651561     59.8651561    6[1-(0),6-(1,6),7-(6,27)]
   513   61.507505036   61.507505036   61.507505036    6[7-(27),16-(0)]
   514   57.864437932   57.864437932   57.864437932    6[1-(0),6-(1,6),7-(6,27)]
   515     56.7506306     56.7506306     56.7506306    6[1-(0),6-(1,7),6-(6,6)]
   516   55.517013436   55.517013436   55.517013436    6[6-(1,6),6-(1,6),6-(7,7)]
   517    55.43325258    55.43325258    55.43325258    6[1-(0),6-(1,7),6-(6,6)]
   518   56.592651264   56.592651264   56.592651264    6[1-(0),6-(1,6),7-(6,27)]
   519   52.044648836   52.044648836   52.044648836    6[6-(6,6),7-(6),7-(6)]
   520   54.283396272   54.283396272   54.283396272    6[6-(6,6),7-(6),7-(6)]
   521   53.224722668   53.224722668   53.224722668    6[6-(6,6),7-(6),7-(6)]
   522   49.536064212   49.536064212   49.536064212    6[1-(0),6-(1,6),7-(6)]
   523    50.72833108    50.72833108    50.72833108    6[1-(0),6-(1,7),6-(6,6)]
   524   50.751126756   50.751126756   50.751126756    6[6-(1,6),6-(1,6),6-(7,7)]
   525   49.558329756   49.558329756   49.558329756    6[1-(0),6-(1,7),6-(6,6)]
   526   48.411124108   48.411124108   48.411124108    6[1-(0),6-(1,6),7-(6)]
   527   52.177181836   52.177181836   52.177181836    6[1-(0),6-(1,6),7-(6)]
   528    52.14113286    52.14113286    52.14113286    6[1-(0),6-(1,7),6-(6,6)]
   529   53.241686892   53.241686892   53.241686892    6[6-(1,6),6-(1,6),6-(7,7)]
   530   54.358144884   54.358144884   54.358144884    6[1-(0),6-(1,7),6-(6,6)]
   531     54.2855168     54.2855168     54.2855168    6[1-(0),6-(1,6),7-(6)]
   532    48.83045852    48.83045852    48.83045852    6[7-(27),16-(0)]
   533   71.653171252   71.653171252   71.653171252    6[6-(6,6),7-(6),7-(6)]
   534   72.100072528   72.100072528   72.100072528    6[1-(0),6-(1,6),7-(6,27)]
   535     71.7931261     71.7931261     71.7931261    6[1-(0),6-(1,7),6-(6,6)]
   536   71.981853092   71.981853092   71.981853092    6[6-(1,6),6-(1,6),6-(7,7)]
   537    72.42133252    72.42133252    72.42133252    6[1-(0),6-(1,7),6-(6,6)]
   538     72.6678439     72.6678439     72.6678439    6[1-(0),6-(1,6),7-(6,27)]
   539   71.025494964   71.025494964   71.025494964    6[7-(27),16-(0)]
   540   74.668562068   74.668562068   74.668562068    6[1-(0),6-(1,6),7-(6,27)]
   541     75.7823694     75.7823694     75.7823694    6[1-(0),6-(1,7),6-(6,6)]
   542   77.015986564   77.015986564   77.015986564    6[6-(1,6),6-(1,6),6-(7,7)]
   543    77.09974742    77.09974742    77.09974742    6[1-(0),6-(1,7),6-(6,6)]
   544   75.940348736   75.940348736   75.940348736    6[1-(0),6-(1,6),7-(6,27)]
   545   80.488351164   80.488351164   80.488351164    6[6-(6,6),7-(6),7-(6)]
   546   78.249603728   78.249603728   78.249603728    6[6-(6,6),7-(6),7-(6)]
   547   79.308277332   79.308277332   79.308277332    6[6-(6,6),7-(6),7-(6)]
   548   82.996935788   82.996935788   82.996935788    6[1-(0),6-(1,6),7-(6)]
   549    81.80466892    81.80466892    81.80466892    6[1-(0),6-(1,7),6-(6,6)]
   550   81.781873244   81.781873244   81.781873244    6[6-(1,6),6-(1,6),6-(7,7)]
   551   82.974670244   82.974670244   82.974670244    6[1-(0),6-(1,7),6-(6,6)]
   552   84.121875892   84.121875892   84.121875892    6[1-(0),6-(1,6),7-(6)]
   553   80.355818164   80.355818164   80.355818164    6[1-(0),6-(1,6),7-(6)]
   554    80.39186714    80.39186714    80.39186714    6[1-(0),6-(1,7),6-(6,6)]
   555   79.291313108   79.291313108   79.291313108    6[6-(1,6),6-(1,6),6-(7,7)]
   556   78.174855116   78.174855116   78.174855116    6[1-(0),6-(1,7),6-(6,6)]
   557     78.2474832     78.2474832     78.2474832    6[1-(0),6-(1,6),7-(6)]
   558    83.70254148    83.70254148    83.70254148    6[7-(27),16-(0)]
   559   65.138909236   65.138909236   65.138909236    6[6-(6,6),7-(6),7-(6)]
   560   61.491070944   61.491070944   61.491070944    6[1-(0),6-(1,6),7-(6,27)]
   561    62.65365042    62.65365042    62.65365042    6[1-(0),6-(1,7),6-(6,6)]
   562   63.843266628   63.843266628   63.843266628    6[6-(1,6),6-(1,6),6-(7,7)]
   563   63.835314648   63.835314648   63.835314648    6[1-(0),6-(1,7),6-(6,6)]
   564   62.618661708   62.618661708   62.618661708    6[1-(0),6-(1,6),7-(6,27)]
   565   57.843232652   57.843232652   57.843232652    6[7-(27),16-(0)]
   566    58.92682246    58.92682246    58.92682246    6[1-(0),6-(1,6),7-(6,27)]
   567   58.618815768   58.618815768   58.618815768    6[1-(0),6-(1,7),6-(6,6)]
   568    58.65645514    58.65645514    58.65645514    6[6-(1,6),6-(1,6),6-(7,7)]
   569   59.029668068   59.029668068   59.029668068    6[1-(0),6-(1,7),6-(6,6)]
   570   59.275119184   59.275119184   59.275119184    6[1-(0),6-(1,6),7-(6,27)]
   571   58.377605708   58.377605708   58.377605708    6[6-(6,6),7-(6),7-(6)]
   572   58.274229968   58.274229968   58.274229968    6[6-(6,6),7-(6),7-(6)]
   573   57.037432012   57.037432012   57.037432012    6[6-(6,6),7-(6),7-(6)]
   574   60.217163748   60.217163748   60.217163748    6[1-(0),6-(1,6),7-(6)]
   575   59.898554416   59.898554416   59.898554416    6[1-(0),6-(1,7),6-(6,6)]
   576    58.86850794    58.86850794    58.86850794    6[6-(1,6),6-(1,6),6-(7,7)]
   577   58.251434292   58.251434292   58.251434292    6[1-(0),6-(1,7),6-(6,6)]
   578   58.632069068   58.632069068   58.632069068    6[1-(0),6-(1,6),7-(6)]
   579   54.899939788   54.899939788   54.899939788    6[1-(0),6-(1,6),7-(6)]
   580   55.859478708   55.859478708   55.859478708    6[1-(0),6-(1,7),6-(6,6)]
   581    56.01109646    56.01109646    56.01109646    6[6-(1,6),6-(1,6),6-(7,7)]
   582   55.196813708   55.196813708   55.196813708    6[1-(0),6-(1,7),6-(6,6)]
   583   54.233563864   54.233563864   54.233563864    6[1-(0),6-(1,6),7-(6)]
   584   60.581364432   60.581364432   60.581364432    6[7-(27),16-(0)]
   585    67.38507852    67.38507852    67.38507852    6[6-(6,6),7-(6),7-(6)]
   586   69.912747896   69.912747896   69.912747896    6[1-(0),6-(1,6),7-(6,27)]
   587   68.700866144   68.700866144   68.700866144    6[1-(0),6-(1,7),6-(6,6)]
   588    68.64149136    68.64149136    68.64149136    6[6-(1,6),6-(1,6),6-(7,7)]
   589   69.798239384   69.798239384   69.798239384    6[1-(0),6-(1,7),6-(6,6)]
   590   70.962409256   70.962409256   70.962409256    6[1-(0),6-(1,6),7-(6,27)]
   591   71.540253136   71.540253136   71.540253136    6[7-(27),16-(0)]
   592   72.414970936   72.414970936   72.414970936    6[1-(0),6-(1,6),7-(6,27)]
   593   72.595215816   72.595215816   72.595215816    6[1-(0),6-(1,7),6-(6,6)]
   594   73.620491104   73.620491104   73.620491104    6[6-(1,6),6-(1,6),6-(7,7)]
   595   74.431062932   74.431062932   74.431062932    6[1-(0),6-(1,7),6-(6,6)]
   596   74.201515776   74.201515776   74.201515776    6[1-(0),6-(1,6),7-(6,27)]
   597   74.861530116   74.861530116   74.861530116    6[6-(6,6),7-(6),7-(6)]
   598     73.9269074     73.9269074     73.9269074    6[6-(6,6),7-(6),7-(6)]
   599    73.97461928    73.97461928    73.97461928    6[6-(6,6),7-(6),7-(6)]
   600   76.645424296   76.645424296   76.645424296    6[1-(0),6-(1,6),7-(6)]
   601   75.773357156   75.773357156   75.773357156    6[1-(0),6-(1,7),6-(6,6)]
   602   75.624390064   75.624390064   75.624390064    6[6-(1,6),6-(1,6),6-(7,7)]
   603    76.29659744    76.29659744    76.29659744    6[1-(0),6-(1,7),6-(6,6)]
   604   77.143218244   77.143218244   77.143218244    6[1-(0),6-(1,6),7-(6)]
   605   73.535139852   73.535139852   73.535139852    6[1-(0),6-(1,6),7-(6)]
   606   73.760445952   73.760445952   73.760445952    6[1-(0),6-(1,7),6-(6,6)]
   607   73.721216184   73.721216184   73.721216184    6[6-(1,6),6-(1,6),6-(7,7)]
   608   73.410558832   73.410558832   73.410558832    6[1-(0),6-(1,7),6-(6,6)]
   609   73.234555008   73.234555008   73.234555008    6[1-(0),6-(1,6),7-(6)]
   610   79.047452388   79.047452388   79.047452388    6[7-(27),16-(0)]
   611    65.14792148    65.14792148    65.14792148    6[6-(6,6),7-(6),7-(6)]
   612   62.620252104   62.620252104   62.620252104    6[1-(0),6-(1,6),7-(6,27)]
   613   63.832133856   63.832133856   63.832133856    6[1-(0),6-(1,7),6-(6,6)]
   614    63.89150864    63.89150864    63.89150864    6[6-(1,6),6-(1,6),6-(7,7)]
   615   62.734760616   62.734760616   62.734760616    6[1-(0),6-(1,7),6-(6,6)]
   616   61.570590744   61.570590744   61.570590744    6[1-(0),6-(1,6),7-(6,27)]
   617   60.992746864   60.992746864   60.992746864    6[7-(27),16-(0)]
   618   60.118029064   60.118029064   60.118029064    6[1-(0),6-(1,6),7-(6,27)]
   619   59.937784184   59.937784184   59.937784184    6[1-(0),6-(1,7),6-(6,6)]
   620   58.912508896   58.912508896   58.912508896    6[6-(1,6),6-(1,6),6-(7,7)]
   621   58.101937068   58.101937068   58.101937068    6[1-(0),6-(1,7),6-(6,6)]
   622   58.331484224   58.331484224   58.331484224    6[1-(0),6-(1,6),7-(6,27)]
   623   57.671469884   57.671469884   57.671469884    6[6-(6,6),7-(6),7-(6)]
   624     58.6060926     58.6060926     58.6060926    6[6-(6,6),7-(6),7-(6)]
   625    58.55838072    58.55838072    58.55838072    6[6-(6,6),7-(6),7-(6)]
   626   55.887575704   55.887575704   55.887575704    6[1-(0),6-(1,6),7-(6)]
   627   56.759642844   56.759642844   56.759642844    6[1-(0),6-(1,7),6-(6,6)]
   628   56.908609936   56.908609936   56.908609936    6[6-(1,6),6-(1,6),6-(7,7)]
   629    56.23640256    56.23640256    56.23640256    6[1-(0),6-(1,7),6-(6,6)]
   630   55.389781756   55.389781756   55.389781756    6[1-(0),6-(1,6),7-(6)]
   631   58.997860148   58.997860148   58.997860148    6[1-(0),6-(1,6),7-(6)]
   632   58.772554048   58.772554048   58.772554048    6[1-(0),6-(1,7),6-(6,6)]
   633   58.811783816   58.811783816   58.811783816    6[6-(1,6),6-(1,6),6-(7,7)]
   634   59.122441168   59.122441168   59.122441168    6[1-(0),6-(1,7),6-(6,6)]
   635   59.298444992   59.298444992   59.298444992    6[1-(0),6-(1,6),7-(6)]
   636   53.485547612   53.485547612   53.485547612    6[7-(27),16-(0)]
   637   71.662183496   71.662183496   71.662183496    6[6-(6,6),7-(6),7-(6)]
   638   73.229253688   73.229253688   73.229253688    6[1-(0),6-(1,6),7-(6,27)]
   639   72.971609536   72.971609536   72.971609536    6[1-(0),6-(1,7),6-(6,6)]
   640   72.030095104   72.030095104   72.030095104    6[6-(1,6),6-(1,6),6-(7,7)]
   641   71.320778488   71.320778488   71.320778488    6[1-(0),6-(1,7),6-(6,6)]
   642   71.619772936   71.619772936   71.619772936    6[1-(0),6-(1,6),7-(6,27)]
   643   74.175009176   74.175009176   74.175009176    6[7-(27),16-(0)]
   644   75.859768672   75.859768672   75.859768672    6[1-(0),6-(1,6),7-(6,27)]
   645   77.101337816   77.101337816   77.101337816    6[1-(0),6-(1,7),6-(6,6)]
   646    77.27204032    77.27204032    77.27204032    6[6-(1,6),6-(1,6),6-(7,7)]
   647    76.17201642    76.17201642    76.17201642    6[1-(0),6-(1,7),6-(6,6)]
   648   74.996713776   74.996713776   74.996713776    6[1-(0),6-(1,6),7-(6,27)]
   649    79.78221534    79.78221534    79.78221534    6[6-(6,6),7-(6),7-(6)]
   650    78.58146636    78.58146636    78.58146636    6[6-(6,6),7-(6),7-(6)]
   651    80.82922604    80.82922604    80.82922604    6[6-(6,6),7-(6),7-(6)]
   652   78.667347744   78.667347744   78.667347744    6[1-(0),6-(1,6),7-(6)]
   653   78.665757348   78.665757348   78.665757348    6[1-(0),6-(1,7),6-(6,6)]
   654    79.82197524    79.82197524    79.82197524    6[6-(1,6),6-(1,6),6-(7,7)]
   655   80.959638512   80.959638512   80.959638512    6[1-(0),6-(1,7),6-(6,6)]
   656    80.87958858    80.87958858    80.87958858    6[1-(0),6-(1,6),7-(6)]
   657   84.453738524   84.453738524   84.453738524    6[1-(0),6-(1,6),7-(6)]
   658    83.30494248    83.30494248    83.30494248    6[1-(0),6-(1,7),6-(6,6)]
   659   82.092000464   82.092000464   82.092000464    6[6-(1,6),6-(1,6),6-(7,7)]
   660   82.100482576   82.100482576   82.100482576    6[1-(0),6-(1,7),6-(6,6)]
   661   83.312364328   83.312364328   83.312364328    6[1-(0),6-(1,6),7-(6)]
   662    76.60672466    76.60672466    76.60672466    6[7-(27),16-(0)]
   663   60.870816504   60.870816504   60.870816504    6[6-(6,6),7-(6),7-(6)]
   664   59.303746312   59.303746312   59.303746312    6[1-(0),6-(1,6),7-(6,27)]
   665   59.561390464   59.561390464   59.561390464    6[1-(0),6-(1,7),6-(6,6)]
   666   60.502904896   60.502904896   60.502904896    6[6-(1,6),6-(1,6),6-(7,7)]
   667   61.212221512   61.212221512   61.212221512    6[1-(0),6-(1,7),6-(6,6)]
   668   60.913227064   60.913227064   60.913227064    6[1-(0),6-(1,6),7-(6,27)]
   669   58.357990824   58.357990824   58.357990824    6[7-(27),16-(0)]
   670   56.673231328   56.673231328   56.673231328    6[1-(0),6-(1,6),7-(6,27)]
   671   55.431662184   55.431662184   55.431662184    6[1-(0),6-(1,7),6-(6,6)]
   672    55.26095968    55.26095968    55.26095968    6[6-(1,6),6-(1,6),6-(7,7)]
   673    56.36098358    56.36098358    56.36098358    6[1-(0),6-(1,7),6-(6,6)]
   674   57.536286224   57.536286224   57.536286224    6[1-(0),6-(1,6),7-(6,27)]
   675    52.75078466    52.75078466    52.75078466    6[6-(6,6),7-(6),7-(6)]
   676    53.95153364    53.95153364    53.95153364    6[6-(6,6),7-(6),7-(6)]
   677    51.70377396    51.70377396    51.70377396    6[6-(6,6),7-(6),7-(6)]
   678   53.865652256   53.865652256   53.865652256    6[1-(0),6-(1,6),7-(6)]
   679   53.867242652   53.867242652   53.867242652    6[1-(0),6-(1,7),6-(6,6)]
   680    52.71102476    52.71102476    52.71102476    6[6-(1,6),6-(1,6),6-(7,7)]
   681   51.573361488   51.573361488   51.573361488    6[1-(0),6-(1,7),6-(6,6)]
   682    51.65341142    51.65341142    51.65341142    6[1-(0),6-(1,6),7-(6)]
   683   48.079261476   48.079261476   48.079261476    6[1-(0),6-(1,6),7-(6)]
   684    49.22805752    49.22805752    49.22805752    6[1-(0),6-(1,7),6-(6,6)]
   685   50.440999536   50.440999536   50.440999536    6[6-(1,6),6-(1,6),6-(7,7)]
   686   50.432517424   50.432517424   50.432517424    6[1-(0),6-(1,7),6-(6,6)]
   687   49.220635672   49.220635672   49.220635672    6[1-(0),6-(1,6),7-(6)]
   688    55.92627534    55.92627534    55.92627534    6[7-(27),16-(0)]
   689   61.998407268   61.998407268   61.998407268    6[6-(6,6),7-(6),7-(6)]
   690   64.079175368   64.079175368   64.079175368    6[1-(0),6-(1,6),7-(6,27)]
   691   63.174240044   63.174240044   63.174240044    6[1-(0),6-(1,7),6-(6,6)]
   692   62.926138268   62.926138268   62.926138268    6[6-(1,6),6-(1,6),6-(7,7)]
   693   63.643406864   63.643406864   63.643406864    6[1-(0),6-(1,7),6-(6,6)]
   694   64.561065356   64.561065356   64.561065356    6[1-(0),6-(1,6),7-(6,27)]
   695   66.781258172   66.781258172   66.781258172    6[7-(27),16-(0)]
   696   64.012908868   64.012908868   64.012908868    6[1-(0),6-(1,6),7-(6,27)]
   697   63.079346416   63.079346416   63.079346416    6[1-(0),6-(1,7),6-(6,6)]
   698    62.87100454    62.87100454    62.87100454    6[6-(1,6),6-(1,6),6-(7,7)]
   699   63.597815512   63.597815512   63.597815512    6[1-(0),6-(1,7),6-(6,6)]
   700    64.52766704    64.52766704    64.52766704    6[1-(0),6-(1,6),7-(6,27)]
   701   60.639678952   60.639678952   60.639678952    6[6-(6,6),7-(6),7-(6)]
   702   61.943803672   61.943803672   61.943803672    6[6-(6,6),7-(6),7-(6)]
   703   60.932841948   60.932841948   60.932841948    6[6-(6,6),7-(6),7-(6)]
   704   59.914988508   59.914988508   59.914988508    6[1-(0),6-(1,6),7-(6)]
   705   60.235188236   60.235188236   60.235188236    6[1-(0),6-(1,7),6-(6,6)]
   706    60.10901682    60.10901682    60.10901682    6[6-(1,6),6-(1,6),6-(7,7)]
   707   59.588427196   59.588427196   59.588427196    6[1-(0),6-(1,7),6-(6,6)]
   708   59.287842352   59.287842352   59.287842352    6[1-(0),6-(1,6),7-(6)]
   709   59.445821688   59.445821688   59.445821688    6[1-(0),6-(1,6),7-(6)]
   710   59.635078812   59.635078812   59.635078812    6[1-(0),6-(1,7),6-(6,6)]
   711   60.696403076   60.696403076   60.696403076    6[6-(1,6),6-(1,6),6-(7,7)]
   712   61.502203716   61.502203716   61.502203716    6[1-(0),6-(1,7),6-(6,6)]
   713   61.253571808   61.253571808   61.253571808    6[1-(0),6-(1,6),7-(6)]
   714   61.611410908   61.611410908   61.611410908    6[7-(27),16-(0)]
   715   66.275512244   66.275512244   66.275512244    6[6-(6,6),7-(6),7-(6)]
   716    67.39568116    67.39568116    67.39568116    6[1-(0),6-(1,6),7-(6,27)]
   717   67.444983436   67.444983436   67.444983436    6[1-(0),6-(1,7),6-(6,6)]
   718   66.314742012   66.314742012   66.314742012    6[6-(1,6),6-(1,6),6-(7,7)]
   719   65.165945968   65.165945968   65.165945968    6[1-(0),6-(1,7),6-(6,6)]
   720   65.218429036   65.218429036   65.218429036    6[1-(0),6-(1,6),7-(6,27)]
   721   69.416014212   69.416014212   69.416014212    6[7-(27),16-(0)]
   722   67.457706604   67.457706604   67.457706604    6[1-(0),6-(1,6),7-(6,27)]
   723   67.585468416   67.585468416   67.585468416    6[1-(0),6-(1,7),6-(6,6)]
   724   66.522553756   66.522553756   66.522553756    6[6-(1,6),6-(1,6),6-(7,7)]
   725      65.338769      65.338769      65.338769    6[1-(0),6-(1,7),6-(6,6)]
   726    65.32286504    65.32286504    65.32286504    6[1-(0),6-(1,6),7-(6,27)]
   727   65.560364176   65.560364176   65.560364176    6[6-(6,6),7-(6),7-(6)]
   728   66.598362632   66.598362632   66.598362632    6[6-(6,6),7-(6),7-(6)]
   729   67.787448708   67.787448708   67.787448708    6[6-(6,6),7-(6),7-(6)]
   730   61.936911956   61.936911956   61.936911956    6[1-(0),6-(1,6),7-(6)]
   731   63.127588428   63.127588428   63.127588428    6[1-(0),6-(1,7),6-(6,6)]
   732   64.306601996   64.306601996   64.306601996    6[6-(1,6),6-(1,6),6-(7,7)]
   733   64.251468268   64.251468268   64.251468268    6[1-(0),6-(1,7),6-(6,6)]
   734   63.024212688   63.024212688   63.024212688    6[1-(0),6-(1,6),7-(6)]
   735    70.36442036    70.36442036    70.36442036    6[1-(0),6-(1,6),7-(6)]
   736    69.17957534    69.17957534    69.17957534    6[1-(0),6-(1,7),6-(6,6)]
   737   69.067187356   69.067187356   69.067187356    6[6-(1,6),6-(1,6),6-(7,7)]
   738    70.19212746    70.19212746    70.19212746    6[1-(0),6-(1,7),6-(6,6)]
   739   71.331381128   71.331381128   71.331381128    6[1-(0),6-(1,6),7-(6)]
   740    59.17068318    59.17068318    59.17068318    6[7-(27),16-(0)]
   741   70.534592732   70.534592732   70.534592732    6[6-(6,6),7-(6),7-(6)]
   742   68.453824632   68.453824632   68.453824632    6[1-(0),6-(1,6),7-(6,27)]
   743   69.358759956   69.358759956   69.358759956    6[1-(0),6-(1,7),6-(6,6)]
   744   69.606861732   69.606861732   69.606861732    6[6-(1,6),6-(1,6),6-(7,7)]
   745   68.889593136   68.889593136   68.889593136    6[1-(0),6-(1,7),6-(6,6)]
   746   67.971934644   67.971934644   67.971934644    6[1-(0),6-(1,6),7-(6,27)]
   747   65.751741828   65.751741828   65.751741828    6[7-(27),16-(0)]
   748   68.520091132   68.520091132   68.520091132    6[1-(0),6-(1,6),7-(6,27)]
   749   69.453653584   69.453653584   69.453653584    6[1-(0),6-(1,7),6-(6,6)]
   750    69.66199546    69.66199546    69.66199546    6[6-(1,6),6-(1,6),6-(7,7)]
   751   68.935184488   68.935184488   68.935184488    6[1-(0),6-(1,7),6-(6,6)]
   752    68.00533296    68.00533296    68.00533296    6[1-(0),6-(1,6),7-(6,27)]
   753   71.893321048   71.893321048   71.893321048    6[6-(6,6),7-(6),7-(6)]
   754   70.589196328   70.589196328   70.589196328    6[6-(6,6),7-(6),7-(6)]
   755   71.600158052   71.600158052   71.600158052    6[6-(6,6),7-(6),7-(6)]
   756   72.618011492   72.618011492   72.618011492    6[1-(0),6-(1,6),7-(6)]
   757   72.297811764   72.297811764   72.297811764    6[1-(0),6-(1,7),6-(6,6)]
   758    72.42398318    72.42398318    72.42398318    6[6-(1,6),6-(1,6),6-(7,7)]
   759   72.944572804   72.944572804   72.944572804    6[1-(0),6-(1,7),6-(6,6)]
   760   73.245157648   73.245157648   73.245157648    6[1-(0),6-(1,6),7-(6)]
   761   73.087178312   73.087178312   73.087178312    6[1-(0),6-(1,6),7-(6)]
   762   72.897921188   72.897921188   72.897921188    6[1-(0),6-(1,7),6-(6,6)]
   763   71.836596924   71.836596924   71.836596924    6[6-(1,6),6-(1,6),6-(7,7)]
   764   71.030796284   71.030796284   71.030796284    6[1-(0),6-(1,7),6-(6,6)]
   765   71.279428192   71.279428192   71.279428192    6[1-(0),6-(1,6),7-(6)]
   766   70.921589092   70.921589092   70.921589092    6[7-(27),16-(0)]
   767   66.257487756   66.257487756   66.257487756    6[6-(6,6),7-(6),7-(6)]
   768    65.13731884    65.13731884    65.13731884    6[1-(0),6-(1,6),7-(6,27)]
   769   65.088016564   65.088016564   65.088016564    6[1-(0),6-(1,7),6-(6,6)]
   770   66.218257988   66.218257988   66.218257988    6[6-(1,6),6-(1,6),6-(7,7)]
   771   67.367054032   67.367054032   67.367054032    6[1-(0),6-(1,7),6-(6,6)]
   772   67.314570964   67.314570964   67.314570964    6[1-(0),6-(1,6),7-(6,27)]
   773   63.116985788   63.116985788   63.116985788    6[7-(27),16-(0)]
   774   65.075293396   65.075293396   65.075293396    6[1-(0),6-(1,6),7-(6,27)]
   775   64.947531584   64.947531584   64.947531584    6[1-(0),6-(1,7),6-(6,6)]
   776   66.010446244   66.010446244   66.010446244    6[6-(1,6),6-(1,6),6-(7,7)]
   777      67.194231      67.194231      67.194231    6[1-(0),6-(1,7),6-(6,6)]
   778    67.21013496    67.21013496    67.21013496    6[1-(0),6-(1,6),7-(6,27)]
   779   66.972635824   66.972635824   66.972635824    6[6-(6,6),7-(6),7-(6)]
   780   65.934637368   65.934637368   65.934637368    6[6-(6,6),7-(6),7-(6)]
   781   64.745551292   64.745551292   64.745551292    6[6-(6,6),7-(6),7-(6)]
   782   70.596088044   70.596088044   70.596088044    6[1-(0),6-(1,6),7-(6)]
   783   69.405411572   69.405411572   69.405411572    6[1-(0),6-(1,7),6-(6,6)]
   784   68.226398004   68.226398004   68.226398004    6[6-(1,6),6-(1,6),6-(7,7)]
   785   68.281531732   68.281531732   68.281531732    6[1-(0),6-(1,7),6-(6,6)]
   786   69.508787312   69.508787312   69.508787312    6[1-(0),6-(1,6),7-(6)]
   787    62.16857964    62.16857964    62.16857964    6[1-(0),6-(1,6),7-(6)]
   788    63.35342466    63.35342466    63.35342466    6[1-(0),6-(1,7),6-(6,6)]
   789   63.465812644   63.465812644   63.465812644    6[6-(1,6),6-(1,6),6-(7,7)]
   790    62.34087254    62.34087254    62.34087254    6[1-(0),6-(1,7),6-(6,6)]
   791   61.201618872   61.201618872   61.201618872    6[1-(0),6-(1,6),7-(6)]
   792    73.36231682    73.36231682    73.36231682    6[7-(27),16-(0)]
   793   66.257487756   66.257487756   66.257487756    6[6-(6,6),7-(6),7-(6)]
   794    65.13731884    65.13731884    65.13731884    6[1-(0),6-(1,6),7-(6,27)]
   795   65.088016564   65.088016564   65.088016564    6[1-(0),6-(1,7),6-(6,6)]
   796   66.218257988   66.218257988   66.218257988    6[6-(1,6),6-(1,6),6-(7,7)]
   797   67.367054032   67.367054032   67.367054032    6[1-(0),6-(1,7),6-(6,6)]
   798   67.314570964   67.314570964   67.314570964    6[1-(0),6-(1,6),7-(6,27)]
   799   63.116985788   63.116985788   63.116985788    6[7-(27),16-(0)]
   800   65.075293396   65.075293396   65.075293396    6[1-(0),6-(1,6),7-(6,27)]
   801   64.947531584   64.947531584   64.947531584    6[1-(0),6-(1,7),6-(6,6)]
   802   66.010446244   66.010446244   66.010446244    6[6-(1,6),6-(1,6),6-(7,7)]
   803      67.194231      67.194231      67.194231    6[1-(0),6-(1,7),6-(6,6)]
   804    67.21013496    67.21013496    67.21013496    6[1-(0),6-(1,6),7-(6,27)]
   805   66.972635824   66.972635824   66.972635824    6[6-(6,6),7-(6),7-(6)]
   806   65.934637368   65.934637368   65.934637368    6[6-(6,6),7-(6),7-(6)]
   807   64.745551292   64.745551292   64.745551292    6[6-(6,6),7-(6),7-(6)]
   808   70.596088044   70.596088044   70.596088044    6[1-(0),6-(1,6),7-(6)]
   809   69.405411572   69.405411572   69.405411572    6[1-(0),6-(1,7),6-(6,6)]
   810   68.226398004   68.226398004   68.226398004    6[6-(1,6),6-(1,6),6-(7,7)]
   811   68.281531732   68.281531732   68.281531732    6[1-(0),6-(1,7),6-(6,6)]
   812   69.508787312   69.508787312   69.508787312    6[1-(0),6-(1,6),7-(6)]
   813    62.16857964    62.16857964    62.16857964    6[1-(0),6-(1,6),7-(6)]
   814    63.35342466    63.35342466    63.35342466    6[1-(0),6-(1,7),6-(6,6)]
   815   63.465812644   63.465812644   63.465812644    6[6-(1,6),6-(1,6),6-(7,7)]
   816    35.83427254    35.83427254    35.83427254    6[1-(0),6-(1,7),6-(6,6)]
   817   34.695018872   34.695018872   34.695018872    6[1-(0),6-(1,6),7-(6)]
   818    46.85571682    46.85571682    46.85571682    6[7-(27),16-(0)]
   819   44.027992732   44.027992732   44.027992732    6[6-(6,6),7-(6),7-(6)]
   820   41.947224632   41.947224632   41.947224632    6[1-(0),6-(1,6),7-(6,27)]
   821   42.852159956   42.852159956   42.852159956    6[1-(0),6-(1,7),6-(6,6)]
   822   43.100261732   43.100261732   43.100261732    6[6-(1,6),6-(1,6),6-(7,7)]
   823   42.382993136   42.382993136   42.382993136    6[1-(0),6-(1,7),6-(6,6)]
   824   41.465334644   41.465334644   41.465334644    6[1-(0),6-(1,6),7-(6,27)]
   825   92.258341828   92.258341828   92.258341828    6[7-(27),16-(0)]
   826   42.013491132   42.013491132   42.013491132    6[1-(0),6-(1,6),7-(6,27)]
   827   42.947053584   42.947053584   42.947053584    6[1-(0),6-(1,7),6-(6,6)]
   828    43.15539546    43.15539546    43.15539546    6[6-(1,6),6-(1,6),6-(7,7)]
   829   42.428584488   42.428584488   42.428584488    6[1-(0),6-(1,7),6-(6,6)]
   830    41.49873296    41.49873296    41.49873296    6[1-(0),6-(1,6),7-(6,27)]
   831   45.386721048   45.386721048   45.386721048    6[6-(6,6),7-(6),7-(6)]
   832   44.082596328   44.082596328   44.082596328    6[6-(6,6),7-(6),7-(6)]
   833   45.093558052   45.093558052   45.093558052    6[6-(6,6),7-(6),7-(6)]
   834   46.111411492   46.111411492   46.111411492    6[1-(0),6-(1,6),7-(6)]
   835   45.791211764   45.791211764   45.791211764    6[1-(0),6-(1,7),6-(6,6)]
   836    45.91738318    45.91738318    45.91738318    6[6-(1,6),6-(1,6),6-(7,7)]
   837   46.437972804   46.437972804   46.437972804    6[1-(0),6-(1,7),6-(6,6)]
   838   46.738557648   46.738557648   46.738557648    6[1-(0),6-(1,6),7-(6)]
   839   46.580578312   46.580578312   46.580578312    6[1-(0),6-(1,6),7-(6)]
   840   46.391321188   46.391321188   46.391321188    6[1-(0),6-(1,7),6-(6,6)]
   841   45.329996924   45.329996924   45.329996924    6[6-(1,6),6-(1,6),6-(7,7)]
   842   44.524196284   44.524196284   44.524196284    6[1-(0),6-(1,7),6-(6,6)]
   843   44.772828192   44.772828192   44.772828192    6[1-(0),6-(1,6),7-(6)]
   844   44.414989092   44.414989092   44.414989092    6[7-(27),16-(0)]
   845   66.275512244   66.275512244   66.275512244    6[6-(6,6),7-(6),7-(6)]
   846    67.39568116    67.39568116    67.39568116    6[1-(0),6-(1,6),7-(6,27)]
   847   67.444983436   67.444983436   67.444983436    6[1-(0),6-(1,7),6-(6,6)]
   848   66.314742012   66.314742012   66.314742012    6[6-(1,6),6-(1,6),6-(7,7)]
   849   65.165945968   65.165945968   65.165945968    6[1-(0),6-(1,7),6-(6,6)]
   850   65.218429036   65.218429036   65.218429036    6[1-(0),6-(1,6),7-(6,27)]
   851   69.416014212   69.416014212   69.416014212    6[7-(27),16-(0)]
   852   67.457706604   67.457706604   67.457706604    6[1-(0),6-(1,6),7-(6,27)]
   853   67.585468416   67.585468416   67.585468416    6[1-(0),6-(1,7),6-(6,6)]
   854   66.522553756   66.522553756   66.522553756    6[6-(1,6),6-(1,6),6-(7,7)]
   855      65.338769      65.338769      65.338769    6[1-(0),6-(1,7),6-(6,6)]
   856    65.32286504    65.32286504    65.32286504    6[1-(0),6-(1,6),7-(6,27)]
   857   65.560364176   65.560364176   65.560364176    6[6-(6,6),7-(6),7-(6)]
   858   66.598362632   66.598362632   66.598362632    6[6-(6,6),7-(6),7-(6)]
   859   67.787448708   67.787448708   67.787448708    6[6-(6,6),7-(6),7-(6)]
   860   61.936911956   61.936911956   61.936911956    6[1-(0),6-(1,6),7-(6)]
   861   63.127588428   63.127588428   63.127588428    6[1-(0),6-(1,7),6-(6,6)]
   862   64.306601996   64.306601996   64.306601996    6[6-(1,6),6-(1,6),6-(7,7)]
   863   64.251468268   64.251468268   64.251468268    6[1-(0),6-(1,7),6-(6,6)]
   864   63.024212688   63.024212688   63.024212688    6[1-(0),6-(1,6),7-(6)]
   865    70.36442036    70.36442036    70.36442036    6[1-(0),6-(1,6),7-(6)]
   866    69.17957534    69.17957534    69.17957534    6[1-(0),6-(1,7),6-(6,6)]
   867   69.067187356   69.067187356   69.067187356    6[6-(1,6),6-(1,6),6-(7,7)]
   868    43.68552746    43.68552746    43.68552746    6[1-(0),6-(1,7),6-(6,6)]
   869   44.824781128   44.824781128   44.824781128    6[1-(0),6-(1,6),7-(6)]
   870    32.66408318    32.66408318    32.66408318    6[7-(27),16-(0)]
   871   88.505007268   88.505007268   88.505007268    6[6-(6,6),7-(6),7-(6)]
   872   90.585775368   90.585775368   90.585775368    6[1-(0),6-(1,6),7-(6,27)]
   873   89.680840044   89.680840044   89.680840044    6[1-(0),6-(1,7),6-(6,6)]
   874   89.432738268   89.432738268   89.432738268    6[6-(1,6),6-(1,6),6-(7,7)]
   875   90.150006864   90.150006864   90.150006864    6[1-(0),6-(1,7),6-(6,6)]
   876   91.067665356   91.067665356   91.067665356    6[1-(0),6-(1,6),7-(6,27)]
   877   40.274658172   40.274658172   40.274658172    6[7-(27),16-(0)]
   878   90.519508868   90.519508868   90.519508868    6[1-(0),6-(1,6),7-(6,27)]
   879   89.585946416   89.585946416   89.585946416    6[1-(0),6-(1,7),6-(6,6)]
   880    89.37760454    89.37760454    89.37760454    6[6-(1,6),6-(1,6),6-(7,7)]
   881   90.104415512   90.104415512   90.104415512    6[1-(0),6-(1,7),6-(6,6)]
   882    91.03426704    91.03426704    91.03426704    6[1-(0),6-(1,6),7-(6,27)]
   883   87.146278952   87.146278952   87.146278952    6[6-(6,6),7-(6),7-(6)]
   884   88.450403672   88.450403672   88.450403672    6[6-(6,6),7-(6),7-(6)]
   885   87.439441948   87.439441948   87.439441948    6[6-(6,6),7-(6),7-(6)]
   886   86.421588508   86.421588508   86.421588508    6[1-(0),6-(1,6),7-(6)]
   887   86.741788236   86.741788236   86.741788236    6[1-(0),6-(1,7),6-(6,6)]
   888    86.61561682    86.61561682    86.61561682    6[6-(1,6),6-(1,6),6-(7,7)]
   889   86.095027196   86.095027196   86.095027196    6[1-(0),6-(1,7),6-(6,6)]
   890   85.794442352   85.794442352   85.794442352    6[1-(0),6-(1,6),7-(6)]
   891   85.952421688   85.952421688   85.952421688    6[1-(0),6-(1,6),7-(6)]
   892   86.141678812   86.141678812   86.141678812    6[1-(0),6-(1,7),6-(6,6)]
   893   87.203003076   87.203003076   87.203003076    6[6-(1,6),6-(1,6),6-(7,7)]
   894   34.995603716   34.995603716   34.995603716    6[1-(0),6-(1,7),6-(6,6)]
   895   34.746971808   34.746971808   34.746971808    6[1-(0),6-(1,6),7-(6)]
   896   35.104810908   35.104810908   35.104810908    6[7-(27),16-(0)]
   897   87.386428748   87.386428748   87.386428748    6[6-(6,6),7-(6),7-(6)]
   898   86.939527472   86.939527472   86.939527472    6[1-(0),6-(1,6),7-(6,27)]
   899     87.2464739     87.2464739     87.2464739    6[1-(0),6-(1,7),6-(6,6)]
   900   87.057746908   87.057746908   87.057746908    6[6-(1,6),6-(1,6),6-(7,7)]
   901    86.61826748    86.61826748    86.61826748    6[1-(0),6-(1,7),6-(6,6)]
   902     86.3717561     86.3717561     86.3717561    6[1-(0),6-(1,6),7-(6,27)]
   903   61.507505036   61.507505036   61.507505036    6[7-(27),16-(0)]
   904   84.371037932   84.371037932   84.371037932    6[1-(0),6-(1,6),7-(6,27)]
   905     83.2572306     83.2572306     83.2572306    6[1-(0),6-(1,7),6-(6,6)]
   906   82.023613436   82.023613436   82.023613436    6[6-(1,6),6-(1,6),6-(7,7)]
   907    81.93985258    81.93985258    81.93985258    6[1-(0),6-(1,7),6-(6,6)]
   908   83.099251264   83.099251264   83.099251264    6[1-(0),6-(1,6),7-(6,27)]
   909   78.551248836   78.551248836   78.551248836    6[6-(6,6),7-(6),7-(6)]
   910   80.789996272   80.789996272   80.789996272    6[6-(6,6),7-(6),7-(6)]
   911   79.731322668   79.731322668   79.731322668    6[6-(6,6),7-(6),7-(6)]
   912   76.042664212   76.042664212   76.042664212    6[1-(0),6-(1,6),7-(6)]
   913    77.23493108    77.23493108    77.23493108    6[1-(0),6-(1,7),6-(6,6)]
   914   77.257726756   77.257726756   77.257726756    6[6-(1,6),6-(1,6),6-(7,7)]
   915   76.064929756   76.064929756   76.064929756    6[1-(0),6-(1,7),6-(6,6)]
   916   74.917724108   74.917724108   74.917724108    6[1-(0),6-(1,6),7-(6)]
   917   78.683781836   78.683781836   78.683781836    6[1-(0),6-(1,6),7-(6)]
   918    78.64773286    78.64773286    78.64773286    6[1-(0),6-(1,7),6-(6,6)]
   919   79.748286892   79.748286892   79.748286892    6[6-(1,6),6-(1,6),6-(7,7)]
   920   54.358144884   54.358144884   54.358144884    6[1-(0),6-(1,7),6-(6,6)]
   921     54.2855168     54.2855168     54.2855168    6[1-(0),6-(1,6),7-(6)]
   922    48.83045852    48.83045852    48.83045852    6[7-(27),16-(0)]
   923   67.394090764   67.394090764   67.394090764    6[6-(6,6),7-(6),7-(6)]
   924   71.041929056   71.041929056   71.041929056    6[1-(0),6-(1,6),7-(6,27)]
   925    69.87934958    69.87934958    69.87934958    6[1-(0),6-(1,7),6-(6,6)]
   926   68.689733372   68.689733372   68.689733372    6[6-(1,6),6-(1,6),6-(7,7)]
   927   68.697685352   68.697685352   68.697685352    6[1-(0),6-(1,7),6-(6,6)]
   928   69.914338292   69.914338292   69.914338292    6[1-(0),6-(1,6),7-(6,27)]
   929   48.183167348   48.183167348   48.183167348    6[7-(27),16-(0)]
   930    73.60617754    73.60617754    73.60617754    6[1-(0),6-(1,6),7-(6,27)]
   931   73.914184232   73.914184232   73.914184232    6[1-(0),6-(1,7),6-(6,6)]
   932    73.87654486    73.87654486    73.87654486    6[6-(1,6),6-(1,6),6-(7,7)]
   933   73.503331932   73.503331932   73.503331932    6[1-(0),6-(1,7),6-(6,6)]
   934   73.257880816   73.257880816   73.257880816    6[1-(0),6-(1,6),7-(6,27)]
   935   74.155394292   74.155394292   74.155394292    6[6-(6,6),7-(6),7-(6)]
   936   74.258770032   74.258770032   74.258770032    6[6-(6,6),7-(6),7-(6)]
   937   75.495567988   75.495567988   75.495567988    6[6-(6,6),7-(6),7-(6)]
   938   72.315836252   72.315836252   72.315836252    6[1-(0),6-(1,6),7-(6)]
   939   72.634445584   72.634445584   72.634445584    6[1-(0),6-(1,7),6-(6,6)]
   940    73.66449206    73.66449206    73.66449206    6[6-(1,6),6-(1,6),6-(7,7)]
   941   74.281565708   74.281565708   74.281565708    6[1-(0),6-(1,7),6-(6,6)]
   942   73.900930932   73.900930932   73.900930932    6[1-(0),6-(1,6),7-(6)]
   943   77.633060212   77.633060212   77.633060212    6[1-(0),6-(1,6),7-(6)]
   944   76.673521292   76.673521292   76.673521292    6[1-(0),6-(1,7),6-(6,6)]
   945    76.52190354    76.52190354    76.52190354    6[6-(1,6),6-(1,6),6-(7,7)]
   946   24.322986292   24.322986292   24.322986292    6[1-(0),6-(1,7),6-(6,6)]
   947   25.286236136   25.286236136   25.286236136    6[1-(0),6-(1,6),7-(6)]
   948   18.938435568   18.938435568   18.938435568    6[7-(27),16-(0)]
   949   65.138909236   65.138909236   65.138909236    6[6-(6,6),7-(6),7-(6)]
   950   61.491070944   61.491070944   61.491070944    6[1-(0),6-(1,6),7-(6,27)]
   951    62.65365042    62.65365042    62.65365042    6[1-(0),6-(1,7),6-(6,6)]
   952   63.843266628   63.843266628   63.843266628    6[6-(1,6),6-(1,6),6-(7,7)]
   953   63.835314648   63.835314648   63.835314648    6[1-(0),6-(1,7),6-(6,6)]
   954   62.618661708   62.618661708   62.618661708    6[1-(0),6-(1,6),7-(6,27)]
   955   84.349832652   84.349832652   84.349832652    6[7-(27),16-(0)]
   956    58.92682246    58.92682246    58.92682246    6[1-(0),6-(1,6),7-(6,27)]
   957   58.618815768   58.618815768   58.618815768    6[1-(0),6-(1,7),6-(6,6)]
   958    58.65645514    58.65645514    58.65645514    6[6-(1,6),6-(1,6),6-(7,7)]
   959   59.029668068   59.029668068   59.029668068    6[1-(0),6-(1,7),6-(6,6)]
   960   59.275119184   59.275119184   59.275119184    6[1-(0),6-(1,6),7-(6,27)]
   961   58.377605708   58.377605708   58.377605708    6[6-(6,6),7-(6),7-(6)]
   962   58.274229968   58.274229968   58.274229968    6[6-(6,6),7-(6),7-(6)]
   963   57.037432012   57.037432012   57.037432012    6[6-(6,6),7-(6),7-(6)]
   964   60.217163748   60.217163748   60.217163748    6[1-(0),6-(1,6),7-(6)]
   965   59.898554416   59.898554416   59.898554416    6[1-(0),6-(1,7),6-(6,6)]
   966    58.86850794    58.86850794    58.86850794    6[6-(1,6),6-(1,6),6-(7,7)]
   967   58.251434292   58.251434292   58.251434292    6[1-(0),6-(1,7),6-(6,6)]
   968   58.632069068   58.632069068   58.632069068    6[1-(0),6-(1,6),7-(6)]
   969   54.899939788   54.899939788   54.899939788    6[1-(0),6-(1,6),7-(6)]
   970   55.859478708   55.859478708   55.859478708    6[1-(0),6-(1,7),6-(6,6)]
   971    56.01109646    56.01109646    56.01109646    6[6-(1,6),6-(1,6),6-(7,7)]
   972   55.196813708   55.196813708   55.196813708    6[1-(0),6-(1,7),6-(6,6)]
   973   54.233563864   54.233563864   54.233563864    6[1-(0),6-(1,6),7-(6)]
   974   60.581364432   60.581364432   60.581364432    6[7-(27),16-(0)]
   975   45.146571252   45.146571252   45.146571252    6[6-(6,6),7-(6),7-(6)]
   976   45.593472528   45.593472528   45.593472528    6[1-(0),6-(1,6),7-(6,27)]
   977     45.2865261     45.2865261     45.2865261    6[1-(0),6-(1,7),6-(6,6)]
   978   45.475253092   45.475253092   45.475253092    6[6-(1,6),6-(1,6),6-(7,7)]
   979    45.91473252    45.91473252    45.91473252    6[1-(0),6-(1,7),6-(6,6)]
   980     46.1612439     46.1612439     46.1612439    6[1-(0),6-(1,6),7-(6,27)]
   981   71.025494964   71.025494964   71.025494964    6[7-(27),16-(0)]
   982   48.161962068   48.161962068   48.161962068    6[1-(0),6-(1,6),7-(6,27)]
   983     49.2757694     49.2757694     49.2757694    6[1-(0),6-(1,7),6-(6,6)]
   984   50.509386564   50.509386564   50.509386564    6[6-(1,6),6-(1,6),6-(7,7)]
   985    50.59314742    50.59314742    50.59314742    6[1-(0),6-(1,7),6-(6,6)]
   986   49.433748736   49.433748736   49.433748736    6[1-(0),6-(1,6),7-(6,27)]
   987   53.981751164   53.981751164   53.981751164    6[6-(6,6),7-(6),7-(6)]
   988   51.743003728   51.743003728   51.743003728    6[6-(6,6),7-(6),7-(6)]
   989   52.801677332   52.801677332   52.801677332    6[6-(6,6),7-(6),7-(6)]
   990   56.490335788   56.490335788   56.490335788    6[1-(0),6-(1,6),7-(6)]
   991    55.29806892    55.29806892    55.29806892    6[1-(0),6-(1,7),6-(6,6)]
   992   55.275273244   55.275273244   55.275273244    6[6-(1,6),6-(1,6),6-(7,7)]
   993   56.468070244   56.468070244   56.468070244    6[1-(0),6-(1,7),6-(6,6)]
   994   57.615275892   57.615275892   57.615275892    6[1-(0),6-(1,6),7-(6)]
   995   53.849218164   53.849218164   53.849218164    6[1-(0),6-(1,6),7-(6)]
   996    53.88526714    53.88526714    53.88526714    6[1-(0),6-(1,7),6-(6,6)]
   997   52.784713108   52.784713108   52.784713108    6[6-(1,6),6-(1,6),6-(7,7)]
   998   25.161655116   25.161655116   25.161655116    6[1-(0),6-(1,7),6-(6,6)]
   999     25.2342832     25.2342832     25.2342832    6[1-(0),6-(1,6),7-(6)]
  1000    30.68934148    30.68934148    30.68934148    6[7-(27),16-(0)]
  1001   45.155583496   45.155583496   45.155583496    6[6-(6,6),7-(6),7-(6)]
  1002   46.722653688   46.722653688   46.722653688    6[1-(0),6-(1,6),7-(6,27)]
  1003   46.465009536   46.465009536   46.465009536    6[1-(0),6-(1,7),6-(6,6)]
  1004   45.523495104   45.523495104   45.523495104    6[6-(1,6),6-(1,6),6-(7,7)]
  1005   44.814178488   44.814178488   44.814178488    6[1-(0),6-(1,7),6-(6,6)]
  1006   45.113172936   45.113172936   45.113172936    6[1-(0),6-(1,6),7-(6,27)]
  1007   74.175009176   74.175009176   74.175009176    6[7-(27),16-(0)]
  1008   49.353168672   49.353168672   49.353168672    6[1-(0),6-(1,6),7-(6,27)]
  1009   50.594737816   50.594737816   50.594737816    6[1-(0),6-(1,7),6-(6,6)]
  1010    50.76544032    50.76544032    50.76544032    6[6-(1,6),6-(1,6),6-(7,7)]
  1011    49.66541642    49.66541642    49.66541642    6[1-(0),6-(1,7),6-(6,6)]
  1012   48.490113776   48.490113776   48.490113776    6[1-(0),6-(1,6),7-(6,27)]
  1013    53.27561534    53.27561534    53.27561534    6[6-(6,6),7-(6),7-(6)]
  1014    52.07486636    52.07486636    52.07486636    6[6-(6,6),7-(6),7-(6)]
  1015    54.32262604    54.32262604    54.32262604    6[6-(6,6),7-(6),7-(6)]
  1016   52.160747744   52.160747744   52.160747744    6[1-(0),6-(1,6),7-(6)]
  1017   52.159157348   52.159157348   52.159157348    6[1-(0),6-(1,7),6-(6,6)]
  1018    53.31537524    53.31537524    53.31537524    6[6-(1,6),6-(1,6),6-(7,7)]
  1019   54.453038512   54.453038512   54.453038512    6[1-(0),6-(1,7),6-(6,6)]
  1020    54.37298858    54.37298858    54.37298858    6[1-(0),6-(1,6),7-(6)]
  1021   57.947138524   57.947138524   57.947138524    6[1-(0),6-(1,6),7-(6)]
  1022    56.79834248    56.79834248    56.79834248    6[1-(0),6-(1,7),6-(6,6)]
  1023   55.585400464   55.585400464   55.585400464    6[6-(1,6),6-(1,6),6-(7,7)]
  1024   29.087282576   29.087282576   29.087282576    6[1-(0),6-(1,7),6-(6,6)]
  1025   30.299164328   30.299164328   30.299164328    6[1-(0),6-(1,6),7-(6)]
  1026    23.59352466    23.59352466    23.59352466    6[7-(27),16-(0)]
  1027   87.377416504   87.377416504   87.377416504    6[6-(6,6),7-(6),7-(6)]
  1028   85.810346312   85.810346312   85.810346312    6[1-(0),6-(1,6),7-(6,27)]
  1029   86.067990464   86.067990464   86.067990464    6[1-(0),6-(1,7),6-(6,6)]
  1030   87.009504896   87.009504896   87.009504896    6[6-(1,6),6-(1,6),6-(7,7)]
  1031   87.718821512   87.718821512   87.718821512    6[1-(0),6-(1,7),6-(6,6)]
  1032   87.419827064   87.419827064   87.419827064    6[1-(0),6-(1,6),7-(6,27)]
  1033   58.357990824   58.357990824   58.357990824    6[7-(27),16-(0)]
  1034   83.179831328   83.179831328   83.179831328    6[1-(0),6-(1,6),7-(6,27)]
  1035   81.938262184   81.938262184   81.938262184    6[1-(0),6-(1,7),6-(6,6)]
  1036    81.76755968    81.76755968    81.76755968    6[6-(1,6),6-(1,6),6-(7,7)]
  1037    82.86758358    82.86758358    82.86758358    6[1-(0),6-(1,7),6-(6,6)]
  1038   84.042886224   84.042886224   84.042886224    6[1-(0),6-(1,6),7-(6,27)]
  1039    79.25738466    79.25738466    79.25738466    6[6-(6,6),7-(6),7-(6)]
  1040    80.45813364    80.45813364    80.45813364    6[6-(6,6),7-(6),7-(6)]
  1041    78.21037396    78.21037396    78.21037396    6[6-(6,6),7-(6),7-(6)]
  1042   80.372252256   80.372252256   80.372252256    6[1-(0),6-(1,6),7-(6)]
  1043   80.373842652   80.373842652   80.373842652    6[1-(0),6-(1,7),6-(6,6)]
  1044    79.21762476    79.21762476    79.21762476    6[6-(1,6),6-(1,6),6-(7,7)]
  1045   78.079961488   78.079961488   78.079961488    6[1-(0),6-(1,7),6-(6,6)]
  1046    78.16001142    78.16001142    78.16001142    6[1-(0),6-(1,6),7-(6)]
  1047   74.585861476   74.585861476   74.585861476    6[1-(0),6-(1,6),7-(6)]
  1048    75.73465752    75.73465752    75.73465752    6[1-(0),6-(1,7),6-(6,6)]
  1049   76.947599536   76.947599536   76.947599536    6[6-(1,6),6-(1,6),6-(7,7)]
  1050   50.432517424   50.432517424   50.432517424    6[1-(0),6-(1,7),6-(6,6)]
  1051   49.220635672   49.220635672   49.220635672    6[1-(0),6-(1,6),7-(6)]
  1052    55.92627534    55.92627534    55.92627534    6[7-(27),16-(0)]
  1053    67.38507852    67.38507852    67.38507852    6[6-(6,6),7-(6),7-(6)]
  1054   69.912747896   69.912747896   69.912747896    6[1-(0),6-(1,6),7-(6,27)]
  1055   68.700866144   68.700866144   68.700866144    6[1-(0),6-(1,7),6-(6,6)]
  1056    68.64149136    68.64149136    68.64149136    6[6-(1,6),6-(1,6),6-(7,7)]
  1057   69.798239384   69.798239384   69.798239384    6[1-(0),6-(1,7),6-(6,6)]
  1058   70.962409256   70.962409256   70.962409256    6[1-(0),6-(1,6),7-(6,27)]
  1059   45.033653136   45.033653136   45.033653136    6[7-(27),16-(0)]
  1060   72.414970936   72.414970936   72.414970936    6[1-(0),6-(1,6),7-(6,27)]
  1061   72.595215816   72.595215816   72.595215816    6[1-(0),6-(1,7),6-(6,6)]
  1062   73.620491104   73.620491104   73.620491104    6[6-(1,6),6-(1,6),6-(7,7)]
  1063   74.431062932   74.431062932   74.431062932    6[1-(0),6-(1,7),6-(6,6)]
  1064   74.201515776   74.201515776   74.201515776    6[1-(0),6-(1,6),7-(6,27)]
  1065   74.861530116   74.861530116   74.861530116    6[6-(6,6),7-(6),7-(6)]
  1066     73.9269074     73.9269074     73.9269074    6[6-(6,6),7-(6),7-(6)]
  1067    73.97461928    73.97461928    73.97461928    6[6-(6,6),7-(6),7-(6)]
  1068   76.645424296   76.645424296   76.645424296    6[1-(0),6-(1,6),7-(6)]
  1069   75.773357156   75.773357156   75.773357156    6[1-(0),6-(1,7),6-(6,6)]
  1070   75.624390064   75.624390064   75.624390064    6[6-(1,6),6-(1,6),6-(7,7)]
  1071    76.29659744    76.29659744    76.29659744    6[1-(0),6-(1,7),6-(6,6)]
  1072   77.143218244   77.143218244   77.143218244    6[1-(0),6-(1,6),7-(6)]
  1073   73.535139852   73.535139852   73.535139852    6[1-(0),6-(1,6),7-(6)]
  1074   73.760445952   73.760445952   73.760445952    6[1-(0),6-(1,7),6-(6,6)]
  1075   73.721216184   73.721216184   73.721216184    6[6-(1,6),6-(1,6),6-(7,7)]
  1076   20.397358832   20.397358832   20.397358832    6[1-(0),6-(1,7),6-(6,6)]
  1077   20.221355008   20.221355008   20.221355008    6[1-(0),6-(1,6),7-(6)]
  1078   26.034252388   26.034252388   26.034252388    6[7-(27),16-(0)]
  1079    65.14792148    65.14792148    65.14792148    6[6-(6,6),7-(6),7-(6)]
  1080   62.620252104   62.620252104   62.620252104    6[1-(0),6-(1,6),7-(6,27)]
  1081   63.832133856   63.832133856   63.832133856    6[1-(0),6-(1,7),6-(6,6)]
  1082    63.89150864    63.89150864    63.89150864    6[6-(1,6),6-(1,6),6-(7,7)]
  1083   62.734760616   62.734760616   62.734760616    6[1-(0),6-(1,7),6-(6,6)]
  1084   61.570590744   61.570590744   61.570590744    6[1-(0),6-(1,6),7-(6,27)]
  1085   87.499346864   87.499346864   87.499346864    6[7-(27),16-(0)]
  1086   60.118029064   60.118029064   60.118029064    6[1-(0),6-(1,6),7-(6,27)]
  1087   59.937784184   59.937784184   59.937784184    6[1-(0),6-(1,7),6-(6,6)]
  1088   58.912508896   58.912508896   58.912508896    6[6-(1,6),6-(1,6),6-(7,7)]
  1089   58.101937068   58.101937068   58.101937068    6[1-(0),6-(1,7),6-(6,6)]
  1090   58.331484224   58.331484224   58.331484224    6[1-(0),6-(1,6),7-(6,27)]
  1091   57.671469884   57.671469884   57.671469884    6[6-(6,6),7-(6),7-(6)]
  1092     58.6060926     58.6060926     58.6060926    6[6-(6,6),7-(6),7-(6)]
  1093    58.55838072    58.55838072    58.55838072    6[6-(6,6),7-(6),7-(6)]
  1094   55.887575704   55.887575704   55.887575704    6[1-(0),6-(1,6),7-(6)]
  1095   56.759642844   56.759642844   56.759642844    6[1-(0),6-(1,7),6-(6,6)]
  1096   56.908609936   56.908609936   56.908609936    6[6-(1,6),6-(1,6),6-(7,7)]
  1097    56.23640256    56.23640256    56.23640256    6[1-(0),6-(1,7),6-(6,6)]
  1098   55.389781756   55.389781756   55.389781756    6[1-(0),6-(1,6),7-(6)]
  1099   58.997860148   58.997860148   58.997860148    6[1-(0),6-(1,6),7-(6)]
  1100   58.772554048   58.772554048   58.772554048    6[1-(0),6-(1,7),6-(6,6)]
  1101   58.811783816   58.811783816   58.811783816    6[6-(1,6),6-(1,6),6-(7,7)]
  1102   59.122441168   59.122441168   59.122441168    6[1-(0),6-(1,7),6-(6,6)]
  1103   59.298444992   59.298444992   59.298444992    6[1-(0),6-(1,6),7-(6)]
  1104   53.485547612   53.485547612   53.485547612    6[7-(27),16-(0)]
  1105   38.632309236   38.632309236   38.632309236    6[6-(6,6),7-(6),7-(6)]
  1106   34.984470944   34.984470944   34.984470944    6[1-(0),6-(1,6),7-(6,27)]
  1107    36.14705042    36.14705042    36.14705042    6[1-(0),6-(1,7),6-(6,6)]
  1108   37.336666628   37.336666628   37.336666628    6[6-(1,6),6-(1,6),6-(7,7)]
  1109   37.328714648   37.328714648   37.328714648    6[1-(0),6-(1,7),6-(6,6)]
  1110   36.112061708   36.112061708   36.112061708    6[1-(0),6-(1,6),7-(6,27)]
  1111   31.336632652   31.336632652   31.336632652    6[7-(27),16-(0)]
  1112    32.42022246    32.42022246    32.42022246    6[1-(0),6-(1,6),7-(6,27)]
  1113   32.112215768   32.112215768   32.112215768    6[1-(0),6-(1,7),6-(6,6)]
  1114    32.14985514    32.14985514    32.14985514    6[6-(1,6),6-(1,6),6-(7,7)]
  1115   32.523068068   32.523068068   32.523068068    6[1-(0),6-(1,7),6-(6,6)]
  1116   32.768519184   32.768519184   32.768519184    6[1-(0),6-(1,6),7-(6,27)]
  1117   31.871005708   31.871005708   31.871005708    6[6-(6,6),7-(6),7-(6)]
  1118   31.767629968   31.767629968   31.767629968    6[6-(6,6),7-(6),7-(6)]
  1119   30.530832012   30.530832012   30.530832012    6[6-(6,6),7-(6),7-(6)]
  1120   33.710563748   33.710563748   33.710563748    6[1-(0),6-(1,6),7-(6)]
  1121   33.391954416   33.391954416   33.391954416    6[1-(0),6-(1,7),6-(6,6)]
  1122    32.36190794    32.36190794    32.36190794    6[6-(1,6),6-(1,6),6-(7,7)]
  1123   31.744834292   31.744834292   31.744834292    6[1-(0),6-(1,7),6-(6,6)]
  1124   32.125469068   32.125469068   32.125469068    6[1-(0),6-(1,6),7-(6)]
  1125   28.393339788   28.393339788   28.393339788    6[1-(0),6-(1,6),7-(6)]
  1126   29.352878708   29.352878708   29.352878708    6[1-(0),6-(1,7),6-(6,6)]
  1127    29.50449646    29.50449646    29.50449646    6[6-(1,6),6-(1,6),6-(7,7)]
  1128   28.690213708   28.690213708   28.690213708    6[1-(0),6-(1,7),6-(6,6)]
  1129   27.726963864   27.726963864   27.726963864    6[1-(0),6-(1,6),7-(6)]
  1130   34.074764432   34.074764432   34.074764432    6[7-(27),16-(0)]
  1131   45.146571252   45.146571252   45.146571252    6[6-(6,6),7-(6),7-(6)]
  1132   45.593472528   45.593472528   45.593472528    6[1-(0),6-(1,6),7-(6,27)]
  1133     45.2865261     45.2865261     45.2865261    6[1-(0),6-(1,7),6-(6,6)]
  1134   45.475253092   45.475253092   45.475253092    6[6-(1,6),6-(1,6),6-(7,7)]
  1135    45.91473252    45.91473252    45.91473252    6[1-(0),6-(1,7),6-(6,6)]
  1136     46.1612439     46.1612439     46.1612439    6[1-(0),6-(1,6),7-(6,27)]
  1137   44.518894964   44.518894964   44.518894964    6[7-(27),16-(0)]
  1138   48.161962068   48.161962068   48.161962068    6[1-(0),6-(1,6),7-(6,27)]
  1139     49.2757694     49.2757694     49.2757694    6[1-(0),6-(1,7),6-(6,6)]
  1140   50.509386564   50.509386564   50.509386564    6[6-(1,6),6-(1,6),6-(7,7)]
  1141    50.59314742    50.59314742    50.59314742    6[1-(0),6-(1,7),6-(6,6)]
  1142   49.433748736   49.433748736   49.433748736    6[1-(0),6-(1,6),7-(6,27)]
  1143   53.981751164   53.981751164   53.981751164    6[6-(6,6),7-(6),7-(6)]
  1144   51.743003728   51.743003728   51.743003728    6[6-(6,6),7-(6),7-(6)]
  1145   52.801677332   52.801677332   52.801677332    6[6-(6,6),7-(6),7-(6)]
  1146   56.490335788   56.490335788   56.490335788    6[1-(0),6-(1,6),7-(6)]
  1147    55.29806892    55.29806892    55.29806892    6[1-(0),6-(1,7),6-(6,6)]
  1148   55.275273244   55.275273244   55.275273244    6[6-(1,6),6-(1,6),6-(7,7)]
  1149   56.468070244   56.468070244   56.468070244    6[1-(0),6-(1,7),6-(6,6)]
  1150   57.615275892   57.615275892   57.615275892    6[1-(0),6-(1,6),7-(6)]
  1151   53.849218164   53.849218164   53.849218164    6[1-(0),6-(1,6),7-(6)]
  1152    53.88526714    53.88526714    53.88526714    6[1-(0),6-(1,7),6-(6,6)]
  1153   52.784713108   52.784713108   52.784713108    6[6-(1,6),6-(1,6),6-(7,7)]
  1154   51.668255116   51.668255116   51.668255116    6[1-(0),6-(1,7),6-(6,6)]
  1155     51.7408832     51.7408832     51.7408832    6[1-(0),6-(1,6),7-(6)]
  1156    57.19594148    57.19594148    57.19594148    6[7-(27),16-(0)]
  1157   34.373228748   34.373228748   34.373228748    6[6-(6,6),7-(6),7-(6)]
  1158   33.926327472   33.926327472   33.926327472    6[1-(0),6-(1,6),7-(6,27)]
  1159     34.2332739     34.2332739     34.2332739    6[1-(0),6-(1,7),6-(6,6)]
  1160   34.044546908   34.044546908   34.044546908    6[6-(1,6),6-(1,6),6-(7,7)]
  1161    33.60506748    33.60506748    33.60506748    6[1-(0),6-(1,7),6-(6,6)]
  1162     33.3585561     33.3585561     33.3585561    6[1-(0),6-(1,6),7-(6,27)]
  1163   35.000905036   35.000905036   35.000905036    6[7-(27),16-(0)]
  1164   31.357837932   31.357837932   31.357837932    6[1-(0),6-(1,6),7-(6,27)]
  1165     30.2440306     30.2440306     30.2440306    6[1-(0),6-(1,7),6-(6,6)]
  1166   29.010413436   29.010413436   29.010413436    6[6-(1,6),6-(1,6),6-(7,7)]
  1167    28.92665258    28.92665258    28.92665258    6[1-(0),6-(1,7),6-(6,6)]
  1168   30.086051264   30.086051264   30.086051264    6[1-(0),6-(1,6),7-(6,27)]
  1169   25.538048836   25.538048836   25.538048836    6[6-(6,6),7-(6),7-(6)]
  1170   27.776796272   27.776796272   27.776796272    6[6-(6,6),7-(6),7-(6)]
  1171   26.718122668   26.718122668   26.718122668    6[6-(6,6),7-(6),7-(6)]
  1172   23.029464212   23.029464212   23.029464212    6[1-(0),6-(1,6),7-(6)]
  1173    24.22173108    24.22173108    24.22173108    6[1-(0),6-(1,7),6-(6,6)]
  1174   24.244526756   24.244526756   24.244526756    6[6-(1,6),6-(1,6),6-(7,7)]
  1175   23.051729756   23.051729756   23.051729756    6[1-(0),6-(1,7),6-(6,6)]
  1176   21.904524108   21.904524108   21.904524108    6[1-(0),6-(1,6),7-(6)]
  1177   25.670581836   25.670581836   25.670581836    6[1-(0),6-(1,6),7-(6)]
  1178    25.63453286    25.63453286    25.63453286    6[1-(0),6-(1,7),6-(6,6)]
  1179   26.735086892   26.735086892   26.735086892    6[6-(1,6),6-(1,6),6-(7,7)]
  1180   27.851544884   27.851544884   27.851544884    6[1-(0),6-(1,7),6-(6,6)]
  1181     27.7789168     27.7789168     27.7789168    6[1-(0),6-(1,6),7-(6)]
  1182    22.32385852    22.32385852    22.32385852    6[7-(27),16-(0)]
  1183   40.887490764   40.887490764   40.887490764    6[6-(6,6),7-(6),7-(6)]
  1184   44.535329056   44.535329056   44.535329056    6[1-(0),6-(1,6),7-(6,27)]
  1185    43.37274958    43.37274958    43.37274958    6[1-(0),6-(1,7),6-(6,6)]
  1186   42.183133372   42.183133372   42.183133372    6[6-(1,6),6-(1,6),6-(7,7)]
  1187   42.191085352   42.191085352   42.191085352    6[1-(0),6-(1,7),6-(6,6)]
  1188   43.407738292   43.407738292   43.407738292    6[1-(0),6-(1,6),7-(6,27)]
  1189   48.183167348   48.183167348   48.183167348    6[7-(27),16-(0)]
  1190    47.09957754    47.09957754    47.09957754    6[1-(0),6-(1,6),7-(6,27)]
  1191   47.407584232   47.407584232   47.407584232    6[1-(0),6-(1,7),6-(6,6)]
  1192    47.36994486    47.36994486    47.36994486    6[6-(1,6),6-(1,6),6-(7,7)]
  1193   46.996731932   46.996731932   46.996731932    6[1-(0),6-(1,7),6-(6,6)]
  1194   46.751280816   46.751280816   46.751280816    6[1-(0),6-(1,6),7-(6,27)]
  1195   47.648794292   47.648794292   47.648794292    6[6-(6,6),7-(6),7-(6)]
  1196   47.752170032   47.752170032   47.752170032    6[6-(6,6),7-(6),7-(6)]
  1197   48.988967988   48.988967988   48.988967988    6[6-(6,6),7-(6),7-(6)]
  1198   45.809236252   45.809236252   45.809236252    6[1-(0),6-(1,6),7-(6)]
  1199   46.127845584   46.127845584   46.127845584    6[1-(0),6-(1,7),6-(6,6)]
  1200    47.15789206    47.15789206    47.15789206    6[6-(1,6),6-(1,6),6-(7,7)]
  1201   47.774965708   47.774965708   47.774965708    6[1-(0),6-(1,7),6-(6,6)]
  1202   47.394330932   47.394330932   47.394330932    6[1-(0),6-(1,6),7-(6)]
  1203   51.126460212   51.126460212   51.126460212    6[1-(0),6-(1,6),7-(6)]
  1204   50.166921292   50.166921292   50.166921292    6[1-(0),6-(1,7),6-(6,6)]
  1205    50.01530354    50.01530354    50.01530354    6[6-(1,6),6-(1,6),6-(7,7)]
  1206   50.829586292   50.829586292   50.829586292    6[1-(0),6-(1,7),6-(6,6)]
  1207   51.792836136   51.792836136   51.792836136    6[1-(0),6-(1,6),7-(6)]
  1208   45.445035568   45.445035568   45.445035568    6[7-(27),16-(0)]
  1209    38.64132148    38.64132148    38.64132148    6[6-(6,6),7-(6),7-(6)]
  1210   36.113652104   36.113652104   36.113652104    6[1-(0),6-(1,6),7-(6,27)]
  1211   37.325533856   37.325533856   37.325533856    6[1-(0),6-(1,7),6-(6,6)]
  1212    37.38490864    37.38490864    37.38490864    6[6-(1,6),6-(1,6),6-(7,7)]
  1213   36.228160616   36.228160616   36.228160616    6[1-(0),6-(1,7),6-(6,6)]
  1214   35.063990744   35.063990744   35.063990744    6[1-(0),6-(1,6),7-(6,27)]
  1215   34.486146864   34.486146864   34.486146864    6[7-(27),16-(0)]
  1216   33.611429064   33.611429064   33.611429064    6[1-(0),6-(1,6),7-(6,27)]
  1217   33.431184184   33.431184184   33.431184184    6[1-(0),6-(1,7),6-(6,6)]
  1218   32.405908896   32.405908896   32.405908896    6[6-(1,6),6-(1,6),6-(7,7)]
  1219   31.595337068   31.595337068   31.595337068    6[1-(0),6-(1,7),6-(6,6)]
  1220   31.824884224   31.824884224   31.824884224    6[1-(0),6-(1,6),7-(6,27)]
  1221   31.164869884   31.164869884   31.164869884    6[6-(6,6),7-(6),7-(6)]
  1222     32.0994926     32.0994926     32.0994926    6[6-(6,6),7-(6),7-(6)]
  1223    32.05178072    32.05178072    32.05178072    6[6-(6,6),7-(6),7-(6)]
  1224   29.380975704   29.380975704   29.380975704    6[1-(0),6-(1,6),7-(6)]
  1225   30.253042844   30.253042844   30.253042844    6[1-(0),6-(1,7),6-(6,6)]
  1226   30.402009936   30.402009936   30.402009936    6[6-(1,6),6-(1,6),6-(7,7)]
  1227    29.72980256    29.72980256    29.72980256    6[1-(0),6-(1,7),6-(6,6)]
  1228   28.883181756   28.883181756   28.883181756    6[1-(0),6-(1,6),7-(6)]
  1229   32.491260148   32.491260148   32.491260148    6[1-(0),6-(1,6),7-(6)]
  1230   32.265954048   32.265954048   32.265954048    6[1-(0),6-(1,7),6-(6,6)]
  1231   32.305183816   32.305183816   32.305183816    6[6-(1,6),6-(1,6),6-(7,7)]
  1232   32.615841168   32.615841168   32.615841168    6[1-(0),6-(1,7),6-(6,6)]
  1233   32.791844992   32.791844992   32.791844992    6[1-(0),6-(1,6),7-(6)]
  1234   26.978947612   26.978947612   26.978947612    6[7-(27),16-(0)]
  1235    40.87847852    40.87847852    40.87847852    6[6-(6,6),7-(6),7-(6)]
  1236   43.406147896   43.406147896   43.406147896    6[1-(0),6-(1,6),7-(6,27)]
  1237   42.194266144   42.194266144   42.194266144    6[1-(0),6-(1,7),6-(6,6)]
  1238    42.13489136    42.13489136    42.13489136    6[6-(1,6),6-(1,6),6-(7,7)]
  1239   43.291639384   43.291639384   43.291639384    6[1-(0),6-(1,7),6-(6,6)]
  1240   44.455809256   44.455809256   44.455809256    6[1-(0),6-(1,6),7-(6,27)]
  1241   45.033653136   45.033653136   45.033653136    6[7-(27),16-(0)]
  1242   45.908370936   45.908370936   45.908370936    6[1-(0),6-(1,6),7-(6,27)]
  1243   46.088615816   46.088615816   46.088615816    6[1-(0),6-(1,7),6-(6,6)]
  1244   47.113891104   47.113891104   47.113891104    6[6-(1,6),6-(1,6),6-(7,7)]
  1245   47.924462932   47.924462932   47.924462932    6[1-(0),6-(1,7),6-(6,6)]
  1246   47.694915776   47.694915776   47.694915776    6[1-(0),6-(1,6),7-(6,27)]
  1247   48.354930116   48.354930116   48.354930116    6[6-(6,6),7-(6),7-(6)]
  1248     47.4203074     47.4203074     47.4203074    6[6-(6,6),7-(6),7-(6)]
  1249    47.46801928    47.46801928    47.46801928    6[6-(6,6),7-(6),7-(6)]
  1250   50.138824296   50.138824296   50.138824296    6[1-(0),6-(1,6),7-(6)]
  1251   49.266757156   49.266757156   49.266757156    6[1-(0),6-(1,7),6-(6,6)]
  1252   49.117790064   49.117790064   49.117790064    6[6-(1,6),6-(1,6),6-(7,7)]
  1253    49.78999744    49.78999744    49.78999744    6[1-(0),6-(1,7),6-(6,6)]
  1254   50.636618244   50.636618244   50.636618244    6[1-(0),6-(1,6),7-(6)]
  1255   47.028539852   47.028539852   47.028539852    6[1-(0),6-(1,6),7-(6)]
  1256   47.253845952   47.253845952   47.253845952    6[1-(0),6-(1,7),6-(6,6)]
  1257   47.214616184   47.214616184   47.214616184    6[6-(1,6),6-(1,6),6-(7,7)]
  1258   46.903958832   46.903958832   46.903958832    6[1-(0),6-(1,7),6-(6,6)]
  1259   46.727955008   46.727955008   46.727955008    6[1-(0),6-(1,6),7-(6)]
  1260   52.540852388   52.540852388   52.540852388    6[7-(27),16-(0)]
  1261   34.364216504   34.364216504   34.364216504    6[6-(6,6),7-(6),7-(6)]
  1262   32.797146312   32.797146312   32.797146312    6[1-(0),6-(1,6),7-(6,27)]
  1263   33.054790464   33.054790464   33.054790464    6[1-(0),6-(1,7),6-(6,6)]
  1264   33.996304896   33.996304896   33.996304896    6[6-(1,6),6-(1,6),6-(7,7)]
  1265   34.705621512   34.705621512   34.705621512    6[1-(0),6-(1,7),6-(6,6)]
  1266   34.406627064   34.406627064   34.406627064    6[1-(0),6-(1,6),7-(6,27)]
  1267   31.851390824   31.851390824   31.851390824    6[7-(27),16-(0)]
  1268   30.166631328   30.166631328   30.166631328    6[1-(0),6-(1,6),7-(6,27)]
  1269   28.925062184   28.925062184   28.925062184    6[1-(0),6-(1,7),6-(6,6)]
  1270    28.75435968    28.75435968    28.75435968    6[6-(1,6),6-(1,6),6-(7,7)]
  1271    29.85438358    29.85438358    29.85438358    6[1-(0),6-(1,7),6-(6,6)]
  1272   31.029686224   31.029686224   31.029686224    6[1-(0),6-(1,6),7-(6,27)]
  1273    26.24418466    26.24418466    26.24418466    6[6-(6,6),7-(6),7-(6)]
  1274    27.44493364    27.44493364    27.44493364    6[6-(6,6),7-(6),7-(6)]
  1275    25.19717396    25.19717396    25.19717396    6[6-(6,6),7-(6),7-(6)]
  1276   27.359052256   27.359052256   27.359052256    6[1-(0),6-(1,6),7-(6)]
  1277   27.360642652   27.360642652   27.360642652    6[1-(0),6-(1,7),6-(6,6)]
  1278    26.20442476    26.20442476    26.20442476    6[6-(1,6),6-(1,6),6-(7,7)]
  1279   25.066761488   25.066761488   25.066761488    6[1-(0),6-(1,7),6-(6,6)]
  1280    25.14681142    25.14681142    25.14681142    6[1-(0),6-(1,6),7-(6)]
  1281   21.572661476   21.572661476   21.572661476    6[1-(0),6-(1,6),7-(6)]
  1282    22.72145752    22.72145752    22.72145752    6[1-(0),6-(1,7),6-(6,6)]
  1283   23.934399536   23.934399536   23.934399536    6[6-(1,6),6-(1,6),6-(7,7)]
  1284   23.925917424   23.925917424   23.925917424    6[1-(0),6-(1,7),6-(6,6)]
  1285   22.714035672   22.714035672   22.714035672    6[1-(0),6-(1,6),7-(6)]
  1286    29.41967534    29.41967534    29.41967534    6[7-(27),16-(0)]
  1287   45.155583496   45.155583496   45.155583496    6[6-(6,6),7-(6),7-(6)]
  1288   46.722653688   46.722653688   46.722653688    6[1-(0),6-(1,6),7-(6,27)]
  1289   46.465009536   46.465009536   46.465009536    6[1-(0),6-(1,7),6-(6,6)]
  1290   45.523495104   45.523495104   45.523495104    6[6-(1,6),6-(1,6),6-(7,7)]
  1291   44.814178488   44.814178488   44.814178488    6[1-(0),6-(1,7),6-(6,6)]
  1292   45.113172936   45.113172936   45.113172936    6[1-(0),6-(1,6),7-(6,27)]
  1293   47.668409176   47.668409176   47.668409176    6[7-(27),16-(0)]
  1294   49.353168672   49.353168672   49.353168672    6[1-(0),6-(1,6),7-(6,27)]
  1295   50.594737816   50.594737816   50.594737816    6[1-(0),6-(1,7),6-(6,6)]
  1296    50.76544032    50.76544032    50.76544032    6[6-(1,6),6-(1,6),6-(7,7)]
  1297    49.66541642    49.66541642    49.66541642    6[1-(0),6-(1,7),6-(6,6)]
  1298   48.490113776   48.490113776   48.490113776    6[1-(0),6-(1,6),7-(6,27)]
  1299    53.27561534    53.27561534    53.27561534    6[6-(6,6),7-(6),7-(6)]
  1300    52.07486636    52.07486636    52.07486636    6[6-(6,6),7-(6),7-(6)]
  1301    54.32262604    54.32262604    54.32262604    6[6-(6,6),7-(6),7-(6)]
  1302   52.160747744   52.160747744   52.160747744    6[1-(0),6-(1,6),7-(6)]
  1303   52.159157348   52.159157348   52.159157348    6[1-(0),6-(1,7),6-(6,6)]
  1304    53.31537524    53.31537524    53.31537524    6[6-(1,6),6-(1,6),6-(7,7)]
  1305   54.453038512   54.453038512   54.453038512    6[1-(0),6-(1,7),6-(6,6)]
  1306    54.37298858    54.37298858    54.37298858    6[1-(0),6-(1,6),7-(6)]
  1307   57.947138524   57.947138524   57.947138524    6[1-(0),6-(1,6),7-(6)]
  1308    56.79834248    56.79834248    56.79834248    6[1-(0),6-(1,7),6-(6,6)]
  1309   55.585400464   55.585400464   55.585400464    6[6-(1,6),6-(1,6),6-(7,7)]
  1310   55.593882576   55.593882576   55.593882576    6[1-(0),6-(1,7),6-(6,6)]
  1311   56.805764328   56.805764328   56.805764328    6[1-(0),6-(1,6),7-(6)]
  1312    50.10012466    50.10012466    50.10012466    6[7-(27),16-(0)]
  1313   44.027992732   44.027992732   44.027992732    6[6-(6,6),7-(6),7-(6)]
  1314   41.947224632   41.947224632   41.947224632    6[1-(0),6-(1,6),7-(6,27)]
  1315   42.852159956   42.852159956   42.852159956    6[1-(0),6-(1,7),6-(6,6)]
  1316   43.100261732   43.100261732   43.100261732    6[6-(1,6),6-(1,6),6-(7,7)]
  1317   42.382993136   42.382993136   42.382993136    6[1-(0),6-(1,7),6-(6,6)]
  1318   41.465334644   41.465334644   41.465334644    6[1-(0),6-(1,6),7-(6,27)]
  1319   39.245141828   39.245141828   39.245141828    6[7-(27),16-(0)]
  1320   42.013491132   42.013491132   42.013491132    6[1-(0),6-(1,6),7-(6,27)]
  1321   42.947053584   42.947053584   42.947053584    6[1-(0),6-(1,7),6-(6,6)]
  1322    43.15539546    43.15539546    43.15539546    6[6-(1,6),6-(1,6),6-(7,7)]
  1323   42.428584488   42.428584488   42.428584488    6[1-(0),6-(1,7),6-(6,6)]
  1324    41.49873296    41.49873296    41.49873296    6[1-(0),6-(1,6),7-(6,27)]
  1325   45.386721048   45.386721048   45.386721048    6[6-(6,6),7-(6),7-(6)]
  1326   44.082596328   44.082596328   44.082596328    6[6-(6,6),7-(6),7-(6)]
  1327   45.093558052   45.093558052   45.093558052    6[6-(6,6),7-(6),7-(6)]
  1328   46.111411492   46.111411492   46.111411492    6[1-(0),6-(1,6),7-(6)]
  1329   45.791211764   45.791211764   45.791211764    6[1-(0),6-(1,7),6-(6,6)]
  1330    45.91738318    45.91738318    45.91738318    6[6-(1,6),6-(1,6),6-(7,7)]
  1331   46.437972804   46.437972804   46.437972804    6[1-(0),6-(1,7),6-(6,6)]
  1332   46.738557648   46.738557648   46.738557648    6[1-(0),6-(1,6),7-(6)]
  1333   46.580578312   46.580578312   46.580578312    6[1-(0),6-(1,6),7-(6)]
  1334   46.391321188   46.391321188   46.391321188    6[1-(0),6-(1,7),6-(6,6)]
  1335   45.329996924   45.329996924   45.329996924    6[6-(1,6),6-(1,6),6-(7,7)]
  1336   44.524196284   44.524196284   44.524196284    6[1-(0),6-(1,7),6-(6,6)]
  1337   44.772828192   44.772828192   44.772828192    6[1-(0),6-(1,6),7-(6)]
  1338   44.414989092   44.414989092   44.414989092    6[7-(27),16-(0)]
  1339   39.750887756   39.750887756   39.750887756    6[6-(6,6),7-(6),7-(6)]
  1340    38.63071884    38.63071884    38.63071884    6[1-(0),6-(1,6),7-(6,27)]
  1341   38.581416564   38.581416564   38.581416564    6[1-(0),6-(1,7),6-(6,6)]
  1342   39.711657988   39.711657988   39.711657988    6[6-(1,6),6-(1,6),6-(7,7)]
  1343   40.860454032   40.860454032   40.860454032    6[1-(0),6-(1,7),6-(6,6)]
  1344   40.807970964   40.807970964   40.807970964    6[1-(0),6-(1,6),7-(6,27)]
  1345   36.610385788   36.610385788   36.610385788    6[7-(27),16-(0)]
  1346   38.568693396   38.568693396   38.568693396    6[1-(0),6-(1,6),7-(6,27)]
  1347   38.440931584   38.440931584   38.440931584    6[1-(0),6-(1,7),6-(6,6)]
  1348   39.503846244   39.503846244   39.503846244    6[6-(1,6),6-(1,6),6-(7,7)]
  1349      40.687631      40.687631      40.687631    6[1-(0),6-(1,7),6-(6,6)]
  1350    40.70353496    40.70353496    40.70353496    6[1-(0),6-(1,6),7-(6,27)]
  1351   40.466035824   40.466035824   40.466035824    6[6-(6,6),7-(6),7-(6)]
  1352   39.428037368   39.428037368   39.428037368    6[6-(6,6),7-(6),7-(6)]
  1353   38.238951292   38.238951292   38.238951292    6[6-(6,6),7-(6),7-(6)]
  1354   44.089488044   44.089488044   44.089488044    6[1-(0),6-(1,6),7-(6)]
  1355   42.898811572   42.898811572   42.898811572    6[1-(0),6-(1,7),6-(6,6)]
  1356   41.719798004   41.719798004   41.719798004    6[6-(1,6),6-(1,6),6-(7,7)]
  1357   41.774931732   41.774931732   41.774931732    6[1-(0),6-(1,7),6-(6,6)]
  1358   43.002187312   43.002187312   43.002187312    6[1-(0),6-(1,6),7-(6)]
  1359    35.66197964    35.66197964    35.66197964    6[1-(0),6-(1,6),7-(6)]
  1360    36.84682466    36.84682466    36.84682466    6[1-(0),6-(1,7),6-(6,6)]
  1361   36.959212644   36.959212644   36.959212644    6[6-(1,6),6-(1,6),6-(7,7)]
  1362    35.83427254    35.83427254    35.83427254    6[1-(0),6-(1,7),6-(6,6)]
  1363   34.695018872   34.695018872   34.695018872    6[1-(0),6-(1,6),7-(6)]
  1364    46.85571682    46.85571682    46.85571682    6[7-(27),16-(0)]
  1365   35.491807268   35.491807268   35.491807268    6[6-(6,6),7-(6),7-(6)]
  1366   37.572575368   37.572575368   37.572575368    6[1-(0),6-(1,6),7-(6,27)]
  1367   36.667640044   36.667640044   36.667640044    6[1-(0),6-(1,7),6-(6,6)]
  1368   36.419538268   36.419538268   36.419538268    6[6-(1,6),6-(1,6),6-(7,7)]
  1369   37.136806864   37.136806864   37.136806864    6[1-(0),6-(1,7),6-(6,6)]
  1370   38.054465356   38.054465356   38.054465356    6[1-(0),6-(1,6),7-(6,27)]
  1371   40.274658172   40.274658172   40.274658172    6[7-(27),16-(0)]
  1372   37.506308868   37.506308868   37.506308868    6[1-(0),6-(1,6),7-(6,27)]
  1373   36.572746416   36.572746416   36.572746416    6[1-(0),6-(1,7),6-(6,6)]
  1374    36.36440454    36.36440454    36.36440454    6[6-(1,6),6-(1,6),6-(7,7)]
  1375   37.091215512   37.091215512   37.091215512    6[1-(0),6-(1,7),6-(6,6)]
  1376    38.02106704    38.02106704    38.02106704    6[1-(0),6-(1,6),7-(6,27)]
  1377   34.133078952   34.133078952   34.133078952    6[6-(6,6),7-(6),7-(6)]
  1378   35.437203672   35.437203672   35.437203672    6[6-(6,6),7-(6),7-(6)]
  1379   34.426241948   34.426241948   34.426241948    6[6-(6,6),7-(6),7-(6)]
  1380   33.408388508   33.408388508   33.408388508    6[1-(0),6-(1,6),7-(6)]
  1381   33.728588236   33.728588236   33.728588236    6[1-(0),6-(1,7),6-(6,6)]
  1382    33.60241682    33.60241682    33.60241682    6[6-(1,6),6-(1,6),6-(7,7)]
  1383   33.081827196   33.081827196   33.081827196    6[1-(0),6-(1,7),6-(6,6)]
  1384   32.781242352   32.781242352   32.781242352    6[1-(0),6-(1,6),7-(6)]
  1385   32.939221688   32.939221688   32.939221688    6[1-(0),6-(1,6),7-(6)]
  1386   33.128478812   33.128478812   33.128478812    6[1-(0),6-(1,7),6-(6,6)]
  1387   34.189803076   34.189803076   34.189803076    6[6-(1,6),6-(1,6),6-(7,7)]
  1388   34.995603716   34.995603716   34.995603716    6[1-(0),6-(1,7),6-(6,6)]
  1389   34.746971808   34.746971808   34.746971808    6[1-(0),6-(1,6),7-(6)]
  1390   35.104810908   35.104810908   35.104810908    6[7-(27),16-(0)]
  1391   39.768912244   39.768912244   39.768912244    6[6-(6,6),7-(6),7-(6)]
  1392    40.88908116    40.88908116    40.88908116    6[1-(0),6-(1,6),7-(6,27)]
  1393   40.938383436   40.938383436   40.938383436    6[1-(0),6-(1,7),6-(6,6)]
  1394   39.808142012   39.808142012   39.808142012    6[6-(1,6),6-(1,6),6-(7,7)]
  1395   38.659345968   38.659345968   38.659345968    6[1-(0),6-(1,7),6-(6,6)]
  1396   38.711829036   38.711829036   38.711829036    6[1-(0),6-(1,6),7-(6,27)]
  1397   42.909414212   42.909414212   42.909414212    6[7-(27),16-(0)]
  1398   40.951106604   40.951106604   40.951106604    6[1-(0),6-(1,6),7-(6,27)]
  1399   41.078868416   41.078868416   41.078868416    6[1-(0),6-(1,7),6-(6,6)]
  1400   40.015953756   40.015953756   40.015953756    6[6-(1,6),6-(1,6),6-(7,7)]
  1401      38.832169      38.832169      38.832169    6[1-(0),6-(1,7),6-(6,6)]
  1402    38.81626504    38.81626504    38.81626504    6[1-(0),6-(1,6),7-(6,27)]
  1403   39.053764176   39.053764176   39.053764176    6[6-(6,6),7-(6),7-(6)]
  1404   40.091762632   40.091762632   40.091762632    6[6-(6,6),7-(6),7-(6)]
  1405   41.280848708   41.280848708   41.280848708    6[6-(6,6),7-(6),7-(6)]
  1406   35.430311956   35.430311956   35.430311956    6[1-(0),6-(1,6),7-(6)]
  1407   36.620988428   36.620988428   36.620988428    6[1-(0),6-(1,7),6-(6,6)]
  1408   37.800001996   37.800001996   37.800001996    6[6-(1,6),6-(1,6),6-(7,7)]
  1409   37.744868268   37.744868268   37.744868268    6[1-(0),6-(1,7),6-(6,6)]
  1410   36.517612688   36.517612688   36.517612688    6[1-(0),6-(1,6),7-(6)]
  1411    43.85782036    43.85782036    43.85782036    6[1-(0),6-(1,6),7-(6)]
  1412    42.67297534    42.67297534    42.67297534    6[1-(0),6-(1,7),6-(6,6)]
  1413   42.560587356   42.560587356   42.560587356    6[6-(1,6),6-(1,6),6-(7,7)]
  1414    43.68552746    43.68552746    43.68552746    6[1-(0),6-(1,7),6-(6,6)]
  1415   44.824781128   44.824781128   44.824781128    6[1-(0),6-(1,6),7-(6)]
  1416    32.66408318    32.66408318    32.66408318    6[7-(0),16-(0)]
  1417   39.768912244   39.768912244   39.768912244    6[6-(6,6),7-(6),7-(6)]
  1418    40.88908116    40.88908116    40.88908116    6[1-(0),6-(1,6),7-(6,27)]
  1419   40.938383436   40.938383436   40.938383436    6[1-(0),6-(1,7),6-(6,6)]
  1420   39.808142012   39.808142012   39.808142012    6[6-(1,6),6-(1,6),6-(7,7)]
  1421   38.659345968   38.659345968   38.659345968    6[1-(0),6-(1,7),6-(6,6)]
  1422   38.711829036   38.711829036   38.711829036    6[1-(0),6-(1,6),7-(6,27)]
  1423   42.909414212   42.909414212   42.909414212    6[7-(27),16-(0)]
  1424   40.951106604   40.951106604   40.951106604    6[1-(0),6-(1,6),7-(6,27)]
  1425   41.078868416   41.078868416   41.078868416    6[1-(0),6-(1,7),6-(6,6)]
  1426   40.015953756   40.015953756   40.015953756    6[6-(1,6),6-(1,6),6-(7,7)]
  1427      38.832169      38.832169      38.832169    6[1-(0),6-(1,7),6-(6,6)]
  1428    38.81626504    38.81626504    38.81626504    6[1-(0),6-(1,6),7-(6,27)]
  1429   39.053764176   39.053764176   39.053764176    6[6-(6,6),7-(6),7-(6)]
  1430   40.091762632   40.091762632   40.091762632    6[6-(6,6),7-(6),7-(6)]
  1431   41.280848708   41.280848708   41.280848708    6[6-(6,6),7-(6),7-(6)]
  1432   35.430311956   35.430311956   35.430311956    6[1-(0),6-(1,6),7-(6)]
  1433   36.620988428   36.620988428   36.620988428    6[1-(0),6-(1,7),6-(6,6)]
  1434   37.800001996   37.800001996   37.800001996    6[6-(1,6),6-(1,6),6-(7,7)]
  1435   37.744868268   37.744868268   37.744868268    6[1-(0),6-(1,7),6-(6,6)]
  1436   36.517612688   36.517612688   36.517612688    6[1-(0),6-(1,6),7-(6)]
  1437    43.85782036    43.85782036    43.85782036    6[1-(0),6-(1,6),7-(6)]
  1438    42.67297534    42.67297534    42.67297534    6[1-(0),6-(1,7),6-(6,6)]
  1439   42.560587356   42.560587356   42.560587356    6[6-(1,6),6-(1,6),6-(7,7)]
  1440    70.19212746    70.19212746    70.19212746    6[1-(0),6-(1,7),6-(6,6)]
  1441   71.331381128   71.331381128   71.331381128    6[1-(0),6-(1,6),7-(6)]
  1442    59.17068318    59.17068318    59.17068318    6[7-(27),16-(0)]
  1443   61.998407268   61.998407268   61.998407268    6[6-(6,6),7-(6),7-(6)]
  1444   64.079175368   64.079175368   64.079175368    6[1-(0),6-(1,6),7-(6,27)]
  1445   63.174240044   63.174240044   63.174240044    6[1-(0),6-(1,7),6-(6,6)]
  1446   62.926138268   62.926138268   62.926138268    6[6-(1,6),6-(1,6),6-(7,7)]
  1447   63.643406864   63.643406864   63.643406864    6[1-(0),6-(1,7),6-(6,6)]
  1448   64.561065356   64.561065356   64.561065356    6[1-(0),6-(1,6),7-(6,27)]
  1449   13.768058172   13.768058172   13.768058172    6[7-(27),16-(0)]
  1450   64.012908868   64.012908868   64.012908868    6[1-(0),6-(1,6),7-(6,27)]
  1451   63.079346416   63.079346416   63.079346416    6[1-(0),6-(1,7),6-(6,6)]
  1452    62.87100454    62.87100454    62.87100454    6[6-(1,6),6-(1,6),6-(7,7)]
  1453   63.597815512   63.597815512   63.597815512    6[1-(0),6-(1,7),6-(6,6)]
  1454    64.52766704    64.52766704    64.52766704    6[1-(0),6-(1,6),7-(6,27)]
  1455   60.639678952   60.639678952   60.639678952    6[6-(6,6),7-(6),7-(6)]
  1456   61.943803672   61.943803672   61.943803672    6[6-(6,6),7-(6),7-(6)]
  1457   60.932841948   60.932841948   60.932841948    6[6-(6,6),7-(6),7-(6)]
  1458   59.914988508   59.914988508   59.914988508    6[1-(0),6-(1,6),7-(6)]
  1459   60.235188236   60.235188236   60.235188236    6[1-(0),6-(1,7),6-(6,6)]
  1460    60.10901682    60.10901682    60.10901682    6[6-(1,6),6-(1,6),6-(7,7)]
  1461   59.588427196   59.588427196   59.588427196    6[1-(0),6-(1,7),6-(6,6)]
  1462   59.287842352   59.287842352   59.287842352    6[1-(0),6-(1,6),7-(6)]
  1463   59.445821688   59.445821688   59.445821688    6[1-(0),6-(1,6),7-(6)]
  1464   59.635078812   59.635078812   59.635078812    6[1-(0),6-(1,7),6-(6,6)]
  1465   60.696403076   60.696403076   60.696403076    6[6-(1,6),6-(1,6),6-(7,7)]
  1466   61.502203716   61.502203716   61.502203716    6[1-(0),6-(1,7),6-(6,6)]
  1467   61.253571808   61.253571808   61.253571808    6[1-(0),6-(1,6),7-(6)]
  1468   61.611410908   61.611410908   61.611410908    6[7-(27),16-(0)]
  1469   39.750887756   39.750887756   39.750887756    6[6-(6,6),7-(6),7-(6)]
  1470    38.63071884    38.63071884    38.63071884    6[1-(0),6-(1,6),7-(6,27)]
  1471   38.581416564   38.581416564   38.581416564    6[1-(0),6-(1,7),6-(6,6)]
  1472   39.711657988   39.711657988   39.711657988    6[6-(1,6),6-(1,6),6-(7,7)]
  1473   40.860454032   40.860454032   40.860454032    6[1-(0),6-(1,7),6-(6,6)]
  1474   40.807970964   40.807970964   40.807970964    6[1-(0),6-(1,6),7-(6,27)]
  1475   36.610385788   36.610385788   36.610385788    6[7-(27),16-(0)]
  1476   38.568693396   38.568693396   38.568693396    6[1-(0),6-(1,6),7-(6,27)]
  1477   38.440931584   38.440931584   38.440931584    6[1-(0),6-(1,7),6-(6,6)]
  1478   39.503846244   39.503846244   39.503846244    6[6-(1,6),6-(1,6),6-(7,7)]
  1479      40.687631      40.687631      40.687631    6[1-(0),6-(1,7),6-(6,6)]
  1480    40.70353496    40.70353496    40.70353496    6[1-(0),6-(1,6),7-(6,27)]
  1481   40.466035824   40.466035824   40.466035824    6[6-(6,6),7-(6),7-(6)]
  1482   39.428037368   39.428037368   39.428037368    6[6-(6,6),7-(6),7-(6)]
  1483   38.238951292   38.238951292   38.238951292    6[6-(6,6),7-(6),7-(6)]
  1484   44.089488044   44.089488044   44.089488044    6[1-(0),6-(1,6),7-(6)]
  1485   42.898811572   42.898811572   42.898811572    6[1-(0),6-(1,7),6-(6,6)]
  1486   41.719798004   41.719798004   41.719798004    6[6-(1,6),6-(1,6),6-(7,7)]
  1487   41.774931732   41.774931732   41.774931732    6[1-(0),6-(1,7),6-(6,6)]
  1488   43.002187312   43.002187312   43.002187312    6[1-(0),6-(1,6),7-(6)]
  1489    35.66197964    35.66197964    35.66197964    6[1-(0),6-(1,6),7-(6)]
  1490    36.84682466    36.84682466    36.84682466    6[1-(0),6-(1,7),6-(6,6)]
  1491   36.959212644   36.959212644   36.959212644    6[6-(1,6),6-(1,6),6-(7,7)]
  1492    62.34087254    62.34087254    62.34087254    6[1-(0),6-(1,7),6-(6,6)]
  1493   61.201618872   61.201618872   61.201618872    6[1-(0),6-(1,6),7-(6)]
  1494    73.36231682    73.36231682    73.36231682    6[7-(27),16-(0)]
  1495   17.521392732   17.521392732   17.521392732    6[6-(6,6),7-(6),7-(6)]
  1496   15.440624632   15.440624632   15.440624632    6[1-(0),6-(1,6),7-(6,27)]
  1497   16.345559956   16.345559956   16.345559956    6[1-(0),6-(1,7),6-(6,6)]
  1498   16.593661732   16.593661732   16.593661732    6[6-(1,6),6-(1,6),6-(7,7)]
  1499   15.876393136   15.876393136   15.876393136    6[1-(0),6-(1,7),6-(6,6)]
  1500   14.958734644   14.958734644   14.958734644    6[1-(0),6-(1,6),7-(6,27)]
  1501   65.751741828   65.751741828   65.751741828    6[7-(27),16-(0)]
  1502   15.506891132   15.506891132   15.506891132    6[1-(0),6-(1,6),7-(6,27)]
  1503   16.440453584   16.440453584   16.440453584    6[1-(0),6-(1,7),6-(6,6)]
  1504    16.64879546    16.64879546    16.64879546    6[6-(1,6),6-(1,6),6-(7,7)]
  1505   15.921984488   15.921984488   15.921984488    6[1-(0),6-(1,7),6-(6,6)]
  1506    14.99213296    14.99213296    14.99213296    6[1-(0),6-(1,6),7-(6,27)]
  1507   18.880121048   18.880121048   18.880121048    6[6-(6,6),7-(6),7-(6)]
  1508   17.575996328   17.575996328   17.575996328    6[6-(6,6),7-(6),7-(6)]
  1509   18.586958052   18.586958052   18.586958052    6[6-(6,6),7-(6),7-(6)]
  1510   19.604811492   19.604811492   19.604811492    6[1-(0),6-(1,6),7-(6)]
  1511   19.284611764   19.284611764   19.284611764    6[1-(0),6-(1,7),6-(6,6)]
  1512    19.41078318    19.41078318    19.41078318    6[6-(1,6),6-(1,6),6-(7,7)]
  1513   19.931372804   19.931372804   19.931372804    6[1-(0),6-(1,7),6-(6,6)]
  1514   20.231957648   20.231957648   20.231957648    6[1-(0),6-(1,6),7-(6)]
  1515   20.073978312   20.073978312   20.073978312    6[1-(0),6-(1,6),7-(6)]
  1516   19.884721188   19.884721188   19.884721188    6[1-(0),6-(1,7),6-(6,6)]
  1517   18.823396924   18.823396924   18.823396924    6[6-(1,6),6-(1,6),6-(7,7)]
  1518   71.030796284   71.030796284   71.030796284    6[1-(0),6-(1,7),6-(6,6)]
  1519   71.279428192   71.279428192   71.279428192    6[1-(0),6-(1,6),7-(6)]
  1520   70.921589092   70.921589092   70.921589092    6[7-(27),16-(0)]
  1521   18.639971252   18.639971252   18.639971252    6[6-(6,6),7-(6),7-(6)]
  1522   19.086872528   19.086872528   19.086872528    6[1-(0),6-(1,6),7-(6,27)]
  1523     18.7799261     18.7799261     18.7799261    6[1-(0),6-(1,7),6-(6,6)]
  1524   18.968653092   18.968653092   18.968653092    6[6-(1,6),6-(1,6),6-(7,7)]
  1525    19.40813252    19.40813252    19.40813252    6[1-(0),6-(1,7),6-(6,6)]
  1526     19.6546439     19.6546439     19.6546439    6[1-(0),6-(1,6),7-(6,27)]
  1527   44.518894964   44.518894964   44.518894964    6[7-(27),16-(0)]
  1528   21.655362068   21.655362068   21.655362068    6[1-(0),6-(1,6),7-(6,27)]
  1529     22.7691694     22.7691694     22.7691694    6[1-(0),6-(1,7),6-(6,6)]
  1530   24.002786564   24.002786564   24.002786564    6[6-(1,6),6-(1,6),6-(7,7)]
  1531    24.08654742    24.08654742    24.08654742    6[1-(0),6-(1,7),6-(6,6)]
  1532   22.927148736   22.927148736   22.927148736    6[1-(0),6-(1,6),7-(6,27)]
  1533   27.475151164   27.475151164   27.475151164    6[6-(6,6),7-(6),7-(6)]
  1534   25.236403728   25.236403728   25.236403728    6[6-(6,6),7-(6),7-(6)]
  1535   26.295077332   26.295077332   26.295077332    6[6-(6,6),7-(6),7-(6)]
  1536   29.983735788   29.983735788   29.983735788    6[1-(0),6-(1,6),7-(6)]
  1537    28.79146892    28.79146892    28.79146892    6[1-(0),6-(1,7),6-(6,6)]
  1538   28.768673244   28.768673244   28.768673244    6[6-(1,6),6-(1,6),6-(7,7)]
  1539   29.961470244   29.961470244   29.961470244    6[1-(0),6-(1,7),6-(6,6)]
  1540   31.108675892   31.108675892   31.108675892    6[1-(0),6-(1,6),7-(6)]
  1541   27.342618164   27.342618164   27.342618164    6[1-(0),6-(1,6),7-(6)]
  1542    27.37866714    27.37866714    27.37866714    6[1-(0),6-(1,7),6-(6,6)]
  1543   26.278113108   26.278113108   26.278113108    6[6-(1,6),6-(1,6),6-(7,7)]
  1544   51.668255116   51.668255116   51.668255116    6[1-(0),6-(1,7),6-(6,6)]
  1545     51.7408832     51.7408832     51.7408832    6[1-(0),6-(1,6),7-(6)]
  1546    57.19594148    57.19594148    57.19594148    6[7-(27),16-(0)]
  1547   38.632309236   38.632309236   38.632309236    6[6-(6,6),7-(6),7-(6)]
  1548   34.984470944   34.984470944   34.984470944    6[1-(0),6-(1,6),7-(6,27)]
  1549    36.14705042    36.14705042    36.14705042    6[1-(0),6-(1,7),6-(6,6)]
  1550   37.336666628   37.336666628   37.336666628    6[6-(1,6),6-(1,6),6-(7,7)]
  1551   37.328714648   37.328714648   37.328714648    6[1-(0),6-(1,7),6-(6,6)]
  1552   36.112061708   36.112061708   36.112061708    6[1-(0),6-(1,6),7-(6,27)]
  1553   57.843232652   57.843232652   57.843232652    6[7-(27),16-(0)]
  1554    32.42022246    32.42022246    32.42022246    6[1-(0),6-(1,6),7-(6,27)]
  1555   32.112215768   32.112215768   32.112215768    6[1-(0),6-(1,7),6-(6,6)]
  1556    32.14985514    32.14985514    32.14985514    6[6-(1,6),6-(1,6),6-(7,7)]
  1557   32.523068068   32.523068068   32.523068068    6[1-(0),6-(1,7),6-(6,6)]
  1558   32.768519184   32.768519184   32.768519184    6[1-(0),6-(1,6),7-(6,27)]
  1559   31.871005708   31.871005708   31.871005708    6[6-(6,6),7-(6),7-(6)]
  1560   31.767629968   31.767629968   31.767629968    6[6-(6,6),7-(6),7-(6)]
  1561   30.530832012   30.530832012   30.530832012    6[6-(6,6),7-(6),7-(6)]
  1562   33.710563748   33.710563748   33.710563748    6[1-(0),6-(1,6),7-(6)]
  1563   33.391954416   33.391954416   33.391954416    6[1-(0),6-(1,7),6-(6,6)]
  1564    32.36190794    32.36190794    32.36190794    6[6-(1,6),6-(1,6),6-(7,7)]
  1565   31.744834292   31.744834292   31.744834292    6[1-(0),6-(1,7),6-(6,6)]
  1566   32.125469068   32.125469068   32.125469068    6[1-(0),6-(1,6),7-(6)]
  1567   28.393339788   28.393339788   28.393339788    6[1-(0),6-(1,6),7-(6)]
  1568   29.352878708   29.352878708   29.352878708    6[1-(0),6-(1,7),6-(6,6)]
  1569    29.50449646    29.50449646    29.50449646    6[6-(1,6),6-(1,6),6-(7,7)]
  1570   81.703413708   81.703413708   81.703413708    6[1-(0),6-(1,7),6-(6,6)]
  1571   80.740163864   80.740163864   80.740163864    6[1-(0),6-(1,6),7-(6)]
  1572   87.087964432   87.087964432   87.087964432    6[7-(0),16-(0)]
  1573   40.887490764   40.887490764   40.887490764    6[6-(6,6),7-(6),7-(6)]
  1574   44.535329056   44.535329056   44.535329056    6[1-(0),6-(1,6),7-(6,27)]
  1575    43.37274958    43.37274958    43.37274958    6[1-(0),6-(1,7),6-(6,6)]
  1576   42.183133372   42.183133372   42.183133372    6[6-(1,6),6-(1,6),6-(7,7)]
  1577   42.191085352   42.191085352   42.191085352    6[1-(0),6-(1,7),6-(6,6)]
  1578   43.407738292   43.407738292   43.407738292    6[1-(0),6-(1,6),7-(6,27)]
  1579   21.676567348   21.676567348   21.676567348    6[7-(27),16-(0)]
  1580    47.09957754    47.09957754    47.09957754    6[1-(0),6-(1,6),7-(6,27)]
  1581   47.407584232   47.407584232   47.407584232    6[1-(0),6-(1,7),6-(6,6)]
  1582    47.36994486    47.36994486    47.36994486    6[6-(1,6),6-(1,6),6-(7,7)]
  1583   46.996731932   46.996731932   46.996731932    6[1-(0),6-(1,7),6-(6,6)]
  1584   46.751280816   46.751280816   46.751280816    6[1-(0),6-(1,6),7-(6,27)]
  1585   47.648794292   47.648794292   47.648794292    6[6-(6,6),7-(6),7-(6)]
  1586   47.752170032   47.752170032   47.752170032    6[6-(6,6),7-(6),7-(6)]
  1587   48.988967988   48.988967988   48.988967988    6[6-(6,6),7-(6),7-(6)]
  1588   45.809236252   45.809236252   45.809236252    6[1-(0),6-(1,6),7-(6)]
  1589   46.127845584   46.127845584   46.127845584    6[1-(0),6-(1,7),6-(6,6)]
  1590    47.15789206    47.15789206    47.15789206    6[6-(1,6),6-(1,6),6-(7,7)]
  1591   47.774965708   47.774965708   47.774965708    6[1-(0),6-(1,7),6-(6,6)]
  1592   47.394330932   47.394330932   47.394330932    6[1-(0),6-(1,6),7-(6)]
  1593   51.126460212   51.126460212   51.126460212    6[1-(0),6-(1,6),7-(6)]
  1594   50.166921292   50.166921292   50.166921292    6[1-(0),6-(1,7),6-(6,6)]
  1595    50.01530354    50.01530354    50.01530354    6[6-(1,6),6-(1,6),6-(7,7)]
  1596   50.829586292   50.829586292   50.829586292    6[1-(0),6-(1,7),6-(6,6)]
  1597   51.792836136   51.792836136   51.792836136    6[1-(0),6-(1,6),7-(6)]
  1598   45.445035568   45.445035568   45.445035568    6[7-(27),16-(0)]
  1599   60.879828748   60.879828748   60.879828748    6[6-(6,6),7-(6),7-(6)]
  1600   60.432927472   60.432927472   60.432927472    6[1-(0),6-(1,6),7-(6,27)]
  1601     60.7398739     60.7398739     60.7398739    6[1-(0),6-(1,7),6-(6,6)]
  1602   60.551146908   60.551146908   60.551146908    6[6-(1,6),6-(1,6),6-(7,7)]
  1603    60.11166748    60.11166748    60.11166748    6[1-(0),6-(1,7),6-(6,6)]
  1604     59.8651561     59.8651561     59.8651561    6[1-(0),6-(1,6),7-(6,27)]
  1605   35.000905036   35.000905036   35.000905036    6[7-(27),16-(0)]
  1606   57.864437932   57.864437932   57.864437932    6[1-(0),6-(1,6),7-(6,27)]
  1607     56.7506306     56.7506306     56.7506306    6[1-(0),6-(1,7),6-(6,6)]
  1608   55.517013436   55.517013436   55.517013436    6[6-(1,6),6-(1,6),6-(7,7)]
  1609    55.43325258    55.43325258    55.43325258    6[1-(0),6-(1,7),6-(6,6)]
  1610   56.592651264   56.592651264   56.592651264    6[1-(0),6-(1,6),7-(6,27)]
  1611   52.044648836   52.044648836   52.044648836    6[6-(6,6),7-(6),7-(6)]
  1612   54.283396272   54.283396272   54.283396272    6[6-(6,6),7-(6),7-(6)]
  1613   53.224722668   53.224722668   53.224722668    6[6-(6,6),7-(6),7-(6)]
  1614   49.536064212   49.536064212   49.536064212    6[1-(0),6-(1,6),7-(6)]
  1615    50.72833108    50.72833108    50.72833108    6[1-(0),6-(1,7),6-(6,6)]
  1616   50.751126756   50.751126756   50.751126756    6[6-(1,6),6-(1,6),6-(7,7)]
  1617   49.558329756   49.558329756   49.558329756    6[1-(0),6-(1,7),6-(6,6)]
  1618   48.411124108   48.411124108   48.411124108    6[1-(0),6-(1,6),7-(6)]
  1619   52.177181836   52.177181836   52.177181836    6[1-(0),6-(1,6),7-(6)]
  1620    52.14113286    52.14113286    52.14113286    6[1-(0),6-(1,7),6-(6,6)]
  1621   53.241686892   53.241686892   53.241686892    6[6-(1,6),6-(1,6),6-(7,7)]
  1622   80.864744884   80.864744884   80.864744884    6[1-(0),6-(1,7),6-(6,6)]
  1623     80.7921168     80.7921168     80.7921168    6[1-(0),6-(1,6),7-(6)]
  1624    75.33705852    75.33705852    75.33705852    6[7-(27),16-(0)]
  1625   60.870816504   60.870816504   60.870816504    6[6-(6,6),7-(6),7-(6)]
  1626   59.303746312   59.303746312   59.303746312    6[1-(0),6-(1,6),7-(6,27)]
  1627   59.561390464   59.561390464   59.561390464    6[1-(0),6-(1,7),6-(6,6)]
  1628   60.502904896   60.502904896   60.502904896    6[6-(1,6),6-(1,6),6-(7,7)]
  1629   61.212221512   61.212221512   61.212221512    6[1-(0),6-(1,7),6-(6,6)]
  1630   60.913227064   60.913227064   60.913227064    6[1-(0),6-(1,6),7-(6,27)]
  1631   31.851390824   31.851390824   31.851390824    6[7-(27),16-(0)]
  1632   56.673231328   56.673231328   56.673231328    6[1-(0),6-(1,6),7-(6,27)]
  1633   55.431662184   55.431662184   55.431662184    6[1-(0),6-(1,7),6-(6,6)]
  1634    55.26095968    55.26095968    55.26095968    6[6-(1,6),6-(1,6),6-(7,7)]
  1635    56.36098358    56.36098358    56.36098358    6[1-(0),6-(1,7),6-(6,6)]
  1636   57.536286224   57.536286224   57.536286224    6[1-(0),6-(1,6),7-(6,27)]
  1637    52.75078466    52.75078466    52.75078466    6[6-(6,6),7-(6),7-(6)]
  1638    53.95153364    53.95153364    53.95153364    6[6-(6,6),7-(6),7-(6)]
  1639    51.70377396    51.70377396    51.70377396    6[6-(6,6),7-(6),7-(6)]
  1640   53.865652256   53.865652256   53.865652256    6[1-(0),6-(1,6),7-(6)]
  1641   53.867242652   53.867242652   53.867242652    6[1-(0),6-(1,7),6-(6,6)]
  1642    52.71102476    52.71102476    52.71102476    6[6-(1,6),6-(1,6),6-(7,7)]
  1643   51.573361488   51.573361488   51.573361488    6[1-(0),6-(1,7),6-(6,6)]
  1644    51.65341142    51.65341142    51.65341142    6[1-(0),6-(1,6),7-(6)]
  1645   48.079261476   48.079261476   48.079261476    6[1-(0),6-(1,6),7-(6)]
  1646    49.22805752    49.22805752    49.22805752    6[1-(0),6-(1,7),6-(6,6)]
  1647   50.440999536   50.440999536   50.440999536    6[6-(1,6),6-(1,6),6-(7,7)]
  1648   76.939117424   76.939117424   76.939117424    6[1-(0),6-(1,7),6-(6,6)]
  1649   75.727235672   75.727235672   75.727235672    6[1-(0),6-(1,6),7-(6)]
  1650    82.43287534    82.43287534    82.43287534    6[7-(27),16-(0)]
  1651   18.648983496   18.648983496   18.648983496    6[6-(6,6),7-(6),7-(6)]
  1652   20.216053688   20.216053688   20.216053688    6[1-(0),6-(1,6),7-(6,27)]
  1653   19.958409536   19.958409536   19.958409536    6[1-(0),6-(1,7),6-(6,6)]
  1654   19.016895104   19.016895104   19.016895104    6[6-(1,6),6-(1,6),6-(7,7)]
  1655   18.307578488   18.307578488   18.307578488    6[1-(0),6-(1,7),6-(6,6)]
  1656   18.606572936   18.606572936   18.606572936    6[1-(0),6-(1,6),7-(6,27)]
  1657   47.668409176   47.668409176   47.668409176    6[7-(27),16-(0)]
  1658   22.846568672   22.846568672   22.846568672    6[1-(0),6-(1,6),7-(6,27)]
  1659   24.088137816   24.088137816   24.088137816    6[1-(0),6-(1,7),6-(6,6)]
  1660    24.25884032    24.25884032    24.25884032    6[6-(1,6),6-(1,6),6-(7,7)]
  1661    23.15881642    23.15881642    23.15881642    6[1-(0),6-(1,7),6-(6,6)]
  1662   21.983513776   21.983513776   21.983513776    6[1-(0),6-(1,6),7-(6,27)]
  1663    26.76901534    26.76901534    26.76901534    6[6-(6,6),7-(6),7-(6)]
  1664    25.56826636    25.56826636    25.56826636    6[6-(6,6),7-(6),7-(6)]
  1665    27.81602604    27.81602604    27.81602604    6[6-(6,6),7-(6),7-(6)]
  1666   25.654147744   25.654147744   25.654147744    6[1-(0),6-(1,6),7-(6)]
  1667   25.652557348   25.652557348   25.652557348    6[1-(0),6-(1,7),6-(6,6)]
  1668    26.80877524    26.80877524    26.80877524    6[6-(1,6),6-(1,6),6-(7,7)]
  1669   27.946438512   27.946438512   27.946438512    6[1-(0),6-(1,7),6-(6,6)]
  1670    27.86638858    27.86638858    27.86638858    6[1-(0),6-(1,6),7-(6)]
  1671   31.440538524   31.440538524   31.440538524    6[1-(0),6-(1,6),7-(6)]
  1672    30.29174248    30.29174248    30.29174248    6[1-(0),6-(1,7),6-(6,6)]
  1673   29.078800464   29.078800464   29.078800464    6[6-(1,6),6-(1,6),6-(7,7)]
  1674   55.593882576   55.593882576   55.593882576    6[1-(0),6-(1,7),6-(6,6)]
  1675   56.805764328   56.805764328   56.805764328    6[1-(0),6-(1,6),7-(6)]
  1676    50.10012466    50.10012466    50.10012466    6[7-(27),16-(0)]
  1677    38.64132148    38.64132148    38.64132148    6[6-(6,6),7-(6),7-(6)]
  1678   36.113652104   36.113652104   36.113652104    6[1-(0),6-(1,6),7-(6,27)]
  1679   37.325533856   37.325533856   37.325533856    6[1-(0),6-(1,7),6-(6,6)]
  1680    37.38490864    37.38490864    37.38490864    6[6-(1,6),6-(1,6),6-(7,7)]
  1681   36.228160616   36.228160616   36.228160616    6[1-(0),6-(1,7),6-(6,6)]
  1682   35.063990744   35.063990744   35.063990744    6[1-(0),6-(1,6),7-(6,27)]
  1683   60.992746864   60.992746864   60.992746864    6[7-(27),16-(0)]
  1684   33.611429064   33.611429064   33.611429064    6[1-(0),6-(1,6),7-(6,27)]
  1685   33.431184184   33.431184184   33.431184184    6[1-(0),6-(1,7),6-(6,6)]
  1686   32.405908896   32.405908896   32.405908896    6[6-(1,6),6-(1,6),6-(7,7)]
  1687   31.595337068   31.595337068   31.595337068    6[1-(0),6-(1,7),6-(6,6)]
  1688   31.824884224   31.824884224   31.824884224    6[1-(0),6-(1,6),7-(6,27)]
  1689   31.164869884   31.164869884   31.164869884    6[6-(6,6),7-(6),7-(6)]
  1690     32.0994926     32.0994926     32.0994926    6[6-(6,6),7-(6),7-(6)]
  1691    32.05178072    32.05178072    32.05178072    6[6-(6,6),7-(6),7-(6)]
  1692   29.380975704   29.380975704   29.380975704    6[1-(0),6-(1,6),7-(6)]
  1693   30.253042844   30.253042844   30.253042844    6[1-(0),6-(1,7),6-(6,6)]
  1694   30.402009936   30.402009936   30.402009936    6[6-(1,6),6-(1,6),6-(7,7)]
  1695    29.72980256    29.72980256    29.72980256    6[1-(0),6-(1,7),6-(6,6)]
  1696   28.883181756   28.883181756   28.883181756    6[1-(0),6-(1,6),7-(6)]
  1697   32.491260148   32.491260148   32.491260148    6[1-(0),6-(1,6),7-(6)]
  1698   32.265954048   32.265954048   32.265954048    6[1-(0),6-(1,7),6-(6,6)]
  1699   32.305183816   32.305183816   32.305183816    6[6-(1,6),6-(1,6),6-(7,7)]
  1700   85.629041168   85.629041168   85.629041168    6[1-(0),6-(1,7),6-(6,6)]
  1701   85.805044992   85.805044992   85.805044992    6[1-(0),6-(1,6),7-(6)]
  1702   79.992147612   79.992147612   79.992147612    6[7-(27),16-(0)]
  1703    40.87847852    40.87847852    40.87847852    6[6-(6,6),7-(6),7-(6)]
  1704   43.406147896   43.406147896   43.406147896    6[1-(0),6-(1,6),7-(6,27)]
  1705   42.194266144   42.194266144   42.194266144    6[1-(0),6-(1,7),6-(6,6)]
  1706    42.13489136    42.13489136    42.13489136    6[6-(1,6),6-(1,6),6-(7,7)]
  1707   43.291639384   43.291639384   43.291639384    6[1-(0),6-(1,7),6-(6,6)]
  1708   44.455809256   44.455809256   44.455809256    6[1-(0),6-(1,6),7-(6,27)]
  1709   18.527053136   18.527053136   18.527053136    6[7-(27),16-(0)]
  1710   45.908370936   45.908370936   45.908370936    6[1-(0),6-(1,6),7-(6,27)]
  1711   46.088615816   46.088615816   46.088615816    6[1-(0),6-(1,7),6-(6,6)]
  1712   47.113891104   47.113891104   47.113891104    6[6-(1,6),6-(1,6),6-(7,7)]
  1713   47.924462932   47.924462932   47.924462932    6[1-(0),6-(1,7),6-(6,6)]
  1714   47.694915776   47.694915776   47.694915776    6[1-(0),6-(1,6),7-(6,27)]
  1715   48.354930116   48.354930116   48.354930116    6[6-(6,6),7-(6),7-(6)]
  1716     47.4203074     47.4203074     47.4203074    6[6-(6,6),7-(6),7-(6)]
  1717    47.46801928    47.46801928    47.46801928    6[6-(6,6),7-(6),7-(6)]
  1718   50.138824296   50.138824296   50.138824296    6[1-(0),6-(1,6),7-(6)]
  1719   49.266757156   49.266757156   49.266757156    6[1-(0),6-(1,7),6-(6,6)]
  1720   49.117790064   49.117790064   49.117790064    6[6-(1,6),6-(1,6),6-(7,7)]
  1721    49.78999744    49.78999744    49.78999744    6[1-(0),6-(1,7),6-(6,6)]
  1722   50.636618244   50.636618244   50.636618244    6[1-(0),6-(1,6),7-(6)]
  1723   47.028539852   47.028539852   47.028539852    6[1-(0),6-(1,6),7-(6)]
  1724   47.253845952   47.253845952   47.253845952    6[1-(0),6-(1,7),6-(6,6)]
  1725   47.214616184   47.214616184   47.214616184    6[6-(1,6),6-(1,6),6-(7,7)]
  1726   46.903958832   46.903958832   46.903958832    6[1-(0),6-(1,7),6-(6,6)]
  1727   46.727955008   46.727955008   46.727955008    6[1-(0),6-(1,6),7-(6)]
  1728   52.540852388   52.540852388   52.540852388    6[7-(27),16-(0)]
  1729    71.86469392    71.86469392    71.86469392    1[6-(6,7)]
  1730    69.90850684    69.90850684    69.90850684    1[6-(6,6)]
  1731     67.8834026     67.8834026     67.8834026    1[6-(6,6)]
  1732    69.91910948    69.91910948    69.91910948    1[6-(6,7)]
  1733    73.61943084    73.61943084    73.61943084    1[6-(6,7)]
  1734    74.14956284    74.14956284    74.14956284    1[6-(6,6)]
  1735      73.423282      73.423282      73.423282    1[6-(6,6)]
  1736     73.0521896     73.0521896     73.0521896    1[6-(6,7)]
  1737    71.61023056    71.61023056    71.61023056    1[6-(6,7)]
  1738    72.15626652    72.15626652    72.15626652    1[6-(6,6)]
  1739    74.95536348    74.95536348    74.95536348    1[6-(6,6)]
  1740     74.3245064     74.3245064     74.3245064    1[6-(6,7)]
  1741    77.71204988    77.71204988    77.71204988    1[6-(6,7)]
  1742    76.12165388    76.12165388    76.12165388    1[6-(6,6)]
  1743    77.22432844    77.22432844    77.22432844    1[6-(6,6)]
  1744    78.86773764    78.86773764    78.86773764    1[6-(6,7)]
  1745    60.53047176    60.53047176    60.53047176    1[6-(6,7)]
  1746    61.07650772    61.07650772    61.07650772    1[6-(6,6)]
  1747     59.9844358     59.9844358     59.9844358    1[6-(6,6)]
  1748    59.58153548    59.58153548    59.58153548    1[6-(6,7)]
  1749      58.712119      58.712119      58.712119    1[6-(6,7)]
  1750    56.83545172    56.83545172    56.83545172    1[6-(6,6)]
  1751    54.59299336    54.59299336    54.59299336    1[6-(6,6)]
  1752    56.54387912    56.54387912    56.54387912    1[6-(6,7)]
  1753    49.52493144    49.52493144    49.52493144    1[6-(6,7)]
  1754    51.52352908    51.52352908    51.52352908    1[6-(6,6)]
  1755    49.53023276    49.53023276    49.53023276    1[6-(6,6)]
  1756    47.59525096    47.59525096    47.59525096    1[6-(6,7)]
  1757    51.42810532    51.42810532    51.42810532    1[6-(6,7)]
  1758    51.37509212    51.37509212    51.37509212    1[6-(6,6)]
  1759    55.14963196    55.14963196    55.14963196    1[6-(6,6)]
  1760    55.03300292    55.03300292    55.03300292    1[6-(6,7)]
  1761    72.00252824    72.00252824    72.00252824    1[6-(6,7)]
  1762    71.45649228    71.45649228    71.45649228    1[6-(6,6)]
  1763     72.5485642     72.5485642     72.5485642    1[6-(6,6)]
  1764    72.95146452    72.95146452    72.95146452    1[6-(6,7)]
  1765      73.820881      73.820881      73.820881    1[6-(6,7)]
  1766    75.69754828    75.69754828    75.69754828    1[6-(6,6)]
  1767    77.94000664    77.94000664    77.94000664    1[6-(6,6)]
  1768    75.98912088    75.98912088    75.98912088    1[6-(6,7)]
  1769    83.00806856    83.00806856    83.00806856    1[6-(6,7)]
  1770    81.00947092    81.00947092    81.00947092    1[6-(6,6)]
  1771    83.00276724    83.00276724    83.00276724    1[6-(6,6)]
  1772    84.93774904    84.93774904    84.93774904    1[6-(6,7)]
  1773    81.10489468    81.10489468    81.10489468    1[6-(6,7)]
  1774    81.15790788    81.15790788    81.15790788    1[6-(6,6)]
  1775    77.38336804    77.38336804    77.38336804    1[6-(6,6)]
  1776    77.49999708    77.49999708    77.49999708    1[6-(6,7)]
  1777    60.66830608    60.66830608    60.66830608    1[6-(6,7)]
  1778    62.62449316    62.62449316    62.62449316    1[6-(6,6)]
  1779     64.6495974     64.6495974     64.6495974    1[6-(6,6)]
  1780    62.61389052    62.61389052    62.61389052    1[6-(6,7)]
  1781    58.91356916    58.91356916    58.91356916    1[6-(6,7)]
  1782    58.38343716    58.38343716    58.38343716    1[6-(6,6)]
  1783      59.109718      59.109718      59.109718    1[6-(6,6)]
  1784     59.4808104     59.4808104     59.4808104    1[6-(6,7)]
  1785    60.92276944    60.92276944    60.92276944    1[6-(6,7)]
  1786    60.37673348    60.37673348    60.37673348    1[6-(6,6)]
  1787    57.57763652    57.57763652    57.57763652    1[6-(6,6)]
  1788     58.2084936     58.2084936     58.2084936    1[6-(6,7)]
  1789    54.82095012    54.82095012    54.82095012    1[6-(6,7)]
  1790    56.41134612    56.41134612    56.41134612    1[6-(6,6)]
  1791    55.30867156    55.30867156    55.30867156    1[6-(6,6)]
  1792    53.66526236    53.66526236    53.66526236    1[6-(6,7)]
  1793    69.94561608    69.94561608    69.94561608    1[6-(6,7)]
  1794    67.92051184    67.92051184    67.92051184    1[6-(6,6)]
  1795    69.78657648    69.78657648    69.78657648    1[6-(6,6)]
  1796    71.74806488    71.74806488    71.74806488    1[6-(6,7)]
  1797    71.69505168    71.69505168    71.69505168    1[6-(6,7)]
  1798    72.02373352    72.02373352    72.02373352    1[6-(6,6)]
  1799     75.1197044     75.1197044     75.1197044    1[6-(6,6)]
  1800    74.78041992    74.78041992    74.78041992    1[6-(6,7)]
  1801    76.74720964    76.74720964    76.74720964    1[6-(6,7)]
  1802    75.28404532    75.28404532    75.28404532    1[6-(6,6)]
  1803    76.17466708    76.17466708    76.17466708    1[6-(6,6)]
  1804    77.59542084    77.59542084    77.59542084    1[6-(6,7)]
  1805    73.53991104    73.53991104    73.53991104    1[6-(6,7)]
  1806    73.94281136    73.94281136    73.94281136    1[6-(6,6)]
  1807    73.32255692    73.32255692    73.32255692    1[6-(6,6)]
  1808     73.0521896     73.0521896     73.0521896    1[6-(6,7)]
  1809    62.58738392    62.58738392    62.58738392    1[6-(6,7)]
  1810    64.61248816    64.61248816    64.61248816    1[6-(6,6)]
  1811    62.74642352    62.74642352    62.74642352    1[6-(6,6)]
  1812    60.78493512    60.78493512    60.78493512    1[6-(6,7)]
  1813    60.83794832    60.83794832    60.83794832    1[6-(6,7)]
  1814    60.50926648    60.50926648    60.50926648    1[6-(6,6)]
  1815     57.4132956     57.4132956     57.4132956    1[6-(6,6)]
  1816    57.75258008    57.75258008    57.75258008    1[6-(6,7)]
  1817    55.78579036    55.78579036    55.78579036    1[6-(6,7)]
  1818    57.24895468    57.24895468    57.24895468    1[6-(6,6)]
  1819    56.35833292    56.35833292    56.35833292    1[6-(6,6)]
  1820    54.93757916    54.93757916    54.93757916    1[6-(6,7)]
  1821    58.99308896    58.99308896    58.99308896    1[6-(6,7)]
  1822    58.59018864    58.59018864    58.59018864    1[6-(6,6)]
  1823    59.21044308    59.21044308    59.21044308    1[6-(6,6)]
  1824     59.4808104     59.4808104     59.4808104    1[6-(6,7)]
  1825    73.92160608    73.92160608    73.92160608    1[6-(6,7)]
  1826    73.44448728    73.44448728    73.44448728    1[6-(6,6)]
  1827    70.64539032    70.64539032    70.64539032    1[6-(6,6)]
  1828    71.12250912    71.12250912    71.12250912    1[6-(6,7)]
  1829    75.74526016    75.74526016    75.74526016    1[6-(6,7)]
  1830     77.8233776     77.8233776     77.8233776    1[6-(6,6)]
  1831    76.24358424    76.24358424    76.24358424    1[6-(6,6)]
  1832    74.26089056    74.26089056    74.26089056    1[6-(6,7)]
  1833    77.87108948    77.87108948    77.87108948    1[6-(6,7)]
  1834    77.88169212    77.88169212    77.88169212    1[6-(6,6)]
  1835    81.78346364    81.78346364    81.78346364    1[6-(6,6)]
  1836     81.6668346     81.6668346     81.6668346    1[6-(6,7)]
  1837    85.27703352    85.27703352    85.27703352    1[6-(6,7)]
  1838     83.3367504     83.3367504     83.3367504    1[6-(6,6)]
  1839    81.28513956    81.28513956    81.28513956    1[6-(6,6)]
  1840    83.31554512    83.31554512    83.31554512    1[6-(6,7)]
  1841    58.61139392    58.61139392    58.61139392    1[6-(6,7)]
  1842    59.08851272    59.08851272    59.08851272    1[6-(6,6)]
  1843    61.88760968    61.88760968    61.88760968    1[6-(6,6)]
  1844    61.41049088    61.41049088    61.41049088    1[6-(6,7)]
  1845    56.78773984    56.78773984    56.78773984    1[6-(6,7)]
  1846     54.7096224     54.7096224     54.7096224    1[6-(6,6)]
  1847    56.28941576    56.28941576    56.28941576    1[6-(6,6)]
  1848    58.27210944    58.27210944    58.27210944    1[6-(6,7)]
  1849    54.66191052    54.66191052    54.66191052    1[6-(6,7)]
  1850    54.65130788    54.65130788    54.65130788    1[6-(6,6)]
  1851    50.74953636    50.74953636    50.74953636    1[6-(6,6)]
  1852     50.8661654     50.8661654     50.8661654    1[6-(6,7)]
  1853    47.25596648    47.25596648    47.25596648    1[6-(6,7)]
  1854     49.1962496     49.1962496     49.1962496    1[6-(6,6)]
  1855    51.24786044    51.24786044    51.24786044    1[6-(6,6)]
  1856    49.21745488    49.21745488    49.21745488    1[6-(6,7)]
  1857    64.20958784    64.20958784    64.20958784    1[6-(6,7)]
  1858    62.73051956    62.73051956    62.73051956    1[6-(6,6)]
  1859    63.50451228    63.50451228    63.50451228    1[6-(6,6)]
  1860    65.06310036    65.06310036    65.06310036    1[6-(6,7)]
  1861    64.14067068    64.14067068    64.14067068    1[6-(6,7)]
  1862    62.59268524    62.59268524    62.59268524    1[6-(6,6)]
  1863    63.44619776    63.44619776    63.44619776    1[6-(6,6)]
  1864    65.05779904    65.05779904    65.05779904    1[6-(6,7)]
  1865    60.00564108    60.00564108    60.00564108    1[6-(6,7)]
  1866     60.5410744     60.5410744     60.5410744    1[6-(6,6)]
  1867    59.43839984    59.43839984    59.43839984    1[6-(6,6)]
  1868     58.9241718     58.9241718     58.9241718    1[6-(6,7)]
  1869    58.70151636    58.70151636    58.70151636    1[6-(6,7)]
  1870    59.05140348    59.05140348    59.05140348    1[6-(6,6)]
  1871    62.20568888    62.20568888    62.20568888    1[6-(6,6)]
  1872    61.81869252    61.81869252    61.81869252    1[6-(6,7)]
  1873    68.18557784    68.18557784    68.18557784    1[6-(6,7)]
  1874      68.254495      68.254495      68.254495    1[6-(6,6)]
  1875    64.36332612    64.36332612    64.36332612    1[6-(6,6)]
  1876     64.4375446     64.4375446     64.4375446    1[6-(6,7)]
  1877    68.19087916    68.19087916    68.19087916    1[6-(6,7)]
  1878    68.39232932    68.39232932    68.39232932    1[6-(6,6)]
  1879     64.5700776     64.5700776     64.5700776    1[6-(6,6)]
  1880    64.53826968    64.53826968    64.53826968    1[6-(6,7)]
  1881    61.12952092    61.12952092    61.12952092    1[6-(6,7)]
  1882     63.1387212     63.1387212     63.1387212    1[6-(6,6)]
  1883     65.0471964     65.0471964     65.0471964    1[6-(6,6)]
  1884    62.99558556    62.99558556    62.99558556    1[6-(6,7)]
  1885    70.43863884    70.43863884    70.43863884    1[6-(6,7)]
  1886    68.44534252    68.44534252    68.44534252    1[6-(6,6)]
  1887    70.16827152    70.16827152    70.16827152    1[6-(6,6)]
  1888    72.08204804    72.08204804    72.08204804    1[6-(6,7)]
  1889    68.32341216    68.32341216    68.32341216    1[6-(6,7)]
  1890    69.80248044    69.80248044    69.80248044    1[6-(6,6)]
  1891    69.02848772    69.02848772    69.02848772    1[6-(6,6)]
  1892    67.46989964    67.46989964    67.46989964    1[6-(6,7)]
  1893    68.39232932    68.39232932    68.39232932    1[6-(6,7)]
  1894    69.94031476    69.94031476    69.94031476    1[6-(6,6)]
  1895    69.08680224    69.08680224    69.08680224    1[6-(6,6)]
  1896    67.47520096    67.47520096    67.47520096    1[6-(6,7)]
  1897    72.52735892    72.52735892    72.52735892    1[6-(6,7)]
  1898     71.9919256     71.9919256     71.9919256    1[6-(6,6)]
  1899    73.09460016    73.09460016    73.09460016    1[6-(6,6)]
  1900     73.6088282     73.6088282     73.6088282    1[6-(6,7)]
  1901    73.83148364    73.83148364    73.83148364    1[6-(6,7)]
  1902    73.48159652    73.48159652    73.48159652    1[6-(6,6)]
  1903    70.32731112    70.32731112    70.32731112    1[6-(6,6)]
  1904    70.71430748    70.71430748    70.71430748    1[6-(6,7)]
  1905    64.34742216    64.34742216    64.34742216    1[6-(6,7)]
  1906      64.278505      64.278505      64.278505    1[6-(6,6)]
  1907    68.16967388    68.16967388    68.16967388    1[6-(6,6)]
  1908     68.0954554     68.0954554     68.0954554    1[6-(6,7)]
  1909    64.34212084    64.34212084    64.34212084    1[6-(6,7)]
  1910    64.14067068    64.14067068    64.14067068    1[6-(6,6)]
  1911     67.9629224     67.9629224     67.9629224    1[6-(6,6)]
  1912    67.99473032    67.99473032    67.99473032    1[6-(6,7)]
  1913    71.40347908    71.40347908    71.40347908    1[6-(6,7)]
  1914     69.3942788     69.3942788     69.3942788    1[6-(6,6)]
  1915     67.4858036     67.4858036     67.4858036    1[6-(6,6)]
  1916    69.53741444    69.53741444    69.53741444    1[6-(6,7)]
  1917    62.09436116    62.09436116    62.09436116    1[6-(6,7)]
  1918    64.08765748    64.08765748    64.08765748    1[6-(6,6)]
  1919    62.36472848    62.36472848    62.36472848    1[6-(6,6)]
  1920    60.45095196    60.45095196    60.45095196    1[6-(6,7)]
  1921    64.34742216    64.34742216    64.34742216    1[6-(6,7)]
  1922      64.278505      64.278505      64.278505    1[6-(6,6)]
  1923    68.16967388    68.16967388    68.16967388    1[6-(6,6)]
  1924     94.6020554     94.6020554     94.6020554    1[6-(6,7)]
  1925    64.34212084    64.34212084    64.34212084    1[6-(6,7)]
  1926    64.14067068    64.14067068    64.14067068    1[6-(6,6)]
  1927     67.9629224     67.9629224     67.9629224    1[6-(6,6)]
  1928    41.48813032    41.48813032    41.48813032    1[6-(6,7)]
  1929    71.40347908    71.40347908    71.40347908    1[6-(6,7)]
  1930     69.3942788     69.3942788     69.3942788    1[6-(6,6)]
  1931     67.4858036     67.4858036     67.4858036    1[6-(6,6)]
  1932    69.53741444    69.53741444    69.53741444    1[6-(6,7)]
  1933    62.09436116    62.09436116    62.09436116    1[6-(6,7)]
  1934    64.08765748    64.08765748    64.08765748    1[6-(6,6)]
  1935    35.85812848    35.85812848    35.85812848    1[6-(6,6)]
  1936    33.94435196    33.94435196    33.94435196    1[6-(6,7)]
  1937    41.81681216    41.81681216    41.81681216    1[6-(6,7)]
  1938    43.29588044    43.29588044    43.29588044    1[6-(6,6)]
  1939    42.52188772    42.52188772    42.52188772    1[6-(6,6)]
  1940    93.97649964    93.97649964    93.97649964    1[6-(6,7)]
  1941    41.88572932    41.88572932    41.88572932    1[6-(6,7)]
  1942    43.43371476    43.43371476    43.43371476    1[6-(6,6)]
  1943    42.58020224    42.58020224    42.58020224    1[6-(6,6)]
  1944    40.96860096    40.96860096    40.96860096    1[6-(6,7)]
  1945    46.02075892    46.02075892    46.02075892    1[6-(6,7)]
  1946     45.4853256     45.4853256     45.4853256    1[6-(6,6)]
  1947    46.58800016    46.58800016    46.58800016    1[6-(6,6)]
  1948     47.1022282     47.1022282     47.1022282    1[6-(6,7)]
  1949    47.32488364    47.32488364    47.32488364    1[6-(6,7)]
  1950    46.97499652    46.97499652    46.97499652    1[6-(6,6)]
  1951    43.82071112    43.82071112    43.82071112    1[6-(6,6)]
  1952    44.20770748    44.20770748    44.20770748    1[6-(6,7)]
  1953    68.18557784    68.18557784    68.18557784    1[6-(6,7)]
  1954      68.254495      68.254495      68.254495    1[6-(6,6)]
  1955    64.36332612    64.36332612    64.36332612    1[6-(6,6)]
  1956     90.9441446     90.9441446     90.9441446    1[6-(6,7)]
  1957    68.19087916    68.19087916    68.19087916    1[6-(6,7)]
  1958    68.39232932    68.39232932    68.39232932    1[6-(6,6)]
  1959     64.5700776     64.5700776     64.5700776    1[6-(6,6)]
  1960    38.03166968    38.03166968    38.03166968    1[6-(6,7)]
  1961    61.12952092    61.12952092    61.12952092    1[6-(6,7)]
  1962     63.1387212     63.1387212     63.1387212    1[6-(6,6)]
  1963     65.0471964     65.0471964     65.0471964    1[6-(6,6)]
  1964    62.99558556    62.99558556    62.99558556    1[6-(6,7)]
  1965    70.43863884    70.43863884    70.43863884    1[6-(6,7)]
  1966    68.44534252    68.44534252    68.44534252    1[6-(6,6)]
  1967    43.66167152    43.66167152    43.66167152    1[6-(6,6)]
  1968    45.57544804    45.57544804    45.57544804    1[6-(6,7)]
  1969    90.71618784    90.71618784    90.71618784    1[6-(6,7)]
  1970    89.23711956    89.23711956    89.23711956    1[6-(6,6)]
  1971    90.01111228    90.01111228    90.01111228    1[6-(6,6)]
  1972    91.56970036    91.56970036    91.56970036    1[6-(6,7)]
  1973    90.64727068    90.64727068    90.64727068    1[6-(6,7)]
  1974    89.09928524    89.09928524    89.09928524    1[6-(6,6)]
  1975    89.95279776    89.95279776    89.95279776    1[6-(6,6)]
  1976    38.55119904    38.55119904    38.55119904    1[6-(6,7)]
  1977    86.51224108    86.51224108    86.51224108    1[6-(6,7)]
  1978     87.0476744     87.0476744     87.0476744    1[6-(6,6)]
  1979    85.94499984    85.94499984    85.94499984    1[6-(6,6)]
  1980     85.4307718     85.4307718     85.4307718    1[6-(6,7)]
  1981    85.20811636    85.20811636    85.20811636    1[6-(6,7)]
  1982    85.55800348    85.55800348    85.55800348    1[6-(6,6)]
  1983    35.69908888    35.69908888    35.69908888    1[6-(6,6)]
  1984    35.31209252    35.31209252    35.31209252    1[6-(6,7)]
  1985    87.03707176    87.03707176    87.03707176    1[6-(6,7)]
  1986    87.58310772    87.58310772    87.58310772    1[6-(6,6)]
  1987     86.4910358     86.4910358     86.4910358    1[6-(6,6)]
  1988    86.08813548    86.08813548    86.08813548    1[6-(6,7)]
  1989      85.218719      85.218719      85.218719    1[6-(6,7)]
  1990    83.34205172    83.34205172    83.34205172    1[6-(6,6)]
  1991    81.09959336    81.09959336    81.09959336    1[6-(6,6)]
  1992    56.54387912    56.54387912    56.54387912    1[6-(6,7)]
  1993    76.03153144    76.03153144    76.03153144    1[6-(6,7)]
  1994    78.03012908    78.03012908    78.03012908    1[6-(6,6)]
  1995    76.03683276    76.03683276    76.03683276    1[6-(6,6)]
  1996    74.10185096    74.10185096    74.10185096    1[6-(6,7)]
  1997    77.93470532    77.93470532    77.93470532    1[6-(6,7)]
  1998    77.88169212    77.88169212    77.88169212    1[6-(6,6)]
  1999    55.14963196    55.14963196    55.14963196    1[6-(6,6)]
  2000    55.03300292    55.03300292    55.03300292    1[6-(6,7)]
  2001    71.86469392    71.86469392    71.86469392    1[6-(6,7)]
  2002    69.90850684    69.90850684    69.90850684    1[6-(6,6)]
  2003     67.8834026     67.8834026     67.8834026    1[6-(6,6)]
  2004    96.42570948    96.42570948    96.42570948    1[6-(6,7)]
  2005    73.61943084    73.61943084    73.61943084    1[6-(6,7)]
  2006    74.14956284    74.14956284    74.14956284    1[6-(6,6)]
  2007      73.423282      73.423282      73.423282    1[6-(6,6)]
  2008     20.0389896     20.0389896     20.0389896    1[6-(6,7)]
  2009    71.61023056    71.61023056    71.61023056    1[6-(6,7)]
  2010    72.15626652    72.15626652    72.15626652    1[6-(6,6)]
  2011    74.95536348    74.95536348    74.95536348    1[6-(6,6)]
  2012     74.3245064     74.3245064     74.3245064    1[6-(6,7)]
  2013    77.71204988    77.71204988    77.71204988    1[6-(6,7)]
  2014    76.12165388    76.12165388    76.12165388    1[6-(6,6)]
  2015    24.21112844    24.21112844    24.21112844    1[6-(6,6)]
  2016    25.85453764    25.85453764    25.85453764    1[6-(6,7)]
  2017    60.66830608    60.66830608    60.66830608    1[6-(6,7)]
  2018    62.62449316    62.62449316    62.62449316    1[6-(6,6)]
  2019     64.6495974     64.6495974     64.6495974    1[6-(6,6)]
  2020    89.12049052    89.12049052    89.12049052    1[6-(6,7)]
  2021    58.91356916    58.91356916    58.91356916    1[6-(6,7)]
  2022    58.38343716    58.38343716    58.38343716    1[6-(6,6)]
  2023      59.109718      59.109718      59.109718    1[6-(6,6)]
  2024     59.4808104     59.4808104     59.4808104    1[6-(6,7)]
  2025    60.92276944    60.92276944    60.92276944    1[6-(6,7)]
  2026    60.37673348    60.37673348    60.37673348    1[6-(6,6)]
  2027    57.57763652    57.57763652    57.57763652    1[6-(6,6)]
  2028     58.2084936     58.2084936     58.2084936    1[6-(6,7)]
  2029    54.82095012    54.82095012    54.82095012    1[6-(6,7)]
  2030    56.41134612    56.41134612    56.41134612    1[6-(6,6)]
  2031    55.30867156    55.30867156    55.30867156    1[6-(6,6)]
  2032    53.66526236    53.66526236    53.66526236    1[6-(6,7)]
  2033    45.49592824    45.49592824    45.49592824    1[6-(6,7)]
  2034    44.94989228    44.94989228    44.94989228    1[6-(6,6)]
  2035     46.0419642     46.0419642     46.0419642    1[6-(6,6)]
  2036    99.45806452    99.45806452    99.45806452    1[6-(6,7)]
  2037      47.314281      47.314281      47.314281    1[6-(6,7)]
  2038    49.19094828    49.19094828    49.19094828    1[6-(6,6)]
  2039    51.43340664    51.43340664    51.43340664    1[6-(6,6)]
  2040    22.97592088    22.97592088    22.97592088    1[6-(6,7)]
  2041    56.50146856    56.50146856    56.50146856    1[6-(6,7)]
  2042    54.50287092    54.50287092    54.50287092    1[6-(6,6)]
  2043    56.49616724    56.49616724    56.49616724    1[6-(6,6)]
  2044    58.43114904    58.43114904    58.43114904    1[6-(6,7)]
  2045    54.59829468    54.59829468    54.59829468    1[6-(6,7)]
  2046    54.65130788    54.65130788    54.65130788    1[6-(6,6)]
  2047    24.37016804    24.37016804    24.37016804    1[6-(6,6)]
  2048    24.48679708    24.48679708    24.48679708    1[6-(6,7)]
  2049    47.41500608    47.41500608    47.41500608    1[6-(6,7)]
  2050    46.93788728    46.93788728    46.93788728    1[6-(6,6)]
  2051    44.13879032    44.13879032    44.13879032    1[6-(6,6)]
  2052    97.62910912    97.62910912    97.62910912    1[6-(6,7)]
  2053    49.23866016    49.23866016    49.23866016    1[6-(6,7)]
  2054     51.3167776     51.3167776     51.3167776    1[6-(6,6)]
  2055    49.73698424    49.73698424    49.73698424    1[6-(6,6)]
  2056    21.24769056    21.24769056    21.24769056    1[6-(6,7)]
  2057    51.36448948    51.36448948    51.36448948    1[6-(6,7)]
  2058    51.37509212    51.37509212    51.37509212    1[6-(6,6)]
  2059    55.27686364    55.27686364    55.27686364    1[6-(6,6)]
  2060     55.1602346     55.1602346     55.1602346    1[6-(6,7)]
  2061    58.77043352    58.77043352    58.77043352    1[6-(6,7)]
  2062     56.8301504     56.8301504     56.8301504    1[6-(6,6)]
  2063    28.27193956    28.27193956    28.27193956    1[6-(6,6)]
  2064    30.30234512    30.30234512    30.30234512    1[6-(6,7)]
  2065    85.11799392    85.11799392    85.11799392    1[6-(6,7)]
  2066    85.59511272    85.59511272    85.59511272    1[6-(6,6)]
  2067    88.39420968    88.39420968    88.39420968    1[6-(6,6)]
  2068    87.91709088    87.91709088    87.91709088    1[6-(6,7)]
  2069    83.29433984    83.29433984    83.29433984    1[6-(6,7)]
  2070     81.2162224     81.2162224     81.2162224    1[6-(6,6)]
  2071    82.79601576    82.79601576    82.79601576    1[6-(6,6)]
  2072    58.27210944    58.27210944    58.27210944    1[6-(6,7)]
  2073    81.16851052    81.16851052    81.16851052    1[6-(6,7)]
  2074    81.15790788    81.15790788    81.15790788    1[6-(6,6)]
  2075    77.25613636    77.25613636    77.25613636    1[6-(6,6)]
  2076     77.3727654     77.3727654     77.3727654    1[6-(6,7)]
  2077    73.76256648    73.76256648    73.76256648    1[6-(6,7)]
  2078     75.7028496     75.7028496     75.7028496    1[6-(6,6)]
  2079    51.24786044    51.24786044    51.24786044    1[6-(6,6)]
  2080    49.21745488    49.21745488    49.21745488    1[6-(6,7)]
  2081    69.94561608    69.94561608    69.94561608    1[6-(6,7)]
  2082    67.92051184    67.92051184    67.92051184    1[6-(6,6)]
  2083    69.78657648    69.78657648    69.78657648    1[6-(6,6)]
  2084    98.25466488    98.25466488    98.25466488    1[6-(6,7)]
  2085    71.69505168    71.69505168    71.69505168    1[6-(6,7)]
  2086    72.02373352    72.02373352    72.02373352    1[6-(6,6)]
  2087     75.1197044     75.1197044     75.1197044    1[6-(6,6)]
  2088    21.76721992    21.76721992    21.76721992    1[6-(6,7)]
  2089    76.74720964    76.74720964    76.74720964    1[6-(6,7)]
  2090    75.28404532    75.28404532    75.28404532    1[6-(6,6)]
  2091    76.17466708    76.17466708    76.17466708    1[6-(6,6)]
  2092    77.59542084    77.59542084    77.59542084    1[6-(6,7)]
  2093    73.53991104    73.53991104    73.53991104    1[6-(6,7)]
  2094    73.94281136    73.94281136    73.94281136    1[6-(6,6)]
  2095    20.30935692    20.30935692    20.30935692    1[6-(6,6)]
  2096     20.0389896     20.0389896     20.0389896    1[6-(6,7)]
  2097    62.58738392    62.58738392    62.58738392    1[6-(6,7)]
  2098    64.61248816    64.61248816    64.61248816    1[6-(6,6)]
  2099    62.74642352    62.74642352    62.74642352    1[6-(6,6)]
  2100    87.29153512    87.29153512    87.29153512    1[6-(6,7)]
  2101    60.83794832    60.83794832    60.83794832    1[6-(6,7)]
  2102    60.50926648    60.50926648    60.50926648    1[6-(6,6)]
  2103     57.4132956     57.4132956     57.4132956    1[6-(6,6)]
  2104    57.75258008    57.75258008    57.75258008    1[6-(6,7)]
  2105    55.78579036    55.78579036    55.78579036    1[6-(6,7)]
  2106    57.24895468    57.24895468    57.24895468    1[6-(6,6)]
  2107    56.35833292    56.35833292    56.35833292    1[6-(6,6)]
  2108    54.93757916    54.93757916    54.93757916    1[6-(6,7)]
  2109    58.99308896    58.99308896    58.99308896    1[6-(6,7)]
  2110    58.59018864    58.59018864    58.59018864    1[6-(6,6)]
  2111    59.21044308    59.21044308    59.21044308    1[6-(6,6)]
  2112     59.4808104     59.4808104     59.4808104    1[6-(6,7)]
  2113    34.16170608    34.16170608    34.16170608    1[6-(6,7)]
  2114    36.11789316    36.11789316    36.11789316    1[6-(6,6)]
  2115     38.1429974     38.1429974     38.1429974    1[6-(6,6)]
  2116    36.10729052    36.10729052    36.10729052    1[6-(6,7)]
  2117    32.40696916    32.40696916    32.40696916    1[6-(6,7)]
  2118    31.87683716    31.87683716    31.87683716    1[6-(6,6)]
  2119      32.603118      32.603118      32.603118    1[6-(6,6)]
  2120     32.9742104     32.9742104     32.9742104    1[6-(6,7)]
  2121    34.41616944    34.41616944    34.41616944    1[6-(6,7)]
  2122    33.87013348    33.87013348    33.87013348    1[6-(6,6)]
  2123    31.07103652    31.07103652    31.07103652    1[6-(6,6)]
  2124     31.7018936     31.7018936     31.7018936    1[6-(6,7)]
  2125    28.31435012    28.31435012    28.31435012    1[6-(6,7)]
  2126    29.90474612    29.90474612    29.90474612    1[6-(6,6)]
  2127    28.80207156    28.80207156    28.80207156    1[6-(6,6)]
  2128    27.15866236    27.15866236    27.15866236    1[6-(6,7)]
  2129    45.49592824    45.49592824    45.49592824    1[6-(6,7)]
  2130    44.94989228    44.94989228    44.94989228    1[6-(6,6)]
  2131     46.0419642     46.0419642     46.0419642    1[6-(6,6)]
  2132    46.44486452    46.44486452    46.44486452    1[6-(6,7)]
  2133      47.314281      47.314281      47.314281    1[6-(6,7)]
  2134    49.19094828    49.19094828    49.19094828    1[6-(6,6)]
  2135    51.43340664    51.43340664    51.43340664    1[6-(6,6)]
  2136    49.48252088    49.48252088    49.48252088    1[6-(6,7)]
  2137    56.50146856    56.50146856    56.50146856    1[6-(6,7)]
  2138    54.50287092    54.50287092    54.50287092    1[6-(6,6)]
  2139    56.49616724    56.49616724    56.49616724    1[6-(6,6)]
  2140    58.43114904    58.43114904    58.43114904    1[6-(6,7)]
  2141    54.59829468    54.59829468    54.59829468    1[6-(6,7)]
  2142    54.65130788    54.65130788    54.65130788    1[6-(6,6)]
  2143    50.87676804    50.87676804    50.87676804    1[6-(6,6)]
  2144    50.99339708    50.99339708    50.99339708    1[6-(6,7)]
  2145    34.02387176    34.02387176    34.02387176    1[6-(6,7)]
  2146    34.56990772    34.56990772    34.56990772    1[6-(6,6)]
  2147     33.4778358     33.4778358     33.4778358    1[6-(6,6)]
  2148    33.07493548    33.07493548    33.07493548    1[6-(6,7)]
  2149      32.205519      32.205519      32.205519    1[6-(6,7)]
  2150    30.32885172    30.32885172    30.32885172    1[6-(6,6)]
  2151    28.08639336    28.08639336    28.08639336    1[6-(6,6)]
  2152    30.03727912    30.03727912    30.03727912    1[6-(6,7)]
  2153    23.01833144    23.01833144    23.01833144    1[6-(6,7)]
  2154    25.01692908    25.01692908    25.01692908    1[6-(6,6)]
  2155    23.02363276    23.02363276    23.02363276    1[6-(6,6)]
  2156    21.08865096    21.08865096    21.08865096    1[6-(6,7)]
  2157    24.92150532    24.92150532    24.92150532    1[6-(6,7)]
  2158    24.86849212    24.86849212    24.86849212    1[6-(6,6)]
  2159    28.64303196    28.64303196    28.64303196    1[6-(6,6)]
  2160    28.52640292    28.52640292    28.52640292    1[6-(6,7)]
  2161    45.35809392    45.35809392    45.35809392    1[6-(6,7)]
  2162    43.40190684    43.40190684    43.40190684    1[6-(6,6)]
  2163     41.3768026     41.3768026     41.3768026    1[6-(6,6)]
  2164    43.41250948    43.41250948    43.41250948    1[6-(6,7)]
  2165    47.11283084    47.11283084    47.11283084    1[6-(6,7)]
  2166    47.64296284    47.64296284    47.64296284    1[6-(6,6)]
  2167      46.916682      46.916682      46.916682    1[6-(6,6)]
  2168     46.5455896     46.5455896     46.5455896    1[6-(6,7)]
  2169    45.10363056    45.10363056    45.10363056    1[6-(6,7)]
  2170    45.64966652    45.64966652    45.64966652    1[6-(6,6)]
  2171    48.44876348    48.44876348    48.44876348    1[6-(6,6)]
  2172     47.8179064     47.8179064     47.8179064    1[6-(6,7)]
  2173    51.20544988    51.20544988    51.20544988    1[6-(6,7)]
  2174    49.61505388    49.61505388    49.61505388    1[6-(6,6)]
  2175    50.71772844    50.71772844    50.71772844    1[6-(6,6)]
  2176    52.36113764    52.36113764    52.36113764    1[6-(6,7)]
  2177    36.08078392    36.08078392    36.08078392    1[6-(6,7)]
  2178    38.10588816    38.10588816    38.10588816    1[6-(6,6)]
  2179    36.23982352    36.23982352    36.23982352    1[6-(6,6)]
  2180    34.27833512    34.27833512    34.27833512    1[6-(6,7)]
  2181    34.33134832    34.33134832    34.33134832    1[6-(6,7)]
  2182    34.00266648    34.00266648    34.00266648    1[6-(6,6)]
  2183     30.9066956     30.9066956     30.9066956    1[6-(6,6)]
  2184    31.24598008    31.24598008    31.24598008    1[6-(6,7)]
  2185    29.27919036    29.27919036    29.27919036    1[6-(6,7)]
  2186    30.74235468    30.74235468    30.74235468    1[6-(6,6)]
  2187    29.85173292    29.85173292    29.85173292    1[6-(6,6)]
  2188    28.43097916    28.43097916    28.43097916    1[6-(6,7)]
  2189    32.48648896    32.48648896    32.48648896    1[6-(6,7)]
  2190    32.08358864    32.08358864    32.08358864    1[6-(6,6)]
  2191    32.70384308    32.70384308    32.70384308    1[6-(6,6)]
  2192     32.9742104     32.9742104     32.9742104    1[6-(6,7)]
  2193    43.43901608    43.43901608    43.43901608    1[6-(6,7)]
  2194    41.41391184    41.41391184    41.41391184    1[6-(6,6)]
  2195    43.27997648    43.27997648    43.27997648    1[6-(6,6)]
  2196    45.24146488    45.24146488    45.24146488    1[6-(6,7)]
  2197    45.18845168    45.18845168    45.18845168    1[6-(6,7)]
  2198    45.51713352    45.51713352    45.51713352    1[6-(6,6)]
  2199     48.6131044     48.6131044     48.6131044    1[6-(6,6)]
  2200    48.27381992    48.27381992    48.27381992    1[6-(6,7)]
  2201    50.24060964    50.24060964    50.24060964    1[6-(6,7)]
  2202    48.77744532    48.77744532    48.77744532    1[6-(6,6)]
  2203    49.66806708    49.66806708    49.66806708    1[6-(6,6)]
  2204    51.08882084    51.08882084    51.08882084    1[6-(6,7)]
  2205    47.03331104    47.03331104    47.03331104    1[6-(6,7)]
  2206    47.43621136    47.43621136    47.43621136    1[6-(6,6)]
  2207    46.81595692    46.81595692    46.81595692    1[6-(6,6)]
  2208     46.5455896     46.5455896     46.5455896    1[6-(6,7)]
  2209    32.10479392    32.10479392    32.10479392    1[6-(6,7)]
  2210    32.58191272    32.58191272    32.58191272    1[6-(6,6)]
  2211    35.38100968    35.38100968    35.38100968    1[6-(6,6)]
  2212    34.90389088    34.90389088    34.90389088    1[6-(6,7)]
  2213    30.28113984    30.28113984    30.28113984    1[6-(6,7)]
  2214     28.2030224     28.2030224     28.2030224    1[6-(6,6)]
  2215    29.78281576    29.78281576    29.78281576    1[6-(6,6)]
  2216    31.76550944    31.76550944    31.76550944    1[6-(6,7)]
  2217    28.15531052    28.15531052    28.15531052    1[6-(6,7)]
  2218    28.14470788    28.14470788    28.14470788    1[6-(6,6)]
  2219    24.24293636    24.24293636    24.24293636    1[6-(6,6)]
  2220     24.3595654     24.3595654     24.3595654    1[6-(6,7)]
  2221    20.74936648    20.74936648    20.74936648    1[6-(6,7)]
  2222     22.6896496     22.6896496     22.6896496    1[6-(6,6)]
  2223    24.74126044    24.74126044    24.74126044    1[6-(6,6)]
  2224    22.71085488    22.71085488    22.71085488    1[6-(6,7)]
  2225    47.41500608    47.41500608    47.41500608    1[6-(6,7)]
  2226    46.93788728    46.93788728    46.93788728    1[6-(6,6)]
  2227    44.13879032    44.13879032    44.13879032    1[6-(6,6)]
  2228    44.61590912    44.61590912    44.61590912    1[6-(6,7)]
  2229    49.23866016    49.23866016    49.23866016    1[6-(6,7)]
  2230     51.3167776     51.3167776     51.3167776    1[6-(6,6)]
  2231    49.73698424    49.73698424    49.73698424    1[6-(6,6)]
  2232    47.75429056    47.75429056    47.75429056    1[6-(6,7)]
  2233    51.36448948    51.36448948    51.36448948    1[6-(6,7)]
  2234    51.37509212    51.37509212    51.37509212    1[6-(6,6)]
  2235    55.27686364    55.27686364    55.27686364    1[6-(6,6)]
  2236     55.1602346     55.1602346     55.1602346    1[6-(6,7)]
  2237    58.77043352    58.77043352    58.77043352    1[6-(6,7)]
  2238     56.8301504     56.8301504     56.8301504    1[6-(6,6)]
  2239    54.77853956    54.77853956    54.77853956    1[6-(6,6)]
  2240    56.80894512    56.80894512    56.80894512    1[6-(6,7)]
  2241    41.81681216    41.81681216    41.81681216    1[6-(6,7)]
  2242    43.29588044    43.29588044    43.29588044    1[6-(6,6)]
  2243    42.52188772    42.52188772    42.52188772    1[6-(6,6)]
  2244    40.96329964    40.96329964    40.96329964    1[6-(6,7)]
  2245    41.88572932    41.88572932    41.88572932    1[6-(6,7)]
  2246    43.43371476    43.43371476    43.43371476    1[6-(6,6)]
  2247    42.58020224    42.58020224    42.58020224    1[6-(6,6)]
  2248    40.96860096    40.96860096    40.96860096    1[6-(6,7)]
  2249    46.02075892    46.02075892    46.02075892    1[6-(6,7)]
  2250     45.4853256     45.4853256     45.4853256    1[6-(6,6)]
  2251    46.58800016    46.58800016    46.58800016    1[6-(6,6)]
  2252     47.1022282     47.1022282     47.1022282    1[6-(6,7)]
  2253    47.32488364    47.32488364    47.32488364    1[6-(6,7)]
  2254    46.97499652    46.97499652    46.97499652    1[6-(6,6)]
  2255    43.82071112    43.82071112    43.82071112    1[6-(6,6)]
  2256    44.20770748    44.20770748    44.20770748    1[6-(6,7)]
  2257    37.84082216    37.84082216    37.84082216    1[6-(6,7)]
  2258      37.771905      37.771905      37.771905    1[6-(6,6)]
  2259    41.66307388    41.66307388    41.66307388    1[6-(6,6)]
  2260     41.5888554     41.5888554     41.5888554    1[6-(6,7)]
  2261    37.83552084    37.83552084    37.83552084    1[6-(6,7)]
  2262    37.63407068    37.63407068    37.63407068    1[6-(6,6)]
  2263     41.4563224     41.4563224     41.4563224    1[6-(6,6)]
  2264    41.48813032    41.48813032    41.48813032    1[6-(6,7)]
  2265    44.89687908    44.89687908    44.89687908    1[6-(6,7)]
  2266     42.8876788     42.8876788     42.8876788    1[6-(6,6)]
  2267     40.9792036     40.9792036     40.9792036    1[6-(6,6)]
  2268    43.03081444    43.03081444    43.03081444    1[6-(6,7)]
  2269    35.58776116    35.58776116    35.58776116    1[6-(6,7)]
  2270    37.58105748    37.58105748    37.58105748    1[6-(6,6)]
  2271    35.85812848    35.85812848    35.85812848    1[6-(6,6)]
  2272    33.94435196    33.94435196    33.94435196    1[6-(6,7)]
  2273    37.70298784    37.70298784    37.70298784    1[6-(6,7)]
  2274    36.22391956    36.22391956    36.22391956    1[6-(6,6)]
  2275    36.99791228    36.99791228    36.99791228    1[6-(6,6)]
  2276    38.55650036    38.55650036    38.55650036    1[6-(6,7)]
  2277    37.63407068    37.63407068    37.63407068    1[6-(6,7)]
  2278    36.08608524    36.08608524    36.08608524    1[6-(6,6)]
  2279    36.93959776    36.93959776    36.93959776    1[6-(6,6)]
  2280    38.55119904    38.55119904    38.55119904    1[6-(6,7)]
  2281    33.49904108    33.49904108    33.49904108    1[6-(6,7)]
  2282     34.0344744     34.0344744     34.0344744    1[6-(6,6)]
  2283    32.93179984    32.93179984    32.93179984    1[6-(6,6)]
  2284     32.4175718     32.4175718     32.4175718    1[6-(6,7)]
  2285    32.19491636    32.19491636    32.19491636    1[6-(6,7)]
  2286    32.54480348    32.54480348    32.54480348    1[6-(6,6)]
  2287    35.69908888    35.69908888    35.69908888    1[6-(6,6)]
  2288    35.31209252    35.31209252    35.31209252    1[6-(6,7)]
  2289    41.67897784    41.67897784    41.67897784    1[6-(6,7)]
  2290      41.747895      41.747895      41.747895    1[6-(6,6)]
  2291    37.85672612    37.85672612    37.85672612    1[6-(6,6)]
  2292     37.9309446     37.9309446     37.9309446    1[6-(6,7)]
  2293    41.68427916    41.68427916    41.68427916    1[6-(6,7)]
  2294    41.88572932    41.88572932    41.88572932    1[6-(6,6)]
  2295     38.0634776     38.0634776     38.0634776    1[6-(6,6)]
  2296    38.03166968    38.03166968    38.03166968    1[6-(6,7)]
  2297    34.62292092    34.62292092    34.62292092    1[6-(6,7)]
  2298     36.6321212     36.6321212     36.6321212    1[6-(6,6)]
  2299     38.5405964     38.5405964     38.5405964    1[6-(6,6)]
  2300    36.48898556    36.48898556    36.48898556    1[6-(6,7)]
  2301    43.93203884    43.93203884    43.93203884    1[6-(6,7)]
  2302    41.93874252    41.93874252    41.93874252    1[6-(6,6)]
  2303    43.66167152    43.66167152    43.66167152    1[6-(6,6)]
  2304    45.57544804    45.57544804    45.57544804    1[6-(6,7)]
  2305    41.67897784    41.67897784    41.67897784    1[6-(6,7)]
  2306      41.747895      41.747895      41.747895    1[6-(6,6)]
  2307    37.85672612    37.85672612    37.85672612    1[6-(6,6)]
  2308     11.4243446     11.4243446     11.4243446    1[6-(6,7)]
  2309    41.68427916    41.68427916    41.68427916    1[6-(6,7)]
  2310    41.88572932    41.88572932    41.88572932    1[6-(6,6)]
  2311     38.0634776     38.0634776     38.0634776    1[6-(6,6)]
  2312    64.53826968    64.53826968    64.53826968    1[6-(6,7)]
  2313    34.62292092    34.62292092    34.62292092    1[6-(6,7)]
  2314     36.6321212     36.6321212     36.6321212    1[6-(6,6)]
  2315     38.5405964     38.5405964     38.5405964    1[6-(6,6)]
  2316    36.48898556    36.48898556    36.48898556    1[6-(6,7)]
  2317    43.93203884    43.93203884    43.93203884    1[6-(6,7)]
  2318    41.93874252    41.93874252    41.93874252    1[6-(6,6)]
  2319    70.16827152    70.16827152    70.16827152    1[6-(6,6)]
  2320    72.08204804    72.08204804    72.08204804    1[6-(6,7)]
  2321    64.20958784    64.20958784    64.20958784    1[6-(6,7)]
  2322    62.73051956    62.73051956    62.73051956    1[6-(6,6)]
  2323    63.50451228    63.50451228    63.50451228    1[6-(6,6)]
  2324    12.04990036    12.04990036    12.04990036    1[6-(6,7)]
  2325    64.14067068    64.14067068    64.14067068    1[6-(6,7)]
  2326    62.59268524    62.59268524    62.59268524    1[6-(6,6)]
  2327    63.44619776    63.44619776    63.44619776    1[6-(6,6)]
  2328    65.05779904    65.05779904    65.05779904    1[6-(6,7)]
  2329    60.00564108    60.00564108    60.00564108    1[6-(6,7)]
  2330     60.5410744     60.5410744     60.5410744    1[6-(6,6)]
  2331    59.43839984    59.43839984    59.43839984    1[6-(6,6)]
  2332     58.9241718     58.9241718     58.9241718    1[6-(6,7)]
  2333    58.70151636    58.70151636    58.70151636    1[6-(6,7)]
  2334    59.05140348    59.05140348    59.05140348    1[6-(6,6)]
  2335    62.20568888    62.20568888    62.20568888    1[6-(6,6)]
  2336    61.81869252    61.81869252    61.81869252    1[6-(6,7)]
  2337    37.84082216    37.84082216    37.84082216    1[6-(6,7)]
  2338      37.771905      37.771905      37.771905    1[6-(6,6)]
  2339    41.66307388    41.66307388    41.66307388    1[6-(6,6)]
  2340     15.0822554     15.0822554     15.0822554    1[6-(6,7)]
  2341    37.83552084    37.83552084    37.83552084    1[6-(6,7)]
  2342    37.63407068    37.63407068    37.63407068    1[6-(6,6)]
  2343     41.4563224     41.4563224     41.4563224    1[6-(6,6)]
  2344    67.99473032    67.99473032    67.99473032    1[6-(6,7)]
  2345    44.89687908    44.89687908    44.89687908    1[6-(6,7)]
  2346     42.8876788     42.8876788     42.8876788    1[6-(6,6)]
  2347     40.9792036     40.9792036     40.9792036    1[6-(6,6)]
  2348    43.03081444    43.03081444    43.03081444    1[6-(6,7)]
  2349    35.58776116    35.58776116    35.58776116    1[6-(6,7)]
  2350    37.58105748    37.58105748    37.58105748    1[6-(6,6)]
  2351    62.36472848    62.36472848    62.36472848    1[6-(6,6)]
  2352    60.45095196    60.45095196    60.45095196    1[6-(6,7)]
  2353    15.31021216    15.31021216    15.31021216    1[6-(6,7)]
  2354    16.78928044    16.78928044    16.78928044    1[6-(6,6)]
  2355    16.01528772    16.01528772    16.01528772    1[6-(6,6)]
  2356    14.45669964    14.45669964    14.45669964    1[6-(6,7)]
  2357    15.37912932    15.37912932    15.37912932    1[6-(6,7)]
  2358    16.92711476    16.92711476    16.92711476    1[6-(6,6)]
  2359    16.07360224    16.07360224    16.07360224    1[6-(6,6)]
  2360    67.47520096    67.47520096    67.47520096    1[6-(6,7)]
  2361    19.51415892    19.51415892    19.51415892    1[6-(6,7)]
  2362     18.9787256     18.9787256     18.9787256    1[6-(6,6)]
  2363    20.08140016    20.08140016    20.08140016    1[6-(6,6)]
  2364     20.5956282     20.5956282     20.5956282    1[6-(6,7)]
  2365    20.81828364    20.81828364    20.81828364    1[6-(6,7)]
  2366    20.46839652    20.46839652    20.46839652    1[6-(6,6)]
  2367    70.32731112    70.32731112    70.32731112    1[6-(6,6)]
  2368    70.71430748    70.71430748    70.71430748    1[6-(6,7)]
  2369    18.98932824    18.98932824    18.98932824    1[6-(6,7)]
  2370    18.44329228    18.44329228    18.44329228    1[6-(6,6)]
  2371     19.5353642     19.5353642     19.5353642    1[6-(6,6)]
  2372    19.93826452    19.93826452    19.93826452    1[6-(6,7)]
  2373      20.807681      20.807681      20.807681    1[6-(6,7)]
  2374    22.68434828    22.68434828    22.68434828    1[6-(6,6)]
  2375    24.92680664    24.92680664    24.92680664    1[6-(6,6)]
  2376    49.48252088    49.48252088    49.48252088    1[6-(6,7)]
  2377    29.99486856    29.99486856    29.99486856    1[6-(6,7)]
  2378    27.99627092    27.99627092    27.99627092    1[6-(6,6)]
  2379    29.98956724    29.98956724    29.98956724    1[6-(6,6)]
  2380    31.92454904    31.92454904    31.92454904    1[6-(6,7)]
  2381    28.09169468    28.09169468    28.09169468    1[6-(6,7)]
  2382    28.14470788    28.14470788    28.14470788    1[6-(6,6)]
  2383    50.87676804    50.87676804    50.87676804    1[6-(6,6)]
  2384    50.99339708    50.99339708    50.99339708    1[6-(6,7)]
  2385    34.16170608    34.16170608    34.16170608    1[6-(6,7)]
  2386    36.11789316    36.11789316    36.11789316    1[6-(6,6)]
  2387     38.1429974     38.1429974     38.1429974    1[6-(6,6)]
  2388     9.60069052     9.60069052     9.60069052    1[6-(6,7)]
  2389    32.40696916    32.40696916    32.40696916    1[6-(6,7)]
  2390    31.87683716    31.87683716    31.87683716    1[6-(6,6)]
  2391      32.603118      32.603118      32.603118    1[6-(6,6)]
  2392     85.9874104     85.9874104     85.9874104    1[6-(6,7)]
  2393    34.41616944    34.41616944    34.41616944    1[6-(6,7)]
  2394    33.87013348    33.87013348    33.87013348    1[6-(6,6)]
  2395    31.07103652    31.07103652    31.07103652    1[6-(6,6)]
  2396     31.7018936     31.7018936     31.7018936    1[6-(6,7)]
  2397    28.31435012    28.31435012    28.31435012    1[6-(6,7)]
  2398    29.90474612    29.90474612    29.90474612    1[6-(6,6)]
  2399    81.81527156    81.81527156    81.81527156    1[6-(6,6)]
  2400    80.17186236    80.17186236    80.17186236    1[6-(6,7)]
  2401    45.35809392    45.35809392    45.35809392    1[6-(6,7)]
  2402    43.40190684    43.40190684    43.40190684    1[6-(6,6)]
  2403     41.3768026     41.3768026     41.3768026    1[6-(6,6)]
  2404    16.90590948    16.90590948    16.90590948    1[6-(6,7)]
  2405    47.11283084    47.11283084    47.11283084    1[6-(6,7)]
  2406    47.64296284    47.64296284    47.64296284    1[6-(6,6)]
  2407      46.916682      46.916682      46.916682    1[6-(6,6)]
  2408     46.5455896     46.5455896     46.5455896    1[6-(6,7)]
  2409    45.10363056    45.10363056    45.10363056    1[6-(6,7)]
  2410    45.64966652    45.64966652    45.64966652    1[6-(6,6)]
  2411    48.44876348    48.44876348    48.44876348    1[6-(6,6)]
  2412     47.8179064     47.8179064     47.8179064    1[6-(6,7)]
  2413    51.20544988    51.20544988    51.20544988    1[6-(6,7)]
  2414    49.61505388    49.61505388    49.61505388    1[6-(6,6)]
  2415    50.71772844    50.71772844    50.71772844    1[6-(6,6)]
  2416    52.36113764    52.36113764    52.36113764    1[6-(6,7)]
  2417    60.53047176    60.53047176    60.53047176    1[6-(6,7)]
  2418    61.07650772    61.07650772    61.07650772    1[6-(6,6)]
  2419     59.9844358     59.9844358     59.9844358    1[6-(6,6)]
  2420     6.56833548     6.56833548     6.56833548    1[6-(6,7)]
  2421      58.712119      58.712119      58.712119    1[6-(6,7)]
  2422    56.83545172    56.83545172    56.83545172    1[6-(6,6)]
  2423    54.59299336    54.59299336    54.59299336    1[6-(6,6)]
  2424    83.05047912    83.05047912    83.05047912    1[6-(6,7)]
  2425    49.52493144    49.52493144    49.52493144    1[6-(6,7)]
  2426    51.52352908    51.52352908    51.52352908    1[6-(6,6)]
  2427    49.53023276    49.53023276    49.53023276    1[6-(6,6)]
  2428    47.59525096    47.59525096    47.59525096    1[6-(6,7)]
  2429    51.42810532    51.42810532    51.42810532    1[6-(6,7)]
  2430    51.37509212    51.37509212    51.37509212    1[6-(6,6)]
  2431    81.65623196    81.65623196    81.65623196    1[6-(6,6)]
  2432    81.53960292    81.53960292    81.53960292    1[6-(6,7)]
  2433    58.61139392    58.61139392    58.61139392    1[6-(6,7)]
  2434    59.08851272    59.08851272    59.08851272    1[6-(6,6)]
  2435    61.88760968    61.88760968    61.88760968    1[6-(6,6)]
  2436     8.39729088     8.39729088     8.39729088    1[6-(6,7)]
  2437    56.78773984    56.78773984    56.78773984    1[6-(6,7)]
  2438     54.7096224     54.7096224     54.7096224    1[6-(6,6)]
  2439    56.28941576    56.28941576    56.28941576    1[6-(6,6)]
  2440    84.77870944    84.77870944    84.77870944    1[6-(6,7)]
  2441    54.66191052    54.66191052    54.66191052    1[6-(6,7)]
  2442    54.65130788    54.65130788    54.65130788    1[6-(6,6)]
  2443    50.74953636    50.74953636    50.74953636    1[6-(6,6)]
  2444     50.8661654     50.8661654     50.8661654    1[6-(6,7)]
  2445    47.25596648    47.25596648    47.25596648    1[6-(6,7)]
  2446     49.1962496     49.1962496     49.1962496    1[6-(6,6)]
  2447    77.75446044    77.75446044    77.75446044    1[6-(6,6)]
  2448    75.72405488    75.72405488    75.72405488    1[6-(6,7)]
  2449    20.90840608    20.90840608    20.90840608    1[6-(6,7)]
  2450    20.43128728    20.43128728    20.43128728    1[6-(6,6)]
  2451    17.63219032    17.63219032    17.63219032    1[6-(6,6)]
  2452    18.10930912    18.10930912    18.10930912    1[6-(6,7)]
  2453    22.73206016    22.73206016    22.73206016    1[6-(6,7)]
  2454     24.8101776     24.8101776     24.8101776    1[6-(6,6)]
  2455    23.23038424    23.23038424    23.23038424    1[6-(6,6)]
  2456    47.75429056    47.75429056    47.75429056    1[6-(6,7)]
  2457    24.85788948    24.85788948    24.85788948    1[6-(6,7)]
  2458    24.86849212    24.86849212    24.86849212    1[6-(6,6)]
  2459    28.77026364    28.77026364    28.77026364    1[6-(6,6)]
  2460     28.6536346     28.6536346     28.6536346    1[6-(6,7)]
  2461    32.26383352    32.26383352    32.26383352    1[6-(6,7)]
  2462     30.3235504     30.3235504     30.3235504    1[6-(6,6)]
  2463    54.77853956    54.77853956    54.77853956    1[6-(6,6)]
  2464    56.80894512    56.80894512    56.80894512    1[6-(6,7)]
  2465    36.08078392    36.08078392    36.08078392    1[6-(6,7)]
  2466    38.10588816    38.10588816    38.10588816    1[6-(6,6)]
  2467    36.23982352    36.23982352    36.23982352    1[6-(6,6)]
  2468     7.77173512     7.77173512     7.77173512    1[6-(6,7)]
  2469    34.33134832    34.33134832    34.33134832    1[6-(6,7)]
  2470    34.00266648    34.00266648    34.00266648    1[6-(6,6)]
  2471     30.9066956     30.9066956     30.9066956    1[6-(6,6)]
  2472    84.25918008    84.25918008    84.25918008    1[6-(6,7)]
  2473    29.27919036    29.27919036    29.27919036    1[6-(6,7)]
  2474    30.74235468    30.74235468    30.74235468    1[6-(6,6)]
  2475    29.85173292    29.85173292    29.85173292    1[6-(6,6)]
  2476    28.43097916    28.43097916    28.43097916    1[6-(6,7)]
  2477    32.48648896    32.48648896    32.48648896    1[6-(6,7)]
  2478    32.08358864    32.08358864    32.08358864    1[6-(6,6)]
  2479    85.71704308    85.71704308    85.71704308    1[6-(6,6)]
  2480     85.9874104     85.9874104     85.9874104    1[6-(6,7)]
  2481    43.43901608    43.43901608    43.43901608    1[6-(6,7)]
  2482    41.41391184    41.41391184    41.41391184    1[6-(6,6)]
  2483    43.27997648    43.27997648    43.27997648    1[6-(6,6)]
  2484    18.73486488    18.73486488    18.73486488    1[6-(6,7)]
  2485    45.18845168    45.18845168    45.18845168    1[6-(6,7)]
  2486    45.51713352    45.51713352    45.51713352    1[6-(6,6)]
  2487     48.6131044     48.6131044     48.6131044    1[6-(6,6)]
  2488    48.27381992    48.27381992    48.27381992    1[6-(6,7)]
  2489    50.24060964    50.24060964    50.24060964    1[6-(6,7)]
  2490    48.77744532    48.77744532    48.77744532    1[6-(6,6)]
  2491    49.66806708    49.66806708    49.66806708    1[6-(6,6)]
  2492    51.08882084    51.08882084    51.08882084    1[6-(6,7)]
  2493    47.03331104    47.03331104    47.03331104    1[6-(6,7)]
  2494    47.43621136    47.43621136    47.43621136    1[6-(6,6)]
  2495    46.81595692    46.81595692    46.81595692    1[6-(6,6)]
  2496     46.5455896     46.5455896     46.5455896    1[6-(6,7)]
  2497   75.639763892   75.639763892   75.639763892    16[6-(7)]
  2498   72.224123416   72.224123416   72.224123416    16[6-(7)]
  2499   62.725748372   62.725748372   62.725748372    16[6-(7)]
  2500   50.157909048   50.157909048   50.157909048    16[6-(7)]
  2501   69.807251628   69.807251628   69.807251628    16[6-(7)]
  2502   82.375090952   82.375090952   82.375090952    16[6-(7)]
  2503   56.893236108   56.893236108   56.893236108    16[6-(7)]
  2504   60.308876584   60.308876584   60.308876584    16[6-(7)]
  2505    71.00322942    71.00322942    71.00322942    16[6-(7)]
  2506   79.150297996   79.150297996   79.150297996    16[6-(7)]
  2507    61.52977058    61.52977058    61.52977058    16[6-(7)]
  2508   53.382702004   53.382702004   53.382702004    16[6-(7)]
  2509     74.4437861     74.4437861     74.4437861    16[6-(7)]
  2510   75.448916372   75.448916372   75.448916372    16[6-(7)]
  2511     58.0892139     58.0892139     58.0892139    16[6-(7)]
  2512   57.084083628   57.084083628   57.084083628    16[6-(7)]
  2513   67.462477792   67.462477792   67.462477792    16[6-(7)]
  2514   63.041707044   63.041707044   63.041707044    16[6-(7)]
  2515   70.903034472   70.903034472   70.903034472    16[6-(7)]
  2516    59.34032542    59.34032542    59.34032542    16[6-(7)]
  2517   65.070522208   65.070522208   65.070522208    16[6-(7)]
  2518   69.491292956   69.491292956   69.491292956    16[6-(7)]
  2519   61.629965528   61.629965528   61.629965528    16[6-(7)]
  2520    73.19267458    73.19267458    73.19267458    16[6-(7)]
  2521   61.629965528   61.629965528   61.629965528    16[6-(7)]
  2522    46.68607458    46.68607458    46.68607458    16[6-(7)]
  2523   91.577122208   91.577122208   91.577122208    16[6-(7)]
  2524   42.984692956   42.984692956   42.984692956    16[6-(7)]
  2525   70.903034472   70.903034472   70.903034472    16[6-(7)]
  2526    32.83372542    32.83372542    32.83372542    16[6-(7)]
  2527   40.955877792   40.955877792   40.955877792    16[6-(7)]
  2528   36.535107044   36.535107044   36.535107044    16[6-(7)]
  2529   62.725748372   62.725748372   62.725748372    16[6-(7)]
  2530   50.157909048   50.157909048   50.157909048    16[6-(7)]
  2531   49.133163892   49.133163892   49.133163892    16[6-(7)]
  2532   19.210923416   19.210923416   19.210923416    16[6-(7)]
  2533   83.399836108   83.399836108   83.399836108    16[6-(7)]
  2534   60.308876584   60.308876584   60.308876584    16[6-(7)]
  2535   69.807251628   69.807251628   69.807251628    16[6-(7)]
  2536   29.361890952   29.361890952   29.361890952    16[6-(7)]
  2537     74.4437861     74.4437861     74.4437861    16[6-(7)]
  2538   22.435716372   22.435716372   22.435716372    16[6-(7)]
  2539     58.0892139     58.0892139     58.0892139    16[6-(7)]
  2540   57.084083628   57.084083628   57.084083628    16[6-(7)]
  2541    44.49662942    44.49662942    44.49662942    16[6-(7)]
  2542   26.137097996   26.137097996   26.137097996    16[6-(7)]
  2543    88.03637058    88.03637058    88.03637058    16[6-(7)]
  2544   53.382702004   53.382702004   53.382702004    16[6-(7)]
  2545   30.386636108   30.386636108   30.386636108    16[6-(7)]
  2546   33.802276584   33.802276584   33.802276584    16[6-(7)]
  2547   43.300651628   43.300651628   43.300651628    16[6-(7)]
  2548   55.868490952   55.868490952   55.868490952    16[6-(7)]
  2549   36.219148372   36.219148372   36.219148372    16[6-(7)]
  2550   23.651309048   23.651309048   23.651309048    16[6-(7)]
  2551   49.133163892   49.133163892   49.133163892    16[6-(7)]
  2552   45.717523416   45.717523416   45.717523416    16[6-(7)]
  2553    35.02317058    35.02317058    35.02317058    16[6-(7)]
  2554   26.876102004   26.876102004   26.876102004    16[6-(7)]
  2555    44.49662942    44.49662942    44.49662942    16[6-(7)]
  2556   52.643697996   52.643697996   52.643697996    16[6-(7)]
  2557     31.5826139     31.5826139     31.5826139    16[6-(7)]
  2558   30.577483628   30.577483628   30.577483628    16[6-(7)]
  2559     47.9371861     47.9371861     47.9371861    16[6-(7)]
  2560   48.942316372   48.942316372   48.942316372    16[6-(7)]
  2561   38.563922208   38.563922208   38.563922208    16[6-(7)]
  2562   42.984692956   42.984692956   42.984692956    16[6-(7)]
  2563   35.123365528   35.123365528   35.123365528    16[6-(7)]
  2564    46.68607458    46.68607458    46.68607458    16[6-(7)]
  2565   40.955877792   40.955877792   40.955877792    16[6-(7)]
  2566   36.535107044   36.535107044   36.535107044    16[6-(7)]
  2567   44.396434472   44.396434472   44.396434472    16[6-(7)]
  2568    32.83372542    32.83372542    32.83372542    16[6-(7)]
  2569   44.396434472   44.396434472   44.396434472    16[6-(7)]
  2570    59.34032542    59.34032542    59.34032542    16[6-(7)]
  2571   14.449277792   14.449277792   14.449277792    16[6-(7)]
  2572   63.041707044   63.041707044   63.041707044    16[6-(7)]
  2573   35.123365528   35.123365528   35.123365528    16[6-(7)]
  2574    73.19267458    73.19267458    73.19267458    16[6-(7)]
  2575   65.070522208   65.070522208   65.070522208    16[6-(7)]
  2576   69.491292956   69.491292956   69.491292956    16[6-(7)]
  2577   43.300651628   43.300651628   43.300651628    16[6-(7)]
  2578   55.868490952   55.868490952   55.868490952    16[6-(7)]
  2579   56.893236108   56.893236108   56.893236108    16[6-(7)]
  2580   86.815476584   86.815476584   86.815476584    16[6-(7)]
  2581   22.626563892   22.626563892   22.626563892    16[6-(7)]
  2582   45.717523416   45.717523416   45.717523416    16[6-(7)]
  2583   36.219148372   36.219148372   36.219148372    16[6-(7)]
  2584   76.664509048   76.664509048   76.664509048    16[6-(7)]
  2585     31.5826139     31.5826139     31.5826139    16[6-(7)]
  2586   83.590683628   83.590683628   83.590683628    16[6-(7)]
  2587     47.9371861     47.9371861     47.9371861    16[6-(7)]
  2588   48.942316372   48.942316372   48.942316372    16[6-(7)]
  2589    61.52977058    61.52977058    61.52977058    16[6-(7)]
  2590   79.889302004   79.889302004   79.889302004    16[6-(7)]
  2591    17.99002942    17.99002942    17.99002942    16[6-(7)]
  2592   52.643697996   52.643697996   52.643697996    16[6-(7)]
  2593    72.91435528    72.91435528    72.91435528    27[7-(6),7-(6),7-(6,6),7-(6,6),7-(6,6),7-(6,6)]
  2594    59.61864472    59.61864472    59.61864472    27[7-(6),7-(6),7-(6,6),7-(6,6),7-(6,6),7-(6,6)]
  2595    72.91435528    72.91435528    72.91435528    27[7-(6),7-(6),7-(6,6),7-(6,6),7-(6,6),7-(6,6)]
  2596    59.61864472    59.61864472    59.61864472    27[7-(6),7-(6),7-(6,6),7-(6,6),7-(6,6),7-(6,6)]
  2597        66.2665        66.2665        66.2665    27[7-(6),7-(6),7-(6,6),7-(6,6),7-(6,6),7-(6,6)]
  2598        66.2665        66.2665        66.2665    27[7-(6),7-(6),7-(6,6),7-(6,6),7-(6,6),7-(6,6)]
  2599        39.7599        39.7599        39.7599    27[7-(6),7-(6),7-(6,6),7-(6,6),7-(6,6),7-(6,6)]
  2600        39.7599        39.7599        39.7599    27[7-(6),7-(6),7-(6,6),7-(6,6),7-(6,6),7-(6,6)]
  2601    59.61864472    59.61864472    59.61864472    27[7-(6),7-(6),7-(6,6),7-(6,6),7-(6,6),7-(6,6)]
  2602    19.90115528    19.90115528    19.90115528    27[7-(6),7-(6),7-(6,6),7-(6,6),7-(6,6),7-(6,6)]
  2603    19.90115528    19.90115528    19.90115528    27[7-(6),7-(6),7-(6,6),7-(6,6),7-(6,6),7-(6,6)]
  2604    59.61864472    59.61864472    59.61864472    27[7-(6),7-(6),7-(6,6),7-(6,6),7-(6,6),7-(6,6)]
  2605    33.11204472    33.11204472    33.11204472    27[7-(6),7-(6),7-(6,6),7-(6,6),7-(6,6),7-(6,6)]
  2606    46.40775528    46.40775528    46.40775528    27[7-(6),7-(6),7-(6,6),7-(6,6),7-(6,6),7-(6,6)]
  2607    33.11204472    33.11204472    33.11204472    27[7-(6),7-(6),7-(6,6),7-(6,6),7-(6,6),7-(6,6)]
  2608    46.40775528    46.40775528    46.40775528    27[7-(6),7-(6),7-(6,6),7-(6,6),7-(6,6),7-(6,6)]
  2609        39.7599        39.7599        39.7599    27[7-(6),7-(6),7-(6,6),7-(6,6),7-(6,6),7-(6,6)]
  2610        39.7599        39.7599        39.7599    27[7-(6),7-(6),7-(6,6),7-(6,6),7-(6,6),7-(6,6)]
  2611        66.2665        66.2665        66.2665    27[7-(6),7-(6),7-(6,6),7-(6,6),7-(6,6),7-(6,6)]
  2612        66.2665        66.2665        66.2665    27[7-(6),7-(6),7-(6,6),7-(6,6),7-(6,6),7-(6,6)]
  2613    46.40775528    46.40775528    46.40775528    27[7-(6),7-(6),7-(6,6),7-(6,6),7-(6,6),7-(6,6)]
  2614    86.12524472    86.12524472    86.12524472    27[7-(6),7-(6),7-(6,6),7-(6,6),7-(6,6),7-(6,6)]
  2615    86.12524472    86.12524472    86.12524472    27[7-(6),7-(6),7-(6,6),7-(6,6),7-(6,6),7-(6,6)]
  2616    46.40775528    46.40775528    46.40775528    27[7-(6),7-(6),7-(6,6),7-(6,6),7-(6,6),7-(6,6)]
  2617   72.607938984   72.607938984   72.607938984    27[7-(6),7-(6)]
  2618   46.671761016   46.671761016   46.671761016    27[7-(6),7-(6)]
  2619   85.861238984   85.861238984   85.861238984    27[7-(6),7-(6)]
  2620   59.925061016   59.925061016   59.925061016    27[7-(6),7-(6)]
  2621   78.949377968   78.949377968   78.949377968    27[7-(6),7-(6)]
  2622   53.583622032   53.583622032   53.583622032    27[7-(6),7-(6)]
  2623        79.5198        79.5198        79.5198    27[7-(6),7-(6)]
  2624        53.0132        53.0132        53.0132    27[7-(6),7-(6)]
  2625   59.354638984   59.354638984   59.354638984    27[7-(6),7-(6)]
  2626   59.925061016   59.925061016   59.925061016    27[7-(6),7-(6)]
  2627   73.178361016   73.178361016   73.178361016    27[7-(6),7-(6)]
  2628   72.607938984   72.607938984   72.607938984    27[7-(6),7-(6)]
  2629   33.418461016   33.418461016   33.418461016    27[7-(6),7-(6)]
  2630   59.354638984   59.354638984   59.354638984    27[7-(6),7-(6)]
  2631   20.165161016   20.165161016   20.165161016    27[7-(6),7-(6)]
  2632   46.101338984   46.101338984   46.101338984    27[7-(6),7-(6)]
  2633   27.077022032   27.077022032   27.077022032    27[7-(6),7-(6)]
  2634   52.442777968   52.442777968   52.442777968    27[7-(6),7-(6)]
  2635        26.5066        26.5066        26.5066    27[7-(6),7-(6)]
  2636        53.0132        53.0132        53.0132    27[7-(6),7-(6)]
  2637   46.671761016   46.671761016   46.671761016    27[7-(6),7-(6)]
  2638   46.101338984   46.101338984   46.101338984    27[7-(6),7-(6)]
  2639   32.848038984   32.848038984   32.848038984    27[7-(6),7-(6)]
