# Supplementary material for: A collection of forcefield precursors for metal–organic frameworks
Source: RSC Adv. 2019 Nov 13;9(63):36492–507. doi: 10.1039/c9ra07327b (PMC9075174; doi:10.1039/c9ra07327b)
Supplement: RA-009-C9RA07327B-s3243 [file RA-009-C9RA07327B-s3243.txt]

QAMVEH_clean

16.5126    0.00000000    0.00000000
-8.2563    14.30033108    0.00000000
0.0    0.0    24.5098

     1    7.620152085    7.620152085    7.620152085    58[8-(6),8-(6),8-(6),8-(6),8-(6,58),8-(6,58),8-(6,58),8-(6,58)]
     2   -0.636147915   -0.636147915   -0.636147915    58[8-(6),8-(6),8-(6),8-(6),8-(6,58),8-(6,58),8-(6,58),8-(6,58)]
     3     1.27229583     1.27229583     1.27229583    58[8-(6),8-(6),8-(6),8-(6),8-(6,58),8-(6,58),8-(6,58),8-(6,58)]
     4    0.636147915    0.636147915    0.636147915    58[8-(6),8-(6),8-(6),8-(6),8-(6,58),8-(6,58),8-(6,58),8-(6,58)]
     5   -7.620152085   -7.620152085   -7.620152085    58[8-(6),8-(6),8-(6),8-(6),8-(6,58),8-(6,58),8-(6,58),8-(6,58)]
     6    15.24030417    15.24030417    15.24030417    58[8-(6),8-(6),8-(6),8-(6,58),8-(6,58),8-(6,58),8-(6,58)]
     7    -5.28238074    -5.28238074    -5.28238074    1[6-(6,6)]
     8    -3.18858306    -3.18858306    -3.18858306    1[6-(6,6)]
     9    -2.17470942    -2.17470942    -2.17470942    1[6-(6,6)]
    10    -4.28254281    -4.28254281    -4.28254281    1[6-(6,6)]
    11    -1.93775361    -1.93775361    -1.93775361    1[6-(6,6)]
    12    -1.18725594    -1.18725594    -1.18725594    1[6-(6,6)]
    13    -1.24257315    -1.24257315    -1.24257315    1[6-(6,6)]
    14      2.8484235      2.8484235      2.8484235    1[6-(6,6)]
    15     0.93213627     0.93213627     0.93213627    1[6-(6,6)]
    16     3.05813352     3.05813352     3.05813352    1[6-(6,6)]
    17     4.98020016     4.98020016     4.98020016    1[6-(6,6)]
    18    -0.67288845    -0.67288845    -0.67288845    1[6-(6,6)]
    19     -2.7906294     -2.7906294     -2.7906294    1[6-(6,6)]
    20    -4.73333679    -4.73333679    -4.73333679    1[6-(6,6)]
    21     2.43395724     2.43395724     2.43395724    1[6-(6,6)]
    22     2.25644679     2.25644679     2.25644679    1[6-(6,6)]
    23     -0.8834241     -0.8834241     -0.8834241    1[6-(6,6)]
    24    -0.69765735    -0.69765735    -0.69765735    1[6-(6,6)]
    25     2.61064206     2.61064206     2.61064206    1[6-(6,6)]
    26     3.97788534     3.97788534     3.97788534    1[6-(6,6)]
    27     5.97590994     5.97590994     5.97590994    1[6-(6,6)]
    28    13.53868074    13.53868074    13.53868074    1[6-(6,6)]
    29    11.44488306    11.44488306    11.44488306    1[6-(6,6)]
    30    10.43100942    10.43100942    10.43100942    1[6-(6,6)]
    31    12.53884281    12.53884281    12.53884281    1[6-(6,6)]
    32    10.19405361    10.19405361    10.19405361    1[6-(6,6)]
    33     9.44355594     9.44355594     9.44355594    1[6-(6,6)]
    34     9.49887315     9.49887315     9.49887315    1[6-(6,6)]
    35      5.4078765      5.4078765      5.4078765    1[6-(6,6)]
    36     7.32416373     7.32416373     7.32416373    1[6-(6,6)]
    37     5.19816648     5.19816648     5.19816648    1[6-(6,6)]
    38     3.27609984     3.27609984     3.27609984    1[6-(6,6)]
    39     8.92918845     8.92918845     8.92918845    1[6-(6,6)]
    40     11.0469294     11.0469294     11.0469294    1[6-(6,6)]
    41    12.98963679    12.98963679    12.98963679    1[6-(6,6)]
    42     5.82234276     5.82234276     5.82234276    1[6-(6,6)]
    43     5.99985321     5.99985321     5.99985321    1[6-(6,6)]
    44      9.1397241      9.1397241      9.1397241    1[6-(6,6)]
    45     8.95395735     8.95395735     8.95395735    1[6-(6,6)]
    46     5.64565794     5.64565794     5.64565794    1[6-(6,6)]
    47     4.27841466     4.27841466     4.27841466    1[6-(6,6)]
    48     2.28039006     2.28039006     2.28039006    1[6-(6,6)]
    49     2.97391926     2.97391926     2.97391926    1[6-(6,6)]
    50     5.06771694     5.06771694     5.06771694    1[6-(6,6)]
    51     6.08159058     6.08159058     6.08159058    1[6-(6,6)]
    52     3.97375719     3.97375719     3.97375719    1[6-(6,6)]
    53     6.31854639     6.31854639     6.31854639    1[6-(6,6)]
    54     7.06904406     7.06904406     7.06904406    1[6-(6,6)]
    55     7.01372685     7.01372685     7.01372685    1[6-(6,6)]
    56     11.1047235     11.1047235     11.1047235    1[6-(6,6)]
    57     9.18843627     9.18843627     9.18843627    1[6-(6,6)]
    58    11.31443352    11.31443352    11.31443352    1[6-(6,6)]
    59    13.23650016    13.23650016    13.23650016    1[6-(6,6)]
    60     7.58341155     7.58341155     7.58341155    1[6-(6,6)]
    61      5.4656706      5.4656706      5.4656706    1[6-(6,6)]
    62     3.52296321     3.52296321     3.52296321    1[6-(6,6)]
    63    10.69025724    10.69025724    10.69025724    1[6-(6,6)]
    64    10.51274679    10.51274679    10.51274679    1[6-(6,6)]
    65      7.3728759      7.3728759      7.3728759    1[6-(6,6)]
    66     7.55864265     7.55864265     7.55864265    1[6-(6,6)]
    67    10.86694206    10.86694206    10.86694206    1[6-(6,6)]
    68    12.23418534    12.23418534    12.23418534    1[6-(6,6)]
    69    14.23220994    14.23220994    14.23220994    1[6-(6,6)]
    70     5.28238074     5.28238074     5.28238074    1[6-(6,6)]
    71     3.18858306     3.18858306     3.18858306    1[6-(6,6)]
    72     2.17470942     2.17470942     2.17470942    1[6-(6,6)]
    73     4.28254281     4.28254281     4.28254281    1[6-(6,6)]
    74     1.93775361     1.93775361     1.93775361    1[6-(6,6)]
    75     1.18725594     1.18725594     1.18725594    1[6-(6,6)]
    76     1.24257315     1.24257315     1.24257315    1[6-(6,6)]
    77     -2.8484235     -2.8484235     -2.8484235    1[6-(6,6)]
    78    -0.93213627    -0.93213627    -0.93213627    1[6-(6,6)]
    79    -3.05813352    -3.05813352    -3.05813352    1[6-(6,6)]
    80    -4.98020016    -4.98020016    -4.98020016    1[6-(6,6)]
    81     0.67288845     0.67288845     0.67288845    1[6-(6,6)]
    82      2.7906294      2.7906294      2.7906294    1[6-(6,6)]
    83     4.73333679     4.73333679     4.73333679    1[6-(6,6)]
    84    -2.43395724    -2.43395724    -2.43395724    1[6-(6,6)]
    85    -2.25644679    -2.25644679    -2.25644679    1[6-(6,6)]
    86      0.8834241      0.8834241      0.8834241    1[6-(6,6)]
    87     0.69765735     0.69765735     0.69765735    1[6-(6,6)]
    88    -2.61064206    -2.61064206    -2.61064206    1[6-(6,6)]
    89    -3.97788534    -3.97788534    -3.97788534    1[6-(6,6)]
    90    -5.97590994    -5.97590994    -5.97590994    1[6-(6,6)]
    91            0.0            0.0            0.0    1[6-(6,6)]
    92     1.32431052     1.32431052     1.32431052    1[6-(6,6)]
    93    -1.32431052    -1.32431052    -1.32431052    1[6-(6,6)]
    94         8.2563         8.2563         8.2563    1[6-(6,6)]
    95     6.93198948     6.93198948     6.93198948    1[6-(6,6)]
    96     9.58061052     9.58061052     9.58061052    1[6-(6,6)]
    97    -6.39698124    -6.39698124    -6.39698124    6[6-(6,6),8-(58),8-(58,58)]
    98    -4.96946697    -4.96946697    -4.96946697    6[6-(1,6),6-(1,6),6-(8,8)]
    99    -4.66315824    -4.66315824    -4.66315824    6[1-(0),6-(1,6),6-(6,6)]
   100    -3.39499056    -3.39499056    -3.39499056    6[1-(0),6-(1,6),6-(6,6)]
   101    -2.46367992    -2.46367992    -2.46367992    6[6-(1,6),6-(1,6),6-(6,6)]
   102    -2.80136259    -2.80136259    -2.80136259    6[1-(0),6-(1,6),6-(6,6)]
   103    -4.06953027    -4.06953027    -4.06953027    6[1-(0),6-(1,6),6-(6,6)]
   104    -1.19798913    -1.19798913    -1.19798913    6[6-(1,6),6-(1,6),6-(6,6)]
   105      -1.155882      -1.155882      -1.155882    6[1-(0),6-(6,6),6-(6,6)]
   106    -0.71499558    -0.71499558    -0.71499558    6[1-(0),6-(1,6),6-(6,6)]
   107    -0.72407751    -0.72407751    -0.72407751    6[1-(0),6-(1,6),6-(6,6)]
   108     5.24357613     5.24357613     5.24357613    6[6-(6,6),8-(58),8-(58,58)]
   109     4.06787901     4.06787901     4.06787901    6[6-(1,6),6-(1,6),6-(8,8)]
   110     2.88557685     2.88557685     2.88557685    6[1-(0),6-(1,6),6-(6,6)]
   111     1.73629989     1.73629989     1.73629989    6[1-(0),6-(1,6),6-(6,6)]
   112     1.79822214     1.79822214     1.79822214    6[6-(1,6),6-(1,6),6-(6,6)]
   113     3.01107261     3.01107261     3.01107261    6[1-(0),6-(1,6),6-(6,6)]
   114     4.17521091     4.17521091     4.17521091    6[1-(0),6-(1,6),6-(6,6)]
   115     0.55977714     0.55977714     0.55977714    6[6-(1,6),6-(1,6),6-(6,6)]
   116    -0.65885274    -0.65885274    -0.65885274    6[1-(0),6-(6,6),6-(6,6)]
   117    -3.41563131    -3.41563131    -3.41563131    6[1-(0),6-(1,6),6-(6,6)]
   118    -4.59380532    -4.59380532    -4.59380532    6[1-(0),6-(1,6),6-(6,6)]
   119     1.15340511     1.15340511     1.15340511    6[6-(6,6),8-(58),8-(58,58)]
   120     0.90158796     0.90158796     0.90158796    6[6-(1,6),6-(1,6),6-(8,8)]
   121     1.77758139     1.77758139     1.77758139    6[1-(0),6-(1,6),6-(6,6)]
   122     1.65869067     1.65869067     1.65869067    6[1-(0),6-(1,6),6-(6,6)]
   123     0.66545778     0.66545778     0.66545778    6[6-(1,6),6-(1,6),6-(6,6)]
   124    -0.20971002    -0.20971002    -0.20971002    6[1-(0),6-(1,6),6-(6,6)]
   125    -0.10568064    -0.10568064    -0.10568064    6[1-(0),6-(1,6),6-(6,6)]
   126     0.63821199     0.63821199     0.63821199    6[6-(1,6),6-(1,6),6-(6,6)]
   127     1.81473474     1.81473474     1.81473474    6[1-(0),6-(6,6),6-(6,6)]
   128     4.13062689     4.13062689     4.13062689    6[1-(0),6-(1,6),6-(6,6)]
   129     5.31788283     5.31788283     5.31788283    6[1-(0),6-(1,6),6-(6,6)]
   130    14.65328124    14.65328124    14.65328124    6[6-(6,6),8-(58),8-(58,58)]
   131    13.22576697    13.22576697    13.22576697    6[6-(1,6),6-(1,6),6-(8,8)]
   132    12.91945824    12.91945824    12.91945824    6[1-(0),6-(1,6),6-(6,6)]
   133    11.65129056    11.65129056    11.65129056    6[1-(0),6-(1,6),6-(6,6)]
   134    10.71997992    10.71997992    10.71997992    6[6-(1,6),6-(1,6),6-(6,6)]
   135    11.05766259    11.05766259    11.05766259    6[1-(0),6-(1,6),6-(6,6)]
   136    12.32583027    12.32583027    12.32583027    6[1-(0),6-(1,6),6-(6,6)]
   137     9.45428913     9.45428913     9.45428913    6[6-(1,6),6-(1,6),6-(6,6)]
   138       9.412182       9.412182       9.412182    6[1-(0),6-(6,6),6-(6,6)]
   139     8.97129558     8.97129558     8.97129558    6[1-(0),6-(1,6),6-(6,6)]
   140     8.98037751     8.98037751     8.98037751    6[1-(0),6-(1,6),6-(6,6)]
   141     3.01272387     3.01272387     3.01272387    6[6-(6,6),8-(58),8-(58,58)]
   142     4.18842099     4.18842099     4.18842099    6[6-(1,6),6-(1,6),6-(8,8)]
   143     5.37072315     5.37072315     5.37072315    6[1-(0),6-(1,6),6-(6,6)]
   144     6.52000011     6.52000011     6.52000011    6[1-(0),6-(1,6),6-(6,6)]
   145     6.45807786     6.45807786     6.45807786    6[6-(1,6),6-(1,6),6-(6,6)]
   146     5.24522739     5.24522739     5.24522739    6[1-(0),6-(1,6),6-(6,6)]
   147     4.08108909     4.08108909     4.08108909    6[1-(0),6-(1,6),6-(6,6)]
   148     7.69652286     7.69652286     7.69652286    6[6-(1,6),6-(1,6),6-(6,6)]
   149     8.91515274     8.91515274     8.91515274    6[1-(0),6-(6,6),6-(6,6)]
   150    11.67193131    11.67193131    11.67193131    6[1-(0),6-(1,6),6-(6,6)]
   151    12.85010532    12.85010532    12.85010532    6[1-(0),6-(1,6),6-(6,6)]
   152     7.10289489     7.10289489     7.10289489    6[6-(6,6),8-(58),8-(58,58)]
   153     7.35471204     7.35471204     7.35471204    6[6-(1,6),6-(1,6),6-(8,8)]
   154     6.47871861     6.47871861     6.47871861    6[1-(0),6-(1,6),6-(6,6)]
   155     6.59760933     6.59760933     6.59760933    6[1-(0),6-(1,6),6-(6,6)]
   156     7.59084222     7.59084222     7.59084222    6[6-(1,6),6-(1,6),6-(6,6)]
   157     8.46601002     8.46601002     8.46601002    6[1-(0),6-(1,6),6-(6,6)]
   158     8.36198064     8.36198064     8.36198064    6[1-(0),6-(1,6),6-(6,6)]
   159     7.61808801     7.61808801     7.61808801    6[6-(1,6),6-(1,6),6-(6,6)]
   160     6.44156526     6.44156526     6.44156526    6[1-(0),6-(6,6),6-(6,6)]
   161     4.12567311     4.12567311     4.12567311    6[1-(0),6-(1,6),6-(6,6)]
   162     2.93841717     2.93841717     2.93841717    6[1-(0),6-(1,6),6-(6,6)]
   163     1.85931876     1.85931876     1.85931876    6[6-(6,6),8-(58),8-(58,58)]
   164     3.28683303     3.28683303     3.28683303    6[6-(1,6),6-(1,6),6-(8,8)]
   165     3.59314176     3.59314176     3.59314176    6[1-(0),6-(1,6),6-(6,6)]
   166     4.86130944     4.86130944     4.86130944    6[1-(0),6-(1,6),6-(6,6)]
   167     5.79262008     5.79262008     5.79262008    6[6-(1,6),6-(1,6),6-(6,6)]
   168     5.45493741     5.45493741     5.45493741    6[1-(0),6-(1,6),6-(6,6)]
   169     4.18676973     4.18676973     4.18676973    6[1-(0),6-(1,6),6-(6,6)]
   170     7.05831087     7.05831087     7.05831087    6[6-(1,6),6-(1,6),6-(6,6)]
   171       7.100418       7.100418       7.100418    6[1-(0),6-(6,6),6-(6,6)]
   172     7.54130442     7.54130442     7.54130442    6[1-(0),6-(1,6),6-(6,6)]
   173     7.53222249     7.53222249     7.53222249    6[1-(0),6-(1,6),6-(6,6)]
   174    13.49987613    13.49987613    13.49987613    6[6-(6,6),8-(58),8-(58,58)]
   175    12.32417901    12.32417901    12.32417901    6[6-(1,6),6-(1,6),6-(8,8)]
   176    11.14187685    11.14187685    11.14187685    6[1-(0),6-(1,6),6-(6,6)]
   177     9.99259989     9.99259989     9.99259989    6[1-(0),6-(1,6),6-(6,6)]
   178    10.05452214    10.05452214    10.05452214    6[6-(1,6),6-(1,6),6-(6,6)]
   179    11.26737261    11.26737261    11.26737261    6[1-(0),6-(1,6),6-(6,6)]
   180    12.43151091    12.43151091    12.43151091    6[1-(0),6-(1,6),6-(6,6)]
   181     8.81607714     8.81607714     8.81607714    6[6-(1,6),6-(1,6),6-(6,6)]
   182     7.59744726     7.59744726     7.59744726    6[1-(0),6-(6,6),6-(6,6)]
   183     4.84066869     4.84066869     4.84066869    6[1-(0),6-(1,6),6-(6,6)]
   184     3.66249468     3.66249468     3.66249468    6[1-(0),6-(1,6),6-(6,6)]
   185     9.40970511     9.40970511     9.40970511    6[6-(6,6),8-(58),8-(58,58)]
   186     9.15788796     9.15788796     9.15788796    6[6-(1,6),6-(1,6),6-(8,8)]
   187    10.03388139    10.03388139    10.03388139    6[1-(0),6-(1,6),6-(6,6)]
   188     9.91499067     9.91499067     9.91499067    6[1-(0),6-(1,6),6-(6,6)]
   189     8.92175778     8.92175778     8.92175778    6[6-(1,6),6-(1,6),6-(6,6)]
   190     8.04658998     8.04658998     8.04658998    6[1-(0),6-(1,6),6-(6,6)]
   191     8.15061936     8.15061936     8.15061936    6[1-(0),6-(1,6),6-(6,6)]
   192     8.89451199     8.89451199     8.89451199    6[6-(1,6),6-(1,6),6-(6,6)]
   193    10.07103474    10.07103474    10.07103474    6[1-(0),6-(6,6),6-(6,6)]
   194    12.38692689    12.38692689    12.38692689    6[1-(0),6-(1,6),6-(6,6)]
   195    13.57418283    13.57418283    13.57418283    6[1-(0),6-(1,6),6-(6,6)]
   196     6.39698124     6.39698124     6.39698124    6[6-(6,6),8-(58),8-(58,58)]
   197     4.96946697     4.96946697     4.96946697    6[6-(1,6),6-(1,6),6-(8,8)]
   198     4.66315824     4.66315824     4.66315824    6[1-(0),6-(1,6),6-(6,6)]
   199     3.39499056     3.39499056     3.39499056    6[1-(0),6-(1,6),6-(6,6)]
   200     2.46367992     2.46367992     2.46367992    6[6-(1,6),6-(1,6),6-(6,6)]
   201     2.80136259     2.80136259     2.80136259    6[1-(0),6-(1,6),6-(6,6)]
   202     4.06953027     4.06953027     4.06953027    6[1-(0),6-(1,6),6-(6,6)]
   203     1.19798913     1.19798913     1.19798913    6[6-(1,6),6-(1,6),6-(6,6)]
   204       1.155882       1.155882       1.155882    6[1-(0),6-(6,6),6-(6,6)]
   205     0.71499558     0.71499558     0.71499558    6[1-(0),6-(1,6),6-(6,6)]
   206     0.72407751     0.72407751     0.72407751    6[1-(0),6-(1,6),6-(6,6)]
   207    -5.24357613    -5.24357613    -5.24357613    6[6-(6,6),8-(58),8-(58,58)]
   208    -4.06787901    -4.06787901    -4.06787901    6[6-(1,6),6-(1,6),6-(8,8)]
   209    -2.88557685    -2.88557685    -2.88557685    6[1-(0),6-(1,6),6-(6,6)]
   210    -1.73629989    -1.73629989    -1.73629989    6[1-(0),6-(1,6),6-(6,6)]
   211    -1.79822214    -1.79822214    -1.79822214    6[6-(1,6),6-(1,6),6-(6,6)]
   212    -3.01107261    -3.01107261    -3.01107261    6[1-(0),6-(1,6),6-(6,6)]
   213    -4.17521091    -4.17521091    -4.17521091    6[1-(0),6-(1,6),6-(6,6)]
   214    -0.55977714    -0.55977714    -0.55977714    6[6-(1,6),6-(1,6),6-(6,6)]
   215     0.65885274     0.65885274     0.65885274    6[1-(0),6-(6,6),6-(6,6)]
   216     3.41563131     3.41563131     3.41563131    6[1-(0),6-(1,6),6-(6,6)]
   217     4.59380532     4.59380532     4.59380532    6[1-(0),6-(1,6),6-(6,6)]
   218    -1.15340511    -1.15340511    -1.15340511    6[6-(6,6),8-(58),8-(58,58)]
   219    -0.90158796    -0.90158796    -0.90158796    6[6-(1,6),6-(1,6),6-(8,8)]
   220    -1.77758139    -1.77758139    -1.77758139    6[1-(0),6-(1,6),6-(6,6)]
   221    -1.65869067    -1.65869067    -1.65869067    6[1-(0),6-(1,6),6-(6,6)]
   222    -0.66545778    -0.66545778    -0.66545778    6[6-(1,6),6-(1,6),6-(6,6)]
   223     0.20971002     0.20971002     0.20971002    6[1-(0),6-(1,6),6-(6,6)]
   224     0.10568064     0.10568064     0.10568064    6[1-(0),6-(1,6),6-(6,6)]
   225    -0.63821199    -0.63821199    -0.63821199    6[6-(1,6),6-(1,6),6-(6,6)]
   226    -1.81473474    -1.81473474    -1.81473474    6[1-(0),6-(6,6),6-(6,6)]
   227    -4.13062689    -4.13062689    -4.13062689    6[1-(0),6-(1,6),6-(6,6)]
   228    -5.31788283    -5.31788283    -5.31788283    6[1-(0),6-(1,6),6-(6,6)]
   229            0.0            0.0            0.0    6[1-(0),6-(6,6),6-(6,6)]
   230            0.0            0.0            0.0    6[6-(1,6),6-(1,6),6-(6,6)]
   231            0.0            0.0            0.0    6[6-(1,6),6-(1,6),6-(6,6)]
   232            0.0            0.0            0.0    6[6-(1,6),6-(1,6),6-(8,8)]
   233            0.0            0.0            0.0    6[6-(6,6),8-(58),8-(58)]
   234     0.51932127     0.51932127     0.51932127    6[1-(0),6-(6,6),6-(6,6)]
   235    -1.86344691    -1.86344691    -1.86344691    6[6-(1,6),6-(1,6),6-(6,6)]
   236    -3.14895282    -3.14895282    -3.14895282    6[6-(1,6),6-(1,6),6-(6,6)]
   237    -5.57878191    -5.57878191    -5.57878191    6[6-(1,6),6-(1,6),6-(8)]
   238    -6.84694959    -6.84694959    -6.84694959    6[6-(6,6),8-(58)]
   239    -0.51932127    -0.51932127    -0.51932127    6[1-(0),6-(6,6),6-(6,6)]
   240     1.86344691     1.86344691     1.86344691    6[6-(1,6),6-(1,6),6-(6,6)]
   241     3.14895282     3.14895282     3.14895282    6[6-(1,6),6-(1,6),6-(6,6)]
   242     5.57878191     5.57878191     5.57878191    6[6-(1,6),6-(1,6),6-(8,8)]
   243     6.84694959     6.84694959     6.84694959    6[6-(6,6),8-(58),8-(58)]
   244         8.2563         8.2563         8.2563    6[1-(0),6-(6,6),6-(6,6)]
   245         8.2563         8.2563         8.2563    6[6-(1,6),6-(1,6),6-(6,6)]
   246         8.2563         8.2563         8.2563    6[6-(1,6),6-(1,6),6-(6,6)]
   247         8.2563         8.2563         8.2563    6[6-(1,6),6-(1,6),6-(8,8)]
   248         8.2563         8.2563         8.2563    6[6-(6,6),8-(58),8-(58)]
   249     7.73697873     7.73697873     7.73697873    6[1-(0),6-(6,6),6-(6,6)]
   250    10.11974691    10.11974691    10.11974691    6[6-(1,6),6-(1,6),6-(6,6)]
   251    11.40525282    11.40525282    11.40525282    6[6-(1,6),6-(1,6),6-(6,6)]
   252    13.83508191    13.83508191    13.83508191    6[6-(1,6),6-(1,6),6-(8,8)]
   253    15.10324959    15.10324959    15.10324959    6[6-(6,6),8-(58),8-(58)]
   254     8.77562127     8.77562127     8.77562127    6[1-(0),6-(6,6),6-(6,6)]
   255     6.39285309     6.39285309     6.39285309    6[6-(1,6),6-(1,6),6-(6,6)]
   256     5.10734718     5.10734718     5.10734718    6[6-(1,6),6-(1,6),6-(6,6)]
   257     2.67751809     2.67751809     2.67751809    6[6-(1,6),6-(1,6),6-(8,8)]
   258     1.40935041     1.40935041     1.40935041    6[6-(6,6),8-(58),8-(58)]
   259     9.39071562     9.39071562     9.39071562    8[6-(6,8),58-(8,8,8,8,8,8,8)]
   260     -6.7949349     -6.7949349     -6.7949349    8[6-(6,8),58-(8,8,8,8,8,8,8),58-(8,8,8,8,8,8,8)]
   261    -0.58454604    -0.58454604    -0.58454604    8[6-(6,8),58-(8,8,8,8,8,8,8)]
   262    13.44373329    13.44373329    13.44373329    8[6-(6,8),58-(8,8,8,8,8,8,8)]
   263     6.26983422     6.26983422     6.26983422    8[6-(6,8),58-(8,8,8,8,8,8),58-(8,8,8,8,8,8,8)]
   264    -7.06243902    -7.06243902    -7.06243902    8[6-(6),58-(8,8,8,8,8,8,8)]
   265     1.93445109     1.93445109     1.93445109    8[6-(6,8),58-(8,8,8,8,8,8,8)]
   266     0.52510068     0.52510068     0.52510068    8[6-(6,8),58-(8,8,8,8,8,8,8),58-(8,8,8,8,8,8,8)]
   267     7.64698506     7.64698506     7.64698506    8[6-(6,8),58-(8,8,8,8,8,8,8)]
   268    -1.13441562    -1.13441562    -1.13441562    8[6-(6,8),58-(8,8,8,8,8,8,8)]
   269     15.0512349     15.0512349     15.0512349    8[6-(6,8),58-(8,8,8,8,8,8,8),58-(8,8,8,8,8,8,8)]
   270     8.84084604     8.84084604     8.84084604    8[6-(6,8),58-(8,8,8,8,8,8,8)]
   271    -5.18743329    -5.18743329    -5.18743329    8[6-(6,8),58-(8,8,8,8,8,8,8)]
   272     1.98646578     1.98646578     1.98646578    8[6-(6,8),58-(8,8,8,8,8,8,8),58-(8,8,8,8,8,8,8)]
   273    15.31873902    15.31873902    15.31873902    8[6-(6,8),58-(8,8,8,8,8,8,8)]
   274     6.32184891     6.32184891     6.32184891    8[6-(6,8),58-(8,8,8,8,8,8)]
   275     7.73119932     7.73119932     7.73119932    8[6-(6,8),58-(8,8,8,8,8,8),58-(8,8,8,8,8,8,8)]
   276     0.60931494     0.60931494     0.60931494    8[6-(6,8),58-(8,8,8,8,8,8)]
   277     1.13441562     1.13441562     1.13441562    8[6-(6,8),58-(8,8,8,8,8,8,8)]
   278      1.4613651      1.4613651      1.4613651    8[6-(6,8),58-(8,8,8,8,8,8,8),58-(8,8,8,8,8,8,8)]
   279     7.67175396     7.67175396     7.67175396    8[6-(6,8),58-(8,8,8,8,8,8,8)]
   280     5.18743329     5.18743329     5.18743329    8[6-(6,8),58-(8,8,8,8,8,8,8)]
   281    14.52613422    14.52613422    14.52613422    8[6-(6,8),58-(8,8,8,8,8,8),58-(8,8,8,8,8,8,8)]
   282     1.19386098     1.19386098     1.19386098    8[6-(6,8),58-(8,8,8,8,8,8,8)]
   283    -6.32184891    -6.32184891    -6.32184891    8[6-(6,8),58-(8,8,8,8,8,8,8)]
   284     8.78140068     8.78140068     8.78140068    8[6-(6,8),58-(8,8,8,8,8,8,8),58-(8,8,8,8,8,8,8)]
   285    15.90328506    15.90328506    15.90328506    8[6-(6,8),58-(8,8,8,8,8,8,8)]
   286     7.12188438     7.12188438     7.12188438    8[6-(6,8),58-(8,8,8,8,8,8,8)]
   287      6.7949349      6.7949349      6.7949349    8[6-(6,8),58-(8,8,8,8,8,8,8),58-(8,8,8,8,8,8,8)]
   288     0.58454604     0.58454604     0.58454604    8[6-(6,8),58-(8,8,8,8,8,8,8)]
   289     3.06886671     3.06886671     3.06886671    8[6-(6,8),58-(8,8,8,8,8,8,8)]
   290    -6.26983422    -6.26983422    -6.26983422    8[6-(6,8),58-(8,8,8,8,8,8,8),58-(8,8,8,8,8,8,8)]
   291     7.06243902     7.06243902     7.06243902    8[6-(6,8),58-(8,8,8,8,8,8,8)]
   292    14.57814891    14.57814891    14.57814891    8[6-(6,8),58-(8,8,8,8,8,8)]
   293    -0.52510068    -0.52510068    -0.52510068    8[6-(6,8),58-(8,8,8,8,8,8),58-(8,8,8,8,8,8,8)]
