# Supplementary material for: A collection of forcefield precursors for metal–organic frameworks
Source: RSC Adv. 2019 Nov 13;9(63):36492–507. doi: 10.1039/c9ra07327b (PMC9075174; doi:10.1039/c9ra07327b)
Supplement: RA-009-C9RA07327B-s3244 [file RA-009-C9RA07327B-s3244.txt]

QAMVEH01_clean

16.5126    0.00000000    0.00000000
-8.2563    14.30033108    0.00000000
0.0    0.0    24.5098

     1    7.620399774    7.620399774    7.620399774    58[8-(6),8-(6),8-(6),8-(6),8-(6,58),8-(6,58),8-(6,58),8-(6,58)]
     2   -0.635900226   -0.635900226   -0.635900226    58[8-(6),8-(6),8-(6),8-(6),8-(6,58),8-(6,58),8-(6,58),8-(6,58)]
     3    1.271800452    1.271800452    1.271800452    58[8-(6),8-(6),8-(6),8-(6),8-(6,58),8-(6,58),8-(6,58),8-(6,58)]
     4    0.635900226    0.635900226    0.635900226    58[8-(6),8-(6),8-(6),8-(6),8-(6,58),8-(6,58),8-(6,58),8-(6,58)]
     5   -7.620399774   -7.620399774   -7.620399774    58[8-(6),8-(6),8-(6),8-(6),8-(6,58),8-(6,58),8-(6,58),8-(6,58)]
     6   15.240799548   15.240799548   15.240799548    58[8-(6),8-(6),8-(6),8-(6,58),8-(6,58),8-(6,58),8-(6,58)]
     7    -5.27329881    -5.27329881    -5.27329881    1[6-(6,6)]
     8    -3.18610617    -3.18610617    -3.18610617    1[6-(6,6)]
     9    -2.17636068    -2.17636068    -2.17636068    1[6-(6,6)]
    10    -4.24951761    -4.24951761    -4.24951761    1[6-(6,6)]
    11    -1.91298471    -1.91298471    -1.91298471    1[6-(6,6)]
    12    -1.17074334    -1.17074334    -1.17074334    1[6-(6,6)]
    13    -1.22028114    -1.22028114    -1.22028114    1[6-(6,6)]
    14     2.84264409     2.84264409     2.84264409    1[6-(6,6)]
    15     0.96185895     0.96185895     0.96185895    1[6-(6,6)]
    16     3.05895915     3.05895915     3.05895915    1[6-(6,6)]
    17     4.97607201     4.97607201     4.97607201    1[6-(6,6)]
    18    -0.67041156    -0.67041156    -0.67041156    1[6-(6,6)]
    19     -2.7988857     -2.7988857     -2.7988857    1[6-(6,6)]
    20    -4.71352167    -4.71352167    -4.71352167    1[6-(6,6)]
    21     2.43065472     2.43065472     2.43065472    1[6-(6,6)]
    22     2.22424722     2.22424722     2.22424722    1[6-(6,6)]
    23    -0.88259847    -0.88259847    -0.88259847    1[6-(6,6)]
    24     -0.7265544     -0.7265544     -0.7265544    1[6-(6,6)]
    25     2.58339627     2.58339627     2.58339627    1[6-(6,6)]
    26     3.96962904     3.96962904     3.96962904    1[6-(6,6)]
    27     5.93380281     5.93380281     5.93380281    1[6-(6,6)]
    28    13.52959881    13.52959881    13.52959881    1[6-(6,6)]
    29    11.44240617    11.44240617    11.44240617    1[6-(6,6)]
    30    10.43266068    10.43266068    10.43266068    1[6-(6,6)]
    31    12.50581761    12.50581761    12.50581761    1[6-(6,6)]
    32    10.16928471    10.16928471    10.16928471    1[6-(6,6)]
    33     9.42704334     9.42704334     9.42704334    1[6-(6,6)]
    34     9.47658114     9.47658114     9.47658114    1[6-(6,6)]
    35     5.41365591     5.41365591     5.41365591    1[6-(6,6)]
    36     7.29444105     7.29444105     7.29444105    1[6-(6,6)]
    37     5.19734085     5.19734085     5.19734085    1[6-(6,6)]
    38     3.28022799     3.28022799     3.28022799    1[6-(6,6)]
    39     8.92671156     8.92671156     8.92671156    1[6-(6,6)]
    40     11.0551857     11.0551857     11.0551857    1[6-(6,6)]
    41    12.96982167    12.96982167    12.96982167    1[6-(6,6)]
    42     5.82564528     5.82564528     5.82564528    1[6-(6,6)]
    43     6.03205278     6.03205278     6.03205278    1[6-(6,6)]
    44     9.13889847     9.13889847     9.13889847    1[6-(6,6)]
    45      8.9828544      8.9828544      8.9828544    1[6-(6,6)]
    46     5.67290373     5.67290373     5.67290373    1[6-(6,6)]
    47     4.28667096     4.28667096     4.28667096    1[6-(6,6)]
    48     2.32249719     2.32249719     2.32249719    1[6-(6,6)]
    49     2.98300119     2.98300119     2.98300119    1[6-(6,6)]
    50     5.07019383     5.07019383     5.07019383    1[6-(6,6)]
    51     6.07993932     6.07993932     6.07993932    1[6-(6,6)]
    52     4.00678239     4.00678239     4.00678239    1[6-(6,6)]
    53     6.34331529     6.34331529     6.34331529    1[6-(6,6)]
    54     7.08555666     7.08555666     7.08555666    1[6-(6,6)]
    55     7.03601886     7.03601886     7.03601886    1[6-(6,6)]
    56    11.09894409    11.09894409    11.09894409    1[6-(6,6)]
    57     9.21815895     9.21815895     9.21815895    1[6-(6,6)]
    58    11.31525915    11.31525915    11.31525915    1[6-(6,6)]
    59    13.23237201    13.23237201    13.23237201    1[6-(6,6)]
    60     7.58588844     7.58588844     7.58588844    1[6-(6,6)]
    61      5.4574143      5.4574143      5.4574143    1[6-(6,6)]
    62     3.54277833     3.54277833     3.54277833    1[6-(6,6)]
    63    10.68695472    10.68695472    10.68695472    1[6-(6,6)]
    64    10.48054722    10.48054722    10.48054722    1[6-(6,6)]
    65     7.37370153     7.37370153     7.37370153    1[6-(6,6)]
    66      7.5297456      7.5297456      7.5297456    1[6-(6,6)]
    67    10.83969627    10.83969627    10.83969627    1[6-(6,6)]
    68    12.22592904    12.22592904    12.22592904    1[6-(6,6)]
    69    14.19010281    14.19010281    14.19010281    1[6-(6,6)]
    70     5.27329881     5.27329881     5.27329881    1[6-(6,6)]
    71     3.18610617     3.18610617     3.18610617    1[6-(6,6)]
    72     2.17636068     2.17636068     2.17636068    1[6-(6,6)]
    73     4.24951761     4.24951761     4.24951761    1[6-(6,6)]
    74     1.91298471     1.91298471     1.91298471    1[6-(6,6)]
    75     1.17074334     1.17074334     1.17074334    1[6-(6,6)]
    76     1.22028114     1.22028114     1.22028114    1[6-(6,6)]
    77    -2.84264409    -2.84264409    -2.84264409    1[6-(6,6)]
    78    -0.96185895    -0.96185895    -0.96185895    1[6-(6,6)]
    79    -3.05895915    -3.05895915    -3.05895915    1[6-(6,6)]
    80    -4.97607201    -4.97607201    -4.97607201    1[6-(6,6)]
    81     0.67041156     0.67041156     0.67041156    1[6-(6,6)]
    82      2.7988857      2.7988857      2.7988857    1[6-(6,6)]
    83     4.71352167     4.71352167     4.71352167    1[6-(6,6)]
    84    -2.43065472    -2.43065472    -2.43065472    1[6-(6,6)]
    85    -2.22424722    -2.22424722    -2.22424722    1[6-(6,6)]
    86     0.88259847     0.88259847     0.88259847    1[6-(6,6)]
    87      0.7265544      0.7265544      0.7265544    1[6-(6,6)]
    88    -2.58339627    -2.58339627    -2.58339627    1[6-(6,6)]
    89    -3.96962904    -3.96962904    -3.96962904    1[6-(6,6)]
    90    -5.93380281    -5.93380281    -5.93380281    1[6-(6,6)]
    91            0.0            0.0            0.0    1[6-(6,6)]
    92     1.33421808     1.33421808     1.33421808    1[6-(6,6)]
    93    -1.33421808    -1.33421808    -1.33421808    1[6-(6,6)]
    94         8.2563         8.2563         8.2563    1[6-(6,6)]
    95     6.92208192     6.92208192     6.92208192    1[6-(6,6)]
    96     9.59051808     9.59051808     9.59051808    1[6-(6,6)]
    97     -6.3903762     -6.3903762     -6.3903762    6[6-(6,6),8-(58),8-(58,58)]
    98    -4.97194386    -4.97194386    -4.97194386    6[6-(1,6),6-(1,6),6-(8,8)]
    99     -4.6565532     -4.6565532     -4.6565532    6[1-(0),6-(1,6),6-(6,6)]
   100     -3.3933393     -3.3933393     -3.3933393    6[1-(0),6-(1,6),6-(6,6)]
   101    -2.46945933    -2.46945933    -2.46945933    6[6-(1,6),6-(1,6),6-(6,6)]
   102    -2.80549074    -2.80549074    -2.80549074    6[1-(0),6-(1,6),6-(6,6)]
   103    -4.04806389    -4.04806389    -4.04806389    6[1-(0),6-(1,6),6-(6,6)]
   104    -1.19468661    -1.19468661    -1.19468661    6[6-(1,6),6-(1,6),6-(6,6)]
   105    -1.13771814    -1.13771814    -1.13771814    6[1-(0),6-(6,6),6-(6,6)]
   106    -0.70343676    -0.70343676    -0.70343676    6[1-(0),6-(1,6),6-(6,6)]
   107    -0.71416995    -0.71416995    -0.71416995    6[1-(0),6-(1,6),6-(6,6)]
   108     5.26008873     5.26008873     5.26008873    6[6-(6,6),8-(58),8-(58,58)]
   109     4.07530968     4.07530968     4.07530968    6[6-(1,6),6-(1,6),6-(8,8)]
   110     2.88722811     2.88722811     2.88722811    6[1-(0),6-(1,6),6-(6,6)]
   111     1.75776627     1.75776627     1.75776627    6[1-(0),6-(1,6),6-(6,6)]
   112     1.78996584     1.78996584     1.78996584    6[6-(1,6),6-(1,6),6-(6,6)]
   113     3.01685202     3.01685202     3.01685202    6[1-(0),6-(1,6),6-(6,6)]
   114     4.17190839     4.17190839     4.17190839    6[1-(0),6-(1,6),6-(6,6)]
   115     0.55069521     0.55069521     0.55069521    6[6-(1,6),6-(1,6),6-(6,6)]
   116    -0.65307333    -0.65307333    -0.65307333    6[1-(0),6-(6,6),6-(6,6)]
   117    -3.42388761    -3.42388761    -3.42388761    6[1-(0),6-(1,6),6-(6,6)]
   118    -4.57151331    -4.57151331    -4.57151331    6[1-(0),6-(1,6),6-(6,6)]
   119     1.13028747     1.13028747     1.13028747    6[6-(6,6),8-(58),8-(58,58)]
   120     0.89663418     0.89663418     0.89663418    6[6-(1,6),6-(1,6),6-(8,8)]
   121     1.76932509     1.76932509     1.76932509    6[1-(0),6-(1,6),6-(6,6)]
   122     1.63557303     1.63557303     1.63557303    6[1-(0),6-(1,6),6-(6,6)]
   123     0.67949349     0.67949349     0.67949349    6[6-(1,6),6-(1,6),6-(6,6)]
   124    -0.21136128    -0.21136128    -0.21136128    6[1-(0),6-(1,6),6-(6,6)]
   125     -0.1238445     -0.1238445     -0.1238445    6[1-(0),6-(1,6),6-(6,6)]
   126      0.6439914      0.6439914      0.6439914    6[6-(1,6),6-(1,6),6-(6,6)]
   127     1.79079147     1.79079147     1.79079147    6[1-(0),6-(6,6),6-(6,6)]
   128     4.12732437     4.12732437     4.12732437    6[1-(0),6-(1,6),6-(6,6)]
   129     5.28568326     5.28568326     5.28568326    6[1-(0),6-(1,6),6-(6,6)]
   130     14.6466762     14.6466762     14.6466762    6[6-(6,6),8-(58),8-(58,58)]
   131    13.22824386    13.22824386    13.22824386    6[6-(1,6),6-(1,6),6-(8,8)]
   132     12.9128532     12.9128532     12.9128532    6[1-(0),6-(1,6),6-(6,6)]
   133     11.6496393     11.6496393     11.6496393    6[1-(0),6-(1,6),6-(6,6)]
   134    10.72575933    10.72575933    10.72575933    6[6-(1,6),6-(1,6),6-(6,6)]
   135    11.06179074    11.06179074    11.06179074    6[1-(0),6-(1,6),6-(6,6)]
   136    12.30436389    12.30436389    12.30436389    6[1-(0),6-(1,6),6-(6,6)]
   137     9.45098661     9.45098661     9.45098661    6[6-(1,6),6-(1,6),6-(6,6)]
   138     9.39401814     9.39401814     9.39401814    6[1-(0),6-(6,6),6-(6,6)]
   139     8.95973676     8.95973676     8.95973676    6[1-(0),6-(1,6),6-(6,6)]
   140     8.97046995     8.97046995     8.97046995    6[1-(0),6-(1,6),6-(6,6)]
   141     2.99621127     2.99621127     2.99621127    6[6-(6,6),8-(58),8-(58,58)]
   142     4.18099032     4.18099032     4.18099032    6[6-(1,6),6-(1,6),6-(8,8)]
   143     5.36907189     5.36907189     5.36907189    6[1-(0),6-(1,6),6-(6,6)]
   144     6.49853373     6.49853373     6.49853373    6[1-(0),6-(1,6),6-(6,6)]
   145     6.46633416     6.46633416     6.46633416    6[6-(1,6),6-(1,6),6-(6,6)]
   146     5.23944798     5.23944798     5.23944798    6[1-(0),6-(1,6),6-(6,6)]
   147     4.08439161     4.08439161     4.08439161    6[1-(0),6-(1,6),6-(6,6)]
   148     7.70560479     7.70560479     7.70560479    6[6-(1,6),6-(1,6),6-(6,6)]
   149     8.90937333     8.90937333     8.90937333    6[1-(0),6-(6,6),6-(6,6)]
   150    11.68018761    11.68018761    11.68018761    6[1-(0),6-(1,6),6-(6,6)]
   151    12.82781331    12.82781331    12.82781331    6[1-(0),6-(1,6),6-(6,6)]
   152     7.12601253     7.12601253     7.12601253    6[6-(6,6),8-(58),8-(58,58)]
   153     7.35966582     7.35966582     7.35966582    6[6-(1,6),6-(1,6),6-(8,8)]
   154     6.48697491     6.48697491     6.48697491    6[1-(0),6-(1,6),6-(6,6)]
   155     6.62072697     6.62072697     6.62072697    6[1-(0),6-(1,6),6-(6,6)]
   156     7.57680651     7.57680651     7.57680651    6[6-(1,6),6-(1,6),6-(6,6)]
   157     8.46766128     8.46766128     8.46766128    6[1-(0),6-(1,6),6-(6,6)]
   158      8.3801445      8.3801445      8.3801445    6[1-(0),6-(1,6),6-(6,6)]
   159      7.6123086      7.6123086      7.6123086    6[6-(1,6),6-(1,6),6-(6,6)]
   160     6.46550853     6.46550853     6.46550853    6[1-(0),6-(6,6),6-(6,6)]
   161     4.12897563     4.12897563     4.12897563    6[1-(0),6-(1,6),6-(6,6)]
   162     2.97061674     2.97061674     2.97061674    6[1-(0),6-(1,6),6-(6,6)]
   163      1.8659238      1.8659238      1.8659238    6[6-(6,6),8-(58),8-(58,58)]
   164     3.28435614     3.28435614     3.28435614    6[6-(1,6),6-(1,6),6-(8,8)]
   165      3.5997468      3.5997468      3.5997468    6[1-(0),6-(1,6),6-(6,6)]
   166      4.8629607      4.8629607      4.8629607    6[1-(0),6-(1,6),6-(6,6)]
   167     5.78684067     5.78684067     5.78684067    6[6-(1,6),6-(1,6),6-(6,6)]
   168     5.45080926     5.45080926     5.45080926    6[1-(0),6-(1,6),6-(6,6)]
   169     4.20823611     4.20823611     4.20823611    6[1-(0),6-(1,6),6-(6,6)]
   170     7.06161339     7.06161339     7.06161339    6[6-(1,6),6-(1,6),6-(6,6)]
   171     7.11858186     7.11858186     7.11858186    6[1-(0),6-(6,6),6-(6,6)]
   172     7.55286324     7.55286324     7.55286324    6[1-(0),6-(1,6),6-(6,6)]
   173     7.54213005     7.54213005     7.54213005    6[1-(0),6-(1,6),6-(6,6)]
   174    13.51638873    13.51638873    13.51638873    6[6-(6,6),8-(58),8-(58,58)]
   175    12.33160968    12.33160968    12.33160968    6[6-(1,6),6-(1,6),6-(8,8)]
   176    11.14352811    11.14352811    11.14352811    6[1-(0),6-(1,6),6-(6,6)]
   177    10.01406627    10.01406627    10.01406627    6[1-(0),6-(1,6),6-(6,6)]
   178    10.04626584    10.04626584    10.04626584    6[6-(1,6),6-(1,6),6-(6,6)]
   179    11.27315202    11.27315202    11.27315202    6[1-(0),6-(1,6),6-(6,6)]
   180    12.42820839    12.42820839    12.42820839    6[1-(0),6-(1,6),6-(6,6)]
   181     8.80699521     8.80699521     8.80699521    6[6-(1,6),6-(1,6),6-(6,6)]
   182     7.60322667     7.60322667     7.60322667    6[1-(0),6-(6,6),6-(6,6)]
   183     4.83241239     4.83241239     4.83241239    6[1-(0),6-(1,6),6-(6,6)]
   184     3.68478669     3.68478669     3.68478669    6[1-(0),6-(1,6),6-(6,6)]
   185     9.38658747     9.38658747     9.38658747    6[6-(6,6),8-(58),8-(58,58)]
   186     9.15293418     9.15293418     9.15293418    6[6-(1,6),6-(1,6),6-(8,8)]
   187    10.02562509    10.02562509    10.02562509    6[1-(0),6-(1,6),6-(6,6)]
   188     9.89187303     9.89187303     9.89187303    6[1-(0),6-(1,6),6-(6,6)]
   189     8.93579349     8.93579349     8.93579349    6[6-(1,6),6-(1,6),6-(6,6)]
   190     8.04493872     8.04493872     8.04493872    6[1-(0),6-(1,6),6-(6,6)]
   191      8.1324555      8.1324555      8.1324555    6[1-(0),6-(1,6),6-(6,6)]
   192      8.9002914      8.9002914      8.9002914    6[6-(1,6),6-(1,6),6-(6,6)]
   193    10.04709147    10.04709147    10.04709147    6[1-(0),6-(6,6),6-(6,6)]
   194    12.38362437    12.38362437    12.38362437    6[1-(0),6-(1,6),6-(6,6)]
   195    13.54198326    13.54198326    13.54198326    6[1-(0),6-(1,6),6-(6,6)]
   196      6.3903762      6.3903762      6.3903762    6[6-(6,6),8-(58),8-(58,58)]
   197     4.97194386     4.97194386     4.97194386    6[6-(1,6),6-(1,6),6-(8,8)]
   198      4.6565532      4.6565532      4.6565532    6[1-(0),6-(1,6),6-(6,6)]
   199      3.3933393      3.3933393      3.3933393    6[1-(0),6-(1,6),6-(6,6)]
   200     2.46945933     2.46945933     2.46945933    6[6-(1,6),6-(1,6),6-(6,6)]
   201     2.80549074     2.80549074     2.80549074    6[1-(0),6-(1,6),6-(6,6)]
   202     4.04806389     4.04806389     4.04806389    6[1-(0),6-(1,6),6-(6,6)]
   203     1.19468661     1.19468661     1.19468661    6[6-(1,6),6-(1,6),6-(6,6)]
   204     1.13771814     1.13771814     1.13771814    6[1-(0),6-(6,6),6-(6,6)]
   205     0.70343676     0.70343676     0.70343676    6[1-(0),6-(1,6),6-(6,6)]
   206     0.71416995     0.71416995     0.71416995    6[1-(0),6-(1,6),6-(6,6)]
   207    -5.26008873    -5.26008873    -5.26008873    6[6-(6,6),8-(58),8-(58,58)]
   208    -4.07530968    -4.07530968    -4.07530968    6[6-(1,6),6-(1,6),6-(8,8)]
   209    -2.88722811    -2.88722811    -2.88722811    6[1-(0),6-(1,6),6-(6,6)]
   210    -1.75776627    -1.75776627    -1.75776627    6[1-(0),6-(1,6),6-(6,6)]
   211    -1.78996584    -1.78996584    -1.78996584    6[6-(1,6),6-(1,6),6-(6,6)]
   212    -3.01685202    -3.01685202    -3.01685202    6[1-(0),6-(1,6),6-(6,6)]
   213    -4.17190839    -4.17190839    -4.17190839    6[1-(0),6-(1,6),6-(6,6)]
   214    -0.55069521    -0.55069521    -0.55069521    6[6-(1,6),6-(1,6),6-(6,6)]
   215     0.65307333     0.65307333     0.65307333    6[1-(0),6-(6,6),6-(6,6)]
   216     3.42388761     3.42388761     3.42388761    6[1-(0),6-(1,6),6-(6,6)]
   217     4.57151331     4.57151331     4.57151331    6[1-(0),6-(1,6),6-(6,6)]
   218    -1.13028747    -1.13028747    -1.13028747    6[6-(6,6),8-(58),8-(58,58)]
   219    -0.89663418    -0.89663418    -0.89663418    6[6-(1,6),6-(1,6),6-(8,8)]
   220    -1.76932509    -1.76932509    -1.76932509    6[1-(0),6-(1,6),6-(6,6)]
   221    -1.63557303    -1.63557303    -1.63557303    6[1-(0),6-(1,6),6-(6,6)]
   222    -0.67949349    -0.67949349    -0.67949349    6[6-(1,6),6-(1,6),6-(6,6)]
   223     0.21136128     0.21136128     0.21136128    6[1-(0),6-(1,6),6-(6,6)]
   224      0.1238445      0.1238445      0.1238445    6[1-(0),6-(1,6),6-(6,6)]
   225     -0.6439914     -0.6439914     -0.6439914    6[6-(1,6),6-(1,6),6-(6,6)]
   226    -1.79079147    -1.79079147    -1.79079147    6[1-(0),6-(6,6),6-(6,6)]
   227    -4.12732437    -4.12732437    -4.12732437    6[1-(0),6-(1,6),6-(6,6)]
   228    -5.28568326    -5.28568326    -5.28568326    6[1-(0),6-(1,6),6-(6,6)]
   229            0.0            0.0            0.0    6[1-(0),6-(6,6),6-(6,6)]
   230            0.0            0.0            0.0    6[6-(1,6),6-(1,6),6-(6,6)]
   231            0.0            0.0            0.0    6[6-(1,6),6-(1,6),6-(6,6)]
   232            0.0            0.0            0.0    6[6-(1,6),6-(1,6),6-(8,8)]
   233            0.0            0.0            0.0    6[6-(6,6),8-(58),8-(58)]
   234     0.52675194     0.52675194     0.52675194    6[1-(0),6-(6,6),6-(6,6)]
   235    -1.85106246    -1.85106246    -1.85106246    6[6-(1,6),6-(1,6),6-(6,6)]
   236     -3.1539066     -3.1539066     -3.1539066    6[6-(1,6),6-(1,6),6-(6,6)]
   237    -5.55896679    -5.55896679    -5.55896679    6[6-(1,6),6-(1,6),6-(8)]
   238    -6.86676471    -6.86676471    -6.86676471    6[6-(6,6),8-(58)]
   239    -0.52675194    -0.52675194    -0.52675194    6[1-(0),6-(6,6),6-(6,6)]
   240     1.85106246     1.85106246     1.85106246    6[6-(1,6),6-(1,6),6-(6,6)]
   241      3.1539066      3.1539066      3.1539066    6[6-(1,6),6-(1,6),6-(6,6)]
   242     5.55896679     5.55896679     5.55896679    6[6-(1,6),6-(1,6),6-(8,8)]
   243     6.86676471     6.86676471     6.86676471    6[6-(6,6),8-(58),8-(58)]
   244         8.2563         8.2563         8.2563    6[1-(0),6-(6,6),6-(6,6)]
   245         8.2563         8.2563         8.2563    6[6-(1,6),6-(1,6),6-(6,6)]
   246         8.2563         8.2563         8.2563    6[6-(1,6),6-(1,6),6-(6,6)]
   247         8.2563         8.2563         8.2563    6[6-(1,6),6-(1,6),6-(8,8)]
   248         8.2563         8.2563         8.2563    6[6-(6,6),8-(58),8-(58)]
   249     7.72954806     7.72954806     7.72954806    6[1-(0),6-(6,6),6-(6,6)]
   250    10.10736246    10.10736246    10.10736246    6[6-(1,6),6-(1,6),6-(6,6)]
   251     11.4102066     11.4102066     11.4102066    6[6-(1,6),6-(1,6),6-(6,6)]
   252    13.81526679    13.81526679    13.81526679    6[6-(1,6),6-(1,6),6-(8,8)]
   253    15.12306471    15.12306471    15.12306471    6[6-(6,6),8-(58),8-(58)]
   254     8.78305194     8.78305194     8.78305194    6[1-(0),6-(6,6),6-(6,6)]
   255     6.40523754     6.40523754     6.40523754    6[6-(1,6),6-(1,6),6-(6,6)]
   256      5.1023934      5.1023934      5.1023934    6[6-(1,6),6-(1,6),6-(6,6)]
   257     2.69733321     2.69733321     2.69733321    6[6-(1,6),6-(1,6),6-(8,8)]
   258     1.38953529     1.38953529     1.38953529    6[6-(6,6),8-(58),8-(58)]
   259     9.38823873     9.38823873     9.38823873    8[6-(6,8),58-(8,8,8,8,8,8,8)]
   260    -6.79988868    -6.79988868    -6.79988868    8[6-(6,8),58-(8,8,8,8,8,8,8),58-(8,8,8,8,8,8,8)]
   261    -0.57463848    -0.57463848    -0.57463848    8[6-(6,8),58-(8,8,8,8,8,8,8)]
   262    13.46850219    13.46850219    13.46850219    8[6-(6,8),58-(8,8,8,8,8,8,8)]
   263       6.274788       6.274788       6.274788    8[6-(6,8),58-(8,8,8,8,8,8),58-(8,8,8,8,8,8,8)]
   264    -7.07730036    -7.07730036    -7.07730036    8[6-(6),58-(8,8,8,8,8,8,8)]
   265     1.91215908     1.91215908     1.91215908    8[6-(6,8),58-(8,8,8,8,8,8,8)]
   266     0.52510068     0.52510068     0.52510068    8[6-(6,8),58-(8,8,8,8,8,8,8),58-(8,8,8,8,8,8,8)]
   267     7.65193884     7.65193884     7.65193884    8[6-(6,8),58-(8,8,8,8,8,8,8)]
   268    -1.13193873    -1.13193873    -1.13193873    8[6-(6,8),58-(8,8,8,8,8,8,8)]
   269    15.05618868    15.05618868    15.05618868    8[6-(6,8),58-(8,8,8,8,8,8,8),58-(8,8,8,8,8,8,8)]
   270     8.83093848     8.83093848     8.83093848    8[6-(6,8),58-(8,8,8,8,8,8,8)]
   271    -5.21220219    -5.21220219    -5.21220219    8[6-(6,8),58-(8,8,8,8,8,8,8)]
   272       1.981512       1.981512       1.981512    8[6-(6,8),58-(8,8,8,8,8,8,8),58-(8,8,8,8,8,8,8)]
   273    15.33360036    15.33360036    15.33360036    8[6-(6,8),58-(8,8,8,8,8,8,8)]
   274     6.34414092     6.34414092     6.34414092    8[6-(6,8),58-(8,8,8,8,8,8)]
   275     7.73119932     7.73119932     7.73119932    8[6-(6,8),58-(8,8,8,8,8,8),58-(8,8,8,8,8,8,8)]
   276     0.60436116     0.60436116     0.60436116    8[6-(6,8),58-(8,8,8,8,8,8)]
   277     1.13193873     1.13193873     1.13193873    8[6-(6,8),58-(8,8,8,8,8,8,8)]
   278     1.45641132     1.45641132     1.45641132    8[6-(6,8),58-(8,8,8,8,8,8,8),58-(8,8,8,8,8,8,8)]
   279     7.68166152     7.68166152     7.68166152    8[6-(6,8),58-(8,8,8,8,8,8,8)]
   280     5.21220219     5.21220219     5.21220219    8[6-(6,8),58-(8,8,8,8,8,8,8)]
   281      14.531088      14.531088      14.531088    8[6-(6,8),58-(8,8,8,8,8,8),58-(8,8,8,8,8,8,8)]
   282     1.17899964     1.17899964     1.17899964    8[6-(6,8),58-(8,8,8,8,8,8,8)]
   283    -6.34414092    -6.34414092    -6.34414092    8[6-(6,8),58-(8,8,8,8,8,8,8)]
   284     8.78140068     8.78140068     8.78140068    8[6-(6,8),58-(8,8,8,8,8,8,8),58-(8,8,8,8,8,8,8)]
   285    15.90823884    15.90823884    15.90823884    8[6-(6,8),58-(8,8,8,8,8,8,8)]
   286     7.12436127     7.12436127     7.12436127    8[6-(6,8),58-(8,8,8,8,8,8,8)]
   287     6.79988868     6.79988868     6.79988868    8[6-(6,8),58-(8,8,8,8,8,8,8),58-(8,8,8,8,8,8,8)]
   288     0.57463848     0.57463848     0.57463848    8[6-(6,8),58-(8,8,8,8,8,8,8)]
   289     3.04409781     3.04409781     3.04409781    8[6-(6,8),58-(8,8,8,8,8,8,8)]
   290      -6.274788      -6.274788      -6.274788    8[6-(6,8),58-(8,8,8,8,8,8,8),58-(8,8,8,8,8,8,8)]
   291     7.07730036     7.07730036     7.07730036    8[6-(6,8),58-(8,8,8,8,8,8,8)]
   292    14.60044092    14.60044092    14.60044092    8[6-(6,8),58-(8,8,8,8,8,8)]
   293    -0.52510068    -0.52510068    -0.52510068    8[6-(6,8),58-(8,8,8,8,8,8),58-(8,8,8,8,8,8,8)]
