# Supplementary material for: A collection of forcefield precursors for metal–organic frameworks
Source: RSC Adv. 2019 Nov 13;9(63):36492–507. doi: 10.1039/c9ra07327b (PMC9075174; doi:10.1039/c9ra07327b)
Supplement: RA-009-C9RA07327B-s3245 [file RA-009-C9RA07327B-s3245.txt]

QEGNOH_clean

13.939    0.00000000    0.00000000
0.0    15.23    0.00000000
0.0    0.0    16.405

     1     9.28462851     9.28462851     9.28462851    27[7-(6,6),7-(7),7-(7,27),7-(7,7)]
     2     2.31512851     2.31512851     2.31512851    27[7-(6,6),7-(7),7-(7,27),7-(7,7)]
     3    11.62387149    11.62387149    11.62387149    27[7-(6,6),7-(7),7-(7,27),7-(7,7)]
     4     4.65437149     4.65437149     4.65437149    27[7-(0),7-(6,6),7-(7,27),7-(7,7)]
     5     4.65437149     4.65437149     4.65437149    27[7-(6,6),7-(7),7-(7,27),7-(7,7)]
     6    11.62387149    11.62387149    11.62387149    27[7-(6,6),7-(7),7-(7,27),7-(7,7)]
     7     2.31512851     2.31512851     2.31512851    27[7-(6,6),7-(7),7-(7,27),7-(7,7)]
     8     9.28462851     9.28462851     9.28462851    27[7-(0),7-(6,6),7-(7,27),7-(7,7)]
     9      4.3782399      4.3782399      4.3782399    1[6-(6,7)]
    10      7.2036752      7.2036752      7.2036752    1[6-(6,7)]
    11      7.7417206      7.7417206      7.7417206    1[6-(6,7)]
    12      5.5867512      5.5867512      5.5867512    1[6-(6,6)]
    13      7.9814714      7.9814714      7.9814714    1[6-(6,6)]
    14      8.4860632      8.4860632      8.4860632    1[6-(6,6)]
    15      9.4213701      9.4213701      9.4213701    1[6-(1,6,6)]
    16     10.9630235     10.9630235     10.9630235    1[6-(1,6,6)]
    17      9.6862111      9.6862111      9.6862111    1[6-(1,6,6)]
    18      11.903906      11.903906      11.903906    1[6-(6,6)]
    19     11.5498554     11.5498554     11.5498554    1[6-(6,7)]
    20     11.3477399     11.3477399     11.3477399    1[6-(6,7)]
    21      0.2341752      0.2341752      0.2341752    1[6-(6,7)]
    22      0.7722206      0.7722206      0.7722206    1[6-(6,7)]
    23     12.5562512     12.5562512     12.5562512    1[6-(6,6)]
    24      1.0119714      1.0119714      1.0119714    1[6-(6,6)]
    25      1.5165632      1.5165632      1.5165632    1[6-(6,6)]
    26      2.4518701      2.4518701      2.4518701    1[6-(1,6,6)]
    27      3.9935235      3.9935235      3.9935235    1[6-(1,6,6)]
    28      2.7167111      2.7167111      2.7167111    1[6-(1,6,6)]
    29       4.934406       4.934406       4.934406    1[6-(6,6)]
    30      4.5803554      4.5803554      4.5803554    1[6-(6,7)]
    31      2.5912601      2.5912601      2.5912601    1[6-(6,7)]
    32     13.7048248     13.7048248     13.7048248    1[6-(6,7)]
    33     13.1667794     13.1667794     13.1667794    1[6-(6,7)]
    34      1.3827488      1.3827488      1.3827488    1[6-(6,6)]
    35     12.9270286     12.9270286     12.9270286    1[6-(6,6)]
    36     12.4224368     12.4224368     12.4224368    1[6-(6,6)]
    37     11.4871299     11.4871299     11.4871299    1[6-(1,6,6)]
    38      9.9454765      9.9454765      9.9454765    1[6-(1,6,6)]
    39     11.2222889     11.2222889     11.2222889    1[6-(1,6,6)]
    40       9.004594       9.004594       9.004594    1[6-(6,6)]
    41      9.3586446      9.3586446      9.3586446    1[6-(6,7)]
    42      9.5607601      9.5607601      9.5607601    1[6-(6,7)]
    43      6.7353248      6.7353248      6.7353248    1[6-(6,7)]
    44      6.1972794      6.1972794      6.1972794    1[6-(6,7)]
    45      8.3522488      8.3522488      8.3522488    1[6-(6,6)]
    46      5.9575286      5.9575286      5.9575286    1[6-(6,6)]
    47      5.4529368      5.4529368      5.4529368    1[6-(6,6)]
    48      4.5176299      4.5176299      4.5176299    1[6-(1,6,6)]
    49      2.9759765      2.9759765      2.9759765    1[6-(1,6,6)]
    50      4.2527889      4.2527889      4.2527889    1[6-(1,6,6)]
    51       2.035094       2.035094       2.035094    1[6-(6,6)]
    52      2.3891446      2.3891446      2.3891446    1[6-(6,7)]
    53      9.5607601      9.5607601      9.5607601    1[6-(6,7)]
    54      6.7353248      6.7353248      6.7353248    1[6-(6,7)]
    55      6.1972794      6.1972794      6.1972794    1[6-(6,7)]
    56      8.3522488      8.3522488      8.3522488    1[6-(6,6)]
    57      5.9575286      5.9575286      5.9575286    1[6-(6,6)]
    58      5.4529368      5.4529368      5.4529368    1[6-(6,6)]
    59      4.5176299      4.5176299      4.5176299    1[6-(1,6,6)]
    60      2.9759765      2.9759765      2.9759765    1[6-(1,6,6)]
    61      4.2527889      4.2527889      4.2527889    1[6-(1,6,6)]
    62       2.035094       2.035094       2.035094    1[6-(6,6)]
    63      2.3891446      2.3891446      2.3891446    1[6-(6,7)]
    64      2.5912601      2.5912601      2.5912601    1[6-(6,7)]
    65     13.7048248     13.7048248     13.7048248    1[6-(6,7)]
    66     13.1667794     13.1667794     13.1667794    1[6-(6,7)]
    67      1.3827488      1.3827488      1.3827488    1[6-(6,6)]
    68     12.9270286     12.9270286     12.9270286    1[6-(6,6)]
    69     12.4224368     12.4224368     12.4224368    1[6-(6,6)]
    70     11.4871299     11.4871299     11.4871299    1[6-(1,6,6)]
    71      9.9454765      9.9454765      9.9454765    1[6-(1,6,6)]
    72     11.2222889     11.2222889     11.2222889    1[6-(1,6,6)]
    73       9.004594       9.004594       9.004594    1[6-(6,6)]
    74      9.3586446      9.3586446      9.3586446    1[6-(6,7)]
    75     11.3477399     11.3477399     11.3477399    1[6-(6,7)]
    76      0.2341752      0.2341752      0.2341752    1[6-(6,7)]
    77      0.7722206      0.7722206      0.7722206    1[6-(6,7)]
    78     12.5562512     12.5562512     12.5562512    1[6-(6,6)]
    79      1.0119714      1.0119714      1.0119714    1[6-(6,6)]
    80      1.5165632      1.5165632      1.5165632    1[6-(6,6)]
    81      2.4518701      2.4518701      2.4518701    1[6-(1,6,6)]
    82      3.9935235      3.9935235      3.9935235    1[6-(1,6,6)]
    83      2.7167111      2.7167111      2.7167111    1[6-(1,6,6)]
    84       4.934406       4.934406       4.934406    1[6-(6,6)]
    85      4.5803554      4.5803554      4.5803554    1[6-(6,7)]
    86      4.3782399      4.3782399      4.3782399    1[6-(6,7)]
    87      7.2036752      7.2036752      7.2036752    1[6-(6,7)]
    88      7.7417206      7.7417206      7.7417206    1[6-(6,7)]
    89      5.5867512      5.5867512      5.5867512    1[6-(6,6)]
    90      7.9814714      7.9814714      7.9814714    1[6-(6,6)]
    91      8.4860632      8.4860632      8.4860632    1[6-(6,6)]
    92      9.4213701      9.4213701      9.4213701    1[6-(1,6,6)]
    93     10.9630235     10.9630235     10.9630235    1[6-(1,6,6)]
    94      9.6862111      9.6862111      9.6862111    1[6-(1,6,6)]
    95      11.903906      11.903906      11.903906    1[6-(6,6)]
    96     11.5498554     11.5498554     11.5498554    1[6-(6,7)]
    97     8.07123856     8.07123856     8.07123856    6[6-(6,6),7-(7),7-(7)]
    98     5.22377964     5.22377964     5.22377964    6[1-(0),6-(1,6),7-(6)]
    99     6.87917528     6.87917528     6.87917528    6[1-(0),6-(1,6),7-(6)]
   100     8.59464801     8.59464801     8.59464801    6[1-(0),6-(1,6),7-(6,27)]
   101     5.94372899     5.94372899     5.94372899    6[1-(0),6-(1,7),6-(6,6)]
   102     7.20437215     7.20437215     7.20437215    6[6-(1,6),6-(1,6),6-(7,7)]
   103      8.7272079      8.7272079      8.7272079    6[1-(0),6-(1,7),6-(6,6)]
   104     7.65989867     7.65989867     7.65989867    6[1-(0),6-(1,7),6-(6,6)]
   105     10.2019541     10.2019541     10.2019541    6[1-(0),1-(0),6-(1,1,6),6-(6,6)]
   106     11.0438697     11.0438697     11.0438697    6[1-(0),6-(1,7),6-(6,6)]
   107    10.82391228    10.82391228    10.82391228    6[1-(0),6-(1,6),7-(6,27)]
   108       9.980324       9.980324       9.980324    6[6-(1,1,6),6-(1,6),6-(1,6)]
   109     1.10173856     1.10173856     1.10173856    6[6-(6,6),7-(7),7-(7)]
   110    12.19327964    12.19327964    12.19327964    6[1-(0),6-(1,6),7-(6)]
   111    13.84867528    13.84867528    13.84867528    6[1-(0),6-(1,6),7-(6)]
   112     1.62514801     1.62514801     1.62514801    6[1-(0),6-(1,6),7-(6,27)]
   113    12.91322899    12.91322899    12.91322899    6[1-(0),6-(1,7),6-(6,6)]
   114     0.23487215     0.23487215     0.23487215    6[6-(1,6),6-(1,6),6-(7,7)]
   115      1.7577079      1.7577079      1.7577079    6[1-(0),6-(1,7),6-(6,6)]
   116     0.69039867     0.69039867     0.69039867    6[1-(0),6-(1,7),6-(6,6)]
   117      3.2324541      3.2324541      3.2324541    6[1-(0),1-(0),6-(1,1,6),6-(6,6)]
   118      4.0743697      4.0743697      4.0743697    6[1-(0),6-(1,7),6-(6,6)]
   119     3.85441228     3.85441228     3.85441228    6[1-(0),6-(1,6),7-(6,27)]
   120       3.010824       3.010824       3.010824    6[6-(1,1,6),6-(1,6),6-(1,6)]
   121    12.83726144    12.83726144    12.83726144    6[6-(6,6),7-(7),7-(7)]
   122     1.74572036     1.74572036     1.74572036    6[1-(0),6-(1,6),7-(6)]
   123     0.09032472     0.09032472     0.09032472    6[1-(0),6-(1,6),7-(6)]
   124    12.31385199    12.31385199    12.31385199    6[1-(0),6-(1,6),7-(6,27)]
   125     1.02577101     1.02577101     1.02577101    6[1-(0),6-(1,7),6-(6,6)]
   126    13.70412785    13.70412785    13.70412785    6[6-(1,6),6-(1,6),6-(7,7)]
   127     12.1812921     12.1812921     12.1812921    6[1-(0),6-(1,7),6-(6,6)]
   128    13.24860133    13.24860133    13.24860133    6[1-(0),6-(1,7),6-(6,6)]
   129     10.7065459     10.7065459     10.7065459    6[1-(0),1-(0),6-(1,1,6),6-(6,6)]
   130      9.8646303      9.8646303      9.8646303    6[1-(0),6-(1,7),6-(6,6)]
   131    10.08458772    10.08458772    10.08458772    6[1-(0),6-(1,6),7-(6,27)]
   132      10.928176      10.928176      10.928176    6[6-(1,1,6),6-(1,6),6-(1,6)]
   133     5.86776144     5.86776144     5.86776144    6[6-(6,6),7-(7),7-(7)]
   134     8.71522036     8.71522036     8.71522036    6[1-(0),6-(1,6),7-(6)]
   135     7.05982472     7.05982472     7.05982472    6[1-(0),6-(1,6),7-(6)]
   136     5.34435199     5.34435199     5.34435199    6[1-(0),6-(1,6),7-(6,27)]
   137     7.99527101     7.99527101     7.99527101    6[1-(0),6-(1,7),6-(6,6)]
   138     6.73462785     6.73462785     6.73462785    6[6-(1,6),6-(1,6),6-(7,7)]
   139      5.2117921      5.2117921      5.2117921    6[1-(0),6-(1,7),6-(6,6)]
   140     6.27910133     6.27910133     6.27910133    6[1-(0),6-(1,7),6-(6,6)]
   141      3.7370459      3.7370459      3.7370459    6[1-(0),1-(0),6-(1,1,6),6-(6,6)]
   142      2.8951303      2.8951303      2.8951303    6[1-(0),6-(1,7),6-(6,6)]
   143     3.11508772     3.11508772     3.11508772    6[1-(0),6-(1,6),7-(6,27)]
   144       3.958676       3.958676       3.958676    6[6-(1,1,6),6-(1,6),6-(1,6)]
   145     5.86776144     5.86776144     5.86776144    6[6-(6,6),7-(7),7-(7)]
   146     8.71522036     8.71522036     8.71522036    6[1-(0),6-(1,6),7-(6)]
   147     7.05982472     7.05982472     7.05982472    6[1-(0),6-(1,6),7-(6)]
   148     5.34435199     5.34435199     5.34435199    6[1-(0),6-(1,6),7-(6,27)]
   149     7.99527101     7.99527101     7.99527101    6[1-(0),6-(1,7),6-(6,6)]
   150     6.73462785     6.73462785     6.73462785    6[6-(1,6),6-(1,6),6-(7,7)]
   151      5.2117921      5.2117921      5.2117921    6[1-(0),6-(1,7),6-(6,6)]
   152     6.27910133     6.27910133     6.27910133    6[1-(0),6-(1,7),6-(6,6)]
   153      3.7370459      3.7370459      3.7370459    6[1-(0),1-(0),6-(1,1,6),6-(6,6)]
   154      2.8951303      2.8951303      2.8951303    6[1-(0),6-(1,7),6-(6,6)]
   155     3.11508772     3.11508772     3.11508772    6[1-(0),6-(1,6),7-(6,27)]
   156       3.958676       3.958676       3.958676    6[6-(1,1,6),6-(1,6),6-(1,6)]
   157    12.83726144    12.83726144    12.83726144    6[6-(6,6),7-(7),7-(7)]
   158     1.74572036     1.74572036     1.74572036    6[1-(0),6-(1,6),7-(6)]
   159     0.09032472     0.09032472     0.09032472    6[1-(0),6-(1,6),7-(6)]
   160    12.31385199    12.31385199    12.31385199    6[1-(0),6-(1,6),7-(6,27)]
   161     1.02577101     1.02577101     1.02577101    6[1-(0),6-(1,7),6-(6,6)]
   162    13.70412785    13.70412785    13.70412785    6[6-(1,6),6-(1,6),6-(7,7)]
   163     12.1812921     12.1812921     12.1812921    6[1-(0),6-(1,7),6-(6,6)]
   164    13.24860133    13.24860133    13.24860133    6[1-(0),6-(1,7),6-(6,6)]
   165     10.7065459     10.7065459     10.7065459    6[1-(0),1-(0),6-(1,1,6),6-(6,6)]
   166      9.8646303      9.8646303      9.8646303    6[1-(0),6-(1,7),6-(6,6)]
   167    10.08458772    10.08458772    10.08458772    6[1-(0),6-(1,6),7-(6,27)]
   168      10.928176      10.928176      10.928176    6[6-(1,1,6),6-(1,6),6-(1,6)]
   169     1.10173856     1.10173856     1.10173856    6[6-(6,6),7-(7),7-(7)]
   170    12.19327964    12.19327964    12.19327964    6[1-(0),6-(1,6),7-(6)]
   171    13.84867528    13.84867528    13.84867528    6[1-(0),6-(1,6),7-(6)]
   172     1.62514801     1.62514801     1.62514801    6[1-(0),6-(1,6),7-(6,27)]
   173    12.91322899    12.91322899    12.91322899    6[1-(0),6-(1,7),6-(6,6)]
   174     0.23487215     0.23487215     0.23487215    6[6-(1,6),6-(1,6),6-(7,7)]
   175      1.7577079      1.7577079      1.7577079    6[1-(0),6-(1,7),6-(6,6)]
   176     0.69039867     0.69039867     0.69039867    6[1-(0),6-(1,7),6-(6,6)]
   177      3.2324541      3.2324541      3.2324541    6[1-(0),1-(0),6-(1,1,6),6-(6,6)]
   178      4.0743697      4.0743697      4.0743697    6[1-(0),6-(1,7),6-(6,6)]
   179     3.85441228     3.85441228     3.85441228    6[1-(0),6-(1,6),7-(6,27)]
   180       3.010824       3.010824       3.010824    6[6-(1,1,6),6-(1,6),6-(1,6)]
   181     8.07123856     8.07123856     8.07123856    6[6-(6,6),7-(7),7-(7)]
   182     5.22377964     5.22377964     5.22377964    6[1-(0),6-(1,6),7-(6)]
   183     6.87917528     6.87917528     6.87917528    6[1-(0),6-(1,6),7-(6)]
   184     8.59464801     8.59464801     8.59464801    6[1-(0),6-(1,6),7-(6,27)]
   185     5.94372899     5.94372899     5.94372899    6[1-(0),6-(1,7),6-(6,6)]
   186     7.20437215     7.20437215     7.20437215    6[6-(1,6),6-(1,6),6-(7,7)]
   187      8.7272079      8.7272079      8.7272079    6[1-(0),6-(1,7),6-(6,6)]
   188     7.65989867     7.65989867     7.65989867    6[1-(0),6-(1,7),6-(6,6)]
   189     10.2019541     10.2019541     10.2019541    6[1-(0),1-(0),6-(1,1,6),6-(6,6)]
   190     11.0438697     11.0438697     11.0438697    6[1-(0),6-(1,7),6-(6,6)]
   191    10.82391228    10.82391228    10.82391228    6[1-(0),6-(1,6),7-(6,27)]
   192       9.980324       9.980324       9.980324    6[6-(1,1,6),6-(1,6),6-(1,6)]
   193       10.45425       10.45425       10.45425    6[1-(0),1-(0),6-(1,1,6),6-(1,1,6)]
   194        3.48475        3.48475        3.48475    6[1-(0),1-(0),6-(1,1,6),6-(1,1,6)]
   195        3.48475        3.48475        3.48475    6[1-(0),1-(0),6-(1,1,6),6-(1,1,6)]
   196       10.45425       10.45425       10.45425    6[1-(0),1-(0),6-(1,1,6),6-(1,1,6)]
   197     8.90116662     8.90116662     8.90116662    7[7-(6),7-(7,27)]
   198     7.81503974     7.81503974     7.81503974    7[6-(6,7),7-(7)]
   199      5.6717791      5.6717791      5.6717791    7[6-(1,6),6-(1,6)]
   200      9.7614817      9.7614817      9.7614817    7[7-(6),7-(7),27-(7,7,7)]
   201     9.26232611     9.26232611     9.26232611    7[6-(6,7),7-(7,27)]
   202     9.61052233     9.61052233     9.61052233    7[6-(1,6),6-(1,6),27-(7,7,7)]
   203     7.43213541     7.43213541     7.43213541    7[7-(7),27-(7,7,7)]
   204     1.93166662     1.93166662     1.93166662    7[7-(6),7-(7,27)]
   205     0.84553974     0.84553974     0.84553974    7[6-(6,7),7-(7)]
   206     12.6412791     12.6412791     12.6412791    7[6-(1,6),6-(1,6)]
   207      2.7919817      2.7919817      2.7919817    7[7-(6),7-(7),27-(7,7,7)]
   208     2.29282611     2.29282611     2.29282611    7[6-(6,7),7-(7,27)]
   209     2.64102233     2.64102233     2.64102233    7[6-(1,6),6-(1,6),27-(7,7,7)]
   210     0.46263541     0.46263541     0.46263541    7[7-(7),27-(7,7,7)]
   211    12.00733338    12.00733338    12.00733338    7[7-(6),7-(7,27)]
   212    13.09346026    13.09346026    13.09346026    7[6-(6,7),7-(7)]
   213      1.2977209      1.2977209      1.2977209    7[6-(1,6),6-(1,6)]
   214     11.1470183     11.1470183     11.1470183    7[7-(6),7-(7),27-(7,7,7)]
   215    11.64617389    11.64617389    11.64617389    7[6-(6,7),7-(7,27)]
   216    11.29797767    11.29797767    11.29797767    7[6-(1,6),6-(1,6),27-(7,7,7)]
   217    13.47636459    13.47636459    13.47636459    7[7-(7),27-(7,7,7)]
   218     5.03783338     5.03783338     5.03783338    7[7-(6),7-(7,27)]
   219     6.12396026     6.12396026     6.12396026    7[6-(6,7),7-(7)]
   220      8.2672209      8.2672209      8.2672209    7[6-(1,6),6-(1,6)]
   221      4.1775183      4.1775183      4.1775183    7[7-(6),7-(7),27-(7,7,7)]
   222     4.67667389     4.67667389     4.67667389    7[6-(6,7),7-(7,27)]
   223     4.32847767     4.32847767     4.32847767    7[6-(1,6),6-(1,6),27-(7,7,7)]
   224     6.50686459     6.50686459     6.50686459    7[27-(7,7,7)]
   225     5.03783338     5.03783338     5.03783338    7[7-(6),7-(7,27)]
   226     6.12396026     6.12396026     6.12396026    7[6-(6,7),7-(7)]
   227      8.2672209      8.2672209      8.2672209    7[6-(1,6),6-(1,6)]
   228      4.1775183      4.1775183      4.1775183    7[7-(6),7-(7),27-(7,7,7)]
   229     4.67667389     4.67667389     4.67667389    7[6-(6,7),7-(7,27)]
   230     4.32847767     4.32847767     4.32847767    7[6-(1,6),6-(1,6),27-(7,7,7)]
   231     6.50686459     6.50686459     6.50686459    7[7-(7),27-(7,7,7)]
   232    12.00733338    12.00733338    12.00733338    7[7-(6),7-(7,27)]
   233    13.09346026    13.09346026    13.09346026    7[6-(6,7),7-(7)]
   234      1.2977209      1.2977209      1.2977209    7[6-(1,6),6-(1,6)]
   235     11.1470183     11.1470183     11.1470183    7[7-(6),7-(7),27-(7,7,7)]
   236    11.64617389    11.64617389    11.64617389    7[6-(6,7),7-(7,27)]
   237    11.29797767    11.29797767    11.29797767    7[6-(1,6),6-(1,6),27-(7,7,7)]
   238    13.47636459    13.47636459    13.47636459    7[7-(7),27-(7,7,7)]
   239     1.93166662     1.93166662     1.93166662    7[7-(6),7-(7,27)]
   240     0.84553974     0.84553974     0.84553974    7[6-(6,7),7-(7)]
   241     12.6412791     12.6412791     12.6412791    7[6-(1,6),6-(1,6)]
   242      2.7919817      2.7919817      2.7919817    7[7-(6),7-(7),27-(7,7,7)]
   243     2.29282611     2.29282611     2.29282611    7[6-(6,7),7-(7,27)]
   244     2.64102233     2.64102233     2.64102233    7[6-(1,6),6-(1,6),27-(7,7,7)]
   245     0.46263541     0.46263541     0.46263541    7[7-(7),27-(7,7,7)]
   246     8.90116662     8.90116662     8.90116662    7[7-(6),7-(7,27)]
   247     7.81503974     7.81503974     7.81503974    7[6-(6,7),7-(7)]
   248      5.6717791      5.6717791      5.6717791    7[6-(1,6),6-(1,6)]
   249      9.7614817      9.7614817      9.7614817    7[7-(6),7-(7),27-(7,7,7)]
   250     9.26232611     9.26232611     9.26232611    7[6-(6,7),7-(7,27)]
   251     9.61052233     9.61052233     9.61052233    7[6-(1,6),6-(1,6),27-(7,7,7)]
   252     7.43213541     7.43213541     7.43213541    7[27-(7,7,7)]
   253       10.45425       10.45425       10.45425    7[7-(7)]
   254       10.45425       10.45425       10.45425    7[7-(0),7-(27,27)]
   255       10.45425       10.45425       10.45425    7[7-(7),27-(7,7,7),27-(7,7,7)]
   256        3.48475        3.48475        3.48475    7[7-(7)]
   257        3.48475        3.48475        3.48475    7[7-(0),7-(27,27)]
   258        3.48475        3.48475        3.48475    7[7-(7),27-(7,7,7),27-(7,7,7)]
   259        3.48475        3.48475        3.48475    7[7-(7)]
   260        3.48475        3.48475        3.48475    7[7-(0),7-(27,27)]
   261        3.48475        3.48475        3.48475    7[7-(7),27-(7,7,7),27-(7,7,7)]
   262       10.45425       10.45425       10.45425    7[7-(7)]
   263       10.45425       10.45425       10.45425    7[7-(0),7-(27,27)]
   264       10.45425       10.45425       10.45425    7[7-(7),27-(7,7,7),27-(7,7,7)]
   265         6.9695         6.9695         6.9695    7[7-(27),7-(27)]
   266            0.0            0.0            0.0    7[7-(27),7-(27)]
   267            0.0            0.0            0.0    7[7-(27),7-(27)]
