# Supplementary material for: A collection of forcefield precursors for metal–organic frameworks
Source: RSC Adv. 2019 Nov 13;9(63):36492–507. doi: 10.1039/c9ra07327b (PMC9075174; doi:10.1039/c9ra07327b)
Supplement: RA-009-C9RA07327B-s3246 [file RA-009-C9RA07327B-s3246.txt]

QIGBIR_clean

16.501    0.00000000    0.00000000
0.0    16.633    0.00000000
0.0    0.0    17.208

     1     6.83454919     6.83454919     6.83454919    25[7-(6),7-(6),7-(6)]
     2     1.41595081     1.41595081     1.41595081    25[7-(6),7-(6),7-(6)]
     3     9.66645081     9.66645081     9.66645081    25[7-(6),7-(6),7-(6)]
     4    15.08504919    15.08504919    15.08504919    25[7-(6),7-(6),7-(6)]
     5     9.66645081     9.66645081     9.66645081    25[7-(6),7-(6),7-(6)]
     6    15.08504919    15.08504919    15.08504919    25[7-(6),7-(6),7-(6)]
     7     6.83454919     6.83454919     6.83454919    25[7-(6),7-(6)]
     8     1.41595081     1.41595081     1.41595081    25[7-(6),7-(6),7-(6)]
     9     1.68854733     1.68854733     1.68854733    75[6-(7),16-(75,75),16-(75,75),16-(75,75),16-(75,75)]
    10    16.11537163    16.11537163    16.11537163    75[6-(7),16-(75,75),16-(75,75),16-(75,75),16-(75,75)]
    11     0.61317716     0.61317716     0.61317716    75[6-(7),16-(75,75),16-(75,75),16-(75,75),16-(75,75)]
    12     6.56195267     6.56195267     6.56195267    75[6-(7),16-(75,75),16-(75,75),16-(75,75),16-(75,75)]
    13     8.63612837     8.63612837     8.63612837    75[6-(7),16-(75,75),16-(75,75),16-(75,75),16-(75,75)]
    14     7.63732284     7.63732284     7.63732284    75[6-(7),16-(75,75),16-(75,75),16-(75,75),16-(75,75)]
    15    14.81245267    14.81245267    14.81245267    75[6-(7),16-(75,75),16-(75,75),16-(75,75),16-(75,75)]
    16     0.38562837     0.38562837     0.38562837    75[6-(7),16-(75,75),16-(75,75),16-(75,75),16-(75,75)]
    17    15.88782284    15.88782284    15.88782284    75[6-(7),16-(75,75),16-(75,75),16-(75,75),16-(75,75)]
    18     9.93904733     9.93904733     9.93904733    75[6-(7),16-(75,75),16-(75,75),16-(75,75),16-(75,75)]
    19     7.86487163     7.86487163     7.86487163    75[6-(7),16-(75,75),16-(75,75),16-(75,75),16-(75,75)]
    20     8.86367716     8.86367716     8.86367716    75[6-(7),16-(75,75),16-(75,75),16-(75,75),16-(75,75)]
    21    14.81245267    14.81245267    14.81245267    75[6-(7),16-(75,75),16-(75,75),16-(75,75),16-(75,75)]
    22     0.38562837     0.38562837     0.38562837    75[6-(7),16-(75,75),16-(75,75),16-(75,75),16-(75,75)]
    23    15.88782284    15.88782284    15.88782284    75[6-(7),16-(75,75),16-(75,75),16-(75,75),16-(75,75)]
    24     9.93904733     9.93904733     9.93904733    75[6-(7),16-(75,75),16-(75,75),16-(75,75),16-(75,75)]
    25     7.86487163     7.86487163     7.86487163    75[6-(7),16-(75,75),16-(75,75),16-(75,75),16-(75,75)]
    26     8.86367716     8.86367716     8.86367716    75[6-(7),16-(75,75),16-(75,75),16-(75,75),16-(75,75)]
    27     1.68854733     1.68854733     1.68854733    75[6-(7),16-(75,75),16-(75,75),16-(75,75),16-(75,75)]
    28    16.11537163    16.11537163    16.11537163    75[6-(7),16-(75,75),16-(75,75),16-(75,75),16-(75,75)]
    29     0.61317716     0.61317716     0.61317716    75[6-(7),16-(75,75),16-(75,75),16-(75,75),16-(75,75)]
    30     6.56195267     6.56195267     6.56195267    75[6-(7),16-(75,75),16-(75,75),16-(75,75),16-(75,75)]
    31     8.63612837     8.63612837     8.63612837    75[6-(7),16-(75,75),16-(75,75),16-(75,75),16-(75,75)]
    32     7.63732284     7.63732284     7.63732284    75[6-(0),16-(75,75),16-(75,75),16-(75,75),16-(75,75)]
    33      3.6351703      3.6351703      3.6351703    6[7-(25),75-(16,16,16,16)]
    34     15.6511985     15.6511985     15.6511985    6[7-(25),75-(16,16,16,16)]
    35      1.2524259      1.2524259      1.2524259    6[7-(25),75-(16,16,16,16)]
    36      4.6153297      4.6153297      4.6153297    6[7-(25),75-(16,16,16,16)]
    37      9.1003015      9.1003015      9.1003015    6[7-(25),75-(16,16,16,16)]
    38      6.9980741      6.9980741      6.9980741    6[7-(25),75-(16,16,16,16)]
    39     12.8658297     12.8658297     12.8658297    6[7-(25),75-(16,16,16,16)]
    40      0.8498015      0.8498015      0.8498015    6[7-(25),75-(16,16,16,16)]
    41     15.2485741     15.2485741     15.2485741    6[7-(25),75-(16,16,16,16)]
    42     11.8856703     11.8856703     11.8856703    6[7-(25),75-(16,16,16,16)]
    43      7.4006985      7.4006985      7.4006985    6[7-(25),75-(16,16,16,16)]
    44      9.5029259      9.5029259      9.5029259    6[7-(25),75-(16,16,16,16)]
    45     12.8658297     12.8658297     12.8658297    6[7-(25),75-(16,16,16,16)]
    46      0.8498015      0.8498015      0.8498015    6[7-(25),75-(16,16,16,16)]
    47     15.2485741     15.2485741     15.2485741    6[7-(25),75-(16,16,16,16)]
    48     11.8856703     11.8856703     11.8856703    6[7-(25),75-(16,16,16,16)]
    49      7.4006985      7.4006985      7.4006985    6[7-(25),75-(16,16,16,16)]
    50      9.5029259      9.5029259      9.5029259    6[7-(25),75-(16,16,16,16)]
    51      3.6351703      3.6351703      3.6351703    6[7-(25),75-(16,16,16,16)]
    52     15.6511985     15.6511985     15.6511985    6[7-(25),75-(16,16,16,16)]
    53      1.2524259      1.2524259      1.2524259    6[7-(25),75-(16,16,16,16)]
    54      4.6153297      4.6153297      4.6153297    6[7-(25),75-(16,16,16,16)]
    55      9.1003015      9.1003015      9.1003015    6[7-(25),75-(16,16,16,16)]
    56      6.9980741      6.9980741      6.9980741    6[75-(16,16,16,16)]
    57     1.77864279     1.77864279     1.77864279    16[75-(6,16,16,16),75-(6,16,16,16),75-(6,16,16,16)]
    58     0.63297836     0.63297836     0.63297836    16[75-(6,16,16,16),75-(6,16,16,16),75-(6,16,16,16)]
    59     2.47597505     2.47597505     2.47597505    16[75-(6,16,16,16),75-(6,16,16,16),75-(6,16,16,16)]
    60       1.353082       1.353082       1.353082    16[75-(6,16,16,16),75-(6,16,16,16),75-(6,16,16,16)]
    61     6.47185721     6.47185721     6.47185721    16[75-(6,16,16,16),75-(6,16,16,16),75-(6,16,16,16)]
    62     7.61752164     7.61752164     7.61752164    16[75-(6,16,16,16),75-(6,16,16,16),75-(6,16,16,16)]
    63     5.77452495     5.77452495     5.77452495    16[75-(6,16,16,16),75-(6,16,16,16),75-(6,16,16,16)]
    64       6.897418       6.897418       6.897418    16[75-(6,16,16,16),75-(6,16,16,16),75-(6,16,16,16)]
    65    14.72235721    14.72235721    14.72235721    16[75-(6,16,16,16),75-(6,16,16,16),75-(6,16,16,16)]
    66    15.86802164    15.86802164    15.86802164    16[75-(6,16,16,16),75-(6,16,16,16),75-(6,16,16,16)]
    67    14.02502495    14.02502495    14.02502495    16[75-(6,16,16,16),75-(6,16,16,16),75-(6,16,16,16)]
    68      15.147918      15.147918      15.147918    16[75-(6,16,16,16),75-(6,16,16,16),75-(6,16,16,16)]
    69    10.02914279    10.02914279    10.02914279    16[75-(6,16,16,16),75-(6,16,16,16),75-(6,16,16,16)]
    70     8.88347836     8.88347836     8.88347836    16[75-(6,16,16,16),75-(6,16,16,16),75-(6,16,16,16)]
    71    10.72647505    10.72647505    10.72647505    16[75-(6,16,16,16),75-(6,16,16,16),75-(6,16,16,16)]
    72       9.603582       9.603582       9.603582    16[75-(6,16,16,16),75-(6,16,16,16),75-(6,16,16,16)]
    73    14.72235721    14.72235721    14.72235721    16[75-(6,16,16,16),75-(6,16,16,16),75-(6,16,16,16)]
    74    15.86802164    15.86802164    15.86802164    16[75-(6,16,16,16),75-(6,16,16,16),75-(6,16,16,16)]
    75    14.02502495    14.02502495    14.02502495    16[75-(6,16,16,16),75-(6,16,16,16),75-(6,16,16,16)]
    76      15.147918      15.147918      15.147918    16[75-(6,16,16,16),75-(6,16,16,16),75-(6,16,16,16)]
    77    10.02914279    10.02914279    10.02914279    16[75-(6,16,16,16),75-(6,16,16,16),75-(6,16,16,16)]
    78     8.88347836     8.88347836     8.88347836    16[75-(6,16,16,16),75-(6,16,16,16),75-(6,16,16,16)]
    79    10.72647505    10.72647505    10.72647505    16[75-(6,16,16,16),75-(6,16,16,16),75-(6,16,16,16)]
    80       9.603582       9.603582       9.603582    16[75-(6,16,16,16),75-(6,16,16,16),75-(6,16,16,16)]
    81     1.77864279     1.77864279     1.77864279    16[75-(6,16,16,16),75-(6,16,16,16),75-(6,16,16,16)]
    82     0.63297836     0.63297836     0.63297836    16[75-(6,16,16,16),75-(6,16,16,16),75-(6,16,16,16)]
    83     2.47597505     2.47597505     2.47597505    16[75-(6,16,16,16),75-(6,16,16,16),75-(6,16,16,16)]
    84       1.353082       1.353082       1.353082    16[75-(6,16,16,16),75-(6,16,16,16),75-(6,16,16,16)]
    85     6.47185721     6.47185721     6.47185721    16[75-(6,16,16,16),75-(6,16,16,16),75-(6,16,16,16)]
    86     7.61752164     7.61752164     7.61752164    16[75-(6,16,16,16),75-(6,16,16,16),75-(6,16,16,16)]
    87     5.77452495     5.77452495     5.77452495    16[75-(6,16,16,16),75-(6,16,16,16),75-(6,16,16,16)]
    88       6.897418       6.897418       6.897418    16[75-(6,16,16,16),75-(6,16,16,16),75-(6,16,16,16)]
    89      4.7011349      4.7011349      4.7011349    7[6-(75),25-(7,7)]
    90     15.4036835     15.4036835     15.4036835    7[6-(75),25-(7,7)]
    91      1.5444936      1.5444936      1.5444936    7[6-(75),25-(7,7)]
    92      3.5493651      3.5493651      3.5493651    7[6-(75),25-(7,7)]
    93      9.3478165      9.3478165      9.3478165    7[6-(75),25-(7,7)]
    94      6.7060064      6.7060064      6.7060064    7[6-(75),25-(7,7)]
    95     11.7998651     11.7998651     11.7998651    7[6-(75),25-(7,7)]
    96      1.0973165      1.0973165      1.0973165    7[6-(75),25-(7,7)]
    97     14.9565064     14.9565064     14.9565064    7[6-(75),25-(7,7)]
    98     12.9516349     12.9516349     12.9516349    7[6-(75),25-(7,7)]
    99      7.1531835      7.1531835      7.1531835    7[6-(75),25-(7,7)]
   100      9.7949936      9.7949936      9.7949936    7[6-(75),25-(7,7)]
   101     11.7998651     11.7998651     11.7998651    7[6-(75),25-(7,7)]
   102      1.0973165      1.0973165      1.0973165    7[6-(75),25-(7,7)]
   103     14.9565064     14.9565064     14.9565064    7[6-(75),25-(7,7)]
   104     12.9516349     12.9516349     12.9516349    7[6-(75),25-(7,7)]
   105      7.1531835      7.1531835      7.1531835    7[6-(75),25-(7)]
   106      9.7949936      9.7949936      9.7949936    7[6-(75),25-(7,7)]
   107      4.7011349      4.7011349      4.7011349    7[6-(75),25-(7)]
   108     15.4036835     15.4036835     15.4036835    7[6-(75),25-(7,7)]
   109      1.5444936      1.5444936      1.5444936    7[6-(75),25-(7,7)]
   110      3.5493651      3.5493651      3.5493651    7[6-(75),25-(7,7)]
   111      9.3478165      9.3478165      9.3478165    7[6-(75),25-(7,7)]
