# Supplementary material for: A collection of forcefield precursors for metal–organic frameworks
Source: RSC Adv. 2019 Nov 13;9(63):36492–507. doi: 10.1039/c9ra07327b (PMC9075174; doi:10.1039/c9ra07327b)
Supplement: RA-009-C9RA07327B-s3247 [file RA-009-C9RA07327B-s3247.txt]

QOHTOX_clean

13.717    0.00000000    0.00000000
0.0    14.7878    0.00000000
0.0    0.0    21.0282

     1     7.28262964     7.28262964     7.28262964    27[7-(6,6),7-(6,6),8-(6),8-(6),8-(6)]
     2     6.43437036     6.43437036     6.43437036    27[7-(6,6),7-(6,6),8-(6),8-(6),8-(6)]
     3     6.43437036     6.43437036     6.43437036    27[7-(6,6),7-(6,6),8-(6),8-(6),8-(6)]
     4     7.28262964     7.28262964     7.28262964    27[7-(6,6),7-(6,6),8-(6),8-(6),8-(6)]
     5    13.29287036    13.29287036    13.29287036    27[7-(6,6),7-(6,6),8-(6),8-(6),8-(6)]
     6     0.42412964     0.42412964     0.42412964    27[7-(6,6),7-(6,6),8-(6),8-(6),8-(6)]
     7     0.42412964     0.42412964     0.42412964    27[7-(6,6),7-(6,6),8-(6),8-(6)]
     8    13.29287036    13.29287036    13.29287036    27[7-(6,6),7-(6,6),8-(6),8-(6),8-(6)]
     9      4.7858613      4.7858613      4.7858613    1[6-(6,7)]
    10      2.5074676      2.5074676      2.5074676    1[6-(6,6)]
    11      2.7049924      2.7049924      2.7049924    1[6-(6,6)]
    12      4.9820144      4.9820144      4.9820144    1[6-(6,7)]
    13       9.505881       9.505881       9.505881    1[6-(6,7)]
    14     11.7801596     11.7801596     11.7801596    1[6-(6,6)]
    15      12.125828      12.125828      12.125828    1[6-(6,6)]
    16      9.8433192      9.8433192      9.8433192    1[6-(6,7)]
    17      0.5335913      0.5335913      0.5335913    1[6-(6,6)]
    18      0.3031457      0.3031457      0.3031457    1[6-(6,6)]
    19      7.0930607      7.0930607      7.0930607    1[6-(6,6)]
    20      7.2741251      7.2741251      7.2741251    1[6-(6,6)]
    21      7.2631515      7.2631515      7.2631515    1[6-(6,6)]
    22      6.9668643      6.9668643      6.9668643    1[6-(6,6)]
    23      8.9311387      8.9311387      8.9311387    1[6-(6,7)]
    24     11.2095324     11.2095324     11.2095324    1[6-(6,6)]
    25     11.0120076     11.0120076     11.0120076    1[6-(6,6)]
    26      8.7349856      8.7349856      8.7349856    1[6-(6,7)]
    27       4.211119       4.211119       4.211119    1[6-(6,7)]
    28      1.9368404      1.9368404      1.9368404    1[6-(6,6)]
    29       1.591172       1.591172       1.591172    1[6-(6,6)]
    30      3.8736808      3.8736808      3.8736808    1[6-(6,7)]
    31     13.1834087     13.1834087     13.1834087    1[6-(6,6)]
    32     13.4138543     13.4138543     13.4138543    1[6-(6,6)]
    33      6.6239393      6.6239393      6.6239393    1[6-(6,6)]
    34      6.4428749      6.4428749      6.4428749    1[6-(6,6)]
    35      6.4538485      6.4538485      6.4538485    1[6-(6,6)]
    36      6.7501357      6.7501357      6.7501357    1[6-(6,6)]
    37      8.9311387      8.9311387      8.9311387    1[6-(6,7)]
    38     11.2095324     11.2095324     11.2095324    1[6-(6,6)]
    39     11.0120076     11.0120076     11.0120076    1[6-(6,6)]
    40      8.7349856      8.7349856      8.7349856    1[6-(6,7)]
    41       4.211119       4.211119       4.211119    1[6-(6,7)]
    42      1.9368404      1.9368404      1.9368404    1[6-(6,6)]
    43       1.591172       1.591172       1.591172    1[6-(6,6)]
    44      3.8736808      3.8736808      3.8736808    1[6-(6,7)]
    45     13.1834087     13.1834087     13.1834087    1[6-(6,6)]
    46     13.4138543     13.4138543     13.4138543    1[6-(6,6)]
    47      6.6239393      6.6239393      6.6239393    1[6-(6,6)]
    48      6.4428749      6.4428749      6.4428749    1[6-(6,6)]
    49      6.4538485      6.4538485      6.4538485    1[6-(6,6)]
    50      6.7501357      6.7501357      6.7501357    1[6-(6,6)]
    51      4.7858613      4.7858613      4.7858613    1[6-(6,7)]
    52      2.5074676      2.5074676      2.5074676    1[6-(6,6)]
    53      2.7049924      2.7049924      2.7049924    1[6-(6,6)]
    54      4.9820144      4.9820144      4.9820144    1[6-(6,7)]
    55       9.505881       9.505881       9.505881    1[6-(6,7)]
    56     11.7801596     11.7801596     11.7801596    1[6-(6,6)]
    57      12.125828      12.125828      12.125828    1[6-(6,6)]
    58      9.8433192      9.8433192      9.8433192    1[6-(6,7)]
    59      0.5335913      0.5335913      0.5335913    1[6-(6,6)]
    60      0.3031457      0.3031457      0.3031457    1[6-(6,6)]
    61      7.0930607      7.0930607      7.0930607    1[6-(6,6)]
    62      7.2741251      7.2741251      7.2741251    1[6-(6,6)]
    63      7.2631515      7.2631515      7.2631515    1[6-(6,6)]
    64      6.9668643      6.9668643      6.9668643    1[6-(6,6)]
    65      2.0726387      2.0726387      2.0726387    1[6-(6,7)]
    66      4.3510324      4.3510324      4.3510324    1[6-(6,6)]
    67      4.1535076      4.1535076      4.1535076    1[6-(6,6)]
    68      1.8764856      1.8764856      1.8764856    1[6-(6,7)]
    69      11.069619      11.069619      11.069619    1[6-(6,7)]
    70      8.7953404      8.7953404      8.7953404    1[6-(6,6)]
    71       8.449672       8.449672       8.449672    1[6-(6,6)]
    72     10.7321808     10.7321808     10.7321808    1[6-(6,7)]
    73      6.3249087      6.3249087      6.3249087    1[6-(6,6)]
    74      6.5553543      6.5553543      6.5553543    1[6-(6,6)]
    75     13.4824393     13.4824393     13.4824393    1[6-(6,6)]
    76     13.3013749     13.3013749     13.3013749    1[6-(6,6)]
    77     13.3123485     13.3123485     13.3123485    1[6-(6,6)]
    78     13.6086357     13.6086357     13.6086357    1[6-(6,6)]
    79     11.6443613     11.6443613     11.6443613    1[6-(6,7)]
    80      9.3659676      9.3659676      9.3659676    1[6-(6,6)]
    81      9.5634924      9.5634924      9.5634924    1[6-(6,6)]
    82     11.8405144     11.8405144     11.8405144    1[6-(6,7)]
    83       2.647381       2.647381       2.647381    1[6-(6,7)]
    84      4.9216596      4.9216596      4.9216596    1[6-(6,6)]
    85       5.267328       5.267328       5.267328    1[6-(6,6)]
    86      2.9848192      2.9848192      2.9848192    1[6-(6,7)]
    87      7.3920913      7.3920913      7.3920913    1[6-(6,6)]
    88      7.1616457      7.1616457      7.1616457    1[6-(6,6)]
    89      0.2345607      0.2345607      0.2345607    1[6-(6,6)]
    90      0.4156251      0.4156251      0.4156251    1[6-(6,6)]
    91      0.4046515      0.4046515      0.4046515    1[6-(6,6)]
    92      0.1083643      0.1083643      0.1083643    1[6-(6,6)]
    93     11.6443613     11.6443613     11.6443613    1[6-(6,7)]
    94      9.3659676      9.3659676      9.3659676    1[6-(6,6)]
    95      9.5634924      9.5634924      9.5634924    1[6-(6,6)]
    96     11.8405144     11.8405144     11.8405144    1[6-(6,7)]
    97       2.647381       2.647381       2.647381    1[6-(6,7)]
    98      4.9216596      4.9216596      4.9216596    1[6-(6,6)]
    99       5.267328       5.267328       5.267328    1[6-(6,6)]
   100      2.9848192      2.9848192      2.9848192    1[6-(6,7)]
   101      7.3920913      7.3920913      7.3920913    1[6-(6,6)]
   102      7.1616457      7.1616457      7.1616457    1[6-(6,6)]
   103      0.2345607      0.2345607      0.2345607    1[6-(6,6)]
   104      0.4156251      0.4156251      0.4156251    1[6-(6,6)]
   105      0.4046515      0.4046515      0.4046515    1[6-(6,6)]
   106      0.1083643      0.1083643      0.1083643    1[6-(6,6)]
   107      2.0726387      2.0726387      2.0726387    1[6-(6,7)]
   108      4.3510324      4.3510324      4.3510324    1[6-(6,6)]
   109      4.1535076      4.1535076      4.1535076    1[6-(6,6)]
   110      1.8764856      1.8764856      1.8764856    1[6-(6,7)]
   111      11.069619      11.069619      11.069619    1[6-(6,7)]
   112      8.7953404      8.7953404      8.7953404    1[6-(6,6)]
   113       8.449672       8.449672       8.449672    1[6-(6,6)]
   114     10.7321808     10.7321808     10.7321808    1[6-(6,7)]
   115      6.3249087      6.3249087      6.3249087    1[6-(6,6)]
   116      6.5553543      6.5553543      6.5553543    1[6-(6,6)]
   117     13.4824393     13.4824393     13.4824393    1[6-(6,6)]
   118     13.3013749     13.3013749     13.3013749    1[6-(6,6)]
   119     13.3123485     13.3123485     13.3123485    1[6-(6,6)]
   120     13.6086357     13.6086357     13.6086357    1[6-(6,6)]
   121      4.3606343      4.3606343      4.3606343    6[1-(0),6-(1,6),7-(6,27)]
   122      2.9930494      2.9930494      2.9930494    6[1-(0),6-(1,7),6-(6,6)]
   123      2.3195447      2.3195447      2.3195447    6[6-(1,6),6-(1,6),6-(1,6)]
   124      3.1055288      3.1055288      3.1055288    6[1-(0),6-(1,7),6-(6,6)]
   125      4.4744854      4.4744854      4.4744854    6[1-(0),6-(1,6),7-(6,27)]
   126     10.0435874     10.0435874     10.0435874    6[1-(0),6-(1,6),7-(6,27)]
   127     11.4084289     11.4084289     11.4084289    6[1-(0),6-(1,7),6-(6,6)]
   128     12.2410508     12.2410508     12.2410508    6[6-(1,6),6-(1,6),6-(1,6)]
   129     11.6141839     11.6141839     11.6141839    6[1-(0),6-(1,7),6-(6,6)]
   130     10.2411122     10.2411122     10.2411122    6[1-(0),6-(1,6),7-(6,27)]
   131      0.8696578      0.8696578      0.8696578    6[1-(0),6-(1,6),6-(6,6)]
   132     13.6909377     13.6909377     13.6909377    6[1-(0),6-(1,6),6-(6,6)]
   133      7.2206288      7.2206288      7.2206288    6[6-(1,6),8-(0),8-(27)]
   134      7.1561589      7.1561589      7.1561589    6[1-(0),6-(1,6),6-(8,8)]
   135      7.1822212      7.1822212      7.1822212    6[1-(0),6-(1,6),6-(1,6)]
   136      7.0203606      7.0203606      7.0203606    6[6-(1,6),8-(27),8-(27)]
   137      7.1396985      7.1396985      7.1396985    6[1-(0),6-(1,6),6-(8,8)]
   138      7.0807154      7.0807154      7.0807154    6[1-(0),6-(1,6),6-(1,6)]
   139      9.3563657      9.3563657      9.3563657    6[1-(0),6-(1,6),7-(6,27)]
   140     10.7239506     10.7239506     10.7239506    6[1-(0),6-(1,7),6-(6,6)]
   141     11.3974553     11.3974553     11.3974553    6[6-(1,6),6-(1,6),6-(1,6)]
   142     10.6114712     10.6114712     10.6114712    6[1-(0),6-(1,7),6-(6,6)]
   143      9.2425146      9.2425146      9.2425146    6[1-(0),6-(1,6),7-(6,27)]
   144      3.6734126      3.6734126      3.6734126    6[1-(0),6-(1,6),7-(6,27)]
   145      2.3085711      2.3085711      2.3085711    6[1-(0),6-(1,7),6-(6,6)]
   146      1.4759492      1.4759492      1.4759492    6[6-(1,6),6-(1,6),6-(1,6)]
   147      2.1028161      2.1028161      2.1028161    6[1-(0),6-(1,7),6-(6,6)]
   148      3.4758878      3.4758878      3.4758878    6[1-(0),6-(1,6),7-(6,27)]
   149     12.8473422     12.8473422     12.8473422    6[1-(0),6-(1,6),6-(6,6)]
   150      0.0260623      0.0260623      0.0260623    6[1-(0),6-(1,6),6-(6,6)]
   151      6.4963712      6.4963712      6.4963712    6[6-(1,6),8-(0),8-(27)]
   152      6.5608411      6.5608411      6.5608411    6[1-(0),6-(1,6),6-(8,8)]
   153      6.5347788      6.5347788      6.5347788    6[1-(0),6-(1,6),6-(1,6)]
   154      6.6966394      6.6966394      6.6966394    6[6-(1,6),8-(27),8-(27)]
   155      6.5773015      6.5773015      6.5773015    6[1-(0),6-(1,6),6-(8,8)]
   156      6.6362846      6.6362846      6.6362846    6[1-(0),6-(1,6),6-(1,6)]
   157      9.3563657      9.3563657      9.3563657    6[1-(0),6-(1,6),7-(6,27)]
   158     10.7239506     10.7239506     10.7239506    6[1-(0),6-(1,7),6-(6,6)]
   159     11.3974553     11.3974553     11.3974553    6[6-(1,6),6-(1,6),6-(1,6)]
   160     10.6114712     10.6114712     10.6114712    6[1-(0),6-(1,7),6-(6,6)]
   161      9.2425146      9.2425146      9.2425146    6[1-(0),6-(1,6),7-(6,27)]
   162      3.6734126      3.6734126      3.6734126    6[1-(0),6-(1,6),7-(6,27)]
   163      2.3085711      2.3085711      2.3085711    6[1-(0),6-(1,7),6-(6,6)]
   164      1.4759492      1.4759492      1.4759492    6[6-(1,6),6-(1,6),6-(1,6)]
   165      2.1028161      2.1028161      2.1028161    6[1-(0),6-(1,7),6-(6,6)]
   166      3.4758878      3.4758878      3.4758878    6[1-(0),6-(1,6),7-(6,27)]
   167     12.8473422     12.8473422     12.8473422    6[1-(0),6-(1,6),6-(6,6)]
   168      0.0260623      0.0260623      0.0260623    6[1-(0),6-(1,6),6-(6,6)]
   169      6.4963712      6.4963712      6.4963712    6[6-(1,6),8-(0),8-(27)]
   170      6.5608411      6.5608411      6.5608411    6[1-(0),6-(1,6),6-(8,8)]
   171      6.5347788      6.5347788      6.5347788    6[1-(0),6-(1,6),6-(1,6)]
   172      6.6966394      6.6966394      6.6966394    6[6-(1,6),8-(27),8-(27)]
   173      6.5773015      6.5773015      6.5773015    6[1-(0),6-(1,6),6-(8,8)]
   174      6.6362846      6.6362846      6.6362846    6[1-(0),6-(1,6),6-(1,6)]
   175      4.3606343      4.3606343      4.3606343    6[1-(0),6-(1,6),7-(6,27)]
   176      2.9930494      2.9930494      2.9930494    6[1-(0),6-(1,7),6-(6,6)]
   177      2.3195447      2.3195447      2.3195447    6[6-(1,6),6-(1,6),6-(1,6)]
   178      3.1055288      3.1055288      3.1055288    6[1-(0),6-(1,7),6-(6,6)]
   179      4.4744854      4.4744854      4.4744854    6[1-(0),6-(1,6),7-(6,27)]
   180     10.0435874     10.0435874     10.0435874    6[1-(0),6-(1,6),7-(6,27)]
   181     11.4084289     11.4084289     11.4084289    6[1-(0),6-(1,7),6-(6,6)]
   182     12.2410508     12.2410508     12.2410508    6[6-(1,6),6-(1,6),6-(1,6)]
   183     11.6141839     11.6141839     11.6141839    6[1-(0),6-(1,7),6-(6,6)]
   184     10.2411122     10.2411122     10.2411122    6[1-(0),6-(1,6),7-(6,27)]
   185      0.8696578      0.8696578      0.8696578    6[1-(0),6-(1,6),6-(6,6)]
   186     13.6909377     13.6909377     13.6909377    6[1-(0),6-(1,6),6-(6,6)]
   187      7.2206288      7.2206288      7.2206288    6[6-(1,6),8-(0),8-(27)]
   188      7.1561589      7.1561589      7.1561589    6[1-(0),6-(1,6),6-(8,8)]
   189      7.1822212      7.1822212      7.1822212    6[1-(0),6-(1,6),6-(1,6)]
   190      7.0203606      7.0203606      7.0203606    6[6-(1,6),8-(27),8-(27)]
   191      7.1396985      7.1396985      7.1396985    6[1-(0),6-(1,6),6-(8,8)]
   192      7.0807154      7.0807154      7.0807154    6[1-(0),6-(1,6),6-(1,6)]
   193      2.4978657      2.4978657      2.4978657    6[1-(0),6-(1,6),7-(6,27)]
   194      3.8654506      3.8654506      3.8654506    6[1-(0),6-(1,7),6-(6,6)]
   195      4.5389553      4.5389553      4.5389553    6[6-(1,6),6-(1,6),6-(1,6)]
   196      3.7529712      3.7529712      3.7529712    6[1-(0),6-(1,7),6-(6,6)]
   197      2.3840146      2.3840146      2.3840146    6[1-(0),6-(1,6),7-(6,27)]
   198     10.5319126     10.5319126     10.5319126    6[1-(0),6-(1,6),7-(6,27)]
   199      9.1670711      9.1670711      9.1670711    6[1-(0),6-(1,7),6-(6,6)]
   200      8.3344492      8.3344492      8.3344492    6[6-(1,6),6-(1,6),6-(1,6)]
   201      8.9613161      8.9613161      8.9613161    6[1-(0),6-(1,7),6-(6,6)]
   202     10.3343878     10.3343878     10.3343878    6[1-(0),6-(1,6),7-(6,27)]
   203      5.9888422      5.9888422      5.9888422    6[1-(0),6-(1,6),6-(6,6)]
   204      6.8845623      6.8845623      6.8845623    6[1-(0),6-(1,6),6-(6,6)]
   205     13.3548712     13.3548712     13.3548712    6[6-(1,6),8-(0),8-(27)]
   206     13.4193411     13.4193411     13.4193411    6[1-(0),6-(1,6),6-(8,8)]
   207     13.3932788     13.3932788     13.3932788    6[1-(0),6-(1,6),6-(1,6)]
   208     13.5551394     13.5551394     13.5551394    6[6-(1,6),8-(27),8-(27)]
   209     13.4358015     13.4358015     13.4358015    6[1-(0),6-(1,6),6-(8,8)]
   210     13.4947846     13.4947846     13.4947846    6[1-(0),6-(1,6),6-(1,6)]
   211     11.2191343     11.2191343     11.2191343    6[1-(0),6-(1,6),7-(6,27)]
   212      9.8515494      9.8515494      9.8515494    6[1-(0),6-(1,7),6-(6,6)]
   213      9.1780447      9.1780447      9.1780447    6[6-(1,6),6-(1,6),6-(1,6)]
   214      9.9640288      9.9640288      9.9640288    6[1-(0),6-(1,7),6-(6,6)]
   215     11.3329854     11.3329854     11.3329854    6[1-(0),6-(1,6),7-(6,27)]
   216      3.1850874      3.1850874      3.1850874    6[1-(0),6-(1,6),7-(6,27)]
   217      4.5499289      4.5499289      4.5499289    6[1-(0),6-(1,7),6-(6,6)]
   218      5.3825508      5.3825508      5.3825508    6[6-(1,6),6-(1,6),6-(1,6)]
   219      4.7556839      4.7556839      4.7556839    6[1-(0),6-(1,7),6-(6,6)]
   220      3.3826122      3.3826122      3.3826122    6[1-(0),6-(1,6),7-(6,27)]
   221      7.7281578      7.7281578      7.7281578    6[1-(0),6-(1,6),6-(6,6)]
   222      6.8324377      6.8324377      6.8324377    6[1-(0),6-(1,6),6-(6,6)]
   223      0.3621288      0.3621288      0.3621288    6[6-(1,6),8-(0),8-(27)]
   224      0.2976589      0.2976589      0.2976589    6[1-(0),6-(1,6),6-(8,8)]
   225      0.3237212      0.3237212      0.3237212    6[1-(0),6-(1,6),6-(1,6)]
   226      0.1618606      0.1618606      0.1618606    6[6-(1,6),8-(27),8-(27)]
   227      0.2811985      0.2811985      0.2811985    6[1-(0),6-(1,6),6-(8,8)]
   228      0.2222154      0.2222154      0.2222154    6[1-(0),6-(1,6),6-(1,6)]
   229     11.2191343     11.2191343     11.2191343    6[1-(0),6-(1,6),7-(6,27)]
   230      9.8515494      9.8515494      9.8515494    6[1-(0),6-(1,7),6-(6,6)]
   231      9.1780447      9.1780447      9.1780447    6[6-(1,6),6-(1,6),6-(1,6)]
   232      9.9640288      9.9640288      9.9640288    6[1-(0),6-(1,7),6-(6,6)]
   233     11.3329854     11.3329854     11.3329854    6[1-(0),6-(1,6),7-(6,27)]
   234      3.1850874      3.1850874      3.1850874    6[1-(0),6-(1,6),7-(6,27)]
   235      4.5499289      4.5499289      4.5499289    6[1-(0),6-(1,7),6-(6,6)]
   236      5.3825508      5.3825508      5.3825508    6[6-(1,6),6-(1,6),6-(1,6)]
   237      4.7556839      4.7556839      4.7556839    6[1-(0),6-(1,7),6-(6,6)]
   238      3.3826122      3.3826122      3.3826122    6[1-(0),6-(1,6),7-(6,27)]
   239      7.7281578      7.7281578      7.7281578    6[1-(0),6-(1,6),6-(6,6)]
   240      6.8324377      6.8324377      6.8324377    6[1-(0),6-(1,6),6-(6,6)]
   241      0.3621288      0.3621288      0.3621288    6[6-(1,6),8-(0),8-(27)]
   242      0.2976589      0.2976589      0.2976589    6[1-(0),6-(1,6),6-(8,8)]
   243      0.3237212      0.3237212      0.3237212    6[1-(0),6-(1,6),6-(1,6)]
   244      0.1618606      0.1618606      0.1618606    6[6-(1,6),8-(27),8-(27)]
   245      0.2811985      0.2811985      0.2811985    6[1-(0),6-(1,6),6-(8,8)]
   246      0.2222154      0.2222154      0.2222154    6[1-(0),6-(1,6),6-(1,6)]
   247      2.4978657      2.4978657      2.4978657    6[1-(0),6-(1,6),7-(6,27)]
   248      3.8654506      3.8654506      3.8654506    6[1-(0),6-(1,7),6-(6,6)]
   249      4.5389553      4.5389553      4.5389553    6[6-(1,6),6-(1,6),6-(1,6)]
   250      3.7529712      3.7529712      3.7529712    6[1-(0),6-(1,7),6-(6,6)]
   251      2.3840146      2.3840146      2.3840146    6[1-(0),6-(1,6),7-(6,27)]
   252     10.5319126     10.5319126     10.5319126    6[1-(0),6-(1,6),7-(6,27)]
   253      9.1670711      9.1670711      9.1670711    6[1-(0),6-(1,7),6-(6,6)]
   254      8.3344492      8.3344492      8.3344492    6[6-(1,6),6-(1,6),6-(1,6)]
   255      8.9613161      8.9613161      8.9613161    6[1-(0),6-(1,7),6-(6,6)]
   256     10.3343878     10.3343878     10.3343878    6[1-(0),6-(1,6),7-(6,27)]
   257      5.9888422      5.9888422      5.9888422    6[1-(0),6-(1,6),6-(6,6)]
   258      6.8845623      6.8845623      6.8845623    6[1-(0),6-(1,6),6-(6,6)]
   259     13.3548712     13.3548712     13.3548712    6[6-(1,6),8-(0),8-(27)]
   260     13.4193411     13.4193411     13.4193411    6[1-(0),6-(1,6),6-(8,8)]
   261     13.3932788     13.3932788     13.3932788    6[1-(0),6-(1,6),6-(1,6)]
   262     13.5551394     13.5551394     13.5551394    6[6-(1,6),8-(27)]
   263     13.4358015     13.4358015     13.4358015    6[1-(0),6-(1,6),6-(8)]
   264     13.4947846     13.4947846     13.4947846    6[1-(0),6-(1,6),6-(1,6)]
   265      5.1342731      5.1342731      5.1342731    7[6-(1,6),6-(1,6),27-(7,8,8,8)]
   266      9.4359243      9.4359243      9.4359243    7[6-(1,6),6-(1,6),27-(7,8,8,8)]
   267      8.5827269      8.5827269      8.5827269    7[6-(1,6),6-(1,6),27-(7,8,8,8)]
   268      4.2810757      4.2810757      4.2810757    7[6-(1,6),6-(1,6),27-(7,8,8,8)]
   269      8.5827269      8.5827269      8.5827269    7[6-(1,6),6-(1,6),27-(7,8,8,8)]
   270      4.2810757      4.2810757      4.2810757    7[6-(1,6),6-(1,6),27-(7,8,8,8)]
   271      5.1342731      5.1342731      5.1342731    7[6-(1,6),6-(1,6),27-(7,8,8,8)]
   272      9.4359243      9.4359243      9.4359243    7[6-(1,6),6-(1,6),27-(7,8,8,8)]
   273      1.7242269      1.7242269      1.7242269    7[6-(1,6),6-(1,6),27-(7,8,8,8)]
   274     11.1395757     11.1395757     11.1395757    7[6-(1,6),6-(1,6),27-(7,8,8,8)]
   275     11.9927731     11.9927731     11.9927731    7[6-(1,6),6-(1,6),27-(7,8,8,8)]
   276      2.5774243      2.5774243      2.5774243    7[6-(1,6),6-(1,6),27-(7,8,8,8)]
   277     11.9927731     11.9927731     11.9927731    7[6-(1,6),6-(1,6),27-(7,8,8)]
   278      2.5774243      2.5774243      2.5774243    7[6-(1,6),6-(1,6),27-(7,8,8)]
   279      1.7242269      1.7242269      1.7242269    7[6-(1,6),6-(1,6),27-(7,8,8,8)]
   280     11.1395757     11.1395757     11.1395757    7[6-(1,6),6-(1,6),27-(7,8,8,8)]
   281      7.2137703      7.2137703      7.2137703    8[6-(6,8),27-(7,7,8,8)]
   282      7.2631515      7.2631515      7.2631515    8[6-(6,8)]
   283      7.4675348      7.4675348      7.4675348    8[6-(6,8),27-(7,7,8,8)]
   284      6.4949995      6.4949995      6.4949995    8[6-(6,8),27-(7,7,8,8)]
   285      6.5032297      6.5032297      6.5032297    8[6-(6,8),27-(7,7,8,8)]
   286      6.4538485      6.4538485      6.4538485    8[6-(6,8)]
   287      6.2494652      6.2494652      6.2494652    8[6-(6,8),27-(7,7,8,8)]
   288      7.2220005      7.2220005      7.2220005    8[6-(6,8),27-(7,7,8,8)]
   289      6.5032297      6.5032297      6.5032297    8[6-(6,8),27-(7,7,8,8)]
   290      6.4538485      6.4538485      6.4538485    8[6-(6,8)]
   291      6.2494652      6.2494652      6.2494652    8[6-(6,8),27-(7,7,8,8)]
   292      7.2220005      7.2220005      7.2220005    8[6-(6,8),27-(7,7,8,8)]
   293      7.2137703      7.2137703      7.2137703    8[6-(6,8),27-(7,7,8,8)]
   294      7.2631515      7.2631515      7.2631515    8[6-(6,8)]
   295      7.4675348      7.4675348      7.4675348    8[6-(6,8),27-(7,7,8,8)]
   296      6.4949995      6.4949995      6.4949995    8[6-(6,8),27-(7,7,8,8)]
   297     13.3617297     13.3617297     13.3617297    8[6-(6,8),27-(7,7,8,8)]
   298     13.3123485     13.3123485     13.3123485    8[6-(6,8)]
   299     13.1079652     13.1079652     13.1079652    8[6-(6,8),27-(7,7,8,8)]
   300      0.3635005      0.3635005      0.3635005    8[6-(6,8),27-(7,7,8,8)]
   301      0.3552703      0.3552703      0.3552703    8[6-(6,8),27-(7,7,8,8)]
   302      0.4046515      0.4046515      0.4046515    8[6-(6,8)]
   303      0.6090348      0.6090348      0.6090348    8[6-(6,8),27-(7,7,8)]
   304     13.3534995     13.3534995     13.3534995    8[6-(6,8),27-(7,7,8,8)]
   305      0.3552703      0.3552703      0.3552703    8[6-(6,8),27-(7,7,8)]
   306      0.4046515      0.4046515      0.4046515    8[6-(6,8)]
   307      0.6090348      0.6090348      0.6090348    8[6-(6,8),27-(7,7,8,8)]
   308     13.3534995     13.3534995     13.3534995    8[6-(6,8),27-(7,7,8,8)]
   309     13.3617297     13.3617297     13.3617297    8[6-(6,8),27-(7,7,8,8)]
   310     13.3123485     13.3123485     13.3123485    8[6-(6,8)]
   311     13.1079652     13.1079652     13.1079652    8[6-(6),27-(7,7,8,8)]
