# Supplementary material for: A collection of forcefield precursors for metal–organic frameworks
Source: RSC Adv. 2019 Nov 13;9(63):36492–507. doi: 10.1039/c9ra07327b (PMC9075174; doi:10.1039/c9ra07327b)
Supplement: RA-009-C9RA07327B-s3248 [file RA-009-C9RA07327B-s3248.txt]

QOWLEU_clean_h

6.7923    0.00000000    0.00000000
-2.26407397    14.92960244    0.00000000
2.26407397    7.46479563    12.92941821

     1  2.13912042015  2.13912042015  2.13912042015    27[8-(6),8-(6,27),8-(6,27),8-(6,27),8-(6,27)]
     2  4.40321905878  4.40321905878  4.40321905878    27[8-(6),8-(6,27),8-(6,27),8-(6,27),8-(6,27)]
     3-0.124974438927-0.124974438927-0.124974438927    27[8-(6),8-(6,27),8-(6,27),8-(6,27),8-(6,27)]
     4  4.65317957985  4.65317957985  4.65317957985    27[8-(6),8-(6,27),8-(6,27),8-(6,27),8-(6,27)]
     5  2.38908094122  2.38908094122  2.38908094122    27[8-(6),8-(6,27),8-(6,27),8-(6,27),8-(6,27)]
     6  6.91727443893  6.91727443893  6.91727443893    27[8-(6),8-(6,27),8-(6,27),8-(6,27),8-(6,27)]
     7  1.74312928329  1.74312928329  1.74312928329    6[6-(6,6),8-(27),8-(27,27)]
     8 0.813264233239 0.813264233239 0.813264233239    6[6-(1,6),6-(6,8),6-(8,8)]
     9   6.2335209842   6.2335209842   6.2335209842    6[6-(1,6),6-(6,6),8-(27,27)]
    10  1.32404443577  1.32404443577  1.32404443577    6[1-(0),6-(6,6),6-(6,8)]
    11  4.00723740986  4.00723740986  4.00723740986    6[6-(6,6),8-(27),8-(27,27)]
    12  3.07737456975  3.07737456975  3.07737456975    6[6-(1,6),6-(6,8),6-(8,8)]
    13  1.70532882964  1.70532882964  1.70532882964    6[6-(6),6-(6,6),8-(27,27)]
    14  5.85223369319  5.85223369319  5.85223369319    6[1-(0),6-(6,6),6-(6,8)]
    15  6.27132507685  6.27132507685  6.27132507685    6[6-(6,6),8-(27),8-(27,27)]
    16  5.34145535701  5.34145535701  5.34145535701    6[6-(1,6),6-(6,8),6-(8,8)]
    17  3.96941054617  3.96941054617  3.96941054617    6[6-(6),6-(6,6),8-(27,27)]
    18  3.58815891105  3.58815891105  3.58815891105    6[1-(0),6-(6,6),6-(6,8)]
    19  5.04917071671  5.04917071671  5.04917071671    6[6-(6,6),8-(27),8-(27,27)]
    20  5.97903576676  5.97903576676  5.97903576676    6[6-(1,6),6-(6,8),6-(8,8)]
    21 0.558779015804 0.558779015804 0.558779015804    6[6-(1,6),6-(6,6),8-(27,27)]
    22  5.46825556423  5.46825556423  5.46825556423    6[1-(0),6-(6,6),6-(6,8)]
    23  2.78506259014  2.78506259014  2.78506259014    6[6-(6,6),8-(27),8-(27,27)]
    24  3.71492543025  3.71492543025  3.71492543025    6[6-(6),6-(6,8),6-(8,8)]
    25  5.08697117036  5.08697117036  5.08697117036    6[6-(1,6),6-(6,6),8-(27,27)]
    26 0.940066306815 0.940066306815 0.940066306815    6[6-(6,6),6-(6,8)]
    27 0.520974923154 0.520974923154 0.520974923154    6[1-(0),6-(6,6),8-(27),8-(27,27)]
    28  1.45084464299  1.45084464299  1.45084464299    6[6-(1,8,8),6-(6),6-(6,8)]
    29  2.82288945383  2.82288945383  2.82288945383    6[6-(1,6),6-(6,6),8-(27,27)]
    30  3.20414108895  3.20414108895  3.20414108895    6[6-(6,6),6-(6,8)]
    31  2.73955925599  2.73955925599  2.73955925599    7[8-(0)]
    32  5.00365225652  5.00365225652  5.00365225652    7[8-(0)]
    33 0.475471487487 0.475471487487 0.475471487487    7[8-(0)]
    34  4.05274074401  4.05274074401  4.05274074401    7[8-(0)]
    35  1.78864774348  1.78864774348  1.78864774348    7[8-(0)]
    36  6.31682851251  6.31682851251  6.31682851251    7[8-(0)]
    37  1.25883863689  1.25883863689  1.25883863689    8[6-(6,8),27-(8,8,8,8),27-(8,8,8,8)]
    38  2.82106548161  2.82106548161  2.82106548161    8[6-(6,8),27-(8,8,8,8)]
    39    5.646667826    5.646667826    5.646667826    8[6-(6,6),27-(8,8,8,8),27-(8,8,8,8)]
    40  3.03842339217  3.03842339217  3.03842339217    8[7-(0)]
    41  3.52294267154  3.52294267154  3.52294267154    8[6-(6,8),27-(8,8,8,8),27-(8,8,8,8)]
    42  5.08517680205  5.08517680205  5.08517680205    8[6-(6,8),27-(8,8,8,8)]
    43  1.11846986154  1.11846986154  1.11846986154    8[6-(6,6),27-(8,8,8,8),27-(8,8,8,8)]
    44  5.30250860713  5.30250860713  5.30250860713    8[7-(0)]
    45  5.78703749157  5.78703749157  5.78703749157    8[6-(6,8),27-(8,8,8,8),27-(8,8,8,8)]
    46 0.556963516341 0.556963516341 0.556963516341    8[6-(6,8),27-(8,8,8,8)]
    47  3.38255851246  3.38255851246  3.38255851246    8[6-(6,6),27-(8,8,8,8),27-(8,8,8,8)]
    48 0.774334600692 0.774334600692 0.774334600692    8[7-(0)]
    49  5.53346136311  5.53346136311  5.53346136311    8[6-(6,8),27-(8,8,8,8),27-(8,8,8,8)]
    50  3.97123451839  3.97123451839  3.97123451839    8[6-(6,8),27-(8,8,8,8)]
    51    1.145632174    1.145632174    1.145632174    8[6-(6,6),27-(8,8,8,8),27-(8,8,8,8)]
    52  3.75387660783  3.75387660783  3.75387660783    8[7-(0)]
    53  3.26935732846  3.26935732846  3.26935732846    8[6-(6,8),27-(8,8,8,8),27-(8,8,8,8)]
    54  1.70712319795  1.70712319795  1.70712319795    8[6-(6,8),27-(8,8,8,8)]
    55  5.67383013846  5.67383013846  5.67383013846    8[6-(6,6),27-(8,8,8,8),27-(8,8,8,8)]
    56  1.48979139287  1.48979139287  1.48979139287    8[7-(0)]
    57  1.00526250843  1.00526250843  1.00526250843    8[6-(1,6,8),27-(8,8,8,8),27-(8,8,8,8)]
    58  6.23533648366  6.23533648366  6.23533648366    8[6-(1,6,8),27-(8,8,8,8)]
    59  3.40974148754  3.40974148754  3.40974148754    8[6-(6,6),27-(8,8,8,8),27-(8,8,8,8)]
    60  6.01796539931  6.01796539931  6.01796539931    8[7-(0)]
    61  2.42072820827  2.42072820827  2.42072820827    1[6-(6,6)]
    62  6.94891933829  6.94891933829  6.94891933829    1[6-(6,6)]
    63  4.68484376744  4.68484376744  4.68484376744    1[6-(6,6)]
    64  4.37157179173  4.37157179173  4.37157179173    1[6-(6,6)]
    65 0.105288043561 0.105288043561 0.105288043561    1[6-(6,8,8)]
