# Supplementary material for: A collection of forcefield precursors for metal–organic frameworks
Source: RSC Adv. 2019 Nov 13;9(63):36492–507. doi: 10.1039/c9ra07327b (PMC9075174; doi:10.1039/c9ra07327b)
Supplement: RA-009-C9RA07327B-s3249 [file RA-009-C9RA07327B-s3249.txt]

QUPHIT_clean

9.4092    0.00000000    0.00000000
0.0    10.3376    0.00000000
0.0    -1.68945118    24.29432781

     1         4.7046         4.7046         4.7046    27[7-(6,6),7-(6,6),8-(6),8-(6)]
     2         4.7046         4.7046         4.7046    27[7-(6,6),7-(6,6),8-(6),8-(6)]
     3    1.538498292    1.538498292    1.538498292    27[7-(6,6),7-(6,6),8-(6),8-(6)]
     4    7.870701708    7.870701708    7.870701708    27[7-(6,6),7-(6,6),8-(6),8-(6)]
     5     5.07814524     5.07814524     5.07814524    1[6-(6,6)]
     6     7.21026996     7.21026996     7.21026996    1[6-(6,6)]
     7     8.34407856     8.34407856     8.34407856    1[6-(6,6)]
     8     3.53127276     3.53127276     3.53127276    1[6-(6,7)]
     9      1.8630216      1.8630216      1.8630216    1[6-(6,6)]
    10     0.90986964     0.90986964     0.90986964    1[6-(6,6)]
    11     2.58188448     2.58188448     2.58188448    1[6-(6,7)]
    12      0.1599564      0.1599564      0.1599564    1[6-(1,6,8)]
    13     8.41464756     8.41464756     8.41464756    1[6-(1,6,8)]
    14     7.80869508     7.80869508     7.80869508    1[6-(1,6,8)]
    15     6.85742496     6.85742496     6.85742496    1[6-(1,6,8)]
    16     5.80453548     5.80453548     5.80453548    1[6-(6,6)]
    17      3.9377502      3.9377502      3.9377502    1[6-(6,7)]
    18     2.35418184     2.35418184     2.35418184    1[6-(6,7)]
    19     4.19273952     4.19273952     4.19273952    1[6-(6,6)]
    20     5.41593552     5.41593552     5.41593552    1[8-(6)]
    21     5.07814524     5.07814524     5.07814524    1[6-(6,6)]
    22     7.21026996     7.21026996     7.21026996    1[6-(6,6)]
    23     8.34407856     8.34407856     8.34407856    1[6-(6,6)]
    24     3.53127276     3.53127276     3.53127276    1[6-(6,7)]
    25      1.8630216      1.8630216      1.8630216    1[6-(6,6)]
    26     0.90986964     0.90986964     0.90986964    1[6-(6,6)]
    27     2.58188448     2.58188448     2.58188448    1[6-(6,7)]
    28      0.1599564      0.1599564      0.1599564    1[6-(1,6,8)]
    29     8.41464756     8.41464756     8.41464756    1[6-(1,6,8)]
    30     7.80869508     7.80869508     7.80869508    1[6-(1,6,8)]
    31     6.85742496     6.85742496     6.85742496    1[6-(1,6,8)]
    32     5.80453548     5.80453548     5.80453548    1[6-(6,6)]
    33      3.9377502      3.9377502      3.9377502    1[6-(6,7)]
    34     2.35418184     2.35418184     2.35418184    1[6-(6,7)]
    35     4.19273952     4.19273952     4.19273952    1[6-(6,6)]
    36     5.41593552     5.41593552     5.41593552    1[8-(6)]
    37     4.33105476     4.33105476     4.33105476    1[6-(6,6)]
    38     2.19893004     2.19893004     2.19893004    1[6-(6,6)]
    39     1.06512144     1.06512144     1.06512144    1[6-(6,6)]
    40     5.87792724     5.87792724     5.87792724    1[6-(6,7)]
    41      7.5461784      7.5461784      7.5461784    1[6-(6,6)]
    42     8.49933036     8.49933036     8.49933036    1[6-(6,6)]
    43     6.82731552     6.82731552     6.82731552    1[6-(6,7)]
    44      9.2492436      9.2492436      9.2492436    1[6-(1,6,8)]
    45     0.99455244     0.99455244     0.99455244    1[6-(1,6,8)]
    46     1.60050492     1.60050492     1.60050492    1[6-(1,6,8)]
    47     2.55177504     2.55177504     2.55177504    1[6-(1,6,8)]
    48     3.60466452     3.60466452     3.60466452    1[6-(6,6)]
    49      5.4714498      5.4714498      5.4714498    1[6-(6,7)]
    50     7.05501816     7.05501816     7.05501816    1[6-(6,7)]
    51     5.21646048     5.21646048     5.21646048    1[6-(6,6)]
    52     3.99326448     3.99326448     3.99326448    1[8-(6)]
    53     4.33105476     4.33105476     4.33105476    1[6-(6,6)]
    54     2.19893004     2.19893004     2.19893004    1[6-(6,6)]
    55     1.06512144     1.06512144     1.06512144    1[6-(6,6)]
    56     5.87792724     5.87792724     5.87792724    1[6-(6,7)]
    57      7.5461784      7.5461784      7.5461784    1[6-(6,6)]
    58     8.49933036     8.49933036     8.49933036    1[6-(6,6)]
    59     6.82731552     6.82731552     6.82731552    1[6-(6,7)]
    60      9.2492436      9.2492436      9.2492436    1[6-(1,6,8)]
    61     0.99455244     0.99455244     0.99455244    1[6-(1,6,8)]
    62     1.60050492     1.60050492     1.60050492    1[6-(1,6)]
    63     2.55177504     2.55177504     2.55177504    1[6-(1,6)]
    64     3.60466452     3.60466452     3.60466452    1[6-(6,6)]
    65      5.4714498      5.4714498      5.4714498    1[6-(6,7)]
    66     7.05501816     7.05501816     7.05501816    1[6-(6,7)]
    67     5.21646048     5.21646048     5.21646048    1[6-(6,6)]
    68     3.99326448     3.99326448     3.99326448    1[8-(6)]
    69      6.4076652      6.4076652      6.4076652    6[6-(6,6),8-(0),8-(27)]
    70     6.67959108     6.67959108     6.67959108    6[6-(1,6),6-(1,6),6-(8,8)]
    71     5.80171272     5.80171272     5.80171272    6[1-(0),6-(6,6),6-(6,8)]
    72       5.998365       5.998365       5.998365    6[6-(1,6),6-(1,6),8-(1)]
    73     7.08136392     7.08136392     7.08136392    6[1-(0),6-(6,6),6-(6,8)]
    74     7.98464712     7.98464712     7.98464712    6[6-(1,6),6-(1,6),6-(8,8)]
    75     7.76164908     7.76164908     7.76164908    6[1-(0),6-(6,6),6-(6,6)]
    76      9.1551516      9.1551516      9.1551516    6[6-(6,6),8-(0),8-(27)]
    77     2.99588928     2.99588928     2.99588928    6[1-(0),6-(1,6),7-(6,27)]
    78     2.01262788     2.01262788     2.01262788    6[1-(0),6-(1,7),6-(6,8)]
    79      1.2514236      1.2514236      1.2514236    6[6-(1,6),6-(1,6),8-(6)]
    80     1.44337128     1.44337128     1.44337128    6[1-(0),6-(1,7),6-(6,8)]
    81     2.44921476     2.44921476     2.44921476    6[1-(0),6-(1,6),7-(6,27)]
    82     8.98296324     8.98296324     8.98296324    6[1-(0),1-(0),6-(6,6,6),8-(6)]
    83     7.26954792     7.26954792     7.26954792    6[1-(0),1-(0),6-(6,6,6),8-(6)]
    84     5.20705128     5.20705128     5.20705128    6[6-(1,6),6-(1,6),8-(6)]
    85     5.12048664     5.12048664     5.12048664    6[1-(0),6-(1,7),6-(6,8)]
    86     3.99514632     3.99514632     3.99514632    6[1-(0),6-(1,6),7-(6,27)]
    87     3.06645828     3.06645828     3.06645828    6[1-(0),6-(1,6),7-(6,27)]
    88      4.1588664      4.1588664      4.1588664    6[1-(0),6-(1,7),6-(6,8)]
    89      6.4076652      6.4076652      6.4076652    6[6-(6,6),8-(0),8-(27)]
    90     6.67959108     6.67959108     6.67959108    6[6-(1,6),6-(1,6),6-(8,8)]
    91     5.80171272     5.80171272     5.80171272    6[1-(0),6-(6,6),6-(6,8)]
    92       5.998365       5.998365       5.998365    6[6-(1,6),6-(1,6),8-(1)]
    93     7.08136392     7.08136392     7.08136392    6[1-(0),6-(6,6),6-(6,8)]
    94     7.98464712     7.98464712     7.98464712    6[6-(1,6),6-(1,6),6-(8,8)]
    95     7.76164908     7.76164908     7.76164908    6[1-(0),6-(6,6),6-(6,6)]
    96      9.1551516      9.1551516      9.1551516    6[6-(6,6),8-(0),8-(27)]
    97     2.99588928     2.99588928     2.99588928    6[1-(0),6-(1,6),7-(6,27)]
    98     2.01262788     2.01262788     2.01262788    6[1-(0),6-(1,7),6-(6,8)]
    99      1.2514236      1.2514236      1.2514236    6[6-(1,6),6-(1,6),8-(6)]
   100     1.44337128     1.44337128     1.44337128    6[1-(0),6-(1,7),6-(6,8)]
   101     2.44921476     2.44921476     2.44921476    6[1-(0),6-(1,6),7-(6,27)]
   102     8.98296324     8.98296324     8.98296324    6[1-(0),1-(0),6-(6,6,6),8-(6)]
   103     7.26954792     7.26954792     7.26954792    6[1-(0),1-(0),6-(6,6,6),8-(6)]
   104     5.20705128     5.20705128     5.20705128    6[6-(1,6),6-(1,6),8-(6)]
   105     5.12048664     5.12048664     5.12048664    6[1-(0),6-(1,7),6-(6,8)]
   106     3.99514632     3.99514632     3.99514632    6[1-(0),6-(1,6),7-(6,27)]
   107     3.06645828     3.06645828     3.06645828    6[1-(0),6-(1,6),7-(6,27)]
   108      4.1588664      4.1588664      4.1588664    6[1-(0),6-(1,7),6-(6,8)]
   109      3.0015348      3.0015348      3.0015348    6[6-(6,6),8-(0),8-(27)]
   110     2.72960892     2.72960892     2.72960892    6[6-(1,6),6-(1,6),6-(8,8)]
   111     3.60748728     3.60748728     3.60748728    6[1-(0),6-(6,6),6-(6,8)]
   112       3.410835       3.410835       3.410835    6[6-(1,6),6-(1,6),8-(1)]
   113     2.32783608     2.32783608     2.32783608    6[1-(0),6-(6,6),6-(6,8)]
   114     1.42455288     1.42455288     1.42455288    6[6-(1,6),6-(1,6),6-(8,8)]
   115     1.64755092     1.64755092     1.64755092    6[1-(0),6-(6,6),6-(6,6)]
   116      0.2540484      0.2540484      0.2540484    6[6-(6,6),8-(0),8-(27)]
   117     6.41331072     6.41331072     6.41331072    6[1-(0),6-(1,6),7-(6,27)]
   118     7.39657212     7.39657212     7.39657212    6[1-(0),6-(1,7),6-(6,8)]
   119      8.1577764      8.1577764      8.1577764    6[6-(1,6),6-(1,6),8-(6)]
   120     7.96582872     7.96582872     7.96582872    6[1-(0),6-(1,7),6-(6,8)]
   121     6.95998524     6.95998524     6.95998524    6[1-(0),6-(1,6),7-(6,27)]
   122     0.42623676     0.42623676     0.42623676    6[1-(0),1-(0),6-(6,6,6),8-(6)]
   123     2.13965208     2.13965208     2.13965208    6[1-(0),1-(0),6-(6,6,6),8-(6)]
   124     4.20214872     4.20214872     4.20214872    6[6-(1,6),6-(1,6),8-(6)]
   125     4.28871336     4.28871336     4.28871336    6[1-(0),6-(1,7),6-(6,8)]
   126     5.41405368     5.41405368     5.41405368    6[1-(0),6-(1,6),7-(6,27)]
   127     6.34274172     6.34274172     6.34274172    6[1-(0),6-(1,6),7-(6,27)]
   128      5.2503336      5.2503336      5.2503336    6[1-(0),6-(1,7),6-(6,8)]
   129      3.0015348      3.0015348      3.0015348    6[6-(6,6),8-(0),8-(27)]
   130     2.72960892     2.72960892     2.72960892    6[6-(1,6),6-(1,6),6-(8,8)]
   131     3.60748728     3.60748728     3.60748728    6[1-(0),6-(6,6),6-(6,8)]
   132       3.410835       3.410835       3.410835    6[6-(1,6),6-(1,6),8-(1)]
   133     2.32783608     2.32783608     2.32783608    6[1-(0),6-(6,6),6-(6,8)]
   134     1.42455288     1.42455288     1.42455288    6[6-(1,6),6-(1,6),6-(8,8)]
   135     1.64755092     1.64755092     1.64755092    6[1-(0),6-(6,6),6-(6,6)]
   136      0.2540484      0.2540484      0.2540484    6[6-(6,6),8-(0),8-(27)]
   137     6.41331072     6.41331072     6.41331072    6[1-(0),6-(1,6),7-(6,27)]
   138     7.39657212     7.39657212     7.39657212    6[1-(0),6-(1,7),6-(6,8)]
   139      8.1577764      8.1577764      8.1577764    6[6-(1,6),6-(1,6),8-(6)]
   140     7.96582872     7.96582872     7.96582872    6[1-(0),6-(1,7),6-(6,8)]
   141     6.95998524     6.95998524     6.95998524    6[1-(0),6-(1,6),7-(6,27)]
   142     0.42623676     0.42623676     0.42623676    6[1-(0),1-(0),6-(6,6,6),8-(6)]
   143     2.13965208     2.13965208     2.13965208    6[1-(0),1-(0),6-(6,6,6)]
   144     4.20214872     4.20214872     4.20214872    6[6-(1,6),6-(1,6)]
   145     4.28871336     4.28871336     4.28871336    6[1-(0),6-(1,7),6-(6)]
   146     5.41405368     5.41405368     5.41405368    6[1-(0),6-(1,6),7-(6,27)]
   147     6.34274172     6.34274172     6.34274172    6[1-(0),6-(1,6),7-(6,27)]
   148      5.2503336      5.2503336      5.2503336    6[1-(0),6-(1,7),6-(6)]
   149      8.1342534      8.1342534      8.1342534    6[6-(1,1,8),6-(1,1,8),6-(1,1,8),6-(1,1,8)]
   150      1.2749466      1.2749466      1.2749466    6[6-(1,1),6-(1,1,8),6-(1,1,8),6-(1,1,8)]
   151     3.23488296     3.23488296     3.23488296    7[6-(1,6),6-(1,6),27-(7,8,8)]
   152      2.9733072      2.9733072      2.9733072    7[6-(1,6),6-(1,6),27-(7,8,8)]
   153     3.23488296     3.23488296     3.23488296    7[6-(1,6),6-(1,6),27-(7,8,8)]
   154      2.9733072      2.9733072      2.9733072    7[6-(1,6),6-(1,6),27-(7,8,8)]
   155     6.17431704     6.17431704     6.17431704    7[6-(1,6),6-(1,6),27-(7,8,8)]
   156      6.4358928      6.4358928      6.4358928    7[6-(1,6),6-(1,6),27-(7,8,8)]
   157     6.17431704     6.17431704     6.17431704    7[6-(1,6),6-(1,6),27-(7,8,8)]
   158      6.4358928      6.4358928      6.4358928    7[6-(1,6),6-(1,6),27-(7,8,8)]
   159     6.98915376     6.98915376     6.98915376    8[6-(6,8)]
   160     5.57871468     5.57871468     5.57871468    8[6-(6,8),27-(7,7,8)]
   161     0.57113844     0.57113844     0.57113844    8[6-(6,8),27-(7,7,8)]
   162     9.26618016     9.26618016     9.26618016    8[6-(6,8)]
   163     5.10637284     5.10637284     5.10637284    8[1-(0),6-(6,6)]
   164     0.34061304     0.34061304     0.34061304    8[6-(1,1,6),6-(6,6)]
   165     6.25805892     6.25805892     6.25805892    8[6-(1,1,6),6-(6,6)]
   166     6.98915376     6.98915376     6.98915376    8[6-(6,8)]
   167     5.57871468     5.57871468     5.57871468    8[6-(6,8),27-(7,7,8)]
   168     0.57113844     0.57113844     0.57113844    8[6-(6,8),27-(7,7,8)]
   169     9.26618016     9.26618016     9.26618016    8[6-(6,8)]
   170     5.10637284     5.10637284     5.10637284    8[1-(0),6-(6,6)]
   171     0.34061304     0.34061304     0.34061304    8[6-(1,1,6),6-(6,6)]
   172     6.25805892     6.25805892     6.25805892    8[6-(1,1,6),6-(6,6)]
   173     2.42004624     2.42004624     2.42004624    8[6-(6,8)]
   174     3.83048532     3.83048532     3.83048532    8[6-(6,8),27-(7,7,8)]
   175     8.83806156     8.83806156     8.83806156    8[6-(6,8),27-(7,7,8)]
   176     0.14301984     0.14301984     0.14301984    8[6-(6,8)]
   177     4.30282716     4.30282716     4.30282716    8[1-(0),6-(6,6)]
   178     9.06858696     9.06858696     9.06858696    8[6-(1,1,6),6-(6,6)]
   179     3.15114108     3.15114108     3.15114108    8[6-(1,1,6),6-(6,6)]
   180     2.42004624     2.42004624     2.42004624    8[6-(6,8)]
   181     3.83048532     3.83048532     3.83048532    8[6-(6,8),27-(7,7,8)]
   182     8.83806156     8.83806156     8.83806156    8[6-(6,8),27-(7,7,8)]
   183     0.14301984     0.14301984     0.14301984    8[6-(6,8)]
   184     4.30282716     4.30282716     4.30282716    8[1-(0),6-(6,6)]
   185     9.06858696     9.06858696     9.06858696    8[6-(1,1,6),6-(6,6)]
