# Supplementary material for: A collection of forcefield precursors for metal–organic frameworks
Source: RSC Adv. 2019 Nov 13;9(63):36492–507. doi: 10.1039/c9ra07327b (PMC9075174; doi:10.1039/c9ra07327b)
Supplement: RA-009-C9RA07327B-s3250 [file RA-009-C9RA07327B-s3250.txt]

RARYOZ_clean

12.2275    0.00000000    0.00000000
0.0    14.4325    0.00000000
0.0    0.0    28.843

     1      1.5421323      1.5421323      1.5421323    64[8-(6),8-(6),8-(6),8-(6),8-(6),8-(6)]
     2    4.156983175    4.156983175    4.156983175    64[8-(6),8-(6),8-(6),8-(6),8-(6),8-(6)]
     3      7.6558823      7.6558823      7.6558823    64[8-(6),8-(6),8-(6),8-(6),8-(6),8-(6)]
     4   10.270733175   10.270733175   10.270733175    64[8-(6),8-(6),8-(6),8-(6),8-(6),8-(6)]
     5      1.5421323      1.5421323      1.5421323    64[8-(6),8-(6),8-(6),8-(6),8-(6),8-(6)]
     6    4.156983175    4.156983175    4.156983175    64[8-(6),8-(6),8-(6),8-(6),8-(6),8-(6)]
     7      7.6558823      7.6558823      7.6558823    64[8-(6),8-(6),8-(6),8-(6),8-(6),8-(6)]
     8   10.270733175   10.270733175   10.270733175    64[8-(6),8-(6),8-(6),8-(6),8-(6)]
     9    3.976260725    3.976260725    3.976260725    27[7-(6,6),7-(6,6),8-(6),8-(6)]
    10      9.0498173      9.0498173      9.0498173    27[7-(6,6),7-(6,6),7-(6,6),8-(6),8-(6),8-(6)]
    11   10.090010725   10.090010725   10.090010725    27[7-(6,6),7-(6,6),8-(6),8-(6)]
    12      2.9360673      2.9360673      2.9360673    27[7-(6,6),7-(6,6),7-(6,6),8-(6),8-(6),8-(6)]
    13    3.976260725    3.976260725    3.976260725    27[7-(6,6),7-(6,6),8-(6),8-(6)]
    14      9.0498173      9.0498173      9.0498173    27[7-(6,6),7-(6,6),7-(6,6),8-(6),8-(6),8-(6)]
    15   10.090010725   10.090010725   10.090010725    27[7-(6,6),7-(6,6),8-(6),8-(6)]
    16      2.9360673      2.9360673      2.9360673    27[7-(6,6),7-(6,6),7-(6,6),8-(6),8-(6),8-(6)]
    17       1.829234       1.829234       1.829234    1[6-(6,6)]
    18        1.51621        1.51621        1.51621    1[6-(6,6)]
    19     1.86713925     1.86713925     1.86713925    1[6-(6,7)]
    20      10.965622      10.965622      10.965622    1[6-(6,6)]
    21     10.4056025     10.4056025     10.4056025    1[6-(6,6)]
    22      10.285773      10.285773      10.285773    1[6-(6,7)]
    23     8.91262475     8.91262475     8.91262475    1[6-(6,6)]
    24     8.94197075     8.94197075     8.94197075    1[6-(6,6)]
    25      7.0797225      7.0797225      7.0797225    1[6-(6,7)]
    26     5.88754125     5.88754125     5.88754125    1[6-(6,6)]
    27      8.1117235      8.1117235      8.1117235    1[6-(6,6)]
    28      9.3589285      9.3589285      9.3589285    1[6-(6,7)]
    29    12.03797375    12.03797375    12.03797375    1[6-(6,6)]
    30      9.7404265      9.7404265      9.7404265    1[6-(6,6)]
    31     8.55069075     8.55069075     8.55069075    1[6-(6,7)]
    32       7.942984       7.942984       7.942984    1[6-(6,6)]
    33        7.62996        7.62996        7.62996    1[6-(6,6)]
    34     7.98088925     7.98088925     7.98088925    1[6-(6,7)]
    35       4.851872       4.851872       4.851872    1[6-(6,6)]
    36      4.2918525      4.2918525      4.2918525    1[6-(6,6)]
    37       4.172023       4.172023       4.172023    1[6-(6,7)]
    38     2.79887475     2.79887475     2.79887475    1[6-(6,6)]
    39     2.82822075     2.82822075     2.82822075    1[6-(6,6)]
    40      0.9659725      0.9659725      0.9659725    1[6-(6,7)]
    41    12.00129125    12.00129125    12.00129125    1[6-(6,6)]
    42      1.9979735      1.9979735      1.9979735    1[6-(6,6)]
    43      3.2451785      3.2451785      3.2451785    1[6-(6,7)]
    44     5.92422375     5.92422375     5.92422375    1[6-(6,6)]
    45      3.6266765      3.6266765      3.6266765    1[6-(6,6)]
    46     2.43694075     2.43694075     2.43694075    1[6-(6,7)]
    47       1.829234       1.829234       1.829234    1[6-(6,6)]
    48        1.51621        1.51621        1.51621    1[6-(6,6)]
    49     1.86713925     1.86713925     1.86713925    1[6-(6,7)]
    50      10.965622      10.965622      10.965622    1[6-(6,6)]
    51     10.4056025     10.4056025     10.4056025    1[6-(6,6)]
    52      10.285773      10.285773      10.285773    1[6-(6,7)]
    53     8.91262475     8.91262475     8.91262475    1[6-(6,6)]
    54     8.94197075     8.94197075     8.94197075    1[6-(6,6)]
    55      7.0797225      7.0797225      7.0797225    1[6-(6,7)]
    56     5.88754125     5.88754125     5.88754125    1[6-(6,6)]
    57      8.1117235      8.1117235      8.1117235    1[6-(6,6)]
    58      9.3589285      9.3589285      9.3589285    1[6-(6,7)]
    59    12.03797375    12.03797375    12.03797375    1[6-(6,6)]
    60      9.7404265      9.7404265      9.7404265    1[6-(6,6)]
    61     8.55069075     8.55069075     8.55069075    1[6-(6,7)]
    62       7.942984       7.942984       7.942984    1[6-(6,6)]
    63        7.62996        7.62996        7.62996    1[6-(6,6)]
    64     7.98088925     7.98088925     7.98088925    1[6-(6,7)]
    65       4.851872       4.851872       4.851872    1[6-(6,6)]
    66      4.2918525      4.2918525      4.2918525    1[6-(6,6)]
    67       4.172023       4.172023       4.172023    1[6-(6,7)]
    68     2.79887475     2.79887475     2.79887475    1[6-(6,6)]
    69     2.82822075     2.82822075     2.82822075    1[6-(6,6)]
    70      0.9659725      0.9659725      0.9659725    1[6-(6,7)]
    71    12.00129125    12.00129125    12.00129125    1[6-(6,6)]
    72      1.9979735      1.9979735      1.9979735    1[6-(6,6)]
    73      3.2451785      3.2451785      3.2451785    1[6-(6,7)]
    74     5.92422375     5.92422375     5.92422375    1[6-(6,6)]
    75      3.6266765      3.6266765      3.6266765    1[6-(6,6)]
    76     2.43694075     2.43694075     2.43694075    1[6-(6,7)]
    77      2.6142395      2.6142395      2.6142395    6[6-(6,6),6-(8,8),7-(6,27)]
    78      2.4137085      2.4137085      2.4137085    6[6-(1,6),6-(6,7),6-(8,8)]
    79       1.990637       1.990637       1.990637    6[1-(0),6-(1,6),6-(6,6)]
    80     1.79377425     1.79377425     1.79377425    6[1-(0),6-(1,6),6-(1,7)]
    81     2.01386925     2.01386925     2.01386925    6[1-(0),6-(1,6),7-(6,27)]
    82     3.10456225     3.10456225     3.10456225    6[6-(6,7),8-(27),8-(64)]
    83     2.64725375     2.64725375     2.64725375    6[6-(6,6),8-(0),8-(64)]
    84    10.88125225    10.88125225    10.88125225    6[6-(6,6),6-(8,8),7-(6,27)]
    85     11.0854515     11.0854515     11.0854515    6[6-(1,6),6-(6,7),6-(8,8)]
    86    10.87880675    10.87880675    10.87880675    6[1-(0),6-(1,6),6-(6,6)]
    87    10.54132775    10.54132775    10.54132775    6[1-(0),6-(1,6),6-(1,7)]
    88     10.4251665     10.4251665     10.4251665    6[1-(0),6-(1,6),7-(6,27)]
    89    11.13313875    11.13313875    11.13313875    6[6-(6,7),8-(27),8-(64)]
    90     11.3984755     11.3984755     11.3984755    6[6-(6,6),8-(0),8-(64)]
    91      5.8520815      5.8520815      5.8520815    6[6-(6,6),6-(8,8),7-(6,27)]
    92      6.9574475      6.9574475      6.9574475    6[6-(1,6),6-(6,7),6-(8,8)]
    93      8.1361785      8.1361785      8.1361785    6[1-(0),6-(1,6),6-(6,6)]
    94        8.16797        8.16797        8.16797    6[1-(0),6-(1,6),6-(1,7)]
    95     7.03692625     7.03692625     7.03692625    6[1-(0),6-(1,6),7-(6,27)]
    96       4.489938       4.489938       4.489938    6[6-(6,7),8-(27),8-(64)]
    97     6.94888825     6.94888825     6.94888825    6[6-(6,6),8-(0),8-(64)]
    98     6.75324825     6.75324825     6.75324825    6[6-(6,6),6-(8,8),7-(6,27)]
    99     5.92177825     5.92177825     5.92177825    6[6-(1,6),6-(6,7),6-(8,8)]
   100       6.421883       6.421883       6.421883    6[1-(0),6-(1,6),6-(6,6)]
   101     7.75345775     7.75345775     7.75345775    6[1-(0),6-(1,6),6-(1,7)]
   102     8.49199875     8.49199875     8.49199875    6[1-(0),6-(1,6),7-(6,27)]
   103     6.31061275     6.31061275     6.31061275    6[6-(6,7),8-(27),8-(64)]
   104     4.51072475     4.51072475     4.51072475    6[6-(6,6),8-(64),8-(64)]
   105      11.283537      11.283537      11.283537    6[6-(6,6),6-(8,8),7-(6,27)]
   106     12.0978885     12.0978885     12.0978885    6[6-(1,6),6-(6,7),6-(8,8)]
   107    11.52930975    11.52930975    11.52930975    6[1-(0),6-(1,6),6-(6,6)]
   108      10.153716      10.153716      10.153716    6[1-(0),6-(1,6),6-(1,7)]
   109     9.45063475     9.45063475     9.45063475    6[1-(0),6-(1,6),7-(6,27)]
   110      11.709054      11.709054      11.709054    6[6-(6,7),8-(27),8-(64)]
   111       1.374371       1.374371       1.374371    6[6-(6,6),8-(64),8-(64)]
   112      8.7279895      8.7279895      8.7279895    6[6-(6,6),6-(8,8),7-(6,27)]
   113      8.5274585      8.5274585      8.5274585    6[6-(1,6),6-(6,7),6-(8,8)]
   114       8.104387       8.104387       8.104387    6[1-(0),6-(1,6),6-(6,6)]
   115     7.90752425     7.90752425     7.90752425    6[1-(0),6-(1,6),6-(1,7)]
   116     8.12761925     8.12761925     8.12761925    6[1-(0),6-(1,6),7-(6,27)]
   117     9.21831225     9.21831225     9.21831225    6[6-(6,7),8-(27),8-(64)]
   118     8.76100375     8.76100375     8.76100375    6[6-(6,6),8-(0),8-(64)]
   119     4.76750225     4.76750225     4.76750225    6[6-(6,6),6-(8,8),7-(6,27)]
   120      4.9717015      4.9717015      4.9717015    6[6-(1,6),6-(6,7),6-(8,8)]
   121     4.76505675     4.76505675     4.76505675    6[1-(0),6-(1,6),6-(6,6)]
   122     4.42757775     4.42757775     4.42757775    6[1-(0),6-(1,6),6-(1,7)]
   123      4.3114165      4.3114165      4.3114165    6[1-(0),6-(1,6),7-(6,27)]
   124     5.01938875     5.01938875     5.01938875    6[6-(6,7),8-(27),8-(64)]
   125      5.2847255      5.2847255      5.2847255    6[6-(6,6),8-(0),8-(64)]
   126     11.9658315     11.9658315     11.9658315    6[6-(6,6),6-(8,8),7-(6,27)]
   127      0.8436975      0.8436975      0.8436975    6[6-(1,6),6-(6,7),6-(8,8)]
   128      2.0224285      2.0224285      2.0224285    6[1-(0),6-(1,6),6-(6,6)]
   129        2.05422        2.05422        2.05422    6[1-(0),6-(1,6),6-(1,7)]
   130     0.92317625     0.92317625     0.92317625    6[1-(0),6-(1,6),7-(6,27)]
   131      10.603688      10.603688      10.603688    6[6-(6,7),8-(27),8-(64)]
   132     0.83513825     0.83513825     0.83513825    6[6-(6,6),8-(0),8-(64)]
   133     0.63949825     0.63949825     0.63949825    6[6-(6,6),6-(8,8),7-(6,27)]
   134    12.03552825    12.03552825    12.03552825    6[6-(1,6),6-(6,7),6-(8,8)]
   135       0.308133       0.308133       0.308133    6[1-(0),6-(1,6),6-(6,6)]
   136     1.63970775     1.63970775     1.63970775    6[1-(0),6-(1,6),6-(1,7)]
   137     2.37824875     2.37824875     2.37824875    6[1-(0),6-(1,6),7-(6,27)]
   138     0.19686275     0.19686275     0.19686275    6[6-(6,7),8-(27),8-(64)]
   139    10.62447475    10.62447475    10.62447475    6[6-(6,6),8-(64),8-(64)]
   140       5.169787       5.169787       5.169787    6[6-(6,6),6-(8,8),7-(6,27)]
   141      5.9841385      5.9841385      5.9841385    6[6-(1,6),6-(6,7),6-(8,8)]
   142     5.41555975     5.41555975     5.41555975    6[1-(0),6-(1,6),6-(6,6)]
   143       4.039966       4.039966       4.039966    6[1-(0),6-(1,6),6-(1,7)]
   144     3.33688475     3.33688475     3.33688475    6[1-(0),6-(1,6),7-(6,27)]
   145       5.595304       5.595304       5.595304    6[6-(6,7),8-(27),8-(64)]
   146       7.488121       7.488121       7.488121    6[6-(6,6),8-(64),8-(64)]
   147      2.6142395      2.6142395      2.6142395    6[6-(6,6),6-(8,8),7-(6,27)]
   148      2.4137085      2.4137085      2.4137085    6[6-(1,6),6-(6,7),6-(8,8)]
   149       1.990637       1.990637       1.990637    6[1-(0),6-(1,6),6-(6,6)]
   150     1.79377425     1.79377425     1.79377425    6[1-(0),6-(1,6),6-(1,7)]
   151     2.01386925     2.01386925     2.01386925    6[1-(0),6-(1,6),7-(6,27)]
   152     3.10456225     3.10456225     3.10456225    6[6-(6,7),8-(27),8-(64)]
   153     2.64725375     2.64725375     2.64725375    6[6-(6,6),8-(0),8-(64)]
   154    10.88125225    10.88125225    10.88125225    6[6-(6,6),6-(8,8),7-(6,27)]
   155     11.0854515     11.0854515     11.0854515    6[6-(1,6),6-(6,7),6-(8,8)]
   156    10.87880675    10.87880675    10.87880675    6[1-(0),6-(1,6),6-(6,6)]
   157    10.54132775    10.54132775    10.54132775    6[1-(0),6-(1,6),6-(1,7)]
   158     10.4251665     10.4251665     10.4251665    6[1-(0),6-(1,6),7-(6,27)]
   159    11.13313875    11.13313875    11.13313875    6[6-(6,7),8-(27),8-(64)]
   160     11.3984755     11.3984755     11.3984755    6[6-(6,6),8-(0),8-(64)]
   161      5.8520815      5.8520815      5.8520815    6[6-(6,6),6-(8,8),7-(6,27)]
   162      6.9574475      6.9574475      6.9574475    6[6-(1,6),6-(6,7),6-(8,8)]
   163      8.1361785      8.1361785      8.1361785    6[1-(0),6-(1,6),6-(6,6)]
   164        8.16797        8.16797        8.16797    6[1-(0),6-(1,6),6-(1,7)]
   165     7.03692625     7.03692625     7.03692625    6[1-(0),6-(1,6),7-(6,27)]
   166       4.489938       4.489938       4.489938    6[6-(6,7),8-(27),8-(64)]
   167     6.94888825     6.94888825     6.94888825    6[6-(6,6),8-(0),8-(64)]
   168     6.75324825     6.75324825     6.75324825    6[6-(6,6),6-(8,8),7-(6,27)]
   169     5.92177825     5.92177825     5.92177825    6[6-(1,6),6-(6,7),6-(8,8)]
   170       6.421883       6.421883       6.421883    6[1-(0),6-(1,6),6-(6,6)]
   171     7.75345775     7.75345775     7.75345775    6[1-(0),6-(1,6),6-(1,7)]
   172     8.49199875     8.49199875     8.49199875    6[1-(0),6-(1,6),7-(6,27)]
   173     6.31061275     6.31061275     6.31061275    6[6-(6,7),8-(27),8-(64)]
   174     4.51072475     4.51072475     4.51072475    6[6-(6,6),8-(64),8-(64)]
   175      11.283537      11.283537      11.283537    6[6-(6,6),6-(8,8),7-(6,27)]
   176     12.0978885     12.0978885     12.0978885    6[6-(1,6),6-(6,7),6-(8,8)]
   177    11.52930975    11.52930975    11.52930975    6[1-(0),6-(1,6),6-(6,6)]
   178      10.153716      10.153716      10.153716    6[1-(0),6-(1,6),6-(1,7)]
   179     9.45063475     9.45063475     9.45063475    6[1-(0),6-(1,6),7-(6,27)]
   180      11.709054      11.709054      11.709054    6[6-(6,7),8-(27),8-(64)]
   181       1.374371       1.374371       1.374371    6[6-(6,6),8-(64),8-(64)]
   182      8.7279895      8.7279895      8.7279895    6[6-(6,6),6-(8,8),7-(6,27)]
   183      8.5274585      8.5274585      8.5274585    6[6-(1,6),6-(6,7),6-(8,8)]
   184       8.104387       8.104387       8.104387    6[1-(0),6-(1,6),6-(6,6)]
   185     7.90752425     7.90752425     7.90752425    6[1-(0),6-(1,6),6-(1,7)]
   186     8.12761925     8.12761925     8.12761925    6[1-(0),6-(1,6),7-(6,27)]
   187     9.21831225     9.21831225     9.21831225    6[6-(6,7),8-(27),8-(64)]
   188     8.76100375     8.76100375     8.76100375    6[6-(6,6),8-(0),8-(64)]
   189     4.76750225     4.76750225     4.76750225    6[6-(6,6),6-(8,8),7-(6,27)]
   190      4.9717015      4.9717015      4.9717015    6[6-(1,6),6-(6,7),6-(8,8)]
   191     4.76505675     4.76505675     4.76505675    6[1-(0),6-(1,6),6-(6,6)]
   192     4.42757775     4.42757775     4.42757775    6[1-(0),6-(1,6),6-(1,7)]
   193      4.3114165      4.3114165      4.3114165    6[1-(0),6-(1,6),7-(6,27)]
   194     5.01938875     5.01938875     5.01938875    6[6-(6,7),8-(27),8-(64)]
   195      5.2847255      5.2847255      5.2847255    6[6-(6,6),8-(0),8-(64)]
   196     11.9658315     11.9658315     11.9658315    6[6-(6,6),6-(8,8),7-(6,27)]
   197      0.8436975      0.8436975      0.8436975    6[6-(1,6),6-(6,7),6-(8,8)]
   198      2.0224285      2.0224285      2.0224285    6[1-(0),6-(1,6),6-(6,6)]
   199        2.05422        2.05422        2.05422    6[1-(0),6-(1,6),6-(1,7)]
   200     0.92317625     0.92317625     0.92317625    6[1-(0),6-(1,6),7-(6,27)]
   201      10.603688      10.603688      10.603688    6[6-(6,7),8-(27),8-(64)]
   202     0.83513825     0.83513825     0.83513825    6[6-(6,6),8-(0),8-(64)]
   203     0.63949825     0.63949825     0.63949825    6[6-(6,6),6-(8,8),7-(6,27)]
   204    12.03552825    12.03552825    12.03552825    6[6-(1,6),6-(6,7),6-(8,8)]
   205       0.308133       0.308133       0.308133    6[1-(0),6-(1,6),6-(6,6)]
   206     1.63970775     1.63970775     1.63970775    6[1-(0),6-(1,6),6-(1,7)]
   207     2.37824875     2.37824875     2.37824875    6[1-(0),6-(1,6),7-(6,27)]
   208     0.19686275     0.19686275     0.19686275    6[6-(6,7),8-(27),8-(64)]
   209    10.62447475    10.62447475    10.62447475    6[6-(6,6),8-(64),8-(64)]
   210       5.169787       5.169787       5.169787    6[6-(6,6),6-(8,8),7-(6,27)]
   211      5.9841385      5.9841385      5.9841385    6[6-(1,6),6-(6,7),6-(8)]
   212     5.41555975     5.41555975     5.41555975    6[1-(0),6-(1,6),6-(6,6)]
   213       4.039966       4.039966       4.039966    6[1-(0),6-(1,6),6-(1,7)]
   214     3.33688475     3.33688475     3.33688475    6[1-(0),6-(1,6),7-(6,27)]
   215       5.595304       5.595304       5.595304    6[6-(6,7),8-(27),8-(64)]
   216       7.488121       7.488121       7.488121    6[6-(6,6),8-(64)]
   217     2.43204975     2.43204975     2.43204975    7[6-(1,6),6-(6,6),27-(7,7,8,8,8)]
   218     10.4936405     10.4936405     10.4936405    7[6-(1,6),6-(6,6),27-(7,8,8)]
   219      5.8667545      5.8667545      5.8667545    7[6-(1,6),6-(6,6),27-(7,8,8)]
   220     8.01512625     8.01512625     8.01512625    7[6-(1,6),6-(6,6),27-(7,7,8,8,8)]
   221       9.958076       9.958076       9.958076    7[6-(1,6),6-(6,6),27-(7,7,8,8,8)]
   222     8.54579975     8.54579975     8.54579975    7[6-(1,6),6-(6,6),27-(7,7,8,8,8)]
   223      4.3798905      4.3798905      4.3798905    7[6-(1,6),6-(6,6),27-(7,8,8)]
   224     11.9805045     11.9805045     11.9805045    7[6-(1,6),6-(6,6),27-(7,8,8)]
   225     1.90137625     1.90137625     1.90137625    7[6-(1,6),6-(6,6),27-(7,7,8,8,8)]
   226       3.844326       3.844326       3.844326    7[6-(1,6),6-(6,6),27-(7,7,8,8,8)]
   227     2.43204975     2.43204975     2.43204975    7[6-(1,6),6-(6,6),27-(7,7,8,8,8)]
   228     10.4936405     10.4936405     10.4936405    7[6-(1,6),6-(6,6),27-(7,8,8)]
   229      5.8667545      5.8667545      5.8667545    7[6-(1,6),6-(6,6),27-(7,8,8)]
   230     8.01512625     8.01512625     8.01512625    7[6-(1,6),6-(6,6),27-(7,7,8,8,8)]
   231       9.958076       9.958076       9.958076    7[6-(1,6),6-(6,6),27-(7,7,8,8,8)]
   232     8.54579975     8.54579975     8.54579975    7[6-(1,6),6-(6,6),27-(7,7,8,8,8)]
   233      4.3798905      4.3798905      4.3798905    7[6-(1,6),6-(6,6),27-(7,8,8)]
   234     11.9805045     11.9805045     11.9805045    7[6-(1,6),6-(6,6),27-(7,8,8)]
   235     1.90137625     1.90137625     1.90137625    7[6-(1,6),6-(6,6),27-(7,7,8,8,8)]
   236       3.844326       3.844326       3.844326    7[6-(1,6),6-(6,6),27-(7,7,8,8,8)]
   237     3.17548175     3.17548175     3.17548175    8[6-(6,8),64-(8,8,8,8,8)]
   238     3.50073325     3.50073325     3.50073325    8[6-(6,8),27-(7,7,7,8,8)]
   239     1.82312025     1.82312025     1.82312025    8[6-(6,8),64-(8,8,8,8,8)]
   240       3.589994       3.589994       3.589994    8[6-(6,8)]
   241    11.60022925    11.60022925    11.60022925    8[6-(6,8),64-(8,8,8,8,8)]
   242    10.77120475    10.77120475    10.77120475    8[6-(6,8),27-(7,7,8)]
   243     0.33870175     0.33870175     0.33870175    8[6-(6,8),64-(8,8,8,8,8)]
   244    10.53154575    10.53154575    10.53154575    8[6-(6,8)]
   245     3.56431625     3.56431625     3.56431625    8[6-(6,8),27-(7,7,8)]
   246     4.33709425     4.33709425     4.33709425    8[6-(6,8),64-(8,8,8,8,8)]
   247      6.4145465      6.4145465      6.4145465    8[6-(6,8),64-(8,8,8,8,8)]
   248      7.5981685      7.5981685      7.5981685    8[6-(6,8)]
   249     5.14655475     5.14655475     5.14655475    8[6-(6,8),64-(8,8,8,8,8)]
   250       7.175097       7.175097       7.175097    8[6-(6,8),27-(7,7,7,8,8)]
   251     3.68659125     3.68659125     3.68659125    8[6-(6,8),64-(8,8,8,8,8)]
   252        4.20626        4.20626        4.20626    8[6-(6,8),64-(8,8,8,8,8)]
   253    10.88125225    10.88125225    10.88125225    8[6-(6,8),27-(7,7,7,8,8)]
   254       0.572247       0.572247       0.572247    8[6-(6,8),64-(8,8,8,8,8)]
   255     1.85980275     1.85980275     1.85980275    8[6-(6,8),64-(8,8,8,8,8)]
   256       2.098239       2.098239       2.098239    8[6-(6,8),64-(8,8,8,8,8)]
   257     9.28923175     9.28923175     9.28923175    8[6-(6,8),64-(8,8,8,8,8)]
   258     9.61448325     9.61448325     9.61448325    8[6-(6,8),27-(7,7,7,8,8)]
   259     7.93687025     7.93687025     7.93687025    8[6-(6,8),64-(8,8,8,8,8)]
   260       9.703744       9.703744       9.703744    8[6-(6,8)]
   261     5.48647925     5.48647925     5.48647925    8[6-(6,8),64-(8,8,8,8,8)]
   262     4.65745475     4.65745475     4.65745475    8[6-(6,8),27-(7,7,8)]
   263     6.45245175     6.45245175     6.45245175    8[6-(6,8),64-(8,8,8,8,8)]
   264     4.41779575     4.41779575     4.41779575    8[6-(6,8)]
   265     9.67806625     9.67806625     9.67806625    8[6-(6,8),27-(7,7,8)]
   266    10.45084425    10.45084425    10.45084425    8[6-(6,8),64-(8,8,8,8,8)]
   267      0.3007965      0.3007965      0.3007965    8[6-(6,8),64-(8,8,8,8,8)]
   268      1.4844185      1.4844185      1.4844185    8[6-(6,8)]
   269    11.26030475    11.26030475    11.26030475    8[6-(6,8),64-(8,8,8,8,8)]
   270       1.061347       1.061347       1.061347    8[6-(6,8),27-(7,7,7,8,8)]
   271     9.80034125     9.80034125     9.80034125    8[6-(6,8),64-(8,8,8,8,8)]
   272       10.32001       10.32001       10.32001    8[6-(6,8),64-(8,8,8,8,8)]
   273     4.76750225     4.76750225     4.76750225    8[6-(6,8),27-(7,7,7,8,8)]
   274       6.685997       6.685997       6.685997    8[6-(6,8),64-(8,8,8,8,8)]
   275     7.97355275     7.97355275     7.97355275    8[6-(6,8),64-(8,8,8,8,8)]
   276       8.211989       8.211989       8.211989    8[6-(6,8),64-(8,8,8,8,8)]
   277     3.17548175     3.17548175     3.17548175    8[6-(6,8),64-(8,8,8,8,8)]
   278     3.50073325     3.50073325     3.50073325    8[6-(6,8),27-(7,7,7,8,8)]
   279     1.82312025     1.82312025     1.82312025    8[6-(6,8),64-(8,8,8,8,8)]
   280       3.589994       3.589994       3.589994    8[6-(6,8)]
   281    11.60022925    11.60022925    11.60022925    8[6-(6,8),64-(8,8,8,8,8)]
   282    10.77120475    10.77120475    10.77120475    8[6-(6,8),27-(7,7,8)]
   283     0.33870175     0.33870175     0.33870175    8[6-(6,8),64-(8,8,8,8,8)]
   284    10.53154575    10.53154575    10.53154575    8[6-(6,8)]
   285     3.56431625     3.56431625     3.56431625    8[6-(6,8),27-(7,7,8)]
   286     4.33709425     4.33709425     4.33709425    8[6-(6,8),64-(8,8,8,8,8)]
   287      6.4145465      6.4145465      6.4145465    8[6-(6,8),64-(8,8,8,8,8)]
   288      7.5981685      7.5981685      7.5981685    8[6-(6,8)]
   289     5.14655475     5.14655475     5.14655475    8[6-(6,8),64-(8,8,8,8,8)]
   290       7.175097       7.175097       7.175097    8[6-(6,8),27-(7,7,7,8,8)]
   291     3.68659125     3.68659125     3.68659125    8[6-(6,8),64-(8,8,8,8,8)]
   292        4.20626        4.20626        4.20626    8[6-(6,8),64-(8,8,8,8,8)]
   293    10.88125225    10.88125225    10.88125225    8[6-(6,8),27-(7,7,7,8,8)]
   294       0.572247       0.572247       0.572247    8[6-(6,8),64-(8,8,8,8,8)]
   295     1.85980275     1.85980275     1.85980275    8[6-(6,8),64-(8,8,8,8,8)]
   296       2.098239       2.098239       2.098239    8[6-(6,8),64-(8,8,8,8,8)]
   297     9.28923175     9.28923175     9.28923175    8[6-(6,8),64-(8,8,8,8,8)]
   298     9.61448325     9.61448325     9.61448325    8[6-(6,8),27-(7,7,7,8,8)]
   299     7.93687025     7.93687025     7.93687025    8[6-(6,8),64-(8,8,8,8,8)]
   300       9.703744       9.703744       9.703744    8[6-(6,8)]
   301     5.48647925     5.48647925     5.48647925    8[6-(6,8),64-(8,8,8,8,8)]
   302     4.65745475     4.65745475     4.65745475    8[6-(6,8),27-(7,7,8)]
   303     6.45245175     6.45245175     6.45245175    8[6-(6,8),64-(8,8,8,8,8)]
   304     4.41779575     4.41779575     4.41779575    8[6-(6,8)]
   305     9.67806625     9.67806625     9.67806625    8[6-(6,8),27-(7,7,8)]
   306    10.45084425    10.45084425    10.45084425    8[6-(6,8),64-(8,8,8,8)]
   307      0.3007965      0.3007965      0.3007965    8[6-(6,8),64-(8,8,8,8)]
   308      1.4844185      1.4844185      1.4844185    8[6-(6,8)]
   309    11.26030475    11.26030475    11.26030475    8[6-(6,8),64-(8,8,8,8)]
   310       1.061347       1.061347       1.061347    8[6-(6,8),27-(7,7,7,8,8)]
   311     9.80034125     9.80034125     9.80034125    8[6-(6,8),64-(8,8,8,8,8)]
   312       10.32001       10.32001       10.32001    8[6-(6,8),64-(8,8,8,8)]
   313     4.76750225     4.76750225     4.76750225    8[6-(6,8),27-(7,7,7,8,8)]
   314       6.685997       6.685997       6.685997    8[6-(6,8),64-(8,8,8,8,8)]
   315     7.97355275     7.97355275     7.97355275    8[6-(6),64-(8,8,8,8)]
