# Supplementary material for: A collection of forcefield precursors for metal–organic frameworks
Source: RSC Adv. 2019 Nov 13;9(63):36492–507. doi: 10.1039/c9ra07327b (PMC9075174; doi:10.1039/c9ra07327b)
Supplement: RA-009-C9RA07327B-s3251 [file RA-009-C9RA07327B-s3251.txt]

RAVVOA02_clean

9.9051    0.00000000    0.00000000
0.0    11.3323    0.00000000
0.0    -0.3333433    14.49946872

     1    9.125469579    9.125469579    9.125469579    27[8-(6,27),8-(6,27),8-(6,27),8-(6,27),8-(6,27),8-(6,27)]
     2    1.109173098    1.109173098    1.109173098    27[8-(6),8-(6),8-(6,27),8-(6,27),8-(6,27),8-(6,27)]
     3    4.172919579    4.172919579    4.172919579    27[8-(6,27),8-(6,27),8-(6,27),8-(6,27),8-(6,27),8-(6,27)]
     4    6.061723098    6.061723098    6.061723098    27[8-(6),8-(6),8-(6,27),8-(6,27),8-(6,27),8-(6,27)]
     5    0.779630421    0.779630421    0.779630421    27[8-(6,27),8-(6,27),8-(6,27),8-(6,27),8-(6,27),8-(6,27)]
     6    8.795926902    8.795926902    8.795926902    27[8-(6),8-(6),8-(6,27),8-(6,27),8-(6,27),8-(6,27)]
     7    5.732180421    5.732180421    5.732180421    27[8-(6,27),8-(6,27),8-(6,27),8-(6,27),8-(6,27),8-(6,27)]
     8    3.843376902    3.843376902    3.843376902    27[8-(6),8-(6),8-(6,27),8-(6,27),8-(6,27),8-(6,27)]
     9            0.0            0.0            0.0    27[8-(6),8-(6),8-(6),8-(6),8-(6,27),8-(6,27)]
    10        4.95255        4.95255        4.95255    27[8-(6),8-(6),8-(6),8-(6,27),8-(6,27)]
    11            0.0            0.0            0.0    27[8-(6),8-(6),8-(6),8-(6),8-(6,27),8-(6,27)]
    12        4.95255        4.95255        4.95255    27[8-(6),8-(6),8-(6),8-(6),8-(6,27),8-(6,27)]
    13      7.5476862      7.5476862      7.5476862    1[6-(8,8)]
    14     1.57193937     1.57193937     1.57193937    1[6-(8,8)]
    15     6.15601965     6.15601965     6.15601965    1[6-(8,8)]
    16     0.37342227     0.37342227     0.37342227    1[6-(8,8)]
    17     1.86612084     1.86612084     1.86612084    1[6-(8,8)]
    18      6.9830955      6.9830955      6.9830955    1[6-(8,8)]
    19      2.5951362      2.5951362      2.5951362    1[6-(8,8)]
    20     6.52448937     6.52448937     6.52448937    1[6-(8,8)]
    21     1.20346965     1.20346965     1.20346965    1[6-(8,8)]
    22     5.32597227     5.32597227     5.32597227    1[6-(8,8)]
    23     6.81867084     6.81867084     6.81867084    1[6-(8,8)]
    24      2.0305455      2.0305455      2.0305455    1[6-(8,8)]
    25      2.3574138      2.3574138      2.3574138    1[6-(8,8)]
    26     8.33316063     8.33316063     8.33316063    1[6-(8,8)]
    27     3.74908035     3.74908035     3.74908035    1[6-(8,8)]
    28     9.53167773     9.53167773     9.53167773    1[6-(8,8)]
    29     8.03897916     8.03897916     8.03897916    1[6-(8,8)]
    30      2.9220045      2.9220045      2.9220045    1[6-(8,8)]
    31      7.3099638      7.3099638      7.3099638    1[6-(8,8)]
    32     3.38061063     3.38061063     3.38061063    1[6-(8,8)]
    33     8.70163035     8.70163035     8.70163035    1[6-(8,8)]
    34     4.57912773     4.57912773     4.57912773    1[6-(8)]
    35     3.08642916     3.08642916     3.08642916    1[6-(8,8)]
    36      7.8745545      7.8745545      7.8745545    1[6-(8,8)]
    37     8.23014759     8.23014759     8.23014759    6[1-(0),8-(27),8-(27,27)]
    38     1.02616836     1.02616836     1.02616836    6[1-(0),8-(27),8-(27,27)]
    39     7.06134579     7.06134579     7.06134579    6[1-(0),8-(27),8-(27,27)]
    40     0.16046262     0.16046262     0.16046262    6[1-(0),8-(27),8-(27,27)]
    41       1.287663       1.287663       1.287663    6[1-(0),8-(27),8-(27,27)]
    42     7.15841577     7.15841577     7.15841577    6[1-(0),8-(27),8-(27,27)]
    43     3.27759759     3.27759759     3.27759759    6[1-(0),8-(27),8-(27,27)]
    44     5.97871836     5.97871836     5.97871836    6[1-(0),8-(27),8-(27,27)]
    45     2.10879579     2.10879579     2.10879579    6[1-(0),8-(27),8-(27,27)]
    46     5.11301262     5.11301262     5.11301262    6[1-(0),8-(27),8-(27,27)]
    47       6.240213       6.240213       6.240213    6[1-(0),8-(27),8-(27,27)]
    48     2.20586577     2.20586577     2.20586577    6[1-(0),8-(27),8-(27,27)]
    49     1.67495241     1.67495241     1.67495241    6[1-(0),8-(27),8-(27,27)]
    50     8.87893164     8.87893164     8.87893164    6[1-(0),8-(27),8-(27,27)]
    51     2.84375421     2.84375421     2.84375421    6[1-(0),8-(27),8-(27,27)]
    52     9.74463738     9.74463738     9.74463738    6[1-(0),8-(27),8-(27,27)]
    53       8.617437       8.617437       8.617437    6[1-(0),8-(27),8-(27,27)]
    54     2.74668423     2.74668423     2.74668423    6[1-(0),8-(27),8-(27,27)]
    55     6.62750241     6.62750241     6.62750241    6[1-(0),8-(27),8-(27,27)]
    56     3.92638164     3.92638164     3.92638164    6[1-(0),8-(27),8-(27,27)]
    57     7.79630421     7.79630421     7.79630421    6[1-(0),8-(27),8-(27,27)]
    58     4.79208738     4.79208738     4.79208738    6[1-(0),8-(27,27)]
    59       3.664887       3.664887       3.664887    6[1-(0),8-(27),8-(27,27)]
    60     7.69923423     7.69923423     7.69923423    6[1-(0),8-(27),8-(27,27)]
    61     7.94190918     7.94190918     7.94190918    8[6-(1,8),27-(8,8,8,8,8),27-(8,8,8,8,8)]
    62     9.32168961     9.32168961     9.32168961    8[6-(1,8),27-(8,8,8,8,8)]
    63     0.26248515     0.26248515     0.26248515    8[6-(1,8),27-(8,8,8,8,8),27-(8,8,8,8,8)]
    64     1.11135222     1.11135222     1.11135222    8[6-(1,8),27-(8,8,8,8,8)]
    65     7.37038491     7.37038491     7.37038491    8[6-(1,8),27-(8,8,8,8,8),27-(8,8,8,8,8)]
    66      7.8448392      7.8448392      7.8448392    8[6-(1,8),27-(8,8,8,8,8)]
    67     0.06537366     0.06537366     0.06537366    8[6-(1,8),27-(8,8,8,8,8),27-(8,8,8,8,8)]
    68     0.83301891     0.83301891     0.83301891    8[6-(1,8),27-(8,8,8,8,8),27-(8,8,8,8,8)]
    69     8.37575256     8.37575256     8.37575256    8[6-(1,8),27-(8,8,8,8,8),27-(8,8,8,8,8)]
    70     1.04498805     1.04498805     1.04498805    8[6-(1,8),27-(8,8,8,8,8)]
    71     6.18672546     6.18672546     6.18672546    8[6-(1,8),27-(8,8,8,8,8)]
    72            0.0            0.0            0.0    8[6-(1,8),27-(8,8,8,8,8)]
    73     2.98935918     2.98935918     2.98935918    8[6-(1,8),27-(8,8,8,8,8),27-(8,8,8,8,8)]
    74     4.36913961     4.36913961     4.36913961    8[6-(1,8),27-(8,8,8,8,8)]
    75     5.21503515     5.21503515     5.21503515    8[6-(1,8),27-(8,8,8,8),27-(8,8,8,8,8)]
    76     6.06390222     6.06390222     6.06390222    8[6-(1,8),27-(8,8,8,8,8)]
    77     2.41783491     2.41783491     2.41783491    8[6-(1,8),27-(8,8,8,8,8),27-(8,8,8,8,8)]
    78      2.8922892      2.8922892      2.8922892    8[6-(1,8),27-(8,8,8,8)]
    79     5.01792366     5.01792366     5.01792366    8[6-(1,8),27-(8,8,8,8,8),27-(8,8,8,8,8)]
    80     5.78556891     5.78556891     5.78556891    8[6-(1,8),27-(8,8,8,8,8),27-(8,8,8,8,8)]
    81     3.42320256     3.42320256     3.42320256    8[6-(1,8),27-(8,8,8,8,8),27-(8,8,8,8,8)]
    82     5.99753805     5.99753805     5.99753805    8[6-(1,8),27-(8,8,8,8,8)]
    83     1.23417546     1.23417546     1.23417546    8[6-(1,8),27-(8,8,8,8,8)]
    84        4.95255        4.95255        4.95255    8[6-(1,8),27-(8,8,8,8)]
    85     1.96319082     1.96319082     1.96319082    8[6-(1,8),27-(8,8,8,8,8),27-(8,8,8,8,8)]
    86     0.58341039     0.58341039     0.58341039    8[6-(1,8),27-(8,8,8,8,8)]
    87     9.64261485     9.64261485     9.64261485    8[6-(1,8),27-(8,8,8,8,8),27-(8,8,8,8,8)]
    88     8.79374778     8.79374778     8.79374778    8[6-(1,8),27-(8,8,8,8,8)]
    89     2.53471509     2.53471509     2.53471509    8[6-(1,8),27-(8,8,8,8,8),27-(8,8,8,8,8)]
    90      2.0602608      2.0602608      2.0602608    8[6-(1,8),27-(8,8,8,8,8)]
    91     9.83972634     9.83972634     9.83972634    8[6-(1,8),27-(8,8,8,8,8),27-(8,8,8,8,8)]
    92     9.07208109     9.07208109     9.07208109    8[6-(1,8),27-(8,8,8,8,8),27-(8,8,8,8,8)]
    93     1.52934744     1.52934744     1.52934744    8[6-(1,8),27-(8,8,8,8,8),27-(8,8,8,8,8)]
    94     8.86011195     8.86011195     8.86011195    8[6-(1,8),27-(8,8,8,8,8)]
    95     3.71837454     3.71837454     3.71837454    8[6-(1,8),27-(8,8,8,8,8)]
    96            0.0            0.0            0.0    8[6-(1,8),27-(8,8,8,8,8)]
    97     6.91574082     6.91574082     6.91574082    8[6-(1,8),27-(8,8,8,8,8),27-(8,8,8,8,8)]
    98     5.53596039     5.53596039     5.53596039    8[6-(1,8),27-(8,8,8,8,8)]
    99     4.69006485     4.69006485     4.69006485    8[6-(1,8),27-(8,8,8,8),27-(8,8,8,8,8)]
   100     3.84119778     3.84119778     3.84119778    8[6-(1,8),27-(8,8,8,8,8)]
   101     7.48726509     7.48726509     7.48726509    8[6-(1,8),27-(8,8,8,8,8),27-(8,8,8,8,8)]
   102      7.0128108      7.0128108      7.0128108    8[6-(1,8),27-(8,8,8,8)]
   103     4.88717634     4.88717634     4.88717634    8[6-(1),27-(8,8,8,8,8),27-(8,8,8,8,8)]
   104     4.11953109     4.11953109     4.11953109    8[6-(1,8),27-(8,8,8,8,8),27-(8,8,8,8,8)]
   105     6.48189744     6.48189744     6.48189744    8[6-(1,8),27-(8,8,8,8,8),27-(8,8,8,8,8)]
   106     3.90756195     3.90756195     3.90756195    8[6-(1,8),27-(8,8,8,8,8)]
   107     8.67092454     8.67092454     8.67092454    8[6-(1,8),27-(8,8,8,8,8)]
