# Supplementary material for: A collection of forcefield precursors for metal–organic frameworks
Source: RSC Adv. 2019 Nov 13;9(63):36492–507. doi: 10.1039/c9ra07327b (PMC9075174; doi:10.1039/c9ra07327b)
Supplement: RA-009-C9RA07327B-s3252 [file RA-009-C9RA07327B-s3252.txt]

REJLIC_clean

11.7914    0.00000000    0.00000000
-3.97483871    16.58061511    0.00000000
-5.85736218    -6.83996851    18.74401675

     1 -2.45503287368 -2.45503287368 -2.45503287368    27[7-(6,6),7-(6,6),8-(6),8-(6)]
     2  4.41423198368  4.41423198368  4.41423198368    27[7-(6,6),7-(6,6),8-(6),8-(6)]
     3    0.979599555    0.979599555    0.979599555    27[7-(6,6),7-(6,6),8-(6),8-(6)]
     4   -4.916100445   -4.916100445   -4.916100445    27[8-(6),8-(6),8-(6),8-(6)]
     5            0.0            0.0            0.0    27[7-(6,6),7-(6,6),8-(6),8-(6),8-(6),8-(6)]
     6         5.8957         5.8957         5.8957    27[7-(6,6),7-(6,6),7-(6,6),7-(6,6),8-(6)]
     7 0.488219729086 0.488219729086 0.488219729086    1[6-(7,7)]
     8   6.4477821025   6.4477821025   6.4477821025    1[6-(7,7)]
     9  0.39114452442  0.39114452442  0.39114452442    1[6-(6,7)]
    10 0.408994943262 0.408994943262 0.408994943262    1[6-(6,6)]
    11  1.01992727919  1.01992727919  1.01992727919    1[6-(6,6)]
    12  1.02077593615  1.02077593615  1.02077593615    1[6-(6,7)]
    13-0.051602578985-0.051602578985-0.051602578985    1[6-(6,6)]
    14-0.170360192341-0.170360192341-0.170360192341    1[6-(6,7)]
    15  -2.7682968732  -2.7682968732  -2.7682968732    1[6-(6,7)]
    16  1.39938863101  1.39938863101  1.39938863101    1[6-(6,6)]
    17 -1.09978181414 -1.09978181414 -1.09978181414    1[6-(6,7)]
    18 -1.12736961327 -1.12736961327 -1.12736961327    1[6-(6,6)]
    19  7.07480050082  7.07480050082  7.07480050082    1[6-(6,6)]
    20    7.205600004    7.205600004    7.205600004    1[6-(6,7)]
    21 -5.03876872801 -5.03876872801 -5.03876872801    1[6-(6,6)]
    22 -4.51112610034 -4.51112610034 -4.51112610034    1[6-(6,7)]
    23  4.88824901203  4.88824901203  4.88824901203    1[6-(6,7)]
    24  4.24235943503  4.24235943503  4.24235943503    1[6-(6,6)]
    25 -2.02324095722 -2.02324095722 -2.02324095722    1[6-(6,7)]
    26 -1.35365412701 -1.35365412701 -1.35365412701    1[6-(6,6)]
    27  2.24738385148  2.24738385148  2.24738385148    1[6-(6,6)]
    28  1.59349638438  1.59349638438  1.59349638438    1[6-(6,7)]
    29-0.052248485483-0.052248485483-0.052248485483    1[6-(6,6)]
    30-0.264550895627-0.264550895627-0.264550895627    1[6-(6,7)]
    31  7.97208021843  7.97208021843  7.97208021843    1[6-(6,7)]
    32  8.10624134789  8.10624134789  8.10624134789    1[6-(6,6)]
    33  1.47097938091  1.47097938091  1.47097938091    1[6-(7,7)]
    34 -4.48858299251 -4.48858299251 -4.48858299251    1[6-(7,7)]
    35  1.56805458558  1.56805458558  1.56805458558    1[6-(6,7)]
    36  1.55020416674  1.55020416674  1.55020416674    1[6-(6,6)]
    37 0.939271830806 0.939271830806 0.939271830806    1[6-(6,6)]
    38 0.938423173853 0.938423173853 0.938423173853    1[6-(6,7)]
    39  2.01080168898  2.01080168898  2.01080168898    1[6-(6,6)]
    40  2.12955930234  2.12955930234  2.12955930234    1[6-(6,7)]
    41   4.7274959832   4.7274959832   4.7274959832    1[6-(6,7)]
    42 0.559810478993 0.559810478993 0.559810478993    1[6-(6,6)]
    43  3.05898092414  3.05898092414  3.05898092414    1[6-(6,7)]
    44  3.08656872327  3.08656872327  3.08656872327    1[6-(6,6)]
    45 -5.11560139082 -5.11560139082 -5.11560139082    1[6-(6,6)]
    46   -5.246400894   -5.246400894   -5.246400894    1[6-(6,7)]
    47  6.99796783801  6.99796783801  6.99796783801    1[6-(6,6)]
    48  6.47032521034  6.47032521034  6.47032521034    1[6-(6,7)]
    49 -2.92904990203 -2.92904990203 -2.92904990203    1[6-(6,7)]
    50 -2.28316032503 -2.28316032503 -2.28316032503    1[6-(6,6)]
    51  3.98244006722  3.98244006722  3.98244006722    1[6-(6,7)]
    52  3.31285323701  3.31285323701  3.31285323701    1[6-(6,6)]
    53-0.288184741477-0.288184741477-0.288184741477    1[6-(6,6)]
    54 0.365702725619 0.365702725619 0.365702725619    1[6-(6,7)]
    55  2.01144759548  2.01144759548  2.01144759548    1[6-(6,6)]
    56  2.22375000563  2.22375000563  2.22375000563    1[6-(6,7)]
    57 -6.01288110843 -6.01288110843 -6.01288110843    1[6-(6,7)]
    58 -6.14704223789 -6.14704223789 -6.14704223789    1[6-(6,6)]
    59-0.295367861443-0.295367861443-0.295367861443    6[1-(0),7-(6,27),7-(6,27)]
    60 -1.59417127392 -1.59417127392 -1.59417127392    6[6-(6,7),6-(8,8),7-(6,27)]
    61 -2.34161248524 -2.34161248524 -2.34161248524    6[6-(6,7),6-(8,8),7-(6,27)]
    62 -1.88628706614 -1.88628706614 -1.88628706614    6[6-(6,7),8-(27),8-(27)]
    63  8.01398610644  8.01398610644  8.01398610644    6[6-(6,7),8-(27),8-(27)]
    64  7.21781397706  7.21781397706  7.21781397706    6[1-(0),7-(6,27),7-(6,27)]
    65  9.23692981027  9.23692981027  9.23692981027    6[6-(6,7),6-(8,8),7-(6,27)]
    66  8.48792933372  8.48792933372  8.48792933372    6[6-(6,7),6-(8,8),7-(6,27)]
    67 -1.13352141838 -1.13352141838 -1.13352141838    6[6-(6,7),8-(27),8-(27)]
    68  4.76559093595  4.76559093595  4.76559093595    6[6-(6,7),8-(27),8-(27)]
    69 0.550436721987 0.550436721987 0.550436721987    6[1-(0),6-(1,6),7-(6)]
    70 0.550476573648 0.550476573648 0.550476573648    6[1-(0),6-(1,7),6-(6,6)]
    71 0.762027752979 0.762027752979 0.762027752979    6[6-(1,6),6-(1,6),6-(7,16)]
    72 0.912991401138 0.912991401138 0.912991401138    6[1-(0),6-(1,7),6-(6,6)]
    73 0.908038752035 0.908038752035 0.908038752035    6[1-(0),6-(1,6),7-(6)]
    74 0.821684700237 0.821684700237 0.821684700237    6[6-(6,6),7-(7),16-(6)]
    75 0.794983546663 0.794983546663 0.794983546663    6[6-(6,6),7-(7),16-(6)]
    76 0.688321325796 0.688321325796 0.688321325796    6[6-(1,6),6-(1,6),6-(7,16)]
    77 0.213587100587 0.213587100587 0.213587100587    6[1-(0),6-(1,7),6-(6,6)]
    78 0.126017893668 0.126017893668 0.126017893668    6[1-(0),6-(1,6),7-(6,27)]
    79  0.92835456751  0.92835456751  0.92835456751    6[1-(0),6-(1,6),7-(6,27)]
    80  1.05989547261  1.05989547261  1.05989547261    6[1-(0),6-(1,7),6-(6,6)]
    81 -1.84339126843 -1.84339126843 -1.84339126843    6[1-(0),6-(1,6),7-(6)]
    82 -1.85377564235 -1.85377564235 -1.85377564235    6[1-(0),6-(1,7),6-(6,6)]
    83  8.88471412852  8.88471412852  8.88471412852    6[6-(1,6),6-(1,6),6-(7,16)]
    84   7.8626895764   7.8626895764   7.8626895764    6[1-(0),6-(1,7),6-(6,6)]
    85  7.95191150716  7.95191150716  7.95191150716    6[1-(0),6-(1,6),7-(6)]
    86  4.84827813581  4.84827813581  4.84827813581    6[6-(6,6),7-(7),16-(6)]
    87  5.11029720954  5.11029720954  5.11029720954    6[6-(6,6),7-(7),16-(6)]
    88  5.45797649551  5.45797649551  5.45797649551    6[6-(1,6),6-(1,6),6-(7,16)]
    89 -5.43817936618 -5.43817936618 -5.43817936618    6[1-(0),6-(1,7),6-(6,6)]
    90 -5.11713767908 -5.11713767908 -5.11713767908    6[1-(0),6-(1,6),7-(6)]
    91  5.27955760823  5.27955760823  5.27955760823    6[1-(0),6-(1,6),7-(6)]
    92   4.8964298466   4.8964298466   4.8964298466    6[1-(0),6-(1,7),6-(6,6)]
    93 -2.37641799253 -2.37641799253 -2.37641799253    6[1-(0),6-(1,6),7-(6,27)]
    94 -1.96782650445 -1.96782650445 -1.96782650445    6[1-(0),6-(1,7),6-(6,6)]
    95 -2.44605255022 -2.44605255022 -2.44605255022    6[6-(1,6),6-(1,6),6-(7,16)]
    96  8.45543585144  8.45543585144  8.45543585144    6[1-(0),6-(1,7),6-(6,6)]
    97  2.21774448503  2.21774448503  2.21774448503    6[1-(0),6-(1,6),7-(6,27)]
    98 -2.04200880198 -2.04200880198 -2.04200880198    6[6-(6,6),7-(7),16-(6)]
    99 -1.80791460708 -1.80791460708 -1.80791460708    6[6-(6,6),7-(7),16-(6)]
   100 -1.89663935085 -1.89663935085 -1.89663935085    6[6-(1,6),6-(1,6),6-(7,16)]
   101 -0.86592787355 -0.86592787355 -0.86592787355    6[1-(0),6-(1,7),6-(6,6)]
   102-0.998165624869-0.998165624869-0.998165624869    6[1-(0),6-(1,6),7-(6)]
   103  8.74662469933  8.74662469933  8.74662469933    6[1-(0),6-(1,6),7-(6)]
   104  8.81759434656  8.81759434656  8.81759434656    6[1-(0),6-(1,7),6-(6,6)]
   105  2.25456697144  2.25456697144  2.25456697144    6[1-(0),7-(6,27),7-(6,27)]
   106  3.55337038392  3.55337038392  3.55337038392    6[6-(6,7),6-(8,8),7-(6,27)]
   107  4.30081159523  4.30081159523  4.30081159523    6[6-(6,7),6-(8,8),7-(6,27)]
   108  3.84548617614  3.84548617614  3.84548617614    6[6-(6,7),8-(27),8-(27)]
   109 -6.05478699644 -6.05478699644 -6.05478699644    6[6-(6,7),8-(27),8-(27)]
   110 -5.25861486706 -5.25861486706 -5.25861486706    6[1-(0),7-(6,27),7-(6,27)]
   111 -7.27773070027 -7.27773070027 -7.27773070027    6[6-(6,7),6-(8,8),7-(6,27)]
   112 -6.52873022372 -6.52873022372 -6.52873022372    6[6-(6,7),6-(8),7-(6,27)]
   113  3.09272052838  3.09272052838  3.09272052838    6[6-(6,7),8-(27),8-(27)]
   114 -2.80639182595 -2.80639182595 -2.80639182595    6[6-(6,7),8-(27)]
   115  1.40876238801  1.40876238801  1.40876238801    6[1-(0),6-(1,6),7-(6)]
   116  1.40872253635  1.40872253635  1.40872253635    6[1-(0),6-(1,7),6-(6,6)]
   117  1.19717135702  1.19717135702  1.19717135702    6[6-(1,6),6-(1,6),6-(7,16)]
   118  1.04620770886  1.04620770886  1.04620770886    6[1-(0),6-(1,7),6-(6,6)]
   119  1.05116035796  1.05116035796  1.05116035796    6[1-(0),6-(1,6),7-(6)]
   120  1.13751440976  1.13751440976  1.13751440976    6[6-(6,6),7-(7),16-(6)]
   121  1.16421556334  1.16421556334  1.16421556334    6[6-(6,6),7-(7),16-(6)]
   122   1.2708777842   1.2708777842   1.2708777842    6[6-(1,6),6-(1,6),6-(7,16)]
   123  1.74561200941  1.74561200941  1.74561200941    6[1-(0),6-(1,7),6-(6,6)]
   124  1.83318121633  1.83318121633  1.83318121633    6[1-(0),6-(1,6),7-(6,27)]
   125  1.03084454249  1.03084454249  1.03084454249    6[1-(0),6-(1,6),7-(6,27)]
   126 0.899303637394 0.899303637394 0.899303637394    6[1-(0),6-(1,7),6-(6,6)]
   127  3.80259037843  3.80259037843  3.80259037843    6[1-(0),6-(1,6),7-(6)]
   128  3.81297475235  3.81297475235  3.81297475235    6[1-(0),6-(1,7),6-(6,6)]
   129 -6.92551501852 -6.92551501852 -6.92551501852    6[6-(1,6),6-(1,6),6-(7,16)]
   130  -5.9034904664  -5.9034904664  -5.9034904664    6[1-(0),6-(1,7),6-(6,6)]
   131 -5.99271239717 -5.99271239717 -5.99271239717    6[1-(0),6-(1,6),7-(6)]
   132 -2.88907902581 -2.88907902581 -2.88907902581    6[6-(6,6),7-(7),16-(6)]
   133 -3.15109809954 -3.15109809954 -3.15109809954    6[6-(6,6),7-(7),16-(6)]
   134 -3.49877738551 -3.49877738551 -3.49877738551    6[6-(1,6),6-(1,6),6-(7,16)]
   135  7.39737847618  7.39737847618  7.39737847618    6[1-(0),6-(1,7),6-(6,6)]
   136  7.07633678907  7.07633678907  7.07633678907    6[1-(0),6-(1,6),7-(6)]
   137 -3.32035849823 -3.32035849823 -3.32035849823    6[1-(0),6-(1,6),7-(6)]
   138 -2.93723073661 -2.93723073661 -2.93723073661    6[1-(0),6-(1,7),6-(6,6)]
   139  4.33561710253  4.33561710253  4.33561710253    6[1-(0),6-(1,6),7-(6,27)]
   140  3.92702561445  3.92702561445  3.92702561445    6[1-(0),6-(1,7),6-(6,6)]
   141  4.40525166022  4.40525166022  4.40525166022    6[6-(1,6),6-(1,6),6-(7,16)]
   142 -6.49623674144 -6.49623674144 -6.49623674144    6[1-(0),6-(1,7),6-(6,6)]
   143-0.258545375031-0.258545375031-0.258545375031    6[1-(0),6-(1,6),7-(6,27)]
   144  4.00120791198  4.00120791198  4.00120791198    6[6-(6,6),7-(7),16-(6)]
   145  3.76711371707  3.76711371707  3.76711371707    6[6-(6,6),7-(7),16-(6)]
   146  3.85583846085  3.85583846085  3.85583846085    6[6-(1,6),6-(1,6),6-(7,16)]
   147  2.82512698355  2.82512698355  2.82512698355    6[1-(0),6-(1,7),6-(6,6)]
   148  2.95736473487  2.95736473487  2.95736473487    6[1-(0),6-(1,6),7-(6)]
   149 -6.78742558933 -6.78742558933 -6.78742558933    6[1-(0),6-(1,6),7-(6)]
   150 -6.85839523656 -6.85839523656 -6.85839523656    6[1-(0),6-(1,7),6-(6,6)]
   151 0.389986991586 0.389986991586 0.389986991586    16[6-(6,7),6-(6,7)]
   152 -5.83672168417 -5.83672168417 -5.83672168417    16[6-(6,7),6-(6,7)]
   153  8.82453677982  8.82453677982  8.82453677982    16[6-(6,7),6-(6,7)]
   154  1.56921211841  1.56921211841  1.56921211841    16[6-(6,7),6-(6,7)]
   155  7.79592079417  7.79592079417  7.79592079417    16[6-(6,7),6-(6,7)]
   156 -6.86533766982 -6.86533766982 -6.86533766982    16[6-(6,7),6-(6,7)]
   157 -0.29221374152 -0.29221374152 -0.29221374152    7[6-(1,7),6-(6,6),27-(7,8,8)]
   158 -1.49927282106 -1.49927282106 -1.49927282106    7[6-(1,7),6-(6,6),27-(7,8,8)]
   159  8.40519258127  8.40519258127  8.40519258127    7[6-(1,7),6-(6,6),27-(7,8,8)]
   160  7.19198256481  7.19198256481  7.19198256481    7[6-(1,7),6-(6,6),27-(7,7,7,8)]
   161 0.761181411125 0.761181411125 0.761181411125    7[6-(1,6),6-(1,6)]
   162  1.21767800399  1.21767800399  1.21767800399    7[6-(6,16),7-(6)]
   163  1.20551403837  1.20551403837  1.20551403837    7[6-(6,16),7-(6)]
   164 0.440150750333 0.440150750333 0.440150750333    7[6-(1,6),6-(1,6),27-(7,7,7,8)]
   165  9.01132808975  9.01132808975  9.01132808975    7[6-(1,6),6-(1,6)]
   166  3.98474185903  3.98474185903  3.98474185903    7[6-(6,16),7-(6)]
   167    4.114189271    4.114189271    4.114189271    7[6-(6,16),7-(6)]
   168   6.1743578308   6.1743578308   6.1743578308    7[6-(1,6),6-(1,6)]
   169 -2.09758354045 -2.09758354045 -2.09758354045    7[6-(1,6),6-(1,6)]
   170-0.876172098078-0.876172098078-0.876172098078    7[6-(6,16),7-(6)]
   171   -1.004285982   -1.004285982   -1.004285982    7[6-(6,16),7-(6)]
   172 -3.24743992168 -3.24743992168 -3.24743992168    7[6-(1,6),6-(1,6),27-(7,8,8,8,8)]
   173  2.25141285152  2.25141285152  2.25141285152    7[6-(1,7),6-(6,6),27-(7,8,8)]
   174  3.45847193106  3.45847193106  3.45847193106    7[6-(1,7),6-(6,6),27-(7,8,8)]
   175 -6.44599347127 -6.44599347127 -6.44599347127    7[6-(1,7),6-(6,6),27-(7,8,8)]
   176 -5.23278345482 -5.23278345482 -5.23278345482    7[6-(1,7),6-(6,6),27-(7,7,7,8)]
   177  1.19801769888  1.19801769888  1.19801769888    7[6-(1,6),6-(1,6)]
   178 0.741521106006 0.741521106006 0.741521106006    7[6-(6,16),7-(6)]
   179 0.753685071633 0.753685071633 0.753685071633    7[6-(6,16),7-(6)]
   180  1.51904835967  1.51904835967  1.51904835967    7[6-(1,6),6-(1,6),27-(7,7,7,8)]
   181 -7.05212897975 -7.05212897975 -7.05212897975    7[6-(1,6),6-(1,6)]
   182 -2.02554274903 -2.02554274903 -2.02554274903    7[6-(6,16),7-(6)]
   183   -2.154990161   -2.154990161   -2.154990161    7[6-(6,16),7-(6)]
   184  -4.2151587208  -4.2151587208  -4.2151587208    7[6-(1,6),6-(1,6)]
   185  4.05678265045  4.05678265045  4.05678265045    7[6-(1,6),6-(1,6)]
   186  2.83537120808  2.83537120808  2.83537120808    7[6-(6,16),7-(6)]
   187    2.963485092    2.963485092    2.963485092    7[6-(6,16),7-(6)]
   188  5.20663903168  5.20663903168  5.20663903168    7[6-(1,6),6-(1,6),27-(7,8,8,8,8)]
   189-0.879331949105-0.879331949105-0.879331949105    8[6-(6,8),27-(7,7,8)]
   190 -3.03425681939 -3.03425681939 -3.03425681939    8[6-(6,8),27-(8,8,8)]
   191  7.15559027415  7.15559027415  7.15559027415    8[6-(6,8),27-(8,8,8)]
   192   7.7297062941   7.7297062941   7.7297062941    8[6-(6,8),27-(7,7,8)]
   193-0.855042661485-0.855042661485-0.855042661485    8[6-(6,8),27-(7,7,8)]
   194-0.291739905248-0.291739905248-0.291739905248    8[6-(6,8),27-(7,7,8,8,8)]
   195 0.067694737446 0.067694737446 0.067694737446    8[6-(6,8),27-(7,7,8,8,8)]
   196 -2.11555400883 -2.11555400883 -2.11555400883    8[6-(6,8),27-(7,7,7,7)]
   197   2.8385310591   2.8385310591   2.8385310591    8[6-(6,8),27-(7,7,8)]
   198  4.99345592939  4.99345592939  4.99345592939    8[6-(6,8),27-(8,8,8)]
   199 -5.19639116415 -5.19639116415 -5.19639116415    8[6-(6,8),27-(8,8,8)]
   200  -5.7705071841  -5.7705071841  -5.7705071841    8[6-(6,8),27-(7,7,8)]
   201  2.81424177148  2.81424177148  2.81424177148    8[6-(6,8),27-(7,7,8)]
   202  2.25093901525  2.25093901525  2.25093901525    8[6-(6,8),27-(7,7,8,8,8)]
   203  1.89150437255  1.89150437255  1.89150437255    8[6-(6),27-(7,7,8,8,8)]
