# Supplementary material for: A collection of forcefield precursors for metal–organic frameworks
Source: RSC Adv. 2019 Nov 13;9(63):36492–507. doi: 10.1039/c9ra07327b (PMC9075174; doi:10.1039/c9ra07327b)
Supplement: RA-009-C9RA07327B-s3253 [file RA-009-C9RA07327B-s3253.txt]

REZVAU_clean

11.3457    0.00000000    0.00000000
0.0    11.468    0.00000000
0.0    -2.38590738    18.05070041

     1        5.67285        5.67285        5.67285    27[7-(6,6),7-(6,6),8-(16),8-(16)]
     2        5.67285        5.67285        5.67285    27[7-(6,6),7-(6,6),8-(16),8-(16)]
     3     2.81486817     2.81486817     2.81486817    27[7-(6,6),7-(6,6),8-(16),8-(16)]
     4     8.53083183     8.53083183     8.53083183    27[7-(6,6),7-(6,6),8-(16),8-(16)]
     5     6.29119065     6.29119065     6.29119065    1[6-(6,7)]
     6     7.46773974     7.46773974     7.46773974    1[6-(6,6)]
     7     5.17250463     5.17250463     5.17250463    1[6-(6,7)]
     8     6.43868475     6.43868475     6.43868475    1[6-(6,6)]
     9     2.44046007     2.44046007     2.44046007    1[6-(6,7)]
    10      5.5367016      5.5367016      5.5367016    1[6-(6,6)]
    11     2.22262263     2.22262263     2.22262263    1[6-(6,6)]
    12     5.44480143     5.44480143     5.44480143    1[6-(6,7)]
    13     2.64695181     2.64695181     2.64695181    1[6-(6,6)]
    14     9.48613977     9.48613977     9.48613977    1[6-(6,6)]
    15     2.88067323     2.88067323     2.88067323    1[6-(6,7)]
    16     0.43000203     0.43000203     0.43000203    1[6-(6,7)]
    17     6.29119065     6.29119065     6.29119065    1[6-(6,7)]
    18     7.46773974     7.46773974     7.46773974    1[6-(6,6)]
    19     5.17250463     5.17250463     5.17250463    1[6-(6,7)]
    20     6.43868475     6.43868475     6.43868475    1[6-(6,6)]
    21     2.44046007     2.44046007     2.44046007    1[6-(6,7)]
    22      5.5367016      5.5367016      5.5367016    1[6-(6,6)]
    23     2.22262263     2.22262263     2.22262263    1[6-(6,6)]
    24     5.44480143     5.44480143     5.44480143    1[6-(6,7)]
    25     2.64695181     2.64695181     2.64695181    1[6-(6,6)]
    26     9.48613977     9.48613977     9.48613977    1[6-(6,6)]
    27     2.88067323     2.88067323     2.88067323    1[6-(6,7)]
    28     0.43000203     0.43000203     0.43000203    1[6-(6,7)]
    29     5.05450935     5.05450935     5.05450935    1[6-(6,7)]
    30     3.87796026     3.87796026     3.87796026    1[6-(6,6)]
    31     6.17319537     6.17319537     6.17319537    1[6-(6,7)]
    32     4.90701525     4.90701525     4.90701525    1[6-(6,6)]
    33     8.90523993     8.90523993     8.90523993    1[6-(6,7)]
    34      5.8089984      5.8089984      5.8089984    1[6-(6,6)]
    35     9.12307737     9.12307737     9.12307737    1[6-(6,6)]
    36     5.90089857     5.90089857     5.90089857    1[6-(6,7)]
    37     8.69874819     8.69874819     8.69874819    1[6-(6,6)]
    38     1.85956023     1.85956023     1.85956023    1[6-(6,6)]
    39     8.46502677     8.46502677     8.46502677    1[6-(6,7)]
    40    10.91569797    10.91569797    10.91569797    1[6-(6,7)]
    41     5.05450935     5.05450935     5.05450935    1[6-(6,7)]
    42     3.87796026     3.87796026     3.87796026    1[6-(6,6)]
    43     6.17319537     6.17319537     6.17319537    1[6-(6,7)]
    44     4.90701525     4.90701525     4.90701525    1[6-(6,6)]
    45     8.90523993     8.90523993     8.90523993    1[6-(6,7)]
    46      5.8089984      5.8089984      5.8089984    1[6-(6,6)]
    47     9.12307737     9.12307737     9.12307737    1[6-(6,6)]
    48     5.90089857     5.90089857     5.90089857    1[6-(6,7)]
    49     8.69874819     8.69874819     8.69874819    1[6-(6,6)]
    50     1.85956023     1.85956023     1.85956023    1[6-(6,6)]
    51     8.46502677     8.46502677     8.46502677    1[6-(6,7)]
    52    10.91569797    10.91569797    10.91569797    1[6-(6,7)]
    53     6.13348542     6.13348542     6.13348542    6[1-(0),6-(1,6),7-(6,27)]
    54    7.024236327    7.024236327    7.024236327    6[1-(0),6-(1,7),6-(6,6)]
    55      5.9791839      5.9791839      5.9791839    6[6-(1,6),6-(1,6),6-(6,6)]
    56     2.44272921     2.44272921     2.44272921    6[6-(1,6),6-(1,6),6-(6,6)]
    57    5.642556981    5.642556981    5.642556981    6[1-(0),6-(1,6),7-(6,27)]
    58     6.21971274     6.21971274     6.21971274    6[1-(0),6-(1,7),6-(6,6)]
    59     2.49265029     2.49265029     2.49265029    6[1-(0),6-(1,6),7-(6)]
    60     5.69100312     5.69100312     5.69100312    6[1-(0),6-(1,7),6-(6,6)]
    61     2.36444388     2.36444388     2.36444388    6[1-(0),6-(1,7),6-(6,6)]
    62     5.63314005     5.63314005     5.63314005    6[1-(0),6-(1,6),7-(6,27)]
    63     2.61745299     2.61745299     2.61745299    6[1-(0),6-(1,7),6-(6,6)]
    64     9.93202578     9.93202578     9.93202578    6[1-(0),6-(1,7),6-(6,6)]
    65     2.74679397     2.74679397     2.74679397    6[1-(0),6-(1,6),7-(6)]
    66    11.31052833    11.31052833    11.31052833    6[1-(0),6-(1,6),7-(6,27)]
    67     6.13348542     6.13348542     6.13348542    6[1-(0),6-(1,6),7-(6,27)]
    68    7.024236327    7.024236327    7.024236327    6[1-(0),6-(1,7),6-(6,6)]
    69      5.9791839      5.9791839      5.9791839    6[6-(1,6),6-(1,6),6-(6,6)]
    70     2.44272921     2.44272921     2.44272921    6[6-(1,6),6-(1,6),6-(6,6)]
    71    5.642556981    5.642556981    5.642556981    6[1-(0),6-(1,6),7-(6,27)]
    72     6.21971274     6.21971274     6.21971274    6[1-(0),6-(1,7),6-(6,6)]
    73     2.49265029     2.49265029     2.49265029    6[1-(0),6-(1,6),7-(6)]
    74     5.69100312     5.69100312     5.69100312    6[1-(0),6-(1,7),6-(6,6)]
    75     2.36444388     2.36444388     2.36444388    6[1-(0),6-(1,7),6-(6,6)]
    76     5.63314005     5.63314005     5.63314005    6[1-(0),6-(1,6),7-(6,27)]
    77     2.61745299     2.61745299     2.61745299    6[1-(0),6-(1,7),6-(6,6)]
    78     9.93202578     9.93202578     9.93202578    6[1-(0),6-(1,7),6-(6,6)]
    79     2.74679397     2.74679397     2.74679397    6[1-(0),6-(1,6),7-(6)]
    80    11.31052833    11.31052833    11.31052833    6[1-(0),6-(1,6),7-(6,27)]
    81     5.21221458     5.21221458     5.21221458    6[1-(0),6-(1,6),7-(6,27)]
    82    4.321463673    4.321463673    4.321463673    6[1-(0),6-(1,7),6-(6,6)]
    83      5.3665161      5.3665161      5.3665161    6[6-(1,6),6-(1,6),6-(6,6)]
    84     8.90297079     8.90297079     8.90297079    6[6-(1,6),6-(1,6),6-(6,6)]
    85    5.703143019    5.703143019    5.703143019    6[1-(0),6-(1,6),7-(6,27)]
    86     5.12598726     5.12598726     5.12598726    6[1-(0),6-(1,7),6-(6,6)]
    87     8.85304971     8.85304971     8.85304971    6[1-(0),6-(1,6),7-(6)]
    88     5.65469688     5.65469688     5.65469688    6[1-(0),6-(1,7),6-(6,6)]
    89     8.98125612     8.98125612     8.98125612    6[1-(0),6-(1,7),6-(6,6)]
    90     5.71255995     5.71255995     5.71255995    6[1-(0),6-(1,6),7-(6,27)]
    91     8.72824701     8.72824701     8.72824701    6[1-(0),6-(1,7),6-(6,6)]
    92     1.41367422     1.41367422     1.41367422    6[1-(0),6-(1,7),6-(6,6)]
    93     8.59890603     8.59890603     8.59890603    6[1-(0),6-(1,6),7-(6)]
    94     0.03517167     0.03517167     0.03517167    6[1-(0),6-(1,6),7-(6,27)]
    95     5.21221458     5.21221458     5.21221458    6[1-(0),6-(1,6),7-(6,27)]
    96    4.321463673    4.321463673    4.321463673    6[1-(0),6-(1,7),6-(6,6)]
    97      5.3665161      5.3665161      5.3665161    6[6-(1,6),6-(1,6),6-(6,6)]
    98     8.90297079     8.90297079     8.90297079    6[6-(1,6),6-(1,6),6-(6,6)]
    99    5.703143019    5.703143019    5.703143019    6[1-(0),6-(1,6),7-(6,27)]
   100     5.12598726     5.12598726     5.12598726    6[1-(0),6-(1,7),6-(6,6)]
   101     8.85304971     8.85304971     8.85304971    6[1-(0),6-(1,6),7-(6)]
   102     5.65469688     5.65469688     5.65469688    6[1-(0),6-(1,7),6-(6,6)]
   103     8.98125612     8.98125612     8.98125612    6[1-(0),6-(1,7),6-(6,6)]
   104     5.71255995     5.71255995     5.71255995    6[1-(0),6-(1,6),7-(6,27)]
   105     8.72824701     8.72824701     8.72824701    6[1-(0),6-(1,7),6-(6,6)]
   106     1.41367422     1.41367422     1.41367422    6[1-(0),6-(1,7),6-(6,6)]
   107     8.59890603     8.59890603     8.59890603    6[1-(0),6-(1,6),7-(6)]
   108     0.03517167     0.03517167     0.03517167    6[1-(0),6-(1,6),7-(6,27)]
   109     9.21838125     9.21838125     9.21838125    6[6-(1,6),6-(1,6),6-(6,6)]
   110     7.74117111     7.74117111     7.74117111    6[6-(1,6),6-(1,6),6-(6,6)]
   111     2.12731875     2.12731875     2.12731875    6[6-(1,6),6-(1,6),6-(6,6)]
   112     3.60452889     3.60452889     3.60452889    6[6-(1,6),6-(1,6),6-(6,6)]
   113     3.38215317     3.38215317     3.38215317    16[8-(0),8-(0),8-(27),8-(27)]
   114     3.38215317     3.38215317     3.38215317    16[8-(0),8-(0),8-(27),8-(27)]
   115     7.96354683     7.96354683     7.96354683    16[8-(0),8-(0),8-(27),8-(27)]
   116     7.96354683     7.96354683     7.96354683    16[8-(0),8-(27),8-(27)]
   117    2.688590529    2.688590529    2.688590529    7[6-(1,6),6-(1,6)]
   118    5.834980053    5.834980053    5.834980053    7[6-(1,6),6-(1,6),27-(7,8,8)]
   119    2.688590529    2.688590529    2.688590529    7[6-(1,6),6-(1,6)]
   120    5.834980053    5.834980053    5.834980053    7[6-(1,6),6-(1,6),27-(7,8,8)]
   121    8.657109471    8.657109471    8.657109471    7[6-(1,6),6-(1,6)]
   122    5.510719947    5.510719947    5.510719947    7[6-(1,6),6-(1,6),27-(7,8,8)]
   123    8.657109471    8.657109471    8.657109471    7[6-(1,6),6-(1,6)]
   124    5.510719947    5.510719947    5.510719947    7[6-(1,6),6-(1,6),27-(7,8,8)]
   125     4.95126348     4.95126348     4.95126348    7[6-(1,6),6-(1,6),27-(7,8,8)]
   126     0.66372345     0.66372345     0.66372345    7[6-(1,6),6-(1,6),27-(7,8,8)]
   127     6.39443652     6.39443652     6.39443652    7[6-(1,6),6-(1,6),27-(7,8,8)]
   128    10.68197655    10.68197655    10.68197655    7[6-(1,6),6-(1,6),27-(7,8,8)]
   129    4.647992919    4.647992919    4.647992919    8[16-(8,8,8),27-(7,7,8)]
   130    2.785936635    2.785936635    2.785936635    8[16-(8,8,8),27-(7,7,8)]
   131     3.64991169     3.64991169     3.64991169    8[16-(8,8,8)]
   132     2.45180577     2.45180577     2.45180577    8[16-(8,8,8)]
   133    4.647992919    4.647992919    4.647992919    8[16-(8,8,8),27-(7,7,8)]
   134    2.785936635    2.785936635    2.785936635    8[16-(8,8,8),27-(7,7,8)]
   135     3.64991169     3.64991169     3.64991169    8[16-(8,8,8)]
   136     2.45180577     2.45180577     2.45180577    8[16-(8,8,8)]
   137    6.697707081    6.697707081    6.697707081    8[16-(8,8,8),27-(7,7,8)]
   138    8.559763365    8.559763365    8.559763365    8[16-(8,8,8),27-(7,7,8)]
   139     7.69578831     7.69578831     7.69578831    8[16-(8,8,8)]
   140     8.89389423     8.89389423     8.89389423    8[16-(8,8,8)]
   141    6.697707081    6.697707081    6.697707081    8[16-(8,8),27-(7,7,8)]
   142    8.559763365    8.559763365    8.559763365    8[16-(8,8),27-(7,7,8)]
   143     7.69578831     7.69578831     7.69578831    8[16-(8,8)]
