# Supplementary material for: A collection of forcefield precursors for metal–organic frameworks
Source: RSC Adv. 2019 Nov 13;9(63):36492–507. doi: 10.1039/c9ra07327b (PMC9075174; doi:10.1039/c9ra07327b)
Supplement: RA-009-C9RA07327B-s3254 [file RA-009-C9RA07327B-s3254.txt]

RIDCEN_charged

22.4567    0.00000000    0.00000000
0.0    22.4567    0.00000000
0.0    0.0    22.4567

     1     7.22881173     7.22881173     7.22881173    49[8-(0),8-(49,49),8-(6),8-(6),8-(6),8-(6)]
     2    15.22788827    15.22788827    15.22788827    49[8-(0),8-(49,49),8-(6),8-(6),8-(6),8-(6)]
     3    15.22788827    15.22788827    15.22788827    49[8-(0),8-(49,49),8-(6),8-(6),8-(6),8-(6)]
     4     7.22881173     7.22881173     7.22881173    49[8-(0),8-(49,49),8-(6),8-(6),8-(6),8-(6)]
     5   18.111553117   18.111553117   18.111553117    49[8-(0),8-(49,49),8-(6),8-(6),8-(6),8-(6)]
     6   18.111553117   18.111553117   18.111553117    49[8-(0),8-(49,49),8-(6),8-(6),8-(6),8-(6)]
     7    4.345146883    4.345146883    4.345146883    49[8-(0),8-(49,49),8-(6),8-(6),8-(6),8-(6)]
     8    4.345146883    4.345146883    4.345146883    49[8-(0),8-(49,49),8-(6),8-(6),8-(6),8-(6)]
     9   16.608301619   16.608301619   16.608301619    49[8-(0),8-(49,49),8-(6),8-(6),8-(6),8-(6)]
    10    5.848398381    5.848398381    5.848398381    49[8-(0),8-(49,49),8-(6),8-(6),8-(6),8-(6)]
    11   16.608301619   16.608301619   16.608301619    49[8-(0),8-(49,49),8-(6),8-(6),8-(6),8-(6)]
    12    5.848398381    5.848398381    5.848398381    49[8-(0),8-(49,49),8-(6),8-(6),8-(6),8-(6)]
    13    5.379951619    5.379951619    5.379951619    49[8-(0),8-(49,49),8-(6),8-(6),8-(6),8-(6)]
    14   17.076748381   17.076748381   17.076748381    49[8-(0),8-(49,49),8-(6),8-(6),8-(6),8-(6)]
    15    5.379951619    5.379951619    5.379951619    49[8-(0),8-(49,49),8-(6),8-(6),8-(6),8-(6)]
    16   17.076748381   17.076748381   17.076748381    49[8-(0),8-(49,49),8-(6),8-(6),8-(6),8-(6)]
    17    18.45716173    18.45716173    18.45716173    49[8-(0),8-(49,49),8-(6),8-(6),8-(6),8-(6)]
    18     3.99953827     3.99953827     3.99953827    49[8-(0),8-(49,49),8-(6),8-(6),8-(6),8-(6)]
    19     3.99953827     3.99953827     3.99953827    49[8-(0),8-(49,49),8-(6),8-(6),8-(6),8-(6)]
    20    18.45716173    18.45716173    18.45716173    49[8-(0),8-(49,49),8-(6),8-(6),8-(6),8-(6)]
    21    6.883203117    6.883203117    6.883203117    49[8-(0),8-(49,49),8-(6),8-(6),8-(6),8-(6)]
    22    6.883203117    6.883203117    6.883203117    49[8-(0),8-(49,49),8-(6),8-(6),8-(6),8-(6)]
    23   15.573496883   15.573496883   15.573496883    49[8-(0),8-(49,49),8-(6),8-(6),8-(6),8-(6)]
    24   15.573496883   15.573496883   15.573496883    49[8-(0),8-(49,49),8-(6),8-(6),8-(6),8-(6)]
    25     9.54858884     9.54858884     9.54858884    1[6-(6,6)]
    26    13.62223422    13.62223422    13.62223422    1[6-(6,6)]
    27    11.41249494    11.41249494    11.41249494    1[6-(6,6)]
    28    12.90811116    12.90811116    12.90811116    1[6-(6,6)]
    29     8.83446578     8.83446578     8.83446578    1[6-(6,6)]
    30    11.04420506    11.04420506    11.04420506    1[6-(6,6)]
    31    12.90811116    12.90811116    12.90811116    1[6-(6,6)]
    32     8.83446578     8.83446578     8.83446578    1[6-(6,6)]
    33    11.04420506    11.04420506    11.04420506    1[6-(6,6)]
    34     9.54858884     9.54858884     9.54858884    1[6-(6,6)]
    35    13.62223422    13.62223422    13.62223422    1[6-(6,6)]
    36    11.41249494    11.41249494    11.41249494    1[6-(6,6)]
    37    13.09899311    13.09899311    13.09899311    1[6-(6,6)]
    38    13.30110341    13.30110341    13.30110341    1[6-(6,6)]
    39    16.65388872    16.65388872    16.65388872    1[6-(6,6)]
    40    13.09899311    13.09899311    13.09899311    1[6-(6,6)]
    41    13.30110341    13.30110341    13.30110341    1[6-(6,6)]
    42    16.65388872    16.65388872    16.65388872    1[6-(6,6)]
    43     9.35770689     9.35770689     9.35770689    1[6-(6,6)]
    44     9.15559659     9.15559659     9.15559659    1[6-(6,6)]
    45     5.80281128     5.80281128     5.80281128    1[6-(6,6)]
    46     9.35770689     9.35770689     9.35770689    1[6-(6,6)]
    47     9.15559659     9.15559659     9.15559659    1[6-(6,6)]
    48     5.80281128     5.80281128     5.80281128    1[6-(6,6)]
    49     17.8530765     17.8530765     17.8530765    1[6-(6,6)]
    50    18.06192381    18.06192381    18.06192381    1[6-(6,6)]
    51    17.48927796    17.48927796    17.48927796    1[6-(6,6)]
    52      4.6036235      4.6036235      4.6036235    1[6-(6,6)]
    53     4.39477619     4.39477619     4.39477619    1[6-(6,6)]
    54     4.96742204     4.96742204     4.96742204    1[6-(6,6)]
    55     17.8530765     17.8530765     17.8530765    1[6-(6,6)]
    56    18.06192381    18.06192381    18.06192381    1[6-(6,6)]
    57    17.48927796    17.48927796    17.48927796    1[6-(6,6)]
    58      4.6036235      4.6036235      4.6036235    1[6-(6,6)]
    59     4.39477619     4.39477619     4.39477619    1[6-(6,6)]
    60     4.96742204     4.96742204     4.96742204    1[6-(6,6)]
    61      6.6247265      6.6247265      6.6247265    1[6-(6,6)]
    62     6.83357381     6.83357381     6.83357381    1[6-(6,6)]
    63     6.26092796     6.26092796     6.26092796    1[6-(6,6)]
    64     15.8319735     15.8319735     15.8319735    1[6-(6,6)]
    65    15.62312619    15.62312619    15.62312619    1[6-(6,6)]
    66    16.19577204    16.19577204    16.19577204    1[6-(6,6)]
    67      6.6247265      6.6247265      6.6247265    1[6-(6,6)]
    68     6.83357381     6.83357381     6.83357381    1[6-(6,6)]
    69     6.26092796     6.26092796     6.26092796    1[6-(6,6)]
    70     15.8319735     15.8319735     15.8319735    1[6-(6,6)]
    71    15.62312619    15.62312619    15.62312619    1[6-(6,6)]
    72    16.19577204    16.19577204    16.19577204    1[6-(6,6)]
    73    20.77693884    20.77693884    20.77693884    1[6-(6,6)]
    74     2.39388422     2.39388422     2.39388422    1[6-(6,6)]
    75     0.18414494     0.18414494     0.18414494    1[6-(6,6)]
    76     1.67976116     1.67976116     1.67976116    1[6-(6,6)]
    77    20.06281578    20.06281578    20.06281578    1[6-(6,6)]
    78    22.27255506    22.27255506    22.27255506    1[6-(6,6)]
    79     1.67976116     1.67976116     1.67976116    1[6-(6,6)]
    80    20.06281578    20.06281578    20.06281578    1[6-(6,6)]
    81    22.27255506    22.27255506    22.27255506    1[6-(6,6)]
    82    20.77693884    20.77693884    20.77693884    1[6-(6,6)]
    83     2.39388422     2.39388422     2.39388422    1[6-(6,6)]
    84     0.18414494     0.18414494     0.18414494    1[6-(6,6)]
    85     1.87064311     1.87064311     1.87064311    1[6-(6,6)]
    86     2.07275341     2.07275341     2.07275341    1[6-(6,6)]
    87     5.42553872     5.42553872     5.42553872    1[6-(6,6)]
    88     1.87064311     1.87064311     1.87064311    1[6-(6,6)]
    89     2.07275341     2.07275341     2.07275341    1[6-(6,6)]
    90     5.42553872     5.42553872     5.42553872    1[6-(6,6)]
    91    20.58605689    20.58605689    20.58605689    1[6-(6,6)]
    92    20.38394659    20.38394659    20.38394659    1[6-(6,6)]
    93    17.03116128    17.03116128    17.03116128    1[6-(6,6)]
    94    20.58605689    20.58605689    20.58605689    1[6-(6,6)]
    95    20.38394659    20.38394659    20.38394659    1[6-(6,6)]
    96    17.03116128    17.03116128    17.03116128    1[6-(6,6)]
    97    13.98827843    13.98827843    13.98827843    6[6-(6,6),8-(49),8-(49)]
    98    10.34580169    10.34580169    10.34580169    6[1-(0),6-(6,6),6-(6,7)]
    99     12.7778623     12.7778623     12.7778623    6[1-(0),6-(6,6),6-(6,7)]
   100    12.69926385    12.69926385    12.69926385    6[6-(1,6),6-(1,6),6-(8,8)]
   101     8.95348629     8.95348629     8.95348629    6[6-(6,6),8-(49),8-(49)]
   102    10.25372922    10.25372922    10.25372922    6[6-(1,6),6-(1,6),6-(8,8)]
   103    11.45516267    11.45516267    11.45516267    6[1-(0),6-(6,6),6-(6,6)]
   104    11.58092019    11.58092019    11.58092019    6[6-(1,6),6-(1,6),7-(7)]
   105     8.46842157     8.46842157     8.46842157    6[6-(6,6),8-(49),8-(49)]
   106    12.11089831    12.11089831    12.11089831    6[1-(0),6-(6,6),6-(6,7)]
   107      9.6788377      9.6788377      9.6788377    6[1-(0),6-(6,6),6-(6,7)]
   108     9.75743615     9.75743615     9.75743615    6[6-(1,6),6-(1,6),6-(8,8)]
   109    13.50321371    13.50321371    13.50321371    6[6-(6,6),8-(49),8-(49)]
   110    12.20297078    12.20297078    12.20297078    6[6-(1,6),6-(1,6),6-(8,8)]
   111    11.00153733    11.00153733    11.00153733    6[1-(0),6-(6,6),6-(6,6)]
   112    10.87577981    10.87577981    10.87577981    6[6-(1,6),6-(1,6),7-(7)]
   113     8.46842157     8.46842157     8.46842157    6[6-(6,6),8-(49),8-(49)]
   114    12.11089831    12.11089831    12.11089831    6[1-(0),6-(6,6),6-(6,7)]
   115      9.6788377      9.6788377      9.6788377    6[1-(0),6-(6,6),6-(6,7)]
   116     9.75743615     9.75743615     9.75743615    6[6-(1,6),6-(1,6),6-(8,8)]
   117    13.50321371    13.50321371    13.50321371    6[6-(6,6),8-(49),8-(49)]
   118    12.20297078    12.20297078    12.20297078    6[6-(1,6),6-(1,6),6-(8,8)]
   119    11.00153733    11.00153733    11.00153733    6[1-(0),6-(6,6),6-(6,6)]
   120    10.87577981    10.87577981    10.87577981    6[6-(1,6),6-(1,6),7-(7)]
   121    13.98827843    13.98827843    13.98827843    6[6-(6,6),8-(49),8-(49)]
   122    10.34580169    10.34580169    10.34580169    6[1-(0),6-(6,6),6-(6,7)]
   123     12.7778623     12.7778623     12.7778623    6[1-(0),6-(6,6),6-(6,7)]
   124    12.69926385    12.69926385    12.69926385    6[6-(1,6),6-(1,6),6-(8,8)]
   125     8.95348629     8.95348629     8.95348629    6[6-(6,6),8-(49),8-(49)]
   126    10.25372922    10.25372922    10.25372922    6[6-(1,6),6-(1,6),6-(8,8)]
   127    11.45516267    11.45516267    11.45516267    6[1-(0),6-(6,6),6-(6,6)]
   128    11.58092019    11.58092019    11.58092019    6[6-(1,6),6-(1,6),7-(7)]
   129    15.86116721    15.86116721    15.86116721    6[6-(6,6),8-(49),8-(49)]
   130    13.61774288    13.61774288    13.61774288    6[1-(0),6-(6,6),6-(6,7)]
   131    13.73002638    13.73002638    13.73002638    6[1-(0),6-(6,6),6-(6,7)]
   132    15.08641106    15.08641106    15.08641106    6[6-(1,6),6-(1,6),6-(8,8)]
   133    15.65681124    15.65681124    15.65681124    6[6-(6,6),8-(49),8-(49)]
   134    14.93819684    14.93819684    14.93819684    6[6-(1,6),6-(1,6),6-(8,8)]
   135       15.71969       15.71969       15.71969    6[1-(0),6-(6,6),6-(6,6)]
   136    12.96200724    12.96200724    12.96200724    6[6-(1,6),6-(1,6),7-(7)]
   137    15.86116721    15.86116721    15.86116721    6[6-(6,6),8-(49),8-(49)]
   138    13.61774288    13.61774288    13.61774288    6[1-(0),6-(6,6),6-(6,7)]
   139    13.73002638    13.73002638    13.73002638    6[1-(0),6-(6,6),6-(6,7)]
   140    15.08641106    15.08641106    15.08641106    6[6-(1,6),6-(1,6),6-(8,8)]
   141    15.65681124    15.65681124    15.65681124    6[6-(6,6),8-(49),8-(49)]
   142    14.93819684    14.93819684    14.93819684    6[6-(1,6),6-(1,6),6-(8,8)]
   143       15.71969       15.71969       15.71969    6[1-(0),6-(6,6),6-(6,6)]
   144    12.96200724    12.96200724    12.96200724    6[6-(1,6),6-(1,6),7-(7)]
   145     6.59553279     6.59553279     6.59553279    6[6-(6,6),8-(49),8-(49)]
   146     8.83895712     8.83895712     8.83895712    6[1-(0),6-(6,6),6-(6,7)]
   147     8.72667362     8.72667362     8.72667362    6[1-(0),6-(6,6),6-(6,7)]
   148     7.37028894     7.37028894     7.37028894    6[6-(1,6),6-(1,6),6-(8,8)]
   149     6.79988876     6.79988876     6.79988876    6[6-(6,6),8-(49),8-(49)]
   150     7.51850316     7.51850316     7.51850316    6[6-(1,6),6-(1,6),6-(8,8)]
   151        6.73701        6.73701        6.73701    6[1-(0),6-(6,6),6-(6,6)]
   152     9.49469276     9.49469276     9.49469276    6[6-(1,6),6-(1,6),7-(7)]
   153     6.59553279     6.59553279     6.59553279    6[6-(6,6),8-(49),8-(49)]
   154     8.83895712     8.83895712     8.83895712    6[1-(0),6-(6,6),6-(6,7)]
   155     8.72667362     8.72667362     8.72667362    6[1-(0),6-(6,6),6-(6,7)]
   156     7.37028894     7.37028894     7.37028894    6[6-(1,6),6-(1,6),6-(8,8)]
   157     6.79988876     6.79988876     6.79988876    6[6-(6,6),8-(49),8-(49)]
   158     7.51850316     7.51850316     7.51850316    6[6-(1,6),6-(1,6),6-(8,8)]
   159        6.73701        6.73701        6.73701    6[1-(0),6-(6,6),6-(6,6)]
   160     9.49469276     9.49469276     9.49469276    6[6-(1,6),6-(1,6),7-(7)]
   161    17.84633949    17.84633949    17.84633949    6[6-(6,6),8-(49),8-(49)]
   162     17.8530765     17.8530765     17.8530765    6[1-(0),6-(6,6),6-(6,7)]
   163    17.98557103    17.98557103    17.98557103    6[1-(0),6-(6,6),6-(6,7)]
   164    17.86205918    17.86205918    17.86205918    6[6-(1,6),6-(1,6),6-(8,8)]
   165    17.51173466    17.51173466    17.51173466    6[6-(6,6),8-(49),8-(49)]
   166    17.71609063    17.71609063    17.71609063    6[6-(1,6),6-(1,6),6-(8,8)]
   167    17.65994888    17.65994888    17.65994888    6[1-(0),6-(6,6),6-(6,6)]
   168    17.99904505    17.99904505    17.99904505    6[6-(1,6),6-(1,6),7-(7)]
   169     4.61036051     4.61036051     4.61036051    6[6-(6,6),8-(49),8-(49)]
   170      4.6036235      4.6036235      4.6036235    6[1-(0),6-(6,6),6-(6,7)]
   171     4.47112897     4.47112897     4.47112897    6[1-(0),6-(6,6),6-(6,7)]
   172     4.59464082     4.59464082     4.59464082    6[6-(1,6),6-(1,6),6-(8,8)]
   173     4.94496534     4.94496534     4.94496534    6[6-(6,6),8-(49),8-(49)]
   174     4.74060937     4.74060937     4.74060937    6[6-(1,6),6-(1,6),6-(8,8)]
   175     4.79675112     4.79675112     4.79675112    6[1-(0),6-(6,6),6-(6,6)]
   176     4.45765495     4.45765495     4.45765495    6[6-(1,6),6-(1,6),7-(7)]
   177    17.84633949    17.84633949    17.84633949    6[6-(6,6),8-(49),8-(49)]
   178     17.8530765     17.8530765     17.8530765    6[1-(0),6-(6,6),6-(6,7)]
   179    17.98557103    17.98557103    17.98557103    6[1-(0),6-(6,6),6-(6,7)]
   180    17.86205918    17.86205918    17.86205918    6[6-(1,6),6-(1,6),6-(8,8)]
   181    17.51173466    17.51173466    17.51173466    6[6-(6,6),8-(49),8-(49)]
   182    17.71609063    17.71609063    17.71609063    6[6-(1,6),6-(1,6),6-(8,8)]
   183    17.65994888    17.65994888    17.65994888    6[1-(0),6-(6,6),6-(6,6)]
   184    17.99904505    17.99904505    17.99904505    6[6-(1,6),6-(1,6),7-(7)]
   185     4.61036051     4.61036051     4.61036051    6[6-(6,6),8-(49),8-(49)]
   186      4.6036235      4.6036235      4.6036235    6[1-(0),6-(6,6),6-(6,7)]
   187     4.47112897     4.47112897     4.47112897    6[1-(0),6-(6,6),6-(6,7)]
   188     4.59464082     4.59464082     4.59464082    6[6-(1,6),6-(1,6),6-(8,8)]
   189     4.94496534     4.94496534     4.94496534    6[6-(6,6),8-(49),8-(49)]
   190     4.74060937     4.74060937     4.74060937    6[6-(1,6),6-(1,6),6-(8,8)]
   191     4.79675112     4.79675112     4.79675112    6[1-(0),6-(6,6),6-(6,6)]
   192     4.45765495     4.45765495     4.45765495    6[6-(1,6),6-(1,6),7-(7)]
   193     6.61798949     6.61798949     6.61798949    6[6-(6,6),8-(49),8-(49)]
   194      6.6247265      6.6247265      6.6247265    6[1-(0),6-(6,6),6-(6,7)]
   195     6.75722103     6.75722103     6.75722103    6[1-(0),6-(6,6),6-(6,7)]
   196     6.63370918     6.63370918     6.63370918    6[6-(1,6),6-(1,6),6-(8,8)]
   197     6.28338466     6.28338466     6.28338466    6[6-(6,6),8-(49),8-(49)]
   198     6.48774063     6.48774063     6.48774063    6[6-(1,6),6-(1,6),6-(8,8)]
   199     6.43159888     6.43159888     6.43159888    6[1-(0),6-(6,6),6-(6,6)]
   200     6.77069505     6.77069505     6.77069505    6[6-(1,6),6-(1,6),7-(7)]
   201    15.83871051    15.83871051    15.83871051    6[6-(6,6),8-(49),8-(49)]
   202     15.8319735     15.8319735     15.8319735    6[1-(0),6-(6,6),6-(6,7)]
   203    15.69947897    15.69947897    15.69947897    6[1-(0),6-(6,6),6-(6,7)]
   204    15.82299082    15.82299082    15.82299082    6[6-(1,6),6-(1,6),6-(8,8)]
   205    16.17331534    16.17331534    16.17331534    6[6-(6,6),8-(49),8-(49)]
   206    15.96895937    15.96895937    15.96895937    6[6-(1,6),6-(1,6),6-(8,8)]
   207    16.02510112    16.02510112    16.02510112    6[1-(0),6-(6,6),6-(6,6)]
   208    15.68600495    15.68600495    15.68600495    6[6-(1,6),6-(1,6),7-(7)]
   209     6.61798949     6.61798949     6.61798949    6[6-(6,6),8-(49),8-(49)]
   210      6.6247265      6.6247265      6.6247265    6[1-(0),6-(6,6),6-(6,7)]
   211     6.75722103     6.75722103     6.75722103    6[1-(0),6-(6,6),6-(6,7)]
   212     6.63370918     6.63370918     6.63370918    6[6-(1,6),6-(1,6),6-(8,8)]
   213     6.28338466     6.28338466     6.28338466    6[6-(6,6),8-(49),8-(49)]
   214     6.48774063     6.48774063     6.48774063    6[6-(1,6),6-(1,6),6-(8,8)]
   215     6.43159888     6.43159888     6.43159888    6[1-(0),6-(6,6),6-(6,6)]
   216     6.77069505     6.77069505     6.77069505    6[6-(1,6),6-(1,6),7-(7)]
   217    15.83871051    15.83871051    15.83871051    6[6-(6,6),8-(49),8-(49)]
   218     15.8319735     15.8319735     15.8319735    6[1-(0),6-(6,6),6-(6,7)]
   219    15.69947897    15.69947897    15.69947897    6[1-(0),6-(6,6),6-(6,7)]
   220    15.82299082    15.82299082    15.82299082    6[6-(1,6),6-(1,6),6-(8,8)]
   221    16.17331534    16.17331534    16.17331534    6[6-(6,6),8-(49),8-(49)]
   222    15.96895937    15.96895937    15.96895937    6[6-(1,6),6-(1,6),6-(8,8)]
   223    16.02510112    16.02510112    16.02510112    6[1-(0),6-(6,6),6-(6,6)]
   224    15.68600495    15.68600495    15.68600495    6[6-(1,6),6-(1,6),7-(7)]
   225     2.75992843     2.75992843     2.75992843    6[6-(6,6),8-(49),8-(49)]
   226    21.57415169    21.57415169    21.57415169    6[1-(0),6-(6,6),6-(6,7)]
   227      1.5495123      1.5495123      1.5495123    6[1-(0),6-(6,6),6-(6,7)]
   228     1.47091385     1.47091385     1.47091385    6[6-(1,6),6-(1,6),6-(8,8)]
   229    20.18183629    20.18183629    20.18183629    6[6-(6,6),8-(49),8-(49)]
   230    21.48207922    21.48207922    21.48207922    6[6-(1,6),6-(1,6),6-(8,8)]
   231     0.22681267     0.22681267     0.22681267    6[1-(0),6-(6,6),6-(6,6)]
   232     0.35257019     0.35257019     0.35257019    6[6-(1,6),6-(1,6),7-(7)]
   233    19.69677157    19.69677157    19.69677157    6[6-(6,6),8-(49),8-(49)]
   234     0.88254831     0.88254831     0.88254831    6[1-(0),6-(6,6),6-(6,7)]
   235     20.9071877     20.9071877     20.9071877    6[1-(0),6-(6,6),6-(6,7)]
   236    20.98578615    20.98578615    20.98578615    6[6-(1,6),6-(1,6),6-(8,8)]
   237     2.27486371     2.27486371     2.27486371    6[6-(6,6),8-(49),8-(49)]
   238     0.97462078     0.97462078     0.97462078    6[6-(1,6),6-(1,6),6-(8,8)]
   239    22.22988733    22.22988733    22.22988733    6[1-(0),6-(6,6),6-(6,6)]
   240    22.10412981    22.10412981    22.10412981    6[6-(1,6),6-(1,6),7-(7)]
   241    19.69677157    19.69677157    19.69677157    6[6-(6,6),8-(49),8-(49)]
   242     0.88254831     0.88254831     0.88254831    6[1-(0),6-(6,6),6-(6,7)]
   243     20.9071877     20.9071877     20.9071877    6[1-(0),6-(6,6),6-(6,7)]
   244    20.98578615    20.98578615    20.98578615    6[6-(1,6),6-(1,6),6-(8,8)]
   245     2.27486371     2.27486371     2.27486371    6[6-(6,6),8-(49),8-(49)]
   246     0.97462078     0.97462078     0.97462078    6[6-(1,6),6-(1,6),6-(8,8)]
   247    22.22988733    22.22988733    22.22988733    6[1-(0),6-(6,6),6-(6,6)]
   248    22.10412981    22.10412981    22.10412981    6[6-(1,6),6-(1,6),7-(7)]
   249     2.75992843     2.75992843     2.75992843    6[6-(6,6),8-(49),8-(49)]
   250    21.57415169    21.57415169    21.57415169    6[1-(0),6-(6,6),6-(6,7)]
   251      1.5495123      1.5495123      1.5495123    6[1-(0),6-(6,6),6-(6,7)]
   252     1.47091385     1.47091385     1.47091385    6[6-(1,6),6-(1,6),6-(8,8)]
   253    20.18183629    20.18183629    20.18183629    6[6-(6,6),8-(49),8-(49)]
   254    21.48207922    21.48207922    21.48207922    6[6-(1,6),6-(1,6),6-(8,8)]
   255     0.22681267     0.22681267     0.22681267    6[1-(0),6-(6,6),6-(6,6)]
   256     0.35257019     0.35257019     0.35257019    6[6-(1,6),6-(1,6),7-(7)]
   257     4.63281721     4.63281721     4.63281721    6[6-(6,6),8-(49),8-(49)]
   258     2.38939288     2.38939288     2.38939288    6[1-(0),6-(6,6),6-(6,7)]
   259     2.50167638     2.50167638     2.50167638    6[1-(0),6-(6,6),6-(6,7)]
   260     3.85806106     3.85806106     3.85806106    6[6-(1,6),6-(1,6),6-(8,8)]
   261     4.42846124     4.42846124     4.42846124    6[6-(6,6),8-(49),8-(49)]
   262     3.70984684     3.70984684     3.70984684    6[6-(1,6),6-(1,6),6-(8,8)]
   263        4.49134        4.49134        4.49134    6[1-(0),6-(6,6),6-(6,6)]
   264     1.73365724     1.73365724     1.73365724    6[6-(1,6),6-(1,6),7-(7)]
   265     4.63281721     4.63281721     4.63281721    6[6-(6,6),8-(49),8-(49)]
   266     2.38939288     2.38939288     2.38939288    6[1-(0),6-(6,6),6-(6,7)]
   267     2.50167638     2.50167638     2.50167638    6[1-(0),6-(6,6),6-(6,7)]
   268     3.85806106     3.85806106     3.85806106    6[6-(1,6),6-(1,6),6-(8,8)]
   269     4.42846124     4.42846124     4.42846124    6[6-(6,6),8-(49),8-(49)]
   270     3.70984684     3.70984684     3.70984684    6[6-(1,6),6-(1,6),6-(8,8)]
   271        4.49134        4.49134        4.49134    6[1-(0),6-(6,6),6-(6,6)]
   272     1.73365724     1.73365724     1.73365724    6[6-(1,6),6-(1,6),7-(7)]
   273    17.82388279    17.82388279    17.82388279    6[6-(6,6),8-(49),8-(49)]
   274    20.06730712    20.06730712    20.06730712    6[1-(0),6-(6,6),6-(6,7)]
   275    19.95502362    19.95502362    19.95502362    6[1-(0),6-(6,6),6-(6,7)]
   276    18.59863894    18.59863894    18.59863894    6[6-(1,6),6-(1,6),6-(8,8)]
   277    18.02823876    18.02823876    18.02823876    6[6-(6,6),8-(49),8-(49)]
   278    18.74685316    18.74685316    18.74685316    6[6-(1,6),6-(1,6),6-(8,8)]
   279       17.96536       17.96536       17.96536    6[1-(0),6-(6,6),6-(6,6)]
   280    20.72304276    20.72304276    20.72304276    6[6-(1,6),6-(1,6),7-(7)]
   281    17.82388279    17.82388279    17.82388279    6[6-(6,6),8-(49),8-(49)]
   282    20.06730712    20.06730712    20.06730712    6[1-(0),6-(6,6),6-(6,7)]
   283    19.95502362    19.95502362    19.95502362    6[1-(0),6-(6,6),6-(6,7)]
   284    18.59863894    18.59863894    18.59863894    6[6-(1,6),6-(1,6),6-(8,8)]
   285    18.02823876    18.02823876    18.02823876    6[6-(6,6),8-(49),8-(49)]
   286    18.74685316    18.74685316    18.74685316    6[6-(1,6),6-(1,6),6-(8,8)]
   287       17.96536       17.96536       17.96536    6[1-(0),6-(6,6),6-(6,6)]
   288    20.72304276    20.72304276    20.72304276    6[6-(1,6),6-(1,6),7-(7)]
   289    11.73362575    11.73362575    11.73362575    7[6-(6,6),7-(6)]
   290    10.72307425    10.72307425    10.72307425    7[6-(6,6),7-(6)]
   291    10.72307425    10.72307425    10.72307425    7[6-(6,6),7-(6)]
   292    11.73362575    11.73362575    11.73362575    7[6-(6,6),7-(6)]
   293    11.58316586    11.58316586    11.58316586    7[6-(6,6),7-(6)]
   294    11.58316586    11.58316586    11.58316586    7[6-(6,6),7-(6)]
   295    10.87353414    10.87353414    10.87353414    7[6-(6,6),7-(6)]
   296    10.87353414    10.87353414    10.87353414    7[6-(6,6),7-(6)]
   297    18.13827659    18.13827659    18.13827659    7[6-(6,6),7-(6)]
   298     4.31842341     4.31842341     4.31842341    7[6-(6,6),7-(6)]
   299    18.13827659    18.13827659    18.13827659    7[6-(6,6),7-(6)]
   300     4.31842341     4.31842341     4.31842341    7[6-(6,6),7-(6)]
   301     6.90992659     6.90992659     6.90992659    7[6-(6,6),7-(6)]
   302    15.54677341    15.54677341    15.54677341    7[6-(6,6),7-(6)]
   303     6.90992659     6.90992659     6.90992659    7[6-(6,6),7-(6)]
   304    15.54677341    15.54677341    15.54677341    7[6-(6,6),7-(6)]
   305     0.50527575     0.50527575     0.50527575    7[6-(6,6),7-(6)]
   306    21.95142425    21.95142425    21.95142425    7[6-(6,6),7-(6)]
   307    21.95142425    21.95142425    21.95142425    7[6-(6,6),7-(6)]
   308     0.50527575     0.50527575     0.50527575    7[6-(6,6),7-(6)]
   309     0.35481586     0.35481586     0.35481586    7[6-(6,6),7-(6)]
   310     0.35481586     0.35481586     0.35481586    7[6-(6,6),7-(6)]
   311    22.10188414    22.10188414    22.10188414    7[6-(6,6),7-(6)]
   312    22.10188414    22.10188414    22.10188414    7[6-(6,6),7-(6)]
   313     3.14618367     3.14618367     3.14618367    7[8-(0),8-(0),8-(0)]
   314     8.87264217     8.87264217     8.87264217    7[8-(0),8-(0),8-(0)]
   315    19.31051633    19.31051633    19.31051633    7[8-(0),8-(0),8-(0)]
   316    13.58405783    13.58405783    13.58405783    7[8-(0),8-(0),8-(0)]
   317    19.31051633    19.31051633    19.31051633    7[8-(0),8-(0),8-(0)]
   318    13.58405783    13.58405783    13.58405783    7[8-(0),8-(0),8-(0)]
   319     3.14618367     3.14618367     3.14618367    7[8-(0),8-(0),8-(0)]
   320     8.87264217     8.87264217     8.87264217    7[8-(0),8-(0),8-(0)]
   321     8.08216633     8.08216633     8.08216633    7[8-(0),8-(0),8-(0)]
   322     2.35570783     2.35570783     2.35570783    7[8-(0),8-(0),8-(0)]
   323    14.37453367    14.37453367    14.37453367    7[8-(0),8-(0),8-(0)]
   324    20.10099217    20.10099217    20.10099217    7[8-(0),8-(0),8-(0)]
   325     8.08216633     8.08216633     8.08216633    7[8-(0),8-(0),8-(0)]
   326     2.35570783     2.35570783     2.35570783    7[8-(0),8-(0),8-(0)]
   327    14.37453367    14.37453367    14.37453367    7[8-(0),8-(0),8-(0)]
   328    20.10099217    20.10099217    20.10099217    7[8-(0),8-(0)]
   329      8.9153099      8.9153099      8.9153099    8[6-(6,8),49-(8,8,8,8,8)]
   330    13.97255874    13.97255874    13.97255874    8[6-(6,8),49-(8,8,8,8,8)]
   331     7.94068912     7.94068912     7.94068912    8[6-(6,8),49-(8,8,8,8,8)]
   332    14.98535591    14.98535591    14.98535591    8[6-(6,8),49-(8,8,8,8,8)]
   333     8.74014764     8.74014764     8.74014764    8[49-(8,8,8,8,8)]
   334     13.5413901     13.5413901     13.5413901    8[6-(6,8),49-(8,8,8,8,8)]
   335     8.48414126     8.48414126     8.48414126    8[6-(6,8),49-(8,8,8,8,8)]
   336    14.51601088    14.51601088    14.51601088    8[6-(6,8),49-(8,8,8,8,8)]
   337     7.47134409     7.47134409     7.47134409    8[6-(6,8),49-(8,8,8,8,8)]
   338    13.71655236    13.71655236    13.71655236    8[49-(8,8,8,8,8)]
   339     13.5413901     13.5413901     13.5413901    8[6-(6,8),49-(8,8,8,8,8)]
   340     8.48414126     8.48414126     8.48414126    8[6-(6,8),49-(8,8,8,8,8)]
   341    14.51601088    14.51601088    14.51601088    8[6-(6,8),49-(8,8,8,8,8)]
   342     7.47134409     7.47134409     7.47134409    8[6-(6,8),49-(8,8,8,8,8)]
   343    13.71655236    13.71655236    13.71655236    8[49-(8,8,8,8,8)]
   344      8.9153099      8.9153099      8.9153099    8[6-(6,8),49-(8,8,8,8,8)]
   345    13.97255874    13.97255874    13.97255874    8[6-(6,8),49-(8,8,8,8,8)]
   346     7.94068912     7.94068912     7.94068912    8[6-(6,8),49-(8,8,8,8,8)]
   347    14.98535591    14.98535591    14.98535591    8[6-(6,8),49-(8,8,8,8,8)]
   348     8.74014764     8.74014764     8.74014764    8[49-(8,8,8,8,8)]
   349    16.80659428    16.80659428    16.80659428    8[6-(6,8),49-(8,8,8,8,8)]
   350    17.04014396    17.04014396    17.04014396    8[6-(6,8),49-(8,8,8,8,8)]
   351    14.89777478    14.89777478    14.89777478    8[6-(6,8),49-(8,8,8,8,8)]
   352    15.18746621    15.18746621    15.18746621    8[6-(6,8),49-(8,8,8,8,8)]
   353    19.67431487    19.67431487    19.67431487    8[49-(8,8,8,8,8)]
   354    16.80659428    16.80659428    16.80659428    8[6-(6,8),49-(8,8,8,8,8)]
   355    17.04014396    17.04014396    17.04014396    8[6-(6,8),49-(8,8,8,8,8)]
   356    14.89777478    14.89777478    14.89777478    8[6-(6,8),49-(8,8,8,8,8)]
   357    15.18746621    15.18746621    15.18746621    8[6-(6,8),49-(8,8,8,8,8)]
   358    19.67431487    19.67431487    19.67431487    8[49-(8,8,8,8,8)]
   359     5.65010572     5.65010572     5.65010572    8[6-(6,8),49-(8,8,8,8,8)]
   360     5.41655604     5.41655604     5.41655604    8[6-(6,8),49-(8,8,8,8,8)]
   361     7.55892522     7.55892522     7.55892522    8[6-(6,8),49-(8,8,8,8,8)]
   362     7.26923379     7.26923379     7.26923379    8[6-(6,8),49-(8,8,8,8,8)]
   363     2.78238513     2.78238513     2.78238513    8[49-(8,8,8,8,8)]
   364     5.65010572     5.65010572     5.65010572    8[6-(6,8),49-(8,8,8,8,8)]
   365     5.41655604     5.41655604     5.41655604    8[6-(6,8),49-(8,8,8,8,8)]
   366     7.55892522     7.55892522     7.55892522    8[6-(6,8),49-(8,8,8,8,8)]
   367     7.26923379     7.26923379     7.26923379    8[6-(6,8),49-(8,8,8,8,8)]
   368     2.78238513     2.78238513     2.78238513    8[49-(8,8,8,8,8)]
   369    17.09628571    17.09628571    17.09628571    8[6-(6,8),49-(8,8,8,8,8)]
   370    17.49601497    17.49601497    17.49601497    8[6-(6,8),49-(8,8,8,8,8)]
   371    17.82837413    17.82837413    17.82837413    8[6-(6,8),49-(8,8,8,8,8)]
   372    18.19890968    18.19890968    18.19890968    8[6-(6,8),49-(8,8,8,8,8)]
   373    16.56181625    16.56181625    16.56181625    8[49-(8,8,8,8,8)]
   374     5.36041429     5.36041429     5.36041429    8[6-(6,8),49-(8,8,8,8,8)]
   375     4.96068503     4.96068503     4.96068503    8[6-(6,8),49-(8,8,8,8,8)]
   376     4.62832587     4.62832587     4.62832587    8[6-(6,8),49-(8,8,8,8,8)]
   377     4.25779032     4.25779032     4.25779032    8[6-(6,8),49-(8,8,8,8,8)]
   378     5.89488375     5.89488375     5.89488375    8[49-(8,8,8,8,8)]
   379    17.09628571    17.09628571    17.09628571    8[6-(6,8),49-(8,8,8,8,8)]
   380    17.49601497    17.49601497    17.49601497    8[6-(6,8),49-(8,8,8,8,8)]
   381    17.82837413    17.82837413    17.82837413    8[6-(6,8),49-(8,8,8,8,8)]
   382    18.19890968    18.19890968    18.19890968    8[6-(6,8),49-(8,8,8,8,8)]
   383    16.56181625    16.56181625    16.56181625    8[49-(8,8,8,8,8)]
   384     5.36041429     5.36041429     5.36041429    8[6-(6,8),49-(8,8,8,8,8)]
   385     4.96068503     4.96068503     4.96068503    8[6-(6,8),49-(8,8,8,8,8)]
   386     4.62832587     4.62832587     4.62832587    8[6-(6,8),49-(8,8,8,8,8)]
   387     4.25779032     4.25779032     4.25779032    8[6-(6,8),49-(8,8,8,8,8)]
   388     5.89488375     5.89488375     5.89488375    8[49-(8,8,8,8,8)]
   389     5.86793571     5.86793571     5.86793571    8[6-(6,8),49-(8,8,8,8,8)]
   390     6.26766497     6.26766497     6.26766497    8[6-(6,8),49-(8,8,8,8,8)]
   391     6.60002413     6.60002413     6.60002413    8[6-(6,8),49-(8,8,8,8,8)]
   392     6.97055968     6.97055968     6.97055968    8[6-(6,8),49-(8,8,8,8,8)]
   393     5.33346625     5.33346625     5.33346625    8[49-(8,8,8,8,8)]
   394    16.58876429    16.58876429    16.58876429    8[6-(6,8),49-(8,8,8,8,8)]
   395    16.18903503    16.18903503    16.18903503    8[6-(6,8),49-(8,8,8,8,8)]
   396    15.85667587    15.85667587    15.85667587    8[6-(6,8),49-(8,8,8,8,8)]
   397    15.48614032    15.48614032    15.48614032    8[6-(6,8),49-(8,8,8,8,8)]
   398    17.12323375    17.12323375    17.12323375    8[49-(8,8,8,8,8)]
   399     5.86793571     5.86793571     5.86793571    8[6-(6,8),49-(8,8,8,8,8)]
   400     6.26766497     6.26766497     6.26766497    8[6-(6,8),49-(8,8,8,8,8)]
   401     6.60002413     6.60002413     6.60002413    8[6-(6,8),49-(8,8,8,8,8)]
   402     6.97055968     6.97055968     6.97055968    8[6-(6,8),49-(8,8,8,8,8)]
   403     5.33346625     5.33346625     5.33346625    8[49-(8,8,8,8,8)]
   404    16.58876429    16.58876429    16.58876429    8[6-(6,8),49-(8,8,8,8,8)]
   405    16.18903503    16.18903503    16.18903503    8[6-(6,8),49-(8,8,8,8,8)]
   406    15.85667587    15.85667587    15.85667587    8[6-(6,8),49-(8,8,8,8,8)]
   407    15.48614032    15.48614032    15.48614032    8[6-(6,8),49-(8,8,8,8,8)]
   408    17.12323375    17.12323375    17.12323375    8[49-(8,8,8,8,8)]
   409     20.1436599     20.1436599     20.1436599    8[6-(6,8),49-(8,8,8,8,8)]
   410     2.74420874     2.74420874     2.74420874    8[6-(6,8),49-(8,8,8,8,8)]
   411    19.16903912    19.16903912    19.16903912    8[6-(6,8),49-(8,8,8,8,8)]
   412     3.75700591     3.75700591     3.75700591    8[6-(6,8),49-(8,8,8,8,8)]
   413    19.96849764    19.96849764    19.96849764    8[49-(8,8,8,8,8)]
   414      2.3130401      2.3130401      2.3130401    8[6-(6,8),49-(8,8,8,8,8)]
   415    19.71249126    19.71249126    19.71249126    8[6-(6,8),49-(8,8,8,8,8)]
   416     3.28766088     3.28766088     3.28766088    8[6-(6,8),49-(8,8,8,8,8)]
   417    18.69969409    18.69969409    18.69969409    8[6-(6,8),49-(8,8,8,8,8)]
   418     2.48820236     2.48820236     2.48820236    8[49-(8,8,8,8,8)]
   419      2.3130401      2.3130401      2.3130401    8[6-(6,8),49-(8,8,8,8,8)]
   420    19.71249126    19.71249126    19.71249126    8[6-(6,8),49-(8,8,8,8,8)]
   421     3.28766088     3.28766088     3.28766088    8[6-(6,8),49-(8,8,8,8,8)]
   422    18.69969409    18.69969409    18.69969409    8[6-(6,8),49-(8,8,8,8,8)]
   423     2.48820236     2.48820236     2.48820236    8[49-(8,8,8,8,8)]
   424     20.1436599     20.1436599     20.1436599    8[6-(6,8),49-(8,8,8,8,8)]
   425     2.74420874     2.74420874     2.74420874    8[6-(6,8),49-(8,8,8,8,8)]
   426    19.16903912    19.16903912    19.16903912    8[6-(6,8),49-(8,8,8,8,8)]
   427     3.75700591     3.75700591     3.75700591    8[6-(6,8),49-(8,8,8,8,8)]
   428    19.96849764    19.96849764    19.96849764    8[49-(8,8,8,8,8)]
   429     5.57824428     5.57824428     5.57824428    8[6-(6,8),49-(8,8,8,8,8)]
   430     5.81179396     5.81179396     5.81179396    8[6-(6,8),49-(8,8,8,8,8)]
   431     3.66942478     3.66942478     3.66942478    8[6-(6,8),49-(8,8,8,8,8)]
   432     3.95911621     3.95911621     3.95911621    8[6-(6,8),49-(8,8,8,8,8)]
   433     8.44596487     8.44596487     8.44596487    8[49-(8,8,8,8,8)]
   434     5.57824428     5.57824428     5.57824428    8[6-(6,8),49-(8,8,8,8,8)]
   435     5.81179396     5.81179396     5.81179396    8[6-(6,8),49-(8,8,8,8,8)]
   436     3.66942478     3.66942478     3.66942478    8[6-(6,8),49-(8,8,8,8,8)]
   437     3.95911621     3.95911621     3.95911621    8[6-(6,8),49-(8,8,8,8,8)]
   438     8.44596487     8.44596487     8.44596487    8[49-(8,8,8,8,8)]
   439    16.87845572    16.87845572    16.87845572    8[6-(6,8),49-(8,8,8,8,8)]
   440    16.64490604    16.64490604    16.64490604    8[6-(6,8),49-(8,8,8,8,8)]
   441    18.78727522    18.78727522    18.78727522    8[6-(6,8),49-(8,8,8,8,8)]
   442    18.49758379    18.49758379    18.49758379    8[6-(6,8),49-(8,8,8,8,8)]
   443    14.01073513    14.01073513    14.01073513    8[49-(8,8,8,8,8)]
   444    16.87845572    16.87845572    16.87845572    8[6-(6,8),49-(8,8,8,8,8)]
   445    16.64490604    16.64490604    16.64490604    8[6-(6,8),49-(8,8,8,8,8)]
   446    18.78727522    18.78727522    18.78727522    8[6-(6,8),49-(8,8,8,8,8)]
   447    18.49758379    18.49758379    18.49758379    8[6-(6,8),49-(8,8,8,8,8)]
   448    14.01073513    14.01073513    14.01073513    8[49-(8,8,8,8,8)]
   449     5.82302231     5.82302231     5.82302231    8[49-(8,8,8,8,8),49-(8,8,8,8,8),49-(8,8,8,8,8)]
   450    16.63367769    16.63367769    16.63367769    8[49-(8,8,8,8,8),49-(8,8,8,8,8),49-(8,8,8,8,8)]
   451    16.63367769    16.63367769    16.63367769    8[49-(8,8,8,8,8),49-(8,8,8,8,8),49-(8,8,8,8,8)]
   452     5.82302231     5.82302231     5.82302231    8[49-(8,8,8,8,8),49-(8,8,8,8,8),49-(8,8,8,8,8)]
   453     5.40532769     5.40532769     5.40532769    8[49-(8,8,8,8,8),49-(8,8,8,8,8),49-(8,8,8,8,8)]
   454    17.05137231    17.05137231    17.05137231    8[49-(8,8,8,8,8),49-(8,8,8,8,8),49-(8,8,8,8,8)]
   455     5.40532769     5.40532769     5.40532769    8[49-(8,8,8,8,8),49-(8,8,8,8,8),49-(8,8,8,8,8)]
   456    17.05137231    17.05137231    17.05137231    8[49-(8,8,8,8,8),49-(8,8,8,8,8),49-(8,8,8,8,8)]
   457      3.8400957      3.8400957      3.8400957    8[7-(8,8)]
   458      3.4358751      3.4358751      3.4358751    8[7-(8,8)]
   459      2.1558432      2.1558432      2.1558432    8[7-(8,8)]
   460     9.91014171     9.91014171     9.91014171    8[7-(8,8)]
   461      8.2640656      8.2640656      8.2640656    8[7-(8,8)]
   462      8.4661759      8.4661759      8.4661759    8[7-(8,8)]
   463     18.6166043     18.6166043     18.6166043    8[7-(8,8)]
   464     19.0208249     19.0208249     19.0208249    8[7-(8,8)]
   465     20.3008568     20.3008568     20.3008568    8[7-(8,8)]
   466    12.54655829    12.54655829    12.54655829    8[7-(8,8)]
   467     14.1926344     14.1926344     14.1926344    8[7-(8,8)]
   468     13.9905241     13.9905241     13.9905241    8[7-(8,8)]
   469     18.6166043     18.6166043     18.6166043    8[7-(8,8)]
   470     19.0208249     19.0208249     19.0208249    8[7-(8,8)]
   471     20.3008568     20.3008568     20.3008568    8[7-(8,8)]
   472    12.54655829    12.54655829    12.54655829    8[7-(8,8)]
   473     14.1926344     14.1926344     14.1926344    8[7-(8,8)]
   474     13.9905241     13.9905241     13.9905241    8[7-(8,8)]
   475      3.8400957      3.8400957      3.8400957    8[7-(8,8)]
   476      3.4358751      3.4358751      3.4358751    8[7-(8,8)]
   477      2.1558432      2.1558432      2.1558432    8[7-(8,8)]
   478     9.91014171     9.91014171     9.91014171    8[7-(8,8)]
   479      8.2640656      8.2640656      8.2640656    8[7-(8,8)]
   480      8.4661759      8.4661759      8.4661759    8[7-(8,8)]
   481      9.0725068      9.0725068      9.0725068    8[7-(8,8)]
   482      7.3882543      7.3882543      7.3882543    8[7-(8,8)]
   483      7.7924749      7.7924749      7.7924749    8[7-(8,8)]
   484      2.7621741      2.7621741      2.7621741    8[7-(8,8)]
   485     1.31820829     1.31820829     1.31820829    8[7-(8,8)]
   486      2.9642844      2.9642844      2.9642844    8[7-(8,8)]
   487     13.3841932     13.3841932     13.3841932    8[7-(8,8)]
   488     15.0684457     15.0684457     15.0684457    8[7-(8,8)]
   489     14.6642251     14.6642251     14.6642251    8[7-(8,8)]
   490     19.6945259     19.6945259     19.6945259    8[7-(8,8)]
   491    21.13849171    21.13849171    21.13849171    8[7-(8,8)]
   492     19.4924156     19.4924156     19.4924156    8[7-(8,8)]
   493      9.0725068      9.0725068      9.0725068    8[7-(8,8)]
   494      7.3882543      7.3882543      7.3882543    8[7-(8,8)]
   495      7.7924749      7.7924749      7.7924749    8[7-(8,8)]
   496      2.7621741      2.7621741      2.7621741    8[7-(8,8)]
   497     1.31820829     1.31820829     1.31820829    8[7-(8,8)]
   498      2.9642844      2.9642844      2.9642844    8[7-(8,8)]
   499     13.3841932     13.3841932     13.3841932    8[7-(8,8)]
   500     15.0684457     15.0684457     15.0684457    8[7-(8,8)]
   501     14.6642251     14.6642251     14.6642251    8[7-(8,8)]
   502     19.6945259     19.6945259     19.6945259    8[7-(8)]
   503    21.13849171    21.13849171    21.13849171    8[7-(8)]
