# Supplementary material for: A collection of forcefield precursors for metal–organic frameworks
Source: RSC Adv. 2019 Nov 13;9(63):36492–507. doi: 10.1039/c9ra07327b (PMC9075174; doi:10.1039/c9ra07327b)
Supplement: RA-009-C9RA07327B-s3255 [file RA-009-C9RA07327B-s3255.txt]

RIFSOQ_clean

45.3067    0.00000000    0.00000000
22.65335    39.23675316    0.00000000
22.65335    13.07891772    36.99276564

     1   24.939073015   24.939073015   24.939073015    6[1-(0),6-(1,6),7-(6)]
     2   25.908636395   25.908636395   25.908636395    6[1-(0),6-(1,6),6-(1,7)]
     3   26.580081689   26.580081689   26.580081689    6[1-(0),6-(1,6),6-(6,6)]
     4   26.234391568   26.234391568   26.234391568    6[6-(1,6),6-(1,7),6-(7,7)]
     5   25.243080972   25.243080972   25.243080972    6[1-(0),6-(6,6),7-(6)]
     6    51.08783492    51.08783492    51.08783492    6[7-(27),16-(0)]
     7   27.668348623   27.668348623   27.668348623    6[1-(0),6-(6,6),7-(6)]
     8    27.19761201    27.19761201    27.19761201    6[6-(1,6),6-(1,7),6-(7,7)]
     9   26.633543595   26.633543595   26.633543595    6[1-(0),6-(1,6),6-(6,6)]
    10   26.604547307   26.604547307   26.604547307    6[1-(0),6-(1,6),6-(1,7)]
    11   27.101108739   27.101108739   27.101108739    6[1-(0),6-(1,6),7-(6)]
    12    27.21573469    27.21573469    27.21573469    6[6-(6,6),7-(6),7-(6)]
    13   27.640711536   27.640711536   27.640711536    6[6-(6,6),7-(6),7-(6)]
    14   26.795288514   26.795288514   26.795288514    6[6-(6,6),7-(6),7-(6)]
    15   28.061610779   28.061610779   28.061610779    6[6-(1,6),6-(1,7),6-(7,7)]
    16   28.568139685   28.568139685   28.568139685    6[1-(0),6-(1,6),6-(6,6)]
    17   28.917907409   28.917907409   28.917907409    6[1-(0),6-(1,6),6-(1,7)]
    18   28.751178753   28.751178753   28.751178753    6[1-(0),6-(1,6),7-(6)]
    19    27.92704988    27.92704988    27.92704988    6[1-(0),6-(6,6),7-(6)]
    20   28.494742831   28.494742831   28.494742831    6[7-(27),16-(0)]
    21   31.016513753   31.016513753   31.016513753    6[1-(0),6-(1,6),7-(6)]
    22   32.339469393   32.339469393   32.339469393    6[1-(0),6-(1,6),6-(1,7)]
    23    33.13278971    33.13278971    33.13278971    6[1-(0),6-(1,6),6-(6,6)]
    24   32.515712456   32.515712456   32.515712456    6[6-(1,6),6-(1,7),6-(7,7)]
    25   31.159682925   31.159682925   31.159682925    6[1-(0),6-(6,6),7-(6)]
    26   33.307220505   33.307220505   33.307220505    6[6-(6,6),7-(6),7-(6)]
    27   25.080429919   25.080429919   25.080429919    6[1-(0),6-(1,6),7-(6)]
    28   25.770904027   25.770904027   25.770904027    6[1-(0),6-(1,6),6-(1,7)]
    29   25.150202237   25.150202237   25.150202237    6[1-(0),6-(1,6),6-(6,6)]
    30   23.827699664   23.827699664   23.827699664    6[6-(1,6),6-(1,7),6-(7,7)]
    31   23.207904008   23.207904008   23.207904008    6[1-(0),6-(6,6),7-(6)]
    32   59.480448028   59.480448028   59.480448028    6[7-(27),16-(0)]
    33   19.031079335   19.031079335   19.031079335    6[1-(0),6-(6,6),7-(6)]
    34    19.68576115    19.68576115    19.68576115    6[6-(1,6),6-(1,7),6-(7,7)]
    35   18.920530987   18.920530987   18.920530987    6[1-(0),6-(1,6),6-(6,6)]
    36   17.549550245   17.549550245   17.549550245    6[1-(0),6-(1,6),6-(1,7)]
    37   16.978685825   16.978685825   16.978685825    6[1-(0),6-(1,6),7-(6)]
    38    21.16275957    21.16275957    21.16275957    6[6-(6,6),7-(6),7-(6)]
    39   23.139037824   23.139037824   23.139037824    6[6-(6,6),7-(6),7-(6)]
    40   23.100980196   23.100980196   23.100980196    6[6-(6,6),7-(6),7-(6)]
    41   23.894300513   23.894300513   23.894300513    6[6-(1,6),6-(1,7),6-(7,7)]
    42   23.262725115   23.262725115   23.262725115    6[1-(0),6-(1,6),6-(6,6)]
    43   24.039281953   24.039281953   24.039281953    6[1-(0),6-(1,6),6-(1,7)]
    44   25.433822179   25.433822179   25.433822179    6[1-(0),6-(1,6),7-(6)]
    45   25.286575404   25.286575404   25.286575404    6[1-(0),6-(6,6),7-(6)]
    46   28.196624745   28.196624745   28.196624745    6[7-(27),16-(0)]
    47   27.180848531   27.180848531   27.180848531    6[1-(0),6-(1,6),7-(6)]
    48   26.878199775   26.878199775   26.878199775    6[1-(0),6-(1,6),6-(1,7)]
    49   27.459484736   27.459484736   27.459484736    6[1-(0),6-(1,6),6-(6,6)]
    50   28.342965386   28.342965386   28.342965386    6[6-(1,6),6-(1,7),6-(7,7)]
    51   28.591699169   28.591699169   28.591699169    6[1-(0),6-(6,6),7-(6)]
    52   29.033892561   29.033892561   29.033892561    6[6-(6,6),7-(6),7-(6)]
    53   42.879620081   42.879620081   42.879620081    6[1-(0),6-(1,6),7-(6)]
    54   42.189145973   42.189145973   42.189145973    6[1-(0),6-(1,6),6-(1,7)]
    55   42.809847763   42.809847763   42.809847763    6[1-(0),6-(1,6),6-(6,6)]
    56   44.132350336   44.132350336   44.132350336    6[6-(1,6),6-(1,7),6-(7,7)]
    57   44.752145992   44.752145992   44.752145992    6[1-(0),6-(6,6),7-(6)]
    58   53.786301972   53.786301972   53.786301972    6[7-(27),16-(0)]
    59   48.928970665   48.928970665   48.928970665    6[1-(0),6-(6,6),7-(6)]
    60    48.27428885    48.27428885    48.27428885    6[6-(1,6),6-(1,7),6-(7,7)]
    61   49.039519013   49.039519013   49.039519013    6[1-(0),6-(1,6),6-(6,6)]
    62   50.410499755   50.410499755   50.410499755    6[1-(0),6-(1,6),6-(1,7)]
    63   50.981364175   50.981364175   50.981364175    6[1-(0),6-(1,6),7-(6)]
    64    46.79729043    46.79729043    46.79729043    6[6-(6,6),7-(6),7-(6)]
    65   44.821012176   44.821012176   44.821012176    6[6-(6,6),7-(6),7-(6)]
    66   44.859069804   44.859069804   44.859069804    6[6-(6,6),7-(6),7-(6)]
    67   44.065749487   44.065749487   44.065749487    6[6-(1,6),6-(1,7),6-(7,7)]
    68   44.697324885   44.697324885   44.697324885    6[1-(0),6-(1,6),6-(6,6)]
    69   43.920768047   43.920768047   43.920768047    6[1-(0),6-(1,6),6-(1,7)]
    70   42.526227821   42.526227821   42.526227821    6[1-(0),6-(1,6),7-(6)]
    71   42.673474596   42.673474596   42.673474596    6[1-(0),6-(6,6),7-(6)]
    72   39.763425255   39.763425255   39.763425255    6[7-(27),16-(0)]
    73   40.779201469   40.779201469   40.779201469    6[1-(0),6-(1,6),7-(6)]
    74   41.081850225   41.081850225   41.081850225    6[1-(0),6-(1,6),6-(1,7)]
    75   40.500565264   40.500565264   40.500565264    6[1-(0),6-(1,6),6-(6,6)]
    76   39.617084614   39.617084614   39.617084614    6[6-(1,6),6-(1,7),6-(7,7)]
    77   39.368350831   39.368350831   39.368350831    6[1-(0),6-(6,6),7-(6)]
    78   38.926157439   38.926157439   38.926157439    6[6-(6,6),7-(6),7-(6)]
    79   43.020976985   43.020976985   43.020976985    6[1-(0),6-(1,6),7-(6)]
    80   42.051413605   42.051413605   42.051413605    6[1-(0),6-(1,6),6-(1,7)]
    81   41.379968311   41.379968311   41.379968311    6[1-(0),6-(1,6),6-(6,6)]
    82   41.725658432   41.725658432   41.725658432    6[6-(1,6),6-(1,7),6-(7,7)]
    83   42.716969028   42.716969028   42.716969028    6[1-(0),6-(6,6),7-(6)]
    84    62.17891508    62.17891508    62.17891508    6[7-(27),16-(0)]
    85   40.291701377   40.291701377   40.291701377    6[1-(0),6-(6,6),7-(6)]
    86    40.76243799    40.76243799    40.76243799    6[6-(1,6),6-(1,7),6-(7,7)]
    87   41.326506405   41.326506405   41.326506405    6[1-(0),6-(1,6),6-(6,6)]
    88   41.355502693   41.355502693   41.355502693    6[1-(0),6-(1,6),6-(1,7)]
    89   40.858941261   40.858941261   40.858941261    6[1-(0),6-(1,6),7-(6)]
    90    40.74431531    40.74431531    40.74431531    6[6-(6,6),7-(6),7-(6)]
    91   40.319338464   40.319338464   40.319338464    6[6-(6,6),7-(6),7-(6)]
    92   41.164761486   41.164761486   41.164761486    6[6-(6,6),7-(6),7-(6)]
    93   39.898439221   39.898439221   39.898439221    6[6-(1,6),6-(1,7),6-(7,7)]
    94   39.391910315   39.391910315   39.391910315    6[1-(0),6-(1,6),6-(6,6)]
    95   39.042142591   39.042142591   39.042142591    6[1-(0),6-(1,6),6-(1,7)]
    96   39.208871247   39.208871247   39.208871247    6[1-(0),6-(1,6),7-(6)]
    97    40.03300012    40.03300012    40.03300012    6[1-(0),6-(6,6),7-(6)]
    98   39.465307169   39.465307169   39.465307169    6[7-(27),16-(0)]
    99   36.943536247   36.943536247   36.943536247    6[1-(0),6-(1,6),7-(6)]
   100   35.620580607   35.620580607   35.620580607    6[1-(0),6-(1,6),6-(1,7)]
   101    34.82726029    34.82726029    34.82726029    6[1-(0),6-(1,6),6-(6,6)]
   102   35.444337544   35.444337544   35.444337544    6[6-(1,6),6-(1,7),6-(7,7)]
   103   36.800367075   36.800367075   36.800367075    6[1-(0),6-(6,6),7-(6)]
   104   34.652829495   34.652829495   34.652829495    6[6-(6,6),7-(6),7-(6)]
   105   39.113727177   39.113727177   39.113727177    6[1-(0),6-(1,6),7-(6)]
   106   38.772114659   38.772114659   38.772114659    6[1-(0),6-(1,6),6-(1,7)]
   107   38.665190847   38.665190847   38.665190847    6[1-(0),6-(1,6),6-(6,6)]
   108   38.951982258   38.951982258   38.951982258    6[6-(1,6),6-(1,7),6-(7,7)]
   109   39.300390781   39.300390781   39.300390781    6[1-(0),6-(6,6),7-(6)]
   110    64.84294904    64.84294904    64.84294904    6[7-(27),16-(0)]
   111   39.644721701   39.644721701   39.644721701    6[1-(0),6-(6,6),7-(6)]
   112   39.881222675   39.881222675   39.881222675    6[6-(1,6),6-(1,7),6-(7,7)]
   113   40.715319022   40.715319022   40.715319022    6[1-(0),6-(1,6),6-(6,6)]
   114   41.287542643   41.287542643   41.287542643    6[1-(0),6-(1,6),6-(1,7)]
   115   40.994408294   40.994408294   40.994408294    6[1-(0),6-(1,6),7-(6)]
   116   39.189842433   39.189842433   39.189842433    6[6-(6,6),7-(6),7-(6)]
   117   37.700158137   37.700158137   37.700158137    6[6-(6,6),7-(6),7-(6)]
   118   38.777551463   38.777551463   38.777551463    6[6-(6,6),7-(6),7-(6)]
   119    36.68936566    36.68936566    36.68936566    6[6-(1,6),6-(1,7),6-(7,7)]
   120   36.450146284   36.450146284   36.450146284    6[1-(0),6-(1,6),6-(6,6)]
   121   35.472427698   35.472427698   35.472427698    6[1-(0),6-(1,6),6-(1,7)]
   122   34.747067431   34.747067431   34.747067431    6[1-(0),6-(1,6),7-(6)]
   123   35.910996554   35.910996554   35.910996554    6[1-(0),6-(6,6),7-(6)]
   124   36.403027316   36.403027316   36.403027316    6[7-(27),16-(0)]
   125   36.505420458   36.505420458   36.505420458    6[1-(0),6-(1,6),7-(6)]
   126   37.276087425   37.276087425   37.276087425    6[1-(0),6-(1,6),6-(1,7)]
   127   36.672602181   36.672602181   36.672602181    6[1-(0),6-(1,6),6-(6,6)]
   128   35.295278501   35.295278501   35.295278501    6[6-(1,6),6-(1,7),6-(7,7)]
   129   34.578526507   34.578526507   34.578526507    6[1-(0),6-(6,6),7-(6)]
   130   34.606163594   34.606163594   34.606163594    6[6-(6,6),7-(6),7-(6)]
   131   28.846322823   28.846322823   28.846322823    6[1-(0),6-(1,6),7-(6)]
   132   29.187935341   29.187935341   29.187935341    6[1-(0),6-(1,6),6-(1,7)]
   133   29.294859153   29.294859153   29.294859153    6[1-(0),6-(1,6),6-(6,6)]
   134   29.008067742   29.008067742   29.008067742    6[6-(1,6),6-(1,7),6-(7,7)]
   135   28.659659219   28.659659219   28.659659219    6[1-(0),6-(6,6),7-(6)]
   136    48.42380096    48.42380096    48.42380096    6[7-(27),16-(0)]
   137   28.315328299   28.315328299   28.315328299    6[1-(0),6-(6,6),7-(6)]
   138   28.078827325   28.078827325   28.078827325    6[6-(1,6),6-(1,7),6-(7,7)]
   139   27.244730978   27.244730978   27.244730978    6[1-(0),6-(1,6),6-(6,6)]
   140   26.672507357   26.672507357   26.672507357    6[1-(0),6-(1,6),6-(1,7)]
   141   26.965641706   26.965641706   26.965641706    6[1-(0),6-(1,6),7-(6)]
   142   28.770207567   28.770207567   28.770207567    6[6-(6,6),7-(6),7-(6)]
   143   30.259891863   30.259891863   30.259891863    6[6-(6,6),7-(6),7-(6)]
   144   29.182498537   29.182498537   29.182498537    6[6-(6,6),7-(6),7-(6)]
   145    31.27068434    31.27068434    31.27068434    6[6-(1,6),6-(1,7),6-(7,7)]
   146   31.509903716   31.509903716   31.509903716    6[1-(0),6-(1,6),6-(6,6)]
   147   32.487622302   32.487622302   32.487622302    6[1-(0),6-(1,6),6-(1,7)]
   148   33.212982569   33.212982569   33.212982569    6[1-(0),6-(1,6),7-(6)]
   149   32.049053446   32.049053446   32.049053446    6[1-(0),6-(6,6),7-(6)]
   150   31.557022684   31.557022684   31.557022684    6[7-(27),16-(0)]
   151   31.454629542   31.454629542   31.454629542    6[1-(0),6-(1,6),7-(6)]
   152   30.683962575   30.683962575   30.683962575    6[1-(0),6-(1,6),6-(1,7)]
   153   31.287447819   31.287447819   31.287447819    6[1-(0),6-(1,6),6-(6,6)]
   154   32.664771499   32.664771499   32.664771499    6[6-(1,6),6-(1,7),6-(7,7)]
   155   33.381523493   33.381523493   33.381523493    6[1-(0),6-(6,6),7-(6)]
   156   33.353886406   33.353886406   33.353886406    6[6-(6,6),7-(6),7-(6)]
   157   28.704965919   28.704965919   28.704965919    6[1-(0),6-(1,6),7-(6)]
   158   29.325667709   29.325667709   29.325667709    6[1-(0),6-(1,6),6-(1,7)]
   159   30.724738605   30.724738605   30.724738605    6[1-(0),6-(1,6),6-(6,6)]
   160   31.414759646   31.414759646   31.414759646    6[6-(1,6),6-(1,7),6-(7,7)]
   161   30.694836183   30.694836183   30.694836183    6[1-(0),6-(6,6),7-(6)]
   162   40.031187852   40.031187852   40.031187852    6[7-(27),16-(0)]
   163   36.952597587   36.952597587   36.952597587    6[1-(0),6-(6,6),7-(6)]
   164   35.590678185   35.590678185   35.590678185    6[6-(1,6),6-(1,7),6-(7,7)]
   165   34.957743586   34.957743586   34.957743586    6[1-(0),6-(1,6),6-(6,6)]
   166   35.727504419   35.727504419   35.727504419    6[1-(0),6-(1,6),6-(1,7)]
   167    37.08806462    37.08806462    37.08806462    6[1-(0),6-(1,6),7-(6)]
   168   34.823182687   34.823182687   34.823182687    6[6-(6,6),7-(6),7-(6)]
   169   34.761565575   34.761565575   34.761565575    6[6-(6,6),7-(6),7-(6)]
   170   32.876806855   32.876806855   32.876806855    6[6-(6,6),7-(6),7-(6)]
   171   35.437994606   35.437994606   35.437994606    6[6-(1,6),6-(1,7),6-(7,7)]
   172   36.815318286   36.815318286   36.815318286    6[1-(0),6-(1,6),6-(6,6)]
   173   37.366247758   37.366247758   37.366247758    6[1-(0),6-(1,6),6-(1,7)]
   174   36.530339143   36.530339143   36.530339143    6[1-(0),6-(1,6),7-(6)]
   175   34.689527922   34.689527922   34.689527922    6[1-(0),6-(6,6),7-(6)]
   176    31.85514077    31.85514077    31.85514077    6[7-(27),16-(0)]
   177   35.290294764   35.290294764   35.290294764    6[1-(0),6-(1,6),7-(6)]
   178   36.145232193   36.145232193   36.145232193    6[1-(0),6-(1,6),6-(1,7)]
   179   36.960752793   36.960752793   36.960752793    6[1-(0),6-(1,6),6-(6,6)]
   180   36.837518569   36.837518569   36.837518569    6[6-(1,6),6-(1,7),6-(7,7)]
   181   35.949507249   35.949507249   35.949507249    6[1-(0),6-(6,6),7-(6)]
   182    37.62721435    37.62721435    37.62721435    6[6-(6,6),7-(6),7-(6)]
   183   39.255084081   39.255084081   39.255084081    6[1-(0),6-(1,6),7-(6)]
   184   38.634382291   38.634382291   38.634382291    6[1-(0),6-(1,6),6-(1,7)]
   185   37.235311395   37.235311395   37.235311395    6[1-(0),6-(1,6),6-(6,6)]
   186   36.545290354   36.545290354   36.545290354    6[6-(1,6),6-(1,7),6-(7,7)]
   187   37.265213817   37.265213817   37.265213817    6[1-(0),6-(6,6),7-(6)]
   188   73.235562148   73.235562148   73.235562148    6[7-(27),16-(0)]
   189   31.007452413   31.007452413   31.007452413    6[1-(0),6-(6,6),7-(6)]
   190   32.369371815   32.369371815   32.369371815    6[6-(1,6),6-(1,7),6-(7,7)]
   191   33.002306414   33.002306414   33.002306414    6[1-(0),6-(1,6),6-(6,6)]
   192   32.232545581   32.232545581   32.232545581    6[1-(0),6-(1,6),6-(1,7)]
   193    30.87198538    30.87198538    30.87198538    6[1-(0),6-(1,6),7-(6)]
   194   33.136867313   33.136867313   33.136867313    6[6-(6,6),7-(6),7-(6)]
   195   33.198484425   33.198484425   33.198484425    6[6-(6,6),7-(6),7-(6)]
   196   35.083243145   35.083243145   35.083243145    6[6-(6,6),7-(6),7-(6)]
   197   32.522055394   32.522055394   32.522055394    6[6-(1,6),6-(1,7),6-(7,7)]
   198   31.144731714   31.144731714   31.144731714    6[1-(0),6-(1,6),6-(6,6)]
   199   30.593802242   30.593802242   30.593802242    6[1-(0),6-(1,6),6-(1,7)]
   200   31.429710857   31.429710857   31.429710857    6[1-(0),6-(1,6),7-(6)]
   201   33.270522078   33.270522078   33.270522078    6[1-(0),6-(6,6),7-(6)]
   202    36.10490923    36.10490923    36.10490923    6[7-(27),16-(0)]
   203   32.669755236   32.669755236   32.669755236    6[1-(0),6-(1,6),7-(6)]
   204   31.814817807   31.814817807   31.814817807    6[1-(0),6-(1,6),6-(1,7)]
   205   30.999297207   30.999297207   30.999297207    6[1-(0),6-(1,6),6-(6,6)]
   206   31.122531431   31.122531431   31.122531431    6[6-(1,6),6-(1,7),6-(7,7)]
   207   32.010542751   32.010542751   32.010542751    6[1-(0),6-(6,6),7-(6)]
   208    30.33283565    30.33283565    30.33283565    6[6-(6,6),7-(6),7-(6)]
   209   30.214132096   30.214132096   30.214132096    6[1-(0),6-(1,6),7-(6)]
   210   30.562993686   30.562993686   30.562993686    6[1-(0),6-(1,6),6-(1,7)]
   211   29.835368084   29.835368084   29.835368084    6[1-(0),6-(1,6),6-(6,6)]
   212   28.799656922   28.799656922   28.799656922    6[6-(1,6),6-(1,7),6-(7,7)]
   213   28.528269789   28.528269789   28.528269789    6[1-(0),6-(6,6),7-(6)]
   214   67.690022068   67.690022068   67.690022068    6[7-(27),16-(0)]
   215   24.695776036   24.695776036   24.695776036    6[1-(0),6-(6,6),7-(6)]
   216   25.586958825   25.586958825   25.586958825    6[6-(1,6),6-(1,7),6-(7,7)]
   217   25.655825009   25.655825009   25.655825009    6[1-(0),6-(1,6),6-(6,6)]
   218   24.857067888   24.857067888   24.857067888    6[1-(0),6-(1,6),6-(1,7)]
   219   23.993069119   23.993069119   23.993069119    6[1-(0),6-(1,6),7-(6)]
   220   26.372577003   26.372577003   26.372577003    6[6-(6,6),7-(6),7-(6)]
   221   26.859170961   26.859170961   26.859170961    6[6-(6,6),7-(6),7-(6)]
   222   27.898506659   27.898506659   27.898506659    6[6-(6,6),7-(6),7-(6)]
   223   26.603641173   26.603641173   26.603641173    6[6-(1,6),6-(1,7),6-(7,7)]
   224   25.732846399   25.732846399   25.732846399    6[1-(0),6-(1,6),6-(6,6)]
   225   25.531684651   25.531684651   25.531684651    6[1-(0),6-(1,6),6-(1,7)]
   226    26.20086461    26.20086461    26.20086461    6[1-(0),6-(1,6),7-(6)]
   227   27.217546958   27.217546958   27.217546958    6[1-(0),6-(6,6),7-(6)]
   228   30.619627061   30.619627061   30.619627061    6[7-(27),16-(0)]
   229   29.706243989   29.706243989   29.706243989    6[1-(0),6-(1,6),7-(6)]
   230     30.1742622     30.1742622     30.1742622    6[1-(0),6-(1,6),6-(1,7)]
   231   30.152061917   30.152061917   30.152061917    6[1-(0),6-(1,6),6-(6,6)]
   232   29.658218887   29.658218887   29.658218887    6[6-(1,6),6-(1,7),6-(7,7)]
   233   29.190200676   29.190200676   29.190200676    6[1-(0),6-(6,6),7-(6)]
   234   29.660031155   29.660031155   29.660031155    6[6-(6,6),7-(6),7-(6)]
   235   19.805370838   19.805370838   19.805370838    6[1-(0),6-(1,6),7-(6)]
   236   21.116546736   21.116546736   21.116546736    6[1-(0),6-(1,6),6-(1,7)]
   237   21.894915842   21.894915842   21.894915842    6[1-(0),6-(1,6),6-(6,6)]
   238    21.26243431    21.26243431    21.26243431    6[6-(1,6),6-(1,7),6-(7,7)]
   239   19.922715191   19.922715191   19.922715191    6[1-(0),6-(6,6),7-(6)]
   240    42.87826088    42.87826088    42.87826088    6[7-(27),16-(0)]
   241   22.003651922   22.003651922   22.003651922    6[1-(0),6-(6,6),7-(6)]
   242   21.296414335   21.296414335   21.296414335    6[6-(1,6),6-(1,7),6-(7,7)]
   243   19.898249573   19.898249573   19.898249573    6[1-(0),6-(1,6),6-(6,6)]
   244   19.297029664   19.297029664   19.297029664    6[1-(0),6-(1,6),6-(1,7)]
   245   20.086725445   20.086725445   20.086725445    6[1-(0),6-(1,6),7-(6)]
   246   22.005917257   22.005917257   22.005917257    6[6-(6,6),7-(6),7-(6)]
   247   23.920578399   23.920578399   23.920578399    6[6-(6,6),7-(6),7-(6)]
   248   21.997762051   21.997762051   21.997762051    6[6-(6,6),7-(6),7-(6)]
   249   25.352270119   25.352270119   25.352270119    6[6-(1,6),6-(1,7),6-(7,7)]
   250   26.098018401   26.098018401   26.098018401    6[1-(0),6-(1,6),6-(6,6)]
   251   27.425504711   27.425504711   27.425504711    6[1-(0),6-(1,6),6-(1,7)]
   252   27.984136322   27.984136322   27.984136322    6[1-(0),6-(1,6),7-(6)]
   253   25.996078326   25.996078326   25.996078326    6[1-(0),6-(6,6),7-(6)]
   254   26.071740515   26.071740515   26.071740515    6[7-(27),16-(0)]
   255   28.491118295   28.491118295   28.491118295    6[1-(0),6-(1,6),7-(6)]
   256   29.043406968   29.043406968   29.043406968    6[1-(0),6-(1,6),6-(1,7)]
   257   30.440212529   30.440212529   30.440212529    6[1-(0),6-(1,6),6-(6,6)]
   258   31.200458955   31.200458955   31.200458955    6[6-(1,6),6-(1,7),6-(7,7)]
   259   30.561181418   30.561181418   30.561181418    6[1-(0),6-(6,6),7-(6)]
   260   32.681081911   32.681081911   32.681081911    6[6-(6,6),7-(6),7-(6)]
   261   37.745917904   37.745917904   37.745917904    6[1-(0),6-(1,6),7-(6)]
   262   37.397056314   37.397056314   37.397056314    6[1-(0),6-(1,6),6-(1,7)]
   263   38.124681916   38.124681916   38.124681916    6[1-(0),6-(1,6),6-(6,6)]
   264   39.160393078   39.160393078   39.160393078    6[6-(1,6),6-(1,7),6-(7,7)]
   265   39.431780211   39.431780211   39.431780211    6[1-(0),6-(6,6),7-(6)]
   266   45.576727932   45.576727932   45.576727932    6[7-(27),16-(0)]
   267   43.264273964   43.264273964   43.264273964    6[1-(0),6-(6,6),7-(6)]
   268   42.373091175   42.373091175   42.373091175    6[6-(1,6),6-(1,7),6-(7,7)]
   269   42.304224991   42.304224991   42.304224991    6[1-(0),6-(1,6),6-(6,6)]
   270   43.102982112   43.102982112   43.102982112    6[1-(0),6-(1,6),6-(1,7)]
   271   43.966980881   43.966980881   43.966980881    6[1-(0),6-(1,6),7-(6)]
   272   41.587472997   41.587472997   41.587472997    6[6-(6,6),7-(6),7-(6)]
   273   41.100879039   41.100879039   41.100879039    6[6-(6,6),7-(6),7-(6)]
   274   40.061543341   40.061543341   40.061543341    6[6-(6,6),7-(6),7-(6)]
   275   41.356408827   41.356408827   41.356408827    6[6-(1,6),6-(1,7),6-(7,7)]
   276   42.227203601   42.227203601   42.227203601    6[1-(0),6-(1,6),6-(6,6)]
   277   42.428365349   42.428365349   42.428365349    6[1-(0),6-(1,6),6-(1,7)]
   278    41.75918539    41.75918539    41.75918539    6[1-(0),6-(1,6),7-(6)]
   279   40.742503042   40.742503042   40.742503042    6[1-(0),6-(6,6),7-(6)]
   280   37.340422939   37.340422939   37.340422939    6[7-(27),16-(0)]
   281   38.253806011   38.253806011   38.253806011    6[1-(0),6-(1,6),7-(6)]
   282     37.7857878     37.7857878     37.7857878    6[1-(0),6-(1,6),6-(1,7)]
   283   37.807988083   37.807988083   37.807988083    6[1-(0),6-(1,6),6-(6,6)]
   284   38.301831113   38.301831113   38.301831113    6[6-(1,6),6-(1,7),6-(7,7)]
   285   38.769849324   38.769849324   38.769849324    6[1-(0),6-(6,6),7-(6)]
   286   38.300018845   38.300018845   38.300018845    6[6-(6,6),7-(6),7-(6)]
   287   48.154679162   48.154679162   48.154679162    6[1-(0),6-(1,6),7-(6)]
   288   46.843503264   46.843503264   46.843503264    6[1-(0),6-(1,6),6-(1,7)]
   289   46.065134158   46.065134158   46.065134158    6[1-(0),6-(1,6),6-(6,6)]
   290    46.69761569    46.69761569    46.69761569    6[6-(1,6),6-(1,7),6-(7,7)]
   291   48.037334809   48.037334809   48.037334809    6[1-(0),6-(6,6),7-(6)]
   292    70.38848912    70.38848912    70.38848912    6[7-(27),16-(0)]
   293   45.956398078   45.956398078   45.956398078    6[1-(0),6-(6,6),7-(6)]
   294   46.663635665   46.663635665   46.663635665    6[6-(1,6),6-(1,7),6-(7,7)]
   295   48.061800427   48.061800427   48.061800427    6[1-(0),6-(1,6),6-(6,6)]
   296   48.663020336   48.663020336   48.663020336    6[1-(0),6-(1,6),6-(1,7)]
   297   47.873324555   47.873324555   47.873324555    6[1-(0),6-(1,6),7-(6)]
   298   45.954132743   45.954132743   45.954132743    6[6-(6,6),7-(6),7-(6)]
   299   44.039471601   44.039471601   44.039471601    6[6-(6,6),7-(6),7-(6)]
   300   45.962287949   45.962287949   45.962287949    6[6-(6,6),7-(6),7-(6)]
   301   42.607779881   42.607779881   42.607779881    6[6-(1,6),6-(1,7),6-(7,7)]
   302   41.862031599   41.862031599   41.862031599    6[1-(0),6-(1,6),6-(6,6)]
   303   40.534545289   40.534545289   40.534545289    6[1-(0),6-(1,6),6-(1,7)]
   304   39.975913678   39.975913678   39.975913678    6[1-(0),6-(1,6),7-(6)]
   305   41.963971674   41.963971674   41.963971674    6[1-(0),6-(6,6),7-(6)]
   306   41.888309485   41.888309485   41.888309485    6[7-(27),16-(0)]
   307   39.468931705   39.468931705   39.468931705    6[1-(0),6-(1,6),7-(6)]
   308   38.916643032   38.916643032   38.916643032    6[1-(0),6-(1,6),6-(1,7)]
   309   37.519837471   37.519837471   37.519837471    6[1-(0),6-(1,6),6-(6,6)]
   310   36.759591045   36.759591045   36.759591045    6[6-(1,6),6-(1,7),6-(7,7)]
   311   37.398868582   37.398868582   37.398868582    6[1-(0),6-(6,6),7-(6)]
   312   35.278968089   35.278968089   35.278968089    6[6-(6,6),7-(6),7-(6)]
   313   25.501329162   25.501329162   25.501329162    6[1-(0),6-(1,6),7-(6)]
   314   24.190153264   24.190153264   24.190153264    6[1-(0),6-(1,6),6-(1,7)]
   315   23.411784158   23.411784158   23.411784158    6[1-(0),6-(1,6),6-(6,6)]
   316    24.04426569    24.04426569    24.04426569    6[6-(1,6),6-(1,7),6-(7,7)]
   317   25.383984809   25.383984809   25.383984809    6[1-(0),6-(6,6),7-(6)]
   318    25.08178912    25.08178912    25.08178912    6[7-(27),16-(0)]
   319   23.303048078   23.303048078   23.303048078    6[1-(0),6-(6,6),7-(6)]
   320   24.010285665   24.010285665   24.010285665    6[6-(1,6),6-(1,7),6-(7,7)]
   321   25.408450427   25.408450427   25.408450427    6[1-(0),6-(1,6),6-(6,6)]
   322   26.009670336   26.009670336   26.009670336    6[1-(0),6-(1,6),6-(1,7)]
   323   25.219974555   25.219974555   25.219974555    6[1-(0),6-(1,6),7-(6)]
   324   23.300782743   23.300782743   23.300782743    6[6-(6,6),7-(6),7-(6)]
   325   21.386121601   21.386121601   21.386121601    6[6-(6,6),7-(6),7-(6)]
   326   23.308937949   23.308937949   23.308937949    6[6-(6,6),7-(6),7-(6)]
   327   19.954429881   19.954429881   19.954429881    6[6-(1,6),6-(1,7),6-(7,7)]
   328   19.208681599   19.208681599   19.208681599    6[1-(0),6-(1,6),6-(6,6)]
   329   40.534545289   40.534545289   40.534545289    6[1-(0),6-(1,6),6-(1,7)]
   330   39.975913678   39.975913678   39.975913678    6[1-(0),6-(1,6),7-(6)]
   331   19.310621674   19.310621674   19.310621674    6[1-(0),6-(6,6),7-(6)]
   332   19.234959485   19.234959485   19.234959485    6[7-(27),16-(0)]
   333   16.815581705   16.815581705   16.815581705    6[1-(0),6-(1,6),7-(6)]
   334   16.263293032   16.263293032   16.263293032    6[1-(0),6-(1,6),6-(1,7)]
   335   14.866487471   14.866487471   14.866487471    6[1-(0),6-(1,6),6-(6,6)]
   336   14.106241045   14.106241045   14.106241045    6[6-(1,6),6-(1,7),6-(7,7)]
   337   14.745518582   14.745518582   14.745518582    6[1-(0),6-(6,6),7-(6)]
   338   12.625618089   12.625618089   12.625618089    6[6-(6,6),7-(6),7-(6)]
   339   37.745917904   37.745917904   37.745917904    6[1-(0),6-(1,6),7-(6)]
   340   37.397056314   37.397056314   37.397056314    6[1-(0),6-(1,6),6-(1,7)]
   341   38.124681916   38.124681916   38.124681916    6[1-(0),6-(1,6),6-(6,6)]
   342   39.160393078   39.160393078   39.160393078    6[6-(1,6),6-(1,7),6-(7,7)]
   343   39.431780211   39.431780211   39.431780211    6[1-(0),6-(6,6),7-(6)]
   344   45.576727932   45.576727932   45.576727932    6[7-(27),16-(0)]
   345   43.264273964   43.264273964   43.264273964    6[1-(0),6-(6,6),7-(6)]
   346   42.373091175   42.373091175   42.373091175    6[6-(1,6),6-(1,7),6-(7,7)]
   347   42.304224991   42.304224991   42.304224991    6[1-(0),6-(1,6),6-(6,6)]
   348   43.102982112   43.102982112   43.102982112    6[1-(0),6-(1,6),6-(1,7)]
   349   43.966980881   43.966980881   43.966980881    6[1-(0),6-(1,6),7-(6)]
   350   41.587472997   41.587472997   41.587472997    6[6-(6,6),7-(6),7-(6)]
   351   41.100879039   41.100879039   41.100879039    6[6-(6,6),7-(6),7-(6)]
   352   40.061543341   40.061543341   40.061543341    6[6-(6,6),7-(6),7-(6)]
   353   41.356408827   41.356408827   41.356408827    6[6-(1,6),6-(1,7),6-(7,7)]
   354   42.227203601   42.227203601   42.227203601    6[1-(0),6-(1,6),6-(6,6)]
   355   42.428365349   42.428365349   42.428365349    6[1-(0),6-(1,6),6-(1,7)]
   356    41.75918539    41.75918539    41.75918539    6[1-(0),6-(1,6),7-(6)]
   357   40.742503042   40.742503042   40.742503042    6[1-(0),6-(6,6),7-(6)]
   358   37.340422939   37.340422939   37.340422939    6[7-(27),16-(0)]
   359   38.253806011   38.253806011   38.253806011    6[1-(0),6-(1,6),7-(6)]
   360     37.7857878     37.7857878     37.7857878    6[1-(0),6-(1,6),6-(1,7)]
   361   37.807988083   37.807988083   37.807988083    6[1-(0),6-(1,6),6-(6,6)]
   362   15.648481113   15.648481113   15.648481113    6[6-(1,6),6-(1,7),6-(7,7)]
   363   16.116499324   16.116499324   16.116499324    6[1-(0),6-(6,6),7-(6)]
   364   15.646668845   15.646668845   15.646668845    6[6-(6,6),7-(6),7-(6)]
   365   42.458720838   42.458720838   42.458720838    6[1-(0),6-(1,6),7-(6)]
   366   43.769896736   43.769896736   43.769896736    6[1-(0),6-(1,6),6-(1,7)]
   367   44.548265842   44.548265842   44.548265842    6[1-(0),6-(1,6),6-(6,6)]
   368    43.91578431    43.91578431    43.91578431    6[6-(1,6),6-(1,7),6-(7,7)]
   369   42.576065191   42.576065191   42.576065191    6[1-(0),6-(6,6),7-(6)]
   370    42.87826088    42.87826088    42.87826088    6[7-(27),16-(0)]
   371   44.657001922   44.657001922   44.657001922    6[1-(0),6-(6,6),7-(6)]
   372   43.949764335   43.949764335   43.949764335    6[6-(1,6),6-(1,7),6-(7,7)]
   373   42.551599573   42.551599573   42.551599573    6[1-(0),6-(1,6),6-(6,6)]
   374   41.950379664   41.950379664   41.950379664    6[1-(0),6-(1,6),6-(1,7)]
   375   42.740075445   42.740075445   42.740075445    6[1-(0),6-(1,6),7-(6)]
   376   44.659267257   44.659267257   44.659267257    6[6-(6,6),7-(6),7-(6)]
   377   46.573928399   46.573928399   46.573928399    6[6-(6,6),7-(6),7-(6)]
   378   44.651112051   44.651112051   44.651112051    6[6-(6,6),7-(6),7-(6)]
   379   48.005620119   48.005620119   48.005620119    6[6-(1,6),6-(1,7),6-(7,7)]
   380   48.751368401   48.751368401   48.751368401    6[1-(0),6-(1,6),6-(6,6)]
   381   72.732204711   72.732204711   72.732204711    6[1-(0),6-(1,6),6-(1,7)]
   382   73.290836322   73.290836322   73.290836322    6[1-(0),6-(1,6),7-(6)]
   383   48.649428326   48.649428326   48.649428326    6[1-(0),6-(6,6),7-(6)]
   384   48.725090515   48.725090515   48.725090515    6[7-(27),16-(0)]
   385   51.144468295   51.144468295   51.144468295    6[1-(0),6-(1,6),7-(6)]
   386   51.696756968   51.696756968   51.696756968    6[1-(0),6-(1,6),6-(1,7)]
   387   53.093562529   53.093562529   53.093562529    6[1-(0),6-(1,6),6-(6,6)]
   388    8.547108955    8.547108955    8.547108955    6[6-(1,6),6-(1,7),6-(7,7)]
   389    7.907831418    7.907831418    7.907831418    6[1-(0),6-(6,6),7-(6)]
   390   10.027731911   10.027731911   10.027731911    6[6-(6,6),7-(6),7-(6)]
   391   30.214132096   30.214132096   30.214132096    6[1-(0),6-(1,6),7-(6)]
   392   30.562993686   30.562993686   30.562993686    6[1-(0),6-(1,6),6-(1,7)]
   393   29.835368084   29.835368084   29.835368084    6[1-(0),6-(1,6),6-(6,6)]
   394   28.799656922   28.799656922   28.799656922    6[6-(1,6),6-(1,7),6-(7,7)]
   395   28.528269789   28.528269789   28.528269789    6[1-(0),6-(6,6),7-(6)]
   396   22.383322068   22.383322068   22.383322068    6[7-(27),16-(0)]
   397   24.695776036   24.695776036   24.695776036    6[1-(0),6-(6,6),7-(6)]
   398   25.586958825   25.586958825   25.586958825    6[6-(1,6),6-(1,7),6-(7,7)]
   399   25.655825009   25.655825009   25.655825009    6[1-(0),6-(1,6),6-(6,6)]
   400   24.857067888   24.857067888   24.857067888    6[1-(0),6-(1,6),6-(1,7)]
   401   23.993069119   23.993069119   23.993069119    6[1-(0),6-(1,6),7-(6)]
   402   26.372577003   26.372577003   26.372577003    6[6-(6,6),7-(6),7-(6)]
   403   26.859170961   26.859170961   26.859170961    6[6-(6,6),7-(6),7-(6)]
   404   27.898506659   27.898506659   27.898506659    6[6-(6,6),7-(6),7-(6)]
   405   26.603641173   26.603641173   26.603641173    6[6-(1,6),6-(1,7),6-(7,7)]
   406   25.732846399   25.732846399   25.732846399    6[1-(0),6-(1,6),6-(6,6)]
   407   70.838384651   70.838384651   70.838384651    6[1-(0),6-(1,6),6-(1,7)]
   408    71.50756461    71.50756461    71.50756461    6[1-(0),6-(1,6),7-(6)]
   409   27.217546958   27.217546958   27.217546958    6[1-(0),6-(6,6),7-(6)]
   410   30.619627061   30.619627061   30.619627061    6[7-(27),16-(0)]
   411   29.706243989   29.706243989   29.706243989    6[1-(0),6-(1,6),7-(6)]
   412     30.1742622     30.1742622     30.1742622    6[1-(0),6-(1,6),6-(1,7)]
   413   30.152061917   30.152061917   30.152061917    6[1-(0),6-(1,6),6-(6,6)]
   414    7.004868887    7.004868887    7.004868887    6[6-(1,6),6-(1,7),6-(7,7)]
   415    6.536850676    6.536850676    6.536850676    6[1-(0),6-(6,6),7-(6)]
   416    7.006681155    7.006681155    7.006681155    6[6-(6,6),7-(6),7-(6)]
   417   47.733779919   47.733779919   47.733779919    6[1-(0),6-(1,6),7-(6)]
   418   48.424254027   48.424254027   48.424254027    6[1-(0),6-(1,6),6-(1,7)]
   419   47.803552237   47.803552237   47.803552237    6[1-(0),6-(1,6),6-(6,6)]
   420   46.481049664   46.481049664   46.481049664    6[6-(1,6),6-(1,7),6-(7,7)]
   421   45.861254008   45.861254008   45.861254008    6[1-(0),6-(6,6),7-(6)]
   422   36.827098028   36.827098028   36.827098028    6[7-(27),16-(0)]
   423   41.684429335   41.684429335   41.684429335    6[1-(0),6-(6,6),7-(6)]
   424    42.33911115    42.33911115    42.33911115    6[6-(1,6),6-(1,7),6-(7,7)]
   425   41.573880987   41.573880987   41.573880987    6[1-(0),6-(1,6),6-(6,6)]
   426   40.202900245   40.202900245   40.202900245    6[1-(0),6-(1,6),6-(1,7)]
   427   39.632035825   39.632035825   39.632035825    6[1-(0),6-(1,6),7-(6)]
   428    43.81610957    43.81610957    43.81610957    6[6-(6,6),7-(6),7-(6)]
   429   45.792387824   45.792387824   45.792387824    6[6-(6,6),7-(6),7-(6)]
   430   45.754330196   45.754330196   45.754330196    6[6-(6,6),7-(6),7-(6)]
   431   46.547650513   46.547650513   46.547650513    6[6-(1,6),6-(1,7),6-(7,7)]
   432   45.916075115   45.916075115   45.916075115    6[1-(0),6-(1,6),6-(6,6)]
   433   69.345981953   69.345981953   69.345981953    6[1-(0),6-(1,6),6-(1,7)]
   434   70.740522179   70.740522179   70.740522179    6[1-(0),6-(1,6),7-(6)]
   435   47.939925404   47.939925404   47.939925404    6[1-(0),6-(6,6),7-(6)]
   436   50.849974745   50.849974745   50.849974745    6[7-(27),16-(0)]
   437   49.834198531   49.834198531   49.834198531    6[1-(0),6-(1,6),7-(6)]
   438   49.531549775   49.531549775   49.531549775    6[1-(0),6-(1,6),6-(1,7)]
   439   50.112834736   50.112834736   50.112834736    6[1-(0),6-(1,6),6-(6,6)]
   440    5.689615386    5.689615386    5.689615386    6[6-(1,6),6-(1,7),6-(7,7)]
   441    5.938349169    5.938349169    5.938349169    6[1-(0),6-(6,6),7-(6)]
   442    6.380542561    6.380542561    6.380542561    6[6-(6,6),7-(6),7-(6)]
   443   24.939073015   24.939073015   24.939073015    6[1-(0),6-(1,6),7-(6)]
   444   25.908636395   25.908636395   25.908636395    6[1-(0),6-(1,6),6-(1,7)]
   445   26.580081689   26.580081689   26.580081689    6[1-(0),6-(1,6),6-(6,6)]
   446   26.234391568   26.234391568   26.234391568    6[6-(1,6),6-(1,7),6-(7,7)]
   447   25.243080972   25.243080972   25.243080972    6[1-(0),6-(6,6),7-(6)]
   448    28.43448492    28.43448492    28.43448492    6[7-(27),16-(0)]
   449   27.668348623   27.668348623   27.668348623    6[1-(0),6-(6,6),7-(6)]
   450    27.19761201    27.19761201    27.19761201    6[6-(1,6),6-(1,7),6-(7,7)]
   451   26.633543595   26.633543595   26.633543595    6[1-(0),6-(1,6),6-(6,6)]
   452   26.604547307   26.604547307   26.604547307    6[1-(0),6-(1,6),6-(1,7)]
   453   27.101108739   27.101108739   27.101108739    6[1-(0),6-(1,6),7-(6)]
   454    27.21573469    27.21573469    27.21573469    6[6-(6,6),7-(6),7-(6)]
   455   27.640711536   27.640711536   27.640711536    6[6-(6,6),7-(6),7-(6)]
   456   26.795288514   26.795288514   26.795288514    6[6-(6,6),7-(6),7-(6)]
   457   28.061610779   28.061610779   28.061610779    6[6-(1,6),6-(1,7),6-(7,7)]
   458   28.568139685   28.568139685   28.568139685    6[1-(0),6-(1,6),6-(6,6)]
   459   74.224607409   74.224607409   74.224607409    6[1-(0),6-(1,6),6-(1,7)]
   460   74.057878753   74.057878753   74.057878753    6[1-(0),6-(1,6),7-(6)]
   461    27.92704988    27.92704988    27.92704988    6[1-(0),6-(6,6),7-(6)]
   462   28.494742831   28.494742831   28.494742831    6[7-(27),16-(0)]
   463   31.016513753   31.016513753   31.016513753    6[1-(0),6-(1,6),7-(6)]
   464   32.339469393   32.339469393   32.339469393    6[1-(0),6-(1,6),6-(1,7)]
   465    33.13278971    33.13278971    33.13278971    6[1-(0),6-(1,6),6-(6,6)]
   466    9.862362456    9.862362456    9.862362456    6[6-(1,6),6-(1,7),6-(7,7)]
   467    8.506332925    8.506332925    8.506332925    6[1-(0),6-(6,6),7-(6)]
   468   10.653870505   10.653870505   10.653870505    6[6-(6,6),7-(6),7-(6)]
   469   43.020976985   43.020976985   43.020976985    6[1-(0),6-(1,6),7-(6)]
   470   42.051413605   42.051413605   42.051413605    6[1-(0),6-(1,6),6-(1,7)]
   471   41.379968311   41.379968311   41.379968311    6[1-(0),6-(1,6),6-(6,6)]
   472   41.725658432   41.725658432   41.725658432    6[6-(1,6),6-(1,7),6-(7,7)]
   473   42.716969028   42.716969028   42.716969028    6[1-(0),6-(6,6),7-(6)]
   474    39.52556508    39.52556508    39.52556508    6[7-(27),16-(0)]
   475   40.291701377   40.291701377   40.291701377    6[1-(0),6-(6,6),7-(6)]
   476    40.76243799    40.76243799    40.76243799    6[6-(1,6),6-(1,7),6-(7,7)]
   477   41.326506405   41.326506405   41.326506405    6[1-(0),6-(1,6),6-(6,6)]
   478   41.355502693   41.355502693   41.355502693    6[1-(0),6-(1,6),6-(1,7)]
   479   40.858941261   40.858941261   40.858941261    6[1-(0),6-(1,6),7-(6)]
   480    40.74431531    40.74431531    40.74431531    6[6-(6,6),7-(6),7-(6)]
   481   40.319338464   40.319338464   40.319338464    6[6-(6,6),7-(6),7-(6)]
   482   41.164761486   41.164761486   41.164761486    6[6-(6,6),7-(6),7-(6)]
   483   39.898439221   39.898439221   39.898439221    6[6-(1,6),6-(1,7),6-(7,7)]
   484   39.391910315   39.391910315   39.391910315    6[1-(0),6-(1,6),6-(6,6)]
   485   39.042142591   39.042142591   39.042142591    6[1-(0),6-(1,6),6-(1,7)]
   486   39.208871247   39.208871247   39.208871247    6[1-(0),6-(1,6),7-(6)]
   487    40.03300012    40.03300012    40.03300012    6[1-(0),6-(6,6),7-(6)]
   488   39.465307169   39.465307169   39.465307169    6[7-(27),16-(0)]
   489   36.943536247   36.943536247   36.943536247    6[1-(0),6-(1,6),7-(6)]
   490   35.620580607   35.620580607   35.620580607    6[1-(0),6-(1,6),6-(1,7)]
   491    34.82726029    34.82726029    34.82726029    6[1-(0),6-(1,6),6-(6,6)]
   492   12.790987544   12.790987544   12.790987544    6[6-(1,6),6-(1,7),6-(7,7)]
   493   14.147017075   14.147017075   14.147017075    6[1-(0),6-(6,6),7-(6)]
   494   11.999479495   11.999479495   11.999479495    6[6-(6,6),7-(6),7-(6)]
   495   20.226270081   20.226270081   20.226270081    6[1-(0),6-(1,6),7-(6)]
   496   19.535795973   19.535795973   19.535795973    6[1-(0),6-(1,6),6-(1,7)]
   497   20.156497763   20.156497763   20.156497763    6[1-(0),6-(1,6),6-(6,6)]
   498   21.479000336   21.479000336   21.479000336    6[6-(1,6),6-(1,7),6-(7,7)]
   499   22.098795992   22.098795992   22.098795992    6[1-(0),6-(6,6),7-(6)]
   500   31.132951972   31.132951972   31.132951972    6[7-(27),16-(0)]
   501   26.275620665   26.275620665   26.275620665    6[1-(0),6-(6,6),7-(6)]
   502    25.62093885    25.62093885    25.62093885    6[6-(1,6),6-(1,7),6-(7,7)]
   503   26.386169013   26.386169013   26.386169013    6[1-(0),6-(1,6),6-(6,6)]
   504   27.757149755   27.757149755   27.757149755    6[1-(0),6-(1,6),6-(1,7)]
   505   28.328014175   28.328014175   28.328014175    6[1-(0),6-(1,6),7-(6)]
   506    24.14394043    24.14394043    24.14394043    6[6-(6,6),7-(6),7-(6)]
   507   22.167662176   22.167662176   22.167662176    6[6-(6,6),7-(6),7-(6)]
   508   22.205719804   22.205719804   22.205719804    6[6-(6,6),7-(6),7-(6)]
   509   21.412399487   21.412399487   21.412399487    6[6-(1,6),6-(1,7),6-(7,7)]
   510   22.043974885   22.043974885   22.043974885    6[1-(0),6-(1,6),6-(6,6)]
   511   43.920768047   43.920768047   43.920768047    6[1-(0),6-(1,6),6-(1,7)]
   512   42.526227821   42.526227821   42.526227821    6[1-(0),6-(1,6),7-(6)]
   513   20.020124596   20.020124596   20.020124596    6[1-(0),6-(6,6),7-(6)]
   514   17.110075255   17.110075255   17.110075255    6[7-(27),16-(0)]
   515   18.125851469   18.125851469   18.125851469    6[1-(0),6-(1,6),7-(6)]
   516   18.428500225   18.428500225   18.428500225    6[1-(0),6-(1,6),6-(1,7)]
   517   17.847215264   17.847215264   17.847215264    6[1-(0),6-(1,6),6-(6,6)]
   518   16.963734614   16.963734614   16.963734614    6[6-(1,6),6-(1,7),6-(7,7)]
   519   16.715000831   16.715000831   16.715000831    6[1-(0),6-(6,6),7-(6)]
   520   16.272807439   16.272807439   16.272807439    6[6-(6,6),7-(6),7-(6)]
   521   28.704965919   28.704965919   28.704965919    6[1-(0),6-(1,6),7-(6)]
   522   29.325667709   29.325667709   29.325667709    6[1-(0),6-(1,6),6-(1,7)]
   523   30.724738605   30.724738605   30.724738605    6[1-(0),6-(1,6),6-(6,6)]
   524   31.414759646   31.414759646   31.414759646    6[6-(1,6),6-(1,7),6-(7,7)]
   525   30.694836183   30.694836183   30.694836183    6[1-(0),6-(6,6),7-(6)]
   526   40.031187852   40.031187852   40.031187852    6[7-(27),16-(0)]
   527   36.952597587   36.952597587   36.952597587    6[1-(0),6-(6,6),7-(6)]
   528   35.590678185   35.590678185   35.590678185    6[6-(1,6),6-(1,7),6-(7,7)]
   529   34.957743586   34.957743586   34.957743586    6[1-(0),6-(1,6),6-(6,6)]
   530   35.727504419   35.727504419   35.727504419    6[1-(0),6-(1,6),6-(1,7)]
   531    37.08806462    37.08806462    37.08806462    6[1-(0),6-(1,6),7-(6)]
   532   34.823182687   34.823182687   34.823182687    6[6-(6,6),7-(6),7-(6)]
   533   34.761565575   34.761565575   34.761565575    6[6-(6,6),7-(6),7-(6)]
   534   32.876806855   32.876806855   32.876806855    6[6-(6,6),7-(6),7-(6)]
   535   35.437994606   35.437994606   35.437994606    6[6-(1,6),6-(1,7),6-(7,7)]
   536   36.815318286   36.815318286   36.815318286    6[1-(0),6-(1,6),6-(6,6)]
   537   60.019597758   60.019597758   60.019597758    6[1-(0),6-(1,6),6-(1,7)]
   538   59.183689143   59.183689143   59.183689143    6[1-(0),6-(1,6),7-(6)]
   539   34.689527922   34.689527922   34.689527922    6[1-(0),6-(6,6),7-(6)]
   540    31.85514077    31.85514077    31.85514077    6[7-(27),16-(0)]
   541   35.290294764   35.290294764   35.290294764    6[1-(0),6-(1,6),7-(6)]
   542   36.145232193   36.145232193   36.145232193    6[1-(0),6-(1,6),6-(1,7)]
   543   36.960752793   36.960752793   36.960752793    6[1-(0),6-(1,6),6-(6,6)]
   544   14.184168569   14.184168569   14.184168569    6[6-(1,6),6-(1,7),6-(7,7)]
   545   13.296157249   13.296157249   13.296157249    6[1-(0),6-(6,6),7-(6)]
   546    14.97386435    14.97386435    14.97386435    6[6-(6,6),7-(6),7-(6)]
   547   39.255084081   39.255084081   39.255084081    6[1-(0),6-(1,6),7-(6)]
   548   38.634382291   38.634382291   38.634382291    6[1-(0),6-(1,6),6-(1,7)]
   549   37.235311395   37.235311395   37.235311395    6[1-(0),6-(1,6),6-(6,6)]
   550   36.545290354   36.545290354   36.545290354    6[6-(1,6),6-(1,7),6-(7,7)]
   551   37.265213817   37.265213817   37.265213817    6[1-(0),6-(6,6),7-(6)]
   552   27.928862148   27.928862148   27.928862148    6[7-(27),16-(0)]
   553   31.007452413   31.007452413   31.007452413    6[1-(0),6-(6,6),7-(6)]
   554   32.369371815   32.369371815   32.369371815    6[6-(1,6),6-(1,7),6-(7,7)]
   555   33.002306414   33.002306414   33.002306414    6[1-(0),6-(1,6),6-(6,6)]
   556   32.232545581   32.232545581   32.232545581    6[1-(0),6-(1,6),6-(1,7)]
   557    30.87198538    30.87198538    30.87198538    6[1-(0),6-(1,6),7-(6)]
   558   33.136867313   33.136867313   33.136867313    6[6-(6,6),7-(6),7-(6)]
   559   33.198484425   33.198484425   33.198484425    6[6-(6,6),7-(6),7-(6)]
   560   35.083243145   35.083243145   35.083243145    6[6-(6,6),7-(6),7-(6)]
   561   32.522055394   32.522055394   32.522055394    6[6-(1,6),6-(1,7),6-(7,7)]
   562   31.144731714   31.144731714   31.144731714    6[1-(0),6-(1,6),6-(6,6)]
   563   53.247152242   53.247152242   53.247152242    6[1-(0),6-(1,6),6-(1,7)]
   564   54.083060857   54.083060857   54.083060857    6[1-(0),6-(1,6),7-(6)]
   565   33.270522078   33.270522078   33.270522078    6[1-(0),6-(6,6),7-(6)]
   566    36.10490923    36.10490923    36.10490923    6[7-(27),16-(0)]
   567   32.669755236   32.669755236   32.669755236    6[1-(0),6-(1,6),7-(6)]
   568   31.814817807   31.814817807   31.814817807    6[1-(0),6-(1,6),6-(1,7)]
   569   30.999297207   30.999297207   30.999297207    6[1-(0),6-(1,6),6-(6,6)]
   570    8.469181431    8.469181431    8.469181431    6[6-(1,6),6-(1,7),6-(7,7)]
   571    9.357192751    9.357192751    9.357192751    6[1-(0),6-(6,6),7-(6)]
   572     7.67948565     7.67948565     7.67948565    6[6-(6,6),7-(6),7-(6)]
   573   16.460377177   16.460377177   16.460377177    6[1-(0),6-(1,6),7-(6)]
   574   16.118764659   16.118764659   16.118764659    6[1-(0),6-(1,6),6-(1,7)]
   575   16.011840847   16.011840847   16.011840847    6[1-(0),6-(1,6),6-(6,6)]
   576   16.298632258   16.298632258   16.298632258    6[6-(1,6),6-(1,7),6-(7,7)]
   577   16.647040781   16.647040781   16.647040781    6[1-(0),6-(6,6),7-(6)]
   578    19.53624904    19.53624904    19.53624904    6[7-(27),16-(0)]
   579   16.991371701   16.991371701   16.991371701    6[1-(0),6-(6,6),7-(6)]
   580   17.227872675   17.227872675   17.227872675    6[6-(1,6),6-(1,7),6-(7,7)]
   581   18.061969022   18.061969022   18.061969022    6[1-(0),6-(1,6),6-(6,6)]
   582   18.634192643   18.634192643   18.634192643    6[1-(0),6-(1,6),6-(1,7)]
   583   18.341058294   18.341058294   18.341058294    6[1-(0),6-(1,6),7-(6)]
   584   16.536492433   16.536492433   16.536492433    6[6-(6,6),7-(6),7-(6)]
   585   15.046808137   15.046808137   15.046808137    6[6-(6,6),7-(6),7-(6)]
   586   16.124201463   16.124201463   16.124201463    6[6-(6,6),7-(6),7-(6)]
   587    14.03601566    14.03601566    14.03601566    6[6-(1,6),6-(1,7),6-(7,7)]
   588   13.796796284   13.796796284   13.796796284    6[1-(0),6-(1,6),6-(6,6)]
   589   58.125777698   58.125777698   58.125777698    6[1-(0),6-(1,6),6-(1,7)]
   590   57.400417431   57.400417431   57.400417431    6[1-(0),6-(1,6),7-(6)]
   591   13.257646554   13.257646554   13.257646554    6[1-(0),6-(6,6),7-(6)]
   592   13.749677316   13.749677316   13.749677316    6[7-(27),16-(0)]
   593   13.852070458   13.852070458   13.852070458    6[1-(0),6-(1,6),7-(6)]
   594   14.622737425   14.622737425   14.622737425    6[1-(0),6-(1,6),6-(1,7)]
   595   14.019252181   14.019252181   14.019252181    6[1-(0),6-(1,6),6-(6,6)]
   596   12.641928501   12.641928501   12.641928501    6[6-(1,6),6-(1,7),6-(7,7)]
   597   11.925176507   11.925176507   11.925176507    6[1-(0),6-(6,6),7-(6)]
   598   11.952813594   11.952813594   11.952813594    6[6-(6,6),7-(6),7-(6)]
   599   51.499672823   51.499672823   51.499672823    6[1-(0),6-(1,6),7-(6)]
   600   51.841285341   51.841285341   51.841285341    6[1-(0),6-(1,6),6-(1,7)]
   601   51.948209153   51.948209153   51.948209153    6[1-(0),6-(1,6),6-(6,6)]
   602   51.661417742   51.661417742   51.661417742    6[6-(1,6),6-(1,7),6-(7,7)]
   603   51.313009219   51.313009219   51.313009219    6[1-(0),6-(6,6),7-(6)]
   604    48.42380096    48.42380096    48.42380096    6[7-(27),16-(0)]
   605   50.968678299   50.968678299   50.968678299    6[1-(0),6-(6,6),7-(6)]
   606   50.732177325   50.732177325   50.732177325    6[6-(1,6),6-(1,7),6-(7,7)]
   607   49.898080978   49.898080978   49.898080978    6[1-(0),6-(1,6),6-(6,6)]
   608   49.325857357   49.325857357   49.325857357    6[1-(0),6-(1,6),6-(1,7)]
   609   49.618991706   49.618991706   49.618991706    6[1-(0),6-(1,6),7-(6)]
   610   51.423557567   51.423557567   51.423557567    6[6-(6,6),7-(6),7-(6)]
   611   52.913241863   52.913241863   52.913241863    6[6-(6,6),7-(6),7-(6)]
   612   51.835848537   51.835848537   51.835848537    6[6-(6,6),7-(6),7-(6)]
   613    53.92403434    53.92403434    53.92403434    6[6-(1,6),6-(1,7),6-(7,7)]
   614   54.163253716   54.163253716   54.163253716    6[1-(0),6-(1,6),6-(6,6)]
   615   55.140972302   55.140972302   55.140972302    6[1-(0),6-(1,6),6-(1,7)]
   616   55.866332569   55.866332569   55.866332569    6[1-(0),6-(1,6),7-(6)]
   617   54.702403446   54.702403446   54.702403446    6[1-(0),6-(6,6),7-(6)]
   618   54.210372684   54.210372684   54.210372684    6[7-(27),16-(0)]
   619   54.107979542   54.107979542   54.107979542    6[1-(0),6-(1,6),7-(6)]
   620   53.337312575   53.337312575   53.337312575    6[1-(0),6-(1,6),6-(1,7)]
   621   53.940797819   53.940797819   53.940797819    6[1-(0),6-(1,6),6-(6,6)]
   622   10.011421499   10.011421499   10.011421499    6[6-(1,6),6-(1,7),6-(7,7)]
   623   10.728173493   10.728173493   10.728173493    6[1-(0),6-(6,6),7-(6)]
   624   10.700536406   10.700536406   10.700536406    6[6-(6,6),7-(6),7-(6)]
   625   65.674326985   65.674326985   65.674326985    6[1-(0),6-(1,6),7-(6)]
   626   64.704763605   64.704763605   64.704763605    6[1-(0),6-(1,6),6-(1,7)]
   627   64.033318311   64.033318311   64.033318311    6[1-(0),6-(1,6),6-(6,6)]
   628   64.379008432   64.379008432   64.379008432    6[6-(1,6),6-(1,7),6-(7,7)]
   629   65.370319028   65.370319028   65.370319028    6[1-(0),6-(6,6),7-(6)]
   630    39.52556508    39.52556508    39.52556508    6[7-(27),16-(0)]
   631   62.945051377   62.945051377   62.945051377    6[1-(0),6-(6,6),7-(6)]
   632    63.41578799    63.41578799    63.41578799    6[6-(1,6),6-(1,7),6-(7,7)]
   633   63.979856405   63.979856405   63.979856405    6[1-(0),6-(1,6),6-(6,6)]
   634   64.008852693   64.008852693   64.008852693    6[1-(0),6-(1,6),6-(1,7)]
   635   63.512291261   63.512291261   63.512291261    6[1-(0),6-(1,6),7-(6)]
   636    63.39766531    63.39766531    63.39766531    6[6-(6,6),7-(6),7-(6)]
   637   62.972688464   62.972688464   62.972688464    6[6-(6,6),7-(6),7-(6)]
   638   63.818111486   63.818111486   63.818111486    6[6-(6,6),7-(6),7-(6)]
   639   62.551789221   62.551789221   62.551789221    6[6-(1,6),6-(1,7),6-(7,7)]
   640   62.045260315   62.045260315   62.045260315    6[1-(0),6-(1,6),6-(6,6)]
   641   61.695492591   61.695492591   61.695492591    6[1-(0),6-(1,6),6-(1,7)]
   642   61.862221247   61.862221247   61.862221247    6[1-(0),6-(1,6),7-(6)]
   643    62.68635012    62.68635012    62.68635012    6[1-(0),6-(6,6),7-(6)]
   644   62.118657169   62.118657169   62.118657169    6[7-(27),16-(0)]
   645   59.596886247   59.596886247   59.596886247    6[1-(0),6-(1,6),7-(6)]
   646   58.273930607   58.273930607   58.273930607    6[1-(0),6-(1,6),6-(1,7)]
   647    57.48061029    57.48061029    57.48061029    6[1-(0),6-(1,6),6-(6,6)]
   648   58.097687544   58.097687544   58.097687544    6[6-(1,6),6-(1,7),6-(7,7)]
   649   59.453717075   59.453717075   59.453717075    6[1-(0),6-(6,6),7-(6)]
   650   57.306179495   57.306179495   57.306179495    6[6-(6,6),7-(6),7-(6)]
   651   65.532970081   65.532970081   65.532970081    6[1-(0),6-(1,6),7-(6)]
   652   64.842495973   64.842495973   64.842495973    6[1-(0),6-(1,6),6-(1,7)]
   653   65.463197763   65.463197763   65.463197763    6[1-(0),6-(1,6),6-(6,6)]
   654   66.785700336   66.785700336   66.785700336    6[6-(1,6),6-(1,7),6-(7,7)]
   655   67.405495992   67.405495992   67.405495992    6[1-(0),6-(6,6),7-(6)]
   656   31.132951972   31.132951972   31.132951972    6[7-(27),16-(0)]
   657   71.582320665   71.582320665   71.582320665    6[1-(0),6-(6,6),7-(6)]
   658    70.92763885    70.92763885    70.92763885    6[6-(1,6),6-(1,7),6-(7,7)]
   659   71.692869013   71.692869013   71.692869013    6[1-(0),6-(1,6),6-(6,6)]
   660   73.063849755   73.063849755   73.063849755    6[1-(0),6-(1,6),6-(1,7)]
   661   73.634714175   73.634714175   73.634714175    6[1-(0),6-(1,6),7-(6)]
   662    69.45064043    69.45064043    69.45064043    6[6-(6,6),7-(6),7-(6)]
   663   67.474362176   67.474362176   67.474362176    6[6-(6,6),7-(6),7-(6)]
   664   67.512419804   67.512419804   67.512419804    6[6-(6,6),7-(6),7-(6)]
   665   66.719099487   66.719099487   66.719099487    6[6-(1,6),6-(1,7),6-(7,7)]
   666   67.350674885   67.350674885   67.350674885    6[1-(0),6-(1,6),6-(6,6)]
   667   66.574118047   66.574118047   66.574118047    6[1-(0),6-(1,6),6-(1,7)]
   668   65.179577821   65.179577821   65.179577821    6[1-(0),6-(1,6),7-(6)]
   669   65.326824596   65.326824596   65.326824596    6[1-(0),6-(6,6),7-(6)]
   670   62.416775255   62.416775255   62.416775255    6[7-(27),16-(0)]
   671   63.432551469   63.432551469   63.432551469    6[1-(0),6-(1,6),7-(6)]
   672   63.735200225   63.735200225   63.735200225    6[1-(0),6-(1,6),6-(1,7)]
   673   63.153915264   63.153915264   63.153915264    6[1-(0),6-(1,6),6-(6,6)]
   674   62.270434614   62.270434614   62.270434614    6[6-(1,6),6-(1,7),6-(7,7)]
   675   62.021700831   62.021700831   62.021700831    6[1-(0),6-(6,6),7-(6)]
   676   61.579507439   61.579507439   61.579507439    6[6-(6,6),7-(6),7-(6)]
   677   47.733779919   47.733779919   47.733779919    6[1-(0),6-(1,6),7-(6)]
   678   48.424254027   48.424254027   48.424254027    6[1-(0),6-(1,6),6-(1,7)]
   679   47.803552237   47.803552237   47.803552237    6[1-(0),6-(1,6),6-(6,6)]
   680   46.481049664   46.481049664   46.481049664    6[6-(1,6),6-(1,7),6-(7,7)]
   681   45.861254008   45.861254008   45.861254008    6[1-(0),6-(6,6),7-(6)]
   682   36.827098028   36.827098028   36.827098028    6[7-(27),16-(0)]
   683   41.684429335   41.684429335   41.684429335    6[1-(0),6-(6,6),7-(6)]
   684    42.33911115    42.33911115    42.33911115    6[6-(1,6),6-(1,7),6-(7,7)]
   685   41.573880987   41.573880987   41.573880987    6[1-(0),6-(1,6),6-(6,6)]
   686   40.202900245   40.202900245   40.202900245    6[1-(0),6-(1,6),6-(1,7)]
   687   39.632035825   39.632035825   39.632035825    6[1-(0),6-(1,6),7-(6)]
   688    43.81610957    43.81610957    43.81610957    6[6-(6,6),7-(6),7-(6)]
   689   45.792387824   45.792387824   45.792387824    6[6-(6,6),7-(6),7-(6)]
   690   45.754330196   45.754330196   45.754330196    6[6-(6,6),7-(6),7-(6)]
   691   46.547650513   46.547650513   46.547650513    6[6-(1,6),6-(1,7),6-(7,7)]
   692   45.916075115   45.916075115   45.916075115    6[1-(0),6-(1,6),6-(6,6)]
   693   46.692631953   46.692631953   46.692631953    6[1-(0),6-(1,6),6-(1,7)]
   694   48.087172179   48.087172179   48.087172179    6[1-(0),6-(1,6),7-(6)]
   695   47.939925404   47.939925404   47.939925404    6[1-(0),6-(6,6),7-(6)]
   696   50.849974745   50.849974745   50.849974745    6[7-(27),16-(0)]
   697   49.834198531   49.834198531   49.834198531    6[1-(0),6-(1,6),7-(6)]
   698   49.531549775   49.531549775   49.531549775    6[1-(0),6-(1,6),6-(1,7)]
   699   50.112834736   50.112834736   50.112834736    6[1-(0),6-(1,6),6-(6,6)]
   700   50.996315386   50.996315386   50.996315386    6[6-(1,6),6-(1,7),6-(7,7)]
   701   51.245049169   51.245049169   51.245049169    6[1-(0),6-(6,6),7-(6)]
   702   51.687242561   51.687242561   51.687242561    6[6-(6,6),7-(6),7-(6)]
   703   47.592423015   47.592423015   47.592423015    6[1-(0),6-(1,6),7-(6)]
   704   48.561986395   48.561986395   48.561986395    6[1-(0),6-(1,6),6-(1,7)]
   705   49.233431689   49.233431689   49.233431689    6[1-(0),6-(1,6),6-(6,6)]
   706   48.887741568   48.887741568   48.887741568    6[6-(1,6),6-(1,7),6-(7,7)]
   707   47.896430972   47.896430972   47.896430972    6[1-(0),6-(6,6),7-(6)]
   708    28.43448492    28.43448492    28.43448492    6[7-(27),16-(0)]
   709   50.321698623   50.321698623   50.321698623    6[1-(0),6-(6,6),7-(6)]
   710    49.85096201    49.85096201    49.85096201    6[6-(1,6),6-(1,7),6-(7,7)]
   711   49.286893595   49.286893595   49.286893595    6[1-(0),6-(1,6),6-(6,6)]
   712   49.257897307   49.257897307   49.257897307    6[1-(0),6-(1,6),6-(1,7)]
   713   49.754458739   49.754458739   49.754458739    6[1-(0),6-(1,6),7-(6)]
   714    49.86908469    49.86908469    49.86908469    6[6-(6,6),7-(6),7-(6)]
   715   50.294061536   50.294061536   50.294061536    6[6-(6,6),7-(6),7-(6)]
   716   49.448638514   49.448638514   49.448638514    6[6-(6,6),7-(6),7-(6)]
   717   50.714960779   50.714960779   50.714960779    6[6-(1,6),6-(1,7),6-(7,7)]
   718   51.221489685   51.221489685   51.221489685    6[1-(0),6-(1,6),6-(6,6)]
   719   51.571257409   51.571257409   51.571257409    6[1-(0),6-(1,6),6-(1,7)]
   720   51.404528753   51.404528753   51.404528753    6[1-(0),6-(1,6),7-(6)]
   721    50.58039988    50.58039988    50.58039988    6[1-(0),6-(6,6),7-(6)]
   722   51.148092831   51.148092831   51.148092831    6[7-(27),16-(0)]
   723   53.669863753   53.669863753   53.669863753    6[1-(0),6-(1,6),7-(6)]
   724   54.992819393   54.992819393   54.992819393    6[1-(0),6-(1,6),6-(1,7)]
   725    55.78613971    55.78613971    55.78613971    6[1-(0),6-(1,6),6-(6,6)]
   726   55.169062456   55.169062456   55.169062456    6[6-(1,6),6-(1,7),6-(7,7)]
   727   53.813032925   53.813032925   53.813032925    6[1-(0),6-(6,6),7-(6)]
   728   55.960570505   55.960570505   55.960570505    6[6-(6,6),7-(6),7-(6)]
   729   51.499672823   51.499672823   51.499672823    6[1-(0),6-(1,6),7-(6)]
   730   51.841285341   51.841285341   51.841285341    6[1-(0),6-(1,6),6-(1,7)]
   731   51.948209153   51.948209153   51.948209153    6[1-(0),6-(1,6),6-(6,6)]
   732   51.661417742   51.661417742   51.661417742    6[6-(1,6),6-(1,7),6-(7,7)]
   733   51.313009219   51.313009219   51.313009219    6[1-(0),6-(6,6),7-(6)]
   734    25.77045096    25.77045096    25.77045096    6[7-(27),16-(0)]
   735   50.968678299   50.968678299   50.968678299    6[1-(0),6-(6,6),7-(6)]
   736   50.732177325   50.732177325   50.732177325    6[6-(1,6),6-(1,7),6-(7,7)]
   737   49.898080978   49.898080978   49.898080978    6[1-(0),6-(1,6),6-(6,6)]
   738   49.325857357   49.325857357   49.325857357    6[1-(0),6-(1,6),6-(1,7)]
   739   49.618991706   49.618991706   49.618991706    6[1-(0),6-(1,6),7-(6)]
   740   51.423557567   51.423557567   51.423557567    6[6-(6,6),7-(6),7-(6)]
   741   52.913241863   52.913241863   52.913241863    6[6-(6,6),7-(6),7-(6)]
   742   51.835848537   51.835848537   51.835848537    6[6-(6,6),7-(6),7-(6)]
   743    53.92403434    53.92403434    53.92403434    6[6-(1,6),6-(1,7),6-(7,7)]
   744   54.163253716   54.163253716   54.163253716    6[1-(0),6-(1,6),6-(6,6)]
   745   55.140972302   55.140972302   55.140972302    6[1-(0),6-(1,6),6-(1,7)]
   746   55.866332569   55.866332569   55.866332569    6[1-(0),6-(1,6),7-(6)]
   747   54.702403446   54.702403446   54.702403446    6[1-(0),6-(6,6),7-(6)]
   748   54.210372684   54.210372684   54.210372684    6[7-(27),16-(0)]
   749   54.107979542   54.107979542   54.107979542    6[1-(0),6-(1,6),7-(6)]
   750   53.337312575   53.337312575   53.337312575    6[1-(0),6-(1,6),6-(1,7)]
   751   53.940797819   53.940797819   53.940797819    6[1-(0),6-(1,6),6-(6,6)]
   752   55.318121499   55.318121499   55.318121499    6[6-(1,6),6-(1,7),6-(7,7)]
   753   56.034873493   56.034873493   56.034873493    6[1-(0),6-(6,6),7-(6)]
   754   56.007236406   56.007236406   56.007236406    6[6-(6,6),7-(6),7-(6)]
   755   61.767077177   61.767077177   61.767077177    6[1-(0),6-(1,6),7-(6)]
   756   61.425464659   61.425464659   61.425464659    6[1-(0),6-(1,6),6-(1,7)]
   757   61.318540847   61.318540847   61.318540847    6[1-(0),6-(1,6),6-(6,6)]
   758   61.605332258   61.605332258   61.605332258    6[6-(1,6),6-(1,7),6-(7,7)]
   759   61.953740781   61.953740781   61.953740781    6[1-(0),6-(6,6),7-(6)]
   760    42.18959904    42.18959904    42.18959904    6[7-(27),16-(0)]
   761   62.298071701   62.298071701   62.298071701    6[1-(0),6-(6,6),7-(6)]
   762   62.534572675   62.534572675   62.534572675    6[6-(1,6),6-(1,7),6-(7,7)]
   763   63.368669022   63.368669022   63.368669022    6[1-(0),6-(1,6),6-(6,6)]
   764   63.940892643   63.940892643   63.940892643    6[1-(0),6-(1,6),6-(1,7)]
   765   63.647758294   63.647758294   63.647758294    6[1-(0),6-(1,6),7-(6)]
   766   61.843192433   61.843192433   61.843192433    6[6-(6,6),7-(6),7-(6)]
   767   60.353508137   60.353508137   60.353508137    6[6-(6,6),7-(6),7-(6)]
   768   61.430901463   61.430901463   61.430901463    6[6-(6,6),7-(6),7-(6)]
   769    59.34271566    59.34271566    59.34271566    6[6-(1,6),6-(1,7),6-(7,7)]
   770   59.103496284   59.103496284   59.103496284    6[1-(0),6-(1,6),6-(6,6)]
   771   58.125777698   58.125777698   58.125777698    6[1-(0),6-(1,6),6-(1,7)]
   772   57.400417431   57.400417431   57.400417431    6[1-(0),6-(1,6),7-(6)]
   773   58.564346554   58.564346554   58.564346554    6[1-(0),6-(6,6),7-(6)]
   774   59.056377316   59.056377316   59.056377316    6[7-(27),16-(0)]
   775   59.158770458   59.158770458   59.158770458    6[1-(0),6-(1,6),7-(6)]
   776   59.929437425   59.929437425   59.929437425    6[1-(0),6-(1,6),6-(1,7)]
   777   59.325952181   59.325952181   59.325952181    6[1-(0),6-(1,6),6-(6,6)]
   778   57.948628501   57.948628501   57.948628501    6[6-(1,6),6-(1,7),6-(7,7)]
   779   57.231876507   57.231876507   57.231876507    6[1-(0),6-(6,6),7-(6)]
   780   57.259513594   57.259513594   57.259513594    6[6-(6,6),7-(6),7-(6)]
   781   61.908434081   61.908434081   61.908434081    6[1-(0),6-(1,6),7-(6)]
   782   61.287732291   61.287732291   61.287732291    6[1-(0),6-(1,6),6-(1,7)]
   783   59.888661395   59.888661395   59.888661395    6[1-(0),6-(1,6),6-(6,6)]
   784   59.198640354   59.198640354   59.198640354    6[6-(1,6),6-(1,7),6-(7,7)]
   785   59.918563817   59.918563817   59.918563817    6[1-(0),6-(6,6),7-(6)]
   786   50.582212148   50.582212148   50.582212148    6[7-(27),16-(0)]
   787   53.660802413   53.660802413   53.660802413    6[1-(0),6-(6,6),7-(6)]
   788   55.022721815   55.022721815   55.022721815    6[6-(1,6),6-(1,7),6-(7,7)]
   789   55.655656414   55.655656414   55.655656414    6[1-(0),6-(1,6),6-(6,6)]
   790   54.885895581   54.885895581   54.885895581    6[1-(0),6-(1,6),6-(1,7)]
   791    53.52533538    53.52533538    53.52533538    6[1-(0),6-(1,6),7-(6)]
   792   55.790217313   55.790217313   55.790217313    6[6-(6,6),7-(6),7-(6)]
   793   55.851834425   55.851834425   55.851834425    6[6-(6,6),7-(6),7-(6)]
   794   57.736593145   57.736593145   57.736593145    6[6-(6,6),7-(6),7-(6)]
   795   55.175405394   55.175405394   55.175405394    6[6-(1,6),6-(1,7),6-(7,7)]
   796   53.798081714   53.798081714   53.798081714    6[1-(0),6-(1,6),6-(6,6)]
   797   53.247152242   53.247152242   53.247152242    6[1-(0),6-(1,6),6-(1,7)]
   798   54.083060857   54.083060857   54.083060857    6[1-(0),6-(1,6),7-(6)]
   799   55.923872078   55.923872078   55.923872078    6[1-(0),6-(6,6),7-(6)]
   800    58.75825923    58.75825923    58.75825923    6[7-(27),16-(0)]
   801   55.323105236   55.323105236   55.323105236    6[1-(0),6-(1,6),7-(6)]
   802   54.468167807   54.468167807   54.468167807    6[1-(0),6-(1,6),6-(1,7)]
   803   53.652647207   53.652647207   53.652647207    6[1-(0),6-(1,6),6-(6,6)]
   804   53.775881431   53.775881431   53.775881431    6[6-(1,6),6-(1,7),6-(7,7)]
   805   54.663892751   54.663892751   54.663892751    6[1-(0),6-(6,6),7-(6)]
   806    52.98618565    52.98618565    52.98618565    6[6-(6,6),7-(6),7-(6)]
   807   51.358315919   51.358315919   51.358315919    6[1-(0),6-(1,6),7-(6)]
   808   51.979017709   51.979017709   51.979017709    6[1-(0),6-(1,6),6-(1,7)]
   809   53.378088605   53.378088605   53.378088605    6[1-(0),6-(1,6),6-(6,6)]
   810   54.068109646   54.068109646   54.068109646    6[6-(1,6),6-(1,7),6-(7,7)]
   811   53.348186183   53.348186183   53.348186183    6[1-(0),6-(6,6),7-(6)]
   812   17.377837852   17.377837852   17.377837852    6[7-(27),16-(0)]
   813   59.605947587   59.605947587   59.605947587    6[1-(0),6-(6,6),7-(6)]
   814   58.244028185   58.244028185   58.244028185    6[6-(1,6),6-(1,7),6-(7,7)]
   815   57.611093586   57.611093586   57.611093586    6[1-(0),6-(1,6),6-(6,6)]
   816   58.380854419   58.380854419   58.380854419    6[1-(0),6-(1,6),6-(1,7)]
   817    59.74141462    59.74141462    59.74141462    6[1-(0),6-(1,6),7-(6)]
   818   57.476532687   57.476532687   57.476532687    6[6-(6,6),7-(6),7-(6)]
   819   57.414915575   57.414915575   57.414915575    6[6-(6,6),7-(6),7-(6)]
   820   55.530156855   55.530156855   55.530156855    6[6-(6,6),7-(6),7-(6)]
   821   58.091344606   58.091344606   58.091344606    6[6-(1,6),6-(1,7),6-(7,7)]
   822   59.468668286   59.468668286   59.468668286    6[1-(0),6-(1,6),6-(6,6)]
   823   60.019597758   60.019597758   60.019597758    6[1-(0),6-(1,6),6-(1,7)]
   824   59.183689143   59.183689143   59.183689143    6[1-(0),6-(1,6),7-(6)]
   825   57.342877922   57.342877922   57.342877922    6[1-(0),6-(6,6),7-(6)]
   826    54.50849077    54.50849077    54.50849077    6[7-(27),16-(0)]
   827   57.943644764   57.943644764   57.943644764    6[1-(0),6-(1,6),7-(6)]
   828   58.798582193   58.798582193   58.798582193    6[1-(0),6-(1,6),6-(1,7)]
   829   59.614102793   59.614102793   59.614102793    6[1-(0),6-(1,6),6-(6,6)]
   830   59.490868569   59.490868569   59.490868569    6[6-(1,6),6-(1,7),6-(7,7)]
   831   58.602857249   58.602857249   58.602857249    6[1-(0),6-(6,6),7-(6)]
   832    60.28056435    60.28056435    60.28056435    6[6-(6,6),7-(6),7-(6)]
   833   60.399267904   60.399267904   60.399267904    6[1-(0),6-(1,6),7-(6)]
   834   60.050406314   60.050406314   60.050406314    6[1-(0),6-(1,6),6-(1,7)]
   835   60.778031916   60.778031916   60.778031916    6[1-(0),6-(1,6),6-(6,6)]
   836   61.813743078   61.813743078   61.813743078    6[6-(1,6),6-(1,7),6-(7,7)]
   837   62.085130211   62.085130211   62.085130211    6[1-(0),6-(6,6),7-(6)]
   838   22.923377932   22.923377932   22.923377932    6[7-(27),16-(0)]
   839   65.917623964   65.917623964   65.917623964    6[1-(0),6-(6,6),7-(6)]
   840   65.026441175   65.026441175   65.026441175    6[6-(1,6),6-(1,7),6-(7,7)]
   841   64.957574991   64.957574991   64.957574991    6[1-(0),6-(1,6),6-(6,6)]
   842   65.756332112   65.756332112   65.756332112    6[1-(0),6-(1,6),6-(1,7)]
   843   66.620330881   66.620330881   66.620330881    6[1-(0),6-(1,6),7-(6)]
   844   64.240822997   64.240822997   64.240822997    6[6-(6,6),7-(6),7-(6)]
   845   63.754229039   63.754229039   63.754229039    6[6-(6,6),7-(6),7-(6)]
   846   62.714893341   62.714893341   62.714893341    6[6-(6,6),7-(6),7-(6)]
   847   64.009758827   64.009758827   64.009758827    6[6-(1,6),6-(1,7),6-(7,7)]
   848   64.880553601   64.880553601   64.880553601    6[1-(0),6-(1,6),6-(6,6)]
   849   65.081715349   65.081715349   65.081715349    6[1-(0),6-(1,6),6-(1,7)]
   850    64.41253539    64.41253539    64.41253539    6[1-(0),6-(1,6),7-(6)]
   851   63.395853042   63.395853042   63.395853042    6[1-(0),6-(6,6),7-(6)]
   852   59.993772939   59.993772939   59.993772939    6[7-(27),16-(0)]
   853   60.907156011   60.907156011   60.907156011    6[1-(0),6-(1,6),7-(6)]
   854     60.4391378     60.4391378     60.4391378    6[1-(0),6-(1,6),6-(1,7)]
   855   60.461338083   60.461338083   60.461338083    6[1-(0),6-(1,6),6-(6,6)]
   856   60.955181113   60.955181113   60.955181113    6[6-(1,6),6-(1,7),6-(7,7)]
   857   61.423199324   61.423199324   61.423199324    6[1-(0),6-(6,6),7-(6)]
   858   60.953368845   60.953368845   60.953368845    6[6-(6,6),7-(6),7-(6)]
   859   70.808029162   70.808029162   70.808029162    6[1-(0),6-(1,6),7-(6)]
   860   69.496853264   69.496853264   69.496853264    6[1-(0),6-(1,6),6-(1,7)]
   861   68.718484158   68.718484158   68.718484158    6[1-(0),6-(1,6),6-(6,6)]
   862    69.35096569    69.35096569    69.35096569    6[6-(1,6),6-(1,7),6-(7,7)]
   863   70.690684809   70.690684809   70.690684809    6[1-(0),6-(6,6),7-(6)]
   864    47.73513912    47.73513912    47.73513912    6[7-(27),16-(0)]
   865   68.609748078   68.609748078   68.609748078    6[1-(0),6-(6,6),7-(6)]
   866   69.316985665   69.316985665   69.316985665    6[6-(1,6),6-(1,7),6-(7,7)]
   867   70.715150427   70.715150427   70.715150427    6[1-(0),6-(1,6),6-(6,6)]
   868   71.316370336   71.316370336   71.316370336    6[1-(0),6-(1,6),6-(1,7)]
   869   70.526674555   70.526674555   70.526674555    6[1-(0),6-(1,6),7-(6)]
   870   68.607482743   68.607482743   68.607482743    6[6-(6,6),7-(6),7-(6)]
   871   66.692821601   66.692821601   66.692821601    6[6-(6,6),7-(6),7-(6)]
   872   68.615637949   68.615637949   68.615637949    6[6-(6,6),7-(6),7-(6)]
   873   65.261129881   65.261129881   65.261129881    6[6-(1,6),6-(1,7),6-(7,7)]
   874   64.515381599   64.515381599   64.515381599    6[1-(0),6-(1,6),6-(6,6)]
   875   63.187895289   63.187895289   63.187895289    6[1-(0),6-(1,6),6-(1,7)]
   876   62.629263678   62.629263678   62.629263678    6[1-(0),6-(1,6),7-(6)]
   877   64.617321674   64.617321674   64.617321674    6[1-(0),6-(6,6),7-(6)]
   878   64.541659485   64.541659485   64.541659485    6[7-(27),16-(0)]
   879   62.122281705   62.122281705   62.122281705    6[1-(0),6-(1,6),7-(6)]
   880   61.569993032   61.569993032   61.569993032    6[1-(0),6-(1,6),6-(1,7)]
   881   60.173187471   60.173187471   60.173187471    6[1-(0),6-(1,6),6-(6,6)]
   882   59.412941045   59.412941045   59.412941045    6[6-(1,6),6-(1,7),6-(7,7)]
   883   60.052218582   60.052218582   60.052218582    6[1-(0),6-(6,6),7-(6)]
   884   57.932318089   57.932318089   57.932318089    6[6-(6,6),7-(6),7-(6)]
   885   52.867482096   52.867482096   52.867482096    6[1-(0),6-(1,6),7-(6)]
   886   53.216343686   53.216343686   53.216343686    6[1-(0),6-(1,6),6-(1,7)]
   887   52.488718084   52.488718084   52.488718084    6[1-(0),6-(1,6),6-(6,6)]
   888   51.453006922   51.453006922   51.453006922    6[6-(1,6),6-(1,7),6-(7,7)]
   889   51.181619789   51.181619789   51.181619789    6[1-(0),6-(6,6),7-(6)]
   890   45.036672068   45.036672068   45.036672068    6[7-(27),16-(0)]
   891   47.349126036   47.349126036   47.349126036    6[1-(0),6-(6,6),7-(6)]
   892   48.240308825   48.240308825   48.240308825    6[6-(1,6),6-(1,7),6-(7,7)]
   893   48.309175009   48.309175009   48.309175009    6[1-(0),6-(1,6),6-(6,6)]
   894   47.510417888   47.510417888   47.510417888    6[1-(0),6-(1,6),6-(1,7)]
   895   46.646419119   46.646419119   46.646419119    6[1-(0),6-(1,6),7-(6)]
   896   49.025927003   49.025927003   49.025927003    6[6-(6,6),7-(6),7-(6)]
   897   49.512520961   49.512520961   49.512520961    6[6-(6,6),7-(6),7-(6)]
   898   50.551856659   50.551856659   50.551856659    6[6-(6,6),7-(6),7-(6)]
   899   49.256991173   49.256991173   49.256991173    6[6-(1,6),6-(1,7),6-(7,7)]
   900   48.386196399   48.386196399   48.386196399    6[1-(0),6-(1,6),6-(6,6)]
   901   48.185034651   48.185034651   48.185034651    6[1-(0),6-(1,6),6-(1,7)]
   902    48.85421461    48.85421461    48.85421461    6[1-(0),6-(1,6),7-(6)]
   903   49.870896958   49.870896958   49.870896958    6[1-(0),6-(6,6),7-(6)]
   904   53.272977061   53.272977061   53.272977061    6[7-(27),16-(0)]
   905   52.359593989   52.359593989   52.359593989    6[1-(0),6-(1,6),7-(6)]
   906     52.8276122     52.8276122     52.8276122    6[1-(0),6-(1,6),6-(1,7)]
   907   52.805411917   52.805411917   52.805411917    6[1-(0),6-(1,6),6-(6,6)]
   908   52.311568887   52.311568887   52.311568887    6[6-(1,6),6-(1,7),6-(7,7)]
   909   51.843550676   51.843550676   51.843550676    6[1-(0),6-(6,6),7-(6)]
   910   52.313381155   52.313381155   52.313381155    6[6-(6,6),7-(6),7-(6)]
   911   42.458720838   42.458720838   42.458720838    6[1-(0),6-(1,6),7-(6)]
   912   43.769896736   43.769896736   43.769896736    6[1-(0),6-(1,6),6-(1,7)]
   913   44.548265842   44.548265842   44.548265842    6[1-(0),6-(1,6),6-(6,6)]
   914    43.91578431    43.91578431    43.91578431    6[6-(1,6),6-(1,7),6-(7,7)]
   915   42.576065191   42.576065191   42.576065191    6[1-(0),6-(6,6),7-(6)]
   916    20.22491088    20.22491088    20.22491088    6[7-(27),16-(0)]
   917   44.657001922   44.657001922   44.657001922    6[1-(0),6-(6,6),7-(6)]
   918   43.949764335   43.949764335   43.949764335    6[6-(1,6),6-(1,7),6-(7,7)]
   919   42.551599573   42.551599573   42.551599573    6[1-(0),6-(1,6),6-(6,6)]
   920   41.950379664   41.950379664   41.950379664    6[1-(0),6-(1,6),6-(1,7)]
   921   42.740075445   42.740075445   42.740075445    6[1-(0),6-(1,6),7-(6)]
   922   44.659267257   44.659267257   44.659267257    6[6-(6,6),7-(6),7-(6)]
   923   46.573928399   46.573928399   46.573928399    6[6-(6,6),7-(6),7-(6)]
   924   44.651112051   44.651112051   44.651112051    6[6-(6,6),7-(6),7-(6)]
   925   48.005620119   48.005620119   48.005620119    6[6-(1,6),6-(1,7),6-(7,7)]
   926   48.751368401   48.751368401   48.751368401    6[1-(0),6-(1,6),6-(6,6)]
   927   50.078854711   50.078854711   50.078854711    6[1-(0),6-(1,6),6-(1,7)]
   928   50.637486322   50.637486322   50.637486322    6[1-(0),6-(1,6),7-(6)]
   929   48.649428326   48.649428326   48.649428326    6[1-(0),6-(6,6),7-(6)]
   930   48.725090515   48.725090515   48.725090515    6[7-(27),16-(0)]
   931   51.144468295   51.144468295   51.144468295    6[1-(0),6-(1,6),7-(6)]
   932   51.696756968   51.696756968   51.696756968    6[1-(0),6-(1,6),6-(1,7)]
   933   53.093562529   53.093562529   53.093562529    6[1-(0),6-(1,6),6-(6,6)]
   934   53.853808955   53.853808955   53.853808955    6[6-(1,6),6-(1,7),6-(7,7)]
   935   53.214531418   53.214531418   53.214531418    6[1-(0),6-(6,6),7-(6)]
   936   55.334431911   55.334431911   55.334431911    6[6-(6,6),7-(6),7-(6)]
   937   65.112070838   65.112070838   65.112070838    6[1-(0),6-(1,6),7-(6)]
   938   66.423246736   66.423246736   66.423246736    6[1-(0),6-(1,6),6-(1,7)]
   939   67.201615842   67.201615842   67.201615842    6[1-(0),6-(1,6),6-(6,6)]
   940    66.56913431    66.56913431    66.56913431    6[6-(1,6),6-(1,7),6-(7,7)]
   941   65.229415191   65.229415191   65.229415191    6[1-(0),6-(6,6),7-(6)]
   942    65.53161088    65.53161088    65.53161088    6[7-(27),16-(0)]
   943   67.310351922   67.310351922   67.310351922    6[1-(0),6-(6,6),7-(6)]
   944   66.603114335   66.603114335   66.603114335    6[6-(1,6),6-(1,7),6-(7,7)]
   945   65.204949573   65.204949573   65.204949573    6[1-(0),6-(1,6),6-(6,6)]
   946   64.603729664   64.603729664   64.603729664    6[1-(0),6-(1,6),6-(1,7)]
   947   65.393425445   65.393425445   65.393425445    6[1-(0),6-(1,6),7-(6)]
   948   67.312617257   67.312617257   67.312617257    6[6-(6,6),7-(6),7-(6)]
   949   69.227278399   69.227278399   69.227278399    6[6-(6,6),7-(6),7-(6)]
   950   67.304462051   67.304462051   67.304462051    6[6-(6,6),7-(6),7-(6)]
   951   70.658970119   70.658970119   70.658970119    6[6-(1,6),6-(1,7),6-(7,7)]
   952   71.404718401   71.404718401   71.404718401    6[1-(0),6-(1,6),6-(6,6)]
   953   50.078854711   50.078854711   50.078854711    6[1-(0),6-(1,6),6-(1,7)]
   954   50.637486322   50.637486322   50.637486322    6[1-(0),6-(1,6),7-(6)]
   955   71.302778326   71.302778326   71.302778326    6[1-(0),6-(6,6),7-(6)]
   956   71.378440515   71.378440515   71.378440515    6[7-(27),16-(0)]
   957   73.797818295   73.797818295   73.797818295    6[1-(0),6-(1,6),7-(6)]
   958   74.350106968   74.350106968   74.350106968    6[1-(0),6-(1,6),6-(1,7)]
   959   75.746912529   75.746912529   75.746912529    6[1-(0),6-(1,6),6-(6,6)]
   960   76.507158955   76.507158955   76.507158955    6[6-(1,6),6-(1,7),6-(7,7)]
   961   75.867881418   75.867881418   75.867881418    6[1-(0),6-(6,6),7-(6)]
   962   77.987781911   77.987781911   77.987781911    6[6-(6,6),7-(6),7-(6)]
   963   52.867482096   52.867482096   52.867482096    6[1-(0),6-(1,6),7-(6)]
   964   53.216343686   53.216343686   53.216343686    6[1-(0),6-(1,6),6-(1,7)]
   965   52.488718084   52.488718084   52.488718084    6[1-(0),6-(1,6),6-(6,6)]
   966   51.453006922   51.453006922   51.453006922    6[6-(1,6),6-(1,7),6-(7,7)]
   967   51.181619789   51.181619789   51.181619789    6[1-(0),6-(6,6),7-(6)]
   968   45.036672068   45.036672068   45.036672068    6[7-(27),16-(0)]
   969   47.349126036   47.349126036   47.349126036    6[1-(0),6-(6,6),7-(6)]
   970   48.240308825   48.240308825   48.240308825    6[6-(1,6),6-(1,7),6-(7,7)]
   971   48.309175009   48.309175009   48.309175009    6[1-(0),6-(1,6),6-(6,6)]
   972   47.510417888   47.510417888   47.510417888    6[1-(0),6-(1,6),6-(1,7)]
   973   46.646419119   46.646419119   46.646419119    6[1-(0),6-(1,6),7-(6)]
   974   49.025927003   49.025927003   49.025927003    6[6-(6,6),7-(6),7-(6)]
   975   49.512520961   49.512520961   49.512520961    6[6-(6,6),7-(6),7-(6)]
   976   50.551856659   50.551856659   50.551856659    6[6-(6,6),7-(6),7-(6)]
   977   49.256991173   49.256991173   49.256991173    6[6-(1,6),6-(1,7),6-(7,7)]
   978   48.386196399   48.386196399   48.386196399    6[1-(0),6-(1,6),6-(6,6)]
   979   48.185034651   48.185034651   48.185034651    6[1-(0),6-(1,6),6-(1,7)]
   980    48.85421461    48.85421461    48.85421461    6[1-(0),6-(1,6),7-(6)]
   981   49.870896958   49.870896958   49.870896958    6[1-(0),6-(6,6),7-(6)]
   982   53.272977061   53.272977061   53.272977061    6[7-(27),16-(0)]
   983   52.359593989   52.359593989   52.359593989    6[1-(0),6-(1,6),7-(6)]
   984     52.8276122     52.8276122     52.8276122    6[1-(0),6-(1,6),6-(1,7)]
   985   52.805411917   52.805411917   52.805411917    6[1-(0),6-(1,6),6-(6,6)]
   986   74.964918887   74.964918887   74.964918887    6[6-(1,6),6-(1,7),6-(7,7)]
   987   74.496900676   74.496900676   74.496900676    6[1-(0),6-(6,6),7-(6)]
   988   74.966731155   74.966731155   74.966731155    6[6-(6,6),7-(6),7-(6)]
   989   48.154679162   48.154679162   48.154679162    6[1-(0),6-(1,6),7-(6)]
   990   46.843503264   46.843503264   46.843503264    6[1-(0),6-(1,6),6-(1,7)]
   991   46.065134158   46.065134158   46.065134158    6[1-(0),6-(1,6),6-(6,6)]
   992    46.69761569    46.69761569    46.69761569    6[6-(1,6),6-(1,7),6-(7,7)]
   993   48.037334809   48.037334809   48.037334809    6[1-(0),6-(6,6),7-(6)]
   994    47.73513912    47.73513912    47.73513912    6[7-(27),16-(0)]
   995   45.956398078   45.956398078   45.956398078    6[1-(0),6-(6,6),7-(6)]
   996   46.663635665   46.663635665   46.663635665    6[6-(1,6),6-(1,7),6-(7,7)]
   997   48.061800427   48.061800427   48.061800427    6[1-(0),6-(1,6),6-(6,6)]
   998   48.663020336   48.663020336   48.663020336    6[1-(0),6-(1,6),6-(1,7)]
   999   47.873324555   47.873324555   47.873324555    6[1-(0),6-(1,6),7-(6)]
  1000   45.954132743   45.954132743   45.954132743    6[6-(6,6),7-(6),7-(6)]
  1001   44.039471601   44.039471601   44.039471601    6[6-(6,6),7-(6),7-(6)]
  1002   45.962287949   45.962287949   45.962287949    6[6-(6,6),7-(6),7-(6)]
  1003   42.607779881   42.607779881   42.607779881    6[6-(1,6),6-(1,7),6-(7,7)]
  1004   41.862031599   41.862031599   41.862031599    6[1-(0),6-(1,6),6-(6,6)]
  1005   17.881195289   17.881195289   17.881195289    6[1-(0),6-(1,6),6-(1,7)]
  1006   17.322563678   17.322563678   17.322563678    6[1-(0),6-(1,6),7-(6)]
  1007   41.963971674   41.963971674   41.963971674    6[1-(0),6-(6,6),7-(6)]
  1008   41.888309485   41.888309485   41.888309485    6[7-(27),16-(0)]
  1009   39.468931705   39.468931705   39.468931705    6[1-(0),6-(1,6),7-(6)]
  1010   38.916643032   38.916643032   38.916643032    6[1-(0),6-(1,6),6-(1,7)]
  1011   37.519837471   37.519837471   37.519837471    6[1-(0),6-(1,6),6-(6,6)]
  1012   82.066291045   82.066291045   82.066291045    6[6-(1,6),6-(1,7),6-(7,7)]
  1013   82.705568582   82.705568582   82.705568582    6[1-(0),6-(6,6),7-(6)]
  1014   80.585668089   80.585668089   80.585668089    6[6-(6,6),7-(6),7-(6)]
  1015   60.399267904   60.399267904   60.399267904    6[1-(0),6-(1,6),7-(6)]
  1016   60.050406314   60.050406314   60.050406314    6[1-(0),6-(1,6),6-(1,7)]
  1017   60.778031916   60.778031916   60.778031916    6[1-(0),6-(1,6),6-(6,6)]
  1018   61.813743078   61.813743078   61.813743078    6[6-(1,6),6-(1,7),6-(7,7)]
  1019   62.085130211   62.085130211   62.085130211    6[1-(0),6-(6,6),7-(6)]
  1020   68.230077932   68.230077932   68.230077932    6[7-(27),16-(0)]
  1021   65.917623964   65.917623964   65.917623964    6[1-(0),6-(6,6),7-(6)]
  1022   65.026441175   65.026441175   65.026441175    6[6-(1,6),6-(1,7),6-(7,7)]
  1023   64.957574991   64.957574991   64.957574991    6[1-(0),6-(1,6),6-(6,6)]
  1024   65.756332112   65.756332112   65.756332112    6[1-(0),6-(1,6),6-(1,7)]
  1025   66.620330881   66.620330881   66.620330881    6[1-(0),6-(1,6),7-(6)]
  1026   64.240822997   64.240822997   64.240822997    6[6-(6,6),7-(6),7-(6)]
  1027   63.754229039   63.754229039   63.754229039    6[6-(6,6),7-(6),7-(6)]
  1028   62.714893341   62.714893341   62.714893341    6[6-(6,6),7-(6),7-(6)]
  1029   64.009758827   64.009758827   64.009758827    6[6-(1,6),6-(1,7),6-(7,7)]
  1030   64.880553601   64.880553601   64.880553601    6[1-(0),6-(1,6),6-(6,6)]
  1031   19.775015349   19.775015349   19.775015349    6[1-(0),6-(1,6),6-(1,7)]
  1032    19.10583539    19.10583539    19.10583539    6[1-(0),6-(1,6),7-(6)]
  1033   63.395853042   63.395853042   63.395853042    6[1-(0),6-(6,6),7-(6)]
  1034   59.993772939   59.993772939   59.993772939    6[7-(27),16-(0)]
  1035   60.907156011   60.907156011   60.907156011    6[1-(0),6-(1,6),7-(6)]
  1036     60.4391378     60.4391378     60.4391378    6[1-(0),6-(1,6),6-(1,7)]
  1037   60.461338083   60.461338083   60.461338083    6[1-(0),6-(1,6),6-(6,6)]
  1038   83.608531113   83.608531113   83.608531113    6[6-(1,6),6-(1,7),6-(7,7)]
  1039   84.076549324   84.076549324   84.076549324    6[1-(0),6-(6,6),7-(6)]
  1040   83.606718845   83.606718845   83.606718845    6[6-(6,6),7-(6),7-(6)]
  1041   42.879620081   42.879620081   42.879620081    6[1-(0),6-(1,6),7-(6)]
  1042   42.189145973   42.189145973   42.189145973    6[1-(0),6-(1,6),6-(1,7)]
  1043   42.809847763   42.809847763   42.809847763    6[1-(0),6-(1,6),6-(6,6)]
  1044   44.132350336   44.132350336   44.132350336    6[6-(1,6),6-(1,7),6-(7,7)]
  1045   44.752145992   44.752145992   44.752145992    6[1-(0),6-(6,6),7-(6)]
  1046   53.786301972   53.786301972   53.786301972    6[7-(27),16-(0)]
  1047   48.928970665   48.928970665   48.928970665    6[1-(0),6-(6,6),7-(6)]
  1048    48.27428885    48.27428885    48.27428885    6[6-(1,6),6-(1,7),6-(7,7)]
  1049   49.039519013   49.039519013   49.039519013    6[1-(0),6-(1,6),6-(6,6)]
  1050   50.410499755   50.410499755   50.410499755    6[1-(0),6-(1,6),6-(1,7)]
  1051   50.981364175   50.981364175   50.981364175    6[1-(0),6-(1,6),7-(6)]
  1052    46.79729043    46.79729043    46.79729043    6[6-(6,6),7-(6),7-(6)]
  1053   44.821012176   44.821012176   44.821012176    6[6-(6,6),7-(6),7-(6)]
  1054   44.859069804   44.859069804   44.859069804    6[6-(6,6),7-(6),7-(6)]
  1055   44.065749487   44.065749487   44.065749487    6[6-(1,6),6-(1,7),6-(7,7)]
  1056   44.697324885   44.697324885   44.697324885    6[1-(0),6-(1,6),6-(6,6)]
  1057   21.267418047   21.267418047   21.267418047    6[1-(0),6-(1,6),6-(1,7)]
  1058   19.872877821   19.872877821   19.872877821    6[1-(0),6-(1,6),7-(6)]
  1059   42.673474596   42.673474596   42.673474596    6[1-(0),6-(6,6),7-(6)]
  1060   39.763425255   39.763425255   39.763425255    6[7-(27),16-(0)]
  1061   40.779201469   40.779201469   40.779201469    6[1-(0),6-(1,6),7-(6)]
  1062   41.081850225   41.081850225   41.081850225    6[1-(0),6-(1,6),6-(1,7)]
  1063   40.500565264   40.500565264   40.500565264    6[1-(0),6-(1,6),6-(6,6)]
  1064   84.923784614   84.923784614   84.923784614    6[6-(1,6),6-(1,7),6-(7,7)]
  1065   84.675050831   84.675050831   84.675050831    6[1-(0),6-(6,6),7-(6)]
  1066   84.232857439   84.232857439   84.232857439    6[6-(6,6),7-(6),7-(6)]
  1067   65.674326985   65.674326985   65.674326985    6[1-(0),6-(1,6),7-(6)]
  1068   64.704763605   64.704763605   64.704763605    6[1-(0),6-(1,6),6-(1,7)]
  1069   64.033318311   64.033318311   64.033318311    6[1-(0),6-(1,6),6-(6,6)]
  1070   64.379008432   64.379008432   64.379008432    6[6-(1,6),6-(1,7),6-(7,7)]
  1071   65.370319028   65.370319028   65.370319028    6[1-(0),6-(6,6),7-(6)]
  1072    62.17891508    62.17891508    62.17891508    6[7-(27),16-(0)]
  1073   62.945051377   62.945051377   62.945051377    6[1-(0),6-(6,6),7-(6)]
  1074    63.41578799    63.41578799    63.41578799    6[6-(1,6),6-(1,7),6-(7,7)]
  1075   63.979856405   63.979856405   63.979856405    6[1-(0),6-(1,6),6-(6,6)]
  1076   64.008852693   64.008852693   64.008852693    6[1-(0),6-(1,6),6-(1,7)]
  1077   63.512291261   63.512291261   63.512291261    6[1-(0),6-(1,6),7-(6)]
  1078    63.39766531    63.39766531    63.39766531    6[6-(6,6),7-(6),7-(6)]
  1079   62.972688464   62.972688464   62.972688464    6[6-(6,6),7-(6),7-(6)]
  1080   63.818111486   63.818111486   63.818111486    6[6-(6,6),7-(6),7-(6)]
  1081   62.551789221   62.551789221   62.551789221    6[6-(1,6),6-(1,7),6-(7,7)]
  1082   62.045260315   62.045260315   62.045260315    6[1-(0),6-(1,6),6-(6,6)]
  1083   16.388792591   16.388792591   16.388792591    6[1-(0),6-(1,6),6-(1,7)]
  1084   16.555521247   16.555521247   16.555521247    6[1-(0),6-(1,6),7-(6)]
  1085    62.68635012    62.68635012    62.68635012    6[1-(0),6-(6,6),7-(6)]
  1086   62.118657169   62.118657169   62.118657169    6[7-(27),16-(0)]
  1087   59.596886247   59.596886247   59.596886247    6[1-(0),6-(1,6),7-(6)]
  1088   58.273930607   58.273930607   58.273930607    6[1-(0),6-(1,6),6-(1,7)]
  1089    57.48061029    57.48061029    57.48061029    6[1-(0),6-(1,6),6-(6,6)]
  1090   80.751037544   80.751037544   80.751037544    6[6-(1,6),6-(1,7),6-(7,7)]
  1091   82.107067075   82.107067075   82.107067075    6[1-(0),6-(6,6),7-(6)]
  1092   79.959529495   79.959529495   79.959529495    6[6-(6,6),7-(6),7-(6)]
  1093   47.592423015   47.592423015   47.592423015    6[1-(0),6-(1,6),7-(6)]
  1094   48.561986395   48.561986395   48.561986395    6[1-(0),6-(1,6),6-(1,7)]
  1095   49.233431689   49.233431689   49.233431689    6[1-(0),6-(1,6),6-(6,6)]
  1096   48.887741568   48.887741568   48.887741568    6[6-(1,6),6-(1,7),6-(7,7)]
  1097   47.896430972   47.896430972   47.896430972    6[1-(0),6-(6,6),7-(6)]
  1098    51.08783492    51.08783492    51.08783492    6[7-(27),16-(0)]
  1099   50.321698623   50.321698623   50.321698623    6[1-(0),6-(6,6),7-(6)]
  1100    49.85096201    49.85096201    49.85096201    6[6-(1,6),6-(1,7),6-(7,7)]
  1101   49.286893595   49.286893595   49.286893595    6[1-(0),6-(1,6),6-(6,6)]
  1102   49.257897307   49.257897307   49.257897307    6[1-(0),6-(1,6),6-(1,7)]
  1103   49.754458739   49.754458739   49.754458739    6[1-(0),6-(1,6),7-(6)]
  1104    49.86908469    49.86908469    49.86908469    6[6-(6,6),7-(6),7-(6)]
  1105   50.294061536   50.294061536   50.294061536    6[6-(6,6),7-(6),7-(6)]
  1106   49.448638514   49.448638514   49.448638514    6[6-(6,6),7-(6),7-(6)]
  1107   50.714960779   50.714960779   50.714960779    6[6-(1,6),6-(1,7),6-(7,7)]
  1108   51.221489685   51.221489685   51.221489685    6[1-(0),6-(1,6),6-(6,6)]
  1109   51.571257409   51.571257409   51.571257409    6[1-(0),6-(1,6),6-(1,7)]
  1110   51.404528753   51.404528753   51.404528753    6[1-(0),6-(1,6),7-(6)]
  1111    50.58039988    50.58039988    50.58039988    6[1-(0),6-(6,6),7-(6)]
  1112   51.148092831   51.148092831   51.148092831    6[7-(27),16-(0)]
  1113   53.669863753   53.669863753   53.669863753    6[1-(0),6-(1,6),7-(6)]
  1114   54.992819393   54.992819393   54.992819393    6[1-(0),6-(1,6),6-(1,7)]
  1115    55.78613971    55.78613971    55.78613971    6[1-(0),6-(1,6),6-(6,6)]
  1116   77.822412456   77.822412456   77.822412456    6[6-(1,6),6-(1,7),6-(7,7)]
  1117   76.466382925   76.466382925   76.466382925    6[1-(0),6-(6,6),7-(6)]
  1118   78.613920505   78.613920505   78.613920505    6[6-(6,6),7-(6),7-(6)]
  1119   70.387129919   70.387129919   70.387129919    6[1-(0),6-(1,6),7-(6)]
  1120   71.077604027   71.077604027   71.077604027    6[1-(0),6-(1,6),6-(1,7)]
  1121   70.456902237   70.456902237   70.456902237    6[1-(0),6-(1,6),6-(6,6)]
  1122   69.134399664   69.134399664   69.134399664    6[6-(1,6),6-(1,7),6-(7,7)]
  1123   68.514604008   68.514604008   68.514604008    6[1-(0),6-(6,6),7-(6)]
  1124   59.480448028   59.480448028   59.480448028    6[7-(27),16-(0)]
  1125   64.337779335   64.337779335   64.337779335    6[1-(0),6-(6,6),7-(6)]
  1126    64.99246115    64.99246115    64.99246115    6[6-(1,6),6-(1,7),6-(7,7)]
  1127   64.227230987   64.227230987   64.227230987    6[1-(0),6-(1,6),6-(6,6)]
  1128   62.856250245   62.856250245   62.856250245    6[1-(0),6-(1,6),6-(1,7)]
  1129   62.285385825   62.285385825   62.285385825    6[1-(0),6-(1,6),7-(6)]
  1130    66.46945957    66.46945957    66.46945957    6[6-(6,6),7-(6),7-(6)]
  1131   68.445737824   68.445737824   68.445737824    6[6-(6,6),7-(6),7-(6)]
  1132   68.407680196   68.407680196   68.407680196    6[6-(6,6),7-(6),7-(6)]
  1133   69.201000513   69.201000513   69.201000513    6[6-(1,6),6-(1,7),6-(7,7)]
  1134   68.569425115   68.569425115   68.569425115    6[1-(0),6-(1,6),6-(6,6)]
  1135   46.692631953   46.692631953   46.692631953    6[1-(0),6-(1,6),6-(1,7)]
  1136   48.087172179   48.087172179   48.087172179    6[1-(0),6-(1,6),7-(6)]
  1137   70.593275404   70.593275404   70.593275404    6[1-(0),6-(6,6),7-(6)]
  1138   73.503324745   73.503324745   73.503324745    6[7-(27),16-(0)]
  1139   72.487548531   72.487548531   72.487548531    6[1-(0),6-(1,6),7-(6)]
  1140   72.184899775   72.184899775   72.184899775    6[1-(0),6-(1,6),6-(1,7)]
  1141   72.766184736   72.766184736   72.766184736    6[1-(0),6-(1,6),6-(6,6)]
  1142   73.649665386   73.649665386   73.649665386    6[6-(1,6),6-(1,7),6-(7,7)]
  1143   73.898399169   73.898399169   73.898399169    6[1-(0),6-(6,6),7-(6)]
  1144   74.340592561   74.340592561   74.340592561    6[6-(6,6),7-(6),7-(6)]
  1145   61.908434081   61.908434081   61.908434081    6[1-(0),6-(1,6),7-(6)]
  1146   61.287732291   61.287732291   61.287732291    6[1-(0),6-(1,6),6-(1,7)]
  1147   59.888661395   59.888661395   59.888661395    6[1-(0),6-(1,6),6-(6,6)]
  1148   59.198640354   59.198640354   59.198640354    6[6-(1,6),6-(1,7),6-(7,7)]
  1149   59.918563817   59.918563817   59.918563817    6[1-(0),6-(6,6),7-(6)]
  1150   50.582212148   50.582212148   50.582212148    6[7-(27),16-(0)]
  1151   53.660802413   53.660802413   53.660802413    6[1-(0),6-(6,6),7-(6)]
  1152   55.022721815   55.022721815   55.022721815    6[6-(1,6),6-(1,7),6-(7,7)]
  1153   55.655656414   55.655656414   55.655656414    6[1-(0),6-(1,6),6-(6,6)]
  1154   54.885895581   54.885895581   54.885895581    6[1-(0),6-(1,6),6-(1,7)]
  1155    53.52533538    53.52533538    53.52533538    6[1-(0),6-(1,6),7-(6)]
  1156   55.790217313   55.790217313   55.790217313    6[6-(6,6),7-(6),7-(6)]
  1157   55.851834425   55.851834425   55.851834425    6[6-(6,6),7-(6),7-(6)]
  1158   57.736593145   57.736593145   57.736593145    6[6-(6,6),7-(6),7-(6)]
  1159   55.175405394   55.175405394   55.175405394    6[6-(1,6),6-(1,7),6-(7,7)]
  1160   53.798081714   53.798081714   53.798081714    6[1-(0),6-(1,6),6-(6,6)]
  1161   30.593802242   30.593802242   30.593802242    6[1-(0),6-(1,6),6-(1,7)]
  1162   31.429710857   31.429710857   31.429710857    6[1-(0),6-(1,6),7-(6)]
  1163   55.923872078   55.923872078   55.923872078    6[1-(0),6-(6,6),7-(6)]
  1164    58.75825923    58.75825923    58.75825923    6[7-(27),16-(0)]
  1165   55.323105236   55.323105236   55.323105236    6[1-(0),6-(1,6),7-(6)]
  1166   54.468167807   54.468167807   54.468167807    6[1-(0),6-(1,6),6-(1,7)]
  1167   53.652647207   53.652647207   53.652647207    6[1-(0),6-(1,6),6-(6,6)]
  1168   76.429231431   76.429231431   76.429231431    6[6-(1,6),6-(1,7),6-(7,7)]
  1169   77.317242751   77.317242751   77.317242751    6[1-(0),6-(6,6),7-(6)]
  1170    75.63953565    75.63953565    75.63953565    6[6-(6,6),7-(6),7-(6)]
  1171   51.358315919   51.358315919   51.358315919    6[1-(0),6-(1,6),7-(6)]
  1172   51.979017709   51.979017709   51.979017709    6[1-(0),6-(1,6),6-(1,7)]
  1173   53.378088605   53.378088605   53.378088605    6[1-(0),6-(1,6),6-(6,6)]
  1174   54.068109646   54.068109646   54.068109646    6[6-(1,6),6-(1,7),6-(7,7)]
  1175   53.348186183   53.348186183   53.348186183    6[1-(0),6-(6,6),7-(6)]
  1176   62.684537852   62.684537852   62.684537852    6[7-(27),16-(0)]
  1177   59.605947587   59.605947587   59.605947587    6[1-(0),6-(6,6),7-(6)]
  1178   58.244028185   58.244028185   58.244028185    6[6-(1,6),6-(1,7),6-(7,7)]
  1179   57.611093586   57.611093586   57.611093586    6[1-(0),6-(1,6),6-(6,6)]
  1180   58.380854419   58.380854419   58.380854419    6[1-(0),6-(1,6),6-(1,7)]
  1181    59.74141462    59.74141462    59.74141462    6[1-(0),6-(1,6),7-(6)]
  1182   57.476532687   57.476532687   57.476532687    6[6-(6,6),7-(6),7-(6)]
  1183   57.414915575   57.414915575   57.414915575    6[6-(6,6),7-(6),7-(6)]
  1184   55.530156855   55.530156855   55.530156855    6[6-(6,6),7-(6),7-(6)]
  1185   58.091344606   58.091344606   58.091344606    6[6-(1,6),6-(1,7),6-(7,7)]
  1186   59.468668286   59.468668286   59.468668286    6[1-(0),6-(1,6),6-(6,6)]
  1187   37.366247758   37.366247758   37.366247758    6[1-(0),6-(1,6),6-(1,7)]
  1188   36.530339143   36.530339143   36.530339143    6[1-(0),6-(1,6),7-(6)]
  1189   57.342877922   57.342877922   57.342877922    6[1-(0),6-(6,6),7-(6)]
  1190    54.50849077    54.50849077    54.50849077    6[7-(27),16-(0)]
  1191   57.943644764   57.943644764   57.943644764    6[1-(0),6-(1,6),7-(6)]
  1192   58.798582193   58.798582193   58.798582193    6[1-(0),6-(1,6),6-(1,7)]
  1193   59.614102793   59.614102793   59.614102793    6[1-(0),6-(1,6),6-(6,6)]
  1194   82.144218569   82.144218569   82.144218569    6[6-(1,6),6-(1,7),6-(7,7)]
  1195   81.256207249   81.256207249   81.256207249    6[1-(0),6-(6,6),7-(6)]
  1196    82.93391435    82.93391435    82.93391435    6[6-(6,6),7-(6),7-(6)]
  1197   74.153022823   74.153022823   74.153022823    6[1-(0),6-(1,6),7-(6)]
  1198   74.494635341   74.494635341   74.494635341    6[1-(0),6-(1,6),6-(1,7)]
  1199   74.601559153   74.601559153   74.601559153    6[1-(0),6-(1,6),6-(6,6)]
  1200   74.314767742   74.314767742   74.314767742    6[6-(1,6),6-(1,7),6-(7,7)]
  1201   73.966359219   73.966359219   73.966359219    6[1-(0),6-(6,6),7-(6)]
  1202    71.07715096    71.07715096    71.07715096    6[7-(27),16-(0)]
  1203   73.622028299   73.622028299   73.622028299    6[1-(0),6-(6,6),7-(6)]
  1204   73.385527325   73.385527325   73.385527325    6[6-(1,6),6-(1,7),6-(7,7)]
  1205   72.551430978   72.551430978   72.551430978    6[1-(0),6-(1,6),6-(6,6)]
  1206   71.979207357   71.979207357   71.979207357    6[1-(0),6-(1,6),6-(1,7)]
  1207   72.272341706   72.272341706   72.272341706    6[1-(0),6-(1,6),7-(6)]
  1208   74.076907567   74.076907567   74.076907567    6[6-(6,6),7-(6),7-(6)]
  1209   75.566591863   75.566591863   75.566591863    6[6-(6,6),7-(6),7-(6)]
  1210   74.489198537   74.489198537   74.489198537    6[6-(6,6),7-(6),7-(6)]
  1211    76.57738434    76.57738434    76.57738434    6[6-(1,6),6-(1,7),6-(7,7)]
  1212   76.816603716   76.816603716   76.816603716    6[1-(0),6-(1,6),6-(6,6)]
  1213   32.487622302   32.487622302   32.487622302    6[1-(0),6-(1,6),6-(1,7)]
  1214   33.212982569   33.212982569   33.212982569    6[1-(0),6-(1,6),7-(6)]
  1215   77.355753446   77.355753446   77.355753446    6[1-(0),6-(6,6),7-(6)]
  1216   76.863722684   76.863722684   76.863722684    6[7-(27),16-(0)]
  1217   76.761329542   76.761329542   76.761329542    6[1-(0),6-(1,6),7-(6)]
  1218   75.990662575   75.990662575   75.990662575    6[1-(0),6-(1,6),6-(1,7)]
  1219   76.594147819   76.594147819   76.594147819    6[1-(0),6-(1,6),6-(6,6)]
  1220   77.971471499   77.971471499   77.971471499    6[6-(1,6),6-(1,7),6-(7,7)]
  1221   78.688223493   78.688223493   78.688223493    6[1-(0),6-(6,6),7-(6)]
  1222   78.660586406   78.660586406   78.660586406    6[6-(6,6),7-(6),7-(6)]
  1223   39.113727177   39.113727177   39.113727177    6[1-(0),6-(1,6),7-(6)]
  1224   38.772114659   38.772114659   38.772114659    6[1-(0),6-(1,6),6-(1,7)]
  1225   38.665190847   38.665190847   38.665190847    6[1-(0),6-(1,6),6-(6,6)]
  1226   38.951982258   38.951982258   38.951982258    6[6-(1,6),6-(1,7),6-(7,7)]
  1227   39.300390781   39.300390781   39.300390781    6[1-(0),6-(6,6),7-(6)]
  1228    42.18959904    42.18959904    42.18959904    6[7-(27),16-(0)]
  1229   39.644721701   39.644721701   39.644721701    6[1-(0),6-(6,6),7-(6)]
  1230   39.881222675   39.881222675   39.881222675    6[6-(1,6),6-(1,7),6-(7,7)]
  1231   40.715319022   40.715319022   40.715319022    6[1-(0),6-(1,6),6-(6,6)]
  1232   41.287542643   41.287542643   41.287542643    6[1-(0),6-(1,6),6-(1,7)]
  1233   40.994408294   40.994408294   40.994408294    6[1-(0),6-(1,6),7-(6)]
  1234   39.189842433   39.189842433   39.189842433    6[6-(6,6),7-(6),7-(6)]
  1235   37.700158137   37.700158137   37.700158137    6[6-(6,6),7-(6),7-(6)]
  1236   38.777551463   38.777551463   38.777551463    6[6-(6,6),7-(6),7-(6)]
  1237    36.68936566    36.68936566    36.68936566    6[6-(1,6),6-(1,7),6-(7,7)]
  1238   36.450146284   36.450146284   36.450146284    6[1-(0),6-(1,6),6-(6,6)]
  1239   35.472427698   35.472427698   35.472427698    6[1-(0),6-(1,6),6-(1,7)]
  1240   34.747067431   34.747067431   34.747067431    6[1-(0),6-(1,6),7-(6)]
  1241   35.910996554   35.910996554   35.910996554    6[1-(0),6-(6,6),7-(6)]
  1242   36.403027316   36.403027316   36.403027316    6[7-(27),16-(0)]
  1243   36.505420458   36.505420458   36.505420458    6[1-(0),6-(1,6),7-(6)]
  1244   37.276087425   37.276087425   37.276087425    6[1-(0),6-(1,6),6-(1,7)]
  1245   36.672602181   36.672602181   36.672602181    6[1-(0),6-(1,6),6-(6,6)]
  1246   80.601978501   80.601978501   80.601978501    6[6-(1,6),6-(1,7),6-(7,7)]
  1247   79.885226507   79.885226507   79.885226507    6[1-(0),6-(6,6),7-(6)]
  1248   79.912863594   79.912863594   79.912863594    6[6-(6,6),7-(6),7-(6)]
  1249    24.49733269    24.49733269    24.49733269    1[6-(6,7)]
  1250    26.12837389    26.12837389    26.12837389    1[6-(6,6)]
  1251    27.24291871    27.24291871    27.24291871    1[6-(6,6)]
  1252    25.02289041    25.02289041    25.02289041    1[6-(6,7)]
  1253     28.0448473     28.0448473     28.0448473    1[6-(6,7)]
  1254    26.28241667    26.28241667    26.28241667    1[6-(6,6)]
  1255    26.25070198    26.25070198    26.25070198    1[6-(6,6)]
  1256    27.07075325    27.07075325    27.07075325    1[6-(6,7)]
  1257    28.67007976    28.67007976    28.67007976    1[6-(6,6)]
  1258     29.2681282     29.2681282     29.2681282    1[6-(6,6)]
  1259      28.996288      28.996288      28.996288    1[6-(6,7)]
  1260    27.57818829    27.57818829    27.57818829    1[6-(6,7)]
  1261    30.49593977    30.49593977    30.49593977    1[6-(6,7)]
  1262    32.72502941    32.72502941    32.72502941    1[6-(6,6)]
  1263    34.05704639    34.05704639    34.05704639    1[6-(6,6)]
  1264    30.74965729    30.74965729    30.74965729    1[6-(6,7)]
  1265    25.52126411    25.52126411    25.52126411    1[6-(6,7)]
  1266    26.66299295    26.66299295    26.66299295    1[6-(6,6)]
  1267    25.61187751    25.61187751    25.61187751    1[6-(6,6)]
  1268    22.30448841    22.30448841    22.30448841    1[6-(6,7)]
  1269    19.54531038    19.54531038    19.54531038    1[6-(6,7)]
  1270    19.34143023    19.34143023    19.34143023    1[6-(6,6)]
  1271    16.99907384    16.99907384    16.99907384    1[6-(6,6)]
  1272    16.03404113    16.03404113    16.03404113    1[6-(6,7)]
  1273    22.31808042    22.31808042    22.31808042    1[6-(6,6)]
  1274    23.64103606    23.64103606    23.64103606    1[6-(6,6)]
  1275     25.9607391     25.9607391     25.9607391    1[6-(6,7)]
  1276    25.71155225    25.71155225    25.71155225    1[6-(6,7)]
  1277    26.78079037    26.78079037    26.78079037    1[6-(6,7)]
  1278    26.28241667    26.28241667    26.28241667    1[6-(6,6)]
  1279    27.26104139    27.26104139    27.26104139    1[6-(6,6)]
  1280    29.18204547    29.18204547    29.18204547    1[6-(6,7)]
  1281    42.43878589    42.43878589    42.43878589    1[6-(6,7)]
  1282    41.29705705    41.29705705    41.29705705    1[6-(6,6)]
  1283    42.34817249    42.34817249    42.34817249    1[6-(6,6)]
  1284    45.65556159    45.65556159    45.65556159    1[6-(6,7)]
  1285    48.41473962    48.41473962    48.41473962    1[6-(6,7)]
  1286    48.61861977    48.61861977    48.61861977    1[6-(6,6)]
  1287    50.96097616    50.96097616    50.96097616    1[6-(6,6)]
  1288    51.92600887    51.92600887    51.92600887    1[6-(6,7)]
  1289    45.64196958    45.64196958    45.64196958    1[6-(6,6)]
  1290    44.31901394    44.31901394    44.31901394    1[6-(6,6)]
  1291     41.9993109     41.9993109     41.9993109    1[6-(6,7)]
  1292    42.24849775    42.24849775    42.24849775    1[6-(6,7)]
  1293    41.17925963    41.17925963    41.17925963    1[6-(6,7)]
  1294    41.67763333    41.67763333    41.67763333    1[6-(6,6)]
  1295    40.69900861    40.69900861    40.69900861    1[6-(6,6)]
  1296    38.77800453    38.77800453    38.77800453    1[6-(6,7)]
  1297    43.46271731    43.46271731    43.46271731    1[6-(6,7)]
  1298    41.83167611    41.83167611    41.83167611    1[6-(6,6)]
  1299    40.71713129    40.71713129    40.71713129    1[6-(6,6)]
  1300    42.93715959    42.93715959    42.93715959    1[6-(6,7)]
  1301     39.9152027     39.9152027     39.9152027    1[6-(6,7)]
  1302    41.67763333    41.67763333    41.67763333    1[6-(6,6)]
  1303    41.70934802    41.70934802    41.70934802    1[6-(6,6)]
  1304    40.88929675    40.88929675    40.88929675    1[6-(6,7)]
  1305    39.28997024    39.28997024    39.28997024    1[6-(6,6)]
  1306     38.6919218     38.6919218     38.6919218    1[6-(6,6)]
  1307      38.963762      38.963762      38.963762    1[6-(6,7)]
  1308    40.38186171    40.38186171    40.38186171    1[6-(6,7)]
  1309    37.46411023    37.46411023    37.46411023    1[6-(6,7)]
  1310    35.23502059    35.23502059    35.23502059    1[6-(6,6)]
  1311    33.90300361    33.90300361    33.90300361    1[6-(6,6)]
  1312    37.21039271    37.21039271    37.21039271    1[6-(6,7)]
  1313    39.17670349    39.17670349    39.17670349    1[6-(6,7)]
  1314    38.61036974    38.61036974    38.61036974    1[6-(6,6)]
  1315    38.41102026    38.41102026    38.41102026    1[6-(6,6)]
  1316    39.50291173    39.50291173    39.50291173    1[6-(6,7)]
  1317    39.08155942    39.08155942    39.08155942    1[6-(6,7)]
  1318    40.88023541    40.88023541    40.88023541    1[6-(6,6)]
  1319    41.87245214    41.87245214    41.87245214    1[6-(6,6)]
  1320    41.39220112    41.39220112    41.39220112    1[6-(6,7)]
  1321    36.95214452    36.95214452    36.95214452    1[6-(6,6)]
  1322    35.28938863    35.28938863    35.28938863    1[6-(6,6)]
  1323    34.07516907    34.07516907    34.07516907    1[6-(6,7)]
  1324    36.06866387    36.06866387    36.06866387    1[6-(6,7)]
  1325    36.92949117    36.92949117    36.92949117    1[6-(6,7)]
  1326    38.21167078    38.21167078    38.21167078    1[6-(6,6)]
  1327    37.18320869    37.18320869    37.18320869    1[6-(6,6)]
  1328    33.64022475    33.64022475    33.64022475    1[6-(6,7)]
  1329    28.78334651    28.78334651    28.78334651    1[6-(6,7)]
  1330    29.34968026    29.34968026    29.34968026    1[6-(6,6)]
  1331    29.54902974    29.54902974    29.54902974    1[6-(6,6)]
  1332    28.45713827    28.45713827    28.45713827    1[6-(6,7)]
  1333    28.87849058    28.87849058    28.87849058    1[6-(6,7)]
  1334    27.07981459    27.07981459    27.07981459    1[6-(6,6)]
  1335    26.08759786    26.08759786    26.08759786    1[6-(6,6)]
  1336    26.56784888    26.56784888    26.56784888    1[6-(6,7)]
  1337    31.00790548    31.00790548    31.00790548    1[6-(6,6)]
  1338    32.67066137    32.67066137    32.67066137    1[6-(6,6)]
  1339    33.88488093    33.88488093    33.88488093    1[6-(6,7)]
  1340    31.89138613    31.89138613    31.89138613    1[6-(6,7)]
  1341    31.03055883    31.03055883    31.03055883    1[6-(6,7)]
  1342    29.74837922    29.74837922    29.74837922    1[6-(6,6)]
  1343    30.77684131    30.77684131    30.77684131    1[6-(6,6)]
  1344    34.31982525    34.31982525    34.31982525    1[6-(6,7)]
  1345    27.75941509    27.75941509    27.75941509    1[6-(6,7)]
  1346     28.8150612     28.8150612     28.8150612    1[6-(6,6)]
  1347    31.18007094    31.18007094    31.18007094    1[6-(6,6)]
  1348    31.17554027    31.17554027    31.17554027    1[6-(6,7)]
  1349     37.3780275     37.3780275     37.3780275    1[6-(6,7)]
  1350    34.02080103    34.02080103    34.02080103    1[6-(6,6)]
  1351      35.339226      35.339226      35.339226    1[6-(6,6)]
  1352      37.604561      37.604561      37.604561    1[6-(6,7)]
  1353    37.35990482    37.35990482    37.35990482    1[6-(6,6)]
  1354    38.29775351    38.29775351    38.29775351    1[6-(6,6)]
  1355    36.92042983    36.92042983    36.92042983    1[6-(6,7)]
  1356    33.75802217    33.75802217    33.75802217    1[6-(6,7)]
  1357    34.74570823    34.74570823    34.74570823    1[6-(6,7)]
  1358    36.19099196    36.19099196    36.19099196    1[6-(6,6)]
  1359    37.57284631    37.57284631    37.57284631    1[6-(6,6)]
  1360    35.88743707    35.88743707    35.88743707    1[6-(6,7)]
  1361    40.20063491    40.20063491    40.20063491    1[6-(6,7)]
  1362     39.1449888     39.1449888     39.1449888    1[6-(6,6)]
  1363    36.77997906    36.77997906    36.77997906    1[6-(6,6)]
  1364    36.78450973    36.78450973    36.78450973    1[6-(6,7)]
  1365     30.5820225     30.5820225     30.5820225    1[6-(6,7)]
  1366    33.93924897    33.93924897    33.93924897    1[6-(6,6)]
  1367      32.620824      32.620824      32.620824    1[6-(6,6)]
  1368      30.355489      30.355489      30.355489    1[6-(6,7)]
  1369    30.60014518    30.60014518    30.60014518    1[6-(6,6)]
  1370    29.66229649    29.66229649    29.66229649    1[6-(6,6)]
  1371    31.03962017    31.03962017    31.03962017    1[6-(6,7)]
  1372    34.20202783    34.20202783    34.20202783    1[6-(6,7)]
  1373    33.21434177    33.21434177    33.21434177    1[6-(6,7)]
  1374    31.76905804    31.76905804    31.76905804    1[6-(6,6)]
  1375    30.38720369    30.38720369    30.38720369    1[6-(6,6)]
  1376    32.07261293    32.07261293    32.07261293    1[6-(6,7)]
  1377     30.7179426     30.7179426     30.7179426    1[6-(6,7)]
  1378    31.29333769    31.29333769    31.29333769    1[6-(6,6)]
  1379    30.04287277    30.04287277    30.04287277    1[6-(6,6)]
  1380    27.82737514    27.82737514    27.82737514    1[6-(6,7)]
  1381     24.6468448     24.6468448     24.6468448    1[6-(6,7)]
  1382    26.24164064    26.24164064    26.24164064    1[6-(6,6)]
  1383    24.89150098    24.89150098    24.89150098    1[6-(6,6)]
  1384    23.44621725    23.44621725    23.44621725    1[6-(6,7)]
  1385    25.29019994    25.29019994    25.29019994    1[6-(6,6)]
  1386    24.95039969    24.95039969    24.95039969    1[6-(6,6)]
  1387    26.05588317    26.05588317    26.05588317    1[6-(6,7)]
  1388    27.80019112    27.80019112    27.80019112    1[6-(6,7)]
  1389    29.73025654    29.73025654    29.73025654    1[6-(6,7)]
  1390    30.51406245    30.51406245    30.51406245    1[6-(6,6)]
  1391    30.46422508    30.46422508    30.46422508    1[6-(6,6)]
  1392    28.84224522    28.84224522    28.84224522    1[6-(6,7)]
  1393     19.3006542     19.3006542     19.3006542    1[6-(6,7)]
  1394    21.49802915    21.49802915    21.49802915    1[6-(6,6)]
  1395    22.81192345    22.81192345    22.81192345    1[6-(6,6)]
  1396    19.50000368    19.50000368    19.50000368    1[6-(6,7)]
  1397    22.94331288    22.94331288    22.94331288    1[6-(6,7)]
  1398    19.38220626    19.38220626    19.38220626    1[6-(6,6)]
  1399    18.35827484    18.35827484    18.35827484    1[6-(6,6)]
  1400    19.65857713    19.65857713    19.65857713    1[6-(6,7)]
  1401    25.69796024    25.69796024    25.69796024    1[6-(6,6)]
  1402    27.95876457    27.95876457    27.95876457    1[6-(6,6)]
  1403    28.90114393    28.90114393    28.90114393    1[6-(6,7)]
  1404    25.48954942    25.48954942    25.48954942    1[6-(6,7)]
  1405     27.5464736     27.5464736     27.5464736    1[6-(6,7)]
  1406    28.49338363    28.49338363    28.49338363    1[6-(6,6)]
  1407     30.8538627     30.8538627     30.8538627    1[6-(6,6)]
  1408    31.08945754    31.08945754    31.08945754    1[6-(6,7)]
  1409     37.2421074     37.2421074     37.2421074    1[6-(6,7)]
  1410    36.66671231    36.66671231    36.66671231    1[6-(6,6)]
  1411    37.91717723    37.91717723    37.91717723    1[6-(6,6)]
  1412    40.13267486    40.13267486    40.13267486    1[6-(6,7)]
  1413     43.3132052     43.3132052     43.3132052    1[6-(6,7)]
  1414    41.71840936    41.71840936    41.71840936    1[6-(6,6)]
  1415    43.06854902    43.06854902    43.06854902    1[6-(6,6)]
  1416    44.51383275    44.51383275    44.51383275    1[6-(6,7)]
  1417    42.66985006    42.66985006    42.66985006    1[6-(6,6)]
  1418    43.00965031    43.00965031    43.00965031    1[6-(6,6)]
  1419    41.90416683    41.90416683    41.90416683    1[6-(6,7)]
  1420    40.15985888    40.15985888    40.15985888    1[6-(6,7)]
  1421    38.22979346    38.22979346    38.22979346    1[6-(6,7)]
  1422    37.44598755    37.44598755    37.44598755    1[6-(6,6)]
  1423    37.49582492    37.49582492    37.49582492    1[6-(6,6)]
  1424    39.11780478    39.11780478    39.11780478    1[6-(6,7)]
  1425     48.6593958     48.6593958     48.6593958    1[6-(6,7)]
  1426    46.46202085    46.46202085    46.46202085    1[6-(6,6)]
  1427    45.14812655    45.14812655    45.14812655    1[6-(6,6)]
  1428    48.46004632    48.46004632    48.46004632    1[6-(6,7)]
  1429    45.01673712    45.01673712    45.01673712    1[6-(6,7)]
  1430    48.57784374    48.57784374    48.57784374    1[6-(6,6)]
  1431    49.60177516    49.60177516    49.60177516    1[6-(6,6)]
  1432    48.30147287    48.30147287    48.30147287    1[6-(6,7)]
  1433    42.26208976    42.26208976    42.26208976    1[6-(6,6)]
  1434    40.00128543    40.00128543    40.00128543    1[6-(6,6)]
  1435    39.05890607    39.05890607    39.05890607    1[6-(6,7)]
  1436    42.47050058    42.47050058    42.47050058    1[6-(6,7)]
  1437     40.4135764     40.4135764     40.4135764    1[6-(6,7)]
  1438    39.46666637    39.46666637    39.46666637    1[6-(6,6)]
  1439     37.1061873     37.1061873     37.1061873    1[6-(6,6)]
  1440    36.87059246    36.87059246    36.87059246    1[6-(6,7)]
  1441     26.0060458     26.0060458     26.0060458    1[6-(6,7)]
  1442    23.80867085    23.80867085    23.80867085    1[6-(6,6)]
  1443    22.49477655    22.49477655    22.49477655    1[6-(6,6)]
  1444    25.80669632    25.80669632    25.80669632    1[6-(6,7)]
  1445    22.36338712    22.36338712    22.36338712    1[6-(6,7)]
  1446    25.92449374    25.92449374    25.92449374    1[6-(6,6)]
  1447    26.94842516    26.94842516    26.94842516    1[6-(6,6)]
  1448    25.64812287    25.64812287    25.64812287    1[6-(6,7)]
  1449    19.60873976    19.60873976    19.60873976    1[6-(6,6)]
  1450    40.00128543    40.00128543    40.00128543    1[6-(6,6)]
  1451    39.05890607    39.05890607    39.05890607    1[6-(6,7)]
  1452    19.81715058    19.81715058    19.81715058    1[6-(6,7)]
  1453     17.7602264     17.7602264     17.7602264    1[6-(6,7)]
  1454    16.81331637    16.81331637    16.81331637    1[6-(6,6)]
  1455     14.4528373     14.4528373     14.4528373    1[6-(6,6)]
  1456    14.21724246    14.21724246    14.21724246    1[6-(6,7)]
  1457     37.2421074     37.2421074     37.2421074    1[6-(6,7)]
  1458    36.66671231    36.66671231    36.66671231    1[6-(6,6)]
  1459    37.91717723    37.91717723    37.91717723    1[6-(6,6)]
  1460    40.13267486    40.13267486    40.13267486    1[6-(6,7)]
  1461     43.3132052     43.3132052     43.3132052    1[6-(6,7)]
  1462    41.71840936    41.71840936    41.71840936    1[6-(6,6)]
  1463    43.06854902    43.06854902    43.06854902    1[6-(6,6)]
  1464    44.51383275    44.51383275    44.51383275    1[6-(6,7)]
  1465    42.66985006    42.66985006    42.66985006    1[6-(6,6)]
  1466    43.00965031    43.00965031    43.00965031    1[6-(6,6)]
  1467    41.90416683    41.90416683    41.90416683    1[6-(6,7)]
  1468    40.15985888    40.15985888    40.15985888    1[6-(6,7)]
  1469    38.22979346    38.22979346    38.22979346    1[6-(6,7)]
  1470    37.44598755    37.44598755    37.44598755    1[6-(6,6)]
  1471    37.49582492    37.49582492    37.49582492    1[6-(6,6)]
  1472    16.46445478    16.46445478    16.46445478    1[6-(6,7)]
  1473     41.9540042     41.9540042     41.9540042    1[6-(6,7)]
  1474    44.15137915    44.15137915    44.15137915    1[6-(6,6)]
  1475    45.46527345    45.46527345    45.46527345    1[6-(6,6)]
  1476    42.15335368    42.15335368    42.15335368    1[6-(6,7)]
  1477    45.59666288    45.59666288    45.59666288    1[6-(6,7)]
  1478    42.03555626    42.03555626    42.03555626    1[6-(6,6)]
  1479    41.01162484    41.01162484    41.01162484    1[6-(6,6)]
  1480    42.31192713    42.31192713    42.31192713    1[6-(6,7)]
  1481    48.35131024    48.35131024    48.35131024    1[6-(6,6)]
  1482    73.26546457    73.26546457    73.26546457    1[6-(6,6)]
  1483    74.20784393    74.20784393    74.20784393    1[6-(6,7)]
  1484    48.14289942    48.14289942    48.14289942    1[6-(6,7)]
  1485     50.1998236     50.1998236     50.1998236    1[6-(6,7)]
  1486    51.14673363    51.14673363    51.14673363    1[6-(6,6)]
  1487     53.5072127     53.5072127     53.5072127    1[6-(6,6)]
  1488     8.43610754     8.43610754     8.43610754    1[6-(6,7)]
  1489     30.7179426     30.7179426     30.7179426    1[6-(6,7)]
  1490    31.29333769    31.29333769    31.29333769    1[6-(6,6)]
  1491    30.04287277    30.04287277    30.04287277    1[6-(6,6)]
  1492    27.82737514    27.82737514    27.82737514    1[6-(6,7)]
  1493     24.6468448     24.6468448     24.6468448    1[6-(6,7)]
  1494    26.24164064    26.24164064    26.24164064    1[6-(6,6)]
  1495    24.89150098    24.89150098    24.89150098    1[6-(6,6)]
  1496    23.44621725    23.44621725    23.44621725    1[6-(6,7)]
  1497    25.29019994    25.29019994    25.29019994    1[6-(6,6)]
  1498    70.25709969    70.25709969    70.25709969    1[6-(6,6)]
  1499    71.36258317    71.36258317    71.36258317    1[6-(6,7)]
  1500    27.80019112    27.80019112    27.80019112    1[6-(6,7)]
  1501    29.73025654    29.73025654    29.73025654    1[6-(6,7)]
  1502    30.51406245    30.51406245    30.51406245    1[6-(6,6)]
  1503    30.46422508    30.46422508    30.46422508    1[6-(6,6)]
  1504     6.18889522     6.18889522     6.18889522    1[6-(6,7)]
  1505    48.17461411    48.17461411    48.17461411    1[6-(6,7)]
  1506    49.31634295    49.31634295    49.31634295    1[6-(6,6)]
  1507    48.26522751    48.26522751    48.26522751    1[6-(6,6)]
  1508    44.95783841    44.95783841    44.95783841    1[6-(6,7)]
  1509    42.19866038    42.19866038    42.19866038    1[6-(6,7)]
  1510    41.99478023    41.99478023    41.99478023    1[6-(6,6)]
  1511    39.65242384    39.65242384    39.65242384    1[6-(6,6)]
  1512    38.68739113    38.68739113    38.68739113    1[6-(6,7)]
  1513    44.97143042    44.97143042    44.97143042    1[6-(6,6)]
  1514    68.94773606    68.94773606    68.94773606    1[6-(6,6)]
  1515     71.2674391     71.2674391     71.2674391    1[6-(6,7)]
  1516    48.36490225    48.36490225    48.36490225    1[6-(6,7)]
  1517    49.43414037    49.43414037    49.43414037    1[6-(6,7)]
  1518    48.93576667    48.93576667    48.93576667    1[6-(6,6)]
  1519    49.91439139    49.91439139    49.91439139    1[6-(6,6)]
  1520     6.52869547     6.52869547     6.52869547    1[6-(6,7)]
  1521    24.49733269    24.49733269    24.49733269    1[6-(6,7)]
  1522    26.12837389    26.12837389    26.12837389    1[6-(6,6)]
  1523    27.24291871    27.24291871    27.24291871    1[6-(6,6)]
  1524    25.02289041    25.02289041    25.02289041    1[6-(6,7)]
  1525     28.0448473     28.0448473     28.0448473    1[6-(6,7)]
  1526    26.28241667    26.28241667    26.28241667    1[6-(6,6)]
  1527    26.25070198    26.25070198    26.25070198    1[6-(6,6)]
  1528    27.07075325    27.07075325    27.07075325    1[6-(6,7)]
  1529    28.67007976    28.67007976    28.67007976    1[6-(6,6)]
  1530     74.5748282     74.5748282     74.5748282    1[6-(6,6)]
  1531      74.302988      74.302988      74.302988    1[6-(6,7)]
  1532    27.57818829    27.57818829    27.57818829    1[6-(6,7)]
  1533    30.49593977    30.49593977    30.49593977    1[6-(6,7)]
  1534    32.72502941    32.72502941    32.72502941    1[6-(6,6)]
  1535    34.05704639    34.05704639    34.05704639    1[6-(6,6)]
  1536     8.09630729     8.09630729     8.09630729    1[6-(6,7)]
  1537    43.46271731    43.46271731    43.46271731    1[6-(6,7)]
  1538    41.83167611    41.83167611    41.83167611    1[6-(6,6)]
  1539    40.71713129    40.71713129    40.71713129    1[6-(6,6)]
  1540    42.93715959    42.93715959    42.93715959    1[6-(6,7)]
  1541     39.9152027     39.9152027     39.9152027    1[6-(6,7)]
  1542    41.67763333    41.67763333    41.67763333    1[6-(6,6)]
  1543    41.70934802    41.70934802    41.70934802    1[6-(6,6)]
  1544    40.88929675    40.88929675    40.88929675    1[6-(6,7)]
  1545    39.28997024    39.28997024    39.28997024    1[6-(6,6)]
  1546     38.6919218     38.6919218     38.6919218    1[6-(6,6)]
  1547      38.963762      38.963762      38.963762    1[6-(6,7)]
  1548    40.38186171    40.38186171    40.38186171    1[6-(6,7)]
  1549    37.46411023    37.46411023    37.46411023    1[6-(6,7)]
  1550    35.23502059    35.23502059    35.23502059    1[6-(6,6)]
  1551    33.90300361    33.90300361    33.90300361    1[6-(6,6)]
  1552    14.55704271    14.55704271    14.55704271    1[6-(6,7)]
  1553    19.78543589    19.78543589    19.78543589    1[6-(6,7)]
  1554    18.64370705    18.64370705    18.64370705    1[6-(6,6)]
  1555    19.69482249    19.69482249    19.69482249    1[6-(6,6)]
  1556    23.00221159    23.00221159    23.00221159    1[6-(6,7)]
  1557    25.76138962    25.76138962    25.76138962    1[6-(6,7)]
  1558    25.96526977    25.96526977    25.96526977    1[6-(6,6)]
  1559    28.30762616    28.30762616    28.30762616    1[6-(6,6)]
  1560    29.27265887    29.27265887    29.27265887    1[6-(6,7)]
  1561    22.98861958    22.98861958    22.98861958    1[6-(6,6)]
  1562    44.31901394    44.31901394    44.31901394    1[6-(6,6)]
  1563     41.9993109     41.9993109     41.9993109    1[6-(6,7)]
  1564    19.59514775    19.59514775    19.59514775    1[6-(6,7)]
  1565    18.52590963    18.52590963    18.52590963    1[6-(6,7)]
  1566    19.02428333    19.02428333    19.02428333    1[6-(6,6)]
  1567    18.04565861    18.04565861    18.04565861    1[6-(6,6)]
  1568    16.12465453    16.12465453    16.12465453    1[6-(6,7)]
  1569    27.75941509    27.75941509    27.75941509    1[6-(6,7)]
  1570     28.8150612     28.8150612     28.8150612    1[6-(6,6)]
  1571    31.18007094    31.18007094    31.18007094    1[6-(6,6)]
  1572    31.17554027    31.17554027    31.17554027    1[6-(6,7)]
  1573     37.3780275     37.3780275     37.3780275    1[6-(6,7)]
  1574    34.02080103    34.02080103    34.02080103    1[6-(6,6)]
  1575      35.339226      35.339226      35.339226    1[6-(6,6)]
  1576      37.604561      37.604561      37.604561    1[6-(6,7)]
  1577    37.35990482    37.35990482    37.35990482    1[6-(6,6)]
  1578    60.95110351    60.95110351    60.95110351    1[6-(6,6)]
  1579    59.57377983    59.57377983    59.57377983    1[6-(6,7)]
  1580    33.75802217    33.75802217    33.75802217    1[6-(6,7)]
  1581    34.74570823    34.74570823    34.74570823    1[6-(6,7)]
  1582    36.19099196    36.19099196    36.19099196    1[6-(6,6)]
  1583    37.57284631    37.57284631    37.57284631    1[6-(6,6)]
  1584    13.23408707    13.23408707    13.23408707    1[6-(6,7)]
  1585    40.20063491    40.20063491    40.20063491    1[6-(6,7)]
  1586     39.1449888     39.1449888     39.1449888    1[6-(6,6)]
  1587    36.77997906    36.77997906    36.77997906    1[6-(6,6)]
  1588    36.78450973    36.78450973    36.78450973    1[6-(6,7)]
  1589     30.5820225     30.5820225     30.5820225    1[6-(6,7)]
  1590    33.93924897    33.93924897    33.93924897    1[6-(6,6)]
  1591      32.620824      32.620824      32.620824    1[6-(6,6)]
  1592      30.355489      30.355489      30.355489    1[6-(6,7)]
  1593    30.60014518    30.60014518    30.60014518    1[6-(6,6)]
  1594    52.31564649    52.31564649    52.31564649    1[6-(6,6)]
  1595    53.69297017    53.69297017    53.69297017    1[6-(6,7)]
  1596    34.20202783    34.20202783    34.20202783    1[6-(6,7)]
  1597    33.21434177    33.21434177    33.21434177    1[6-(6,7)]
  1598    31.76905804    31.76905804    31.76905804    1[6-(6,6)]
  1599    30.38720369    30.38720369    30.38720369    1[6-(6,6)]
  1600     9.41926293     9.41926293     9.41926293    1[6-(6,7)]
  1601    16.52335349    16.52335349    16.52335349    1[6-(6,7)]
  1602    15.95701974    15.95701974    15.95701974    1[6-(6,6)]
  1603    15.75767026    15.75767026    15.75767026    1[6-(6,6)]
  1604    16.84956173    16.84956173    16.84956173    1[6-(6,7)]
  1605    16.42820942    16.42820942    16.42820942    1[6-(6,7)]
  1606    18.22688541    18.22688541    18.22688541    1[6-(6,6)]
  1607    19.21910214    19.21910214    19.21910214    1[6-(6,6)]
  1608    18.73885112    18.73885112    18.73885112    1[6-(6,7)]
  1609    14.29879452    14.29879452    14.29879452    1[6-(6,6)]
  1610    57.94273863    57.94273863    57.94273863    1[6-(6,6)]
  1611    56.72851907    56.72851907    56.72851907    1[6-(6,7)]
  1612    13.41531387    13.41531387    13.41531387    1[6-(6,7)]
  1613    14.27614117    14.27614117    14.27614117    1[6-(6,7)]
  1614    15.55832078    15.55832078    15.55832078    1[6-(6,6)]
  1615    14.52985869    14.52985869    14.52985869    1[6-(6,6)]
  1616    10.98687475    10.98687475    10.98687475    1[6-(6,7)]
  1617    51.43669651    51.43669651    51.43669651    1[6-(6,7)]
  1618    52.00303026    52.00303026    52.00303026    1[6-(6,6)]
  1619    52.20237974    52.20237974    52.20237974    1[6-(6,6)]
  1620    51.11048827    51.11048827    51.11048827    1[6-(6,7)]
  1621    51.53184058    51.53184058    51.53184058    1[6-(6,7)]
  1622    49.73316459    49.73316459    49.73316459    1[6-(6,6)]
  1623    48.74094786    48.74094786    48.74094786    1[6-(6,6)]
  1624    49.22119888    49.22119888    49.22119888    1[6-(6,7)]
  1625    53.66125548    53.66125548    53.66125548    1[6-(6,6)]
  1626    55.32401137    55.32401137    55.32401137    1[6-(6,6)]
  1627    56.53823093    56.53823093    56.53823093    1[6-(6,7)]
  1628    54.54473613    54.54473613    54.54473613    1[6-(6,7)]
  1629    53.68390883    53.68390883    53.68390883    1[6-(6,7)]
  1630    52.40172922    52.40172922    52.40172922    1[6-(6,6)]
  1631    53.43019131    53.43019131    53.43019131    1[6-(6,6)]
  1632    11.66647525    11.66647525    11.66647525    1[6-(6,7)]
  1633    66.11606731    66.11606731    66.11606731    1[6-(6,7)]
  1634    64.48502611    64.48502611    64.48502611    1[6-(6,6)]
  1635    63.37048129    63.37048129    63.37048129    1[6-(6,6)]
  1636    65.59050959    65.59050959    65.59050959    1[6-(6,7)]
  1637     62.5685527     62.5685527     62.5685527    1[6-(6,7)]
  1638    64.33098333    64.33098333    64.33098333    1[6-(6,6)]
  1639    64.36269802    64.36269802    64.36269802    1[6-(6,6)]
  1640    63.54264675    63.54264675    63.54264675    1[6-(6,7)]
  1641    61.94332024    61.94332024    61.94332024    1[6-(6,6)]
  1642     61.3452718     61.3452718     61.3452718    1[6-(6,6)]
  1643      61.617112      61.617112      61.617112    1[6-(6,7)]
  1644    63.03521171    63.03521171    63.03521171    1[6-(6,7)]
  1645    60.11746023    60.11746023    60.11746023    1[6-(6,7)]
  1646    57.88837059    57.88837059    57.88837059    1[6-(6,6)]
  1647    56.55635361    56.55635361    56.55635361    1[6-(6,6)]
  1648    59.86374271    59.86374271    59.86374271    1[6-(6,7)]
  1649    65.09213589    65.09213589    65.09213589    1[6-(6,7)]
  1650    63.95040705    63.95040705    63.95040705    1[6-(6,6)]
  1651    65.00152249    65.00152249    65.00152249    1[6-(6,6)]
  1652    68.30891159    68.30891159    68.30891159    1[6-(6,7)]
  1653    71.06808962    71.06808962    71.06808962    1[6-(6,7)]
  1654    71.27196977    71.27196977    71.27196977    1[6-(6,6)]
  1655    73.61432616    73.61432616    73.61432616    1[6-(6,6)]
  1656    74.57935887    74.57935887    74.57935887    1[6-(6,7)]
  1657    68.29531958    68.29531958    68.29531958    1[6-(6,6)]
  1658    66.97236394    66.97236394    66.97236394    1[6-(6,6)]
  1659     64.6526609     64.6526609     64.6526609    1[6-(6,7)]
  1660    64.90184775    64.90184775    64.90184775    1[6-(6,7)]
  1661    63.83260963    63.83260963    63.83260963    1[6-(6,7)]
  1662    64.33098333    64.33098333    64.33098333    1[6-(6,6)]
  1663    63.35235861    63.35235861    63.35235861    1[6-(6,6)]
  1664    61.43135453    61.43135453    61.43135453    1[6-(6,7)]
  1665    48.17461411    48.17461411    48.17461411    1[6-(6,7)]
  1666    49.31634295    49.31634295    49.31634295    1[6-(6,6)]
  1667    48.26522751    48.26522751    48.26522751    1[6-(6,6)]
  1668    44.95783841    44.95783841    44.95783841    1[6-(6,7)]
  1669    42.19866038    42.19866038    42.19866038    1[6-(6,7)]
  1670    41.99478023    41.99478023    41.99478023    1[6-(6,6)]
  1671    39.65242384    39.65242384    39.65242384    1[6-(6,6)]
  1672    38.68739113    38.68739113    38.68739113    1[6-(6,7)]
  1673    44.97143042    44.97143042    44.97143042    1[6-(6,6)]
  1674    46.29438606    46.29438606    46.29438606    1[6-(6,6)]
  1675     48.6140891     48.6140891     48.6140891    1[6-(6,7)]
  1676    48.36490225    48.36490225    48.36490225    1[6-(6,7)]
  1677    49.43414037    49.43414037    49.43414037    1[6-(6,7)]
  1678    48.93576667    48.93576667    48.93576667    1[6-(6,6)]
  1679    49.91439139    49.91439139    49.91439139    1[6-(6,6)]
  1680    51.83539547    51.83539547    51.83539547    1[6-(6,7)]
  1681    47.15068269    47.15068269    47.15068269    1[6-(6,7)]
  1682    48.78172389    48.78172389    48.78172389    1[6-(6,6)]
  1683    49.89626871    49.89626871    49.89626871    1[6-(6,6)]
  1684    47.67624041    47.67624041    47.67624041    1[6-(6,7)]
  1685     50.6981973     50.6981973     50.6981973    1[6-(6,7)]
  1686    48.93576667    48.93576667    48.93576667    1[6-(6,6)]
  1687    48.90405198    48.90405198    48.90405198    1[6-(6,6)]
  1688    49.72410325    49.72410325    49.72410325    1[6-(6,7)]
  1689    51.32342976    51.32342976    51.32342976    1[6-(6,6)]
  1690     51.9214782     51.9214782     51.9214782    1[6-(6,6)]
  1691      51.649638      51.649638      51.649638    1[6-(6,7)]
  1692    50.23153829    50.23153829    50.23153829    1[6-(6,7)]
  1693    53.14928977    53.14928977    53.14928977    1[6-(6,7)]
  1694    55.37837941    55.37837941    55.37837941    1[6-(6,6)]
  1695    56.71039639    56.71039639    56.71039639    1[6-(6,6)]
  1696    53.40300729    53.40300729    53.40300729    1[6-(6,7)]
  1697    51.43669651    51.43669651    51.43669651    1[6-(6,7)]
  1698    52.00303026    52.00303026    52.00303026    1[6-(6,6)]
  1699    52.20237974    52.20237974    52.20237974    1[6-(6,6)]
  1700    51.11048827    51.11048827    51.11048827    1[6-(6,7)]
  1701    51.53184058    51.53184058    51.53184058    1[6-(6,7)]
  1702    49.73316459    49.73316459    49.73316459    1[6-(6,6)]
  1703    48.74094786    48.74094786    48.74094786    1[6-(6,6)]
  1704    49.22119888    49.22119888    49.22119888    1[6-(6,7)]
  1705    53.66125548    53.66125548    53.66125548    1[6-(6,6)]
  1706    55.32401137    55.32401137    55.32401137    1[6-(6,6)]
  1707    56.53823093    56.53823093    56.53823093    1[6-(6,7)]
  1708    54.54473613    54.54473613    54.54473613    1[6-(6,7)]
  1709    53.68390883    53.68390883    53.68390883    1[6-(6,7)]
  1710    52.40172922    52.40172922    52.40172922    1[6-(6,6)]
  1711    53.43019131    53.43019131    53.43019131    1[6-(6,6)]
  1712    56.97317525    56.97317525    56.97317525    1[6-(6,7)]
  1713    61.83005349    61.83005349    61.83005349    1[6-(6,7)]
  1714    61.26371974    61.26371974    61.26371974    1[6-(6,6)]
  1715    61.06437026    61.06437026    61.06437026    1[6-(6,6)]
  1716    62.15626173    62.15626173    62.15626173    1[6-(6,7)]
  1717    61.73490942    61.73490942    61.73490942    1[6-(6,7)]
  1718    63.53358541    63.53358541    63.53358541    1[6-(6,6)]
  1719    64.52580214    64.52580214    64.52580214    1[6-(6,6)]
  1720    64.04555112    64.04555112    64.04555112    1[6-(6,7)]
  1721    59.60549452    59.60549452    59.60549452    1[6-(6,6)]
  1722    57.94273863    57.94273863    57.94273863    1[6-(6,6)]
  1723    56.72851907    56.72851907    56.72851907    1[6-(6,7)]
  1724    58.72201387    58.72201387    58.72201387    1[6-(6,7)]
  1725    59.58284117    59.58284117    59.58284117    1[6-(6,7)]
  1726    60.86502078    60.86502078    60.86502078    1[6-(6,6)]
  1727    59.83655869    59.83655869    59.83655869    1[6-(6,6)]
  1728    56.29357475    56.29357475    56.29357475    1[6-(6,7)]
  1729    62.85398491    62.85398491    62.85398491    1[6-(6,7)]
  1730     61.7983388     61.7983388     61.7983388    1[6-(6,6)]
  1731    59.43332906    59.43332906    59.43332906    1[6-(6,6)]
  1732    59.43785973    59.43785973    59.43785973    1[6-(6,7)]
  1733     53.2353725     53.2353725     53.2353725    1[6-(6,7)]
  1734    56.59259897    56.59259897    56.59259897    1[6-(6,6)]
  1735      55.274174      55.274174      55.274174    1[6-(6,6)]
  1736      53.008839      53.008839      53.008839    1[6-(6,7)]
  1737    53.25349518    53.25349518    53.25349518    1[6-(6,6)]
  1738    52.31564649    52.31564649    52.31564649    1[6-(6,6)]
  1739    53.69297017    53.69297017    53.69297017    1[6-(6,7)]
  1740    56.85537783    56.85537783    56.85537783    1[6-(6,7)]
  1741    55.86769177    55.86769177    55.86769177    1[6-(6,7)]
  1742    54.42240804    54.42240804    54.42240804    1[6-(6,6)]
  1743    53.04055369    53.04055369    53.04055369    1[6-(6,6)]
  1744    54.72596293    54.72596293    54.72596293    1[6-(6,7)]
  1745    50.41276509    50.41276509    50.41276509    1[6-(6,7)]
  1746     51.4684112     51.4684112     51.4684112    1[6-(6,6)]
  1747    53.83342094    53.83342094    53.83342094    1[6-(6,6)]
  1748    53.82889027    53.82889027    53.82889027    1[6-(6,7)]
  1749     60.0313775     60.0313775     60.0313775    1[6-(6,7)]
  1750    56.67415103    56.67415103    56.67415103    1[6-(6,6)]
  1751      57.992576      57.992576      57.992576    1[6-(6,6)]
  1752      60.257911      60.257911      60.257911    1[6-(6,7)]
  1753    60.01325482    60.01325482    60.01325482    1[6-(6,6)]
  1754    60.95110351    60.95110351    60.95110351    1[6-(6,6)]
  1755    59.57377983    59.57377983    59.57377983    1[6-(6,7)]
  1756    56.41137217    56.41137217    56.41137217    1[6-(6,7)]
  1757    57.39905823    57.39905823    57.39905823    1[6-(6,7)]
  1758    58.84434196    58.84434196    58.84434196    1[6-(6,6)]
  1759    60.22619631    60.22619631    60.22619631    1[6-(6,6)]
  1760    58.54078707    58.54078707    58.54078707    1[6-(6,7)]
  1761     59.8954574     59.8954574     59.8954574    1[6-(6,7)]
  1762    59.32006231    59.32006231    59.32006231    1[6-(6,6)]
  1763    60.57052723    60.57052723    60.57052723    1[6-(6,6)]
  1764    62.78602486    62.78602486    62.78602486    1[6-(6,7)]
  1765     65.9665552     65.9665552     65.9665552    1[6-(6,7)]
  1766    64.37175936    64.37175936    64.37175936    1[6-(6,6)]
  1767    65.72189902    65.72189902    65.72189902    1[6-(6,6)]
  1768    67.16718275    67.16718275    67.16718275    1[6-(6,7)]
  1769    65.32320006    65.32320006    65.32320006    1[6-(6,6)]
  1770    65.66300031    65.66300031    65.66300031    1[6-(6,6)]
  1771    64.55751683    64.55751683    64.55751683    1[6-(6,7)]
  1772    62.81320888    62.81320888    62.81320888    1[6-(6,7)]
  1773    60.88314346    60.88314346    60.88314346    1[6-(6,7)]
  1774    60.09933755    60.09933755    60.09933755    1[6-(6,6)]
  1775    60.14917492    60.14917492    60.14917492    1[6-(6,6)]
  1776    61.77115478    61.77115478    61.77115478    1[6-(6,7)]
  1777     71.3127458     71.3127458     71.3127458    1[6-(6,7)]
  1778    69.11537085    69.11537085    69.11537085    1[6-(6,6)]
  1779    67.80147655    67.80147655    67.80147655    1[6-(6,6)]
  1780    71.11339632    71.11339632    71.11339632    1[6-(6,7)]
  1781    67.67008712    67.67008712    67.67008712    1[6-(6,7)]
  1782    71.23119374    71.23119374    71.23119374    1[6-(6,6)]
  1783    72.25512516    72.25512516    72.25512516    1[6-(6,6)]
  1784    70.95482287    70.95482287    70.95482287    1[6-(6,7)]
  1785    64.91543976    64.91543976    64.91543976    1[6-(6,6)]
  1786    62.65463543    62.65463543    62.65463543    1[6-(6,6)]
  1787    61.71225607    61.71225607    61.71225607    1[6-(6,7)]
  1788    65.12385058    65.12385058    65.12385058    1[6-(6,7)]
  1789     63.0669264     63.0669264     63.0669264    1[6-(6,7)]
  1790    62.12001637    62.12001637    62.12001637    1[6-(6,6)]
  1791     59.7595373     59.7595373     59.7595373    1[6-(6,6)]
  1792    59.52394246    59.52394246    59.52394246    1[6-(6,7)]
  1793     53.3712926     53.3712926     53.3712926    1[6-(6,7)]
  1794    53.94668769    53.94668769    53.94668769    1[6-(6,6)]
  1795    52.69622277    52.69622277    52.69622277    1[6-(6,6)]
  1796    50.48072514    50.48072514    50.48072514    1[6-(6,7)]
  1797     47.3001948     47.3001948     47.3001948    1[6-(6,7)]
  1798    48.89499064    48.89499064    48.89499064    1[6-(6,6)]
  1799    47.54485098    47.54485098    47.54485098    1[6-(6,6)]
  1800    46.09956725    46.09956725    46.09956725    1[6-(6,7)]
  1801    47.94354994    47.94354994    47.94354994    1[6-(6,6)]
  1802    47.60374969    47.60374969    47.60374969    1[6-(6,6)]
  1803    48.70923317    48.70923317    48.70923317    1[6-(6,7)]
  1804    50.45354112    50.45354112    50.45354112    1[6-(6,7)]
  1805    52.38360654    52.38360654    52.38360654    1[6-(6,7)]
  1806    53.16741245    53.16741245    53.16741245    1[6-(6,6)]
  1807    53.11757508    53.11757508    53.11757508    1[6-(6,6)]
  1808    51.49559522    51.49559522    51.49559522    1[6-(6,7)]
  1809     41.9540042     41.9540042     41.9540042    1[6-(6,7)]
  1810    44.15137915    44.15137915    44.15137915    1[6-(6,6)]
  1811    45.46527345    45.46527345    45.46527345    1[6-(6,6)]
  1812    42.15335368    42.15335368    42.15335368    1[6-(6,7)]
  1813    45.59666288    45.59666288    45.59666288    1[6-(6,7)]
  1814    42.03555626    42.03555626    42.03555626    1[6-(6,6)]
  1815    41.01162484    41.01162484    41.01162484    1[6-(6,6)]
  1816    42.31192713    42.31192713    42.31192713    1[6-(6,7)]
  1817    48.35131024    48.35131024    48.35131024    1[6-(6,6)]
  1818    50.61211457    50.61211457    50.61211457    1[6-(6,6)]
  1819    51.55449393    51.55449393    51.55449393    1[6-(6,7)]
  1820    48.14289942    48.14289942    48.14289942    1[6-(6,7)]
  1821     50.1998236     50.1998236     50.1998236    1[6-(6,7)]
  1822    51.14673363    51.14673363    51.14673363    1[6-(6,6)]
  1823     53.5072127     53.5072127     53.5072127    1[6-(6,6)]
  1824    53.74280754    53.74280754    53.74280754    1[6-(6,7)]
  1825     64.6073542     64.6073542     64.6073542    1[6-(6,7)]
  1826    66.80472915    66.80472915    66.80472915    1[6-(6,6)]
  1827    68.11862345    68.11862345    68.11862345    1[6-(6,6)]
  1828    64.80670368    64.80670368    64.80670368    1[6-(6,7)]
  1829    68.25001288    68.25001288    68.25001288    1[6-(6,7)]
  1830    64.68890626    64.68890626    64.68890626    1[6-(6,6)]
  1831    63.66497484    63.66497484    63.66497484    1[6-(6,6)]
  1832    64.96527713    64.96527713    64.96527713    1[6-(6,7)]
  1833    71.00466024    71.00466024    71.00466024    1[6-(6,6)]
  1834    50.61211457    50.61211457    50.61211457    1[6-(6,6)]
  1835    51.55449393    51.55449393    51.55449393    1[6-(6,7)]
  1836    70.79624942    70.79624942    70.79624942    1[6-(6,7)]
  1837     72.8531736     72.8531736     72.8531736    1[6-(6,7)]
  1838    73.80008363    73.80008363    73.80008363    1[6-(6,6)]
  1839     76.1605627     76.1605627     76.1605627    1[6-(6,6)]
  1840    76.39615754    76.39615754    76.39615754    1[6-(6,7)]
  1841     53.3712926     53.3712926     53.3712926    1[6-(6,7)]
  1842    53.94668769    53.94668769    53.94668769    1[6-(6,6)]
  1843    52.69622277    52.69622277    52.69622277    1[6-(6,6)]
  1844    50.48072514    50.48072514    50.48072514    1[6-(6,7)]
  1845     47.3001948     47.3001948     47.3001948    1[6-(6,7)]
  1846    48.89499064    48.89499064    48.89499064    1[6-(6,6)]
  1847    47.54485098    47.54485098    47.54485098    1[6-(6,6)]
  1848    46.09956725    46.09956725    46.09956725    1[6-(6,7)]
  1849    47.94354994    47.94354994    47.94354994    1[6-(6,6)]
  1850    47.60374969    47.60374969    47.60374969    1[6-(6,6)]
  1851    48.70923317    48.70923317    48.70923317    1[6-(6,7)]
  1852    50.45354112    50.45354112    50.45354112    1[6-(6,7)]
  1853    52.38360654    52.38360654    52.38360654    1[6-(6,7)]
  1854    53.16741245    53.16741245    53.16741245    1[6-(6,6)]
  1855    53.11757508    53.11757508    53.11757508    1[6-(6,6)]
  1856    74.14894522    74.14894522    74.14894522    1[6-(6,7)]
  1857     48.6593958     48.6593958     48.6593958    1[6-(6,7)]
  1858    46.46202085    46.46202085    46.46202085    1[6-(6,6)]
  1859    45.14812655    45.14812655    45.14812655    1[6-(6,6)]
  1860    48.46004632    48.46004632    48.46004632    1[6-(6,7)]
  1861    45.01673712    45.01673712    45.01673712    1[6-(6,7)]
  1862    48.57784374    48.57784374    48.57784374    1[6-(6,6)]
  1863    49.60177516    49.60177516    49.60177516    1[6-(6,6)]
  1864    48.30147287    48.30147287    48.30147287    1[6-(6,7)]
  1865    42.26208976    42.26208976    42.26208976    1[6-(6,6)]
  1866    17.34793543    17.34793543    17.34793543    1[6-(6,6)]
  1867    16.40555607    16.40555607    16.40555607    1[6-(6,7)]
  1868    42.47050058    42.47050058    42.47050058    1[6-(6,7)]
  1869     40.4135764     40.4135764     40.4135764    1[6-(6,7)]
  1870    39.46666637    39.46666637    39.46666637    1[6-(6,6)]
  1871     37.1061873     37.1061873     37.1061873    1[6-(6,6)]
  1872    82.17729246    82.17729246    82.17729246    1[6-(6,7)]
  1873     59.8954574     59.8954574     59.8954574    1[6-(6,7)]
  1874    59.32006231    59.32006231    59.32006231    1[6-(6,6)]
  1875    60.57052723    60.57052723    60.57052723    1[6-(6,6)]
  1876    62.78602486    62.78602486    62.78602486    1[6-(6,7)]
  1877     65.9665552     65.9665552     65.9665552    1[6-(6,7)]
  1878    64.37175936    64.37175936    64.37175936    1[6-(6,6)]
  1879    65.72189902    65.72189902    65.72189902    1[6-(6,6)]
  1880    67.16718275    67.16718275    67.16718275    1[6-(6,7)]
  1881    65.32320006    65.32320006    65.32320006    1[6-(6,6)]
  1882    20.35630031    20.35630031    20.35630031    1[6-(6,6)]
  1883    19.25081683    19.25081683    19.25081683    1[6-(6,7)]
  1884    62.81320888    62.81320888    62.81320888    1[6-(6,7)]
  1885    60.88314346    60.88314346    60.88314346    1[6-(6,7)]
  1886    60.09933755    60.09933755    60.09933755    1[6-(6,6)]
  1887    60.14917492    60.14917492    60.14917492    1[6-(6,6)]
  1888    84.42450478    84.42450478    84.42450478    1[6-(6,7)]
  1889    42.43878589    42.43878589    42.43878589    1[6-(6,7)]
  1890    41.29705705    41.29705705    41.29705705    1[6-(6,6)]
  1891    42.34817249    42.34817249    42.34817249    1[6-(6,6)]
  1892    45.65556159    45.65556159    45.65556159    1[6-(6,7)]
  1893    48.41473962    48.41473962    48.41473962    1[6-(6,7)]
  1894    48.61861977    48.61861977    48.61861977    1[6-(6,6)]
  1895    50.96097616    50.96097616    50.96097616    1[6-(6,6)]
  1896    51.92600887    51.92600887    51.92600887    1[6-(6,7)]
  1897    45.64196958    45.64196958    45.64196958    1[6-(6,6)]
  1898    21.66566394    21.66566394    21.66566394    1[6-(6,6)]
  1899     19.3459609     19.3459609     19.3459609    1[6-(6,7)]
  1900    42.24849775    42.24849775    42.24849775    1[6-(6,7)]
  1901    41.17925963    41.17925963    41.17925963    1[6-(6,7)]
  1902    41.67763333    41.67763333    41.67763333    1[6-(6,6)]
  1903    40.69900861    40.69900861    40.69900861    1[6-(6,6)]
  1904    84.08470453    84.08470453    84.08470453    1[6-(6,7)]
  1905    66.11606731    66.11606731    66.11606731    1[6-(6,7)]
  1906    64.48502611    64.48502611    64.48502611    1[6-(6,6)]
  1907    63.37048129    63.37048129    63.37048129    1[6-(6,6)]
  1908    65.59050959    65.59050959    65.59050959    1[6-(6,7)]
  1909     62.5685527     62.5685527     62.5685527    1[6-(6,7)]
  1910    64.33098333    64.33098333    64.33098333    1[6-(6,6)]
  1911    64.36269802    64.36269802    64.36269802    1[6-(6,6)]
  1912    63.54264675    63.54264675    63.54264675    1[6-(6,7)]
  1913    61.94332024    61.94332024    61.94332024    1[6-(6,6)]
  1914     16.0385718     16.0385718     16.0385718    1[6-(6,6)]
  1915      16.310412      16.310412      16.310412    1[6-(6,7)]
  1916    63.03521171    63.03521171    63.03521171    1[6-(6,7)]
  1917    60.11746023    60.11746023    60.11746023    1[6-(6,7)]
  1918    57.88837059    57.88837059    57.88837059    1[6-(6,6)]
  1919    56.55635361    56.55635361    56.55635361    1[6-(6,6)]
  1920    82.51709271    82.51709271    82.51709271    1[6-(6,7)]
  1921    47.15068269    47.15068269    47.15068269    1[6-(6,7)]
  1922    48.78172389    48.78172389    48.78172389    1[6-(6,6)]
  1923    49.89626871    49.89626871    49.89626871    1[6-(6,6)]
  1924    47.67624041    47.67624041    47.67624041    1[6-(6,7)]
  1925     50.6981973     50.6981973     50.6981973    1[6-(6,7)]
  1926    48.93576667    48.93576667    48.93576667    1[6-(6,6)]
  1927    48.90405198    48.90405198    48.90405198    1[6-(6,6)]
  1928    49.72410325    49.72410325    49.72410325    1[6-(6,7)]
  1929    51.32342976    51.32342976    51.32342976    1[6-(6,6)]
  1930     51.9214782     51.9214782     51.9214782    1[6-(6,6)]
  1931      51.649638      51.649638      51.649638    1[6-(6,7)]
  1932    50.23153829    50.23153829    50.23153829    1[6-(6,7)]
  1933    53.14928977    53.14928977    53.14928977    1[6-(6,7)]
  1934    55.37837941    55.37837941    55.37837941    1[6-(6,6)]
  1935    56.71039639    56.71039639    56.71039639    1[6-(6,6)]
  1936    76.05635729    76.05635729    76.05635729    1[6-(6,7)]
  1937    70.82796411    70.82796411    70.82796411    1[6-(6,7)]
  1938    71.96969295    71.96969295    71.96969295    1[6-(6,6)]
  1939    70.91857751    70.91857751    70.91857751    1[6-(6,6)]
  1940    67.61118841    67.61118841    67.61118841    1[6-(6,7)]
  1941    64.85201038    64.85201038    64.85201038    1[6-(6,7)]
  1942    64.64813023    64.64813023    64.64813023    1[6-(6,6)]
  1943    62.30577384    62.30577384    62.30577384    1[6-(6,6)]
  1944    61.34074113    61.34074113    61.34074113    1[6-(6,7)]
  1945    67.62478042    67.62478042    67.62478042    1[6-(6,6)]
  1946    46.29438606    46.29438606    46.29438606    1[6-(6,6)]
  1947     48.6140891     48.6140891     48.6140891    1[6-(6,7)]
  1948    71.01825225    71.01825225    71.01825225    1[6-(6,7)]
  1949    72.08749037    72.08749037    72.08749037    1[6-(6,7)]
  1950    71.58911667    71.58911667    71.58911667    1[6-(6,6)]
  1951    72.56774139    72.56774139    72.56774139    1[6-(6,6)]
  1952    74.48874547    74.48874547    74.48874547    1[6-(6,7)]
  1953    62.85398491    62.85398491    62.85398491    1[6-(6,7)]
  1954     61.7983388     61.7983388     61.7983388    1[6-(6,6)]
  1955    59.43332906    59.43332906    59.43332906    1[6-(6,6)]
  1956    59.43785973    59.43785973    59.43785973    1[6-(6,7)]
  1957     53.2353725     53.2353725     53.2353725    1[6-(6,7)]
  1958    56.59259897    56.59259897    56.59259897    1[6-(6,6)]
  1959      55.274174      55.274174      55.274174    1[6-(6,6)]
  1960      53.008839      53.008839      53.008839    1[6-(6,7)]
  1961    53.25349518    53.25349518    53.25349518    1[6-(6,6)]
  1962    29.66229649    29.66229649    29.66229649    1[6-(6,6)]
  1963    31.03962017    31.03962017    31.03962017    1[6-(6,7)]
  1964    56.85537783    56.85537783    56.85537783    1[6-(6,7)]
  1965    55.86769177    55.86769177    55.86769177    1[6-(6,7)]
  1966    54.42240804    54.42240804    54.42240804    1[6-(6,6)]
  1967    53.04055369    53.04055369    53.04055369    1[6-(6,6)]
  1968    77.37931293    77.37931293    77.37931293    1[6-(6,7)]
  1969    50.41276509    50.41276509    50.41276509    1[6-(6,7)]
  1970     51.4684112     51.4684112     51.4684112    1[6-(6,6)]
  1971    53.83342094    53.83342094    53.83342094    1[6-(6,6)]
  1972    53.82889027    53.82889027    53.82889027    1[6-(6,7)]
  1973     60.0313775     60.0313775     60.0313775    1[6-(6,7)]
  1974    56.67415103    56.67415103    56.67415103    1[6-(6,6)]
  1975      57.992576      57.992576      57.992576    1[6-(6,6)]
  1976      60.257911      60.257911      60.257911    1[6-(6,7)]
  1977    60.01325482    60.01325482    60.01325482    1[6-(6,6)]
  1978    38.29775351    38.29775351    38.29775351    1[6-(6,6)]
  1979    36.92042983    36.92042983    36.92042983    1[6-(6,7)]
  1980    56.41137217    56.41137217    56.41137217    1[6-(6,7)]
  1981    57.39905823    57.39905823    57.39905823    1[6-(6,7)]
  1982    58.84434196    58.84434196    58.84434196    1[6-(6,6)]
  1983    60.22619631    60.22619631    60.22619631    1[6-(6,6)]
  1984    81.19413707    81.19413707    81.19413707    1[6-(6,7)]
  1985    74.09004651    74.09004651    74.09004651    1[6-(6,7)]
  1986    74.65638026    74.65638026    74.65638026    1[6-(6,6)]
  1987    74.85572974    74.85572974    74.85572974    1[6-(6,6)]
  1988    73.76383827    73.76383827    73.76383827    1[6-(6,7)]
  1989    74.18519058    74.18519058    74.18519058    1[6-(6,7)]
  1990    72.38651459    72.38651459    72.38651459    1[6-(6,6)]
  1991    71.39429786    71.39429786    71.39429786    1[6-(6,6)]
  1992    71.87454888    71.87454888    71.87454888    1[6-(6,7)]
  1993    76.31460548    76.31460548    76.31460548    1[6-(6,6)]
  1994    32.67066137    32.67066137    32.67066137    1[6-(6,6)]
  1995    33.88488093    33.88488093    33.88488093    1[6-(6,7)]
  1996    77.19808613    77.19808613    77.19808613    1[6-(6,7)]
  1997    76.33725883    76.33725883    76.33725883    1[6-(6,7)]
  1998    75.05507922    75.05507922    75.05507922    1[6-(6,6)]
  1999    76.08354131    76.08354131    76.08354131    1[6-(6,6)]
  2000    79.62652525    79.62652525    79.62652525    1[6-(6,7)]
  2001    39.17670349    39.17670349    39.17670349    1[6-(6,7)]
  2002    38.61036974    38.61036974    38.61036974    1[6-(6,6)]
  2003    38.41102026    38.41102026    38.41102026    1[6-(6,6)]
  2004    39.50291173    39.50291173    39.50291173    1[6-(6,7)]
  2005    39.08155942    39.08155942    39.08155942    1[6-(6,7)]
  2006    40.88023541    40.88023541    40.88023541    1[6-(6,6)]
  2007    41.87245214    41.87245214    41.87245214    1[6-(6,6)]
  2008    41.39220112    41.39220112    41.39220112    1[6-(6,7)]
  2009    36.95214452    36.95214452    36.95214452    1[6-(6,6)]
  2010    35.28938863    35.28938863    35.28938863    1[6-(6,6)]
  2011    34.07516907    34.07516907    34.07516907    1[6-(6,7)]
  2012    36.06866387    36.06866387    36.06866387    1[6-(6,7)]
  2013    36.92949117    36.92949117    36.92949117    1[6-(6,7)]
  2014    38.21167078    38.21167078    38.21167078    1[6-(6,6)]
  2015    37.18320869    37.18320869    37.18320869    1[6-(6,6)]
  2016    78.94692475    78.94692475    78.94692475    1[6-(6,7)]
  2017    51.27359239    51.27359239    51.27359239    7[6-(16),27-(7)]
  2018   24.580243951   24.580243951   24.580243951    7[6-(1,6),6-(1,6)]
  2019   27.613527516   27.613527516   27.613527516    7[6-(1,6),6-(1,6)]
  2020    26.75813702    26.75813702    26.75813702    7[6-(6,7),6-(6,7)]
  2021   27.245637112   27.245637112   27.245637112    7[6-(6,7),6-(6,7)]
  2022   27.670160891   27.670160891   27.670160891    7[6-(6,7),6-(6,7)]
  2023    28.26231946    28.26231946    28.26231946    7[6-(1,6),6-(1,6)]
  2024   28.342965386   28.342965386   28.342965386    7[6-(16),27-(7)]
  2025   30.393546628   30.393546628   30.393546628    7[6-(1,6),6-(1,6)]
  2026   34.625192408   34.625192408   34.625192408    7[6-(6,7),6-(6,7)]
  2027   60.374802286   60.374802286   60.374802286    7[6-(16),27-(7)]
  2028   23.820903659   23.820903659   23.820903659    7[6-(1,6),6-(1,6)]
  2029   17.688641814   17.688641814   17.688641814    7[6-(1,6),6-(1,6)]
  2030   21.762620278   21.762620278   21.762620278    7[6-(6,7),6-(6,7)]
  2031   23.845822344   23.845822344   23.845822344    7[6-(6,7),6-(6,7)]
  2032   21.798412571   21.798412571   21.798412571    7[6-(6,7),6-(6,7)]
  2033   26.049540232   26.049540232   26.049540232    7[6-(1,6),6-(1,6)]
  2034   28.178048998   28.178048998   28.178048998    7[6-(16),27-(7)]
  2035   28.029443022   28.029443022   28.029443022    7[6-(1,6),6-(1,6)]
  2036   28.968197846   28.968197846   28.968197846    7[6-(6,7),6-(6,7)]
  2037   52.891947714   52.891947714   52.891947714    7[6-(16),27-(7)]
  2038   44.139146341   44.139146341   44.139146341    7[6-(1,6),6-(1,6)]
  2039   50.271408186   50.271408186   50.271408186    7[6-(1,6),6-(1,6)]
  2040   46.197429722   46.197429722   46.197429722    7[6-(6,7),6-(6,7)]
  2041   44.114227656   44.114227656   44.114227656    7[6-(6,7),6-(6,7)]
  2042   46.161637429   46.161637429   46.161637429    7[6-(6,7),6-(6,7)]
  2043   41.910509768   41.910509768   41.910509768    7[6-(1,6),6-(1,6)]
  2044   39.782001002   39.782001002   39.782001002    7[6-(16),27-(7)]
  2045   39.930606978   39.930606978   39.930606978    7[6-(1,6),6-(1,6)]
  2046   38.991852154   38.991852154   38.991852154    7[6-(6,7),6-(6,7)]
  2047    61.99315761    61.99315761    61.99315761    7[6-(16),27-(7)]
  2048   43.379806049   43.379806049   43.379806049    7[6-(1,6),6-(1,6)]
  2049   40.346522484   40.346522484   40.346522484    7[6-(1,6),6-(1,6)]
  2050    41.20191298    41.20191298    41.20191298    7[6-(6,7),6-(6,7)]
  2051   40.714412888   40.714412888   40.714412888    7[6-(6,7),6-(6,7)]
  2052   40.289889109   40.289889109   40.289889109    7[6-(6,7),6-(6,7)]
  2053    39.69773054    39.69773054    39.69773054    7[6-(1,6),6-(1,6)]
  2054   39.617084614   39.617084614   39.617084614    7[6-(16),27-(7)]
  2055   37.566503372   37.566503372   37.566503372    7[6-(1,6),6-(1,6)]
  2056   33.334857592   33.334857592   33.334857592    7[6-(6,7),6-(6,7)]
  2057   63.965358261   63.965358261   63.965358261    7[6-(16),27-(7)]
  2058   39.360195625   39.360195625   39.360195625    7[6-(1,6),6-(1,6)]
  2059   40.187495967   40.187495967   40.187495967    7[6-(1,6),6-(1,6)]
  2060   39.439935417   39.439935417   39.439935417    7[6-(6,7),6-(6,7)]
  2061   37.902679086   37.902679086   37.902679086    7[6-(6,7),6-(6,7)]
  2062   38.325390597   38.325390597   38.325390597    7[6-(6,7),6-(6,7)]
  2063    34.96318039    34.96318039    34.96318039    7[6-(1,6),6-(1,6)]
  2064   35.532232542   35.532232542   35.532232542    7[6-(16),27-(7)]
  2065   35.157093066   35.157093066   35.157093066    7[6-(1,6),6-(1,6)]
  2066   35.356442546   35.356442546   35.356442546    7[6-(6,7),6-(6,7)]
  2067   49.301391739   49.301391739   49.301391739    7[6-(16),27-(7)]
  2068   28.599854375   28.599854375   28.599854375    7[6-(1,6),6-(1,6)]
  2069   27.772554033   27.772554033   27.772554033    7[6-(1,6),6-(1,6)]
  2070   28.520114583   28.520114583   28.520114583    7[6-(6,7),6-(6,7)]
  2071   30.057370914   30.057370914   30.057370914    7[6-(6,7),6-(6,7)]
  2072   29.634659403   29.634659403   29.634659403    7[6-(6,7),6-(6,7)]
  2073    32.99686961    32.99686961    32.99686961    7[6-(1,6),6-(1,6)]
  2074   32.427817458   32.427817458   32.427817458    7[6-(16),27-(7)]
  2075   32.802956934   32.802956934   32.802956934    7[6-(1,6),6-(1,6)]
  2076   32.603607454   32.603607454   32.603607454    7[6-(6,7),6-(6,7)]
  2077   40.200181843   40.200181843   40.200181843    7[6-(16),27-(7)]
  2078   29.359194667   29.359194667   29.359194667    7[6-(1,6),6-(1,6)]
  2079   37.697439735   37.697439735   37.697439735    7[6-(1,6),6-(1,6)]
  2080   33.515631325   33.515631325   33.515631325    7[6-(6,7),6-(6,7)]
  2081   33.457185682   33.457185682   33.457185682    7[6-(6,7),6-(6,7)]
  2082   35.506407723   35.506407723   35.506407723    7[6-(6,7),6-(6,7)]
  2083   35.209648838   35.209648838   35.209648838    7[6-(1,6),6-(1,6)]
  2084   32.592733846   32.592733846   32.592733846    7[6-(16),27-(7)]
  2085    35.16706054    35.16706054    35.16706054    7[6-(1,6),6-(1,6)]
  2086   38.260602016   38.260602016   38.260602016    7[6-(6,7),6-(6,7)]
  2087   73.066568157   73.066568157   73.066568157    7[6-(16),27-(7)]
  2088   38.600855333   38.600855333   38.600855333    7[6-(1,6),6-(1,6)]
  2089   30.262610265   30.262610265   30.262610265    7[6-(1,6),6-(1,6)]
  2090   34.444418675   34.444418675   34.444418675    7[6-(6,7),6-(6,7)]
  2091   34.502864318   34.502864318   34.502864318    7[6-(6,7),6-(6,7)]
  2092   32.453642277   32.453642277   32.453642277    7[6-(6,7),6-(6,7)]
  2093   32.750401162   32.750401162   32.750401162    7[6-(1,6),6-(1,6)]
  2094   35.367316154   35.367316154   35.367316154    7[6-(16),27-(7)]
  2095    32.79298946    32.79298946    32.79298946    7[6-(1,6),6-(1,6)]
  2096   29.699447984   29.699447984   29.699447984    7[6-(6,7),6-(6,7)]
  2097   67.706785547   67.706785547   67.706785547    7[6-(16),27-(7)]
  2098   29.201074284   29.201074284   29.201074284    7[6-(1,6),6-(1,6)]
  2099   23.896112781   23.896112781   23.896112781    7[6-(1,6),6-(1,6)]
  2100   27.222530695   27.222530695   27.222530695    7[6-(6,7),6-(6,7)]
  2101    27.76847643    27.76847643    27.76847643    7[6-(6,7),6-(6,7)]
  2102   26.143778168   26.143778168   26.143778168    7[6-(6,7),6-(6,7)]
  2103   27.032695622   27.032695622   27.032695622    7[6-(1,6),6-(1,6)]
  2104    29.73025654    29.73025654    29.73025654    7[6-(16),27-(7)]
  2105   29.206511088   29.206511088   29.206511088    7[6-(1,6),6-(1,6)]
  2106   30.344615392   30.344615392   30.344615392    7[6-(6,7),6-(6,7)]
  2107   43.941609129   43.941609129   43.941609129    7[6-(16),27-(7)]
  2108   19.200073326   19.200073326   19.200073326    7[6-(1,6),6-(1,6)]
  2109   21.406056549   21.406056549   21.406056549    7[6-(1,6),6-(1,6)]
  2110   21.298226603   21.298226603   21.298226603    7[6-(6,7),6-(6,7)]
  2111   23.322983026   23.322983026   23.322983026    7[6-(6,7),6-(6,7)]
  2112   23.324795294   23.324795294   23.324795294    7[6-(6,7),6-(6,7)]
  2113    27.27916407    27.27916407    27.27916407    7[6-(1,6),6-(1,6)]
  2114   26.790757844   26.790757844   26.790757844    7[6-(16),27-(7)]
  2115   29.216478562   29.216478562   29.216478562    7[6-(1,6),6-(1,6)]
  2116   33.248774862   33.248774862   33.248774862    7[6-(6,7),6-(6,7)]
  2117   45.559964453   45.559964453   45.559964453    7[6-(16),27-(7)]
  2118   38.758975716   38.758975716   38.758975716    7[6-(1,6),6-(1,6)]
  2119   44.063937219   44.063937219   44.063937219    7[6-(1,6),6-(1,6)]
  2120   40.737519305   40.737519305   40.737519305    7[6-(6,7),6-(6,7)]
  2121    40.19157357    40.19157357    40.19157357    7[6-(6,7),6-(6,7)]
  2122   41.816271832   41.816271832   41.816271832    7[6-(6,7),6-(6,7)]
  2123   40.927354378   40.927354378   40.927354378    7[6-(1,6),6-(1,6)]
  2124    38.22979346    38.22979346    38.22979346    7[6-(16),27-(7)]
  2125   38.753538912   38.753538912   38.753538912    7[6-(1,6),6-(1,6)]
  2126   37.615434608   37.615434608   37.615434608    7[6-(6,7),6-(6,7)]
  2127   69.325140871   69.325140871   69.325140871    7[6-(16),27-(7)]
  2128   48.759976674   48.759976674   48.759976674    7[6-(1,6),6-(1,6)]
  2129   46.553993451   46.553993451   46.553993451    7[6-(1,6),6-(1,6)]
  2130   46.661823397   46.661823397   46.661823397    7[6-(6,7),6-(6,7)]
  2131   44.637066974   44.637066974   44.637066974    7[6-(6,7),6-(6,7)]
  2132   44.635254706   44.635254706   44.635254706    7[6-(6,7),6-(6,7)]
  2133    40.68088593    40.68088593    40.68088593    7[6-(1,6),6-(1,6)]
  2134   41.169292156   41.169292156   41.169292156    7[6-(16),27-(7)]
  2135   38.743571438   38.743571438   38.743571438    7[6-(1,6),6-(1,6)]
  2136   34.711275138   34.711275138   34.711275138    7[6-(6,7),6-(6,7)]
  2137   24.018440871   24.018440871   24.018440871    7[6-(16),27-(7)]
  2138   26.106626674   26.106626674   26.106626674    7[6-(1,6),6-(1,6)]
  2139   23.900643451   23.900643451   23.900643451    7[6-(1,6),6-(1,6)]
  2140   24.008473397   24.008473397   24.008473397    7[6-(6,7),6-(6,7)]
  2141   21.983716974   21.983716974   21.983716974    7[6-(6,7),6-(6,7)]
  2142   21.981904706   21.981904706   21.981904706    7[6-(6,7),6-(6,7)]
  2143    40.68088593    40.68088593    40.68088593    7[6-(1,6),6-(1,6)]
  2144   18.515942156   18.515942156   18.515942156    7[6-(16),27-(7)]
  2145   16.090221438   16.090221438   16.090221438    7[6-(1,6),6-(1,6)]
  2146   12.057925138   12.057925138   12.057925138    7[6-(6,7),6-(6,7)]
  2147   45.559964453   45.559964453   45.559964453    7[6-(16),27-(7)]
  2148   38.758975716   38.758975716   38.758975716    7[6-(1,6),6-(1,6)]
  2149   44.063937219   44.063937219   44.063937219    7[6-(1,6),6-(1,6)]
  2150   40.737519305   40.737519305   40.737519305    7[6-(6,7),6-(6,7)]
  2151    40.19157357    40.19157357    40.19157357    7[6-(6,7),6-(6,7)]
  2152   41.816271832   41.816271832   41.816271832    7[6-(6,7),6-(6,7)]
  2153   40.927354378   40.927354378   40.927354378    7[6-(1,6),6-(1,6)]
  2154    38.22979346    38.22979346    38.22979346    7[6-(16),27-(7)]
  2155   38.753538912   38.753538912   38.753538912    7[6-(1,6),6-(1,6)]
  2156   14.962084608   14.962084608   14.962084608    7[6-(6,7),6-(6,7)]
  2157   43.941609129   43.941609129   43.941609129    7[6-(16),27-(7)]
  2158   41.853423326   41.853423326   41.853423326    7[6-(1,6),6-(1,6)]
  2159   44.059406549   44.059406549   44.059406549    7[6-(1,6),6-(1,6)]
  2160   43.951576603   43.951576603   43.951576603    7[6-(6,7),6-(6,7)]
  2161   45.976333026   45.976333026   45.976333026    7[6-(6,7),6-(6,7)]
  2162   45.978145294   45.978145294   45.978145294    7[6-(6,7),6-(6,7)]
  2163    72.58586407    72.58586407    72.58586407    7[6-(1,6),6-(1,6)]
  2164   49.444107844   49.444107844   49.444107844    7[6-(16),27-(7)]
  2165   51.869828562   51.869828562   51.869828562    7[6-(1,6),6-(1,6)]
  2166   10.595424862   10.595424862   10.595424862    7[6-(6,7),6-(6,7)]
  2167   22.400085547   22.400085547   22.400085547    7[6-(16),27-(7)]
  2168   29.201074284   29.201074284   29.201074284    7[6-(1,6),6-(1,6)]
  2169   23.896112781   23.896112781   23.896112781    7[6-(1,6),6-(1,6)]
  2170   27.222530695   27.222530695   27.222530695    7[6-(6,7),6-(6,7)]
  2171    27.76847643    27.76847643    27.76847643    7[6-(6,7),6-(6,7)]
  2172   26.143778168   26.143778168   26.143778168    7[6-(6,7),6-(6,7)]
  2173   72.339395622   72.339395622   72.339395622    7[6-(1,6),6-(1,6)]
  2174    29.73025654    29.73025654    29.73025654    7[6-(16),27-(7)]
  2175   29.206511088   29.206511088   29.206511088    7[6-(1,6),6-(1,6)]
  2176    7.691265392    7.691265392    7.691265392    7[6-(6,7),6-(6,7)]
  2177   37.721452286   37.721452286   37.721452286    7[6-(16),27-(7)]
  2178   46.474253659   46.474253659   46.474253659    7[6-(1,6),6-(1,6)]
  2179   40.341991814   40.341991814   40.341991814    7[6-(1,6),6-(1,6)]
  2180   44.415970278   44.415970278   44.415970278    7[6-(6,7),6-(6,7)]
  2181   46.499172344   46.499172344   46.499172344    7[6-(6,7),6-(6,7)]
  2182   44.451762571   44.451762571   44.451762571    7[6-(6,7),6-(6,7)]
  2183   71.356240232   71.356240232   71.356240232    7[6-(1,6),6-(1,6)]
  2184   50.831398998   50.831398998   50.831398998    7[6-(16),27-(7)]
  2185   50.682793022   50.682793022   50.682793022    7[6-(1,6),6-(1,6)]
  2186    6.314847846    6.314847846    6.314847846    7[6-(6,7),6-(6,7)]
  2187    28.62024239    28.62024239    28.62024239    7[6-(16),27-(7)]
  2188   24.580243951   24.580243951   24.580243951    7[6-(1,6),6-(1,6)]
  2189   27.613527516   27.613527516   27.613527516    7[6-(1,6),6-(1,6)]
  2190    26.75813702    26.75813702    26.75813702    7[6-(6,7),6-(6,7)]
  2191   27.245637112   27.245637112   27.245637112    7[6-(6,7),6-(6,7)]
  2192   27.670160891   27.670160891   27.670160891    7[6-(6,7),6-(6,7)]
  2193    73.56901946    73.56901946    73.56901946    7[6-(1,6),6-(1,6)]
  2194   28.342965386   28.342965386   28.342965386    7[6-(16),27-(7)]
  2195   30.393546628   30.393546628   30.393546628    7[6-(1,6),6-(1,6)]
  2196   11.971842408   11.971842408   11.971842408    7[6-(6,7),6-(6,7)]
  2197    39.33980761    39.33980761    39.33980761    7[6-(16),27-(7)]
  2198   43.379806049   43.379806049   43.379806049    7[6-(1,6),6-(1,6)]
  2199   40.346522484   40.346522484   40.346522484    7[6-(1,6),6-(1,6)]
  2200    41.20191298    41.20191298    41.20191298    7[6-(6,7),6-(6,7)]
  2201   40.714412888   40.714412888   40.714412888    7[6-(6,7),6-(6,7)]
  2202   40.289889109   40.289889109   40.289889109    7[6-(6,7),6-(6,7)]
  2203    39.69773054    39.69773054    39.69773054    7[6-(1,6),6-(1,6)]
  2204   39.617084614   39.617084614   39.617084614    7[6-(16),27-(7)]
  2205   37.566503372   37.566503372   37.566503372    7[6-(1,6),6-(1,6)]
  2206   10.681507592   10.681507592   10.681507592    7[6-(6,7),6-(6,7)]
  2207   30.238597714   30.238597714   30.238597714    7[6-(16),27-(7)]
  2208   21.485796341   21.485796341   21.485796341    7[6-(1,6),6-(1,6)]
  2209   27.618058186   27.618058186   27.618058186    7[6-(1,6),6-(1,6)]
  2210   23.544079722   23.544079722   23.544079722    7[6-(6,7),6-(6,7)]
  2211   21.460877656   21.460877656   21.460877656    7[6-(6,7),6-(6,7)]
  2212   23.508287429   23.508287429   23.508287429    7[6-(6,7),6-(6,7)]
  2213   41.910509768   41.910509768   41.910509768    7[6-(1,6),6-(1,6)]
  2214   17.128651002   17.128651002   17.128651002    7[6-(16),27-(7)]
  2215   17.277256978   17.277256978   17.277256978    7[6-(1,6),6-(1,6)]
  2216   16.338502154   16.338502154   16.338502154    7[6-(6,7),6-(6,7)]
  2217   40.200181843   40.200181843   40.200181843    7[6-(16),27-(7)]
  2218   29.359194667   29.359194667   29.359194667    7[6-(1,6),6-(1,6)]
  2219   37.697439735   37.697439735   37.697439735    7[6-(1,6),6-(1,6)]
  2220   33.515631325   33.515631325   33.515631325    7[6-(6,7),6-(6,7)]
  2221   33.457185682   33.457185682   33.457185682    7[6-(6,7),6-(6,7)]
  2222   35.506407723   35.506407723   35.506407723    7[6-(6,7),6-(6,7)]
  2223   57.862998838   57.862998838   57.862998838    7[6-(1,6),6-(1,6)]
  2224   32.592733846   32.592733846   32.592733846    7[6-(16),27-(7)]
  2225    35.16706054    35.16706054    35.16706054    7[6-(1,6),6-(1,6)]
  2226   15.607252016   15.607252016   15.607252016    7[6-(6,7),6-(6,7)]
  2227   27.759868157   27.759868157   27.759868157    7[6-(16),27-(7)]
  2228   38.600855333   38.600855333   38.600855333    7[6-(1,6),6-(1,6)]
  2229   30.262610265   30.262610265   30.262610265    7[6-(1,6),6-(1,6)]
  2230   34.444418675   34.444418675   34.444418675    7[6-(6,7),6-(6,7)]
  2231   34.502864318   34.502864318   34.502864318    7[6-(6,7),6-(6,7)]
  2232   32.453642277   32.453642277   32.453642277    7[6-(6,7),6-(6,7)]
  2233   55.403751162   55.403751162   55.403751162    7[6-(1,6),6-(1,6)]
  2234   35.367316154   35.367316154   35.367316154    7[6-(16),27-(7)]
  2235    32.79298946    32.79298946    32.79298946    7[6-(1,6),6-(1,6)]
  2236    7.046097984    7.046097984    7.046097984    7[6-(6,7),6-(6,7)]
  2237   18.658658261   18.658658261   18.658658261    7[6-(16),27-(7)]
  2238   16.706845625   16.706845625   16.706845625    7[6-(1,6),6-(1,6)]
  2239   17.534145967   17.534145967   17.534145967    7[6-(1,6),6-(1,6)]
  2240   16.786585417   16.786585417   16.786585417    7[6-(6,7),6-(6,7)]
  2241   15.249329086   15.249329086   15.249329086    7[6-(6,7),6-(6,7)]
  2242   15.672040597   15.672040597   15.672040597    7[6-(6,7),6-(6,7)]
  2243    57.61653039    57.61653039    57.61653039    7[6-(1,6),6-(1,6)]
  2244   12.878882542   12.878882542   12.878882542    7[6-(16),27-(7)]
  2245   12.503743066   12.503743066   12.503743066    7[6-(1,6),6-(1,6)]
  2246   12.703092546   12.703092546   12.703092546    7[6-(6,7),6-(6,7)]
  2247   49.301391739   49.301391739   49.301391739    7[6-(16),27-(7)]
  2248   51.253204375   51.253204375   51.253204375    7[6-(1,6),6-(1,6)]
  2249   50.425904033   50.425904033   50.425904033    7[6-(1,6),6-(1,6)]
  2250   51.173464583   51.173464583   51.173464583    7[6-(6,7),6-(6,7)]
  2251   52.710720914   52.710720914   52.710720914    7[6-(6,7),6-(6,7)]
  2252   52.288009403   52.288009403   52.288009403    7[6-(6,7),6-(6,7)]
  2253    55.65021961    55.65021961    55.65021961    7[6-(1,6),6-(1,6)]
  2254   55.081167458   55.081167458   55.081167458    7[6-(16),27-(7)]
  2255   55.456306934   55.456306934   55.456306934    7[6-(1,6),6-(1,6)]
  2256    9.950257454    9.950257454    9.950257454    7[6-(6,7),6-(6,7)]
  2257    39.33980761    39.33980761    39.33980761    7[6-(16),27-(7)]
  2258   66.033156049   66.033156049   66.033156049    7[6-(1,6),6-(1,6)]
  2259   62.999872484   62.999872484   62.999872484    7[6-(1,6),6-(1,6)]
  2260    63.85526298    63.85526298    63.85526298    7[6-(6,7),6-(6,7)]
  2261   63.367762888   63.367762888   63.367762888    7[6-(6,7),6-(6,7)]
  2262   62.943239109   62.943239109   62.943239109    7[6-(6,7),6-(6,7)]
  2263    62.35108054    62.35108054    62.35108054    7[6-(1,6),6-(1,6)]
  2264   62.270434614   62.270434614   62.270434614    7[6-(16),27-(7)]
  2265   60.219853372   60.219853372   60.219853372    7[6-(1,6),6-(1,6)]
  2266   55.988207592   55.988207592   55.988207592    7[6-(6,7),6-(6,7)]
  2267   30.238597714   30.238597714   30.238597714    7[6-(16),27-(7)]
  2268   66.792496341   66.792496341   66.792496341    7[6-(1,6),6-(1,6)]
  2269   72.924758186   72.924758186   72.924758186    7[6-(1,6),6-(1,6)]
  2270   68.850779722   68.850779722   68.850779722    7[6-(6,7),6-(6,7)]
  2271   66.767577656   66.767577656   66.767577656    7[6-(6,7),6-(6,7)]
  2272   68.814987429   68.814987429   68.814987429    7[6-(6,7),6-(6,7)]
  2273   64.563859768   64.563859768   64.563859768    7[6-(1,6),6-(1,6)]
  2274   62.435351002   62.435351002   62.435351002    7[6-(16),27-(7)]
  2275   62.583956978   62.583956978   62.583956978    7[6-(1,6),6-(1,6)]
  2276   61.645202154   61.645202154   61.645202154    7[6-(6,7),6-(6,7)]
  2277   37.721452286   37.721452286   37.721452286    7[6-(16),27-(7)]
  2278   46.474253659   46.474253659   46.474253659    7[6-(1,6),6-(1,6)]
  2279   40.341991814   40.341991814   40.341991814    7[6-(1,6),6-(1,6)]
  2280   44.415970278   44.415970278   44.415970278    7[6-(6,7),6-(6,7)]
  2281   46.499172344   46.499172344   46.499172344    7[6-(6,7),6-(6,7)]
  2282   44.451762571   44.451762571   44.451762571    7[6-(6,7),6-(6,7)]
  2283   48.702890232   48.702890232   48.702890232    7[6-(1,6),6-(1,6)]
  2284   50.831398998   50.831398998   50.831398998    7[6-(16),27-(7)]
  2285   50.682793022   50.682793022   50.682793022    7[6-(1,6),6-(1,6)]
  2286   51.621547846   51.621547846   51.621547846    7[6-(6,7),6-(6,7)]
  2287    28.62024239    28.62024239    28.62024239    7[6-(16),27-(7)]
  2288   47.233593951   47.233593951   47.233593951    7[6-(1,6),6-(1,6)]
  2289   50.266877516   50.266877516   50.266877516    7[6-(1,6),6-(1,6)]
  2290    49.41148702    49.41148702    49.41148702    7[6-(6,7),6-(6,7)]
  2291   49.898987112   49.898987112   49.898987112    7[6-(6,7),6-(6,7)]
  2292   50.323510891   50.323510891   50.323510891    7[6-(6,7),6-(6,7)]
  2293    50.91566946    50.91566946    50.91566946    7[6-(1,6),6-(1,6)]
  2294   50.996315386   50.996315386   50.996315386    7[6-(16),27-(7)]
  2295   53.046896628   53.046896628   53.046896628    7[6-(1,6),6-(1,6)]
  2296   57.278542408   57.278542408   57.278542408    7[6-(6,7),6-(6,7)]
  2297   26.648041739   26.648041739   26.648041739    7[6-(16),27-(7)]
  2298   51.253204375   51.253204375   51.253204375    7[6-(1,6),6-(1,6)]
  2299   50.425904033   50.425904033   50.425904033    7[6-(1,6),6-(1,6)]
  2300   51.173464583   51.173464583   51.173464583    7[6-(6,7),6-(6,7)]
  2301   52.710720914   52.710720914   52.710720914    7[6-(6,7),6-(6,7)]
  2302   52.288009403   52.288009403   52.288009403    7[6-(6,7),6-(6,7)]
  2303    55.65021961    55.65021961    55.65021961    7[6-(1,6),6-(1,6)]
  2304   55.081167458   55.081167458   55.081167458    7[6-(16),27-(7)]
  2305   55.456306934   55.456306934   55.456306934    7[6-(1,6),6-(1,6)]
  2306   55.256957454   55.256957454   55.256957454    7[6-(6,7),6-(6,7)]
  2307   41.312008261   41.312008261   41.312008261    7[6-(16),27-(7)]
  2308   62.013545625   62.013545625   62.013545625    7[6-(1,6),6-(1,6)]
  2309   62.840845967   62.840845967   62.840845967    7[6-(1,6),6-(1,6)]
  2310   62.093285417   62.093285417   62.093285417    7[6-(6,7),6-(6,7)]
  2311   60.556029086   60.556029086   60.556029086    7[6-(6,7),6-(6,7)]
  2312   60.978740597   60.978740597   60.978740597    7[6-(6,7),6-(6,7)]
  2313    57.61653039    57.61653039    57.61653039    7[6-(1,6),6-(1,6)]
  2314   58.185582542   58.185582542   58.185582542    7[6-(16),27-(7)]
  2315   57.810443066   57.810443066   57.810443066    7[6-(1,6),6-(1,6)]
  2316   58.009792546   58.009792546   58.009792546    7[6-(6,7),6-(6,7)]
  2317   50.413218157   50.413218157   50.413218157    7[6-(16),27-(7)]
  2318   61.254205333   61.254205333   61.254205333    7[6-(1,6),6-(1,6)]
  2319   52.915960265   52.915960265   52.915960265    7[6-(1,6),6-(1,6)]
  2320   57.097768675   57.097768675   57.097768675    7[6-(6,7),6-(6,7)]
  2321   57.156214318   57.156214318   57.156214318    7[6-(6,7),6-(6,7)]
  2322   55.106992277   55.106992277   55.106992277    7[6-(6,7),6-(6,7)]
  2323   55.403751162   55.403751162   55.403751162    7[6-(1,6),6-(1,6)]
  2324   58.020666154   58.020666154   58.020666154    7[6-(16),27-(7)]
  2325    55.44633946    55.44633946    55.44633946    7[6-(1,6),6-(1,6)]
  2326   52.352797984   52.352797984   52.352797984    7[6-(6,7),6-(6,7)]
  2327   17.546831843   17.546831843   17.546831843    7[6-(16),27-(7)]
  2328   52.012544667   52.012544667   52.012544667    7[6-(1,6),6-(1,6)]
  2329   60.350789735   60.350789735   60.350789735    7[6-(1,6),6-(1,6)]
  2330   56.168981325   56.168981325   56.168981325    7[6-(6,7),6-(6,7)]
  2331   56.110535682   56.110535682   56.110535682    7[6-(6,7),6-(6,7)]
  2332   58.159757723   58.159757723   58.159757723    7[6-(6,7),6-(6,7)]
  2333   57.862998838   57.862998838   57.862998838    7[6-(1,6),6-(1,6)]
  2334   55.246083846   55.246083846   55.246083846    7[6-(16),27-(7)]
  2335    57.82041054    57.82041054    57.82041054    7[6-(1,6),6-(1,6)]
  2336   60.913952016   60.913952016   60.913952016    7[6-(6,7),6-(6,7)]
  2337   22.906614453   22.906614453   22.906614453    7[6-(16),27-(7)]
  2338   61.412325716   61.412325716   61.412325716    7[6-(1,6),6-(1,6)]
  2339   66.717287219   66.717287219   66.717287219    7[6-(1,6),6-(1,6)]
  2340   63.390869305   63.390869305   63.390869305    7[6-(6,7),6-(6,7)]
  2341    62.84492357    62.84492357    62.84492357    7[6-(6,7),6-(6,7)]
  2342   64.469621832   64.469621832   64.469621832    7[6-(6,7),6-(6,7)]
  2343   63.580704378   63.580704378   63.580704378    7[6-(1,6),6-(1,6)]
  2344    60.88314346    60.88314346    60.88314346    7[6-(16),27-(7)]
  2345   61.406888912   61.406888912   61.406888912    7[6-(1,6),6-(1,6)]
  2346   60.268784608   60.268784608   60.268784608    7[6-(6,7),6-(6,7)]
  2347   46.671790871   46.671790871   46.671790871    7[6-(16),27-(7)]
  2348   71.413326674   71.413326674   71.413326674    7[6-(1,6),6-(1,6)]
  2349   69.207343451   69.207343451   69.207343451    7[6-(1,6),6-(1,6)]
  2350   69.315173397   69.315173397   69.315173397    7[6-(6,7),6-(6,7)]
  2351   67.290416974   67.290416974   67.290416974    7[6-(6,7),6-(6,7)]
  2352   67.288604706   67.288604706   67.288604706    7[6-(6,7),6-(6,7)]
  2353    63.33423593    63.33423593    63.33423593    7[6-(1,6),6-(1,6)]
  2354   63.822642156   63.822642156   63.822642156    7[6-(16),27-(7)]
  2355   61.396921438   61.396921438   61.396921438    7[6-(1,6),6-(1,6)]
  2356   57.364625138   57.364625138   57.364625138    7[6-(6,7),6-(6,7)]
  2357   45.053435547   45.053435547   45.053435547    7[6-(16),27-(7)]
  2358   51.854424284   51.854424284   51.854424284    7[6-(1,6),6-(1,6)]
  2359   46.549462781   46.549462781   46.549462781    7[6-(1,6),6-(1,6)]
  2360   49.875880695   49.875880695   49.875880695    7[6-(6,7),6-(6,7)]
  2361    50.42182643    50.42182643    50.42182643    7[6-(6,7),6-(6,7)]
  2362   48.797128168   48.797128168   48.797128168    7[6-(6,7),6-(6,7)]
  2363   49.686045622   49.686045622   49.686045622    7[6-(1,6),6-(1,6)]
  2364    52.38360654    52.38360654    52.38360654    7[6-(16),27-(7)]
  2365   51.859861088   51.859861088   51.859861088    7[6-(1,6),6-(1,6)]
  2366   52.997965392   52.997965392   52.997965392    7[6-(6,7),6-(6,7)]
  2367   21.288259129   21.288259129   21.288259129    7[6-(16),27-(7)]
  2368   41.853423326   41.853423326   41.853423326    7[6-(1,6),6-(1,6)]
  2369   44.059406549   44.059406549   44.059406549    7[6-(1,6),6-(1,6)]
  2370   43.951576603   43.951576603   43.951576603    7[6-(6,7),6-(6,7)]
  2371   45.976333026   45.976333026   45.976333026    7[6-(6,7),6-(6,7)]
  2372   45.978145294   45.978145294   45.978145294    7[6-(6,7),6-(6,7)]
  2373    49.93251407    49.93251407    49.93251407    7[6-(1,6),6-(1,6)]
  2374   49.444107844   49.444107844   49.444107844    7[6-(16),27-(7)]
  2375   51.869828562   51.869828562   51.869828562    7[6-(1,6),6-(1,6)]
  2376   55.902124862   55.902124862   55.902124862    7[6-(6,7),6-(6,7)]
  2377   66.594959129   66.594959129   66.594959129    7[6-(16),27-(7)]
  2378   64.506773326   64.506773326   64.506773326    7[6-(1,6),6-(1,6)]
  2379   66.712756549   66.712756549   66.712756549    7[6-(1,6),6-(1,6)]
  2380   66.604926603   66.604926603   66.604926603    7[6-(6,7),6-(6,7)]
  2381   68.629683026   68.629683026   68.629683026    7[6-(6,7),6-(6,7)]
  2382   68.631495294   68.631495294   68.631495294    7[6-(6,7),6-(6,7)]
  2383    49.93251407    49.93251407    49.93251407    7[6-(1,6),6-(1,6)]
  2384   72.097457844   72.097457844   72.097457844    7[6-(16),27-(7)]
  2385   74.523178562   74.523178562   74.523178562    7[6-(1,6),6-(1,6)]
  2386   78.555474862   78.555474862   78.555474862    7[6-(6,7),6-(6,7)]
  2387   45.053435547   45.053435547   45.053435547    7[6-(16),27-(7)]
  2388   51.854424284   51.854424284   51.854424284    7[6-(1,6),6-(1,6)]
  2389   46.549462781   46.549462781   46.549462781    7[6-(1,6),6-(1,6)]
  2390   49.875880695   49.875880695   49.875880695    7[6-(6,7),6-(6,7)]
  2391    50.42182643    50.42182643    50.42182643    7[6-(6,7),6-(6,7)]
  2392   48.797128168   48.797128168   48.797128168    7[6-(6,7),6-(6,7)]
  2393   49.686045622   49.686045622   49.686045622    7[6-(1,6),6-(1,6)]
  2394    52.38360654    52.38360654    52.38360654    7[6-(16),27-(7)]
  2395   51.859861088   51.859861088   51.859861088    7[6-(1,6),6-(1,6)]
  2396   75.651315392   75.651315392   75.651315392    7[6-(6,7),6-(6,7)]
  2397   46.671790871   46.671790871   46.671790871    7[6-(16),27-(7)]
  2398   48.759976674   48.759976674   48.759976674    7[6-(1,6),6-(1,6)]
  2399   46.553993451   46.553993451   46.553993451    7[6-(1,6),6-(1,6)]
  2400   46.661823397   46.661823397   46.661823397    7[6-(6,7),6-(6,7)]
  2401   44.637066974   44.637066974   44.637066974    7[6-(6,7),6-(6,7)]
  2402   44.635254706   44.635254706   44.635254706    7[6-(6,7),6-(6,7)]
  2403    18.02753593    18.02753593    18.02753593    7[6-(1,6),6-(1,6)]
  2404   41.169292156   41.169292156   41.169292156    7[6-(16),27-(7)]
  2405   38.743571438   38.743571438   38.743571438    7[6-(1,6),6-(1,6)]
  2406   80.017975138   80.017975138   80.017975138    7[6-(6,7),6-(6,7)]
  2407   68.213314453   68.213314453   68.213314453    7[6-(16),27-(7)]
  2408   61.412325716   61.412325716   61.412325716    7[6-(1,6),6-(1,6)]
  2409   66.717287219   66.717287219   66.717287219    7[6-(1,6),6-(1,6)]
  2410   63.390869305   63.390869305   63.390869305    7[6-(6,7),6-(6,7)]
  2411    62.84492357    62.84492357    62.84492357    7[6-(6,7),6-(6,7)]
  2412   64.469621832   64.469621832   64.469621832    7[6-(6,7),6-(6,7)]
  2413   18.274004378   18.274004378   18.274004378    7[6-(1,6),6-(1,6)]
  2414    60.88314346    60.88314346    60.88314346    7[6-(16),27-(7)]
  2415   61.406888912   61.406888912   61.406888912    7[6-(1,6),6-(1,6)]
  2416   82.922134608   82.922134608   82.922134608    7[6-(6,7),6-(6,7)]
  2417   52.891947714   52.891947714   52.891947714    7[6-(16),27-(7)]
  2418   44.139146341   44.139146341   44.139146341    7[6-(1,6),6-(1,6)]
  2419   50.271408186   50.271408186   50.271408186    7[6-(1,6),6-(1,6)]
  2420   46.197429722   46.197429722   46.197429722    7[6-(6,7),6-(6,7)]
  2421   44.114227656   44.114227656   44.114227656    7[6-(6,7),6-(6,7)]
  2422   46.161637429   46.161637429   46.161637429    7[6-(6,7),6-(6,7)]
  2423   19.257159768   19.257159768   19.257159768    7[6-(1,6),6-(1,6)]
  2424   39.782001002   39.782001002   39.782001002    7[6-(16),27-(7)]
  2425   39.930606978   39.930606978   39.930606978    7[6-(1,6),6-(1,6)]
  2426   84.298552154   84.298552154   84.298552154    7[6-(6,7),6-(6,7)]
  2427    61.99315761    61.99315761    61.99315761    7[6-(16),27-(7)]
  2428   66.033156049   66.033156049   66.033156049    7[6-(1,6),6-(1,6)]
  2429   62.999872484   62.999872484   62.999872484    7[6-(1,6),6-(1,6)]
  2430    63.85526298    63.85526298    63.85526298    7[6-(6,7),6-(6,7)]
  2431   63.367762888   63.367762888   63.367762888    7[6-(6,7),6-(6,7)]
  2432   62.943239109   62.943239109   62.943239109    7[6-(6,7),6-(6,7)]
  2433    17.04438054    17.04438054    17.04438054    7[6-(1,6),6-(1,6)]
  2434   62.270434614   62.270434614   62.270434614    7[6-(16),27-(7)]
  2435   60.219853372   60.219853372   60.219853372    7[6-(1,6),6-(1,6)]
  2436   78.641557592   78.641557592   78.641557592    7[6-(6,7),6-(6,7)]
  2437    51.27359239    51.27359239    51.27359239    7[6-(16),27-(7)]
  2438   47.233593951   47.233593951   47.233593951    7[6-(1,6),6-(1,6)]
  2439   50.266877516   50.266877516   50.266877516    7[6-(1,6),6-(1,6)]
  2440    49.41148702    49.41148702    49.41148702    7[6-(6,7),6-(6,7)]
  2441   49.898987112   49.898987112   49.898987112    7[6-(6,7),6-(6,7)]
  2442   50.323510891   50.323510891   50.323510891    7[6-(6,7),6-(6,7)]
  2443    50.91566946    50.91566946    50.91566946    7[6-(1,6),6-(1,6)]
  2444   50.996315386   50.996315386   50.996315386    7[6-(16),27-(7)]
  2445   53.046896628   53.046896628   53.046896628    7[6-(1,6),6-(1,6)]
  2446   79.931892408   79.931892408   79.931892408    7[6-(6,7),6-(6,7)]
  2447   60.374802286   60.374802286   60.374802286    7[6-(16),27-(7)]
  2448   69.127603659   69.127603659   69.127603659    7[6-(1,6),6-(1,6)]
  2449   62.995341814   62.995341814   62.995341814    7[6-(1,6),6-(1,6)]
  2450   67.069320278   67.069320278   67.069320278    7[6-(6,7),6-(6,7)]
  2451   69.152522344   69.152522344   69.152522344    7[6-(6,7),6-(6,7)]
  2452   67.105112571   67.105112571   67.105112571    7[6-(6,7),6-(6,7)]
  2453   48.702890232   48.702890232   48.702890232    7[6-(1,6),6-(1,6)]
  2454   73.484748998   73.484748998   73.484748998    7[6-(16),27-(7)]
  2455   73.336143022   73.336143022   73.336143022    7[6-(1,6),6-(1,6)]
  2456   74.274897846   74.274897846   74.274897846    7[6-(6,7),6-(6,7)]
  2457   50.413218157   50.413218157   50.413218157    7[6-(16),27-(7)]
  2458   61.254205333   61.254205333   61.254205333    7[6-(1,6),6-(1,6)]
  2459   52.915960265   52.915960265   52.915960265    7[6-(1,6),6-(1,6)]
  2460   57.097768675   57.097768675   57.097768675    7[6-(6,7),6-(6,7)]
  2461   57.156214318   57.156214318   57.156214318    7[6-(6,7),6-(6,7)]
  2462   55.106992277   55.106992277   55.106992277    7[6-(6,7),6-(6,7)]
  2463   32.750401162   32.750401162   32.750401162    7[6-(1,6),6-(1,6)]
  2464   58.020666154   58.020666154   58.020666154    7[6-(16),27-(7)]
  2465    55.44633946    55.44633946    55.44633946    7[6-(1,6),6-(1,6)]
  2466   75.006147984   75.006147984   75.006147984    7[6-(6,7),6-(6,7)]
  2467   62.853531843   62.853531843   62.853531843    7[6-(16),27-(7)]
  2468   52.012544667   52.012544667   52.012544667    7[6-(1,6),6-(1,6)]
  2469   60.350789735   60.350789735   60.350789735    7[6-(1,6),6-(1,6)]
  2470   56.168981325   56.168981325   56.168981325    7[6-(6,7),6-(6,7)]
  2471   56.110535682   56.110535682   56.110535682    7[6-(6,7),6-(6,7)]
  2472   58.159757723   58.159757723   58.159757723    7[6-(6,7),6-(6,7)]
  2473   35.209648838   35.209648838   35.209648838    7[6-(1,6),6-(1,6)]
  2474   55.246083846   55.246083846   55.246083846    7[6-(16),27-(7)]
  2475    57.82041054    57.82041054    57.82041054    7[6-(1,6),6-(1,6)]
  2476   83.567302016   83.567302016   83.567302016    7[6-(6,7),6-(6,7)]
  2477   71.954741739   71.954741739   71.954741739    7[6-(16),27-(7)]
  2478   73.906554375   73.906554375   73.906554375    7[6-(1,6),6-(1,6)]
  2479   73.079254033   73.079254033   73.079254033    7[6-(1,6),6-(1,6)]
  2480   73.826814583   73.826814583   73.826814583    7[6-(6,7),6-(6,7)]
  2481   75.364070914   75.364070914   75.364070914    7[6-(6,7),6-(6,7)]
  2482   74.941359403   74.941359403   74.941359403    7[6-(6,7),6-(6,7)]
  2483    32.99686961    32.99686961    32.99686961    7[6-(1,6),6-(1,6)]
  2484   77.734517458   77.734517458   77.734517458    7[6-(16),27-(7)]
  2485   78.109656934   78.109656934   78.109656934    7[6-(1,6),6-(1,6)]
  2486   77.910307454   77.910307454   77.910307454    7[6-(6,7),6-(6,7)]
  2487   41.312008261   41.312008261   41.312008261    7[6-(16),27-(7)]
  2488   39.360195625   39.360195625   39.360195625    7[6-(1,6),6-(1,6)]
  2489   40.187495967   40.187495967   40.187495967    7[6-(1,6),6-(1,6)]
  2490   39.439935417   39.439935417   39.439935417    7[6-(6,7),6-(6,7)]
  2491   37.902679086   37.902679086   37.902679086    7[6-(6,7),6-(6,7)]
  2492   38.325390597   38.325390597   38.325390597    7[6-(6,7),6-(6,7)]
  2493    34.96318039    34.96318039    34.96318039    7[6-(1,6),6-(1,6)]
  2494   35.532232542   35.532232542   35.532232542    7[6-(16),27-(7)]
  2495   35.157093066   35.157093066   35.157093066    7[6-(1,6),6-(1,6)]
  2496   80.663142546   80.663142546   80.663142546    7[6-(6,7),6-(6,7)]
  2497  50.7373875955  50.7373875955  50.7373875955    16[6-(7)]
  2498    28.70179445    28.70179445    28.70179445    16[6-(7)]
  2499    58.27347754    58.27347754    58.27347754    16[6-(7)]
  2500   28.227886368   28.227886368   28.227886368    16[6-(7)]
  2501   54.993725527   54.993725527   54.993725527    16[6-(7)]
  2502   39.732163632   39.732163632   39.732163632    16[6-(7)]
  2503  62.5298154715  62.5298154715  62.5298154715    16[6-(7)]
  2504    39.25825555    39.25825555    39.25825555    16[6-(7)]
  2505   65.995551488   65.995551488   65.995551488    16[6-(7)]
  2506    37.62721435    37.62721435    37.62721435    16[6-(7)]
  2507   47.271651579   47.271651579   47.271651579    16[6-(7)]
  2508    30.33283565    30.33283565    30.33283565    16[6-(7)]
  2509  39.7355616345  39.7355616345  39.7355616345    16[6-(7)]
  2510   30.806743732   30.806743732   30.806743732    16[6-(7)]
  2511  73.5316414325  73.5316414325  73.5316414325    16[6-(7)]
  2512   37.153306268   37.153306268   37.153306268    16[6-(7)]
  2513  67.6354274945  67.6354274945  67.6354274945    16[6-(7)]
  2514   31.875075718   31.875075718   31.875075718    16[6-(7)]
  2515   41.375437641   41.375437641   41.375437641    16[6-(7)]
  2516     25.0546051     25.0546051     25.0546051    16[6-(7)]
  2517  45.6317755725  45.6317755725  45.6317755725    16[6-(7)]
  2518   36.084974282   36.084974282   36.084974282    16[6-(7)]
  2519   71.891765426   71.891765426   71.891765426    16[6-(7)]
  2520     42.9054449     42.9054449     42.9054449    16[6-(7)]
  2521   26.584612359   26.584612359   26.584612359    16[6-(7)]
  2522     20.2520949     20.2520949     20.2520949    16[6-(7)]
  2523  45.6313225055  45.6313225055  45.6313225055    16[6-(7)]
  2524   36.084974282   36.084974282   36.084974282    16[6-(7)]
  2525   41.374984574   41.374984574   41.374984574    16[6-(7)]
  2526     47.7079551     47.7079551     47.7079551    16[6-(7)]
  2527  22.3282744275  22.3282744275  22.3282744275    16[6-(7)]
  2528   31.875075718   31.875075718   31.875075718    16[6-(7)]
  2529   35.619674473   35.619674473   35.619674473    16[6-(7)]
  2530   50.881236368   50.881236368   50.881236368    16[6-(7)]
  2531  28.0835845285  28.0835845285  28.0835845285    16[6-(7)]
  2532    28.70179445    28.70179445    28.70179445    16[6-(7)]
  2533  39.8760124045  39.8760124045  39.8760124045    16[6-(7)]
  2534    39.25825555    39.25825555    39.25825555    16[6-(7)]
  2535    32.33992246    32.33992246    32.33992246    16[6-(7)]
  2536   17.078813632   17.078813632   17.078813632    16[6-(7)]
  2537  39.7351085675  39.7351085675  39.7351085675    16[6-(7)]
  2538   30.806743732   30.806743732   30.806743732    16[6-(7)]
  2539  28.2244883655  28.2244883655  28.2244883655    16[6-(7)]
  2540   37.153306268   37.153306268   37.153306268    16[6-(7)]
  2541   20.688398421   20.688398421   20.688398421    16[6-(7)]
  2542    14.97386435    14.97386435    14.97386435    16[6-(7)]
  2543   47.271198512   47.271198512   47.271198512    16[6-(7)]
  2544    52.98618565    52.98618565    52.98618565    16[6-(7)]
  2545  39.8760124045  39.8760124045  39.8760124045    16[6-(7)]
  2546    61.91160555    61.91160555    61.91160555    16[6-(7)]
  2547    32.33992246    32.33992246    32.33992246    16[6-(7)]
  2548   62.385513632   62.385513632   62.385513632    16[6-(7)]
  2549   35.619674473   35.619674473   35.619674473    16[6-(7)]
  2550   50.881236368   50.881236368   50.881236368    16[6-(7)]
  2551  28.0835845285  28.0835845285  28.0835845285    16[6-(7)]
  2552    51.35514445    51.35514445    51.35514445    16[6-(7)]
  2553   24.617848512   24.617848512   24.617848512    16[6-(7)]
  2554    52.98618565    52.98618565    52.98618565    16[6-(7)]
  2555   43.341748421   43.341748421   43.341748421    16[6-(7)]
  2556    60.28056435    60.28056435    60.28056435    16[6-(7)]
  2557  50.8778383655  50.8778383655  50.8778383655    16[6-(7)]
  2558   59.806656268   59.806656268   59.806656268    16[6-(7)]
  2559  17.0817585675  17.0817585675  17.0817585675    16[6-(7)]
  2560   53.460093732   53.460093732   53.460093732    16[6-(7)]
  2561  22.9779725055  22.9779725055  22.9779725055    16[6-(7)]
  2562   58.738324282   58.738324282   58.738324282    16[6-(7)]
  2563   49.237962359   49.237962359   49.237962359    16[6-(7)]
  2564     65.5587949     65.5587949     65.5587949    16[6-(7)]
  2565  44.9816244275  44.9816244275  44.9816244275    16[6-(7)]
  2566   54.528425718   54.528425718   54.528425718    16[6-(7)]
  2567   18.721634574   18.721634574   18.721634574    16[6-(7)]
  2568     47.7079551     47.7079551     47.7079551    16[6-(7)]
  2569   64.028787641   64.028787641   64.028787641    16[6-(7)]
  2570     70.3613051     70.3613051     70.3613051    16[6-(7)]
  2571  44.9820774945  44.9820774945  44.9820774945    16[6-(7)]
  2572   54.528425718   54.528425718   54.528425718    16[6-(7)]
  2573   49.238415426   49.238415426   49.238415426    16[6-(7)]
  2574     42.9054449     42.9054449     42.9054449    16[6-(7)]
  2575  68.2851255725  68.2851255725  68.2851255725    16[6-(7)]
  2576   58.738324282   58.738324282   58.738324282    16[6-(7)]
  2577   54.993725527   54.993725527   54.993725527    16[6-(7)]
  2578   39.732163632   39.732163632   39.732163632    16[6-(7)]
  2579  62.5298154715  62.5298154715  62.5298154715    16[6-(7)]
  2580    61.91160555    61.91160555    61.91160555    16[6-(7)]
  2581  50.7373875955  50.7373875955  50.7373875955    16[6-(7)]
  2582    51.35514445    51.35514445    51.35514445    16[6-(7)]
  2583    58.27347754    58.27347754    58.27347754    16[6-(7)]
  2584   73.534586368   73.534586368   73.534586368    16[6-(7)]
  2585  50.8782914325  50.8782914325  50.8782914325    16[6-(7)]
  2586   59.806656268   59.806656268   59.806656268    16[6-(7)]
  2587  62.3889116345  62.3889116345  62.3889116345    16[6-(7)]
  2588   53.460093732   53.460093732   53.460093732    16[6-(7)]
  2589   69.925001579   69.925001579   69.925001579    16[6-(7)]
  2590    75.63953565    75.63953565    75.63953565    16[6-(7)]
  2591   43.342201488   43.342201488   43.342201488    16[6-(7)]
  2592    37.62721435    37.62721435    37.62721435    16[6-(7)]
  2593   50.824149926   50.824149926   50.824149926    27[7-(6),7-(6)]
  2594   62.150824926   62.150824926   62.150824926    27[7-(6),7-(6)]
  2595   51.115925074   51.115925074   51.115925074    27[7-(6),7-(6)]
  2596   62.442600074   62.442600074   62.442600074    27[7-(6),7-(6)]
  2597   62.150824926   62.150824926   62.150824926    27[7-(6),7-(6)]
  2598   51.115925074   51.115925074   51.115925074    27[7-(6),7-(6)]
  2599   39.789250074   39.789250074   39.789250074    27[7-(6),7-(6)]
  2600   73.477499926   73.477499926   73.477499926    27[7-(6),7-(6)]
  2601   67.668274852   67.668274852   67.668274852    27[7-(6),7-(6)]
  2602        45.3067        45.3067        45.3067    27[7-(6),7-(6)]
  2603   45.598475148   45.598475148   45.598475148    27[7-(6),7-(6)]
  2604       67.96005       67.96005       67.96005    27[7-(6),7-(6)]
  2605   39.789250074   39.789250074   39.789250074    27[7-(6),7-(6)]
  2606   28.462575074   28.462575074   28.462575074    27[7-(6),7-(6)]
  2607   39.497474926   39.497474926   39.497474926    27[7-(6),7-(6)]
  2608   28.170799926   28.170799926   28.170799926    27[7-(6),7-(6)]
  2609   28.462575074   28.462575074   28.462575074    27[7-(6),7-(6)]
  2610   39.497474926   39.497474926   39.497474926    27[7-(6),7-(6)]
  2611   50.824149926   50.824149926   50.824149926    27[7-(6),7-(6)]
  2612   17.135900074   17.135900074   17.135900074    27[7-(6),7-(6)]
  2613   22.945125148   22.945125148   22.945125148    27[7-(6),7-(6)]
  2614        45.3067        45.3067        45.3067    27[7-(6),7-(6)]
  2615   45.014924852   45.014924852   45.014924852    27[7-(6),7-(6)]
  2616       22.65335       22.65335       22.65335    27[7-(6),7-(6)]
  2617   28.220637296   28.220637296   28.220637296    27[7-(6),7-(6)]
  2618   39.739412704   39.739412704   39.739412704    27[7-(6),7-(6)]
  2619      33.980025      33.980025      33.980025    27[7-(6),7-(6)]
  2620      33.980025      33.980025      33.980025    27[7-(6),7-(6)]
  2621   28.220637296   28.220637296   28.220637296    27[7-(6),7-(6)]
  2622   39.739412704   39.739412704   39.739412704    27[7-(6),7-(6)]
  2623   39.739412704   39.739412704   39.739412704    27[7-(6),7-(6)]
  2624   73.527337296   73.527337296   73.527337296    27[7-(6),7-(6)]
  2625   73.527337296   73.527337296   73.527337296    27[7-(6),7-(6)]
  2626   39.739412704   39.739412704   39.739412704    27[7-(6),7-(6)]
  2627      56.633375      56.633375      56.633375    27[7-(6),7-(6)]
  2628      56.633375      56.633375      56.633375    27[7-(6),7-(6)]
  2629   62.392762704   62.392762704   62.392762704    27[7-(6),7-(6)]
  2630   50.873987296   50.873987296   50.873987296    27[7-(6),7-(6)]
  2631      56.633375      56.633375      56.633375    27[7-(6),7-(6)]
  2632      56.633375      56.633375      56.633375    27[7-(6),7-(6)]
  2633   62.392762704   62.392762704   62.392762704    27[7-(6),7-(6)]
  2634   50.873987296   50.873987296   50.873987296    27[7-(6),7-(6)]
  2635   50.873987296   50.873987296   50.873987296    27[7-(6),7-(6)]
  2636   17.086062704   17.086062704   17.086062704    27[7-(6),7-(6)]
  2637   17.086062704   17.086062704   17.086062704    27[7-(6),7-(6)]
  2638   50.873987296   50.873987296   50.873987296    27[7-(6),7-(6)]
  2639      33.980025      33.980025      33.980025    27[7-(6),7-(6)]
  2640      33.980025      33.980025      33.980025    27[7-(6),7-(6)]
