# Supplementary material for: A collection of forcefield precursors for metal–organic frameworks
Source: RSC Adv. 2019 Nov 13;9(63):36492–507. doi: 10.1039/c9ra07327b (PMC9075174; doi:10.1039/c9ra07327b)
Supplement: RA-009-C9RA07327B-s3256 [file RA-009-C9RA07327B-s3256.txt]

ROSCEH_clean

14.299    0.00000000    0.00000000
0.0    19.031    0.00000000
0.0    -9.51538197    16.81358743

     1     9.53185639     9.53185639     9.53185639    27[7-(6,6),7-(6,6)]
     2     9.53185639     9.53185639     9.53185639    27[7-(6,6),7-(6,6)]
     3    11.91664361    11.91664361    11.91664361    27[7-(6,6),7-(6,6)]
     4    11.91664361    11.91664361    11.91664361    27[7-(6,6),7-(6,6)]
     5     4.76714361     4.76714361     4.76714361    27[7-(6,6),7-(6,6)]
     6     4.76714361     4.76714361     4.76714361    27[7-(6,6),7-(6,6)]
     7     2.38235639     2.38235639     2.38235639    27[7-(6,6),7-(6,6)]
     8     2.38235639     2.38235639     2.38235639    27[7-(6,6),7-(6,6)]
     9     10.0293186     10.0293186     10.0293186    1[6-(6,7)]
    10      8.9568936      8.9568936      8.9568936    1[6-(6,6)]
    11      6.6476051      6.6476051      6.6476051    1[6-(6,6)]
    12      6.6404556      6.6404556      6.6404556    1[6-(6,7)]
    13      4.4927458      4.4927458      4.4927458    1[6-(6,7)]
    14      8.9897813      8.9897813      8.9897813    1[6-(6,7)]
    15      8.8196232      8.8196232      8.8196232    1[6-(6,6)]
    16      8.7910252      8.7910252      8.7910252    1[6-(6,6)]
    17      9.2028364      9.2028364      9.2028364    1[6-(6,7)]
    18      9.0827248      9.0827248      9.0827248    1[6-(6,7)]
    19     11.9153567     11.9153567     11.9153567    1[6-(6,7)]
    20     12.4844569     12.4844569     12.4844569    1[6-(6,6)]
    21     10.9644732     10.9644732     10.9644732    1[6-(6,6)]
    22      8.3849336      8.3849336      8.3849336    1[6-(6,7)]
    23      8.6265867      8.6265867      8.6265867    1[6-(6,7)]
    24     10.0293186     10.0293186     10.0293186    1[6-(6,7)]
    25      8.9568936      8.9568936      8.9568936    1[6-(6,6)]
    26      6.6476051      6.6476051      6.6476051    1[6-(6,6)]
    27      6.6404556      6.6404556      6.6404556    1[6-(6,7)]
    28      4.4927458      4.4927458      4.4927458    1[6-(6,7)]
    29      8.9897813      8.9897813      8.9897813    1[6-(6,7)]
    30      8.8196232      8.8196232      8.8196232    1[6-(6,6)]
    31      8.7910252      8.7910252      8.7910252    1[6-(6,6)]
    32      9.2028364      9.2028364      9.2028364    1[6-(6,7)]
    33      9.0827248      9.0827248      9.0827248    1[6-(6,7)]
    34     11.9153567     11.9153567     11.9153567    1[6-(6,7)]
    35     12.4844569     12.4844569     12.4844569    1[6-(6,6)]
    36     10.9644732     10.9644732     10.9644732    1[6-(6,6)]
    37      8.3849336      8.3849336      8.3849336    1[6-(6,7)]
    38      8.6265867      8.6265867      8.6265867    1[6-(6,7)]
    39     11.4191814     11.4191814     11.4191814    1[6-(6,7)]
    40     12.4916064     12.4916064     12.4916064    1[6-(6,6)]
    41      0.5018949      0.5018949      0.5018949    1[6-(6,6)]
    42      0.5090444      0.5090444      0.5090444    1[6-(6,7)]
    43      2.6567542      2.6567542      2.6567542    1[6-(6,7)]
    44     12.4587187     12.4587187     12.4587187    1[6-(6,7)]
    45     12.6288768     12.6288768     12.6288768    1[6-(6,6)]
    46     12.6574748     12.6574748     12.6574748    1[6-(6,6)]
    47     12.2456636     12.2456636     12.2456636    1[6-(6,7)]
    48     12.3657752     12.3657752     12.3657752    1[6-(6,7)]
    49      9.5331433      9.5331433      9.5331433    1[6-(6,7)]
    50      8.9640431      8.9640431      8.9640431    1[6-(6,6)]
    51     10.4840268     10.4840268     10.4840268    1[6-(6,6)]
    52     13.0635664     13.0635664     13.0635664    1[6-(6,7)]
    53     12.8219133     12.8219133     12.8219133    1[6-(6,7)]
    54     11.4191814     11.4191814     11.4191814    1[6-(6,7)]
    55     12.4916064     12.4916064     12.4916064    1[6-(6,6)]
    56      0.5018949      0.5018949      0.5018949    1[6-(6,6)]
    57      0.5090444      0.5090444      0.5090444    1[6-(6,7)]
    58      2.6567542      2.6567542      2.6567542    1[6-(6,7)]
    59     12.4587187     12.4587187     12.4587187    1[6-(6,7)]
    60     12.6288768     12.6288768     12.6288768    1[6-(6,6)]
    61     12.6574748     12.6574748     12.6574748    1[6-(6,6)]
    62     12.2456636     12.2456636     12.2456636    1[6-(6,7)]
    63     12.3657752     12.3657752     12.3657752    1[6-(6,7)]
    64      9.5331433      9.5331433      9.5331433    1[6-(6,7)]
    65      8.9640431      8.9640431      8.9640431    1[6-(6,6)]
    66     10.4840268     10.4840268     10.4840268    1[6-(6,6)]
    67     13.0635664     13.0635664     13.0635664    1[6-(6,7)]
    68     12.8219133     12.8219133     12.8219133    1[6-(6,7)]
    69      4.2696814      4.2696814      4.2696814    1[6-(6,7)]
    70      5.3421064      5.3421064      5.3421064    1[6-(6,6)]
    71      7.6513949      7.6513949      7.6513949    1[6-(6,6)]
    72      7.6585444      7.6585444      7.6585444    1[6-(6,7)]
    73      9.8062542      9.8062542      9.8062542    1[6-(6,7)]
    74      5.3092187      5.3092187      5.3092187    1[6-(6,7)]
    75      5.4793768      5.4793768      5.4793768    1[6-(6,6)]
    76      5.5079748      5.5079748      5.5079748    1[6-(6,6)]
    77      5.0961636      5.0961636      5.0961636    1[6-(6,7)]
    78      5.2162752      5.2162752      5.2162752    1[6-(6,7)]
    79      2.3836433      2.3836433      2.3836433    1[6-(6,7)]
    80      1.8145431      1.8145431      1.8145431    1[6-(6,6)]
    81      3.3345268      3.3345268      3.3345268    1[6-(6,6)]
    82      5.9140664      5.9140664      5.9140664    1[6-(6,7)]
    83      5.6724133      5.6724133      5.6724133    1[6-(6,7)]
    84      4.2696814      4.2696814      4.2696814    1[6-(6,7)]
    85      5.3421064      5.3421064      5.3421064    1[6-(6,6)]
    86      7.6513949      7.6513949      7.6513949    1[6-(6,6)]
    87      7.6585444      7.6585444      7.6585444    1[6-(6,7)]
    88      9.8062542      9.8062542      9.8062542    1[6-(6,7)]
    89      5.3092187      5.3092187      5.3092187    1[6-(6,7)]
    90      5.4793768      5.4793768      5.4793768    1[6-(6,6)]
    91      5.5079748      5.5079748      5.5079748    1[6-(6,6)]
    92      5.0961636      5.0961636      5.0961636    1[6-(6,7)]
    93      5.2162752      5.2162752      5.2162752    1[6-(6,7)]
    94      2.3836433      2.3836433      2.3836433    1[6-(6,7)]
    95      1.8145431      1.8145431      1.8145431    1[6-(6,6)]
    96      3.3345268      3.3345268      3.3345268    1[6-(6,6)]
    97      5.9140664      5.9140664      5.9140664    1[6-(6,7)]
    98      5.6724133      5.6724133      5.6724133    1[6-(6,7)]
    99      2.8798186      2.8798186      2.8798186    1[6-(6,7)]
   100      1.8073936      1.8073936      1.8073936    1[6-(6,6)]
   101     13.7971051     13.7971051     13.7971051    1[6-(6,6)]
   102     13.7899556     13.7899556     13.7899556    1[6-(6,7)]
   103     11.6422458     11.6422458     11.6422458    1[6-(6,7)]
   104      1.8402813      1.8402813      1.8402813    1[6-(6,7)]
   105      1.6701232      1.6701232      1.6701232    1[6-(6,6)]
   106      1.6415252      1.6415252      1.6415252    1[6-(6,6)]
   107      2.0533364      2.0533364      2.0533364    1[6-(6,7)]
   108      1.9332248      1.9332248      1.9332248    1[6-(6,7)]
   109      4.7658567      4.7658567      4.7658567    1[6-(6,7)]
   110      5.3349569      5.3349569      5.3349569    1[6-(6,6)]
   111      3.8149732      3.8149732      3.8149732    1[6-(6,6)]
   112      1.2354336      1.2354336      1.2354336    1[6-(6,7)]
   113      1.4770867      1.4770867      1.4770867    1[6-(6,7)]
   114      2.8798186      2.8798186      2.8798186    1[6-(6,7)]
   115      1.8073936      1.8073936      1.8073936    1[6-(6,6)]
   116     13.7971051     13.7971051     13.7971051    1[6-(6,6)]
   117     13.7899556     13.7899556     13.7899556    1[6-(6,7)]
   118     11.6422458     11.6422458     11.6422458    1[6-(6,7)]
   119      1.8402813      1.8402813      1.8402813    1[6-(6,7)]
   120      1.6701232      1.6701232      1.6701232    1[6-(6,6)]
   121      1.6415252      1.6415252      1.6415252    1[6-(6,6)]
   122      2.0533364      2.0533364      2.0533364    1[6-(6,7)]
   123      1.9332248      1.9332248      1.9332248    1[6-(6,7)]
   124      4.7658567      4.7658567      4.7658567    1[6-(6,7)]
   125      5.3349569      5.3349569      5.3349569    1[6-(6,6)]
   126      3.8149732      3.8149732      3.8149732    1[6-(6,6)]
   127      1.2354336      1.2354336      1.2354336    1[6-(6,7)]
   128      1.4770867      1.4770867      1.4770867    1[6-(6)]
   129      9.0998836      9.0998836      9.0998836    6[1-(0),6-(1,6),7-(6)]
   130      8.4635781      8.4635781      8.4635781    6[1-(0),6-(1,6),6-(1,7)]
   131      7.0980236      7.0980236      7.0980236    6[1-(0),6-(1,6),6-(6,6)]
   132      6.3930829      6.3930829      6.3930829    6[6-(1,6),6-(1,7),6-(1,7)]
   133      7.1123226      7.1123226      7.1123226    6[1-(0),6-(6,6),7-(6)]
   134      4.9374447      4.9374447      4.9374447    6[1-(0),6-(6,6),7-(7)]
   135      8.9983607      8.9983607      8.9983607    6[1-(0),6-(1,6),7-(6,27)]
   136      8.8868285      8.8868285      8.8868285    6[1-(0),6-(1,6),6-(1,7)]
   137      8.8768192      8.8768192      8.8768192    6[1-(0),6-(1,6),6-(6,6)]
   138      8.9969308      8.9969308      8.9969308    6[6-(1,6),6-(1,7),6-(1,7)]
   139      9.1184723      9.1184723      9.1184723    6[1-(0),6-(6,6),7-(6,27)]
   140       8.994071       8.994071       8.994071    6[1-(0),6-(6,6),7-(7)]
   141     11.2947801     11.2947801     11.2947801    6[1-(0),6-(1,6),7-(6,27)]
   142     11.6493953     11.6493953     11.6493953    6[1-(0),6-(1,6),6-(1,7)]
   143     10.7485583     10.7485583     10.7485583    6[1-(0),6-(1,6),6-(6,6)]
   144      9.5202742      9.5202742      9.5202742    6[6-(1,6),6-(1,7),6-(1,7)]
   145      9.2300045      9.2300045      9.2300045    6[1-(0),6-(6,6),7-(6,27)]
   146      8.5336432      8.5336432      8.5336432    6[1-(0),6-(6,6),7-(7)]
   147      9.0998836      9.0998836      9.0998836    6[1-(0),6-(1,6),7-(6)]
   148      8.4635781      8.4635781      8.4635781    6[1-(0),6-(1,6),6-(1,7)]
   149      7.0980236      7.0980236      7.0980236    6[1-(0),6-(1,6),6-(6,6)]
   150      6.3930829      6.3930829      6.3930829    6[6-(1,6),6-(1,7),6-(1,7)]
   151      7.1123226      7.1123226      7.1123226    6[1-(0),6-(6,6),7-(6)]
   152      4.9374447      4.9374447      4.9374447    6[1-(0),6-(6,6),7-(7)]
   153      8.9983607      8.9983607      8.9983607    6[1-(0),6-(1,6),7-(6,27)]
   154      8.8868285      8.8868285      8.8868285    6[1-(0),6-(1,6),6-(1,7)]
   155      8.8768192      8.8768192      8.8768192    6[1-(0),6-(1,6),6-(6,6)]
   156      8.9969308      8.9969308      8.9969308    6[6-(1,6),6-(1,7),6-(1,7)]
   157      9.1184723      9.1184723      9.1184723    6[1-(0),6-(6,6),7-(6,27)]
   158       8.994071       8.994071       8.994071    6[1-(0),6-(6,6),7-(7)]
   159     11.2947801     11.2947801     11.2947801    6[1-(0),6-(1,6),7-(6,27)]
   160     11.6493953     11.6493953     11.6493953    6[1-(0),6-(1,6),6-(1,7)]
   161     10.7485583     10.7485583     10.7485583    6[1-(0),6-(1,6),6-(6,6)]
   162      9.5202742      9.5202742      9.5202742    6[6-(1,6),6-(1,7),6-(1,7)]
   163      9.2300045      9.2300045      9.2300045    6[1-(0),6-(6,6),7-(6,27)]
   164      8.5336432      8.5336432      8.5336432    6[1-(0),6-(6,6),7-(7)]
   165     12.3486164     12.3486164     12.3486164    6[1-(0),6-(1,6),7-(6)]
   166     12.9849219     12.9849219     12.9849219    6[1-(0),6-(1,6),6-(1,7)]
   167      0.0514764      0.0514764      0.0514764    6[1-(0),6-(1,6),6-(6,6)]
   168      0.7564171      0.7564171      0.7564171    6[6-(1,6),6-(1,7),6-(1,7)]
   169      0.0371774      0.0371774      0.0371774    6[1-(0),6-(6,6),7-(6)]
   170      2.2120553      2.2120553      2.2120553    6[1-(0),6-(6,6),7-(7)]
   171     12.4501393     12.4501393     12.4501393    6[1-(0),6-(1,6),7-(6,27)]
   172     12.5616715     12.5616715     12.5616715    6[1-(0),6-(1,6),6-(1,7)]
   173     12.5716808     12.5716808     12.5716808    6[1-(0),6-(1,6),6-(6,6)]
   174     12.4515692     12.4515692     12.4515692    6[6-(1,6),6-(1,7),6-(1,7)]
   175     12.3300277     12.3300277     12.3300277    6[1-(0),6-(6,6),7-(6,27)]
   176      12.454429      12.454429      12.454429    6[1-(0),6-(6,6),7-(7)]
   177     10.1537199     10.1537199     10.1537199    6[1-(0),6-(1,6),7-(6,27)]
   178      9.7991047      9.7991047      9.7991047    6[1-(0),6-(1,6),6-(1,7)]
   179     10.6999417     10.6999417     10.6999417    6[1-(0),6-(1,6),6-(6,6)]
   180     11.9282258     11.9282258     11.9282258    6[6-(1,6),6-(1,7),6-(1,7)]
   181     12.2184955     12.2184955     12.2184955    6[1-(0),6-(6,6),7-(6,27)]
   182     12.9148568     12.9148568     12.9148568    6[1-(0),6-(6,6),7-(7)]
   183     12.3486164     12.3486164     12.3486164    6[1-(0),6-(1,6),7-(6)]
   184     12.9849219     12.9849219     12.9849219    6[1-(0),6-(1,6),6-(1,7)]
   185      0.0514764      0.0514764      0.0514764    6[1-(0),6-(1,6),6-(6,6)]
   186      0.7564171      0.7564171      0.7564171    6[6-(1,6),6-(1,7),6-(1,7)]
   187      0.0371774      0.0371774      0.0371774    6[1-(0),6-(6,6),7-(6)]
   188      2.2120553      2.2120553      2.2120553    6[1-(0),6-(6,6),7-(7)]
   189     12.4501393     12.4501393     12.4501393    6[1-(0),6-(1,6),7-(6,27)]
   190     12.5616715     12.5616715     12.5616715    6[1-(0),6-(1,6),6-(1,7)]
   191     12.5716808     12.5716808     12.5716808    6[1-(0),6-(1,6),6-(6,6)]
   192     12.4515692     12.4515692     12.4515692    6[6-(1,6),6-(1,7),6-(1,7)]
   193     12.3300277     12.3300277     12.3300277    6[1-(0),6-(6,6),7-(6,27)]
   194      12.454429      12.454429      12.454429    6[1-(0),6-(6,6),7-(7)]
   195     10.1537199     10.1537199     10.1537199    6[1-(0),6-(1,6),7-(6,27)]
   196      9.7991047      9.7991047      9.7991047    6[1-(0),6-(1,6),6-(1,7)]
   197     10.6999417     10.6999417     10.6999417    6[1-(0),6-(1,6),6-(6,6)]
   198     11.9282258     11.9282258     11.9282258    6[6-(1,6),6-(1,7),6-(1,7)]
   199     12.2184955     12.2184955     12.2184955    6[1-(0),6-(6,6),7-(6,27)]
   200     12.9148568     12.9148568     12.9148568    6[1-(0),6-(6,6),7-(0)]
   201      5.1991164      5.1991164      5.1991164    6[1-(0),6-(1,6),7-(6)]
   202      5.8354219      5.8354219      5.8354219    6[1-(0),6-(1,6),6-(1,7)]
   203      7.2009764      7.2009764      7.2009764    6[1-(0),6-(1,6),6-(6,6)]
   204      7.9059171      7.9059171      7.9059171    6[6-(1,6),6-(1,7),6-(1,7)]
   205      7.1866774      7.1866774      7.1866774    6[1-(0),6-(6,6),7-(6)]
   206      9.3615553      9.3615553      9.3615553    6[1-(0),6-(6,6),7-(7)]
   207      5.3006393      5.3006393      5.3006393    6[1-(0),6-(1,6),7-(6,27)]
   208      5.4121715      5.4121715      5.4121715    6[1-(0),6-(1,6),6-(1,7)]
   209      5.4221808      5.4221808      5.4221808    6[1-(0),6-(1,6),6-(6,6)]
   210      5.3020692      5.3020692      5.3020692    6[6-(1,6),6-(1,7),6-(1,7)]
   211      5.1805277      5.1805277      5.1805277    6[1-(0),6-(6,6),7-(6,27)]
   212       5.304929       5.304929       5.304929    6[1-(0),6-(6,6),7-(7)]
   213      3.0042199      3.0042199      3.0042199    6[1-(0),6-(1,6),7-(6,27)]
   214      2.6496047      2.6496047      2.6496047    6[1-(0),6-(1,6),6-(1,7)]
   215      3.5504417      3.5504417      3.5504417    6[1-(0),6-(1,6),6-(6,6)]
   216      4.7787258      4.7787258      4.7787258    6[6-(1,6),6-(1,7),6-(1,7)]
   217      5.0689955      5.0689955      5.0689955    6[1-(0),6-(6,6),7-(6,27)]
   218      5.7653568      5.7653568      5.7653568    6[1-(0),6-(6,6),7-(7)]
   219      5.1991164      5.1991164      5.1991164    6[1-(0),6-(1,6),7-(6)]
   220      5.8354219      5.8354219      5.8354219    6[1-(0),6-(1,6),6-(1,7)]
   221      7.2009764      7.2009764      7.2009764    6[1-(0),6-(1,6),6-(6,6)]
   222      7.9059171      7.9059171      7.9059171    6[6-(1,6),6-(1,7),6-(1,7)]
   223      7.1866774      7.1866774      7.1866774    6[1-(0),6-(6,6),7-(6)]
   224      9.3615553      9.3615553      9.3615553    6[1-(0),6-(6,6),7-(7)]
   225      5.3006393      5.3006393      5.3006393    6[1-(0),6-(1,6),7-(6,27)]
   226      5.4121715      5.4121715      5.4121715    6[1-(0),6-(1,6),6-(1,7)]
   227      5.4221808      5.4221808      5.4221808    6[1-(0),6-(1,6),6-(6,6)]
   228      5.3020692      5.3020692      5.3020692    6[6-(1,6),6-(1,7),6-(1,7)]
   229      5.1805277      5.1805277      5.1805277    6[1-(0),6-(6,6),7-(6,27)]
   230       5.304929       5.304929       5.304929    6[1-(0),6-(6,6),7-(7)]
   231      3.0042199      3.0042199      3.0042199    6[1-(0),6-(1,6),7-(6,27)]
   232      2.6496047      2.6496047      2.6496047    6[1-(0),6-(1,6),6-(1,7)]
   233      3.5504417      3.5504417      3.5504417    6[1-(0),6-(1,6),6-(6,6)]
   234      4.7787258      4.7787258      4.7787258    6[6-(1,6),6-(1,7),6-(1,7)]
   235      5.0689955      5.0689955      5.0689955    6[1-(0),6-(6,6),7-(6,27)]
   236      5.7653568      5.7653568      5.7653568    6[1-(0),6-(6,6),7-(7)]
   237      1.9503836      1.9503836      1.9503836    6[1-(0),6-(1,6),7-(6)]
   238      1.3140781      1.3140781      1.3140781    6[1-(0),6-(1,6),6-(1,7)]
   239     14.2475236     14.2475236     14.2475236    6[1-(0),6-(1,6),6-(6,6)]
   240     13.5425829     13.5425829     13.5425829    6[6-(1,6),6-(1,7),6-(1,7)]
   241     14.2618226     14.2618226     14.2618226    6[1-(0),6-(6,6),7-(6)]
   242     12.0869447     12.0869447     12.0869447    6[1-(0),6-(6,6),7-(7)]
   243      1.8488607      1.8488607      1.8488607    6[1-(0),6-(1,6),7-(6,27)]
   244      1.7373285      1.7373285      1.7373285    6[1-(0),6-(1,6),6-(1,7)]
   245      1.7273192      1.7273192      1.7273192    6[1-(0),6-(1,6),6-(6,6)]
   246      1.8474308      1.8474308      1.8474308    6[6-(1,6),6-(1,7),6-(1,7)]
   247      1.9689723      1.9689723      1.9689723    6[1-(0),6-(6,6),7-(6,27)]
   248       1.844571       1.844571       1.844571    6[1-(0),6-(6,6),7-(7)]
   249      4.1452801      4.1452801      4.1452801    6[1-(0),6-(1,6),7-(6,27)]
   250      4.4998953      4.4998953      4.4998953    6[1-(0),6-(1,6),6-(1,7)]
   251      3.5990583      3.5990583      3.5990583    6[1-(0),6-(1,6),6-(6,6)]
   252      2.3707742      2.3707742      2.3707742    6[6-(1,6),6-(1,7),6-(1,7)]
   253      2.0805045      2.0805045      2.0805045    6[1-(0),6-(6,6),7-(6,27)]
   254      1.3841432      1.3841432      1.3841432    6[1-(0),6-(6,6),7-(7)]
   255      1.9503836      1.9503836      1.9503836    6[1-(0),6-(1,6),7-(6)]
   256      1.3140781      1.3140781      1.3140781    6[1-(0),6-(1,6),6-(1,7)]
   257     14.2475236     14.2475236     14.2475236    6[1-(0),6-(1,6),6-(6,6)]
   258     13.5425829     13.5425829     13.5425829    6[6-(1,6),6-(1,7),6-(1,7)]
   259     14.2618226     14.2618226     14.2618226    6[1-(0),6-(6,6),7-(6)]
   260     12.0869447     12.0869447     12.0869447    6[1-(0),6-(6,6),7-(7)]
   261      1.8488607      1.8488607      1.8488607    6[1-(0),6-(1,6),7-(6,27)]
   262      1.7373285      1.7373285      1.7373285    6[1-(0),6-(1,6),6-(1,7)]
   263      1.7273192      1.7273192      1.7273192    6[1-(0),6-(1,6),6-(6,6)]
   264      1.8474308      1.8474308      1.8474308    6[6-(1,6),6-(1,7),6-(1,7)]
   265      1.9689723      1.9689723      1.9689723    6[1-(0),6-(6,6),7-(6,27)]
   266       1.844571       1.844571       1.844571    6[1-(0),6-(6,6),7-(7)]
   267      4.1452801      4.1452801      4.1452801    6[1-(0),6-(1,6),7-(6,27)]
   268      4.4998953      4.4998953      4.4998953    6[1-(0),6-(1,6),6-(1,7)]
   269      3.5990583      3.5990583      3.5990583    6[1-(0),6-(1,6),6-(6,6)]
   270      2.3707742      2.3707742      2.3707742    6[6-(1),6-(1,6),6-(1,7)]
   271      2.0805045      2.0805045      2.0805045    6[1-(0),6-(6,6),7-(6,27)]
   272      1.3841432      1.3841432      1.3841432    6[1-(0),6-(6,6)]
   273     8.45914541     8.45914541     8.45914541    7[6-(1,6),6-(1,6)]
   274      4.2711113      4.2711113      4.2711113    7[6-(1,6),7-(6)]
   275      9.1184723      9.1184723      9.1184723    7[6-(1,6),6-(1,6),27-(7)]
   276      8.8753893      8.8753893      8.8753893    7[6-(1,6),7-(6)]
   277     10.1036734     10.1036734     10.1036734    7[6-(1,6),6-(1,6),27-(7)]
   278      7.5541617      7.5541617      7.5541617    7[6-(1,6),7-(6)]
   279     8.45914541     8.45914541     8.45914541    7[6-(1,6),6-(1,6)]
   280      4.2711113      4.2711113      4.2711113    7[6-(1,6),7-(6)]
   281      9.1184723      9.1184723      9.1184723    7[6-(1,6),6-(1,6),27-(7)]
   282      8.8753893      8.8753893      8.8753893    7[6-(1,6),7-(6)]
   283     10.1036734     10.1036734     10.1036734    7[6-(1,6),6-(1,6),27-(7)]
   284      7.5541617      7.5541617      7.5541617    7[6-(1,6),7-(6)]
   285    12.98935459    12.98935459    12.98935459    7[6-(1,6),6-(1,6)]
   286      2.8783887      2.8783887      2.8783887    7[6-(1,6),7-(6)]
   287     12.3300277     12.3300277     12.3300277    7[6-(1,6),6-(1,6),27-(7)]
   288     12.5731107     12.5731107     12.5731107    7[6-(1,6),7-(6)]
   289     11.3448266     11.3448266     11.3448266    7[6-(1,6),6-(1,6),27-(7)]
   290     13.8943383     13.8943383     13.8943383    7[6-(1,6),7-(6)]
   291    12.98935459    12.98935459    12.98935459    7[6-(1,6),6-(1,6)]
   292      2.8783887      2.8783887      2.8783887    7[6-(1,6),7-(6)]
   293     12.3300277     12.3300277     12.3300277    7[6-(1,6),6-(1,6),27-(7)]
   294     12.5731107     12.5731107     12.5731107    7[6-(1,6),7-(6)]
   295     11.3448266     11.3448266     11.3448266    7[6-(1,6),6-(1,6),27-(7)]
   296     13.8943383     13.8943383     13.8943383    7[6-(1,6)]
   297     5.83985459     5.83985459     5.83985459    7[6-(1,6),6-(1,6)]
   298     10.0278887     10.0278887     10.0278887    7[6-(1,6),7-(6)]
   299      5.1805277      5.1805277      5.1805277    7[6-(1,6),6-(1,6),27-(7)]
   300      5.4236107      5.4236107      5.4236107    7[6-(1,6),7-(6)]
   301      4.1953266      4.1953266      4.1953266    7[6-(1,6),6-(1,6),27-(7)]
   302      6.7448383      6.7448383      6.7448383    7[6-(1,6),7-(6)]
   303     5.83985459     5.83985459     5.83985459    7[6-(1,6),6-(1,6)]
   304     10.0278887     10.0278887     10.0278887    7[6-(1,6),7-(6)]
   305      5.1805277      5.1805277      5.1805277    7[6-(1,6),6-(1,6),27-(7)]
   306      5.4236107      5.4236107      5.4236107    7[6-(1,6),7-(6)]
   307      4.1953266      4.1953266      4.1953266    7[6-(1,6),6-(1,6),27-(7)]
   308      6.7448383      6.7448383      6.7448383    7[6-(1,6),7-(6)]
   309     1.30964541     1.30964541     1.30964541    7[6-(1,6),6-(1,6)]
   310     11.4206113     11.4206113     11.4206113    7[6-(1,6),7-(6)]
   311      1.9689723      1.9689723      1.9689723    7[6-(1,6),6-(1,6),27-(7)]
   312      1.7258893      1.7258893      1.7258893    7[6-(1,6),7-(6)]
   313      2.9541734      2.9541734      2.9541734    7[6-(1,6),6-(1,6),27-(7)]
   314      0.4046617      0.4046617      0.4046617    7[6-(1,6),7-(6)]
   315     1.30964541     1.30964541     1.30964541    7[6-(1,6),6-(1,6)]
   316     11.4206113     11.4206113     11.4206113    7[6-(1,6),7-(6)]
   317      1.9689723      1.9689723      1.9689723    7[6-(1,6),6-(1,6),27-(7)]
   318      1.7258893      1.7258893      1.7258893    7[6-(1,6),7-(6)]
   319      2.9541734      2.9541734      2.9541734    7[6-(1,6),6-(1,6),27-(7)]
