# Supplementary material for: A collection of forcefield precursors for metal–organic frameworks
Source: RSC Adv. 2019 Nov 13;9(63):36492–507. doi: 10.1039/c9ra07327b (PMC9075174; doi:10.1039/c9ra07327b)
Supplement: RA-009-C9RA07327B-s3257 [file RA-009-C9RA07327B-s3257.txt]

SAKDEP_clean

19.3307    0.00000000    0.00000000
-3.374e-05    19.3307    0.00000000
-9.6653177    -9.66533457    13.88064488

     1  9.66533993309  9.66533993309  9.66533993309    26[7-(6,6),7-(6,6),7-(6,6),7-(6,6),8-(6),8-(6)]
     28.62691300085e-068.62691300085e-068.62691300085e-06    26[7-(6,6),7-(6,6),7-(6,6),7-(6,6),8-(6),8-(6)]
     3  9.66535091191  9.66535091191  9.66535091191    26[7-(6,6),7-(6,6),7-(6,6),7-(6,6),8-(6),8-(6)]
     4  9.66536451809  9.66536451809  9.66536451809    26[7-(6,6),7-(6,6),7-(6,6),7-(6,6),8-(6)]
     5  15.3725244205  15.3725244205  15.3725244205    26[7-(6,6),7-(6,6),8-(6),8-(6)]
     6   3.9581495545   3.9581495545   3.9581495545    26[7-(6,6),7-(6,6),8-(6),8-(6)]
     7  -4.8326733889  -4.8326733889  -4.8326733889    26[7-(6,6),7-(6,6),8-(6),8-(6)]
     8   4.8326965339   4.8326965339   4.8326965339    26[7-(6,6),7-(6,6),8-(6),8-(6)]
     9   6.6014364062   6.6014364062   6.6014364062    1[6-(6,6)]
    10   5.8803999212   5.8803999212   5.8803999212    1[6-(6,6)]
    11  4.25855671462  4.25855671462  4.25855671462    1[6-(6,6)]
    12  3.45053748232  3.45053748232  3.45053748232    1[6-(6,6)]
    13  11.9502157923  11.9502157923  11.9502157923    1[6-(6,7)]
    14  10.0171487174  10.0171487174  10.0171487174    1[6-(6,6)]
    15  9.10087783604  9.10087783604  9.10087783604    1[6-(6,7)]
    16   12.599737591   12.599737591   12.599737591    1[6-(6,7)]
    17  13.6474574132  13.6474574132  13.6474574132    1[6-(6,6)]
    18    12.07588479    12.07588479    12.07588479    1[6-(6,6)]
    19  11.2949289575  11.2949289575  11.2949289575    1[6-(6,6)]
    20  9.39858886494  9.39858886494  9.39858886494    1[6-(6,6)]
    21  8.18655079807  8.18655079807  8.18655079807    1[6-(6,6)]
    22  6.99770931547  6.99770931547  6.99770931547    1[6-(6,7)]
    23   4.9892464465   4.9892464465   4.9892464465    1[6-(6,6)]
    24  4.12322836669  4.12322836669  4.12322836669    1[6-(6,7)]
    25  7.64528100218  7.64528100218  7.64528100218    1[6-(6,7)]
    26  8.63694859027  8.63694859027  8.63694859027    1[6-(6,6)]
    27  -6.6014057005  -6.6014057005  -6.6014057005    1[6-(6,6)]
    28 -5.88037394942 -5.88037394942 -5.88037394942    1[6-(6,6)]
    29 -4.25853145879 -4.25853145879 -4.25853145879    1[6-(6,6)]
    30 -3.45050815915 -3.45050815915 -3.45050815915    1[6-(6,6)]
    31  7.38045302292  7.38045302292  7.38045302292    1[6-(6,7)]
    32  9.31352227037  9.31352227037  9.31352227037    1[6-(6,6)]
    33  10.2297965463  10.2297965463  10.2297965463    1[6-(6,7)]
    34  6.73094030326  6.73094030326  6.73094030326    1[6-(6,7)]
    35  5.68321725925  5.68321725925  5.68321725925    1[6-(6,6)]
    36  7.25479472748  7.25479472748  7.25479472748    1[6-(6,6)]
    37  8.03578631203  8.03578631203  8.03578631203    1[6-(6,6)]
    38   9.9321296202   9.9321296202   9.9321296202    1[6-(6,6)]
    39  11.1441681623  11.1441681623  11.1441681623    1[6-(6,6)]
    40  12.3329749915  12.3329749915  12.3329749915    1[6-(6,7)]
    41 -4.98926262099 -4.98926262099 -4.98926262099    1[6-(6,6)]
    42 -4.12324294263 -4.12324294263 -4.12324294263    1[6-(6,7)]
    43  11.6854069586  11.6854069586  11.6854069586    1[6-(6,7)]
    44  10.6937378707  10.6937378707  10.6937378707    1[6-(6,6)]
    45  2.21913604494  2.21913604494  2.21913604494    1[6-(6,6)]
    46   2.7874622504   2.7874622504   2.7874622504    1[6-(6,6)]
    47  4.43830721917  4.43830721917  4.43830721917    1[6-(6,6)]
    48  5.58075096582  5.58075096582  5.58075096582    1[6-(6,6)]
    49 -4.21408243567 -4.21408243567 -4.21408243567    1[6-(6,7)]
    50 -3.16055699794 -3.16055699794 -3.16055699794    1[6-(6,6)]
    51 -1.67016012597 -1.67016012597 -1.67016012597    1[6-(6,7)]
    52-0.925936038842-0.925936038842-0.925936038842    1[6-(6,7)]
    53 -2.36220726666 -2.36220726666 -2.36220726666    1[6-(6,6)]
    54  3.86227845389  3.86227845389  3.86227845389    1[6-(6,6)]
    55  5.83401021095  5.83401021095  5.83401021095    1[6-(6,6)]
    56  5.81661428304  5.81661428304  5.81661428304    1[6-(6,6)]
    57  3.86034932092  3.86034932092  3.86034932092    1[6-(6,6)]
    58  2.15538411266  2.15538411266  2.15538411266    1[6-(6,7)]
    59  0.49484698895  0.49484698895  0.49484698895    1[6-(6,6)]
    60 -1.52134430877 -1.52134430877 -1.52134430877    1[6-(6,7)]
    61 -2.76621506455 -2.76621506455 -2.76621506455    1[6-(6,7)]
    62 -0.80221692551 -0.80221692551 -0.80221692551    1[6-(6,6)]
    63  17.1115303694  17.1115303694  17.1115303694    1[6-(6,6)]
    64  16.5432088978  16.5432088978  16.5432088978    1[6-(6,6)]
    65   14.892364645   14.892364645   14.892364645    1[6-(6,6)]
    66   13.749916831   13.749916831   13.749916831    1[6-(6,6)]
    67  4.21411074046  4.21411074046  4.21411074046    1[6-(6,7)]
    68  3.16058313019  3.16058313019  3.16058313019    1[6-(6,6)]
    69  1.67018286362  1.67018286362  1.67018286362    1[6-(6,7)]
    70 0.925955264622 0.925955264622 0.925955264622    1[6-(6,7)]
    71  2.36222971422  2.36222971422  2.36222971422    1[6-(6,6)]
    72 -3.86226085135 -3.86226085135 -3.86226085135    1[6-(6,6)]
    73  13.4967053795  13.4967053795  13.4967053795    1[6-(6,6)]
    74  13.5140980918  13.5140980918  13.5140980918    1[6-(6,6)]
    75  15.4703625787  15.4703625787  15.4703625787    1[6-(6,6)]
    76 -2.15537129958 -2.15537129958 -2.15537129958    1[6-(6,7)]
    77-0.494867434462-0.494867434462-0.494867434462    1[6-(6,6)]
    78  1.52132226471  1.52132226471  1.52132226471    1[6-(6,7)]
    79  2.76622422379  2.76622422379  2.76622422379    1[6-(6,7)]
    80 0.802227584554 0.802227584554 0.802227584554    1[6-(6,6)]
    81  -3.0639289012  -3.0639289012  -3.0639289012    1[6-(6,6)]
    82  -3.7849626362  -3.7849626362  -3.7849626362    1[6-(6,6)]
    83 -5.40677714962 -5.40677714962 -5.40677714962    1[6-(6,6)]
    84  13.1158955627  13.1158955627  13.1158955627    1[6-(6,6)]
    85  11.9502187927  11.9502187927  11.9502187927    1[6-(6,7)]
    86  10.0171796076  10.0171796076  10.0171796076    1[6-(6,6)]
    87  9.10090012896  9.10090012896  9.10090012896    1[6-(6,7)]
    88   12.599753774   12.599753774   12.599753774    1[6-(6,7)]
    89  13.6474480918  13.6474480918  13.6474480918    1[6-(6,6)]
    90   12.075882635   12.075882635   12.075882635    1[6-(6,6)]
    91  11.2949179075  11.2949179075  11.2949179075    1[6-(6,6)]
    92-0.266743039936-0.266743039936-0.266743039936    1[6-(6,6)]
    93 -1.47877475307 -1.47877475307 -1.47877475307    1[6-(6,6)]
    94 -2.66760937047 -2.66760937047 -2.66760937047    1[6-(6,7)]
    95  -4.6760997015  -4.6760997015  -4.6760997015    1[6-(6,6)]
    96 -5.54211234169 -5.54211234169 -5.54211234169    1[6-(6,7)]
    97 -2.02005789718 -2.02005789718 -2.02005789718    1[6-(6,7)]
    98 -1.02839566527 -1.02839566527 -1.02839566527    1[6-(6,6)]
    99   3.0639107455   3.0639107455   3.0639107455    1[6-(6,6)]
   100  3.78494921442  3.78494921442  3.78494921442    1[6-(6,6)]
   101  5.40679818379  5.40679818379  5.40679818379    1[6-(6,6)]
   102  6.21482140415  6.21482140415  6.21482140415    1[6-(6,6)]
   103  7.38046034208  7.38046034208  7.38046034208    1[6-(6,7)]
   104  9.31353109463  9.31353109463  9.31353109463    1[6-(6,6)]
   105  10.2298071787  10.2298071787  10.2298071787    1[6-(6,7)]
   106  6.73095002174  6.73095002174  6.73095002174    1[6-(6,7)]
   107  5.68322518575  5.68322518575  5.68322518575    1[6-(6,6)]
   108  7.25478579752  7.25478579752  7.25478579752    1[6-(6,6)]
   109  8.03574851297  8.03574851297  8.03574851297    1[6-(6,6)]
   110 0.266770844796 0.266770844796 0.266770844796    1[6-(6,6)]
   111  1.47880208269  1.47880208269  1.47880208269    1[6-(6,6)]
   112  2.66763761355  2.66763761355  2.66763761355    1[6-(6,7)]
   113  4.67609468599  4.67609468599  4.67609468599    1[6-(6,6)]
   114  5.54213946763  5.54213946763  5.54213946763    1[6-(6,7)]
   115  2.02008248643  2.02008248643  2.02008248643    1[6-(6,7)]
   116  1.02838801431  1.02838801431  1.02838801431    1[6-(6,6)]
   117  2.21914978006  2.21914978006  2.21914978006    1[6-(6,6)]
   118   2.7874687346   2.7874687346   2.7874687346    1[6-(6,6)]
   119  4.43830732583  4.43830732583  4.43830732583    1[6-(6,6)]
   120  5.58078605918  5.58078605918  5.58078605918    1[6-(6,6)]
   121  5.45127038067  5.45127038067  5.45127038067    1[6-(6,7)]
   122  6.50479124294  6.50479124294  6.50479124294    1[6-(6,6)]
   123  7.99518831097  7.99518831097  7.99518831097    1[6-(6,7)]
   124  8.73942812384  8.73942812384  8.73942812384    1[6-(6,7)]
   125  7.30315733166  7.30315733166  7.30315733166    1[6-(6,6)]
   126 -5.80305758889 -5.80305758889 -5.80305758889    1[6-(6,6)]
   127 -3.83132654595 -3.83132654595 -3.83132654595    1[6-(6,6)]
   128  5.81659182196  5.81659182196  5.81659182196    1[6-(6,6)]
   129  3.86032310408  3.86032310408  3.86032310408    1[6-(6,6)]
   130  2.15535283234  2.15535283234  2.15535283234    1[6-(6,7)]
   131  0.49484195605  0.49484195605  0.49484195605    1[6-(6,6)]
   132  17.8093492338  17.8093492338  17.8093492338    1[6-(6,7)]
   133  16.5644595695  16.5644595695  16.5644595695    1[6-(6,7)]
   134 -0.80224032949 -0.80224032949 -0.80224032949    1[6-(6,6)]
   135 -2.21916824436 -2.21916824436 -2.21916824436    1[6-(6,6)]
   136 -2.78749193282 -2.78749193282 -2.78749193282    1[6-(6,6)]
   137    14.89236876    14.89236876    14.89236876    1[6-(6,6)]
   138   13.749927834   13.749927834   13.749927834    1[6-(6,6)]
   139 -5.45125239546 -5.45125239546 -5.45125239546    1[6-(6,7)]
   140  12.8259289148  12.8259289148  12.8259289148    1[6-(6,6)]
   141  11.3355352414  11.3355352414  11.3355352414    1[6-(6,7)]
   142  10.5912989404  10.5912989404  10.5912989404    1[6-(6,7)]
   143 -7.30313348922 -7.30313348922 -7.30313348922    1[6-(6,6)]
   144  5.80308627635  5.80308627635  5.80308627635    1[6-(6,6)]
   145  3.83135724548  3.83135724548  3.83135724548    1[6-(6,6)]
   146  13.5140774932  13.5140774932  13.5140774932    1[6-(6,6)]
   147  15.4703466863  15.4703466863  15.4703466863    1[6-(6,6)]
   148  17.1753160446  17.1753160446  17.1753160446    1[6-(6,7)]
   149-0.494873560538-0.494873560538-0.494873560538    1[6-(6,6)]
   150  1.52132076029  1.52132076029  1.52132076029    1[6-(6,7)]
   151  2.76621296121  2.76621296121  2.76621296121    1[6-(6,7)]
   152 0.802211360446 0.802211360446 0.802211360446    1[6-(6,6)]
   153  15.1011163799  15.1011163799  15.1011163799    6[6-(1,6),6-(6,7),8-(26)]
   154  5.94999289024  5.94999289024  5.94999289024    6[1-(0),6-(1,6),6-(6,8)]
   155  5.51698438731  5.51698438731  5.51698438731    6[1-(0),6-(1,6),6-(1,6)]
   156  4.56591544894  4.56591544894  4.56591544894    6[1-(0),6-(1,6),6-(1,6)]
   157  4.08071722935  4.08071722935  4.08071722935    6[1-(0),6-(1,6),6-(6,7)]
   158  14.1345828886  14.1345828886  14.1345828886    6[6-(1,6),6-(6,8),7-(6)]
   159  12.5166066035  12.5166066035  12.5166066035    6[1-(0),6-(6,6),7-(6)]
   160    11.95601902    11.95601902    11.95601902    6[6-(1,6),6-(1,6),6-(1,7)]
   161  10.5719412834  10.5719412834  10.5719412834    6[1-(0),6-(1,7),6-(6,6)]
   162  10.0403496221  10.0403496221  10.0403496221    6[1-(0),6-(1,6),7-(6,26)]
   163  12.0758741093  12.0758741093  12.0758741093    6[1-(0),6-(1,6),7-(6,26)]
   164  12.7041193995  12.7041193995  12.7041193995    6[1-(0),6-(1,7),6-(6,6)]
   165  10.5661557134  10.5661557134  10.5661557134    6[6-(1,6),6-(6,7),8-(26)]
   166  11.2697951481  11.2697951481  11.2697951481    6[1-(0),6-(1,6),6-(6,8)]
   167  10.8271247825  10.8271247825  10.8271247825    6[1-(0),6-(1,6),6-(1,6)]
   168  9.67308292195  9.67308292195  9.67308292195    6[1-(0),6-(1,6),6-(1,6)]
   169  8.96944355922  8.96944355922  8.96944355922    6[1-(0),6-(1,6),6-(6,7)]
   170  9.36378708336  9.36378708336  9.36378708336    6[6-(1,6),6-(6,8),7-(6,26)]
   171  7.50803830322  7.50803830322  7.50803830322    6[1-(0),6-(6,6),7-(6,26)]
   172  6.93391473354  6.93391473354  6.93391473354    6[6-(1,6),6-(1,6),6-(1,7)]
   173  5.56143445504  5.56143445504  5.56143445504    6[1-(0),6-(1,7),6-(6,6)]
   174  5.05496848742  5.05496848742  5.05496848742    6[1-(0),6-(1,6),7-(6,26)]
   175  7.09822295367  7.09822295367  7.09822295367    6[1-(0),6-(1,6),7-(6,26)]
   176  7.69940932056  7.69940932056  7.69940932056    6[1-(0),6-(1,7),6-(6,6)]
   177   4.2295520033   4.2295520033   4.2295520033    6[6-(1,6),6-(6,7),8-(26)]
   178 -5.94996242525 -5.94996242525 -5.94996242525    6[1-(0),6-(1,6),6-(6,8)]
   179 -5.51695674909 -5.51695674909 -5.51695674909    6[1-(0),6-(1,6),6-(1,6)]
   180 -4.56588824894 -4.56588824894 -4.56588824894    6[1-(0),6-(1,6),6-(1,6)]
   181  -4.0806876161  -4.0806876161  -4.0806876161    6[1-(0),6-(1,6),6-(6,7)]
   182   5.1960849761   5.1960849761   5.1960849761    6[6-(1,6),6-(6,8),7-(6)]
   183  6.81406376824  6.81406376824  6.81406376824    6[1-(0),6-(6,6),7-(6)]
   184  7.37465349842  7.37465349842  7.37465349842    6[6-(1,6),6-(1,6),6-(1,7)]
   185  8.75873111779  8.75873111779  8.75873111779    6[1-(0),6-(1,7),6-(6,6)]
   186  9.29032478496  9.29032478496  9.29032478496    6[1-(0),6-(1,6),7-(6,26)]
   187  7.25480234065  7.25480234065  7.25480234065    6[1-(0),6-(1,6),7-(6,26)]
   188  6.62655517418  6.62655517418  6.62655517418    6[1-(0),6-(1,7),6-(6,6)]
   189  8.76452524213  8.76452524213  8.76452524213    6[6-(1,6),6-(6,7),8-(26)]
   190  8.06088549262  8.06088549262  8.06088549262    6[1-(0),6-(1,6),6-(6,8)]
   191  8.50359085119  8.50359085119  8.50359085119    6[1-(0),6-(1,6),6-(1,6)]
   192  9.65763455715  9.65763455715  9.65763455715    6[1-(0),6-(1,6),6-(1,6)]
   193    10.36124047    10.36124047    10.36124047    6[1-(0),6-(1,6),6-(6,7)]
   194  9.96689555713  9.96689555713  9.96689555713    6[6-(1,6),6-(6,8),7-(6,26)]
   195  11.8226457926  11.8226457926  11.8226457926    6[1-(0),6-(6,6),7-(6,26)]
   196  12.3967702566  12.3967702566  12.3967702566    6[6-(1,6),6-(1,6),6-(1,7)]
   197 -5.56144977162 -5.56144977162 -5.56144977162    6[1-(0),6-(1,7),6-(6,6)]
   198   -5.054982835   -5.054982835   -5.054982835    6[1-(0),6-(1,6),7-(6,26)]
   199  12.2324641615  12.2324641615  12.2324641615    6[1-(0),6-(1,6),7-(6,26)]
   200  11.6312769059  11.6312769059  11.6312769059    6[1-(0),6-(1,7),6-(6,6)]
   201 -6.10269710927 -6.10269710927 -6.10269710927    6[6-(1,6),6-(6,7),8-(26)]
   202  2.90344408233  2.90344408233  2.90344408233    6[1-(0),6-(1,6),6-(6,8)]
   203   3.2417335015   3.2417335015   3.2417335015    6[1-(0),6-(1,6),6-(1,6)]
   204  4.22760108061  4.22760108061  4.22760108061    6[1-(0),6-(1,6),6-(1,6)]
   205  4.88291145086  4.88291145086  4.88291145086    6[1-(0),6-(1,6),6-(6,7)]
   206 -5.08976648305 -5.08976648305 -5.08976648305    6[6-(1,6),6-(6,8),7-(6)]
   207 -3.91445835254 -3.91445835254 -3.91445835254    6[1-(0),6-(6,6),7-(6)]
   208 -2.97305335739 -2.97305335739 -2.97305335739    6[6-(1,6),6-(1,6),6-(1,7)]
   209 -2.71981871298 -2.71981871298 -2.71981871298    6[1-(0),6-(1,7),6-(6,6)]
   210 -1.81127588808 -1.81127588808 -1.81127588808    6[1-(0),6-(1,6),7-(6,26)]
   211 -1.37827278236 -1.37827278236 -1.37827278236    6[1-(0),6-(1,6),7-(6,26)]
   212 -2.25008751077 -2.25008751077 -2.25008751077    6[1-(0),6-(1,7),6-(6,6)]
   213  2.64444626995  2.64444626995  2.64444626995    6[6-(1,6),6-(6,7),8-(26)]
   214   3.8545470192   3.8545470192   3.8545470192    6[1-(0),6-(1,6),6-(6,8)]
   215  5.02212144539  5.02212144539  5.02212144539    6[1-(0),6-(1,6),6-(1,6)]
   216  5.02598867695  5.02598867695  5.02598867695    6[1-(0),6-(1,6),6-(1,6)]
   217  3.86421469005  3.86421469005  3.86421469005    6[1-(0),6-(1,6),6-(6,7)]
   218   2.6831089261   2.6831089261   2.6831089261    6[6-(1,6),6-(6,8),7-(6,26)]
   219  1.36089155746  1.36089155746  1.36089155746    6[1-(0),6-(6,6),7-(6,26)]
   2200.08506591237780.08506591237780.0850659123778    6[6-(1,6),6-(1,6),6-(1,7)]
   221-0.158532098708-0.158532098708-0.158532098708    6[1-(0),6-(1,7),6-(6,6)]
   222 -1.36863351922 -1.36863351922 -1.36863351922    6[1-(0),6-(1,6),7-(6,26)]
   223 -2.08770611692 -2.08770611692 -2.08770611692    6[1-(0),6-(1,6),7-(6,26)]
   224-0.918199371852-0.918199371852-0.918199371852    6[1-(0),6-(1,7),6-(6,6)]
   225   6.1027258461   6.1027258461   6.1027258461    6[6-(1,6),6-(6,7),8-(26)]
   226  16.4272225727  16.4272225727  16.4272225727    6[1-(0),6-(1,6),6-(6,8)]
   227  16.0889359803  16.0889359803  16.0889359803    6[1-(0),6-(1,6),6-(1,6)]
   228  15.1030688394  15.1030688394  15.1030688394    6[1-(0),6-(1,6),6-(1,6)]
   229  14.4477560559  14.4477560559  14.4477560559    6[1-(0),6-(1,6),6-(6,7)]
   230  5.08979573833  5.08979573833  5.08979573833    6[6-(1,6),6-(6,8),7-(6)]
   231  3.91448510076  3.91448510076  3.91448510076    6[1-(0),6-(6,6),7-(6)]
   232  2.97307795899  2.97307795899  2.97307795899    6[6-(1,6),6-(1,6),6-(1,7)]
   233  2.71984343184  2.71984343184  2.71984343184    6[1-(0),6-(1,7),6-(6,6)]
   234  1.81129860104  1.81129860104  1.81129860104    6[1-(0),6-(1,6),7-(6,26)]
   235  1.37829345239  1.37829345239  1.37829345239    6[1-(0),6-(1,6),7-(6,26)]
   236  2.25011005709  2.25011005709  2.25011005709    6[1-(0),6-(1,7),6-(6,6)]
   237 -2.64443010548 -2.64443010548 -2.64443010548    6[6-(1,6),6-(6,7),8-(26)]
   238 -3.85453053996 -3.85453053996 -3.85453053996    6[1-(0),6-(1,6),6-(6,8)]
   239  14.3085937809  14.3085937809  14.3085937809    6[1-(0),6-(1,6),6-(1,6)]
   240  14.3047247039  14.3047247039  14.3047247039    6[1-(0),6-(1,6),6-(1,6)]
   241 -3.86420159923 -3.86420159923 -3.86420159923    6[1-(0),6-(1,6),6-(6,7)]
   242 -2.68309444659 -2.68309444659 -2.68309444659    6[6-(1,6),6-(6,8),7-(6,26)]
   243 -1.36087853331 -1.36087853331 -1.36087853331    6[1-(0),6-(6,6),7-(6,26)]
   244-0.0850537825462-0.0850537825462-0.0850537825462    6[6-(1,6),6-(1,6),6-(1,7)]
   245 0.158510795288 0.158510795288 0.158510795288    6[1-(0),6-(1,7),6-(6,6)]
   246   1.3686112468   1.3686112468   1.3686112468    6[1-(0),6-(1,6),7-(6,26)]
   247  2.08771612173  2.08771612173  2.08771612173    6[1-(0),6-(1,6),7-(6,26)]
   248 0.918210265432 0.918210265432 0.918210265432    6[1-(0),6-(1,7),6-(6,6)]
   249  15.1011264051  15.1011264051  15.1011264051    6[6-(1,6),6-(6,7),8-(26)]
   250 -3.71537456524 -3.71537456524 -3.71537456524    6[1-(0),6-(1,6),6-(6,8)]
   251 -4.14838142231 -4.14838142231 -4.14838142231    6[1-(0),6-(1,6),6-(1,6)]
   252 -5.09941962394 -5.09941962394 -5.09941962394    6[1-(0),6-(1,6),6-(1,6)]
   253  13.7460774556  13.7460774556  13.7460774556    6[1-(0),6-(1,6),6-(6,7)]
   254  14.1345898964  14.1345898964  14.1345898964    6[6-(1,6),6-(6,8),7-(6)]
   255  12.5166070015  12.5166070015  12.5166070015    6[1-(0),6-(6,6),7-(6)]
   256   11.956013985   11.956013985   11.956013985    6[6-(1,6),6-(1,6),6-(1,7)]
   257  10.5719692216  10.5719692216  10.5719692216    6[1-(0),6-(1,7),6-(6,6)]
   258  10.0403723829  10.0403723829  10.0403723829    6[1-(0),6-(1,6),7-(6,26)]
   259  12.0758933157  12.0758933157  12.0758933157    6[1-(0),6-(1,6),7-(6,26)]
   260  12.7041097855  12.7041097855  12.7041097855    6[1-(0),6-(1,7),6-(6,6)]
   261  10.5661563716  10.5661563716  10.5661563716    6[6-(1,6),6-(6,7),8-(26)]
   262  11.2697918969  11.2697918969  11.2697918969    6[1-(0),6-(1,6),6-(6,8)]
   263  1.16179850251  1.16179850251  1.16179850251    6[1-(0),6-(1,6),6-(1,6)]
   264 0.007754783048 0.007754783048 0.007754783048    6[1-(0),6-(1,6),6-(1,6)]
   265 -0.69588081422 -0.69588081422 -0.69588081422    6[1-(0),6-(1,6),6-(6,7)]
   266-0.301531778356-0.301531778356-0.301531778356    6[6-(1,6),6-(6,8),7-(6,26)]
   267 -2.15727739822 -2.15727739822 -2.15727739822    6[1-(0),6-(6,6),7-(6,26)]
   268 -2.73143114854 -2.73143114854 -2.73143114854    6[6-(1,6),6-(1,6),6-(1,7)]
   269 -4.10391027004 -4.10391027004 -4.10391027004    6[1-(0),6-(1,7),6-(6,6)]
   270 -4.61037298242 -4.61037298242 -4.61037298242    6[1-(0),6-(1,6),7-(6,26)]
   271 -2.56711746867 -2.56711746867 -2.56711746867    6[1-(0),6-(1,6),7-(6,26)]
   272 -1.96593429556 -1.96593429556 -1.96593429556    6[1-(0),6-(1,7),6-(6,6)]
   273   4.2295531617   4.2295531617   4.2295531617    6[6-(1,6),6-(6,7),8-(26)]
   274  3.71535665025  3.71535665025  3.71535665025    6[1-(0),6-(1,6),6-(6,8)]
   275  4.14836633409  4.14836633409  4.14836633409    6[1-(0),6-(1,6),6-(1,6)]
   276  5.09943871394  5.09943871394  5.09943871394    6[1-(0),6-(1,6),6-(1,6)]
   277   5.5846392211   5.5846392211   5.5846392211    6[1-(0),6-(1,6),6-(6,7)]
   278   5.1960901889   5.1960901889   5.1960901889    6[6-(1,6),6-(6,8),7-(6)]
   279  6.81407057676  6.81407057676  6.81407057676    6[1-(0),6-(6,6),7-(6)]
   280  7.37466144658  7.37466144658  7.37466144658    6[6-(1,6),6-(1,6),6-(1,7)]
   281  8.75874006721  8.75874006721  8.75874006721    6[1-(0),6-(1,7),6-(6,6)]
   282  9.29033490004  9.29033490004  9.29033490004    6[1-(0),6-(1,6),7-(6,26)]
   283  7.25481192435  7.25481192435  7.25481192435    6[1-(0),6-(1,6),7-(6,26)]
   284  6.62656359082  6.62656359082  6.62656359082    6[1-(0),6-(1,7),6-(6,6)]
   285  8.76451062287  8.76451062287  8.76451062287    6[6-(1,6),6-(6,7),8-(26)]
   286  8.06087541238  8.06087541238  8.06087541238    6[1-(0),6-(1,6),6-(6,8)]
   287 -1.16176784619 -1.16176784619 -1.16176784619    6[1-(0),6-(1,6),6-(1,6)]
   288-0.007725972152-0.007725972152-0.007725972152    6[1-(0),6-(1,6),6-(1,6)]
   289 0.695909335032 0.695909335032 0.695909335032    6[1-(0),6-(1,6),6-(6,7)]
   290 0.301561687868 0.301561687868 0.301561687868    6[6-(1,6),6-(6,8),7-(6,26)]
   291  2.15730585237  2.15730585237  2.15730585237    6[1-(0),6-(6,6),7-(6,26)]
   292  2.73142496837  2.73142496837  2.73142496837    6[6-(1,6),6-(1,6),6-(1,7)]
   293  4.10390439662  4.10390439662  4.10390439662    6[1-(0),6-(1,7),6-(6,6)]
   294     4.61039988     4.61039988     4.61039988    6[1-(0),6-(1,6),7-(6,26)]
   295  2.56714290349  2.56714290349  2.56714290349    6[1-(0),6-(1,6),7-(6,26)]
   296  1.96592687914  1.96592687914  1.96592687914    6[1-(0),6-(1,7),6-(6,6)]
   297  3.56266627427  3.56266627427  3.56266627427    6[6-(1,6),6-(6,7),8-(26)]
   298  2.90345530267  2.90345530267  2.90345530267    6[1-(0),6-(1,6),6-(6,8)]
   299   3.2417403835   3.2417403835   3.2417403835    6[1-(0),6-(1,6),6-(1,6)]
   300  4.22760420439  4.22760420439  4.22760420439    6[1-(0),6-(1,6),6-(1,6)]
   301  4.88294903414  4.88294903414  4.88294903414    6[1-(0),6-(1,6),6-(6,7)]
   302  4.57559300805  4.57559300805  4.57559300805    6[6-(1,6),6-(6,8),7-(6)]
   303  5.75089799754  5.75089799754  5.75089799754    6[1-(0),6-(6,6),7-(6)]
   304  6.69230318239  6.69230318239  6.69230318239    6[6-(1,6),6-(1,6),6-(1,7)]
   305  6.94553287798  6.94553287798  6.94553287798    6[1-(0),6-(1,7),6-(6,6)]
   306  7.85407585308  7.85407585308  7.85407585308    6[1-(0),6-(1,6),7-(6,26)]
   307  8.28708810736  8.28708810736  8.28708810736    6[1-(0),6-(1,6),7-(6,26)]
   308  7.41527369577  7.41527369577  7.41527369577    6[1-(0),6-(1,7),6-(6,6)]
   309 -7.02089360495 -7.02089360495 -7.02089360495    6[6-(1,6),6-(6,7),8-(26)]
   310  -5.8107907142  -5.8107907142  -5.8107907142    6[1-(0),6-(1,6),6-(6,8)]
   311  5.02210111961  5.02210111961  5.02210111961    6[1-(0),6-(1,6),6-(1,6)]
   312  5.02596616805  5.02596616805  5.02596616805    6[1-(0),6-(1,6),6-(1,6)]
   313  3.86419001495  3.86419001495  3.86419001495    6[1-(0),6-(1,6),6-(6,7)]
   314   2.6830842389   2.6830842389   2.6830842389    6[6-(1,6),6-(6,8),7-(6,26)]
   315  1.36086184754  1.36086184754  1.36086184754    6[1-(0),6-(6,6),7-(6,26)]
   3160.08503509262220.08503509262220.0850350926222    6[6-(1,6),6-(1,6),6-(1,7)]
   317-0.158534276292-0.158534276292-0.158534276292    6[1-(0),6-(1,7),6-(6,6)]
   318  17.9620635042  17.9620635042  17.9620635042    6[1-(0),6-(1,6),7-(6,26)]
   319  17.2429657619  17.2429657619  17.2429657619    6[1-(0),6-(1,6),7-(6,26)]
   320-0.918226283148-0.918226283148-0.918226283148    6[1-(0),6-(1,7),6-(6,6)]
   321  -3.5626487211  -3.5626487211  -3.5626487211    6[6-(1,6),6-(6,7),8-(26)]
   322 -2.90347400768 -2.90347400768 -2.90347400768    6[1-(0),6-(1,6),6-(6,8)]
   323 -3.24176191529 -3.24176191529 -3.24176191529    6[1-(0),6-(1,6),6-(1,6)]
   324  15.1030738256  15.1030738256  15.1030738256    6[1-(0),6-(1,6),6-(1,6)]
   325  14.4477651491  14.4477651491  14.4477651491    6[1-(0),6-(1,6),6-(6,7)]
   326 -4.57557597333 -4.57557597333 -4.57557597333    6[6-(1,6),6-(6,8),7-(6)]
   327 -5.75087845576 -5.75087845576 -5.75087845576    6[1-(0),6-(6,6),7-(6)]
   328 -6.69228149399 -6.69228149399 -6.69228149399    6[6-(1,6),6-(1,6),6-(1,7)]
   329  12.3851886932  12.3851886932  12.3851886932    6[1-(0),6-(1,7),6-(6,6)]
   330   11.476647724   11.476647724   11.476647724    6[1-(0),6-(1,6),7-(6,26)]
   331  11.0436375126  11.0436375126  11.0436375126    6[1-(0),6-(1,6),7-(6,26)]
   332 -7.41524995209 -7.41524995209 -7.41524995209    6[1-(0),6-(1,7),6-(6,6)]
   333  7.02092373048  7.02092373048  7.02092373048    6[6-(1,6),6-(6,7)]
   334  5.81082052496  5.81082052496  5.81082052496    6[1-(0),6-(1,6),6-(6)]
   335  14.3085653441  14.3085653441  14.3085653441    6[1-(0),6-(1,6),6-(1,6)]
   336  14.3047021411  14.3047021411  14.3047021411    6[1-(0),6-(1,6),6-(1,6)]
   337  15.4664785842  15.4664785842  15.4664785842    6[1-(0),6-(1,6),6-(6,7)]
   338  16.6475829716  16.6475829716  16.6475829716    6[6-(1,6),6-(6),7-(6,26)]
   339  17.9698068183  17.9698068183  17.9698068183    6[1-(0),6-(6,6),7-(6,26)]
   340-0.0850655324538-0.0850655324538-0.0850655324538    6[6-(1,6),6-(1,6),6-(1,7)]
   341 0.158503529712 0.158503529712 0.158503529712    6[1-(0),6-(1,7),6-(6,6)]
   342   1.3686067182   1.3686067182   1.3686067182    6[1-(0),6-(1,6),7-(6,26)]
   343  2.08770592327  2.08770592327  2.08770592327    6[1-(0),6-(1,6),7-(6,26)]
   344 0.918197079568 0.918197079568 0.918197079568    6[1-(0),6-(1,7),6-(6,6)]
   345  13.7228415141  13.7228415141  13.7228415141    7[6-(1,6),6-(6,6)]
   346  10.7575207669  10.7575207669  10.7575207669    7[6-(1,6),6-(1,6),26-(7,7,7,8,8)]
   347  8.71040741817  8.71040741817  8.71040741817    7[6-(1,6),6-(6,6),26-(7,7,7,8,8)]
   348  5.77986867338  5.77986867338  5.77986867338    7[6-(1,6),6-(1,6),26-(7,8,8)]
   349  5.60782891136  5.60782891136  5.60782891136    7[6-(1,6),6-(6,6)]
   350  8.57315559422  8.57315559422  8.57315559422    7[6-(1,6),6-(1,6),26-(7,7,7,8,8)]
   351  10.6202755914  10.6202755914  10.6202755914    7[6-(1,6),6-(6,6),26-(7,7,7,8,8)]
   352 -5.77988180878 -5.77988180878 -5.77988180878    7[6-(1,6),6-(1,6),26-(7,8,8)]
   353 -4.37066500477 -4.37066500477 -4.37066500477    7[6-(1,6),6-(6,6)]
   354 -1.12503826686 -1.12503826686 -1.12503826686    7[6-(1,6),6-(1,6),26-(7,7,7,8,8)]
   355  1.42854745197  1.42854745197  1.42854745197    7[6-(1,6),6-(6,6),26-(7,7,7,8,8)]
   356 -2.32550504056 -2.32550504056 -2.32550504056    7[6-(1,6),6-(1,6),26-(7,8,8)]
   357  4.37069169928  4.37069169928  4.37069169928    7[6-(1,6),6-(6,6)]
   358  1.12505902576  1.12505902576  1.12505902576    7[6-(1,6),6-(1,6),26-(7,7,7,8,8)]
   359 -1.42853334154 -1.42853334154 -1.42853334154    7[6-(1,6),6-(6,6),26-(7,7,7,8,8)]
   360  2.32548155596  2.32548155596  2.32548155596    7[6-(1,6),6-(1,6),26-(7,8,8)]
   361  13.7228434509  13.7228434509  13.7228434509    7[6-(1,6),6-(6,6)]
   362  10.7575391781  10.7575391781  10.7575391781    7[6-(1,6),6-(1,6),26-(7,7,7,8,8)]
   363-0.954907433173-0.954907433173-0.954907433173    7[6-(1,6),6-(6,6),26-(7,7,7,8,8)]
   364 -3.88547066838 -3.88547066838 -3.88547066838    7[6-(1,6),6-(1,6),26-(7,8,8)]
   365  5.60783407364  5.60783407364  5.60783407364    7[6-(1,6),6-(6,6)]
   366  8.57316615078  8.57316615078  8.57316615078    7[6-(1,6),6-(1,6),26-(7,7,7,8,8)]
   367 0.954936973599 0.954936973599 0.954936973599    7[6-(1,6),6-(6,6),26-(7,7,7,8,8)]
   368  3.88549635378  3.88549635378  3.88549635378    7[6-(1,6),6-(1,6),26-(7,8,8)]
   369  5.29469560977  5.29469560977  5.29469560977    7[6-(1,6),6-(6,6)]
   370  8.54031793186  8.54031793186  8.54031793186    7[6-(1,6),6-(1,6),26-(7,7,7,8)]
   371  1.42852085303  1.42852085303  1.42852085303    7[6-(1,6),6-(6,6),26-(7,7,7,8)]
   372  17.0051957256  17.0051957256  17.0051957256    7[6-(1,6),6-(1,6),26-(7,8,8)]
   373 -5.29467601428 -5.29467601428 -5.29467601428    7[6-(1,6),6-(6,6)]
   374  10.7904075992  10.7904075992  10.7904075992    7[6-(1,6),6-(1,6),26-(7,7,7,8)]
   375  17.9021467265  17.9021467265  17.9021467265    7[6-(1,6),6-(6,6),26-(7,7,7,8)]
   376  2.32547570904  2.32547570904  2.32547570904    7[6-(1,6),6-(1,6),26-(7,8,8)]
   377  15.4753595703  15.4753595703  15.4753595703    8[6-(6,6),26-(7,7,8)]
   378  10.9885289686  10.9885289686  10.9885289686    8[6-(6,6),26-(7,7,7,7,8)]
   379  3.85531153969  3.85531153969  3.85531153969    8[6-(6,6),26-(7,7,8)]
   380  8.34215082788  8.34215082788  8.34215082788    8[6-(6,6),26-(7,7,7,7,8)]
   381 -6.40348481787 -6.40348481787 -6.40348481787    8[6-(6,6),26-(7,7,8)]
   382  1.52133244228  1.52133244228  1.52133244228    8[6-(6,6),26-(7,7,7,7,8)]
   383  6.40351082792  6.40351082792  6.40351082792    8[6-(6,6),26-(7,7,8)]
   384 -1.52131511871 -1.52131511871 -1.52131511871    8[6-(6,6),26-(7,7,7,7,8)]
   385  15.4753679187  15.4753679187  15.4753679187    8[6-(6,6),26-(7,7,8)]
   386  10.9885347064  10.9885347064  10.9885347064    8[6-(6,6),26-(7,7,7,7,8)]
   387  3.85530892131  3.85530892131  3.85530892131    8[6-(6,6),26-(7,7,8)]
   388  8.34213344712  8.34213344712  8.34213344712    8[6-(6,6),26-(7,7,7,7,8)]
   389  3.26188259887  3.26188259887  3.26188259887    8[6-(6,6),26-(7,7,8)]
   390 -8.14400711728 -8.14400711728 -8.14400711728    8[6-(6,6),26-(7,7,7,7)]
   391 -3.26186231892 -3.26186231892 -3.26186231892    8[6-(6,6),26-(7,7,8)]
