# Supplementary material for: A collection of forcefield precursors for metal–organic frameworks
Source: RSC Adv. 2019 Nov 13;9(63):36492–507. doi: 10.1039/c9ra07327b (PMC9075174; doi:10.1039/c9ra07327b)
Supplement: RA-009-C9RA07327B-s3258 [file RA-009-C9RA07327B-s3258.txt]

SAPBIW_charged

59.8598    0.00000000    0.00000000
-19.95301601    56.43634322    0.00000000
-19.95301601    -28.2177106    48.87557309

     1  23.5853004802  23.5853004802  23.5853004802    30[7-(6,6),7-(6,6),8-(30),8-(6)]
     2  28.5051688096  28.5051688096  28.5051688096    30[7-(6,6),7-(6,6),8-(6),8-(6)]
     3  21.1366360661  21.1366360661  21.1366360661    30[7-(6,6),7-(6,6),8-(30),8-(6)]
     4   21.440565761   21.440565761   21.440565761    30[7-(6,6),7-(6,6),8-(6),8-(6)]
     5   37.882320764   37.882320764   37.882320764    30[7-(6,6),7-(6,6),8-(30),8-(6)]
     6   33.382072272   33.382072272   33.382072272    30[7-(6,6),7-(6,6),8-(6),8-(6)]
     7  37.1160946598  37.1160946598  37.1160946598    30[7-(6,6),7-(6,6),8-(30),8-(6)]
     8  36.3925451275  36.3925451275  36.3925451275    30[7-(6,6),7-(6,6),8-(6),8-(6)]
     9 -16.3209569729 -16.3209569729 -16.3209569729    30[7-(6,6),7-(6,6),8-(30),8-(6)]
    10 -11.4010983289 -11.4010983289 -11.4010983289    30[7-(6,6),7-(6,6),8-(6),8-(6)]
    11 -18.7696372385 -18.7696372385 -18.7696372385    30[7-(6,6),7-(6,6),8-(30),8-(6)]
    12 -18.4657962911 -18.4657962911 -18.4657962911    30[7-(6,6),7-(6,6),8-(6),8-(6)]
    13   17.929154202   17.929154202   17.929154202    30[7-(6,6),7-(6,6),8-(30),8-(6)]
    14  13.4289153879  13.4289153879  13.4289153879    30[7-(6,6),7-(6,6),8-(6),8-(6)]
    15  17.1629439494  17.1629439494  17.1629439494    30[7-(6,6),7-(6,6),8-(30),8-(6)]
    16  16.4394831721  16.4394831721  16.4394831721    30[7-(6,6),7-(6,6),8-(6),8-(6)]
    17  3.63208925875  3.63208925875  3.63208925875    30[7-(6,6),7-(6,6),8-(30),8-(6)]
    18  8.55199317136  8.55199317136  8.55199317136    30[7-(6,6),7-(6,6),8-(6),8-(6)]
    19  1.18343928248  1.18343928248  1.18343928248    30[7-(6,6),7-(6,6),8-(30),8-(6)]
    20  1.48733339417  1.48733339417  1.48733339417    30[7-(6,6),7-(6,6),8-(6),8-(6)]
    21 -2.02429830399 -2.02429830399 -2.02429830399    30[7-(6,6),7-(6,6),8-(30),8-(6)]
    22  -6.5245902899  -6.5245902899  -6.5245902899    30[7-(6,6),7-(6,6),8-(6),8-(6)]
    23 -2.79047826724 -2.79047826724 -2.79047826724    30[7-(6,6),7-(6,6),8-(30),8-(6)]
    24 -3.51398430562 -3.51398430562 -3.51398430562    30[7-(6,6),7-(6,6),8-(6),8-(6)]
    25 -11.1595713025 -11.1595713025 -11.1595713025    30[7-(6,6),7-(6,6),8-(30),8-(6)]
    26 -11.4634654142 -11.4634654142 -11.4634654142    30[7-(6,6),7-(6,6),8-(6),8-(6)]
    27 -13.6082212788 -13.6082212788 -13.6082212788    30[7-(6,6),7-(6,6),8-(30),8-(6)]
    28 -18.5281251914 -18.5281251914 -18.5281251914    30[7-(6,6),7-(6,6),8-(6),8-(6)]
    29 -7.18565375276 -7.18565375276 -7.18565375276    30[7-(6,6),7-(6,6),8-(30),8-(6)]
    30 -6.46214771438 -6.46214771438 -6.46214771438    30[7-(6,6),7-(6,6),8-(6),8-(6)]
    31 -7.95183371601 -7.95183371601 -7.95183371601    30[7-(6,6),7-(6,6),8-(30),8-(6)]
    32  -3.4515417301  -3.4515417301  -3.4515417301    30[7-(6,6),7-(6,6),8-(6),8-(6)]
    33   12.001347216   12.001347216   12.001347216    30[7-(6,6),7-(6,6),8-(30),8-(6)]
    34   16.501595708   16.501595708   16.501595708    30[7-(6,6),7-(6,6),8-(6),8-(6)]
    35  12.7675733202  12.7675733202  12.7675733202    30[7-(6,6),7-(6,6),8-(30),8-(6)]
    36  13.4911228525  13.4911228525  13.4911228525    30[7-(6,6),7-(6,6),8-(6),8-(6)]
    37  26.2983674998  26.2983674998  26.2983674998    30[7-(6,6),7-(6,6),8-(30),8-(6)]
    38  21.3784991704  21.3784991704  21.3784991704    30[7-(6,6),7-(6,6),8-(6),8-(6)]
    39  28.7470319139  28.7470319139  28.7470319139    30[7-(6,6),7-(6,6),8-(30),8-(6)]
    40   28.443102219   28.443102219   28.443102219    30[7-(6,6),7-(6,6),8-(6),8-(6)]
    41  32.7207240306  32.7207240306  32.7207240306    30[7-(6,6),7-(6,6),8-(30),8-(6)]
    42  33.4441848079  33.4441848079  33.4441848079    30[7-(6,6),7-(6,6),8-(6),8-(6)]
    43   31.954513778   31.954513778   31.954513778    30[7-(6,6),7-(6,6),8-(30),8-(6)]
    44  36.4547525921  36.4547525921  36.4547525921    30[7-(6,6),7-(6,6),8-(6),8-(6)]
    45  8.79350521855  8.79350521855  8.79350521855    30[7-(6,6),7-(6,6),8-(30),8-(6)]
    46  8.48966427114  8.48966427114  8.48966427114    30[7-(6,6),7-(6,6),8-(6),8-(6)]
    47  6.34482495292  6.34482495292  6.34482495292    30[7-(6,6),7-(6,6),8-(30),8-(6)]
    48  1.42496630891  1.42496630891  1.42496630891    30[7-(6,6),7-(6,6),8-(6),8-(6)]
    49 -3.63153250017 -3.63153250017 -3.63153250017    30[7-(6,6),7-(6,6),8-(30),8-(6)]
    50 -8.55140082955 -8.55140082955 -8.55140082955    30[7-(6,6),7-(6,6),8-(6),8-(6)]
    51 -1.18286808607 -1.18286808607 -1.18286808607    30[7-(6,6),7-(6,6),8-(30),8-(6)]
    52 -1.48679778097 -1.48679778097 -1.48679778097    30[7-(6,6),7-(6,6),8-(6),8-(6)]
    53  -17.928552784  -17.928552784  -17.928552784    30[7-(6,6),7-(6,6),8-(30),8-(6)]
    54  -13.428304292  -13.428304292  -13.428304292    30[7-(6,6),7-(6,6),8-(6),8-(6)]
    55 -17.1623266798 -17.1623266798 -17.1623266798    30[7-(6,6),7-(6,6),8-(30),8-(6)]
    56 -16.4387771475 -16.4387771475 -16.4387771475    30[7-(6,6),7-(6,6),8-(6),8-(6)]
    57  36.2747249529  36.2747249529  36.2747249529    30[7-(6,6),7-(6,6),8-(30),8-(6)]
    58  31.3548663089  31.3548663089  31.3548663089    30[7-(6,6),7-(6,6),8-(6),8-(6)]
    59  38.7234052185  38.7234052185  38.7234052185    30[7-(6,6),7-(6,6),8-(30),8-(6)]
    60  38.4195642711  38.4195642711  38.4195642711    30[7-(6,6),7-(6,6),8-(6),8-(6)]
    61  2.02461377796  2.02461377796  2.02461377796    30[7-(6,6),7-(6,6),8-(30),8-(6)]
    62  6.52485259208  6.52485259208  6.52485259208    30[7-(6,6),7-(6,6),8-(6),8-(6)]
    63  2.79082403057  2.79082403057  2.79082403057    30[7-(6,6),7-(6,6),8-(30),8-(6)]
    64  3.51428480787  3.51428480787  3.51428480787    30[7-(6,6),7-(6,6),8-(6),8-(6)]
    65  16.3216787212  16.3216787212  16.3216787212    30[7-(6,6),7-(6,6),8-(30),8-(6)]
    66  11.4017748086  11.4017748086  11.4017748086    30[7-(6,6),7-(6,6),8-(6),8-(6)]
    67  18.7703286975  18.7703286975  18.7703286975    30[7-(6,6),7-(6,6),8-(30),8-(6)]
    68  18.4664345858  18.4664345858  18.4664345858    30[7-(6,6),7-(6,6),8-(6),8-(6)]
    69   21.978066284   21.978066284   21.978066284    30[7-(6,6),7-(6,6),8-(30),8-(6)]
    70  26.4783582699  26.4783582699  26.4783582699    30[7-(6,6),7-(6,6),8-(6),8-(6)]
    71  22.7442462472  22.7442462472  22.7442462472    30[7-(6,6),7-(6,6),8-(30),8-(6)]
    72  23.4677522856  23.4677522856  23.4677522856    30[7-(6,6),7-(6,6),8-(6),8-(6)]
    73  31.1133392825  31.1133392825  31.1133392825    30[7-(6,6),7-(6,6),8-(30),8-(6)]
    74  31.4172333942  31.4172333942  31.4172333942    30[7-(6,6),7-(6,6),8-(6),8-(6)]
    75  33.5619892588  33.5619892588  33.5619892588    30[7-(6,6),7-(6,6),8-(30),8-(6)]
    76  38.4818931714  38.4818931714  38.4818931714    30[7-(6,6),7-(6,6),8-(6),8-(6)]
    77  27.1394217328  27.1394217328  27.1394217328    30[7-(6,6),7-(6,6),8-(30),8-(6)]
    78  26.4159156944  26.4159156944  26.4159156944    30[7-(6,6),7-(6,6),8-(6),8-(6)]
    79   27.905601696   27.905601696   27.905601696    30[7-(6,6),7-(6,6),8-(30),8-(6)]
    80  23.4053097101  23.4053097101  23.4053097101    30[7-(6,6),7-(6,6),8-(6),8-(6)]
    81  7.95242076395  7.95242076395  7.95242076395    30[7-(6,6),7-(6,6),8-(30),8-(6)]
    82  3.45217227198  3.45217227198  3.45217227198    30[7-(6,6),7-(6,6),8-(6),8-(6)]
    83  7.18619465982  7.18619465982  7.18619465982    30[7-(6,6),7-(6,6),8-(30),8-(6)]
    84  6.46264512749  6.46264512749  6.46264512749    30[7-(6,6),7-(6,6),8-(6),8-(6)]
    85 -6.34459951983 -6.34459951983 -6.34459951983    30[7-(6,6),7-(6,6),8-(30),8-(6)]
    86 -1.42473119045 -1.42473119045 -1.42473119045    30[7-(6,6),7-(6,6),8-(6),8-(6)]
    87 -8.79326393393 -8.79326393393 -8.79326393393    30[7-(6,6),7-(6,6),8-(30),8-(6)]
    88 -8.48933423903 -8.48933423903 -8.48933423903    30[7-(6,6),7-(6,6),8-(6),8-(6)]
    89 -12.7669560506 -12.7669560506 -12.7669560506    30[7-(6,6),7-(6,6),8-(30),8-(6)]
    90 -13.4904168279 -13.4904168279 -13.4904168279    30[7-(6,6),7-(6,6),8-(6),8-(6)]
    91  -12.000745798  -12.000745798  -12.000745798    30[7-(6,6),7-(6,6),8-(30),8-(6)]
    92 -16.5009846121 -16.5009846121 -16.5009846121    30[7-(6,6),7-(6,6),8-(6),8-(6)]
    93  11.1602627615  11.1602627615  11.1602627615    30[7-(6,6),7-(6,6),8-(6)]
    94  11.4641037089  11.4641037089  11.4641037089    30[7-(6,6),7-(6,6),8-(6),8-(6)]
    95  13.6089430271  13.6089430271  13.6089430271    30[7-(6,6),7-(6,6),8-(6)]
    96  18.5288016711  18.5288016711  18.5288016711    30[7-(6,6),7-(6,6),8-(6),8-(6)]
    97  26.2905566571  26.2905566571  26.2905566571    1[6-(7,7)]
    98  21.5496586172  21.5496586172  21.5496586172    1[6-(7,7)]
    99  25.9393687615  25.9393687615  25.9393687615    1[7-(1,6)]
   100  27.2403217231  27.2403217231  27.2403217231    1[7-(1,6)]
   101  27.8668710153  27.8668710153  27.8668710153    1[6-(6,6)]
   102  28.8405843627  28.8405843627  28.8405843627    1[6-(6,6)]
   103  25.4445238881  25.4445238881  25.4445238881    1[6-(6,6)]
   104  24.3830186237  24.3830186237  24.3830186237    1[6-(6,6)]
   105  30.5924679664  30.5924679664  30.5924679664    1[6-(6,6)]
   106  29.6347176334  29.6347176334  29.6347176334    1[6-(6,6)]
   107  26.1109614657  26.1109614657  26.1109614657    1[6-(6,6)]
   108  27.1006357221  27.1006357221  27.1006357221    1[6-(6,6)]
   109  30.1455080755  30.1455080755  30.1455080755    1[6-(6,6)]
   110  31.4305014818  31.4305014818  31.4305014818    1[6-(6,6)]
   111  31.4744330836  31.4744330836  31.4744330836    1[6-(6,6)]
   112  30.2413181205  30.2413181205  30.2413181205    1[6-(6,6)]
   113  20.6956908127  20.6956908127  20.6956908127    1[6-(7,7)]
   114  25.2530176463  25.2530176463  25.2530176463    1[6-(7,7)]
   115  24.3032722819  24.3032722819  24.3032722819    1[7-(1,6)]
   116  23.2736854514  23.2736854514  23.2736854514    1[7-(1,6)]
   117  17.3794406726  17.3794406726  17.3794406726    1[6-(6,6)]
   118  15.0967848103  15.0967848103  15.0967848103    1[6-(6,6)]
   119  14.6218872379  14.6218872379  14.6218872379    1[6-(6,6)]
   120  16.9205028059  16.9205028059  16.9205028059    1[6-(6,6)]
   121  10.8467365288  10.8467365288  10.8467365288    1[6-(6,6)]
   122  13.1293920903  13.1293920903  13.1293920903    1[6-(6,6)]
   123  12.7582461405  12.7582461405  12.7582461405    1[6-(6,6)]
   124  10.4835734397  10.4835734397  10.4835734397    1[6-(6,6)]
   125  16.3379139161  16.3379139161  16.3379139161    1[6-(6,6)]
   126  14.5181696043  14.5181696043  14.5181696043    1[6-(6,6)]
   127  16.9404772531  16.9404772531  16.9404772531    1[6-(6,6)]
   128   18.772193976   18.772193976   18.772193976    1[6-(6,6)]
   129   35.700641593   35.700641593   35.700641593    1[6-(7,7)]
   130  34.1043423353  34.1043423353  34.1043423353    1[6-(7,7)]
   131  31.2231086257  31.2231086257  31.2231086257    1[7-(1,6)]
   132  31.3827439582  31.3827439582  31.3827439582    1[7-(1,6)]
   133 -21.2260061743 -21.2260061743 -21.2260061743    1[6-(6,6)]
   134 -20.2363057495 -20.2363057495 -20.2363057495    1[6-(6,6)]
   135 -19.0351183943 -19.0351183943 -19.0351183943    1[6-(6,6)]
   136 -19.7215302687 -19.7215302687 -19.7215302687    1[6-(6,6)]
   137   -18.55620593   -18.55620593   -18.55620593    1[6-(6,6)]
   138 -19.5139812285 -19.5139812285 -19.5139812285    1[6-(6,6)]
   139 -17.7780489836 -17.7780489836 -17.7780489836    1[6-(6,6)]
   140  -16.987880674  -16.987880674  -16.987880674    1[6-(6,6)]
   141  35.3973939497  35.3973939497  35.3973939497    1[6-(6,6)]
   142 -23.1774025676 -23.1774025676 -23.1774025676    1[6-(6,6)]
   143  -21.976242509  -21.976242509  -21.976242509    1[6-(6,6)]
   144  36.5466755651  36.5466755651  36.5466755651    1[6-(6,6)]
   145  37.0334629072  37.0334629072  37.0334629072    1[6-(7,7)]
   146  38.8133333713  38.8133333713  38.8133333713    1[6-(7,7)]
   147  38.2546023008  38.2546023008  38.2546023008    1[7-(1,6)]
   148  37.8236008373  37.8236008373  37.8236008373    1[7-(1,6)]
   149  35.8402464565  35.8402464565  35.8402464565    1[6-(6,6)]
   150  36.1594885465  36.1594885465  36.1594885465    1[6-(6,6)]
   151  38.8292592383  38.8292592383  38.8292592383    1[6-(6,6)]
   152  38.2785608091  38.2785608091  38.2785608091    1[6-(6,6)]
   153  36.9775534048  36.9775534048  36.9775534048    1[6-(6,6)]
   154  36.6104234748  36.6104234748  36.6104234748    1[6-(6,6)]
   155  38.7693933474  38.7693933474  38.7693933474    1[6-(6,6)]
   156  39.2642234822  39.2642234822  39.2642234822    1[6-(6,6)]
   157  37.8395360288  37.8395360288  37.8395360288    1[6-(6,6)]
   158  37.0892834516  37.0892834516  37.0892834516    1[6-(6,6)]
   159  33.4218841423  33.4218841423  33.4218841423    1[6-(6,6)]
   160  34.1601643083  34.1601643083  34.1601643083    1[6-(6,6)]
   161 -13.6156974196 -13.6156974196 -13.6156974196    1[6-(7,7)]
   162 -18.3566216281 -18.3566216281 -18.3566216281    1[6-(7,7)]
   163 -13.9669077991 -13.9669077991 -13.9669077991    1[7-(1,6)]
   164 -12.6659491977 -12.6659491977 -12.6659491977    1[7-(1,6)]
   165  7.91365295092  7.91365295092  7.91365295092    1[6-(6,6)]
   166  8.88739081259  8.88739081259  8.88739081259    1[6-(6,6)]
   167  5.49135996558  5.49135996558  5.49135996558    1[6-(6,6)]
   168  4.42982785592  4.42982785592  4.42982785592    1[6-(6,6)]
   169  10.6393221664  10.6393221664  10.6393221664    1[6-(6,6)]
   170  9.68154686795  9.68154686795  9.68154686795    1[6-(6,6)]
   171  6.15781453777  6.15781453777  6.15781453777    1[6-(6,6)]
   172  7.14751488744  7.14751488744  7.14751488744    1[6-(6,6)]
   173 -9.76069734878 -9.76069734878 -9.76069734878    1[6-(6,6)]
   174  11.4773221439  11.4773221439  11.4773221439    1[6-(6,6)]
   175  11.5211963704  11.5211963704  11.5211963704    1[6-(6,6)]
   176 -9.66494490465 -9.66494490465 -9.66494490465    1[6-(6,6)]
   177  -19.210628535  -19.210628535  -19.210628535    1[6-(7,7)]
   178 -14.6532720738 -14.6532720738 -14.6532720738    1[6-(7,7)]
   179 -15.6030859427 -15.6030859427 -15.6030859427    1[7-(1,6)]
   180 -16.6326835263 -16.6326835263 -16.6326835263    1[7-(1,6)]
   181 -22.5268658916 -22.5268658916 -22.5268658916    1[6-(6,6)]
   182 -24.8095216036 -24.8095216036 -24.8095216036    1[6-(6,6)]
   183 -25.2843758625 -25.2843758625 -25.2843758625    1[6-(6,6)]
   184 -22.9857567602 -22.9857567602 -22.9857567602    1[6-(6,6)]
   185 -29.0595705618 -29.0595705618 -29.0595705618    1[6-(6,6)]
   186 -26.7769150003 -26.7769150003 -26.7769150003    1[6-(6,6)]
   187 -27.1480113953 -27.1480113953 -27.1480113953    1[6-(6,6)]
   188  -29.422685976  -29.422685976  -29.422685976    1[6-(6,6)]
   189 -23.5684446093 -23.5684446093 -23.5684446093    1[6-(6,6)]
   190 -25.3881889211 -25.3881889211 -25.3881889211    1[6-(6,6)]
   191 -22.9658703687 -22.9658703687 -22.9658703687    1[6-(6,6)]
   192 -21.1341546234 -21.1341546234 -21.1341546234    1[6-(6,6)]
   193  15.7474716547  15.7474716547  15.7474716547    1[6-(7,7)]
   194  14.1511985656  14.1511985656  14.1511985656    1[6-(7,7)]
   195  11.2699611714  11.2699611714  11.2699611714    1[7-(1,6)]
   196   11.429590864   11.429590864   11.429590864    1[7-(1,6)]
   197   18.680603885   18.680603885   18.680603885    1[6-(6,6)]
   198  19.6702797957  19.6702797957  19.6702797957    1[6-(6,6)]
   199  20.8714375232  20.8714375232  20.8714375232    1[6-(6,6)]
   200  20.1850524941  20.1850524941  20.1850524941    1[6-(6,6)]
   201   21.350331865   21.350331865   21.350331865    1[6-(6,6)]
   202  20.3925815319  20.3925815319  20.3925815319    1[6-(6,6)]
   203  22.1284899393  22.1284899393  22.1284899393    1[6-(6,6)]
   204  22.9186321556  22.9186321556  22.9186321556    1[6-(6,6)]
   205   15.444175359   15.444175359   15.444175359    1[6-(6,6)]
   206  16.7291687652  16.7291687652  16.7291687652    1[6-(6,6)]
   207  17.9303861992  17.9303861992  17.9303861992    1[6-(6,6)]
   208  16.5935145753  16.5935145753  16.5935145753    1[6-(6,6)]
   209    17.08035824    17.08035824    17.08035824    1[6-(7,7)]
   210  18.8601990764  18.8601990764  18.8601990764    1[6-(7,7)]
   211  18.3015365104  18.3015365104  18.3015365104    1[7-(1,6)]
   212     17.8705458     17.8705458     17.8705458    1[7-(1,6)]
   213  15.8871290057  15.8871290057  15.8871290057    1[6-(6,6)]
   214  16.2063709453  16.2063709453  16.2063709453    1[6-(6,6)]
   215  18.8760983237  18.8760983237  18.8760983237    1[6-(6,6)]
   216  18.3253963602  18.3253963602  18.3253963602    1[6-(6,6)]
   217  17.0244364805  17.0244364805  17.0244364805    1[6-(6,6)]
   218  16.6573065505  16.6573065505  16.6573065505    1[6-(6,6)]
   219  18.8162268682  18.8162268682  18.8162268682    1[6-(6,6)]
   220  19.3110588829  19.3110588829  19.3110588829    1[6-(6,6)]
   221  17.8864705391  17.8864705391  17.8864705391    1[6-(6,6)]
   222  17.1362179619  17.1362179619  17.1362179619    1[6-(6,6)]
   223  13.4688077491  13.4688077491  13.4688077491    1[6-(6,6)]
   224  14.2070888927  14.2070888927  14.2070888927    1[6-(6,6)]
   225  6.33736521251  6.33736521251  6.33736521251    1[6-(7,7)]
   226  1.59649898092  1.59649898092  1.59649898092    1[6-(7,7)]
   227  5.98623100759  5.98623100759  5.98623100759    1[7-(1,6)]
   228  7.28717840461  7.28717840461  7.28717840461    1[7-(1,6)]
   229 -12.0393753162 -12.0393753162 -12.0393753162    1[6-(6,6)]
   230 -11.0656682853 -11.0656682853 -11.0656682853    1[6-(6,6)]
   231 -14.4617149237 -14.4617149237 -14.4617149237    1[6-(6,6)]
   232 -15.5232189097 -15.5232189097 -15.5232189097    1[6-(6,6)]
   233 -9.31379280284 -9.31379280284 -9.31379280284    1[6-(6,6)]
   234 -10.2715375713 -10.2715375713 -10.2715375713    1[6-(6,6)]
   235 -13.7952897535 -13.7952897535 -13.7952897535    1[6-(6,6)]
   236 -12.8056182795 -12.8056182795 -12.8056182795    1[6-(6,6)]
   237  10.1923270833  10.1923270833  10.1923270833    1[6-(6,6)]
   238 -8.47571469567 -8.47571469567 -8.47571469567    1[6-(6,6)]
   239 -8.43182896402 -8.43182896402 -8.43182896402    1[6-(6,6)]
   240  10.2880916341  10.2880916341  10.2880916341    1[6-(6,6)]
   241 0.742474252313 0.742474252313 0.742474252313    1[6-(7,7)]
   242  5.29976927755  5.29976927755  5.29976927755    1[6-(7,7)]
   243  4.35000203082  4.35000203082  4.35000203082    1[7-(1,6)]
   244  3.32042076493  3.32042076493  3.32042076493    1[7-(1,6)]
   245 -2.57373701095 -2.57373701095 -2.57373701095    1[6-(6,6)]
   246 -4.85638655672 -4.85638655672 -4.85638655672    1[6-(6,6)]
   247 -5.33129796537 -5.33129796537 -5.33129796537    1[6-(6,6)]
   248 -3.03268367569 -3.03268367569 -3.03268367569    1[6-(6,6)]
   249 -9.10642671694 -9.10642671694 -9.10642671694    1[6-(6,6)]
   250 -6.82377671999 -6.82377671999 -6.82377671999    1[6-(6,6)]
   251 -7.19492665523 -7.19492665523 -7.19492665523    1[6-(6,6)]
   252 -9.46959657373 -9.46959657373 -9.46959657373    1[6-(6,6)]
   253 -3.61531309673 -3.61531309673 -3.61531309673    1[6-(6,6)]
   254 -5.43503823324 -5.43503823324 -5.43503823324    1[6-(6,6)]
   255 -3.01268471431 -3.01268471431 -3.01268471431    1[6-(6,6)]
   256 -1.18098754261 -1.18098754261 -1.18098754261    1[6-(6,6)]
   257 -4.20600711764 -4.20600711764 -4.20600711764    1[6-(7,7)]
   258 -5.80221877083 -5.80221877083 -5.80221877083    1[6-(7,7)]
   259 -8.68350278714 -8.68350278714 -8.68350278714    1[7-(1,6)]
   260 -8.52388941223 -8.52388941223 -8.52388941223    1[7-(1,6)]
   261 -1.27290098068 -1.27290098068 -1.27290098068    1[6-(6,6)]
   262-0.283231236195-0.283231236195-0.283231236195    1[6-(6,6)]
   263 0.917983641079 0.917983641079 0.917983641079    1[6-(6,6)]
   264 0.231603424594 0.231603424594 0.231603424594    1[6-(6,6)]
   265  1.39681203507  1.39681203507  1.39681203507    1[6-(6,6)]
   266 0.439067266594 0.439067266594 0.439067266594    1[6-(6,6)]
   267  2.17502921429  2.17502921429  2.17502921429    1[6-(6,6)]
   268  2.96516676836  2.96516676836  2.96516676836    1[6-(6,6)]
   269 -4.50933213863 -4.50933213863 -4.50933213863    1[6-(6,6)]
   270 -3.22435790759 -3.22435790759 -3.22435790759    1[6-(6,6)]
   271 -2.02317544022 -2.02317544022 -2.02317544022    1[6-(6,6)]
   272 -3.36002849045 -3.36002849045 -3.36002849045    1[6-(6,6)]
   273 -2.87308037718 -2.87308037718 -2.87308037718    1[6-(7,7)]
   274 -1.09329751764 -1.09329751764 -1.09329751764    1[6-(7,7)]
   275 -1.65197828127 -1.65197828127 -1.65197828127    1[7-(1,6)]
   276 -2.08295778731 -2.08295778731 -2.08295778731    1[7-(1,6)]
   277 -4.06625073218 -4.06625073218 -4.06625073218    1[6-(6,6)]
   278 -3.74697796179 -3.74697796179 -3.74697796179    1[6-(6,6)]
   279 -1.07723479204 -1.07723479204 -1.07723479204    1[6-(6,6)]
   280 -1.62796487924 -1.62796487924 -1.62796487924    1[6-(6,6)]
   281 -2.92885655529 -2.92885655529 -2.92885655529    1[6-(6,6)]
   282 -3.29601701528 -3.29601701528 -3.29601701528    1[6-(6,6)]
   283 -1.13707684555 -1.13707684555 -1.13707684555    1[6-(6,6)]
   284 -0.64221595514 -0.64221595514 -0.64221595514    1[6-(6,6)]
   285 -2.06692987792 -2.06692987792 -2.06692987792    1[6-(6,6)]
   286  -2.8171532035  -2.8171532035  -2.8171532035    1[6-(6,6)]
   287 -6.48457492144 -6.48457492144 -6.48457492144    1[6-(6,6)]
   288 -5.74632363106 -5.74632363106 -5.74632363106    1[6-(6,6)]
   289 -10.7186062723 -10.7186062723 -10.7186062723    1[6-(7,7)]
   290 -15.2759012976 -15.2759012976 -15.2759012976    1[6-(7,7)]
   291 -14.3261340508 -14.3261340508 -14.3261340508    1[7-(1,6)]
   292 -13.2965527849 -13.2965527849 -13.2965527849    1[7-(1,6)]
   293 -7.40239500905 -7.40239500905 -7.40239500905    1[6-(6,6)]
   294 -5.11974546328 -5.11974546328 -5.11974546328    1[6-(6,6)]
   295 -4.64483405463 -4.64483405463 -4.64483405463    1[6-(6,6)]
   296 -6.94344834431 -6.94344834431 -6.94344834431    1[6-(6,6)]
   297-0.869705303058-0.869705303058-0.869705303058    1[6-(6,6)]
   298 -3.15235530001 -3.15235530001 -3.15235530001    1[6-(6,6)]
   299 -2.78120536477 -2.78120536477 -2.78120536477    1[6-(6,6)]
   300-0.506535446272-0.506535446272-0.506535446272    1[6-(6,6)]
   301 -6.36081892327 -6.36081892327 -6.36081892327    1[6-(6,6)]
   302 -4.54109378676 -4.54109378676 -4.54109378676    1[6-(6,6)]
   303 -6.96344730568 -6.96344730568 -6.96344730568    1[6-(6,6)]
   304 -8.79514447739 -8.79514447739 -8.79514447739    1[6-(6,6)]
   305 -16.3134972325 -16.3134972325 -16.3134972325    1[6-(7,7)]
   306 -11.5726310009 -11.5726310009 -11.5726310009    1[6-(7,7)]
   307 -15.9623630276 -15.9623630276 -15.9623630276    1[7-(1,6)]
   308 -17.2633104246 -17.2633104246 -17.2633104246    1[7-(1,6)]
   309  2.06324329619  2.06324329619  2.06324329619    1[6-(6,6)]
   310  1.08953626529  1.08953626529  1.08953626529    1[6-(6,6)]
   311  4.48558290367  4.48558290367  4.48558290367    1[6-(6,6)]
   312  5.54708688966  5.54708688966  5.54708688966    1[6-(6,6)]
   313-0.662339217158-0.662339217158-0.662339217158    1[6-(6,6)]
   314 0.295405551322 0.295405551322 0.295405551322    1[6-(6,6)]
   315  3.81915773351  3.81915773351  3.81915773351    1[6-(6,6)]
   316  2.82948625949  2.82948625949  2.82948625949    1[6-(6,6)]
   317 -20.1684591033 -20.1684591033 -20.1684591033    1[6-(6,6)]
   318 -1.50041732433 -1.50041732433 -1.50041732433    1[6-(6,6)]
   319 -1.54430305598 -1.54430305598 -1.54430305598    1[6-(6,6)]
   320 -20.2642236541 -20.2642236541 -20.2642236541    1[6-(6,6)]
   321 -7.10305164282 -7.10305164282 -7.10305164282    1[6-(7,7)]
   322 -8.88283450235 -8.88283450235 -8.88283450235    1[6-(7,7)]
   323 -8.32415373873 -8.32415373873 -8.32415373873    1[7-(1,6)]
   324 -7.89317423269 -7.89317423269 -7.89317423269    1[7-(1,6)]
   325 -5.90988128782 -5.90988128782 -5.90988128782    1[6-(6,6)]
   326  -6.2291540582  -6.2291540582  -6.2291540582    1[6-(6,6)]
   327 -8.89889722796 -8.89889722796 -8.89889722796    1[6-(6,6)]
   328 -8.34816714076 -8.34816714076 -8.34816714076    1[6-(6,6)]
   329 -7.04727546471 -7.04727546471 -7.04727546471    1[6-(6,6)]
   330 -6.68011500472 -6.68011500472 -6.68011500472    1[6-(6,6)]
   331 -8.83905517445 -8.83905517445 -8.83905517445    1[6-(6,6)]
   332 -9.33391606486 -9.33391606486 -9.33391606486    1[6-(6,6)]
   333 -7.90920214208 -7.90920214208 -7.90920214208    1[6-(6,6)]
   334  -7.1589788165  -7.1589788165  -7.1589788165    1[6-(6,6)]
   335 -3.49155709855 -3.49155709855 -3.49155709855    1[6-(6,6)]
   336 -4.22980838894 -4.22980838894 -4.22980838894    1[6-(6,6)]
   337 -5.77012490235 -5.77012490235 -5.77012490235    1[6-(7,7)]
   338 -4.17391324917 -4.17391324917 -4.17391324917    1[6-(7,7)]
   339 -1.29262923286 -1.29262923286 -1.29262923286    1[7-(1,6)]
   340 -1.45224260777 -1.45224260777 -1.45224260777    1[7-(1,6)]
   341 -8.70323103931 -8.70323103931 -8.70323103931    1[6-(6,6)]
   342  -9.6929007838  -9.6929007838  -9.6929007838    1[6-(6,6)]
   343 -10.8941156611 -10.8941156611 -10.8941156611    1[6-(6,6)]
   344 -10.2077354446 -10.2077354446 -10.2077354446    1[6-(6,6)]
   345 -11.3729440551 -11.3729440551 -11.3729440551    1[6-(6,6)]
   346 -10.4151992866 -10.4151992866 -10.4151992866    1[6-(6,6)]
   347 -12.1511612343 -12.1511612343 -12.1511612343    1[6-(6,6)]
   348 -12.9412987884 -12.9412987884 -12.9412987884    1[6-(6,6)]
   349 -5.46679988137 -5.46679988137 -5.46679988137    1[6-(6,6)]
   350 -6.75177411241 -6.75177411241 -6.75177411241    1[6-(6,6)]
   351 -7.95295657978 -7.95295657978 -7.95295657978    1[6-(6,6)]
   352 -6.61610352955 -6.61610352955 -6.61610352955    1[6-(6,6)]
   353   14.183026387   14.183026387   14.183026387    1[6-(7,7)]
   354  15.7793256447  15.7793256447  15.7793256447    1[6-(7,7)]
   355  18.6605593543  18.6605593543  18.6605593543    1[7-(1,6)]
   356  18.5009240218  18.5009240218  18.5009240218    1[7-(1,6)]
   357  11.2498741543  11.2498741543  11.2498741543    1[6-(6,6)]
   358  10.2601737295  10.2601737295  10.2601737295    1[6-(6,6)]
   359  9.05898637429  9.05898637429  9.05898637429    1[6-(6,6)]
   360  9.74539824871  9.74539824871  9.74539824871    1[6-(6,6)]
   361  8.58007391005  8.58007391005  8.58007391005    1[6-(6,6)]
   362  9.53784920851  9.53784920851  9.53784920851    1[6-(6,6)]
   363  7.80191696363  7.80191696363  7.80191696363    1[6-(6,6)]
   364  7.01174865399  7.01174865399  7.01174865399    1[6-(6,6)]
   365  14.4862740303  14.4862740303  14.4862740303    1[6-(6,6)]
   366  13.2012705476  13.2012705476  13.2012705476    1[6-(6,6)]
   367   12.000110489   12.000110489   12.000110489    1[6-(6,6)]
   368  13.3369924149  13.3369924149  13.3369924149    1[6-(6,6)]
   369  12.8502050728  12.8502050728  12.8502050728    1[6-(7,7)]
   370  11.0703346087  11.0703346087  11.0703346087    1[6-(7,7)]
   371  11.6290656792  11.6290656792  11.6290656792    1[7-(1,6)]
   372  12.0600671427  12.0600671427  12.0600671427    1[7-(1,6)]
   373  14.0434215235  14.0434215235  14.0434215235    1[6-(6,6)]
   374  13.7241794335  13.7241794335  13.7241794335    1[6-(6,6)]
   375  11.0544087417  11.0544087417  11.0544087417    1[6-(6,6)]
   376  11.6051071709  11.6051071709  11.6051071709    1[6-(6,6)]
   377  12.9061145752  12.9061145752  12.9061145752    1[6-(6,6)]
   378  13.2732445052  13.2732445052  13.2732445052    1[6-(6,6)]
   379  11.1142746326  11.1142746326  11.1142746326    1[6-(6,6)]
   380  10.6194444978  10.6194444978  10.6194444978    1[6-(6,6)]
   381  12.0441319512  12.0441319512  12.0441319512    1[6-(6,6)]
   382  12.7943845284  12.7943845284  12.7943845284    1[6-(6,6)]
   383  16.4617838377  16.4617838377  16.4617838377    1[6-(6,6)]
   384  15.7235036717  15.7235036717  15.7235036717    1[6-(6,6)]
   385  23.5931113229  23.5931113229  23.5931113229    1[6-(7,7)]
   386  28.3340093628  28.3340093628  28.3340093628    1[6-(7,7)]
   387  23.9442992185  23.9442992185  23.9442992185    1[7-(1,6)]
   388  22.6433462569  22.6433462569  22.6433462569    1[7-(1,6)]
   389  22.0167969647  22.0167969647  22.0167969647    1[6-(6,6)]
   390  21.0430836173  21.0430836173  21.0430836173    1[6-(6,6)]
   391  24.4391440919  24.4391440919  24.4391440919    1[6-(6,6)]
   392  25.5006493563  25.5006493563  25.5006493563    1[6-(6,6)]
   393  19.2912000136  19.2912000136  19.2912000136    1[6-(6,6)]
   394  20.2489503466  20.2489503466  20.2489503466    1[6-(6,6)]
   395  23.7727065143  23.7727065143  23.7727065143    1[6-(6,6)]
   396  22.7830322579  22.7830322579  22.7830322579    1[6-(6,6)]
   397  19.7381599045  19.7381599045  19.7381599045    1[6-(6,6)]
   398  18.4531664982  18.4531664982  18.4531664982    1[6-(6,6)]
   399  18.4092348964  18.4092348964  18.4092348964    1[6-(6,6)]
   400  19.6423498595  19.6423498595  19.6423498595    1[6-(6,6)]
   401  29.1879771673  29.1879771673  29.1879771673    1[6-(7,7)]
   402  24.6306503337  24.6306503337  24.6306503337    1[6-(7,7)]
   403  25.5803956981  25.5803956981  25.5803956981    1[7-(1,6)]
   404  26.6099825286  26.6099825286  26.6099825286    1[7-(1,6)]
   405 -27.3555726926 -27.3555726926 -27.3555726926    1[6-(6,6)]
   406 -25.0729168303 -25.0729168303 -25.0729168303    1[6-(6,6)]
   407 -24.5980192579 -24.5980192579 -24.5980192579    1[6-(6,6)]
   408 -26.8966348259 -26.8966348259 -26.8966348259    1[6-(6,6)]
   409 -20.8228685488 -20.8228685488 -20.8228685488    1[6-(6,6)]
   410 -23.1055241103 -23.1055241103 -23.1055241103    1[6-(6,6)]
   411 -22.7343781605 -22.7343781605 -22.7343781605    1[6-(6,6)]
   412 -20.4597054597 -20.4597054597 -20.4597054597    1[6-(6,6)]
   413  33.5457540639  33.5457540639  33.5457540639    1[6-(6,6)]
   414 -24.4943016243 -24.4943016243 -24.4943016243    1[6-(6,6)]
   415 -26.9166092731 -26.9166092731 -26.9166092731    1[6-(6,6)]
   416   31.111474004   31.111474004   31.111474004    1[6-(6,6)]
   417    32.80330974    32.80330974    32.80330974    1[6-(7,7)]
   418  31.0234689036  31.0234689036  31.0234689036    1[6-(7,7)]
   419  31.5821314696  31.5821314696  31.5821314696    1[7-(1,6)]
   420    32.01312218    32.01312218    32.01312218    1[7-(1,6)]
   421  33.9965389743  33.9965389743  33.9965389743    1[6-(6,6)]
   422  33.6772970347  33.6772970347  33.6772970347    1[6-(6,6)]
   423  31.0075696563  31.0075696563  31.0075696563    1[6-(6,6)]
   424  31.5582716198  31.5582716198  31.5582716198    1[6-(6,6)]
   425  32.8592314995  32.8592314995  32.8592314995    1[6-(6,6)]
   426  33.2263614295  33.2263614295  33.2263614295    1[6-(6,6)]
   427  31.0674411118  31.0674411118  31.0674411118    1[6-(6,6)]
   428  30.5726090971  30.5726090971  30.5726090971    1[6-(6,6)]
   429  31.9971974409  31.9971974409  31.9971974409    1[6-(6,6)]
   430  32.7474500181  32.7474500181  32.7474500181    1[6-(6,6)]
   431  36.4148602309  36.4148602309  36.4148602309    1[6-(6,6)]
   432  35.6765790873  35.6765790873  35.6765790873    1[6-(6,6)]
   433  34.1361963253  34.1361963253  34.1361963253    1[6-(7,7)]
   434  35.7324694144  35.7324694144  35.7324694144    1[6-(7,7)]
   435  38.6137068086  38.6137068086  38.6137068086    1[7-(1,6)]
   436   38.454077116   38.454077116   38.454077116    1[7-(1,6)]
   437   31.203064095   31.203064095   31.203064095    1[6-(6,6)]
   438  30.2133881843  30.2133881843  30.2133881843    1[6-(6,6)]
   439  29.0122304568  29.0122304568  29.0122304568    1[6-(6,6)]
   440  29.6986154859  29.6986154859  29.6986154859    1[6-(6,6)]
   441   28.533336115   28.533336115   28.533336115    1[6-(6,6)]
   442  29.4910864481  29.4910864481  29.4910864481    1[6-(6,6)]
   443  27.7551780407  27.7551780407  27.7551780407    1[6-(6,6)]
   444  26.9650358244  26.9650358244  26.9650358244    1[6-(6,6)]
   445   34.439492621   34.439492621   34.439492621    1[6-(6,6)]
   446  33.1544992148  33.1544992148  33.1544992148    1[6-(6,6)]
   447  31.9532817808  31.9532817808  31.9532817808    1[6-(6,6)]
   448  33.2901534047  33.2901534047  33.2901534047    1[6-(6,6)]
   449  9.23449651503  9.23449651503  9.23449651503    1[6-(7,7)]
   450  4.67714005384  4.67714005384  4.67714005384    1[6-(7,7)]
   451  5.62695392271  5.62695392271  5.62695392271    1[7-(1,6)]
   452  6.65655150635  6.65655150635  6.65655150635    1[7-(1,6)]
   453  12.5507338716  12.5507338716  12.5507338716    1[6-(6,6)]
   454  14.8333895836  14.8333895836  14.8333895836    1[6-(6,6)]
   455  15.3082438425  15.3082438425  15.3082438425    1[6-(6,6)]
   456  13.0096247402  13.0096247402  13.0096247402    1[6-(6,6)]
   457  19.0834385418  19.0834385418  19.0834385418    1[6-(6,6)]
   458  16.8007829803  16.8007829803  16.8007829803    1[6-(6,6)]
   459  17.1718793753  17.1718793753  17.1718793753    1[6-(6,6)]
   460   19.446553956   19.446553956   19.446553956    1[6-(6,6)]
   461  13.5923125893  13.5923125893  13.5923125893    1[6-(6,6)]
   462  15.4120569011  15.4120569011  15.4120569011    1[6-(6,6)]
   463  12.9897383487  12.9897383487  12.9897383487    1[6-(6,6)]
   464  11.1580226034  11.1580226034  11.1580226034    1[6-(6,6)]
   465  3.63956539963  3.63956539963  3.63956539963    1[6-(7,7)]
   466  8.38048960811  8.38048960811  8.38048960811    1[6-(7,7)]
   467  3.99077577912  3.99077577912  3.99077577912    1[7-(1,6)]
   468  2.68981717774  2.68981717774  2.68981717774    1[7-(1,6)]
   469 -17.8897849709 -17.8897849709 -17.8897849709    1[6-(6,6)]
   470 -18.8635228326 -18.8635228326 -18.8635228326    1[6-(6,6)]
   471 -15.4674919856 -15.4674919856 -15.4674919856    1[6-(6,6)]
   472 -14.4059598759 -14.4059598759 -14.4059598759    1[6-(6,6)]
   473 -20.6154541864 -20.6154541864 -20.6154541864    1[6-(6,6)]
   474 -19.6576788879 -19.6576788879 -19.6576788879    1[6-(6,6)]
   475 -16.1339465578 -16.1339465578 -16.1339465578    1[6-(6,6)]
   476 -17.1236469074 -17.1236469074 -17.1236469074    1[6-(6,6)]
   477-0.215434671218-0.215434671218-0.215434671218    1[6-(6,6)]
   478 -21.4534541639 -21.4534541639 -21.4534541639    1[6-(6,6)]
   479 -21.4973283904 -21.4973283904 -21.4973283904    1[6-(6,6)]
   480-0.311187115345-0.311187115345-0.311187115345    1[6-(6,6)]
   481 -6.33678867711 -6.33678867711 -6.33678867711    1[6-(7,7)]
   482 -1.59589063719 -1.59589063719 -1.59589063719    1[6-(7,7)]
   483 -5.98560078153 -5.98560078153 -5.98560078153    1[7-(1,6)]
   484 -7.28655374313 -7.28655374313 -7.28655374313    1[7-(1,6)]
   485 -7.91310303526 -7.91310303526 -7.91310303526    1[6-(6,6)]
   486  -8.8868163827  -8.8868163827  -8.8868163827    1[6-(6,6)]
   487 -5.49075590808 -5.49075590808 -5.49075590808    1[6-(6,6)]
   488 -4.42925064374 -4.42925064374 -4.42925064374    1[6-(6,6)]
   489 -10.6386999864 -10.6386999864 -10.6386999864    1[6-(6,6)]
   490 -9.68094965337 -9.68094965337 -9.68094965337    1[6-(6,6)]
   491 -6.15719348574 -6.15719348574 -6.15719348574    1[6-(6,6)]
   492 -7.14686774205 -7.14686774205 -7.14686774205    1[6-(6,6)]
   493 -10.1917400955 -10.1917400955 -10.1917400955    1[6-(6,6)]
   494 -11.4767335018 -11.4767335018 -11.4767335018    1[6-(6,6)]
   495 -11.5206651036 -11.5206651036 -11.5206651036    1[6-(6,6)]
   496 -10.2875501405 -10.2875501405 -10.2875501405    1[6-(6,6)]
   497-0.741922832712-0.741922832712-0.741922832712    1[6-(7,7)]
   498 -5.29924966628 -5.29924966628 -5.29924966628    1[6-(7,7)]
   499 -4.34950430188 -4.34950430188 -4.34950430188    1[7-(1,6)]
   500 -3.31991747141 -3.31991747141 -3.31991747141    1[7-(1,6)]
   501   2.5743273074   2.5743273074   2.5743273074    1[6-(6,6)]
   502  4.85698316972  4.85698316972  4.85698316972    1[6-(6,6)]
   503  5.33188074212  5.33188074212  5.33188074212    1[6-(6,6)]
   504  3.03326517409  3.03326517409  3.03326517409    1[6-(6,6)]
   505  9.10703145122  9.10703145122  9.10703145122    1[6-(6,6)]
   506  6.82437588969  6.82437588969  6.82437588969    1[6-(6,6)]
   507  7.19552183948  7.19552183948  7.19552183948    1[6-(6,6)]
   508  9.47019454027  9.47019454027  9.47019454027    1[6-(6,6)]
   509  3.61585406395  3.61585406395  3.61585406395    1[6-(6,6)]
   510  5.43559837569  5.43559837569  5.43559837569    1[6-(6,6)]
   511  3.01329072694  3.01329072694  3.01329072694    1[6-(6,6)]
   512  1.18157400401  1.18157400401  1.18157400401    1[6-(6,6)]
   513  -15.746873613  -15.746873613  -15.746873613    1[6-(7,7)]
   514 -14.1505743553 -14.1505743553 -14.1505743553    1[6-(7,7)]
   515 -11.2693406457 -11.2693406457 -11.2693406457    1[7-(1,6)]
   516 -11.4289759782 -11.4289759782 -11.4289759782    1[7-(1,6)]
   517  41.1797741543  41.1797741543  41.1797741543    1[6-(6,6)]
   518  40.1900737295  40.1900737295  40.1900737295    1[6-(6,6)]
   519  38.9888863743  38.9888863743  38.9888863743    1[6-(6,6)]
   520  39.6752982487  39.6752982487  39.6752982487    1[6-(6,6)]
   521    38.50997391    38.50997391    38.50997391    1[6-(6,6)]
   522  39.4677492085  39.4677492085  39.4677492085    1[6-(6,6)]
   523  37.7318169636  37.7318169636  37.7318169636    1[6-(6,6)]
   524   36.941648654   36.941648654   36.941648654    1[6-(6,6)]
   525 -15.4436259697 -15.4436259697 -15.4436259697    1[6-(6,6)]
   526  43.1311705476  43.1311705476  43.1311705476    1[6-(6,6)]
   527   41.930010489   41.930010489   41.930010489    1[6-(6,6)]
   528 -16.5929075851 -16.5929075851 -16.5929075851    1[6-(6,6)]
   529 -17.0796949272 -17.0796949272 -17.0796949272    1[6-(7,7)]
   530 -18.8595653913 -18.8595653913 -18.8595653913    1[6-(7,7)]
   531 -18.3008343208 -18.3008343208 -18.3008343208    1[7-(1,6)]
   532 -17.8698328573 -17.8698328573 -17.8698328573    1[7-(1,6)]
   533 -15.8864784765 -15.8864784765 -15.8864784765    1[6-(6,6)]
   534 -16.2057205665 -16.2057205665 -16.2057205665    1[6-(6,6)]
   535 -18.8754912583 -18.8754912583 -18.8754912583    1[6-(6,6)]
   536 -18.3247928291 -18.3247928291 -18.3247928291    1[6-(6,6)]
   537 -17.0237854248 -17.0237854248 -17.0237854248    1[6-(6,6)]
   538 -16.6566554948 -16.6566554948 -16.6566554948    1[6-(6,6)]
   539 -18.8156253674 -18.8156253674 -18.8156253674    1[6-(6,6)]
   540 -19.3104555022 -19.3104555022 -19.3104555022    1[6-(6,6)]
   541 -17.8857680488 -17.8857680488 -17.8857680488    1[6-(6,6)]
   542 -17.1355154716 -17.1355154716 -17.1355154716    1[6-(6,6)]
   543 -13.4681161623 -13.4681161623 -13.4681161623    1[6-(6,6)]
   544 -14.2063963283 -14.2063963283 -14.2063963283    1[6-(6,6)]
   545  33.5694653996  33.5694653996  33.5694653996    1[6-(7,7)]
   546  38.3103896081  38.3103896081  38.3103896081    1[6-(7,7)]
   547  33.9206757791  33.9206757791  33.9206757791    1[7-(1,6)]
   548  32.6197171777  32.6197171777  32.6197171777    1[7-(1,6)]
   549  12.0401150291  12.0401150291  12.0401150291    1[6-(6,6)]
   550  11.0663771674  11.0663771674  11.0663771674    1[6-(6,6)]
   551  14.4624080144  14.4624080144  14.4624080144    1[6-(6,6)]
   552  15.5239401241  15.5239401241  15.5239401241    1[6-(6,6)]
   553  9.31444581359  9.31444581359  9.31444581359    1[6-(6,6)]
   554  10.2722211121  10.2722211121  10.2722211121    1[6-(6,6)]
   555  13.7959534422  13.7959534422  13.7959534422    1[6-(6,6)]
   556  12.8062530926  12.8062530926  12.8062530926    1[6-(6,6)]
   557  29.7144653288  29.7144653288  29.7144653288    1[6-(6,6)]
   558  8.47644583611  8.47644583611  8.47644583611    1[6-(6,6)]
   559  8.43257160959  8.43257160959  8.43257160959    1[6-(6,6)]
   560  29.6187128847  29.6187128847  29.6187128847    1[6-(6,6)]
   561   39.164396515   39.164396515   39.164396515    1[6-(7,7)]
   562  34.6070400538  34.6070400538  34.6070400538    1[6-(7,7)]
   563  35.5568539227  35.5568539227  35.5568539227    1[7-(1,6)]
   564  36.5864515063  36.5864515063  36.5864515063    1[7-(1,6)]
   565  42.4806338716  42.4806338716  42.4806338716    1[6-(6,6)]
   566  44.7632895836  44.7632895836  44.7632895836    1[6-(6,6)]
   567  45.2381438425  45.2381438425  45.2381438425    1[6-(6,6)]
   568  42.9395247402  42.9395247402  42.9395247402    1[6-(6,6)]
   569  49.0133385418  49.0133385418  49.0133385418    1[6-(6,6)]
   570  46.7306829803  46.7306829803  46.7306829803    1[6-(6,6)]
   571  47.1017793753  47.1017793753  47.1017793753    1[6-(6,6)]
   572   49.376453956   49.376453956   49.376453956    1[6-(6,6)]
   573  43.5222125893  43.5222125893  43.5222125893    1[6-(6,6)]
   574  45.3419569011  45.3419569011  45.3419569011    1[6-(6,6)]
   575  42.9196383487  42.9196383487  42.9196383487    1[6-(6,6)]
   576  41.0879226034  41.0879226034  41.0879226034    1[6-(6,6)]
   577  4.20629632531  4.20629632531  4.20629632531    1[6-(7,7)]
   578  5.80256941444  5.80256941444  5.80256941444    1[6-(7,7)]
   579  8.68380680861  8.68380680861  8.68380680861    1[7-(1,6)]
   580  8.52417711595  8.52417711595  8.52417711595    1[7-(1,6)]
   581  1.27316409499  1.27316409499  1.27316409499    1[6-(6,6)]
   582 0.283488184344 0.283488184344 0.283488184344    1[6-(6,6)]
   583 -0.91766954321 -0.91766954321 -0.91766954321    1[6-(6,6)]
   584-0.231284514117-0.231284514117-0.231284514117    1[6-(6,6)]
   585 -1.39656388497 -1.39656388497 -1.39656388497    1[6-(6,6)]
   586-0.438813551916-0.438813551916-0.438813551916    1[6-(6,6)]
   587 -2.17472195935 -2.17472195935 -2.17472195935    1[6-(6,6)]
   588 -2.96486417563 -2.96486417563 -2.96486417563    1[6-(6,6)]
   589  4.50959262104  4.50959262104  4.50959262104    1[6-(6,6)]
   590  3.22459921476  3.22459921476  3.22459921476    1[6-(6,6)]
   591  2.02338178079  2.02338178079  2.02338178079    1[6-(6,6)]
   592  3.36025340468  3.36025340468  3.36025340468    1[6-(6,6)]
   593  2.87340974004  2.87340974004  2.87340974004    1[6-(7,7)]
   594  1.09356890362  1.09356890362  1.09356890362    1[6-(7,7)]
   595  1.65223146957  1.65223146957  1.65223146957    1[7-(1,6)]
   596  2.08322217997  2.08322217997  2.08322217997    1[7-(1,6)]
   597  4.06663897429  4.06663897429  4.06663897429    1[6-(6,6)]
   598  3.74739703468  3.74739703468  3.74739703468    1[6-(6,6)]
   599  1.07766965629  1.07766965629  1.07766965629    1[6-(6,6)]
   600  1.62837161982  1.62837161982  1.62837161982    1[6-(6,6)]
   601  2.92933149954  2.92933149954  2.92933149954    1[6-(6,6)]
   602  3.29646142955  3.29646142955  3.29646142955    1[6-(6,6)]
   603  1.13754111183  1.13754111183  1.13754111183    1[6-(6,6)]
   604 0.642709097066 0.642709097066 0.642709097066    1[6-(6,6)]
   605  2.06729744085  2.06729744085  2.06729744085    1[6-(6,6)]
   606  2.81755001807  2.81755001807  2.81755001807    1[6-(6,6)]
   607  6.48496023087  6.48496023087  6.48496023087    1[6-(6,6)]
   608  5.74667908728  5.74667908728  5.74667908728    1[6-(6,6)]
   609  13.6164027675  13.6164027675  13.6164027675    1[6-(7,7)]
   610  18.3572689991  18.3572689991  18.3572689991    1[6-(7,7)]
   611  13.9675369724  13.9675369724  13.9675369724    1[7-(1,6)]
   612  12.6665895754  12.6665895754  12.6665895754    1[7-(1,6)]
   613  31.9931432962  31.9931432962  31.9931432962    1[6-(6,6)]
   614  31.0194362653  31.0194362653  31.0194362653    1[6-(6,6)]
   615  34.4154829037  34.4154829037  34.4154829037    1[6-(6,6)]
   616  35.4769868897  35.4769868897  35.4769868897    1[6-(6,6)]
   617  29.2675607828  29.2675607828  29.2675607828    1[6-(6,6)]
   618  30.2253055513  30.2253055513  30.2253055513    1[6-(6,6)]
   619  33.7490577335  33.7490577335  33.7490577335    1[6-(6,6)]
   620  32.7593862595  32.7593862595  32.7593862595    1[6-(6,6)]
   621  9.76144089672  9.76144089672  9.76144089672    1[6-(6,6)]
   622  28.4294826757  28.4294826757  28.4294826757    1[6-(6,6)]
   623   28.385596944   28.385596944   28.385596944    1[6-(6,6)]
   624  9.66567634587  9.66567634587  9.66567634587    1[6-(6,6)]
   625  19.2112937277  19.2112937277  19.2112937277    1[6-(7,7)]
   626  14.6539987024  14.6539987024  14.6539987024    1[6-(7,7)]
   627  15.6037659492  15.6037659492  15.6037659492    1[7-(1,6)]
   628  16.6333472151  16.6333472151  16.6333472151    1[7-(1,6)]
   629   22.527504991   22.527504991   22.527504991    1[6-(6,6)]
   630  24.8101545367  24.8101545367  24.8101545367    1[6-(6,6)]
   631  25.2850659454  25.2850659454  25.2850659454    1[6-(6,6)]
   632  22.9864516557  22.9864516557  22.9864516557    1[6-(6,6)]
   633  29.0601946969  29.0601946969  29.0601946969    1[6-(6,6)]
   634     26.7775447     26.7775447     26.7775447    1[6-(6,6)]
   635  27.1486946352  27.1486946352  27.1486946352    1[6-(6,6)]
   636  29.4233645537  29.4233645537  29.4233645537    1[6-(6,6)]
   637  23.5690810767  23.5690810767  23.5690810767    1[6-(6,6)]
   638  25.3888062132  25.3888062132  25.3888062132    1[6-(6,6)]
   639  22.9664526943  22.9664526943  22.9664526943    1[6-(6,6)]
   640  21.1347555226  21.1347555226  21.1347555226    1[6-(6,6)]
   641  24.1597750976  24.1597750976  24.1597750976    1[6-(7,7)]
   642  25.7559867508  25.7559867508  25.7559867508    1[6-(7,7)]
   643  28.6372707671  28.6372707671  28.6372707671    1[7-(1,6)]
   644  28.4776573922  28.4776573922  28.4776573922    1[7-(1,6)]
   645  21.2266689607  21.2266689607  21.2266689607    1[6-(6,6)]
   646  20.2369992162  20.2369992162  20.2369992162    1[6-(6,6)]
   647  19.0357843389  19.0357843389  19.0357843389    1[6-(6,6)]
   648  19.7221645554  19.7221645554  19.7221645554    1[6-(6,6)]
   649  18.5569559449  18.5569559449  18.5569559449    1[6-(6,6)]
   650  19.5147007134  19.5147007134  19.5147007134    1[6-(6,6)]
   651  17.7787387657  17.7787387657  17.7787387657    1[6-(6,6)]
   652  16.9886012116  16.9886012116  16.9886012116    1[6-(6,6)]
   653  24.4631001186  24.4631001186  24.4631001186    1[6-(6,6)]
   654  23.1781258876  23.1781258876  23.1781258876    1[6-(6,6)]
   655  21.9769434202  21.9769434202  21.9769434202    1[6-(6,6)]
   656  23.3137964705  23.3137964705  23.3137964705    1[6-(6,6)]
   657  22.8268483572  22.8268483572  22.8268483572    1[6-(7,7)]
   658  21.0470654976  21.0470654976  21.0470654976    1[6-(7,7)]
   659  21.6057462613  21.6057462613  21.6057462613    1[7-(1,6)]
   660  22.0367257673  22.0367257673  22.0367257673    1[7-(1,6)]
   661  24.0200187122  24.0200187122  24.0200187122    1[6-(6,6)]
   662  23.7007459418  23.7007459418  23.7007459418    1[6-(6,6)]
   663   21.031002772   21.031002772   21.031002772    1[6-(6,6)]
   664  21.5817328592  21.5817328592  21.5817328592    1[6-(6,6)]
   665  22.8826245353  22.8826245353  22.8826245353    1[6-(6,6)]
   666  23.2497849953  23.2497849953  23.2497849953    1[6-(6,6)]
   667  21.0908448255  21.0908448255  21.0908448255    1[6-(6,6)]
   668  20.5959839351  20.5959839351  20.5959839351    1[6-(6,6)]
   669  22.0206978579  22.0206978579  22.0206978579    1[6-(6,6)]
   670  22.7709211835  22.7709211835  22.7709211835    1[6-(6,6)]
   671  26.4383429014  26.4383429014  26.4383429014    1[6-(6,6)]
   672  25.7000916111  25.7000916111  25.7000916111    1[6-(6,6)]
   673  30.6723742523  30.6723742523  30.6723742523    1[6-(7,7)]
   674  35.2296692776  35.2296692776  35.2296692776    1[6-(7,7)]
   675  34.2799020308  34.2799020308  34.2799020308    1[7-(1,6)]
   676  33.2503207649  33.2503207649  33.2503207649    1[7-(1,6)]
   677   27.356162989   27.356162989   27.356162989    1[6-(6,6)]
   678  25.0735134433  25.0735134433  25.0735134433    1[6-(6,6)]
   679  24.5986020346  24.5986020346  24.5986020346    1[6-(6,6)]
   680  26.8972163243  26.8972163243  26.8972163243    1[6-(6,6)]
   681  20.8234732831  20.8234732831  20.8234732831    1[6-(6,6)]
   682    23.10612328    23.10612328    23.10612328    1[6-(6,6)]
   683  22.7349733448  22.7349733448  22.7349733448    1[6-(6,6)]
   684  20.4603034263  20.4603034263  20.4603034263    1[6-(6,6)]
   685  26.3145869033  26.3145869033  26.3145869033    1[6-(6,6)]
   686  24.4948617668  24.4948617668  24.4948617668    1[6-(6,6)]
   687  26.9172152857  26.9172152857  26.9172152857    1[6-(6,6)]
   688  28.7489124574  28.7489124574  28.7489124574    1[6-(6,6)]
   689  36.2672652125  36.2672652125  36.2672652125    1[6-(7,7)]
   690  31.5263989809  31.5263989809  31.5263989809    1[6-(7,7)]
   691  35.9161310076  35.9161310076  35.9161310076    1[7-(1,6)]
   692  37.2170784046  37.2170784046  37.2170784046    1[7-(1,6)]
   693  17.8905246838  17.8905246838  17.8905246838    1[6-(6,6)]
   694  18.8642317147  18.8642317147  18.8642317147    1[6-(6,6)]
   695  15.4681850763  15.4681850763  15.4681850763    1[6-(6,6)]
   696  14.4066810903  14.4066810903  14.4066810903    1[6-(6,6)]
   697  20.6161071972  20.6161071972  20.6161071972    1[6-(6,6)]
   698  19.6583624287  19.6583624287  19.6583624287    1[6-(6,6)]
   699  16.1346102465  16.1346102465  16.1346102465    1[6-(6,6)]
   700  17.1242817205  17.1242817205  17.1242817205    1[6-(6,6)]
   701  40.1222270833  40.1222270833  40.1222270833    1[6-(6,6)]
   702  21.4541853043  21.4541853043  21.4541853043    1[6-(6,6)]
   703   21.498071036   21.498071036   21.498071036    1[6-(6,6)]
   704  40.2179916341  40.2179916341  40.2179916341    1[6-(6,6)]
   705  27.0568196228  27.0568196228  27.0568196228    1[6-(7,7)]
   706  28.8366024824  28.8366024824  28.8366024824    1[6-(7,7)]
   707  28.2779217187  28.2779217187  28.2779217187    1[7-(1,6)]
   708  27.8469422127  27.8469422127  27.8469422127    1[7-(1,6)]
   709  25.8636492678  25.8636492678  25.8636492678    1[6-(6,6)]
   710  26.1829220382  26.1829220382  26.1829220382    1[6-(6,6)]
   711   28.852665208   28.852665208   28.852665208    1[6-(6,6)]
   712  28.3019351208  28.3019351208  28.3019351208    1[6-(6,6)]
   713  27.0010434447  27.0010434447  27.0010434447    1[6-(6,6)]
   714  26.6338829847  26.6338829847  26.6338829847    1[6-(6,6)]
   715  28.7928231545  28.7928231545  28.7928231545    1[6-(6,6)]
   716  29.2876840449  29.2876840449  29.2876840449    1[6-(6,6)]
   717  27.8629701221  27.8629701221  27.8629701221    1[6-(6,6)]
   718  27.1127467965  27.1127467965  27.1127467965    1[6-(6,6)]
   719  23.4453250786  23.4453250786  23.4453250786    1[6-(6,6)]
   720  24.1835763689  24.1835763689  24.1835763689    1[6-(6,6)]
   721  25.7238928824  25.7238928824  25.7238928824    1[6-(7,7)]
   722  24.1276812292  24.1276812292  24.1276812292    1[6-(7,7)]
   723  21.2463972129  21.2463972129  21.2463972129    1[7-(1,6)]
   724  21.4060105878  21.4060105878  21.4060105878    1[7-(1,6)]
   725  28.6569990193  28.6569990193  28.6569990193    1[6-(6,6)]
   726  29.6466687638  29.6466687638  29.6466687638    1[6-(6,6)]
   727  30.8478836411  30.8478836411  30.8478836411    1[6-(6,6)]
   728  30.1615034246  30.1615034246  30.1615034246    1[6-(6,6)]
   729  31.3267120351  31.3267120351  31.3267120351    1[6-(6,6)]
   730  30.3689672666  30.3689672666  30.3689672666    1[6-(6,6)]
   731  32.1049292143  32.1049292143  32.1049292143    1[6-(6,6)]
   732  32.8950667684  32.8950667684  32.8950667684    1[6-(6,6)]
   733  25.4205678614  25.4205678614  25.4205678614    1[6-(6,6)]
   734  26.7055420924  26.7055420924  26.7055420924    1[6-(6,6)]
   735  27.9067245598  27.9067245598  27.9067245598    1[6-(6,6)]
   736  26.5698715095  26.5698715095  26.5698715095    1[6-(6,6)]
   737  5.77074159295  5.77074159295  5.77074159295    1[6-(7,7)]
   738  4.17444233526  4.17444233526  4.17444233526    1[6-(7,7)]
   739  1.29320862575  1.29320862575  1.29320862575    1[7-(1,6)]
   740  1.45284395818  1.45284395818  1.45284395818    1[7-(1,6)]
   741  8.70389382567  8.70389382567  8.70389382567    1[6-(6,6)]
   742  9.69359425054  9.69359425054  9.69359425054    1[6-(6,6)]
   743  10.8947816057  10.8947816057  10.8947816057    1[6-(6,6)]
   744  10.2083697313  10.2083697313  10.2083697313    1[6-(6,6)]
   745    11.37369407    11.37369407    11.37369407    1[6-(6,6)]
   746  10.4159187715  10.4159187715  10.4159187715    1[6-(6,6)]
   747  12.1518510164  12.1518510164  12.1518510164    1[6-(6,6)]
   748   12.942019326   12.942019326   12.942019326    1[6-(6,6)]
   749  5.46749394968  5.46749394968  5.46749394968    1[6-(6,6)]
   750  6.75249743235  6.75249743235  6.75249743235    1[6-(6,6)]
   751  7.95365749101  7.95365749101  7.95365749101    1[6-(6,6)]
   752  6.61677556514  6.61677556514  6.61677556514    1[6-(6,6)]
   753  7.10356290722  7.10356290722  7.10356290722    1[6-(7,7)]
   754  8.88343337126  8.88343337126  8.88343337126    1[6-(7,7)]
   755  8.32470230084  8.32470230084  8.32470230084    1[7-(1,6)]
   756  7.89370083728  7.89370083728  7.89370083728    1[7-(1,6)]
   757  5.91034645646  5.91034645646  5.91034645646    1[6-(6,6)]
   758  6.22958854647  6.22958854647  6.22958854647    1[6-(6,6)]
   759  8.89935923833  8.89935923833  8.89935923833    1[6-(6,6)]
   760  8.34866080906  8.34866080906  8.34866080906    1[6-(6,6)]
   761  7.04765340483  7.04765340483  7.04765340483    1[6-(6,6)]
   762  6.68052347483  6.68052347483  6.68052347483    1[6-(6,6)]
   763  8.83949334737  8.83949334737  8.83949334737    1[6-(6,6)]
   764  9.33432348221  9.33432348221  9.33432348221    1[6-(6,6)]
   765  7.90963602877  7.90963602877  7.90963602877    1[6-(6,6)]
   766  7.15938345156  7.15938345156  7.15938345156    1[6-(6,6)]
   767  3.49198414232  3.49198414232  3.49198414232    1[6-(6,6)]
   768  4.23026430835  4.23026430835  4.23026430835    1[6-(6,6)]
   769 -3.63934334289 -3.63934334289 -3.63934334289    1[6-(7,7)]
   770 -8.38024138281 -8.38024138281 -8.38024138281    1[6-(7,7)]
   771 -3.99053123847 -3.99053123847 -3.99053123847    1[7-(1,6)]
   772 -2.68957827687 -2.68957827687 -2.68957827687    1[7-(1,6)]
   773 -2.06302898474 -2.06302898474 -2.06302898474    1[6-(6,6)]
   774 -1.08931563729 -1.08931563729 -1.08931563729    1[6-(6,6)]
   775 -4.48537611192 -4.48537611192 -4.48537611192    1[6-(6,6)]
   776 -5.54688137626 -5.54688137626 -5.54688137626    1[6-(6,6)]
   777 0.662567966432 0.662567966432 0.662567966432    1[6-(6,6)]
   778-0.295182366626-0.295182366626-0.295182366626    1[6-(6,6)]
   779 -3.81893853426 -3.81893853426 -3.81893853426    1[6-(6,6)]
   780 -2.82926427795 -2.82926427795 -2.82926427795    1[6-(6,6)]
   781   0.2156080755   0.2156080755   0.2156080755    1[6-(6,6)]
   782  1.50060148178  1.50060148178  1.50060148178    1[6-(6,6)]
   783  1.54453308361  1.54453308361  1.54453308361    1[6-(6,6)]
   784 0.311418120529 0.311418120529 0.311418120529    1[6-(6,6)]
   785 -9.23420918729 -9.23420918729 -9.23420918729    1[6-(7,7)]
   786 -4.67688235372 -4.67688235372 -4.67688235372    1[6-(7,7)]
   787 -5.62662771812 -5.62662771812 -5.62662771812    1[7-(1,6)]
   788 -6.65621454859 -6.65621454859 -6.65621454859    1[7-(1,6)]
   789  47.3093406726  47.3093406726  47.3093406726    1[6-(6,6)]
   790  45.0266848103  45.0266848103  45.0266848103    1[6-(6,6)]
   791  44.5517872379  44.5517872379  44.5517872379    1[6-(6,6)]
   792  46.8504028059  46.8504028059  46.8504028059    1[6-(6,6)]
   793  40.7766365288  40.7766365288  40.7766365288    1[6-(6,6)]
   794  43.0592920903  43.0592920903  43.0592920903    1[6-(6,6)]
   795  42.6881461405  42.6881461405  42.6881461405    1[6-(6,6)]
   796  40.4134734397  40.4134734397  40.4134734397    1[6-(6,6)]
   797 -13.5919860839 -13.5919860839 -13.5919860839    1[6-(6,6)]
   798  44.4480696043  44.4480696043  44.4480696043    1[6-(6,6)]
   799  46.8703772531  46.8703772531  46.8703772531    1[6-(6,6)]
   800  -11.157706024  -11.157706024  -11.157706024    1[6-(6,6)]
   801   -12.84954176   -12.84954176   -12.84954176    1[6-(7,7)]
   802 -11.0697009236 -11.0697009236 -11.0697009236    1[6-(7,7)]
   803 -11.6283634896 -11.6283634896 -11.6283634896    1[7-(1,6)]
   804    -12.0593542    -12.0593542    -12.0593542    1[7-(1,6)]
   805 -14.0427709943 -14.0427709943 -14.0427709943    1[6-(6,6)]
   806 -13.7235290547 -13.7235290547 -13.7235290547    1[6-(6,6)]
   807 -11.0538016763 -11.0538016763 -11.0538016763    1[6-(6,6)]
   808 -11.6045036398 -11.6045036398 -11.6045036398    1[6-(6,6)]
   809 -12.9054635195 -12.9054635195 -12.9054635195    1[6-(6,6)]
   810 -13.2725934495 -13.2725934495 -13.2725934495    1[6-(6,6)]
   811 -11.1136731318 -11.1136731318 -11.1136731318    1[6-(6,6)]
   812 -10.6188411171 -10.6188411171 -10.6188411171    1[6-(6,6)]
   813 -12.0434294609 -12.0434294609 -12.0434294609    1[6-(6,6)]
   814 -12.7936820381 -12.7936820381 -12.7936820381    1[6-(6,6)]
   815 -16.4610922509 -16.4610922509 -16.4610922509    1[6-(6,6)]
   816 -15.7228111073 -15.7228111073 -15.7228111073    1[6-(6,6)]
   817 -14.1824283453 -14.1824283453 -14.1824283453    1[6-(7,7)]
   818 -15.7787014344 -15.7787014344 -15.7787014344    1[6-(7,7)]
   819 -18.6599388286 -18.6599388286 -18.6599388286    1[7-(1,6)]
   820  -18.500309136  -18.500309136  -18.500309136    1[7-(1,6)]
   821  -11.249296115  -11.249296115  -11.249296115    1[6-(6,6)]
   822 -10.2596202043 -10.2596202043 -10.2596202043    1[6-(6,6)]
   823 -9.05846247679 -9.05846247679 -9.05846247679    1[6-(6,6)]
   824 -9.74484750588 -9.74484750588 -9.74484750588    1[6-(6,6)]
   825 -8.57956813503 -8.57956813503 -8.57956813503    1[6-(6,6)]
   826 -9.53731846808 -9.53731846808 -9.53731846808    1[6-(6,6)]
   827 -7.80141006066 -7.80141006066 -7.80141006066    1[6-(6,6)]
   828 -7.01126784437 -7.01126784437 -7.01126784437    1[6-(6,6)]
   829  -14.485724641  -14.485724641  -14.485724641    1[6-(6,6)]
   830 -13.2007312348 -13.2007312348 -13.2007312348    1[6-(6,6)]
   831 -11.9995138008 -11.9995138008 -11.9995138008    1[6-(6,6)]
   832 -13.3363854247 -13.3363854247 -13.3363854247    1[6-(6,6)]
   833   10.719271465   10.719271465   10.719271465    1[6-(7,7)]
   834  15.2766279262  15.2766279262  15.2766279262    1[6-(7,7)]
   835  14.3268140573  14.3268140573  14.3268140573    1[7-(1,6)]
   836  13.2972164737  13.2972164737  13.2972164737    1[7-(1,6)]
   837  7.40303410835  7.40303410835  7.40303410835    1[6-(6,6)]
   838  5.12037839643  5.12037839643  5.12037839643    1[6-(6,6)]
   839   4.6455241375   4.6455241375   4.6455241375    1[6-(6,6)]
   840  6.94414323978  6.94414323978  6.94414323978    1[6-(6,6)]
   841 0.870329438158 0.870329438158 0.870329438158    1[6-(6,6)]
   842  3.15298499968  3.15298499968  3.15298499968    1[6-(6,6)]
   843  2.78188860471  2.78188860471  2.78188860471    1[6-(6,6)]
   844    0.507214024    0.507214024    0.507214024    1[6-(6,6)]
   845  6.36145539068  6.36145539068  6.36145539068    1[6-(6,6)]
   846  4.54171107893  4.54171107893  4.54171107893    1[6-(6,6)]
   847  6.96402963125  6.96402963125  6.96402963125    1[6-(6,6)]
   848  8.79574537662  8.79574537662  8.79574537662    1[6-(6,6)]
   849  16.3142025804  16.3142025804  16.3142025804    1[6-(7,7)]
   850  11.5732783719  11.5732783719  11.5732783719    1[6-(7,7)]
   851  15.9629922009  15.9629922009  15.9629922009    1[7-(1,6)]
   852  17.2639508023  17.2639508023  17.2639508023    1[7-(1,6)]
   853  37.8435529509  37.8435529509  37.8435529509    1[6-(6,6)]
   854  38.8172908126  38.8172908126  38.8172908126    1[6-(6,6)]
   855  35.4212599656  35.4212599656  35.4212599656    1[6-(6,6)]
   856  34.3597278559  34.3597278559  34.3597278559    1[6-(6,6)]
   857  40.5692221664  40.5692221664  40.5692221664    1[6-(6,6)]
   858  39.6114468679  39.6114468679  39.6114468679    1[6-(6,6)]
   859  36.0877145378  36.0877145378  36.0877145378    1[6-(6,6)]
   860  37.0774148874  37.0774148874  37.0774148874    1[6-(6,6)]
   861  20.1692026512  20.1692026512  20.1692026512    1[6-(6,6)]
   862  41.4072221439  41.4072221439  41.4072221439    1[6-(6,6)]
   863  41.4510963704  41.4510963704  41.4510963704    1[6-(6,6)]
   864  20.2649550953  20.2649550953  20.2649550953    1[6-(6,6)]
   865  25.7805501685  25.7805501685  25.7805501685    6[1-(0),7-(6,30),7-(6,30)]
   866   23.835106488   23.835106488   23.835106488    6[6-(6,7),7-(6,30),7-(6,30)]
   867  24.4325041112  24.4325041112  24.4325041112    6[6-(7,7),6-(7,7),7-(6,30)]
   868  25.7486199513  25.7486199513  25.7486199513    6[6-(6,7),7-(1,1),7-(6,30)]
   869  22.3896909458  22.3896909458  22.3896909458    6[1-(0),7-(6,30),7-(6,30)]
   870  25.3926647705  25.3926647705  25.3926647705    6[6-(6,6),8-(0),8-(30)]
   871  26.0339584198  26.0339584198  26.0339584198    6[6-(1,6),6-(1,6),6-(8,8)]
   872  27.3389038119  27.3389038119  27.3389038119    6[1-(0),6-(1,6),6-(6,6)]
   873  27.9339064415  27.9339064415  27.9339064415    6[1-(0),6-(1,6),6-(6,6)]
   874  27.2171793227  27.2171793227  27.2171793227    6[6-(1,6),6-(1,6),6-(6,6)]
   875  25.9393698143  25.9393698143  25.9393698143    6[1-(0),6-(1,6),6-(6,6)]
   876  25.3048604461  25.3048604461  25.3048604461    6[1-(0),6-(1,6),6-(6,6)]
   877  29.5469067668  29.5469067668  29.5469067668    6[6-(6,6),8-(0),8-(30)]
   878  28.9431252614  28.9431252614  28.9431252614    6[6-(1,6),6-(1,6),6-(8,8)]
   879  29.6742177546  29.6742177546  29.6742177546    6[1-(0),6-(1,6),6-(6,6)]
   880  29.0935814921  29.0935814921  29.0935814921    6[1-(0),6-(1,6),6-(6,6)]
   881  27.7966179305  27.7966179305  27.7966179305    6[6-(1,6),6-(1,6),6-(6,6)]
   882  27.0367932145  27.0367932145  27.0367932145    6[1-(0),6-(1,6),6-(6,6)]
   883  27.6353870787  27.6353870787  27.6353870787    6[1-(0),6-(1,6),6-(6,6)]
   884  29.2875325229  29.2875325229  29.2875325229    6[6-(6,6),8-(0),8-(30)]
   885  30.0772847251  30.0772847251  30.0772847251    6[6-(1,6),6-(1,6),6-(8,8)]
   886   30.423265195   30.423265195   30.423265195    6[1-(0),6-(1,6),6-(6,6)]
   887  31.1870780553  31.1870780553  31.1870780553    6[1-(0),6-(1,6),6-(6,6)]
   888   31.567398422   31.567398422   31.567398422    6[6-(1,6),6-(1,6),6-(6,6)]
   889  31.2154320398  31.2154320398  31.2154320398    6[1-(0),6-(1,6),6-(6,6)]
   890  30.4687789688  30.4687789688  30.4687789688    6[1-(0),6-(1,6),6-(6,6)]
   891  21.4427435982  21.4427435982  21.4427435982    6[1-(0),7-(6,30),7-(6,30)]
   892  22.9356443482  22.9356443482  22.9356443482    6[6-(6,7),7-(6,30),7-(6,30)]
   893  23.5953104208  23.5953104208  23.5953104208    6[6-(7,7),6-(7,7),7-(6,30)]
   894  23.0621656826  23.0621656826  23.0621656826    6[6-(6,7),7-(1,1),7-(6,30)]
   895  24.6332707653  24.6332707653  24.6332707653    6[1-(0),7-(6,30),7-(6,30)]
   896  18.8639586744  18.8639586744  18.8639586744    6[6-(6,6),8-(0),8-(30)]
   897  17.3766412045  17.3766412045  17.3766412045    6[6-(1,6),6-(1,6),6-(8,8)]
   898   16.833117251   16.833117251   16.833117251    6[1-(0),6-(1,6),6-(6,6)]
   899  15.4455658913  15.4455658913  15.4455658913    6[1-(0),6-(1,6),6-(6,6)]
   900  14.6202948768  14.6202948768  14.6202948768    6[6-(1,6),6-(1,6),6-(6,6)]
   901   15.180580409   15.180580409   15.180580409    6[1-(0),6-(1,6),6-(6,6)]
   902  16.5653373162  16.5653373162  16.5653373162    6[1-(0),6-(1,6),6-(6,6)]
   903  8.93919571312  8.93919571312  8.93919571312    6[6-(6,6),8-(0),8-(30)]
   904  10.4305040945  10.4305040945  10.4305040945    6[6-(1,6),6-(1,6),6-(8,8)]
   905  11.2110805788  11.2110805788  11.2110805788    6[1-(0),6-(1,6),6-(6,6)]
   906  12.5962376066  12.5962376066  12.5962376066    6[1-(0),6-(1,6),6-(6,6)]
   907  13.1796678704  13.1796678704  13.1796678704    6[6-(1,6),6-(1,6),6-(6,6)]
   908  12.3911093676  12.3911093676  12.3911093676    6[1-(0),6-(1,6),6-(6,6)]
   909  11.0263052508  11.0263052508  11.0263052508    6[1-(0),6-(1,6),6-(6,6)]
   910  18.9438066074  18.9438066074  18.9438066074    6[6-(6,6),8-(0),8-(30)]
   911  17.7262536809  17.7262536809  17.7262536809    6[6-(1,6),6-(1,6),6-(8,8)]
   912  16.4703985359  16.4703985359  16.4703985359    6[1-(0),6-(1,6),6-(6,6)]
   913  15.3761575042  15.3761575042  15.3761575042    6[1-(0),6-(1,6),6-(6,6)]
   914  15.5641097415  15.5641097415  15.5641097415    6[6-(1,6),6-(1,6),6-(6,6)]
   915  16.8155750349  16.8155750349  16.8155750349    6[1-(0),6-(1,6),6-(6,6)]
   916  17.9142059407  17.9142059407  17.9142059407    6[1-(0),6-(1,6),6-(6,6)]
   917  35.1882362757  35.1882362757  35.1882362757    6[1-(0),7-(6,30),7-(6,30)]
   918   34.973126671   34.973126671   34.973126671    6[6-(6,7),7-(6,30),7-(6,30)]
   919   33.577593368   33.577593368   33.577593368    6[6-(7,7),6-(7,7),7-(6,30)]
   920  33.0604113434  33.0604113434  33.0604113434    6[6-(6,7),7-(1,1),7-(6,30)]
   921  34.1430573901  34.1430573901  34.1430573901    6[1-(0),7-(6,30),7-(6,30)]
   922   38.673686247   38.673686247   38.673686247    6[6-(6,6),8-(0),8-(30)]
   923 -20.5871045558 -20.5871045558 -20.5871045558    6[6-(1,6),6-(1,6),6-(8,8)]
   924 -20.7275699911 -20.7275699911 -20.7275699911    6[1-(0),6-(1,6),6-(6,6)]
   925 -20.1381392719 -20.1381392719 -20.1381392719    6[1-(0),6-(1,6),6-(6,6)]
   926 -19.4485487662 -19.4485487662 -19.4485487662    6[6-(1,6),6-(1,6),6-(6,6)]
   927 -19.4022626117 -19.4022626117 -19.4022626117    6[1-(0),6-(1,6),6-(6,6)]
   928 -19.8851431953 -19.8851431953 -19.8851431953    6[1-(0),6-(1,6),6-(6,6)]
   929  2.93721540103  2.93721540103  2.93721540103    6[6-(6,6),8-(0),8-(30)]
   930 -17.6435424575 -17.6435424575 -17.6435424575    6[6-(1,6),6-(1,6),6-(8,8)]
   931 -18.4017715638 -18.4017715638 -18.4017715638    6[1-(0),6-(1,6),6-(6,6)]
   932 -18.9967891576 -18.9967891576 -18.9967891576    6[1-(0),6-(1,6),6-(6,6)]
   933 -18.8459484322 -18.8459484322 -18.8459484322    6[6-(1,6),6-(1,6),6-(6,6)]
   934  -18.009502691  -18.009502691  -18.009502691    6[1-(0),6-(1,6),6-(6,6)]
   935 -17.4827252466 -17.4827252466 -17.4827252466    6[1-(0),6-(1,6),6-(6,6)]
   936  34.9464269874  34.9464269874  34.9464269874    6[6-(6,6),8-(0),8-(30)]
   937  35.8399429339  35.8399429339  35.8399429339    6[6-(1,6),6-(1,6),6-(8,8)]
   938  35.8914340325  35.8914340325  35.8914340325    6[1-(0),6-(1,6),6-(6,6)]
   939   -23.19097883   -23.19097883   -23.19097883    6[1-(0),6-(1,6),6-(6,6)]
   940 -22.4539092451 -22.4539092451 -22.4539092451    6[6-(1,6),6-(1,6),6-(6,6)]
   941 -22.4898368032 -22.4898368032 -22.4898368032    6[1-(0),6-(1,6),6-(6,6)]
   942  36.5746181344  36.5746181344  36.5746181344    6[1-(0),6-(1,6),6-(6,6)]
   943  37.3088219275  37.3088219275  37.3088219275    6[1-(0),7-(6,30),7-(6,30)]
   944  37.9764744627  37.9764744627  37.9764744627    6[6-(6,7),7-(6,30),7-(6,30)]
   945    38.11494407    38.11494407    38.11494407    6[6-(7,7),6-(7,7),7-(6,30)]
   946  37.8491549927  37.8491549927  37.8491549927    6[6-(6,7),7-(1,1),7-(6,30)]
   947  38.5543328688  38.5543328688  38.5543328688    6[1-(0),7-(6,30),7-(6,30)]
   948  36.7900422781  36.7900422781  36.7900422781    6[6-(6,6),8-(0),8-(30)]
   949  37.0370569015  37.0370569015  37.0370569015    6[6-(1,6),6-(1,6),6-(8,8)]
   950  36.4161008983  36.4161008983  36.4161008983    6[1-(0),6-(1,6),6-(6,6)]
   951  36.6192189091  36.6192189091  36.6192189091    6[1-(0),6-(1,6),6-(6,6)]
   952  37.4716265367  37.4716265367  37.4716265367    6[6-(1,6),6-(1,6),6-(6,6)]
   953  38.1428643584  38.1428643584  38.1428643584    6[1-(0),6-(1,6),6-(6,6)]
   954   37.875497403   37.875497403   37.875497403    6[1-(0),6-(1,6),6-(6,6)]
   955   38.390250099   38.390250099   38.390250099    6[6-(6,6),8-(0),8-(30)]
   956  38.1304650716  38.1304650716  38.1304650716    6[6-(1,6),6-(1,6),6-(8,8)]
   957  37.3770252004  37.3770252004  37.3770252004    6[1-(0),6-(1,6),6-(6,6)]
   958  37.1675220289  37.1675220289  37.1675220289    6[1-(0),6-(1,6),6-(6,6)]
   959  37.7302146013  37.7302146013  37.7302146013    6[6-(1,6),6-(1,6),6-(6,6)]
   960  38.4421520789  38.4421520789  38.4421520789    6[1-(0),6-(1,6),6-(6,6)]
   961  38.6815848871  38.6815848871  38.6815848871    6[1-(0),6-(1,6),6-(6,6)]
   962  36.5425858523  36.5425858523  36.5425858523    6[6-(6,6),8-(0),8-(30)]
   963  36.0768706301  36.0768706301  36.0768706301    6[6-(1,6),6-(1,6),6-(8,8)]
   964  36.9352542065  36.9352542065  36.9352542065    6[1-(0),6-(1,6),6-(6,6)]
   965  36.4882952405  36.4882952405  36.4882952405    6[1-(0),6-(1,6),6-(6,6)]
   966  35.1829530515  35.1829530515  35.1829530515    6[6-(1,6),6-(1,6),6-(6,6)]
   967  34.3193816985  34.3193816985  34.3193816985    6[1-(0),6-(1,6),6-(6,6)]
   968  34.7627489261  34.7627489261  34.7627489261    6[1-(0),6-(1,6),6-(6,6)]
   969 -14.1257083524 -14.1257083524 -14.1257083524    6[1-(0),7-(6,30),7-(6,30)]
   970 -16.0711598082 -16.0711598082 -16.0711598082    6[6-(6,7),7-(6,30),7-(6,30)]
   971 -15.4737670954 -15.4737670954 -15.4737670954    6[6-(7,7),6-(7,7),7-(6,30)]
   972 -14.1576487362 -14.1576487362 -14.1576487362    6[6-(6,7),7-(1,1),7-(6,30)]
   973 -17.5165859006 -17.5165859006 -17.5165859006    6[1-(0),7-(6,30),7-(6,30)]
   974  -14.513574342  -14.513574342  -14.513574342    6[6-(6,6),8-(0),8-(30)]
   975  6.08075165757  6.08075165757  6.08075165757    6[6-(1,6),6-(1,6),6-(8,8)]
   976  7.38569632025  7.38569632025  7.38569632025    6[1-(0),6-(1,6),6-(6,6)]
   977  7.98071393661  7.98071393661  7.98071393661    6[1-(0),6-(1,6),6-(6,6)]
   978  7.26400262421  7.26400262421  7.26400262421    6[6-(1,6),6-(1,6),6-(6,6)]
   979  5.98619416106  5.98619416106  5.98619416106    6[1-(0),6-(1,6),6-(6,6)]
   980   5.3516692271   5.3516692271   5.3516692271    6[1-(0),6-(1,6),6-(6,6)]
   981  9.59379224876  9.59379224876  9.59379224876    6[6-(6,6),8-(0),8-(30)]
   982  8.98999424509  8.98999424509  8.98999424509    6[6-(1,6),6-(1,6),6-(8,8)]
   983  9.72107228547  9.72107228547  9.72107228547    6[1-(0),6-(1,6),6-(6,6)]
   984  9.14042099856  9.14042099856  9.14042099856    6[1-(0),6-(1,6),6-(6,6)]
   985   7.8434572415   7.8434572415   7.8434572415    6[6-(1,6),6-(1,6),6-(6,6)]
   986  7.08364666255  7.08364666255  7.08364666255    6[1-(0),6-(1,6),6-(6,6)]
   987  7.68225564131  7.68225564131  7.68225564131    6[1-(0),6-(1,6),6-(6,6)]
   988 -10.6187096727 -10.6187096727 -10.6187096727    6[6-(6,6),8-(0),8-(30)]
   989 -9.82895038699 -9.82895038699 -9.82895038699    6[6-(1,6),6-(1,6),6-(8,8)]
   990 -9.48294999734 -9.48294999734 -9.48294999734    6[1-(0),6-(1,6),6-(6,6)]
   991  11.2338849714  11.2338849714  11.2338849714    6[1-(0),6-(1,6),6-(6,6)]
   992  11.6141912688  11.6141912688  11.6141912688    6[6-(1,6),6-(1,6),6-(6,6)]
   993  11.2622049593  11.2622049593  11.2622049593    6[1-(0),6-(1,6),6-(6,6)]
   994 -9.43747029535 -9.43747029535 -9.43747029535    6[1-(0),6-(1,6),6-(6,6)]
   995 -18.4635757721 -18.4635757721 -18.4635757721    6[1-(0),7-(6,30),7-(6,30)]
   996 -16.9706587193 -16.9706587193 -16.9706587193    6[6-(6,7),7-(6,30),7-(6,30)]
   997 -16.3110114235 -16.3110114235 -16.3110114235    6[6-(7,7),6-(7,7),7-(6,30)]
   998 -16.8441734345 -16.8441734345 -16.8441734345    6[6-(6,7),7-(1,1),7-(6,30)]
   999 -15.2730265046 -15.2730265046 -15.2730265046    6[1-(0),7-(6,30),7-(6,30)]
  1000 -21.0423242028 -21.0423242028 -21.0423242028    6[6-(6,6),8-(0),8-(30)]
  1001 -22.5296420712 -22.5296420712 -22.5296420712    6[6-(1,6),6-(1,6),6-(8,8)]
  1002  -23.073179643  -23.073179643  -23.073179643    6[1-(0),6-(1,6),6-(6,6)]
  1003 -24.4607310552 -24.4607310552 -24.4607310552    6[1-(0),6-(1,6),6-(6,6)]
  1004 -25.2859888201 -25.2859888201 -25.2859888201    6[6-(1,6),6-(1,6),6-(6,6)]
  1005 -24.7256908126 -24.7256908126 -24.7256908126    6[1-(0),6-(1,6),6-(6,6)]
  1006 -23.3409324767 -23.3409324767 -23.3409324767    6[1-(0),6-(1,6),6-(6,6)]
  1007  28.8927129863  28.8927129863  28.8927129863    6[6-(6,6),8-(0),8-(30)]
  1008 -29.4757788579 -29.4757788579 -29.4757788579    6[6-(1,6),6-(1,6),6-(8,8)]
  1009 -28.6952164053 -28.6952164053 -28.6952164053    6[1-(0),6-(1,6),6-(6,6)]
  1010 -27.3100595129 -27.3100595129 -27.3100595129    6[1-(0),6-(1,6),6-(6,6)]
  1011 -26.7266156084 -26.7266156084 -26.7266156084    6[6-(1,6),6-(1,6),6-(6,6)]
  1012 -27.5151590718 -27.5151590718 -27.5151590718    6[1-(0),6-(1,6),6-(6,6)]
  1013 -28.8799638653 -28.8799638653 -28.8799638653    6[1-(0),6-(1,6),6-(6,6)]
  1014 -20.9625480829 -20.9625480829 -20.9625480829    6[6-(6,6),8-(0),8-(30)]
  1015 -22.1801000319 -22.1801000319 -22.1801000319    6[6-(1,6),6-(1,6),6-(8,8)]
  1016 -23.4359579516 -23.4359579516 -23.4359579516    6[1-(0),6-(1,6),6-(6,6)]
  1017 -24.5301988555 -24.5301988555 -24.5301988555    6[1-(0),6-(1,6),6-(6,6)]
  1018 -24.3422432569 -24.3422432569 -24.3422432569    6[6-(1,6),6-(1,6),6-(6,6)]
  1019 -23.0907749857 -23.0907749857 -23.0907749857    6[1-(0),6-(1,6),6-(6,6)]
  1020 -21.9921445386 -21.9921445386 -21.9921445386    6[1-(0),6-(1,6),6-(6,6)]
  1021  15.2350707816  15.2350707816  15.2350707816    6[1-(0),7-(6,30),7-(6,30)]
  1022  15.0199689522  15.0199689522  15.0199689522    6[6-(6,7),7-(6,30),7-(6,30)]
  1023  13.6244405596  13.6244405596  13.6244405596    6[6-(7,7),6-(7,7),7-(6,30)]
  1024  13.1072560159  13.1072560159  13.1072560159    6[6-(6,7),7-(1,1),7-(6,30)]
  1025  14.1899102215  14.1899102215  14.1899102215    6[1-(0),7-(6,30),7-(6,30)]
  1026  18.7205013446  18.7205013446  18.7205013446    6[6-(6,6),8-(0),8-(30)]
  1027  19.3194942014  19.3194942014  19.3194942014    6[6-(1,6),6-(1,6),6-(8,8)]
  1028  19.1790294955  19.1790294955  19.1790294955    6[1-(0),6-(1,6),6-(6,6)]
  1029   19.768445228   19.768445228   19.768445228    6[1-(0),6-(1,6),6-(6,6)]
  1030  20.4580199273  20.4580199273  20.4580199273    6[6-(1,6),6-(1,6),6-(6,6)]
  1031  20.5043050365  20.5043050365  20.5043050365    6[1-(0),6-(1,6),6-(6,6)]
  1032  20.0214400187  20.0214400187  20.0214400187    6[1-(0),6-(1,6),6-(6,6)]
  1033  22.8907059041  22.8907059041  22.8907059041    6[6-(6,6),8-(0),8-(30)]
  1034  22.2629805538  22.2629805538  22.2629805538    6[6-(1,6),6-(1,6),6-(8,8)]
  1035  21.5047659003  21.5047659003  21.5047659003    6[1-(0),6-(1,6),6-(6,6)]
  1036  20.9097633309  20.9097633309  20.9097633309    6[1-(0),6-(1,6),6-(6,6)]
  1037  21.0606042518  21.0606042518  21.0606042518    6[6-(1,6),6-(1,6),6-(6,6)]
  1038   21.897035856   21.897035856   21.897035856    6[1-(0),6-(1,6),6-(6,6)]
  1039  22.4237981857  22.4237981857  22.4237981857    6[1-(0),6-(1,6),6-(6,6)]
  1040   14.993245168   14.993245168   14.993245168    6[6-(6,6),8-(0),8-(30)]
  1041   15.886754031   15.886754031   15.886754031    6[6-(1,6),6-(1,6),6-(8,8)]
  1042  15.9382252099  15.9382252099  15.9382252099    6[1-(0),6-(1,6),6-(6,6)]
  1043  16.7156062488  16.7156062488  16.7156062488    6[1-(0),6-(1,6),6-(6,6)]
  1044  17.4526899032  17.4526899032  17.4526899032    6[6-(1,6),6-(1,6),6-(6,6)]
  1045  17.4167822723  17.4167822723  17.4167822723    6[1-(0),6-(1,6),6-(6,6)]
  1046  16.6214433835  16.6214433835  16.6214433835    6[1-(0),6-(1,6),6-(6,6)]
  1047  17.3557172828  17.3557172828  17.3557172828    6[1-(0),7-(6,30),7-(6,30)]
  1048  18.0233535153  18.0233535153  18.0233535153    6[6-(6,7),7-(6,30),7-(6,30)]
  1049  18.1618418993  18.1618418993  18.1618418993    6[6-(7,7),6-(7,7),7-(6,30)]
  1050  17.8960700947  17.8960700947  17.8960700947    6[6-(6,7),7-(1,1),7-(6,30)]
  1051  18.6012061237  18.6012061237  18.6012061237    6[1-(0),7-(6,30),7-(6,30)]
  1052  16.8369011402  16.8369011402  16.8369011402    6[6-(6,6),8-(0),8-(30)]
  1053  17.0839161623  17.0839161623  17.0839161623    6[6-(1,6),6-(1,6),6-(8,8)]
  1054  16.4629737772  16.4629737772  16.4629737772    6[1-(0),6-(1,6),6-(6,6)]
  1055  16.6660918406  16.6660918406  16.6660918406    6[1-(0),6-(1,6),6-(6,6)]
  1056  17.5184862186  17.5184862186  17.5184862186    6[6-(1,6),6-(1,6),6-(6,6)]
  1057  18.1897115651  18.1897115651  18.1897115651    6[1-(0),6-(1,6),6-(6,6)]
  1058  17.9223431809  17.9223431809  17.9223431809    6[1-(0),6-(1,6),6-(6,6)]
  1059  18.4371088108  18.4371088108  18.4371088108    6[6-(6,6),8-(0),8-(30)]
  1060  18.1773240089  18.1773240089  18.1773240089    6[6-(1,6),6-(1,6),6-(8,8)]
  1061  17.4238981695  17.4238981695  17.4238981695    6[1-(0),6-(1,6),6-(6,6)]
  1062  17.2143951334  17.2143951334  17.2143951334    6[1-(0),6-(1,6),6-(6,6)]
  1063  17.7770740651  17.7770740651  17.7770740651    6[6-(1,6),6-(1,6),6-(6,6)]
  1064  18.4889965032  18.4889965032  18.4889965032    6[1-(0),6-(1,6),6-(6,6)]
  1065  18.7284299883  18.7284299883  18.7284299883    6[1-(0),6-(1,6),6-(6,6)]
  1066  16.5895165276  16.5895165276  16.5895165276    6[6-(6,6),8-(0),8-(30)]
  1067  16.1238003279  16.1238003279  16.1238003279    6[6-(1,6),6-(1,6),6-(8,8)]
  1068  16.9821866791  16.9821866791  16.9821866791    6[1-(0),6-(1,6),6-(6,6)]
  1069  16.5352275852  16.5352275852  16.5352275852    6[1-(0),6-(1,6),6-(6,6)]
  1070  15.2298820349  15.2298820349  15.2298820349    6[6-(1,6),6-(1,6),6-(6,6)]
  1071  14.3663077041  14.3663077041  14.3663077041    6[1-(0),6-(1,6),6-(6,6)]
  1072  14.8096753904  14.8096753904  14.8096753904    6[1-(0),6-(1,6),6-(6,6)]
  1073  5.82736614586  5.82736614586  5.82736614586    6[1-(0),7-(6,30),7-(6,30)]
  1074  3.88193078217  3.88193078217  3.88193078217    6[6-(6,7),7-(6,30),7-(6,30)]
  1075   4.4793428582   4.4793428582   4.4793428582    6[6-(7,7),6-(7,7),7-(6,30)]
  1076  5.79546106697  5.79546106697  5.79546106697    6[6-(6,7),7-(1,1),7-(6,30)]
  1077  2.43652850472  2.43652850472  2.43652850472    6[1-(0),7-(6,30),7-(6,30)]
  1078  5.43944302152  5.43944302152  5.43944302152    6[6-(6,6),8-(0),8-(30)]
  1079 -13.8722826554 -13.8722826554 -13.8722826554    6[6-(1,6),6-(1,6),6-(8,8)]
  1080 -12.5673417901 -12.5673417901 -12.5673417901    6[1-(0),6-(1,6),6-(6,6)]
  1081 -11.9723428001 -11.9723428001 -11.9723428001    6[1-(0),6-(1,6),6-(6,6)]
  1082 -12.6890683849 -12.6890683849 -12.6890683849    6[6-(1,6),6-(1,6),6-(6,6)]
  1083 -13.9668720053 -13.9668720053 -13.9668720053    6[1-(0),6-(1,6),6-(6,6)]
  1084 -14.6013793432 -14.6013793432 -14.6013793432    6[1-(0),6-(1,6),6-(6,6)]
  1085 -10.3593552056 -10.3593552056 -10.3593552056    6[6-(6,6),8-(0),8-(30)]
  1086 -10.9631332445 -10.9631332445 -10.9631332445    6[6-(1,6),6-(1,6),6-(8,8)]
  1087 -10.2320407061 -10.2320407061 -10.2320407061    6[1-(0),6-(1,6),6-(6,6)]
  1088 -10.8126733366 -10.8126733366 -10.8126733366    6[1-(0),6-(1,6),6-(6,6)]
  1089  -12.109633018  -12.109633018  -12.109633018    6[6-(1,6),6-(1,6),6-(6,6)]
  1090 -12.8694589071 -12.8694589071 -12.8694589071    6[1-(0),6-(1,6),6-(6,6)]
  1091   -12.27086775   -12.27086775   -12.27086775    6[1-(0),6-(1,6),6-(6,6)]
  1092   9.3343435598   9.3343435598   9.3343435598    6[6-(6,6),8-(0),8-(30)]
  1093  10.1240829559  10.1240829559  10.1240829559    6[6-(1,6),6-(1,6),6-(8,8)]
  1094  10.4700710283  10.4700710283  10.4700710283    6[1-(0),6-(1,6),6-(6,6)]
  1095 -8.71914365667 -8.71914365667 -8.71914365667    6[1-(0),6-(1,6),6-(6,6)]
  1096 -8.33884253282 -8.33884253282 -8.33884253282    6[6-(1,6),6-(1,6),6-(6,6)]
  1097 -8.69081671304 -8.69081671304 -8.69081671304    6[1-(0),6-(1,6),6-(6,6)]
  1098  10.5155578966  10.5155578966  10.5155578966    6[1-(0),6-(1,6),6-(6,6)]
  1099  1.48951961587  1.48951961587  1.48951961587    6[1-(0),7-(6,30),7-(6,30)]
  1100  2.98241204911  2.98241204911  2.98241204911    6[6-(6,7),7-(6,30),7-(6,30)]
  1101  3.64206366876  3.64206366876  3.64206366876    6[6-(7,7),6-(7,7),7-(6,30)]
  1102  3.10891656188  3.10891656188  3.10891656188    6[6-(6,7),7-(1,1),7-(6,30)]
  1103  4.68002520138  4.68002520138  4.68002520138    6[1-(0),7-(6,30),7-(6,30)]
  1104 -1.08922758161 -1.08922758161 -1.08922758161    6[6-(6,6),8-(0),8-(30)]
  1105  -2.5765417353  -2.5765417353  -2.5765417353    6[6-(1,6),6-(1,6),6-(8,8)]
  1106   -3.120061162   -3.120061162   -3.120061162    6[1-(0),6-(1,6),6-(6,6)]
  1107  -4.5076088821  -4.5076088821  -4.5076088821    6[1-(0),6-(1,6),6-(6,6)]
  1108 -5.33288143068 -5.33288143068 -5.33288143068    6[6-(1,6),6-(1,6),6-(6,6)]
  1109 -4.77260178636 -4.77260178636 -4.77260178636    6[1-(0),6-(1,6),6-(6,6)]
  1110 -3.38784690949 -3.38784690949 -3.38784690949    6[1-(0),6-(1,6),6-(6,6)]
  1111 -11.0139663294 -11.0139663294 -11.0139663294    6[6-(6,6),8-(0),8-(30)]
  1112 -9.52266141464 -9.52266141464 -9.52266141464    6[6-(1,6),6-(1,6),6-(8,8)]
  1113 -8.74208497547 -8.74208497547 -8.74208497547    6[1-(0),6-(1,6),6-(6,6)]
  1114 -7.35693157969 -7.35693157969 -7.35693157969    6[1-(0),6-(1,6),6-(6,6)]
  1115 -6.77350519605 -6.77350519605 -6.77350519605    6[6-(1,6),6-(1,6),6-(6,6)]
  1116  -7.5620625258  -7.5620625258  -7.5620625258    6[1-(0),6-(1,6),6-(6,6)]
  1117 -8.92686393548 -8.92686393548 -8.92686393548    6[1-(0),6-(1,6),6-(6,6)]
  1118 -1.00941243449 -1.00941243449 -1.00941243449    6[6-(6,6),8-(0),8-(30)]
  1119 -2.22695255498 -2.22695255498 -2.22695255498    6[6-(1,6),6-(1,6),6-(8,8)]
  1120 -3.48281530233 -3.48281530233 -3.48281530233    6[1-(0),6-(1,6),6-(6,6)]
  1121  -4.5770447988  -4.5770447988  -4.5770447988    6[1-(0),6-(1,6),6-(6,6)]
  1122 -4.38907331863 -4.38907331863 -4.38907331863    6[6-(1,6),6-(1,6),6-(6,6)]
  1123 -3.13760022727 -3.13760022727 -3.13760022727    6[1-(0),6-(1,6),6-(6,6)]
  1124 -2.03898099209 -2.03898099209 -2.03898099209    6[1-(0),6-(1,6),6-(6,6)]
  1125 -4.71840059134 -4.71840059134 -4.71840059134    6[1-(0),7-(6,30),7-(6,30)]
  1126 -4.93347780122 -4.93347780122 -4.93347780122    6[6-(6,7),7-(6,30),7-(6,30)]
  1127 -6.32901051765 -6.32901051765 -6.32901051765    6[6-(7,7),6-(7,7),7-(6,30)]
  1128 -6.84620996538 -6.84620996538 -6.84620996538    6[6-(6,7),7-(1,1),7-(6,30)]
  1129 -5.76351746955 -5.76351746955 -5.76351746955    6[1-(0),7-(6,30),7-(6,30)]
  1130 -1.23297126161 -1.23297126161 -1.23297126161    6[6-(6,6),8-(0),8-(30)]
  1131-0.633982119534-0.633982119534-0.633982119534    6[6-(1,6),6-(1,6),6-(8,8)]
  1132-0.774464970421-0.774464970421-0.774464970421    6[1-(0),6-(1,6),6-(6,6)]
  1133-0.185052930123-0.185052930123-0.185052930123    6[1-(0),6-(1,6),6-(6,6)]
  1134 0.504536552894 0.504536552894 0.504536552894    6[6-(1,6),6-(1,6),6-(6,6)]
  1135 0.550840025219 0.550840025219 0.550840025219    6[1-(0),6-(1,6),6-(6,6)]
  1136  0.06797846652  0.06797846652  0.06797846652    6[1-(0),6-(1,6),6-(6,6)]
  1137 -17.0158067751 -17.0158067751 -17.0158067751    6[6-(6,6),8-(0),8-(30)]
  1138  2.30948712561  2.30948712561  2.30948712561    6[6-(1,6),6-(1,6),6-(8,8)]
  1139  1.55125848547  1.55125848547  1.55125848547    6[1-(0),6-(1,6),6-(6,6)]
  1140 0.956259412695 0.956259412695 0.956259412695    6[1-(0),6-(1,6),6-(6,6)]
  1141  1.10711785447  1.10711785447  1.10711785447    6[6-(1,6),6-(1,6),6-(6,6)]
  1142  1.94356332501  1.94356332501  1.94356332501    6[1-(0),6-(1,6),6-(6,6)]
  1143   2.4703222709   2.4703222709   2.4703222709    6[1-(0),6-(1,6),6-(6,6)]
  1144 -4.96026646541 -4.96026646541 -4.96026646541    6[6-(6,6),8-(0),8-(30)]
  1145 -4.06676943092 -4.06676943092 -4.06676943092    6[6-(1,6),6-(1,6),6-(8,8)]
  1146 -4.01529342439 -4.01529342439 -4.01529342439    6[1-(0),6-(1,6),6-(6,6)]
  1147  -3.2379237928  -3.2379237928  -3.2379237928    6[1-(0),6-(1,6),6-(6,6)]
  1148 -2.50085602009 -2.50085602009 -2.50085602009    6[6-(1,6),6-(1,6),6-(6,6)]
  1149  -2.5367684711  -2.5367684711  -2.5367684711    6[1-(0),6-(1,6),6-(6,6)]
  1150 -3.33209614796 -3.33209614796 -3.33209614796    6[1-(0),6-(1,6),6-(6,6)]
  1151 -2.59773320039 -2.59773320039 -2.59773320039    6[1-(0),7-(6,30),7-(6,30)]
  1152 -1.93011306006 -1.93011306006 -1.93011306006    6[6-(6,7),7-(6,30),7-(6,30)]
  1153 -1.79164403932 -1.79164403932 -1.79164403932    6[6-(7,7),6-(7,7),7-(6,30)]
  1154 -2.05741569347 -2.05741569347 -2.05741569347    6[6-(6,7),7-(1,1),7-(6,30)]
  1155 -1.35228426655 -1.35228426655 -1.35228426655    6[1-(0),7-(6,30),7-(6,30)]
  1156  -3.1164922083  -3.1164922083  -3.1164922083    6[6-(6,6),8-(0),8-(30)]
  1157 -2.86945752979 -2.86945752979 -2.86945752979    6[6-(1,6),6-(1,6),6-(8,8)]
  1158 -3.49039611743 -3.49039611743 -3.49039611743    6[1-(0),6-(1,6),6-(6,6)]
  1159 -3.28725942769 -3.28725942769 -3.28725942769    6[1-(0),6-(1,6),6-(6,6)]
  1160 -2.43485077733 -2.43485077733 -2.43485077733    6[6-(1,6),6-(1,6),6-(6,6)]
  1161 -1.76363027351 -1.76363027351 -1.76363027351    6[1-(0),6-(1,6),6-(6,6)]
  1162 -2.03101625383 -2.03101625383 -2.03101625383    6[1-(0),6-(1,6),6-(6,6)]
  1163 -1.51615173983 -1.51615173983 -1.51615173983    6[6-(6,6),8-(0),8-(30)]
  1164  -1.7759565065  -1.7759565065  -1.7759565065    6[6-(1,6),6-(1,6),6-(8,8)]
  1165  -2.5293968439  -2.5293968439  -2.5293968439    6[1-(0),6-(1,6),6-(6,6)]
  1166 -2.73891853637 -2.73891853637 -2.73891853637    6[1-(0),6-(1,6),6-(6,6)]
  1167  -2.1762436804  -2.1762436804  -2.1762436804    6[6-(1,6),6-(1,6),6-(6,6)]
  1168 -1.46430593213 -1.46430593213 -1.46430593213    6[1-(0),6-(1,6),6-(6,6)]
  1169 -1.22485462541 -1.22485462541 -1.22485462541    6[1-(0),6-(1,6),6-(6,6)]
  1170  -3.3639126899  -3.3639126899  -3.3639126899    6[6-(6,6),8-(0),8-(30)]
  1171 -3.82960900002 -3.82960900002 -3.82960900002    6[6-(1,6),6-(1,6),6-(8,8)]
  1172 -2.97121033158 -2.97121033158 -2.97121033158    6[1-(0),6-(1,6),6-(6,6)]
  1173 -3.41815179173 -3.41815179173 -3.41815179173    6[1-(0),6-(1,6),6-(6,6)]
  1174 -4.72349216846 -4.72349216846 -4.72349216846    6[6-(1,6),6-(1,6),6-(6,6)]
  1175 -5.58707862858 -5.58707862858 -5.58707862858    6[1-(0),6-(1,6),6-(6,6)]
  1176 -5.14372878651 -5.14372878651 -5.14372878651    6[1-(0),6-(1,6),6-(6,6)]
  1177 -11.4656516359 -11.4656516359 -11.4656516359    6[1-(0),7-(6,30),7-(6,30)]
  1178 -12.9585440691 -12.9585440691 -12.9585440691    6[6-(6,7),7-(6,30),7-(6,30)]
  1179 -13.6181956888 -13.6181956888 -13.6181956888    6[6-(7,7),6-(7,7),7-(6,30)]
  1180 -13.0850485819 -13.0850485819 -13.0850485819    6[6-(6,7),7-(1,1),7-(6,30)]
  1181 -14.6561572214 -14.6561572214 -14.6561572214    6[1-(0),7-(6,30),7-(6,30)]
  1182 -8.88690443839 -8.88690443839 -8.88690443839    6[6-(6,6),8-(0),8-(30)]
  1183  -7.3995902847  -7.3995902847  -7.3995902847    6[6-(1,6),6-(1,6),6-(8,8)]
  1184   -6.856070858   -6.856070858   -6.856070858    6[1-(0),6-(1,6),6-(6,6)]
  1185  -5.4685231379  -5.4685231379  -5.4685231379    6[1-(0),6-(1,6),6-(6,6)]
  1186 -4.64325058932 -4.64325058932 -4.64325058932    6[6-(1,6),6-(1,6),6-(6,6)]
  1187 -5.20353023364 -5.20353023364 -5.20353023364    6[1-(0),6-(1,6),6-(6,6)]
  1188 -6.58828511051 -6.58828511051 -6.58828511051    6[1-(0),6-(1,6),6-(6,6)]
  1189  1.03783430945  1.03783430945  1.03783430945    6[6-(6,6),8-(0),8-(30)]
  1190-0.453470605359-0.453470605359-0.453470605359    6[6-(1,6),6-(1,6),6-(8,8)]
  1191 -1.23404704453 -1.23404704453 -1.23404704453    6[1-(0),6-(1,6),6-(6,6)]
  1192 -2.61920044031 -2.61920044031 -2.61920044031    6[1-(0),6-(1,6),6-(6,6)]
  1193 -3.20262682395 -3.20262682395 -3.20262682395    6[6-(1,6),6-(1,6),6-(6,6)]
  1194  -2.4140694942  -2.4140694942  -2.4140694942    6[1-(0),6-(1,6),6-(6,6)]
  1195 -1.04926808452 -1.04926808452 -1.04926808452    6[1-(0),6-(1,6),6-(6,6)]
  1196 -8.96671958551 -8.96671958551 -8.96671958551    6[6-(6,6),8-(0),8-(30)]
  1197 -7.74917946502 -7.74917946502 -7.74917946502    6[6-(1,6),6-(1,6),6-(8,8)]
  1198 -6.49331671767 -6.49331671767 -6.49331671767    6[1-(0),6-(1,6),6-(6,6)]
  1199  -5.3990872212  -5.3990872212  -5.3990872212    6[1-(0),6-(1,6),6-(6,6)]
  1200 -5.58705870137 -5.58705870137 -5.58705870137    6[6-(1,6),6-(1,6),6-(6,6)]
  1201 -6.83853179273 -6.83853179273 -6.83853179273    6[1-(0),6-(1,6),6-(6,6)]
  1202 -7.93715102791 -7.93715102791 -7.93715102791    6[1-(0),6-(1,6),6-(6,6)]
  1203 -15.8034981659 -15.8034981659 -15.8034981659    6[1-(0),7-(6,30),7-(6,30)]
  1204 -13.8580628022 -13.8580628022 -13.8580628022    6[6-(6,7),7-(6,30),7-(6,30)]
  1205 -14.4554748782 -14.4554748782 -14.4554748782    6[6-(7,7),6-(7,7),7-(6,30)]
  1206  -15.771593087  -15.771593087  -15.771593087    6[6-(6,7),7-(1,1),7-(6,30)]
  1207 -12.4126605247 -12.4126605247 -12.4126605247    6[1-(0),7-(6,30),7-(6,30)]
  1208 -15.4155750415 -15.4155750415 -15.4155750415    6[6-(6,6),8-(0),8-(30)]
  1209  3.89615063538  3.89615063538  3.89615063538    6[6-(1,6),6-(1,6),6-(8,8)]
  1210  2.59120977015  2.59120977015  2.59120977015    6[1-(0),6-(1,6),6-(6,6)]
  1211  1.99621078009  1.99621078009  1.99621078009    6[1-(0),6-(1,6),6-(6,6)]
  1212  2.71293636488  2.71293636488  2.71293636488    6[6-(1,6),6-(1,6),6-(6,6)]
  1213  3.99073998534  3.99073998534  3.99073998534    6[1-(0),6-(1,6),6-(6,6)]
  1214   4.6252473232   4.6252473232   4.6252473232    6[1-(0),6-(1,6),6-(6,6)]
  1215 0.383223185594 0.383223185594 0.383223185594    6[6-(6,6),8-(0),8-(30)]
  1216 0.987001224466 0.987001224466 0.987001224466    6[6-(1,6),6-(1,6),6-(8,8)]
  1217 0.255908686099 0.255908686099 0.255908686099    6[1-(0),6-(1,6),6-(6,6)]
  1218 0.836541316635 0.836541316635 0.836541316635    6[1-(0),6-(1,6),6-(6,6)]
  1219  2.13350099802  2.13350099802  2.13350099802    6[6-(1,6),6-(1,6),6-(6,6)]
  1220  2.89332688708  2.89332688708  2.89332688708    6[1-(0),6-(1,6),6-(6,6)]
  1221  2.29473573001  2.29473573001  2.29473573001    6[1-(0),6-(1,6),6-(6,6)]
  1222 -19.3104755798 -19.3104755798 -19.3104755798    6[6-(6,6),8-(0),8-(30)]
  1223 -20.1002149759 -20.1002149759 -20.1002149759    6[6-(1,6),6-(1,6),6-(8,8)]
  1224 -20.4462030483 -20.4462030483 -20.4462030483    6[1-(0),6-(1,6),6-(6,6)]
  1225 -1.25698836333 -1.25698836333 -1.25698836333    6[1-(0),6-(1,6),6-(6,6)]
  1226 -1.63728948718 -1.63728948718 -1.63728948718    6[6-(1,6),6-(1,6),6-(6,6)]
  1227 -1.28531530696 -1.28531530696 -1.28531530696    6[1-(0),6-(1,6),6-(6,6)]
  1228 -20.4916899166 -20.4916899166 -20.4916899166    6[1-(0),6-(1,6),6-(6,6)]
  1229 -7.37839881961 -7.37839881961 -7.37839881961    6[1-(0),7-(6,30),7-(6,30)]
  1230 -8.04601895994 -8.04601895994 -8.04601895994    6[6-(6,7),7-(6,30),7-(6,30)]
  1231 -8.18448798068 -8.18448798068 -8.18448798068    6[6-(7,7),6-(7,7),7-(6,30)]
  1232 -7.91871632653 -7.91871632653 -7.91871632653    6[6-(6,7),7-(1,1),7-(6,30)]
  1233 -8.62384775345 -8.62384775345 -8.62384775345    6[1-(0),7-(6,30),7-(6,30)]
  1234  -6.8596398117  -6.8596398117  -6.8596398117    6[6-(6,6),8-(0),8-(30)]
  1235 -7.10667449021 -7.10667449021 -7.10667449021    6[6-(1,6),6-(1,6),6-(8,8)]
  1236 -6.48573590257 -6.48573590257 -6.48573590257    6[1-(0),6-(1,6),6-(6,6)]
  1237 -6.68887259231 -6.68887259231 -6.68887259231    6[1-(0),6-(1,6),6-(6,6)]
  1238 -7.54128124267 -7.54128124267 -7.54128124267    6[6-(1,6),6-(1,6),6-(6,6)]
  1239 -8.21250174649 -8.21250174649 -8.21250174649    6[1-(0),6-(1,6),6-(6,6)]
  1240 -7.94511576617 -7.94511576617 -7.94511576617    6[1-(0),6-(1,6),6-(6,6)]
  1241 -8.45998028017 -8.45998028017 -8.45998028017    6[6-(6,6),8-(0),8-(30)]
  1242  -8.2001755135  -8.2001755135  -8.2001755135    6[6-(1,6),6-(1,6),6-(8,8)]
  1243  -7.4467351761  -7.4467351761  -7.4467351761    6[1-(0),6-(1,6),6-(6,6)]
  1244 -7.23721348363 -7.23721348363 -7.23721348363    6[1-(0),6-(1,6),6-(6,6)]
  1245  -7.7998883396  -7.7998883396  -7.7998883396    6[6-(1,6),6-(1,6),6-(6,6)]
  1246 -8.51182608787 -8.51182608787 -8.51182608787    6[1-(0),6-(1,6),6-(6,6)]
  1247 -8.75127739459 -8.75127739459 -8.75127739459    6[1-(0),6-(1,6),6-(6,6)]
  1248  -6.6122193301  -6.6122193301  -6.6122193301    6[6-(6,6),8-(0),8-(30)]
  1249 -6.14652301998 -6.14652301998 -6.14652301998    6[6-(1,6),6-(1,6),6-(8,8)]
  1250 -7.00492168842 -7.00492168842 -7.00492168842    6[1-(0),6-(1,6),6-(6,6)]
  1251 -6.55798022827 -6.55798022827 -6.55798022827    6[1-(0),6-(1,6),6-(6,6)]
  1252 -5.25263985154 -5.25263985154 -5.25263985154    6[6-(1,6),6-(1,6),6-(6,6)]
  1253 -4.38905339142 -4.38905339142 -4.38905339142    6[1-(0),6-(1,6),6-(6,6)]
  1254 -4.83240323349 -4.83240323349 -4.83240323349    6[1-(0),6-(1,6),6-(6,6)]
  1255 -5.25773142866 -5.25773142866 -5.25773142866    6[1-(0),7-(6,30),7-(6,30)]
  1256 -5.04265421878 -5.04265421878 -5.04265421878    6[6-(6,7),7-(6,30),7-(6,30)]
  1257 -3.64712150235 -3.64712150235 -3.64712150235    6[6-(7,7),6-(7,7),7-(6,30)]
  1258 -3.12992205462 -3.12992205462 -3.12992205462    6[6-(6,7),7-(1,1),7-(6,30)]
  1259 -4.21261455045 -4.21261455045 -4.21261455045    6[1-(0),7-(6,30),7-(6,30)]
  1260 -8.74316075839 -8.74316075839 -8.74316075839    6[6-(6,6),8-(0),8-(30)]
  1261 -9.34214990047 -9.34214990047 -9.34214990047    6[6-(1,6),6-(1,6),6-(8,8)]
  1262 -9.20166704958 -9.20166704958 -9.20166704958    6[1-(0),6-(1,6),6-(6,6)]
  1263 -9.79107908988 -9.79107908988 -9.79107908988    6[1-(0),6-(1,6),6-(6,6)]
  1264 -10.4806685729 -10.4806685729 -10.4806685729    6[6-(1,6),6-(1,6),6-(6,6)]
  1265 -10.5269720452 -10.5269720452 -10.5269720452    6[1-(0),6-(1,6),6-(6,6)]
  1266 -10.0441104865 -10.0441104865 -10.0441104865    6[1-(0),6-(1,6),6-(6,6)]
  1267  7.03967475513  7.03967475513  7.03967475513    6[6-(6,6),8-(0),8-(30)]
  1268 -12.2856191456 -12.2856191456 -12.2856191456    6[6-(1,6),6-(1,6),6-(8,8)]
  1269 -11.5273905055 -11.5273905055 -11.5273905055    6[1-(0),6-(1,6),6-(6,6)]
  1270 -10.9323914327 -10.9323914327 -10.9323914327    6[1-(0),6-(1,6),6-(6,6)]
  1271 -11.0832498745 -11.0832498745 -11.0832498745    6[6-(1,6),6-(1,6),6-(6,6)]
  1272  -11.919695345  -11.919695345  -11.919695345    6[1-(0),6-(1,6),6-(6,6)]
  1273 -12.4464542909 -12.4464542909 -12.4464542909    6[1-(0),6-(1,6),6-(6,6)]
  1274 -5.01586555459 -5.01586555459 -5.01586555459    6[6-(6,6),8-(0),8-(30)]
  1275 -5.90936258908 -5.90936258908 -5.90936258908    6[6-(1,6),6-(1,6),6-(8,8)]
  1276 -5.96083859561 -5.96083859561 -5.96083859561    6[1-(0),6-(1,6),6-(6,6)]
  1277  -6.7382082272  -6.7382082272  -6.7382082272    6[1-(0),6-(1,6),6-(6,6)]
  1278 -7.47527599991 -7.47527599991 -7.47527599991    6[6-(1,6),6-(1,6),6-(6,6)]
  1279  -7.4393635489  -7.4393635489  -7.4393635489    6[1-(0),6-(1,6),6-(6,6)]
  1280 -6.64403587203 -6.64403587203 -6.64403587203    6[1-(0),6-(1,6),6-(6,6)]
  1281  14.6954317043  14.6954317043  14.6954317043    6[1-(0),7-(6,30),7-(6,30)]
  1282   14.910541309   14.910541309   14.910541309    6[6-(6,7),7-(6,30),7-(6,30)]
  1283   16.306074612   16.306074612   16.306074612    6[6-(7,7),6-(7,7),7-(6,30)]
  1284  16.8232566366  16.8232566366  16.8232566366    6[6-(6,7),7-(1,1),7-(6,30)]
  1285  15.7406105899  15.7406105899  15.7406105899    6[1-(0),7-(6,30),7-(6,30)]
  1286   11.209981733   11.209981733   11.209981733    6[6-(6,6),8-(0),8-(30)]
  1287  10.6109725358  10.6109725358  10.6109725358    6[6-(1,6),6-(1,6),6-(8,8)]
  1288  10.7514379711  10.7514379711  10.7514379711    6[1-(0),6-(1,6),6-(6,6)]
  1289  10.1620072519  10.1620072519  10.1620072519    6[1-(0),6-(1,6),6-(6,6)]
  1290  9.47241674618  9.47241674618  9.47241674618    6[6-(1,6),6-(1,6),6-(6,6)]
  1291  9.42613059173  9.42613059173  9.42613059173    6[1-(0),6-(1,6),6-(6,6)]
  1292  9.90901117526  9.90901117526  9.90901117526    6[1-(0),6-(1,6),6-(6,6)]
  1293  -12.913347421  -12.913347421  -12.913347421    6[6-(6,6),8-(0),8-(30)]
  1294  7.66741043745  7.66741043745  7.66741043745    6[6-(1,6),6-(1,6),6-(8,8)]
  1295  8.42563954381  8.42563954381  8.42563954381    6[1-(0),6-(1,6),6-(6,6)]
  1296  9.02065713761  9.02065713761  9.02065713761    6[1-(0),6-(1,6),6-(6,6)]
  1297  8.86981641225  8.86981641225  8.86981641225    6[6-(1,6),6-(1,6),6-(6,6)]
  1298    8.033370671    8.033370671    8.033370671    6[1-(0),6-(1,6),6-(6,6)]
  1299  7.50659322665  7.50659322665  7.50659322665    6[1-(0),6-(1,6),6-(6,6)]
  1300  14.9372409926  14.9372409926  14.9372409926    6[6-(6,6),8-(0),8-(30)]
  1301  14.0437250461  14.0437250461  14.0437250461    6[6-(1,6),6-(1,6),6-(8,8)]
  1302  13.9922339475  13.9922339475  13.9922339475    6[1-(0),6-(1,6),6-(6,6)]
  1303    13.21484681    13.21484681    13.21484681    6[1-(0),6-(1,6),6-(6,6)]
  1304  12.4777772251  12.4777772251  12.4777772251    6[6-(1,6),6-(1,6),6-(6,6)]
  1305  12.5137047832  12.5137047832  12.5137047832    6[1-(0),6-(1,6),6-(6,6)]
  1306  13.3090498456  13.3090498456  13.3090498456    6[1-(0),6-(1,6),6-(6,6)]
  1307  12.5748460525  12.5748460525  12.5748460525    6[1-(0),7-(6,30),7-(6,30)]
  1308  11.9071935173  11.9071935173  11.9071935173    6[6-(6,7),7-(6,30),7-(6,30)]
  1309    11.76872391    11.76872391    11.76872391    6[6-(7,7),6-(7,7),7-(6,30)]
  1310  12.0345129873  12.0345129873  12.0345129873    6[6-(6,7),7-(1,1),7-(6,30)]
  1311  11.3293351112  11.3293351112  11.3293351112    6[1-(0),7-(6,30),7-(6,30)]
  1312  13.0936257019  13.0936257019  13.0936257019    6[6-(6,6),8-(0),8-(30)]
  1313  12.8466110785  12.8466110785  12.8466110785    6[6-(1,6),6-(1,6),6-(8,8)]
  1314  13.4675670817  13.4675670817  13.4675670817    6[1-(0),6-(1,6),6-(6,6)]
  1315  13.2644490709  13.2644490709  13.2644490709    6[1-(0),6-(1,6),6-(6,6)]
  1316  12.4120414433  12.4120414433  12.4120414433    6[6-(1,6),6-(1,6),6-(6,6)]
  1317  11.7408036216  11.7408036216  11.7408036216    6[1-(0),6-(1,6),6-(6,6)]
  1318   12.008170577   12.008170577   12.008170577    6[1-(0),6-(1,6),6-(6,6)]
  1319   11.493417881   11.493417881   11.493417881    6[6-(6,6),8-(0),8-(30)]
  1320  11.7532029084  11.7532029084  11.7532029084    6[6-(1,6),6-(1,6),6-(8,8)]
  1321  12.5066427796  12.5066427796  12.5066427796    6[1-(0),6-(1,6),6-(6,6)]
  1322  12.7161459511  12.7161459511  12.7161459511    6[1-(0),6-(1,6),6-(6,6)]
  1323  12.1534533787  12.1534533787  12.1534533787    6[6-(1,6),6-(1,6),6-(6,6)]
  1324  11.4415159011  11.4415159011  11.4415159011    6[1-(0),6-(1,6),6-(6,6)]
  1325  11.2020830929  11.2020830929  11.2020830929    6[1-(0),6-(1,6),6-(6,6)]
  1326  13.3410821277  13.3410821277  13.3410821277    6[6-(6,6),8-(0),8-(30)]
  1327  13.8067973499  13.8067973499  13.8067973499    6[6-(1,6),6-(1,6),6-(8,8)]
  1328  12.9484137735  12.9484137735  12.9484137735    6[1-(0),6-(1,6),6-(6,6)]
  1329  13.3953727395  13.3953727395  13.3953727395    6[1-(0),6-(1,6),6-(6,6)]
  1330  14.7007149285  14.7007149285  14.7007149285    6[6-(1,6),6-(1,6),6-(6,6)]
  1331  15.5642862815  15.5642862815  15.5642862815    6[1-(0),6-(1,6),6-(6,6)]
  1332  15.1209190539  15.1209190539  15.1209190539    6[1-(0),6-(1,6),6-(6,6)]
  1333  24.1031178115  24.1031178115  24.1031178115    6[1-(0),7-(6,30),7-(6,30)]
  1334   26.048561492   26.048561492   26.048561492    6[6-(6,7),7-(6,30),7-(6,30)]
  1335  25.4511638688  25.4511638688  25.4511638688    6[6-(7,7),6-(7,7),7-(6,30)]
  1336  24.1350480287  24.1350480287  24.1350480287    6[6-(6,7),7-(1,1),7-(6,30)]
  1337  27.4939770342  27.4939770342  27.4939770342    6[1-(0),7-(6,30),7-(6,30)]
  1338  24.4910032095  24.4910032095  24.4910032095    6[6-(6,6),8-(0),8-(30)]
  1339  23.8497095602  23.8497095602  23.8497095602    6[6-(1,6),6-(1,6),6-(8,8)]
  1340  22.5447641681  22.5447641681  22.5447641681    6[1-(0),6-(1,6),6-(6,6)]
  1341  21.9497615385  21.9497615385  21.9497615385    6[1-(0),6-(1,6),6-(6,6)]
  1342  22.6664886573  22.6664886573  22.6664886573    6[6-(1,6),6-(1,6),6-(6,6)]
  1343  23.9442981657  23.9442981657  23.9442981657    6[1-(0),6-(1,6),6-(6,6)]
  1344  24.5788075339  24.5788075339  24.5788075339    6[1-(0),6-(1,6),6-(6,6)]
  1345  20.3367612132  20.3367612132  20.3367612132    6[6-(6,6),8-(0),8-(30)]
  1346  20.9405427186  20.9405427186  20.9405427186    6[6-(1,6),6-(1,6),6-(8,8)]
  1347  20.2094502254  20.2094502254  20.2094502254    6[1-(0),6-(1,6),6-(6,6)]
  1348  20.7900864879  20.7900864879  20.7900864879    6[1-(0),6-(1,6),6-(6,6)]
  1349  22.0870500495  22.0870500495  22.0870500495    6[6-(1,6),6-(1,6),6-(6,6)]
  1350  22.8468747655  22.8468747655  22.8468747655    6[1-(0),6-(1,6),6-(6,6)]
  1351  22.2482809013  22.2482809013  22.2482809013    6[1-(0),6-(1,6),6-(6,6)]
  1352  20.5961354571  20.5961354571  20.5961354571    6[6-(6,6),8-(0),8-(30)]
  1353  19.8063832549  19.8063832549  19.8063832549    6[6-(1,6),6-(1,6),6-(8,8)]
  1354   19.460402785   19.460402785   19.460402785    6[1-(0),6-(1,6),6-(6,6)]
  1355  18.6965899247  18.6965899247  18.6965899247    6[1-(0),6-(1,6),6-(6,6)]
  1356   18.316269558   18.316269558   18.316269558    6[6-(1,6),6-(1,6),6-(6,6)]
  1357  18.6682359402  18.6682359402  18.6682359402    6[1-(0),6-(1,6),6-(6,6)]
  1358  19.4148890112  19.4148890112  19.4148890112    6[1-(0),6-(1,6),6-(6,6)]
  1359  28.4409243818  28.4409243818  28.4409243818    6[1-(0),7-(6,30),7-(6,30)]
  1360  26.9480236318  26.9480236318  26.9480236318    6[6-(6,7),7-(6,30),7-(6,30)]
  1361  26.2883575592  26.2883575592  26.2883575592    6[6-(7,7),6-(7,7),7-(6,30)]
  1362  26.8215022974  26.8215022974  26.8215022974    6[6-(6,7),7-(1,1),7-(6,30)]
  1363  25.2503972147  25.2503972147  25.2503972147    6[1-(0),7-(6,30),7-(6,30)]
  1364  31.0197093056  31.0197093056  31.0197093056    6[6-(6,6),8-(0),8-(30)]
  1365 -27.3527732245 -27.3527732245 -27.3527732245    6[6-(1,6),6-(1,6),6-(8,8)]
  1366  -26.809249271  -26.809249271  -26.809249271    6[1-(0),6-(1,6),6-(6,6)]
  1367 -25.4216979113 -25.4216979113 -25.4216979113    6[1-(0),6-(1,6),6-(6,6)]
  1368 -24.5964268968 -24.5964268968 -24.5964268968    6[6-(1,6),6-(1,6),6-(6,6)]
  1369  -25.156712429  -25.156712429  -25.156712429    6[1-(0),6-(1,6),6-(6,6)]
  1370 -26.5414693362 -26.5414693362 -26.5414693362    6[1-(0),6-(1,6),6-(6,6)]
  1371 -18.9153277331 -18.9153277331 -18.9153277331    6[6-(6,6),8-(0),8-(30)]
  1372 -20.4066361145 -20.4066361145 -20.4066361145    6[6-(1,6),6-(1,6),6-(8,8)]
  1373 -21.1872125988 -21.1872125988 -21.1872125988    6[1-(0),6-(1,6),6-(6,6)]
  1374 -22.5723696266 -22.5723696266 -22.5723696266    6[1-(0),6-(1,6),6-(6,6)]
  1375 -23.1557998904 -23.1557998904 -23.1557998904    6[6-(1,6),6-(1,6),6-(6,6)]
  1376 -22.3672413876 -22.3672413876 -22.3672413876    6[1-(0),6-(1,6),6-(6,6)]
  1377 -21.0024372708 -21.0024372708 -21.0024372708    6[1-(0),6-(1,6),6-(6,6)]
  1378  30.9398613726  30.9398613726  30.9398613726    6[6-(6,6),8-(0),8-(30)]
  1379  32.1574142991  32.1574142991  32.1574142991    6[6-(1,6),6-(1,6),6-(8,8)]
  1380  33.4132694441  33.4132694441  33.4132694441    6[1-(0),6-(1,6),6-(6,6)]
  1381 -25.3522895242 -25.3522895242 -25.3522895242    6[1-(0),6-(1,6),6-(6,6)]
  1382 -25.5402417615 -25.5402417615 -25.5402417615    6[6-(1,6),6-(1,6),6-(6,6)]
  1383 -26.7917070549 -26.7917070549 -26.7917070549    6[1-(0),6-(1,6),6-(6,6)]
  1384  31.9694620393  31.9694620393  31.9694620393    6[1-(0),6-(1,6),6-(6,6)]
  1385  32.5279506972  32.5279506972  32.5279506972    6[1-(0),7-(6,30),7-(6,30)]
  1386  31.8603144647  31.8603144647  31.8603144647    6[6-(6,7),7-(6,30),7-(6,30)]
  1387  31.7218260807  31.7218260807  31.7218260807    6[6-(7,7),6-(7,7),7-(6,30)]
  1388  31.9875978853  31.9875978853  31.9875978853    6[6-(6,7),7-(1,1),7-(6,30)]
  1389  31.2824618563  31.2824618563  31.2824618563    6[1-(0),7-(6,30),7-(6,30)]
  1390  33.0467668398  33.0467668398  33.0467668398    6[6-(6,6),8-(0),8-(30)]
  1391  32.7997518177  32.7997518177  32.7997518177    6[6-(1,6),6-(1,6),6-(8,8)]
  1392  33.4206942028  33.4206942028  33.4206942028    6[1-(0),6-(1,6),6-(6,6)]
  1393  33.2175761394  33.2175761394  33.2175761394    6[1-(0),6-(1,6),6-(6,6)]
  1394  32.3651817614  32.3651817614  32.3651817614    6[6-(1,6),6-(1,6),6-(6,6)]
  1395  31.6939564149  31.6939564149  31.6939564149    6[1-(0),6-(1,6),6-(6,6)]
  1396  31.9613247991  31.9613247991  31.9613247991    6[1-(0),6-(1,6),6-(6,6)]
  1397  31.4465591692  31.4465591692  31.4465591692    6[6-(6,6),8-(0),8-(30)]
  1398  31.7063439711  31.7063439711  31.7063439711    6[6-(1,6),6-(1,6),6-(8,8)]
  1399  32.4597698105  32.4597698105  32.4597698105    6[1-(0),6-(1,6),6-(6,6)]
  1400  32.6692728466  32.6692728466  32.6692728466    6[1-(0),6-(1,6),6-(6,6)]
  1401  32.1065939149  32.1065939149  32.1065939149    6[6-(1,6),6-(1,6),6-(6,6)]
  1402  31.3946714768  31.3946714768  31.3946714768    6[1-(0),6-(1,6),6-(6,6)]
  1403  31.1552379917  31.1552379917  31.1552379917    6[1-(0),6-(1,6),6-(6,6)]
  1404  33.2941514524  33.2941514524  33.2941514524    6[6-(6,6),8-(0),8-(30)]
  1405  33.7598676521  33.7598676521  33.7598676521    6[6-(1,6),6-(1,6),6-(8,8)]
  1406  32.9014813009  32.9014813009  32.9014813009    6[1-(0),6-(1,6),6-(6,6)]
  1407  33.3484403948  33.3484403948  33.3484403948    6[1-(0),6-(1,6),6-(6,6)]
  1408  34.6537859451  34.6537859451  34.6537859451    6[6-(1,6),6-(1,6),6-(6,6)]
  1409  35.5173602759  35.5173602759  35.5173602759    6[1-(0),6-(1,6),6-(6,6)]
  1410  35.0739925896  35.0739925896  35.0739925896    6[1-(0),6-(1,6),6-(6,6)]
  1411  34.6485971984  34.6485971984  34.6485971984    6[1-(0),7-(6,30),7-(6,30)]
  1412  34.8636990278  34.8636990278  34.8636990278    6[6-(6,7),7-(6,30),7-(6,30)]
  1413  36.2592274204  36.2592274204  36.2592274204    6[6-(7,7),6-(7,7),7-(6,30)]
  1414  36.7764119641  36.7764119641  36.7764119641    6[6-(6,7),7-(1,1),7-(6,30)]
  1415  35.6937577585  35.6937577585  35.6937577585    6[1-(0),7-(6,30),7-(6,30)]
  1416  31.1631666354  31.1631666354  31.1631666354    6[6-(6,6),8-(0),8-(30)]
  1417  30.5641737786  30.5641737786  30.5641737786    6[6-(1,6),6-(1,6),6-(8,8)]
  1418  30.7046384845  30.7046384845  30.7046384845    6[1-(0),6-(1,6),6-(6,6)]
  1419   30.115222752   30.115222752   30.115222752    6[1-(0),6-(1,6),6-(6,6)]
  1420  29.4256480527  29.4256480527  29.4256480527    6[6-(1,6),6-(1,6),6-(6,6)]
  1421  29.3793629435  29.3793629435  29.3793629435    6[1-(0),6-(1,6),6-(6,6)]
  1422  29.8622279613  29.8622279613  29.8622279613    6[1-(0),6-(1,6),6-(6,6)]
  1423  26.9929620759  26.9929620759  26.9929620759    6[6-(6,6),8-(0),8-(30)]
  1424  27.6206874262  27.6206874262  27.6206874262    6[6-(1,6),6-(1,6),6-(8,8)]
  1425  28.3789020797  28.3789020797  28.3789020797    6[1-(0),6-(1,6),6-(6,6)]
  1426  28.9739046491  28.9739046491  28.9739046491    6[1-(0),6-(1,6),6-(6,6)]
  1427  28.8230637282  28.8230637282  28.8230637282    6[6-(1,6),6-(1,6),6-(6,6)]
  1428   27.986632124   27.986632124   27.986632124    6[1-(0),6-(1,6),6-(6,6)]
  1429  27.4598697943  27.4598697943  27.4598697943    6[1-(0),6-(1,6),6-(6,6)]
  1430   34.890422812   34.890422812   34.890422812    6[6-(6,6),8-(0),8-(30)]
  1431   33.996913949   33.996913949   33.996913949    6[6-(1,6),6-(1,6),6-(8,8)]
  1432  33.9454427701  33.9454427701  33.9454427701    6[1-(0),6-(1,6),6-(6,6)]
  1433  33.1680617312  33.1680617312  33.1680617312    6[1-(0),6-(1,6),6-(6,6)]
  1434  32.4309780768  32.4309780768  32.4309780768    6[6-(1,6),6-(1,6),6-(6,6)]
  1435  32.4668857077  32.4668857077  32.4668857077    6[1-(0),6-(1,6),6-(6,6)]
  1436  33.2622245965  33.2622245965  33.2622245965    6[1-(0),6-(1,6),6-(6,6)]
  1437  8.48744375208  8.48744375208  8.48744375208    6[1-(0),7-(6,30),7-(6,30)]
  1438  6.99452669935  6.99452669935  6.99452669935    6[6-(6,7),7-(6,30),7-(6,30)]
  1439  6.33487940352  6.33487940352  6.33487940352    6[6-(7,7),6-(7,7),7-(6,30)]
  1440  6.86804141445  6.86804141445  6.86804141445    6[6-(6,7),7-(1,1),7-(6,30)]
  1441  5.29689448464  5.29689448464  5.29689448464    6[1-(0),7-(6,30),7-(6,30)]
  1442  11.0661921828  11.0661921828  11.0661921828    6[6-(6,6),8-(0),8-(30)]
  1443  12.5535100512  12.5535100512  12.5535100512    6[6-(1,6),6-(1,6),6-(8,8)]
  1444   13.097047623   13.097047623   13.097047623    6[1-(0),6-(1,6),6-(6,6)]
  1445  14.4845990352  14.4845990352  14.4845990352    6[1-(0),6-(1,6),6-(6,6)]
  1446  15.3098568001  15.3098568001  15.3098568001    6[6-(1,6),6-(1,6),6-(6,6)]
  1447  14.7495587926  14.7495587926  14.7495587926    6[1-(0),6-(1,6),6-(6,6)]
  1448  13.3648004567  13.3648004567  13.3648004567    6[1-(0),6-(1,6),6-(6,6)]
  1449  20.9909549937  20.9909549937  20.9909549937    6[6-(6,6),8-(0),8-(30)]
  1450  19.4996468379  19.4996468379  19.4996468379    6[6-(1,6),6-(1,6),6-(8,8)]
  1451  18.7190843853  18.7190843853  18.7190843853    6[1-(0),6-(1,6),6-(6,6)]
  1452  17.3339274929  17.3339274929  17.3339274929    6[1-(0),6-(1,6),6-(6,6)]
  1453  16.7504835884  16.7504835884  16.7504835884    6[6-(1,6),6-(1,6),6-(6,6)]
  1454  17.5390270518  17.5390270518  17.5390270518    6[1-(0),6-(1,6),6-(6,6)]
  1455  18.9038318453  18.9038318453  18.9038318453    6[1-(0),6-(1,6),6-(6,6)]
  1456  10.9864160629  10.9864160629  10.9864160629    6[6-(6,6),8-(0),8-(30)]
  1457  12.2039680119  12.2039680119  12.2039680119    6[6-(1,6),6-(1,6),6-(8,8)]
  1458  13.4598259316  13.4598259316  13.4598259316    6[1-(0),6-(1,6),6-(6,6)]
  1459  14.5540668355  14.5540668355  14.5540668355    6[1-(0),6-(1,6),6-(6,6)]
  1460  14.3661112369  14.3661112369  14.3661112369    6[6-(1,6),6-(1,6),6-(6,6)]
  1461  13.1146429657  13.1146429657  13.1146429657    6[1-(0),6-(1,6),6-(6,6)]
  1462  12.0160125186  12.0160125186  12.0160125186    6[1-(0),6-(1,6),6-(6,6)]
  1463  4.14957633237  4.14957633237  4.14957633237    6[1-(0),7-(6,30),7-(6,30)]
  1464  6.09502778821  6.09502778821  6.09502778821    6[6-(6,7),7-(6,30),7-(6,30)]
  1465  5.49763507541  5.49763507541  5.49763507541    6[6-(7,7),6-(7,7),7-(6,30)]
  1466  4.18151671625  4.18151671625  4.18151671625    6[6-(6,7),7-(1,1),7-(6,30)]
  1467  7.54045388056  7.54045388056  7.54045388056    6[1-(0),7-(6,30),7-(6,30)]
  1468  4.53744232203  4.53744232203  4.53744232203    6[6-(6,6),8-(0),8-(30)]
  1469 -16.0568836776 -16.0568836776 -16.0568836776    6[6-(1,6),6-(1,6),6-(8,8)]
  1470 -17.3618283403 -17.3618283403 -17.3618283403    6[1-(0),6-(1,6),6-(6,6)]
  1471 -17.9568459566 -17.9568459566 -17.9568459566    6[1-(0),6-(1,6),6-(6,6)]
  1472 -17.2401346442 -17.2401346442 -17.2401346442    6[6-(1,6),6-(1,6),6-(6,6)]
  1473 -15.9623261811 -15.9623261811 -15.9623261811    6[1-(0),6-(1,6),6-(6,6)]
  1474 -15.3278012471 -15.3278012471 -15.3278012471    6[1-(0),6-(1,6),6-(6,6)]
  1475  40.2898757312  40.2898757312  40.2898757312    6[6-(6,6),8-(0),8-(30)]
  1476 -18.9661262651 -18.9661262651 -18.9661262651    6[6-(1,6),6-(1,6),6-(8,8)]
  1477 -19.6972043055 -19.6972043055 -19.6972043055    6[1-(0),6-(1,6),6-(6,6)]
  1478 -19.1165530186 -19.1165530186 -19.1165530186    6[1-(0),6-(1,6),6-(6,6)]
  1479 -17.8195892615 -17.8195892615 -17.8195892615    6[6-(1,6),6-(1,6),6-(6,6)]
  1480 -17.0597786825 -17.0597786825 -17.0597786825    6[1-(0),6-(1,6),6-(6,6)]
  1481 -17.6583876613 -17.6583876613 -17.6583876613    6[1-(0),6-(1,6),6-(6,6)]
  1482  0.64257765271  0.64257765271  0.64257765271    6[6-(6,6),8-(0),8-(30)]
  1483-0.147181633011-0.147181633011-0.147181633011    6[6-(1,6),6-(1,6),6-(8,8)]
  1484-0.493182022663-0.493182022663-0.493182022663    6[1-(0),6-(1,6),6-(6,6)]
  1485 -21.2100169914 -21.2100169914 -21.2100169914    6[1-(0),6-(1,6),6-(6,6)]
  1486 -21.5903232888 -21.5903232888 -21.5903232888    6[6-(1,6),6-(1,6),6-(6,6)]
  1487 -21.2383369793 -21.2383369793 -21.2383369793    6[1-(0),6-(1,6),6-(6,6)]
  1488-0.538661724651-0.538661724651-0.538661724651    6[1-(0),6-(1,6),6-(6,6)]
  1489 -5.82678218851 -5.82678218851 -5.82678218851    6[1-(0),7-(6,30),7-(6,30)]
  1490 -3.88133850804 -3.88133850804 -3.88133850804    6[6-(6,7),7-(6,30),7-(6,30)]
  1491 -4.47873613121 -4.47873613121 -4.47873613121    6[6-(7,7),6-(7,7),7-(6,30)]
  1492 -5.79485197127 -5.79485197127 -5.79485197127    6[6-(6,7),7-(1,1),7-(6,30)]
  1493 -2.43592296584 -2.43592296584 -2.43592296584    6[1-(0),7-(6,30),7-(6,30)]
  1494 -5.43889679051 -5.43889679051 -5.43889679051    6[6-(6,6),8-(0),8-(30)]
  1495  -6.0801904398  -6.0801904398  -6.0801904398    6[6-(1,6),6-(1,6),6-(8,8)]
  1496 -7.38513583189 -7.38513583189 -7.38513583189    6[1-(0),6-(1,6),6-(6,6)]
  1497 -7.98013846148 -7.98013846148 -7.98013846148    6[1-(0),6-(1,6),6-(6,6)]
  1498 -7.26341134267 -7.26341134267 -7.26341134267    6[6-(1,6),6-(1,6),6-(6,6)]
  1499 -5.98560183429 -5.98560183429 -5.98560183429    6[1-(0),6-(1,6),6-(6,6)]
  1500 -5.35109246611 -5.35109246611 -5.35109246611    6[1-(0),6-(1,6),6-(6,6)]
  1501 -9.59313878683 -9.59313878683 -9.59313878683    6[6-(6,6),8-(0),8-(30)]
  1502 -8.98935728138 -8.98935728138 -8.98935728138    6[6-(1,6),6-(1,6),6-(8,8)]
  1503 -9.72044977463 -9.72044977463 -9.72044977463    6[1-(0),6-(1,6),6-(6,6)]
  1504 -9.13981351208 -9.13981351208 -9.13981351208    6[1-(0),6-(1,6),6-(6,6)]
  1505 -7.84284995052 -7.84284995052 -7.84284995052    6[6-(1,6),6-(1,6),6-(6,6)]
  1506 -7.08302523454 -7.08302523454 -7.08302523454    6[1-(0),6-(1,6),6-(6,6)]
  1507  -7.6816190987  -7.6816190987  -7.6816190987    6[1-(0),6-(1,6),6-(6,6)]
  1508  -9.3337645429  -9.3337645429  -9.3337645429    6[6-(6,6),8-(0),8-(30)]
  1509 -10.1235167451 -10.1235167451 -10.1235167451    6[6-(1,6),6-(1,6),6-(8,8)]
  1510  -10.469497215  -10.469497215  -10.469497215    6[1-(0),6-(1,6),6-(6,6)]
  1511 -11.2333100753 -11.2333100753 -11.2333100753    6[1-(0),6-(1,6),6-(6,6)]
  1512  -11.613630442  -11.613630442  -11.613630442    6[6-(1,6),6-(1,6),6-(6,6)]
  1513 -11.2616640598 -11.2616640598 -11.2616640598    6[1-(0),6-(1,6),6-(6,6)]
  1514 -10.5150109888 -10.5150109888 -10.5150109888    6[1-(0),6-(1,6),6-(6,6)]
  1515 -1.48897561821 -1.48897561821 -1.48897561821    6[1-(0),7-(6,30),7-(6,30)]
  1516 -2.98187636824 -2.98187636824 -2.98187636824    6[6-(6,7),7-(6,30),7-(6,30)]
  1517 -3.64154244076 -3.64154244076 -3.64154244076    6[6-(7,7),6-(7,7),7-(6,30)]
  1518 -3.10839770258 -3.10839770258 -3.10839770258    6[6-(6,7),7-(1,1),7-(6,30)]
  1519 -4.67950278526 -4.67950278526 -4.67950278526    6[1-(0),7-(6,30),7-(6,30)]
  1520   1.0898093056   1.0898093056   1.0898093056    6[6-(6,6),8-(0),8-(30)]
  1521  2.57712677548  2.57712677548  2.57712677548    6[6-(1,6),6-(1,6),6-(8,8)]
  1522  3.12065072904  3.12065072904  3.12065072904    6[1-(0),6-(1,6),6-(6,6)]
  1523  4.50820208867  4.50820208867  4.50820208867    6[1-(0),6-(1,6),6-(6,6)]
  1524  5.33347310324  5.33347310324  5.33347310324    6[6-(1,6),6-(1,6),6-(6,6)]
  1525  4.77318757099  4.77318757099  4.77318757099    6[1-(0),6-(1,6),6-(6,6)]
  1526   3.3884306638   3.3884306638   3.3884306638    6[1-(0),6-(1,6),6-(6,6)]
  1527  11.0145722669  11.0145722669  11.0145722669    6[6-(6,6),8-(0),8-(30)]
  1528  9.52326388549  9.52326388549  9.52326388549    6[6-(1,6),6-(1,6),6-(8,8)]
  1529  8.74268740119  8.74268740119  8.74268740119    6[1-(0),6-(1,6),6-(6,6)]
  1530   7.3575303734   7.3575303734   7.3575303734    6[1-(0),6-(1,6),6-(6,6)]
  1531  6.77410010959  6.77410010959  6.77410010959    6[6-(1,6),6-(1,6),6-(6,6)]
  1532  7.56265861242  7.56265861242  7.56265861242    6[1-(0),6-(1,6),6-(6,6)]
  1533  8.92746272919  8.92746272919  8.92746272919    6[1-(0),6-(1,6),6-(6,6)]
  1534  1.00996137259  1.00996137259  1.00996137259    6[6-(6,6),8-(0),8-(30)]
  1535  2.22751429913  2.22751429913  2.22751429913    6[6-(1,6),6-(1,6),6-(8,8)]
  1536  3.48336944407  3.48336944407  3.48336944407    6[1-(0),6-(1,6),6-(6,6)]
  1537  4.57761047575  4.57761047575  4.57761047575    6[1-(0),6-(1,6),6-(6,6)]
  1538  4.38965823849  4.38965823849  4.38965823849    6[6-(1,6),6-(1,6),6-(6,6)]
  1539  3.13819294507  3.13819294507  3.13819294507    6[1-(0),6-(1,6),6-(6,6)]
  1540  2.03956203931  2.03956203931  2.03956203931    6[1-(0),6-(1,6),6-(6,6)]
  1541 -15.2344682957 -15.2344682957 -15.2344682957    6[1-(0),7-(6,30),7-(6,30)]
  1542  -15.019358691  -15.019358691  -15.019358691    6[6-(6,7),7-(6,30),7-(6,30)]
  1543  -13.623825388  -13.623825388  -13.623825388    6[6-(7,7),6-(7,7),7-(6,30)]
  1544 -13.1066433634 -13.1066433634 -13.1066433634    6[6-(6,7),7-(1,1),7-(6,30)]
  1545 -14.1892894101 -14.1892894101 -14.1892894101    6[1-(0),7-(6,30),7-(6,30)]
  1546  -18.719918267  -18.719918267  -18.719918267    6[6-(6,6),8-(0),8-(30)]
  1547  40.5408725358  40.5408725358  40.5408725358    6[6-(1,6),6-(1,6),6-(8,8)]
  1548  40.6813379711  40.6813379711  40.6813379711    6[1-(0),6-(1,6),6-(6,6)]
  1549  40.0919072519  40.0919072519  40.0919072519    6[1-(0),6-(1,6),6-(6,6)]
  1550  39.4023167462  39.4023167462  39.4023167462    6[6-(1,6),6-(1,6),6-(6,6)]
  1551  39.3560305917  39.3560305917  39.3560305917    6[1-(0),6-(1,6),6-(6,6)]
  1552  39.8389111753  39.8389111753  39.8389111753    6[1-(0),6-(1,6),6-(6,6)]
  1553   17.016552579   17.016552579   17.016552579    6[6-(6,6),8-(0),8-(30)]
  1554  37.5973104375  37.5973104375  37.5973104375    6[6-(1,6),6-(1,6),6-(8,8)]
  1555  38.3555395438  38.3555395438  38.3555395438    6[1-(0),6-(1,6),6-(6,6)]
  1556  38.9505571376  38.9505571376  38.9505571376    6[1-(0),6-(1,6),6-(6,6)]
  1557  38.7997164122  38.7997164122  38.7997164122    6[6-(1,6),6-(1,6),6-(6,6)]
  1558   37.963270671   37.963270671   37.963270671    6[1-(0),6-(1,6),6-(6,6)]
  1559  37.4364932266  37.4364932266  37.4364932266    6[1-(0),6-(1,6),6-(6,6)]
  1560 -14.9926590074 -14.9926590074 -14.9926590074    6[6-(6,6),8-(0),8-(30)]
  1561 -15.8861749539 -15.8861749539 -15.8861749539    6[6-(1,6),6-(1,6),6-(8,8)]
  1562 -15.9376660525 -15.9376660525 -15.9376660525    6[1-(0),6-(1,6),6-(6,6)]
  1563    43.14474681    43.14474681    43.14474681    6[1-(0),6-(1,6),6-(6,6)]
  1564  42.4076772251  42.4076772251  42.4076772251    6[6-(1,6),6-(1,6),6-(6,6)]
  1565  42.4436047832  42.4436047832  42.4436047832    6[1-(0),6-(1,6),6-(6,6)]
  1566 -16.6208501544 -16.6208501544 -16.6208501544    6[1-(0),6-(1,6),6-(6,6)]
  1567 -17.3550539475 -17.3550539475 -17.3550539475    6[1-(0),7-(6,30),7-(6,30)]
  1568 -18.0227064827 -18.0227064827 -18.0227064827    6[6-(6,7),7-(6,30),7-(6,30)]
  1569   -18.16117609   -18.16117609   -18.16117609    6[6-(7,7),6-(7,7),7-(6,30)]
  1570 -17.8953870127 -17.8953870127 -17.8953870127    6[6-(6,7),7-(1,1),7-(6,30)]
  1571 -18.6005648888 -18.6005648888 -18.6005648888    6[1-(0),7-(6,30),7-(6,30)]
  1572 -16.8362742981 -16.8362742981 -16.8362742981    6[6-(6,6),8-(0),8-(30)]
  1573 -17.0832889215 -17.0832889215 -17.0832889215    6[6-(1,6),6-(1,6),6-(8,8)]
  1574 -16.4623329183 -16.4623329183 -16.4623329183    6[1-(0),6-(1,6),6-(6,6)]
  1575 -16.6654509291 -16.6654509291 -16.6654509291    6[1-(0),6-(1,6),6-(6,6)]
  1576 -17.5178585567 -17.5178585567 -17.5178585567    6[6-(1,6),6-(1,6),6-(6,6)]
  1577 -18.1890963784 -18.1890963784 -18.1890963784    6[1-(0),6-(1,6),6-(6,6)]
  1578  -17.921729423  -17.921729423  -17.921729423    6[1-(0),6-(1,6),6-(6,6)]
  1579  -18.436482119  -18.436482119  -18.436482119    6[6-(6,6),8-(0),8-(30)]
  1580 -18.1766970916 -18.1766970916 -18.1766970916    6[6-(1,6),6-(1,6),6-(8,8)]
  1581 -17.4232572204 -17.4232572204 -17.4232572204    6[1-(0),6-(1,6),6-(6,6)]
  1582 -17.2137540489 -17.2137540489 -17.2137540489    6[1-(0),6-(1,6),6-(6,6)]
  1583 -17.7764466213 -17.7764466213 -17.7764466213    6[6-(1,6),6-(1,6),6-(6,6)]
  1584 -18.4883840989 -18.4883840989 -18.4883840989    6[1-(0),6-(1,6),6-(6,6)]
  1585 -18.7278169071 -18.7278169071 -18.7278169071    6[1-(0),6-(1,6),6-(6,6)]
  1586 -16.5888178723 -16.5888178723 -16.5888178723    6[6-(6,6),8-(0),8-(30)]
  1587 -16.1231026501 -16.1231026501 -16.1231026501    6[6-(1,6),6-(1,6),6-(8,8)]
  1588 -16.9814862265 -16.9814862265 -16.9814862265    6[1-(0),6-(1,6),6-(6,6)]
  1589 -16.5345272605 -16.5345272605 -16.5345272605    6[1-(0),6-(1,6),6-(6,6)]
  1590 -15.2291850715 -15.2291850715 -15.2291850715    6[6-(1,6),6-(1,6),6-(6,6)]
  1591 -14.3656137185 -14.3656137185 -14.3656137185    6[1-(0),6-(1,6),6-(6,6)]
  1592 -14.8089809461 -14.8089809461 -14.8089809461    6[1-(0),6-(1,6),6-(6,6)]
  1593  34.0794763324  34.0794763324  34.0794763324    6[1-(0),7-(6,30),7-(6,30)]
  1594  36.0249277882  36.0249277882  36.0249277882    6[6-(6,7),7-(6,30),7-(6,30)]
  1595  35.4275350754  35.4275350754  35.4275350754    6[6-(7,7),6-(7,7),7-(6,30)]
  1596  34.1114167162  34.1114167162  34.1114167162    6[6-(6,7),7-(1,1),7-(6,30)]
  1597  37.4703538806  37.4703538806  37.4703538806    6[1-(0),7-(6,30),7-(6,30)]
  1598   34.467342322   34.467342322   34.467342322    6[6-(6,6),8-(0),8-(30)]
  1599  13.8730163224  13.8730163224  13.8730163224    6[6-(1,6),6-(1,6),6-(8,8)]
  1600  12.5680716597  12.5680716597  12.5680716597    6[1-(0),6-(1,6),6-(6,6)]
  1601  11.9730540434  11.9730540434  11.9730540434    6[1-(0),6-(1,6),6-(6,6)]
  1602  12.6897653558  12.6897653558  12.6897653558    6[6-(1,6),6-(1,6),6-(6,6)]
  1603  13.9675738189  13.9675738189  13.9675738189    6[1-(0),6-(1,6),6-(6,6)]
  1604  14.6020987529  14.6020987529  14.6020987529    6[1-(0),6-(1,6),6-(6,6)]
  1605  10.3599757312  10.3599757312  10.3599757312    6[6-(6,6),8-(0),8-(30)]
  1606  10.9637737349  10.9637737349  10.9637737349    6[6-(1,6),6-(1,6),6-(8,8)]
  1607  10.2326956945  10.2326956945  10.2326956945    6[1-(0),6-(1,6),6-(6,6)]
  1608  10.8133469814  10.8133469814  10.8133469814    6[1-(0),6-(1,6),6-(6,6)]
  1609  12.1103107385  12.1103107385  12.1103107385    6[6-(1,6),6-(1,6),6-(6,6)]
  1610  12.8701213175  12.8701213175  12.8701213175    6[1-(0),6-(1,6),6-(6,6)]
  1611  12.2715123387  12.2715123387  12.2715123387    6[1-(0),6-(1,6),6-(6,6)]
  1612  30.5724776527  30.5724776527  30.5724776527    6[6-(6,6),8-(0),8-(30)]
  1613   29.782718367   29.782718367   29.782718367    6[6-(1,6),6-(1,6),6-(8,8)]
  1614  29.4367179773  29.4367179773  29.4367179773    6[1-(0),6-(1,6),6-(6,6)]
  1615  8.71988300861  8.71988300861  8.71988300861    6[1-(0),6-(1,6),6-(6,6)]
  1616  8.33957671121  8.33957671121  8.33957671121    6[6-(1,6),6-(1,6),6-(6,6)]
  1617  8.69156302071  8.69156302071  8.69156302071    6[1-(0),6-(1,6),6-(6,6)]
  1618  29.3912382753  29.3912382753  29.3912382753    6[1-(0),6-(1,6),6-(6,6)]
  1619  38.4173437521  38.4173437521  38.4173437521    6[1-(0),7-(6,30),7-(6,30)]
  1620  36.9244266993  36.9244266993  36.9244266993    6[6-(6,7),7-(6,30),7-(6,30)]
  1621  36.2647794035  36.2647794035  36.2647794035    6[6-(7,7),6-(7,7),7-(6,30)]
  1622  36.7979414145  36.7979414145  36.7979414145    6[6-(6,7),7-(1,1),7-(6,30)]
  1623  35.2267944846  35.2267944846  35.2267944846    6[1-(0),7-(6,30),7-(6,30)]
  1624  40.9960921828  40.9960921828  40.9960921828    6[6-(6,6),8-(0),8-(30)]
  1625  42.4834100512  42.4834100512  42.4834100512    6[6-(1,6),6-(1,6),6-(8,8)]
  1626   43.026947623   43.026947623   43.026947623    6[1-(0),6-(1,6),6-(6,6)]
  1627  44.4144990352  44.4144990352  44.4144990352    6[1-(0),6-(1,6),6-(6,6)]
  1628  45.2397568001  45.2397568001  45.2397568001    6[6-(1,6),6-(1,6),6-(6,6)]
  1629  44.6794587926  44.6794587926  44.6794587926    6[1-(0),6-(1,6),6-(6,6)]
  1630  43.2947004567  43.2947004567  43.2947004567    6[1-(0),6-(1,6),6-(6,6)]
  1631 -8.93894500633 -8.93894500633 -8.93894500633    6[6-(6,6),8-(0),8-(30)]
  1632  49.4295468379  49.4295468379  49.4295468379    6[6-(1,6),6-(1,6),6-(8,8)]
  1633  48.6489843853  48.6489843853  48.6489843853    6[1-(0),6-(1,6),6-(6,6)]
  1634  47.2638274929  47.2638274929  47.2638274929    6[1-(0),6-(1,6),6-(6,6)]
  1635  46.6803835884  46.6803835884  46.6803835884    6[6-(1,6),6-(1,6),6-(6,6)]
  1636  47.4689270518  47.4689270518  47.4689270518    6[1-(0),6-(1,6),6-(6,6)]
  1637  48.8337318453  48.8337318453  48.8337318453    6[1-(0),6-(1,6),6-(6,6)]
  1638  40.9163160629  40.9163160629  40.9163160629    6[6-(6,6),8-(0),8-(30)]
  1639  42.1338680119  42.1338680119  42.1338680119    6[6-(1,6),6-(1,6),6-(8,8)]
  1640  43.3897259316  43.3897259316  43.3897259316    6[1-(0),6-(1,6),6-(6,6)]
  1641  44.4839668355  44.4839668355  44.4839668355    6[1-(0),6-(1,6),6-(6,6)]
  1642  44.2960112369  44.2960112369  44.2960112369    6[6-(1,6),6-(1,6),6-(6,6)]
  1643  43.0445429657  43.0445429657  43.0445429657    6[1-(0),6-(1,6),6-(6,6)]
  1644  41.9459125186  41.9459125186  41.9459125186    6[1-(0),6-(1,6),6-(6,6)]
  1645  4.71869719839  4.71869719839  4.71869719839    6[1-(0),7-(6,30),7-(6,30)]
  1646  4.93379902776  4.93379902776  4.93379902776    6[6-(6,7),7-(6,30),7-(6,30)]
  1647  6.32932742037  6.32932742037  6.32932742037    6[6-(7,7),6-(7,7),7-(6,30)]
  1648  6.84651196405  6.84651196405  6.84651196405    6[6-(6,7),7-(1,1),7-(6,30)]
  1649  5.76385775853  5.76385775853  5.76385775853    6[1-(0),7-(6,30),7-(6,30)]
  1650  1.23326663543  1.23326663543  1.23326663543    6[6-(6,6),8-(0),8-(30)]
  1651 0.634273778618 0.634273778618 0.634273778618    6[6-(1,6),6-(1,6),6-(8,8)]
  1652 0.774738484469 0.774738484469 0.774738484469    6[1-(0),6-(1,6),6-(6,6)]
  1653 0.185322751999 0.185322751999 0.185322751999    6[1-(0),6-(1,6),6-(6,6)]
  1654-0.504251947288-0.504251947288-0.504251947288    6[6-(1,6),6-(1,6),6-(6,6)]
  1655-0.550537056506-0.550537056506-0.550537056506    6[1-(0),6-(1,6),6-(6,6)]
  1656-0.067672038745-0.067672038745-0.067672038745    6[1-(0),6-(1,6),6-(6,6)]
  1657  -2.9369379241  -2.9369379241  -2.9369379241    6[6-(6,6),8-(0),8-(30)]
  1658 -2.30921257384 -2.30921257384 -2.30921257384    6[6-(1,6),6-(1,6),6-(8,8)]
  1659 -1.55099792034 -1.55099792034 -1.55099792034    6[1-(0),6-(1,6),6-(6,6)]
  1660 -0.95599535091 -0.95599535091 -0.95599535091    6[1-(0),6-(1,6),6-(6,6)]
  1661 -1.10683627178 -1.10683627178 -1.10683627178    6[6-(1,6),6-(1,6),6-(6,6)]
  1662 -1.94326787599 -1.94326787599 -1.94326787599    6[1-(0),6-(1,6),6-(6,6)]
  1663 -2.47003020575 -2.47003020575 -2.47003020575    6[1-(0),6-(1,6),6-(6,6)]
  1664  4.96052281199  4.96052281199  4.96052281199    6[6-(6,6),8-(0),8-(30)]
  1665  4.06701394901  4.06701394901  4.06701394901    6[6-(1,6),6-(1,6),6-(8,8)]
  1666  4.01554277012  4.01554277012  4.01554277012    6[1-(0),6-(1,6),6-(6,6)]
  1667  3.23816173115  3.23816173115  3.23816173115    6[1-(0),6-(1,6),6-(6,6)]
  1668  2.50107807683  2.50107807683  2.50107807683    6[6-(1,6),6-(1,6),6-(6,6)]
  1669  2.53698570772  2.53698570772  2.53698570772    6[1-(0),6-(1,6),6-(6,6)]
  1670  3.33232459645  3.33232459645  3.33232459645    6[1-(0),6-(1,6),6-(6,6)]
  1671  2.59805069716  2.59805069716  2.59805069716    6[1-(0),7-(6,30),7-(6,30)]
  1672  1.93041446468  1.93041446468  1.93041446468    6[6-(6,7),7-(6,30),7-(6,30)]
  1673   1.7919260807   1.7919260807   1.7919260807    6[6-(7,7),6-(7,7),7-(6,30)]
  1674  2.05769788525  2.05769788525  2.05769788525    6[6-(6,7),7-(1,1),7-(6,30)]
  1675  1.35256185628  1.35256185628  1.35256185628    6[1-(0),7-(6,30),7-(6,30)]
  1676  3.11686683975  3.11686683975  3.11686683975    6[6-(6,6),8-(0),8-(30)]
  1677  2.86985181774  2.86985181774  2.86985181774    6[6-(1,6),6-(1,6),6-(8,8)]
  1678  3.49079420283  3.49079420283  3.49079420283    6[1-(0),6-(1,6),6-(6,6)]
  1679  3.28767613938  3.28767613938  3.28767613938    6[1-(0),6-(1,6),6-(6,6)]
  1680  2.43528176142  2.43528176142  2.43528176142    6[6-(1,6),6-(1,6),6-(6,6)]
  1681  1.76405641491  1.76405641491  1.76405641491    6[1-(0),6-(1,6),6-(6,6)]
  1682  2.03142479913  2.03142479913  2.03142479913    6[1-(0),6-(1,6),6-(6,6)]
  1683  1.51665916919  1.51665916919  1.51665916919    6[6-(6,6),8-(0),8-(30)]
  1684  1.77644397105  1.77644397105  1.77644397105    6[6-(1,6),6-(1,6),6-(8,8)]
  1685  2.52986981047  2.52986981047  2.52986981047    6[1-(0),6-(1,6),6-(6,6)]
  1686  2.73937284656  2.73937284656  2.73937284656    6[1-(0),6-(1,6),6-(6,6)]
  1687  2.17669391492  2.17669391492  2.17669391492    6[6-(1,6),6-(1,6),6-(6,6)]
  1688  1.46477147675  1.46477147675  1.46477147675    6[1-(0),6-(1,6),6-(6,6)]
  1689  1.22533799173  1.22533799173  1.22533799173    6[1-(0),6-(1,6),6-(6,6)]
  1690  3.36425145239  3.36425145239  3.36425145239    6[6-(6,6),8-(0),8-(30)]
  1691  3.82996765211  3.82996765211  3.82996765211    6[6-(1,6),6-(1,6),6-(8,8)]
  1692  2.97158130094  2.97158130094  2.97158130094    6[1-(0),6-(1,6),6-(6,6)]
  1693  3.41854039479  3.41854039479  3.41854039479    6[1-(0),6-(1,6),6-(6,6)]
  1694  4.72388594507  4.72388594507  4.72388594507    6[6-(1,6),6-(1,6),6-(6,6)]
  1695  5.58746027591  5.58746027591  5.58746027591    6[1-(0),6-(1,6),6-(6,6)]
  1696   5.1440925896   5.1440925896   5.1440925896    6[1-(0),6-(1,6),6-(6,6)]
  1697  14.1264018341  14.1264018341  14.1264018341    6[1-(0),7-(6,30),7-(6,30)]
  1698  16.0718371978  16.0718371978  16.0718371978    6[6-(6,7),7-(6,30),7-(6,30)]
  1699  15.4744251218  15.4744251218  15.4744251218    6[6-(7,7),6-(7,7),7-(6,30)]
  1700   14.158306913   14.158306913   14.158306913    6[6-(6,7),7-(1,1),7-(6,30)]
  1701  17.5172394753  17.5172394753  17.5172394753    6[1-(0),7-(6,30),7-(6,30)]
  1702  14.5143249585  14.5143249585  14.5143249585    6[6-(6,6),8-(0),8-(30)]
  1703  33.8260506354  33.8260506354  33.8260506354    6[6-(1,6),6-(1,6),6-(8,8)]
  1704  32.5211097701  32.5211097701  32.5211097701    6[1-(0),6-(1,6),6-(6,6)]
  1705  31.9261107801  31.9261107801  31.9261107801    6[1-(0),6-(1,6),6-(6,6)]
  1706  32.6428363649  32.6428363649  32.6428363649    6[6-(1,6),6-(1,6),6-(6,6)]
  1707  33.9206399853  33.9206399853  33.9206399853    6[1-(0),6-(1,6),6-(6,6)]
  1708  34.5551473232  34.5551473232  34.5551473232    6[1-(0),6-(1,6),6-(6,6)]
  1709  30.3131231856  30.3131231856  30.3131231856    6[6-(6,6),8-(0),8-(30)]
  1710  30.9169012245  30.9169012245  30.9169012245    6[6-(1,6),6-(1,6),6-(8,8)]
  1711  30.1858086861  30.1858086861  30.1858086861    6[1-(0),6-(1,6),6-(6,6)]
  1712  30.7664413166  30.7664413166  30.7664413166    6[1-(0),6-(1,6),6-(6,6)]
  1713   32.063400998   32.063400998   32.063400998    6[6-(1,6),6-(1,6),6-(6,6)]
  1714  32.8232268871  32.8232268871  32.8232268871    6[1-(0),6-(1,6),6-(6,6)]
  1715    32.22463573    32.22463573    32.22463573    6[1-(0),6-(1,6),6-(6,6)]
  1716  10.6194244202  10.6194244202  10.6194244202    6[6-(6,6),8-(0),8-(30)]
  1717  9.82968502408  9.82968502408  9.82968502408    6[6-(1,6),6-(1,6),6-(8,8)]
  1718   9.4836969517   9.4836969517   9.4836969517    6[1-(0),6-(1,6),6-(6,6)]
  1719  28.6729116367  28.6729116367  28.6729116367    6[1-(0),6-(1,6),6-(6,6)]
  1720  28.2926105128  28.2926105128  28.2926105128    6[6-(1,6),6-(1,6),6-(6,6)]
  1721   28.644584693   28.644584693   28.644584693    6[1-(0),6-(1,6),6-(6,6)]
  1722  9.43821008344  9.43821008344  9.43821008344    6[1-(0),6-(1,6),6-(6,6)]
  1723  18.4642483641  18.4642483641  18.4642483641    6[1-(0),7-(6,30),7-(6,30)]
  1724  16.9713559309  16.9713559309  16.9713559309    6[6-(6,7),7-(6,30),7-(6,30)]
  1725  16.3117043112  16.3117043112  16.3117043112    6[6-(7,7),6-(7,7),7-(6,30)]
  1726  16.8448514181  16.8448514181  16.8448514181    6[6-(6,7),7-(1,1),7-(6,30)]
  1727  15.2737427786  15.2737427786  15.2737427786    6[1-(0),7-(6,30),7-(6,30)]
  1728  21.0429955616  21.0429955616  21.0429955616    6[6-(6,6),8-(0),8-(30)]
  1729  22.5303097153  22.5303097153  22.5303097153    6[6-(1,6),6-(1,6),6-(8,8)]
  1730   23.073829142   23.073829142   23.073829142    6[1-(0),6-(1,6),6-(6,6)]
  1731  24.4613768621  24.4613768621  24.4613768621    6[1-(0),6-(1,6),6-(6,6)]
  1732  25.2866494107  25.2866494107  25.2866494107    6[6-(1,6),6-(1,6),6-(6,6)]
  1733  24.7263697664  24.7263697664  24.7263697664    6[1-(0),6-(1,6),6-(6,6)]
  1734  23.3416148895  23.3416148895  23.3416148895    6[1-(0),6-(1,6),6-(6,6)]
  1735  30.9677343095  30.9677343095  30.9677343095    6[6-(6,6),8-(0),8-(30)]
  1736  29.4764293946  29.4764293946  29.4764293946    6[6-(1,6),6-(1,6),6-(8,8)]
  1737  28.6958529555  28.6958529555  28.6958529555    6[1-(0),6-(1,6),6-(6,6)]
  1738  27.3106995597  27.3106995597  27.3106995597    6[1-(0),6-(1,6),6-(6,6)]
  1739   26.727273176   26.727273176   26.727273176    6[6-(1,6),6-(1,6),6-(6,6)]
  1740  27.5158305058  27.5158305058  27.5158305058    6[1-(0),6-(1,6),6-(6,6)]
  1741  28.8806319155  28.8806319155  28.8806319155    6[1-(0),6-(1,6),6-(6,6)]
  1742  20.9631804145  20.9631804145  20.9631804145    6[6-(6,6),8-(0),8-(30)]
  1743   22.180720535   22.180720535   22.180720535    6[6-(1,6),6-(1,6),6-(8,8)]
  1744  23.4365832823  23.4365832823  23.4365832823    6[1-(0),6-(1,6),6-(6,6)]
  1745  24.5308127788  24.5308127788  24.5308127788    6[1-(0),6-(1,6),6-(6,6)]
  1746  24.3428412986  24.3428412986  24.3428412986    6[6-(1,6),6-(1,6),6-(6,6)]
  1747  23.0913682073  23.0913682073  23.0913682073    6[1-(0),6-(1,6),6-(6,6)]
  1748  21.9927489721  21.9927489721  21.9927489721    6[1-(0),6-(1,6),6-(6,6)]
  1749  24.6721685713  24.6721685713  24.6721685713    6[1-(0),7-(6,30),7-(6,30)]
  1750  24.8872457812  24.8872457812  24.8872457812    6[6-(6,7),7-(6,30),7-(6,30)]
  1751  26.2827784976  26.2827784976  26.2827784976    6[6-(7,7),6-(7,7),7-(6,30)]
  1752  26.7999779454  26.7999779454  26.7999779454    6[6-(6,7),7-(1,1),7-(6,30)]
  1753  25.7172854495  25.7172854495  25.7172854495    6[1-(0),7-(6,30),7-(6,30)]
  1754  21.1867392416  21.1867392416  21.1867392416    6[6-(6,6),8-(0),8-(30)]
  1755  20.5877500995  20.5877500995  20.5877500995    6[6-(1,6),6-(1,6),6-(8,8)]
  1756  20.7282329504  20.7282329504  20.7282329504    6[1-(0),6-(1,6),6-(6,6)]
  1757  20.1388209101  20.1388209101  20.1388209101    6[1-(0),6-(1,6),6-(6,6)]
  1758  19.4492314271  19.4492314271  19.4492314271    6[6-(1,6),6-(1,6),6-(6,6)]
  1759  19.4029279548  19.4029279548  19.4029279548    6[1-(0),6-(1,6),6-(6,6)]
  1760  19.8857895135  19.8857895135  19.8857895135    6[1-(0),6-(1,6),6-(6,6)]
  1761  36.9695747551  36.9695747551  36.9695747551    6[6-(6,6),8-(0),8-(30)]
  1762  17.6442808544  17.6442808544  17.6442808544    6[6-(1,6),6-(1,6),6-(8,8)]
  1763  18.4025094945  18.4025094945  18.4025094945    6[1-(0),6-(1,6),6-(6,6)]
  1764  18.9975085673  18.9975085673  18.9975085673    6[1-(0),6-(1,6),6-(6,6)]
  1765  18.8466501255  18.8466501255  18.8466501255    6[6-(1,6),6-(1,6),6-(6,6)]
  1766   18.010204655   18.010204655   18.010204655    6[1-(0),6-(1,6),6-(6,6)]
  1767  17.4834457091  17.4834457091  17.4834457091    6[1-(0),6-(1,6),6-(6,6)]
  1768  24.9140344454  24.9140344454  24.9140344454    6[6-(6,6),8-(0),8-(30)]
  1769  24.0205374109  24.0205374109  24.0205374109    6[6-(1,6),6-(1,6),6-(8,8)]
  1770  23.9690614044  23.9690614044  23.9690614044    6[1-(0),6-(1,6),6-(6,6)]
  1771  23.1916917728  23.1916917728  23.1916917728    6[1-(0),6-(1,6),6-(6,6)]
  1772  22.4546240001  22.4546240001  22.4546240001    6[6-(1,6),6-(1,6),6-(6,6)]
  1773  22.4905364511  22.4905364511  22.4905364511    6[1-(0),6-(1,6),6-(6,6)]
  1774   23.285864128   23.285864128   23.285864128    6[1-(0),6-(1,6),6-(6,6)]
  1775  22.5515011804  22.5515011804  22.5515011804    6[1-(0),7-(6,30),7-(6,30)]
  1776  21.8838810401  21.8838810401  21.8838810401    6[6-(6,7),7-(6,30),7-(6,30)]
  1777  21.7454120193  21.7454120193  21.7454120193    6[6-(7,7),6-(7,7),7-(6,30)]
  1778  22.0111836735  22.0111836735  22.0111836735    6[6-(6,7),7-(1,1),7-(6,30)]
  1779  21.3060522466  21.3060522466  21.3060522466    6[1-(0),7-(6,30),7-(6,30)]
  1780  23.0702601883  23.0702601883  23.0702601883    6[6-(6,6),8-(0),8-(30)]
  1781  22.8232255098  22.8232255098  22.8232255098    6[6-(1,6),6-(1,6),6-(8,8)]
  1782  23.4441640974  23.4441640974  23.4441640974    6[1-(0),6-(1,6),6-(6,6)]
  1783  23.2410274077  23.2410274077  23.2410274077    6[1-(0),6-(1,6),6-(6,6)]
  1784  22.3886187573  22.3886187573  22.3886187573    6[6-(1,6),6-(1,6),6-(6,6)]
  1785  21.7173982535  21.7173982535  21.7173982535    6[1-(0),6-(1,6),6-(6,6)]
  1786  21.9847842338  21.9847842338  21.9847842338    6[1-(0),6-(1,6),6-(6,6)]
  1787  21.4699197198  21.4699197198  21.4699197198    6[6-(6,6),8-(0),8-(30)]
  1788  21.7297244865  21.7297244865  21.7297244865    6[6-(1,6),6-(1,6),6-(8,8)]
  1789  22.4831648239  22.4831648239  22.4831648239    6[1-(0),6-(1,6),6-(6,6)]
  1790  22.6926865164  22.6926865164  22.6926865164    6[1-(0),6-(1,6),6-(6,6)]
  1791  22.1300116604  22.1300116604  22.1300116604    6[6-(1,6),6-(1,6),6-(6,6)]
  1792  21.4180739121  21.4180739121  21.4180739121    6[1-(0),6-(1,6),6-(6,6)]
  1793  21.1786226054  21.1786226054  21.1786226054    6[1-(0),6-(1,6),6-(6,6)]
  1794  23.3176806699  23.3176806699  23.3176806699    6[6-(6,6),8-(0),8-(30)]
  1795    23.78337698    23.78337698    23.78337698    6[6-(1,6),6-(1,6),6-(8,8)]
  1796  22.9249783116  22.9249783116  22.9249783116    6[1-(0),6-(1,6),6-(6,6)]
  1797  23.3719197717  23.3719197717  23.3719197717    6[1-(0),6-(1,6),6-(6,6)]
  1798  24.6772601485  24.6772601485  24.6772601485    6[6-(1,6),6-(1,6),6-(6,6)]
  1799  25.5408466086  25.5408466086  25.5408466086    6[1-(0),6-(1,6),6-(6,6)]
  1800  25.0974967665  25.0974967665  25.0974967665    6[1-(0),6-(1,6),6-(6,6)]
  1801  31.4194196159  31.4194196159  31.4194196159    6[1-(0),7-(6,30),7-(6,30)]
  1802  32.9123120491  32.9123120491  32.9123120491    6[6-(6,7),7-(6,30),7-(6,30)]
  1803  33.5719636688  33.5719636688  33.5719636688    6[6-(7,7),6-(7,7),7-(6,30)]
  1804  33.0388165619  33.0388165619  33.0388165619    6[6-(6,7),7-(1,1),7-(6,30)]
  1805  34.6099252014  34.6099252014  34.6099252014    6[1-(0),7-(6,30),7-(6,30)]
  1806  28.8406724184  28.8406724184  28.8406724184    6[6-(6,6),8-(0),8-(30)]
  1807  27.3533582647  27.3533582647  27.3533582647    6[6-(1,6),6-(1,6),6-(8,8)]
  1808   26.809838838   26.809838838   26.809838838    6[1-(0),6-(1,6),6-(6,6)]
  1809  25.4222911179  25.4222911179  25.4222911179    6[1-(0),6-(1,6),6-(6,6)]
  1810  24.5970185693  24.5970185693  24.5970185693    6[6-(1,6),6-(1,6),6-(6,6)]
  1811  25.1572982136  25.1572982136  25.1572982136    6[1-(0),6-(1,6),6-(6,6)]
  1812  26.5420530905  26.5420530905  26.5420530905    6[1-(0),6-(1,6),6-(6,6)]
  1813  18.9159336706  18.9159336706  18.9159336706    6[6-(6,6),8-(0),8-(30)]
  1814  20.4072385854  20.4072385854  20.4072385854    6[6-(1,6),6-(1,6),6-(8,8)]
  1815  21.1878150245  21.1878150245  21.1878150245    6[1-(0),6-(1,6),6-(6,6)]
  1816  22.5729684203  22.5729684203  22.5729684203    6[1-(0),6-(1,6),6-(6,6)]
  1817   23.156394804   23.156394804   23.156394804    6[6-(1,6),6-(1,6),6-(6,6)]
  1818  22.3678374742  22.3678374742  22.3678374742    6[1-(0),6-(1,6),6-(6,6)]
  1819  21.0030360645  21.0030360645  21.0030360645    6[1-(0),6-(1,6),6-(6,6)]
  1820  28.9204875655  28.9204875655  28.9204875655    6[6-(6,6),8-(0),8-(30)]
  1821   27.702947445   27.702947445   27.702947445    6[6-(1,6),6-(1,6),6-(8,8)]
  1822  26.4470846977  26.4470846977  26.4470846977    6[1-(0),6-(1,6),6-(6,6)]
  1823  25.3528552012  25.3528552012  25.3528552012    6[1-(0),6-(1,6),6-(6,6)]
  1824  25.5408266814  25.5408266814  25.5408266814    6[6-(1,6),6-(1,6),6-(6,6)]
  1825  26.7922997727  26.7922997727  26.7922997727    6[1-(0),6-(1,6),6-(6,6)]
  1826  27.8909190079  27.8909190079  27.8909190079    6[1-(0),6-(1,6),6-(6,6)]
  1827  35.7572661459  35.7572661459  35.7572661459    6[1-(0),7-(6,30),7-(6,30)]
  1828  33.8118307822  33.8118307822  33.8118307822    6[6-(6,7),7-(6,30),7-(6,30)]
  1829  34.4092428582  34.4092428582  34.4092428582    6[6-(7,7),6-(7,7),7-(6,30)]
  1830   35.725361067   35.725361067   35.725361067    6[6-(6,7),7-(1,1),7-(6,30)]
  1831  32.3664285047  32.3664285047  32.3664285047    6[1-(0),7-(6,30),7-(6,30)]
  1832  35.3693430215  35.3693430215  35.3693430215    6[6-(6,6),8-(0),8-(30)]
  1833  16.0576173446  16.0576173446  16.0576173446    6[6-(1,6),6-(1,6),6-(8,8)]
  1834  17.3625582099  17.3625582099  17.3625582099    6[1-(0),6-(1,6),6-(6,6)]
  1835  17.9575571999  17.9575571999  17.9575571999    6[1-(0),6-(1,6),6-(6,6)]
  1836  17.2408316151  17.2408316151  17.2408316151    6[6-(1,6),6-(1,6),6-(6,6)]
  1837  15.9630279947  15.9630279947  15.9630279947    6[1-(0),6-(1,6),6-(6,6)]
  1838  15.3285206568  15.3285206568  15.3285206568    6[1-(0),6-(1,6),6-(6,6)]
  1839  19.5705447944  19.5705447944  19.5705447944    6[6-(6,6),8-(0),8-(30)]
  1840  18.9667667555  18.9667667555  18.9667667555    6[6-(1,6),6-(1,6),6-(8,8)]
  1841  19.6978592939  19.6978592939  19.6978592939    6[1-(0),6-(1,6),6-(6,6)]
  1842  19.1172266634  19.1172266634  19.1172266634    6[1-(0),6-(1,6),6-(6,6)]
  1843   17.820266982   17.820266982   17.820266982    6[6-(1,6),6-(1,6),6-(6,6)]
  1844  17.0604410929  17.0604410929  17.0604410929    6[1-(0),6-(1,6),6-(6,6)]
  1845    17.65903225    17.65903225    17.65903225    6[1-(0),6-(1,6),6-(6,6)]
  1846  39.2642435598  39.2642435598  39.2642435598    6[6-(6,6),8-(0),8-(30)]
  1847  40.0539829559  40.0539829559  40.0539829559    6[6-(1,6),6-(1,6),6-(8,8)]
  1848  40.3999710283  40.3999710283  40.3999710283    6[1-(0),6-(1,6),6-(6,6)]
  1849  21.2107563433  21.2107563433  21.2107563433    6[1-(0),6-(1,6),6-(6,6)]
  1850  21.5910574672  21.5910574672  21.5910574672    6[6-(1,6),6-(1,6),6-(6,6)]
  1851   21.239083287   21.239083287   21.239083287    6[1-(0),6-(1,6),6-(6,6)]
  1852  40.4454578966  40.4454578966  40.4454578966    6[1-(0),6-(1,6),6-(6,6)]
  1853  27.3321667996  27.3321667996  27.3321667996    6[1-(0),7-(6,30),7-(6,30)]
  1854  27.9997869399  27.9997869399  27.9997869399    6[6-(6,7),7-(6,30),7-(6,30)]
  1855  28.1382559607  28.1382559607  28.1382559607    6[6-(7,7),6-(7,7),7-(6,30)]
  1856  27.8724843065  27.8724843065  27.8724843065    6[6-(6,7),7-(1,1),7-(6,30)]
  1857  28.5776157334  28.5776157334  28.5776157334    6[1-(0),7-(6,30),7-(6,30)]
  1858  26.8134077917  26.8134077917  26.8134077917    6[6-(6,6),8-(0),8-(30)]
  1859  27.0604424702  27.0604424702  27.0604424702    6[6-(1,6),6-(1,6),6-(8,8)]
  1860  26.4395038826  26.4395038826  26.4395038826    6[1-(0),6-(1,6),6-(6,6)]
  1861  26.6426405723  26.6426405723  26.6426405723    6[1-(0),6-(1,6),6-(6,6)]
  1862  27.4950492227  27.4950492227  27.4950492227    6[6-(1,6),6-(1,6),6-(6,6)]
  1863  28.1662697265  28.1662697265  28.1662697265    6[1-(0),6-(1,6),6-(6,6)]
  1864  27.8988837462  27.8988837462  27.8988837462    6[1-(0),6-(1,6),6-(6,6)]
  1865  28.4137482602  28.4137482602  28.4137482602    6[6-(6,6),8-(0),8-(30)]
  1866  28.1539434935  28.1539434935  28.1539434935    6[6-(1,6),6-(1,6),6-(8,8)]
  1867  27.4005031561  27.4005031561  27.4005031561    6[1-(0),6-(1,6),6-(6,6)]
  1868  27.1909814636  27.1909814636  27.1909814636    6[1-(0),6-(1,6),6-(6,6)]
  1869  27.7536563196  27.7536563196  27.7536563196    6[6-(1,6),6-(1,6),6-(6,6)]
  1870  28.4655940679  28.4655940679  28.4655940679    6[1-(0),6-(1,6),6-(6,6)]
  1871  28.7050453746  28.7050453746  28.7050453746    6[1-(0),6-(1,6),6-(6,6)]
  1872  26.5659873101  26.5659873101  26.5659873101    6[6-(6,6),8-(0),8-(30)]
  1873      26.100291      26.100291      26.100291    6[6-(1,6),6-(1,6),6-(8,8)]
  1874  26.9586896684  26.9586896684  26.9586896684    6[1-(0),6-(1,6),6-(6,6)]
  1875  26.5117482083  26.5117482083  26.5117482083    6[1-(0),6-(1,6),6-(6,6)]
  1876  25.2064078315  25.2064078315  25.2064078315    6[6-(1,6),6-(1,6),6-(6,6)]
  1877  24.3428213714  24.3428213714  24.3428213714    6[1-(0),6-(1,6),6-(6,6)]
  1878  24.7861712135  24.7861712135  24.7861712135    6[1-(0),6-(1,6),6-(6,6)]
  1879  25.2114994087  25.2114994087  25.2114994087    6[1-(0),7-(6,30),7-(6,30)]
  1880  24.9964221988  24.9964221988  24.9964221988    6[6-(6,7),7-(6,30),7-(6,30)]
  1881  23.6008894824  23.6008894824  23.6008894824    6[6-(7,7),6-(7,7),7-(6,30)]
  1882  23.0836900346  23.0836900346  23.0836900346    6[6-(6,7),7-(1,1),7-(6,30)]
  1883  24.1663825305  24.1663825305  24.1663825305    6[1-(0),7-(6,30),7-(6,30)]
  1884  28.6969287384  28.6969287384  28.6969287384    6[6-(6,6),8-(0),8-(30)]
  1885  29.2959178805  29.2959178805  29.2959178805    6[6-(1,6),6-(1,6),6-(8,8)]
  1886  29.1554350296  29.1554350296  29.1554350296    6[1-(0),6-(1,6),6-(6,6)]
  1887  29.7448470699  29.7448470699  29.7448470699    6[1-(0),6-(1,6),6-(6,6)]
  1888  30.4344365529  30.4344365529  30.4344365529    6[6-(1,6),6-(1,6),6-(6,6)]
  1889  30.4807400252  30.4807400252  30.4807400252    6[1-(0),6-(1,6),6-(6,6)]
  1890  29.9978784665  29.9978784665  29.9978784665    6[1-(0),6-(1,6),6-(6,6)]
  1891  12.9140932249  12.9140932249  12.9140932249    6[6-(6,6),8-(0),8-(30)]
  1892  32.2393871256  32.2393871256  32.2393871256    6[6-(1,6),6-(1,6),6-(8,8)]
  1893  31.4811584855  31.4811584855  31.4811584855    6[1-(0),6-(1,6),6-(6,6)]
  1894  30.8861594127  30.8861594127  30.8861594127    6[1-(0),6-(1,6),6-(6,6)]
  1895  31.0370178545  31.0370178545  31.0370178545    6[6-(1,6),6-(1,6),6-(6,6)]
  1896   31.873463325   31.873463325   31.873463325    6[1-(0),6-(1,6),6-(6,6)]
  1897  32.4002222709  32.4002222709  32.4002222709    6[1-(0),6-(1,6),6-(6,6)]
  1898  24.9696335346  24.9696335346  24.9696335346    6[6-(6,6),8-(0),8-(30)]
  1899  25.8631305691  25.8631305691  25.8631305691    6[6-(1,6),6-(1,6),6-(8,8)]
  1900  25.9146065756  25.9146065756  25.9146065756    6[1-(0),6-(1,6),6-(6,6)]
  1901  26.6919762072  26.6919762072  26.6919762072    6[1-(0),6-(1,6),6-(6,6)]
  1902  27.4290439799  27.4290439799  27.4290439799    6[6-(1,6),6-(1,6),6-(6,6)]
  1903  27.3931315289  27.3931315289  27.3931315289    6[1-(0),6-(1,6),6-(6,6)]
  1904   26.597803852   26.597803852   26.597803852    6[1-(0),6-(1,6),6-(6,6)]
  1905  5.25833627573  5.25833627573  5.25833627573    6[1-(0),7-(6,30),7-(6,30)]
  1906  5.04322667098  5.04322667098  5.04322667098    6[6-(6,7),7-(6,30),7-(6,30)]
  1907  3.64769336802  3.64769336802  3.64769336802    6[6-(7,7),6-(7,7),7-(6,30)]
  1908  3.13051134343  3.13051134343  3.13051134343    6[6-(6,7),7-(1,1),7-(6,30)]
  1909  4.21315739008  4.21315739008  4.21315739008    6[1-(0),7-(6,30),7-(6,30)]
  1910  8.74378624704  8.74378624704  8.74378624704    6[6-(6,6),8-(0),8-(30)]
  1911  9.34279544415  9.34279544415  9.34279544415    6[6-(1,6),6-(1,6),6-(8,8)]
  1912  9.20233000889  9.20233000889  9.20233000889    6[1-(0),6-(1,6),6-(6,6)]
  1913  9.79176072812  9.79176072812  9.79176072812    6[1-(0),6-(1,6),6-(6,6)]
  1914  10.4813512338  10.4813512338  10.4813512338    6[6-(1,6),6-(1,6),6-(6,6)]
  1915  10.5276373883  10.5276373883  10.5276373883    6[1-(0),6-(1,6),6-(6,6)]
  1916  10.0447568047  10.0447568047  10.0447568047    6[1-(0),6-(1,6),6-(6,6)]
  1917   32.867115401   32.867115401   32.867115401    6[6-(6,6),8-(0),8-(30)]
  1918  12.2863575425  12.2863575425  12.2863575425    6[6-(1,6),6-(1,6),6-(8,8)]
  1919  11.5281284362  11.5281284362  11.5281284362    6[1-(0),6-(1,6),6-(6,6)]
  1920  10.9331108424  10.9331108424  10.9331108424    6[1-(0),6-(1,6),6-(6,6)]
  1921  11.0839515678  11.0839515678  11.0839515678    6[6-(1,6),6-(1,6),6-(6,6)]
  1922   11.920397309   11.920397309   11.920397309    6[1-(0),6-(1,6),6-(6,6)]
  1923  12.4471747534  12.4471747534  12.4471747534    6[1-(0),6-(1,6),6-(6,6)]
  1924   5.0165269874   5.0165269874   5.0165269874    6[6-(6,6),8-(0),8-(30)]
  1925  5.91004293393  5.91004293393  5.91004293393    6[6-(1,6),6-(1,6),6-(8,8)]
  1926  5.96153403251  5.96153403251  5.96153403251    6[1-(0),6-(1,6),6-(6,6)]
  1927  6.73892116995  6.73892116995  6.73892116995    6[1-(0),6-(1,6),6-(6,6)]
  1928  7.47599075492  7.47599075492  7.47599075492    6[6-(1,6),6-(1,6),6-(6,6)]
  1929  7.44006319682  7.44006319682  7.44006319682    6[1-(0),6-(1,6),6-(6,6)]
  1930  6.64471813442  6.64471813442  6.64471813442    6[1-(0),6-(1,6),6-(6,6)]
  1931  7.37892192754  7.37892192754  7.37892192754    6[1-(0),7-(6,30),7-(6,30)]
  1932  8.04657446274  8.04657446274  8.04657446274    6[6-(6,7),7-(6,30),7-(6,30)]
  1933  8.18504407002  8.18504407002  8.18504407002    6[6-(7,7),6-(7,7),7-(6,30)]
  1934  7.91925499272  7.91925499272  7.91925499272    6[6-(6,7),7-(1,1),7-(6,30)]
  1935  8.62443286883  8.62443286883  8.62443286883    6[1-(0),7-(6,30),7-(6,30)]
  1936  6.86014227805  6.86014227805  6.86014227805    6[6-(6,6),8-(0),8-(30)]
  1937  7.10715690153  7.10715690153  7.10715690153    6[6-(1,6),6-(1,6),6-(8,8)]
  1938  6.48620089826  6.48620089826  6.48620089826    6[1-(0),6-(1,6),6-(6,6)]
  1939  6.68931890907  6.68931890907  6.68931890907    6[1-(0),6-(1,6),6-(6,6)]
  1940  7.54172653675  7.54172653675  7.54172653675    6[6-(1,6),6-(1,6),6-(6,6)]
  1941  8.21296435843  8.21296435843  8.21296435843    6[1-(0),6-(1,6),6-(6,6)]
  1942  7.94559740296  7.94559740296  7.94559740296    6[1-(0),6-(1,6),6-(6,6)]
  1943  8.46035009902  8.46035009902  8.46035009902    6[6-(6,6),8-(0),8-(30)]
  1944  8.20056507156  8.20056507156  8.20056507156    6[6-(1,6),6-(1,6),6-(8,8)]
  1945  7.44712520038  7.44712520038  7.44712520038    6[1-(0),6-(1,6),6-(6,6)]
  1946  7.23762202893  7.23762202893  7.23762202893    6[1-(0),6-(1,6),6-(6,6)]
  1947  7.80031460132  7.80031460132  7.80031460132    6[6-(1,6),6-(1,6),6-(6,6)]
  1948  8.51225207888  8.51225207888  8.51225207888    6[1-(0),6-(1,6),6-(6,6)]
  1949  8.75168488713  8.75168488713  8.75168488713    6[1-(0),6-(1,6),6-(6,6)]
  1950  6.61268585229  6.61268585229  6.61268585229    6[6-(6,6),8-(0),8-(30)]
  1951  6.14697063013  6.14697063013  6.14697063013    6[6-(1,6),6-(1,6),6-(8,8)]
  1952  7.00535420652  7.00535420652  7.00535420652    6[1-(0),6-(1,6),6-(6,6)]
  1953  6.55839524051  6.55839524051  6.55839524051    6[1-(0),6-(1,6),6-(6,6)]
  1954  5.25305305153  5.25305305153  5.25305305153    6[6-(1,6),6-(1,6),6-(6,6)]
  1955  4.38948169849  4.38948169849  4.38948169849    6[1-(0),6-(1,6),6-(6,6)]
  1956  4.83284892611  4.83284892611  4.83284892611    6[1-(0),6-(1,6),6-(6,6)]
  1957 -4.14934983149 -4.14934983149 -4.14934983149    6[1-(0),7-(6,30),7-(6,30)]
  1958 -6.09479351196 -6.09479351196 -6.09479351196    6[6-(6,7),7-(6,30),7-(6,30)]
  1959 -5.49739588879 -5.49739588879 -5.49739588879    6[6-(7,7),6-(7,7),7-(6,30)]
  1960 -4.18128004873 -4.18128004873 -4.18128004873    6[6-(6,7),7-(1,1),7-(6,30)]
  1961 -7.54020905416 -7.54020905416 -7.54020905416    6[1-(0),7-(6,30),7-(6,30)]
  1962 -4.53723522949 -4.53723522949 -4.53723522949    6[6-(6,6),8-(0),8-(30)]
  1963  -3.8959415802  -3.8959415802  -3.8959415802    6[6-(1,6),6-(1,6),6-(8,8)]
  1964 -2.59099618811 -2.59099618811 -2.59099618811    6[1-(0),6-(1,6),6-(6,6)]
  1965 -1.99599355852 -1.99599355852 -1.99599355852    6[1-(0),6-(1,6),6-(6,6)]
  1966 -2.71272067733 -2.71272067733 -2.71272067733    6[6-(1,6),6-(1,6),6-(6,6)]
  1967 -3.99053018571 -3.99053018571 -3.99053018571    6[1-(0),6-(1,6),6-(6,6)]
  1968 -4.62503955389 -4.62503955389 -4.62503955389    6[1-(0),6-(1,6),6-(6,6)]
  1969-0.382993233168-0.382993233168-0.382993233168    6[6-(6,6),8-(0),8-(30)]
  1970-0.986774738621-0.986774738621-0.986774738621    6[6-(1,6),6-(1,6),6-(8,8)]
  1971-0.255682245373-0.255682245373-0.255682245373    6[1-(0),6-(1,6),6-(6,6)]
  1972-0.836318507924-0.836318507924-0.836318507924    6[1-(0),6-(1,6),6-(6,6)]
  1973 -2.13328206948 -2.13328206948 -2.13328206948    6[6-(1,6),6-(1,6),6-(6,6)]
  1974 -2.89310678546 -2.89310678546 -2.89310678546    6[1-(0),6-(1,6),6-(6,6)]
  1975  -2.2945129213  -2.2945129213  -2.2945129213    6[1-(0),6-(1,6),6-(6,6)]
  1976-0.642367477095-0.642367477095-0.642367477095    6[6-(6,6),8-(0),8-(30)]
  1977 0.147384725069 0.147384725069 0.147384725069    6[6-(1,6),6-(1,6),6-(8,8)]
  1978 0.493365195035 0.493365195035 0.493365195035    6[1-(0),6-(1,6),6-(6,6)]
  1979  1.25717805528  1.25717805528  1.25717805528    6[1-(0),6-(1,6),6-(6,6)]
  1980  1.63749842204  1.63749842204  1.63749842204    6[6-(1,6),6-(1,6),6-(6,6)]
  1981  1.28553203975  1.28553203975  1.28553203975    6[1-(0),6-(1,6),6-(6,6)]
  1982 0.538878968784 0.538878968784 0.538878968784    6[1-(0),6-(1,6),6-(6,6)]
  1983 -8.48715640179 -8.48715640179 -8.48715640179    6[1-(0),7-(6,30),7-(6,30)]
  1984 -6.99425565176 -6.99425565176 -6.99425565176    6[6-(6,7),7-(6,30),7-(6,30)]
  1985 -6.33458957924 -6.33458957924 -6.33458957924    6[6-(7,7),6-(7,7),7-(6,30)]
  1986 -6.86773431742 -6.86773431742 -6.86773431742    6[6-(6,7),7-(1,1),7-(6,30)]
  1987 -5.29662923474 -5.29662923474 -5.29662923474    6[1-(0),7-(6,30),7-(6,30)]
  1988 -11.0659413256 -11.0659413256 -11.0659413256    6[6-(6,6),8-(0),8-(30)]
  1989  47.3065412045  47.3065412045  47.3065412045    6[6-(1,6),6-(1,6),6-(8,8)]
  1990   46.763017251   46.763017251   46.763017251    6[1-(0),6-(1,6),6-(6,6)]
  1991  45.3754658913  45.3754658913  45.3754658913    6[1-(0),6-(1,6),6-(6,6)]
  1992  44.5501948768  44.5501948768  44.5501948768    6[6-(1,6),6-(1,6),6-(6,6)]
  1993   45.110480409   45.110480409   45.110480409    6[1-(0),6-(1,6),6-(6,6)]
  1994  46.4952373162  46.4952373162  46.4952373162    6[1-(0),6-(1,6),6-(6,6)]
  1995  38.8690957131  38.8690957131  38.8690957131    6[6-(6,6),8-(0),8-(30)]
  1996  40.3604040945  40.3604040945  40.3604040945    6[6-(1,6),6-(1,6),6-(8,8)]
  1997  41.1409805788  41.1409805788  41.1409805788    6[1-(0),6-(1,6),6-(6,6)]
  1998  42.5261376066  42.5261376066  42.5261376066    6[1-(0),6-(1,6),6-(6,6)]
  1999  43.1095678704  43.1095678704  43.1095678704    6[6-(1,6),6-(1,6),6-(6,6)]
  2000  42.3210093676  42.3210093676  42.3210093676    6[1-(0),6-(1,6),6-(6,6)]
  2001  40.9562052508  40.9562052508  40.9562052508    6[1-(0),6-(1,6),6-(6,6)]
  2002 -10.9860933926 -10.9860933926 -10.9860933926    6[6-(6,6),8-(0),8-(30)]
  2003 -12.2036463191 -12.2036463191 -12.2036463191    6[6-(1,6),6-(1,6),6-(8,8)]
  2004 -13.4595014641 -13.4595014641 -13.4595014641    6[1-(0),6-(1,6),6-(6,6)]
  2005  45.3060575042  45.3060575042  45.3060575042    6[1-(0),6-(1,6),6-(6,6)]
  2006  45.4940097415  45.4940097415  45.4940097415    6[6-(1,6),6-(1,6),6-(6,6)]
  2007  46.7454750349  46.7454750349  46.7454750349    6[1-(0),6-(1,6),6-(6,6)]
  2008 -12.0156940593 -12.0156940593 -12.0156940593    6[1-(0),6-(1,6),6-(6,6)]
  2009 -12.5741827172 -12.5741827172 -12.5741827172    6[1-(0),7-(6,30),7-(6,30)]
  2010 -11.9065464847 -11.9065464847 -11.9065464847    6[6-(6,7),7-(6,30),7-(6,30)]
  2011 -11.7680581007 -11.7680581007 -11.7680581007    6[6-(7,7),6-(7,7),7-(6,30)]
  2012 -12.0338299053 -12.0338299053 -12.0338299053    6[6-(6,7),7-(1,1),7-(6,30)]
  2013 -11.3286938763 -11.3286938763 -11.3286938763    6[1-(0),7-(6,30),7-(6,30)]
  2014 -13.0929988598 -13.0929988598 -13.0929988598    6[6-(6,6),8-(0),8-(30)]
  2015 -12.8459838377 -12.8459838377 -12.8459838377    6[6-(1,6),6-(1,6),6-(8,8)]
  2016 -13.4669262228 -13.4669262228 -13.4669262228    6[1-(0),6-(1,6),6-(6,6)]
  2017 -13.2638081594 -13.2638081594 -13.2638081594    6[1-(0),6-(1,6),6-(6,6)]
  2018 -12.4114137814 -12.4114137814 -12.4114137814    6[6-(1,6),6-(1,6),6-(6,6)]
  2019 -11.7401884349 -11.7401884349 -11.7401884349    6[1-(0),6-(1,6),6-(6,6)]
  2020 -12.0075568191 -12.0075568191 -12.0075568191    6[1-(0),6-(1,6),6-(6,6)]
  2021 -11.4927911892 -11.4927911892 -11.4927911892    6[6-(6,6),8-(0),8-(30)]
  2022 -11.7525759911 -11.7525759911 -11.7525759911    6[6-(1,6),6-(1,6),6-(8,8)]
  2023 -12.5060018305 -12.5060018305 -12.5060018305    6[1-(0),6-(1,6),6-(6,6)]
  2024 -12.7155048666 -12.7155048666 -12.7155048666    6[1-(0),6-(1,6),6-(6,6)]
  2025 -12.1528259349 -12.1528259349 -12.1528259349    6[6-(1,6),6-(1,6),6-(6,6)]
  2026 -11.4409034968 -11.4409034968 -11.4409034968    6[1-(0),6-(1,6),6-(6,6)]
  2027 -11.2014700117 -11.2014700117 -11.2014700117    6[1-(0),6-(1,6),6-(6,6)]
  2028 -13.3403834724 -13.3403834724 -13.3403834724    6[6-(6,6),8-(0),8-(30)]
  2029 -13.8060996721 -13.8060996721 -13.8060996721    6[6-(1,6),6-(1,6),6-(8,8)]
  2030 -12.9477133209 -12.9477133209 -12.9477133209    6[1-(0),6-(1,6),6-(6,6)]
  2031 -13.3946724148 -13.3946724148 -13.3946724148    6[1-(0),6-(1,6),6-(6,6)]
  2032 -14.7000179651 -14.7000179651 -14.7000179651    6[6-(1,6),6-(1,6),6-(6,6)]
  2033 -15.5635922959 -15.5635922959 -15.5635922959    6[1-(0),6-(1,6),6-(6,6)]
  2034 -15.1202246096 -15.1202246096 -15.1202246096    6[1-(0),6-(1,6),6-(6,6)]
  2035 -14.6948292184 -14.6948292184 -14.6948292184    6[1-(0),7-(6,30),7-(6,30)]
  2036 -14.9099310478 -14.9099310478 -14.9099310478    6[6-(6,7),7-(6,30),7-(6,30)]
  2037 -16.3054594404 -16.3054594404 -16.3054594404    6[6-(7,7),6-(7,7),7-(6,30)]
  2038 -16.8226439841 -16.8226439841 -16.8226439841    6[6-(6,7),7-(1,1),7-(6,30)]
  2039 -15.7399897785 -15.7399897785 -15.7399897785    6[1-(0),7-(6,30),7-(6,30)]
  2040 -11.2093986554 -11.2093986554 -11.2093986554    6[6-(6,6),8-(0),8-(30)]
  2041 -10.6104057986 -10.6104057986 -10.6104057986    6[6-(1,6),6-(1,6),6-(8,8)]
  2042 -10.7508705045 -10.7508705045 -10.7508705045    6[1-(0),6-(1,6),6-(6,6)]
  2043  -10.161454772  -10.161454772  -10.161454772    6[1-(0),6-(1,6),6-(6,6)]
  2044 -9.47188007271 -9.47188007271 -9.47188007271    6[6-(1,6),6-(1,6),6-(6,6)]
  2045 -9.42559496349 -9.42559496349 -9.42559496349    6[1-(0),6-(1,6),6-(6,6)]
  2046 -9.90845998126 -9.90845998126 -9.90845998126    6[1-(0),6-(1,6),6-(6,6)]
  2047  -7.0391940959  -7.0391940959  -7.0391940959    6[6-(6,6),8-(0),8-(30)]
  2048 -7.66691944616 -7.66691944616 -7.66691944616    6[6-(1,6),6-(1,6),6-(8,8)]
  2049 -8.42513409966 -8.42513409966 -8.42513409966    6[1-(0),6-(1,6),6-(6,6)]
  2050 -9.02013666909 -9.02013666909 -9.02013666909    6[1-(0),6-(1,6),6-(6,6)]
  2051 -8.86929574822 -8.86929574822 -8.86929574822    6[6-(1,6),6-(1,6),6-(6,6)]
  2052 -8.03286414401 -8.03286414401 -8.03286414401    6[1-(0),6-(1,6),6-(6,6)]
  2053 -7.50610181425 -7.50610181425 -7.50610181425    6[1-(0),6-(1,6),6-(6,6)]
  2054  -14.936654832  -14.936654832  -14.936654832    6[6-(6,6),8-(0),8-(30)]
  2055  -14.043145969  -14.043145969  -14.043145969    6[6-(1,6),6-(1,6),6-(8,8)]
  2056 -13.9916747901 -13.9916747901 -13.9916747901    6[1-(0),6-(1,6),6-(6,6)]
  2057 -13.2142937512 -13.2142937512 -13.2142937512    6[1-(0),6-(1,6),6-(6,6)]
  2058 -12.4772100968 -12.4772100968 -12.4772100968    6[6-(1,6),6-(1,6),6-(6,6)]
  2059 -12.5131177277 -12.5131177277 -12.5131177277    6[1-(0),6-(1,6),6-(6,6)]
  2060 -13.3084566165 -13.3084566165 -13.3084566165    6[1-(0),6-(1,6),6-(6,6)]
  2061  11.4663242279  11.4663242279  11.4663242279    6[1-(0),7-(6,30),7-(6,30)]
  2062  12.9592412807  12.9592412807  12.9592412807    6[6-(6,7),7-(6,30),7-(6,30)]
  2063  13.6188885765  13.6188885765  13.6188885765    6[6-(7,7),6-(7,7),7-(6,30)]
  2064  13.0857265655  13.0857265655  13.0857265655    6[6-(6,7),7-(1,1),7-(6,30)]
  2065  14.6568734954  14.6568734954  14.6568734954    6[1-(0),7-(6,30),7-(6,30)]
  2066  8.88757579721  8.88757579721  8.88757579721    6[6-(6,6),8-(0),8-(30)]
  2067  7.40025792878  7.40025792878  7.40025792878    6[6-(1,6),6-(1,6),6-(8,8)]
  2068  6.85672035705  6.85672035705  6.85672035705    6[1-(0),6-(1,6),6-(6,6)]
  2069  5.46916894477  5.46916894477  5.46916894477    6[1-(0),6-(1,6),6-(6,6)]
  2070  4.64391117992  4.64391117992  4.64391117992    6[6-(1,6),6-(1,6),6-(6,6)]
  2071  5.20420918735  5.20420918735  5.20420918735    6[1-(0),6-(1,6),6-(6,6)]
  2072  6.58896752329  6.58896752329  6.58896752329    6[1-(0),6-(1,6),6-(6,6)]
  2073 -1.03718701367 -1.03718701367 -1.03718701367    6[6-(6,6),8-(0),8-(30)]
  2074 0.454121142126 0.454121142126 0.454121142126    6[6-(1,6),6-(1,6),6-(8,8)]
  2075  1.23468359466  1.23468359466  1.23468359466    6[1-(0),6-(1,6),6-(6,6)]
  2076  2.61984048709  2.61984048709  2.61984048709    6[1-(0),6-(1,6),6-(6,6)]
  2077  3.20328439164  3.20328439164  3.20328439164    6[6-(1,6),6-(1,6),6-(6,6)]
  2078  2.41474092822  2.41474092822  2.41474092822    6[1-(0),6-(1,6),6-(6,6)]
  2079  1.04993613467  1.04993613467  1.04993613467    6[1-(0),6-(1,6),6-(6,6)]
  2080  8.96735191708  8.96735191708  8.96735191708    6[6-(6,6),8-(0),8-(30)]
  2081  7.74979996811  7.74979996811  7.74979996811    6[6-(1,6),6-(1,6),6-(8,8)]
  2082   6.4939420484   6.4939420484   6.4939420484    6[1-(0),6-(1,6),6-(6,6)]
  2083  5.39970114455  5.39970114455  5.39970114455    6[1-(0),6-(1,6),6-(6,6)]
  2084  5.58765674312  5.58765674312  5.58765674312    6[6-(1,6),6-(1,6),6-(6,6)]
  2085  6.83912501434  6.83912501434  6.83912501434    6[1-(0),6-(1,6),6-(6,6)]
  2086   7.9377554614   7.9377554614   7.9377554614    6[1-(0),6-(1,6),6-(6,6)]
  2087  15.8041916476  15.8041916476  15.8041916476    6[1-(0),7-(6,30),7-(6,30)]
  2088  13.8587401918  13.8587401918  13.8587401918    6[6-(6,7),7-(6,30),7-(6,30)]
  2089  14.4561329046  14.4561329046  14.4561329046    6[6-(7,7),6-(7,7),7-(6,30)]
  2090  15.7722512638  15.7722512638  15.7722512638    6[6-(6,7),7-(1,1),7-(6,30)]
  2091  12.4133140994  12.4133140994  12.4133140994    6[1-(0),7-(6,30),7-(6,30)]
  2092   15.416325658   15.416325658   15.416325658    6[6-(6,6),8-(0),8-(30)]
  2093  36.0106516576  36.0106516576  36.0106516576    6[6-(1,6),6-(1,6),6-(8,8)]
  2094  37.3155963203  37.3155963203  37.3155963203    6[1-(0),6-(1,6),6-(6,6)]
  2095  37.9106139366  37.9106139366  37.9106139366    6[1-(0),6-(1,6),6-(6,6)]
  2096  37.1939026242  37.1939026242  37.1939026242    6[6-(1,6),6-(1,6),6-(6,6)]
  2097  35.9160941611  35.9160941611  35.9160941611    6[1-(0),6-(1,6),6-(6,6)]
  2098  35.2815692271  35.2815692271  35.2815692271    6[1-(0),6-(1,6),6-(6,6)]
  2099 -20.3361077512 -20.3361077512 -20.3361077512    6[6-(6,6),8-(0),8-(30)]
  2100  38.9198942451  38.9198942451  38.9198942451    6[6-(1,6),6-(1,6),6-(8,8)]
  2101  39.6509722855  39.6509722855  39.6509722855    6[1-(0),6-(1,6),6-(6,6)]
  2102  39.0703209986  39.0703209986  39.0703209986    6[1-(0),6-(1,6),6-(6,6)]
  2103  37.7733572415  37.7733572415  37.7733572415    6[6-(1,6),6-(1,6),6-(6,6)]
  2104  37.0135466625  37.0135466625  37.0135466625    6[1-(0),6-(1,6),6-(6,6)]
  2105  37.6121556413  37.6121556413  37.6121556413    6[1-(0),6-(1,6),6-(6,6)]
  2106  19.3111903273  19.3111903273  19.3111903273    6[6-(6,6),8-(0),8-(30)]
  2107   20.100949613   20.100949613   20.100949613    6[6-(1,6),6-(1,6),6-(8,8)]
  2108  20.4469500027  20.4469500027  20.4469500027    6[1-(0),6-(1,6),6-(6,6)]
  2109  41.1637849714  41.1637849714  41.1637849714    6[1-(0),6-(1,6),6-(6,6)]
  2110  41.5440912688  41.5440912688  41.5440912688    6[6-(1,6),6-(1,6),6-(6,6)]
  2111  41.1921049593  41.1921049593  41.1921049593    6[1-(0),6-(1,6),6-(6,6)]
  2112  20.4924297047  20.4924297047  20.4924297047    6[1-(0),6-(1,6),6-(6,6)]
  2113  26.4485826489  26.4485826489  26.4485826489    7[6-(1,7),6-(6,7),30-(7,8,8)]
  2114  24.4504670518  24.4504670518  24.4504670518    7[6-(1,7),6-(6,7),30-(7,8,8)]
  2115  23.4919068223  23.4919068223  23.4919068223    7[6-(1,7),6-(6,6),30-(7,8,8)]
  2116  22.5185913094  22.5185913094  22.5185913094    7[6-(1,7),6-(6,7),30-(7,8,8)]
  2117  26.3907126988  26.3907126988  26.3907126988    7[1-(0),1-(0),6-(6,7)]
  2118  21.9647314164  21.9647314164  21.9647314164    7[6-(1,7),6-(6,7),30-(7,8,8)]
  2119  21.8717315324  21.8717315324  21.8717315324    7[6-(1,7),6-(6,7),30-(7,8,8)]
  2120  24.7250658658  24.7250658658  24.7250658658    7[6-(1,7),6-(6,6),30-(7,8,8)]
  2121  23.6304118323  23.6304118323  23.6304118323    7[6-(1,7),6-(6,7),30-(7,8,8)]
  2122  23.6156801834  23.6156801834  23.6156801834    7[1-(0),1-(0),6-(6,7)]
  2123  33.9144188143  33.9144188143  33.9144188143    7[6-(1,7),6-(6,7),30-(7,8,8)]
  2124  35.8199506726  35.8199506726  35.8199506726    7[6-(1,7),6-(6,7),30-(7,8,8)]
  2125  33.0432359207  33.0432359207  33.0432359207    7[6-(1,7),6-(6,6),30-(7,8,8)]
  2126  35.2999536066  35.2999536066  35.2999536066    7[6-(1,7),6-(6,7),30-(7,8,8)]
  2127  31.7207480118  31.7207480118  31.7207480118    7[1-(0),1-(0),6-(6,7)]
  2128  37.3926190904  37.3926190904  37.3926190904    7[6-(1,7),6-(6,7),30-(7,8,8)]
  2129  37.5782027132  37.5782027132  37.5782027132    7[6-(1,7),6-(6,7),30-(7,8,8)]
  2130  38.4601433612  38.4601433612  38.4601433612    7[6-(1,7),6-(6,6),30-(7,8,8)]
  2131  38.2713952216  38.2713952216  38.2713952216    7[6-(1,7),6-(6,7),30-(7,8,8)]
  2132   37.993211076   37.993211076   37.993211076    7[1-(0),1-(0),6-(6,7)]
  2133 -13.4576800003 -13.4576800003 -13.4576800003    7[6-(1,7),6-(6,7),30-(7,8,8)]
  2134  -15.455792973  -15.455792973  -15.455792973    7[6-(1,7),6-(6,7),30-(7,8,8)]
  2135 -16.4143717762 -16.4143717762 -16.4143717762    7[6-(1,7),6-(6,6),30-(7,8,8)]
  2136 -17.3876787542 -17.3876787542 -17.3876787542    7[6-(1,7),6-(6,7),30-(7,8,8)]
  2137 -13.5155598464 -13.5155598464 -13.5155598464    7[1-(0),1-(0),6-(6,7)]
  2138 -17.9416062494 -17.9416062494 -17.9416062494    7[6-(1,7),6-(6,7),30-(7,8,8)]
  2139 -18.0345693544 -18.0345693544 -18.0345693544    7[6-(1,7),6-(6,7),30-(7,8,8)]
  2140 -15.1812521509 -15.1812521509 -15.1812521509    7[6-(1,7),6-(6,6),30-(7,8,8)]
  2141 -16.2758757522 -16.2758757522 -16.2758757522    7[6-(1,7),6-(6,7),30-(7,8,8)]
  2142  -16.290677605  -16.290677605  -16.290677605    7[1-(0),1-(0),6-(6,7)]
  2143  13.9612574485  13.9612574485  13.9612574485    7[6-(1,7),6-(6,7),30-(7,8,8)]
  2144  15.8667866824  15.8667866824  15.8667866824    7[6-(1,7),6-(6,7),30-(7,8,8)]
  2145  13.0900905042  13.0900905042  13.0900905042    7[6-(1,7),6-(6,6),30-(7,8,8)]
  2146  15.3467996553  15.3467996553  15.3467996553    7[6-(1,7),6-(6,7),30-(7,8,8)]
  2147  11.7675965419  11.7675965419  11.7675965419    7[1-(0),1-(0),6-(6,7)]
  2148  17.4395327411  17.4395327411  17.4395327411    7[6-(1,7),6-(6,7),30-(7,8,8)]
  2149   17.625079585   17.625079585   17.625079585    7[6-(1,7),6-(6,7),30-(7,8,8)]
  2150   18.507037363   18.507037363   18.507037363    7[6-(1,7),6-(6,6),30-(7,8,8)]
  2151  18.3182587912  18.3182587912  18.3182587912    7[6-(1,7),6-(6,7),30-(7,8,8)]
  2152  18.0401448495  18.0401448495  18.0401448495    7[1-(0),1-(0),6-(6,7)]
  2153   6.4954114173   6.4954114173   6.4954114173    7[6-(1,7),6-(6,7),30-(7,8,8)]
  2154  4.49727961521  4.49727961521  4.49727961521    7[6-(1,7),6-(6,7),30-(7,8,8)]
  2155  3.53875385596  3.53875385596  3.53875385596    7[6-(1,7),6-(6,6),30-(7,8,8)]
  2156  2.56541530277  2.56541530277  2.56541530277    7[6-(1,7),6-(6,7),30-(7,8,8)]
  2157  6.43756779359  6.43756779359  6.43756779359    7[1-(0),1-(0),6-(6,7)]
  2158  2.01149464301  2.01149464301  2.01149464301    7[6-(1,7),6-(6,7),30-(7,8,8)]
  2159  1.91851096403  1.91851096403  1.91851096403    7[6-(1,7),6-(6,7),30-(7,8,8)]
  2160  4.77181082711  4.77181082711  4.77181082711    7[6-(1,7),6-(6,6),30-(7,8,8)]
  2161  3.67717983395  3.67717983395  3.67717983395    7[6-(1,7),6-(6,7),30-(7,8,8)]
  2162   3.6624170836   3.6624170836   3.6624170836    7[1-(0),1-(0),6-(6,7)]
  2163 -5.99221942885 -5.99221942885 -5.99221942885    7[6-(1,7),6-(6,7),30-(7,8,8)]
  2164 -4.08666962104 -4.08666962104 -4.08666962104    7[6-(1,7),6-(6,7),30-(7,8,8)]
  2165 -6.86334845887 -6.86334845887 -6.86334845887    7[6-(1,7),6-(6,6),30-(7,8,8)]
  2166 -4.60663191591 -4.60663191591 -4.60663191591    7[6-(1,7),6-(6,7),30-(7,8,8)]
  2167 -8.18587413171 -8.18587413171 -8.18587413171    7[1-(0),1-(0),6-(6,7)]
  2168 -2.51393466146 -2.51393466146 -2.51393466146    7[6-(1,7),6-(6,7),30-(7,8,8)]
  2169 -2.32836898819 -2.32836898819 -2.32836898819    7[6-(1,7),6-(6,7),30-(7,8,8)]
  2170 -1.44646425421 -1.44646425421 -1.44646425421    7[6-(1,7),6-(6,6),30-(7,8,8)]
  2171  -1.6352112508  -1.6352112508  -1.6352112508    7[6-(1,7),6-(6,7),30-(7,8,8)]
  2172 -1.91335877548 -1.91335877548 -1.91335877548    7[1-(0),1-(0),6-(6,7)]
  2173  -11.987626663  -11.987626663  -11.987626663    7[6-(1,7),6-(6,7),30-(7,8,8)]
  2174  -11.894642984  -11.894642984  -11.894642984    7[6-(1,7),6-(6,7),30-(7,8,8)]
  2175 -14.7479428471 -14.7479428471 -14.7479428471    7[6-(1,7),6-(6,6),30-(7,8,8)]
  2176 -13.6533118539 -13.6533118539 -13.6533118539    7[6-(1,7),6-(6,7),30-(7,8,8)]
  2177 -13.6385491036 -13.6385491036 -13.6385491036    7[1-(0),1-(0),6-(6,7)]
  2178 -16.4715434373 -16.4715434373 -16.4715434373    7[6-(1,7),6-(6,7),30-(7,8,8)]
  2179 -14.4734116352 -14.4734116352 -14.4734116352    7[6-(1,7),6-(6,7),30-(7,8,8)]
  2180  -13.514885876  -13.514885876  -13.514885876    7[6-(1,7),6-(6,6),30-(7,8,8)]
  2181 -12.5415473228 -12.5415473228 -12.5415473228    7[6-(1,7),6-(6,7),30-(7,8,8)]
  2182 -16.4136998136 -16.4136998136 -16.4136998136    7[1-(0),1-(0),6-(6,7)]
  2183 -7.46219735854 -7.46219735854 -7.46219735854    7[6-(1,7),6-(6,7),30-(7,8,8)]
  2184 -7.64776303181 -7.64776303181 -7.64776303181    7[6-(1,7),6-(6,7),30-(7,8,8)]
  2185 -8.52966776579 -8.52966776579 -8.52966776579    7[6-(1,7),6-(6,6),30-(7,8,8)]
  2186  -8.3409207692  -8.3409207692  -8.3409207692    7[6-(1,7),6-(6,7),30-(7,8,8)]
  2187 -8.06277324452 -8.06277324452 -8.06277324452    7[1-(0),1-(0),6-(6,7)]
  2188 -3.98391259115 -3.98391259115 -3.98391259115    7[6-(1,7),6-(6,7),30-(7,8,8)]
  2189 -5.88946239896 -5.88946239896 -5.88946239896    7[6-(1,7),6-(6,7),30-(7,8,8)]
  2190 -3.11278356113 -3.11278356113 -3.11278356113    7[6-(1,7),6-(6,6),30-(7,8,8)]
  2191 -5.36950010409 -5.36950010409 -5.36950010409    7[6-(1,7),6-(6,7),30-(7,8,8)]
  2192 -1.79025788829 -1.79025788829 -1.79025788829    7[1-(0),1-(0),6-(6,7)]
  2193  15.9692491657  15.9692491657  15.9692491657    7[6-(1,7),6-(6,7),30-(7,8,8)]
  2194  14.0637173074  14.0637173074  14.0637173074    7[6-(1,7),6-(6,7),30-(7,8,8)]
  2195  16.8404320593  16.8404320593  16.8404320593    7[6-(1,7),6-(6,6),30-(7,8,8)]
  2196  14.5837143734  14.5837143734  14.5837143734    7[6-(1,7),6-(6,7),30-(7,8,8)]
  2197  18.1629199682  18.1629199682  18.1629199682    7[1-(0),1-(0),6-(6,7)]
  2198  12.4910488896  12.4910488896  12.4910488896    7[6-(1,7),6-(6,7),30-(7,8,8)]
  2199  12.3054652668  12.3054652668  12.3054652668    7[6-(1,7),6-(6,7),30-(7,8,8)]
  2200  11.4235246188  11.4235246188  11.4235246188    7[6-(1,7),6-(6,6),30-(7,8,8)]
  2201  11.6122727584  11.6122727584  11.6122727584    7[6-(1,7),6-(6,7),30-(7,8,8)]
  2202   11.890456904   11.890456904   11.890456904    7[1-(0),1-(0),6-(6,7)]
  2203  23.4350853311  23.4350853311  23.4350853311    7[6-(1,7),6-(6,7),30-(7,8,8)]
  2204  25.4332009282  25.4332009282  25.4332009282    7[6-(1,7),6-(6,7),30-(7,8,8)]
  2205  26.3917611577  26.3917611577  26.3917611577    7[6-(1,7),6-(6,6),30-(7,8,8)]
  2206  27.3650766706  27.3650766706  27.3650766706    7[6-(1,7),6-(6,7),30-(7,8,8)]
  2207  23.4929552812  23.4929552812  23.4929552812    7[1-(0),1-(0),6-(6,7)]
  2208  27.9189365636  27.9189365636  27.9189365636    7[6-(1,7),6-(6,7),30-(7,8,8)]
  2209  28.0119364476  28.0119364476  28.0119364476    7[6-(1,7),6-(6,7),30-(7,8,8)]
  2210  25.1586021142  25.1586021142  25.1586021142    7[6-(1,7),6-(6,6),30-(7,8,8)]
  2211  26.2532561477  26.2532561477  26.2532561477    7[6-(1,7),6-(6,7),30-(7,8,8)]
  2212  26.2679877966  26.2679877966  26.2679877966    7[1-(0),1-(0),6-(6,7)]
  2213  32.4441352389  32.4441352389  32.4441352389    7[6-(1,7),6-(6,7),30-(7,8,8)]
  2214   32.258588395   32.258588395   32.258588395    7[6-(1,7),6-(6,7),30-(7,8,8)]
  2215   31.376630617   31.376630617   31.376630617    7[6-(1,7),6-(6,6),30-(7,8,8)]
  2216  31.5654091888  31.5654091888  31.5654091888    7[6-(1,7),6-(6,7),30-(7,8,8)]
  2217  31.8435231305  31.8435231305  31.8435231305    7[1-(0),1-(0),6-(6,7)]
  2218  35.9224105315  35.9224105315  35.9224105315    7[6-(1,7),6-(6,7),30-(7,8,8)]
  2219  34.0168812976  34.0168812976  34.0168812976    7[6-(1,7),6-(6,7),30-(7,8,8)]
  2220  36.7935774758  36.7935774758  36.7935774758    7[6-(1,7),6-(6,6),30-(7,8,8)]
  2221  34.5368683247  34.5368683247  34.5368683247    7[6-(1,7),6-(6,7),30-(7,8,8)]
  2222  38.1160714381  38.1160714381  38.1160714381    7[1-(0),1-(0),6-(6,7)]
  2223  7.96547422937  7.96547422937  7.96547422937    7[6-(1,7),6-(6,7),30-(7,8,8)]
  2224  8.05843733445  8.05843733445  8.05843733445    7[6-(1,7),6-(6,7),30-(7,8,8)]
  2225  5.20512013093  5.20512013093  5.20512013093    7[6-(1,7),6-(6,6),30-(7,8,8)]
  2226  6.29974373224  6.29974373224  6.29974373224    7[6-(1,7),6-(6,7),30-(7,8,8)]
  2227  6.31454558502  6.31454558502  6.31454558502    7[1-(0),1-(0),6-(6,7)]
  2228  3.48154798025  3.48154798025  3.48154798025    7[6-(1,7),6-(6,7),30-(7,8,8)]
  2229  5.47966095302  5.47966095302  5.47966095302    7[6-(1,7),6-(6,7),30-(7,8,8)]
  2230  6.43823975622  6.43823975622  6.43823975622    7[6-(1,7),6-(6,6),30-(7,8,8)]
  2231   7.4115467342   7.4115467342   7.4115467342    7[6-(1,7),6-(6,7),30-(7,8,8)]
  2232  3.53942782636  3.53942782636  3.53942782636    7[1-(0),1-(0),6-(6,7)]
  2233 -6.49481466895 -6.49481466895 -6.49481466895    7[6-(1,7),6-(6,7),30-(7,8,8)]
  2234 -4.49669907181 -4.49669907181 -4.49669907181    7[6-(1,7),6-(6,7),30-(7,8,8)]
  2235 -3.53813884226 -3.53813884226 -3.53813884226    7[6-(1,7),6-(6,6),30-(7,8,8)]
  2236 -2.56482332943 -2.56482332943 -2.56482332943    7[6-(1,7),6-(6,7),30-(7,8,8)]
  2237 -6.43694471877 -6.43694471877 -6.43694471877    7[1-(0),1-(0),6-(6,7)]
  2238 -2.01096343636 -2.01096343636 -2.01096343636    7[6-(1,7),6-(6,7),30-(7,8,8)]
  2239 -1.91796355242 -1.91796355242 -1.91796355242    7[6-(1,7),6-(6,7),30-(7,8,8)]
  2240 -4.77129788582 -4.77129788582 -4.77129788582    7[6-(1,7),6-(6,6),30-(7,8,8)]
  2241 -3.67664385229 -3.67664385229 -3.67664385229    7[6-(1,7),6-(6,7),30-(7,8,8)]
  2242 -3.66191220342 -3.66191220342 -3.66191220342    7[1-(0),1-(0),6-(6,7)]
  2243 -13.9606508343 -13.9606508343 -13.9606508343    7[6-(1,7),6-(6,7),30-(7,8,8)]
  2244 -15.8661826926 -15.8661826926 -15.8661826926    7[6-(1,7),6-(6,7),30-(7,8,8)]
  2245 -13.0894679407 -13.0894679407 -13.0894679407    7[6-(1,7),6-(6,6),30-(7,8,8)]
  2246 -15.3461856266 -15.3461856266 -15.3461856266    7[6-(1,7),6-(6,7),30-(7,8,8)]
  2247 -11.7669800318 -11.7669800318 -11.7669800318    7[1-(0),1-(0),6-(6,7)]
  2248 -17.4388511104 -17.4388511104 -17.4388511104    7[6-(1,7),6-(6,7),30-(7,8,8)]
  2249 -17.6244347332 -17.6244347332 -17.6244347332    7[6-(1,7),6-(6,7),30-(7,8,8)]
  2250 -18.5063753812 -18.5063753812 -18.5063753812    7[6-(1,7),6-(6,6),30-(7,8,8)]
  2251 -18.3176272416 -18.3176272416 -18.3176272416    7[6-(1,7),6-(6,7),30-(7,8,8)]
  2252  -18.039443096  -18.039443096  -18.039443096    7[1-(0),1-(0),6-(6,7)]
  2253  33.4114479803  33.4114479803  33.4114479803    7[6-(1,7),6-(6,7),30-(7,8,8)]
  2254   35.409560953   35.409560953   35.409560953    7[6-(1,7),6-(6,7),30-(7,8,8)]
  2255  36.3681397562  36.3681397562  36.3681397562    7[6-(1,7),6-(6,6),30-(7,8,8)]
  2256  37.3414467342  37.3414467342  37.3414467342    7[6-(1,7),6-(6,7),30-(7,8,8)]
  2257  33.4693278264  33.4693278264  33.4693278264    7[1-(0),1-(0),6-(6,7)]
  2258  37.8953742294  37.8953742294  37.8953742294    7[6-(1,7),6-(6,7),30-(7,8,8)]
  2259  37.9883373344  37.9883373344  37.9883373344    7[6-(1,7),6-(6,7),30-(7,8,8)]
  2260  35.1350201309  35.1350201309  35.1350201309    7[6-(1,7),6-(6,6),30-(7,8,8)]
  2261  36.2296437322  36.2296437322  36.2296437322    7[6-(1,7),6-(6,7),30-(7,8,8)]
  2262   36.244445585   36.244445585   36.244445585    7[1-(0),1-(0),6-(6,7)]
  2263  5.99251053148  5.99251053148  5.99251053148    7[6-(1,7),6-(6,7),30-(7,8,8)]
  2264  4.08698129757  4.08698129757  4.08698129757    7[6-(1,7),6-(6,7),30-(7,8,8)]
  2265  6.86367747582  6.86367747582  6.86367747582    7[6-(1,7),6-(6,6),30-(7,8,8)]
  2266  4.60696832473  4.60696832473  4.60696832473    7[6-(1,7),6-(6,7),30-(7,8,8)]
  2267  8.18617143808  8.18617143808  8.18617143808    7[1-(0),1-(0),6-(6,7)]
  2268  2.51423523891  2.51423523891  2.51423523891    7[6-(1,7),6-(6,7),30-(7,8,8)]
  2269  2.32868839497  2.32868839497  2.32868839497    7[6-(1,7),6-(6,7),30-(7,8,8)]
  2270  1.44673061702  1.44673061702  1.44673061702    7[6-(1,7),6-(6,6),30-(7,8,8)]
  2271  1.63550918884  1.63550918884  1.63550918884    7[6-(1,7),6-(6,7),30-(7,8,8)]
  2272  1.91362313054  1.91362313054  1.91362313054    7[1-(0),1-(0),6-(6,7)]
  2273  13.4583565627  13.4583565627  13.4583565627    7[6-(1,7),6-(6,7),30-(7,8,8)]
  2274  15.4564883648  15.4564883648  15.4564883648    7[6-(1,7),6-(6,7),30-(7,8,8)]
  2275   16.415014124   16.415014124   16.415014124    7[6-(1,7),6-(6,6),30-(7,8,8)]
  2276  17.3883526772  17.3883526772  17.3883526772    7[6-(1,7),6-(6,7),30-(7,8,8)]
  2277  13.5162001864  13.5162001864  13.5162001864    7[1-(0),1-(0),6-(6,7)]
  2278   17.942273337   17.942273337   17.942273337    7[6-(1,7),6-(6,7),30-(7,8,8)]
  2279   18.035257016   18.035257016   18.035257016    7[6-(1,7),6-(6,7),30-(7,8,8)]
  2280  15.1819571529  15.1819571529  15.1819571529    7[6-(1,7),6-(6,6),30-(7,8,8)]
  2281  16.2765881461  16.2765881461  16.2765881461    7[6-(1,7),6-(6,7),30-(7,8,8)]
  2282  16.2913508964  16.2913508964  16.2913508964    7[1-(0),1-(0),6-(6,7)]
  2283  25.9459874088  25.9459874088  25.9459874088    7[6-(1,7),6-(6,7),30-(7,8,8)]
  2284   24.040437601   24.040437601   24.040437601    7[6-(1,7),6-(6,7),30-(7,8,8)]
  2285  26.8171164389  26.8171164389  26.8171164389    7[6-(1,7),6-(6,6),30-(7,8,8)]
  2286  24.5603998959  24.5603998959  24.5603998959    7[6-(1,7),6-(6,7),30-(7,8,8)]
  2287  28.1396421117  28.1396421117  28.1396421117    7[1-(0),1-(0),6-(6,7)]
  2288  22.4677026415  22.4677026415  22.4677026415    7[6-(1,7),6-(6,7),30-(7,8,8)]
  2289  22.2821369682  22.2821369682  22.2821369682    7[6-(1,7),6-(6,7),30-(7,8,8)]
  2290  21.4002322342  21.4002322342  21.4002322342    7[6-(1,7),6-(6,6),30-(7,8,8)]
  2291  21.5889792308  21.5889792308  21.5889792308    7[6-(1,7),6-(6,7),30-(7,8,8)]
  2292  21.8671267555  21.8671267555  21.8671267555    7[1-(0),1-(0),6-(6,7)]
  2293   31.941394643   31.941394643   31.941394643    7[6-(1,7),6-(6,7),30-(7,8,8)]
  2294   31.848410964   31.848410964   31.848410964    7[6-(1,7),6-(6,7),30-(7,8,8)]
  2295  34.7017108271  34.7017108271  34.7017108271    7[6-(1,7),6-(6,6),30-(7,8,8)]
  2296  33.6070798339  33.6070798339  33.6070798339    7[6-(1,7),6-(6,7),30-(7,8,8)]
  2297  33.5923170836  33.5923170836  33.5923170836    7[1-(0),1-(0),6-(6,7)]
  2298  36.4253114173  36.4253114173  36.4253114173    7[6-(1,7),6-(6,7),30-(7,8,8)]
  2299  34.4271796152  34.4271796152  34.4271796152    7[6-(1,7),6-(6,7),30-(7,8,8)]
  2300   33.468653856   33.468653856   33.468653856    7[6-(1,7),6-(6,6),30-(7,8,8)]
  2301  32.4953153028  32.4953153028  32.4953153028    7[6-(1,7),6-(6,7),30-(7,8,8)]
  2302  36.3674677936  36.3674677936  36.3674677936    7[1-(0),1-(0),6-(6,7)]
  2303  27.4159653385  27.4159653385  27.4159653385    7[6-(1,7),6-(6,7),30-(7,8,8)]
  2304  27.6015310118  27.6015310118  27.6015310118    7[6-(1,7),6-(6,7),30-(7,8,8)]
  2305  28.4834357458  28.4834357458  28.4834357458    7[6-(1,7),6-(6,6),30-(7,8,8)]
  2306  28.2946887492  28.2946887492  28.2946887492    7[6-(1,7),6-(6,7),30-(7,8,8)]
  2307  28.0165412245  28.0165412245  28.0165412245    7[1-(0),1-(0),6-(6,7)]
  2308  23.9376805712  23.9376805712  23.9376805712    7[6-(1,7),6-(6,7),30-(7,8,8)]
  2309   25.843230379   25.843230379   25.843230379    7[6-(1,7),6-(6,7),30-(7,8,8)]
  2310  23.0665515411  23.0665515411  23.0665515411    7[6-(1,7),6-(6,6),30-(7,8,8)]
  2311  25.3232680841  25.3232680841  25.3232680841    7[6-(1,7),6-(6,7),30-(7,8,8)]
  2312  21.7440258683  21.7440258683  21.7440258683    7[1-(0),1-(0),6-(6,7)]
  2313  3.98451881433  3.98451881433  3.98451881433    7[6-(1,7),6-(6,7),30-(7,8,8)]
  2314  5.89005067261  5.89005067261  5.89005067261    7[6-(1,7),6-(6,7),30-(7,8,8)]
  2315  3.11333592069  3.11333592069  3.11333592069    7[6-(1,7),6-(6,6),30-(7,8,8)]
  2316  5.37005360664  5.37005360664  5.37005360664    7[6-(1,7),6-(6,7),30-(7,8,8)]
  2317  1.79084801179  1.79084801179  1.79084801179    7[1-(0),1-(0),6-(6,7)]
  2318  7.46271909037  7.46271909037  7.46271909037    7[6-(1,7),6-(6,7),30-(7,8,8)]
  2319  7.64830271316  7.64830271316  7.64830271316    7[6-(1,7),6-(6,7),30-(7,8,8)]
  2320  8.53024336123  8.53024336123  8.53024336123    7[6-(1,7),6-(6,6),30-(7,8,8)]
  2321  8.34149522164  8.34149522164  8.34149522164    7[6-(1,7),6-(6,7),30-(7,8,8)]
  2322  8.06331107602  8.06331107602  8.06331107602    7[1-(0),1-(0),6-(6,7)]
  2323 -3.48131735105 -3.48131735105 -3.48131735105    7[6-(1,7),6-(6,7),30-(7,8,8)]
  2324 -5.47943294819 -5.47943294819 -5.47943294819    7[6-(1,7),6-(6,7),30-(7,8,8)]
  2325 -6.43799317774 -6.43799317774 -6.43799317774    7[6-(1,7),6-(6,6),30-(7,8,8)]
  2326 -7.41130869057 -7.41130869057 -7.41130869057    7[6-(1,7),6-(6,7),30-(7,8,8)]
  2327 -3.53918730123 -3.53918730123 -3.53918730123    7[1-(0),1-(0),6-(6,7)]
  2328 -7.96516858364 -7.96516858364 -7.96516858364    7[6-(1,7),6-(6,7),30-(7,8,8)]
  2329 -8.05816846758 -8.05816846758 -8.05816846758    7[6-(1,7),6-(6,7),30-(7,8,8)]
  2330 -5.20483413418 -5.20483413418 -5.20483413418    7[6-(1,7),6-(6,6),30-(7,8,8)]
  2331 -6.29948816771 -6.29948816771 -6.29948816771    7[6-(1,7),6-(6,7),30-(7,8,8)]
  2332 -6.31421981658 -6.31421981658 -6.31421981658    7[1-(0),1-(0),6-(6,7)]
  2333 -12.4903672589 -12.4903672589 -12.4903672589    7[6-(1,7),6-(6,7),30-(7,8,8)]
  2334  -12.304820415  -12.304820415  -12.304820415    7[6-(1,7),6-(6,7),30-(7,8,8)]
  2335  -11.422862637  -11.422862637  -11.422862637    7[6-(1,7),6-(6,6),30-(7,8,8)]
  2336 -11.6116412088 -11.6116412088 -11.6116412088    7[6-(1,7),6-(6,7),30-(7,8,8)]
  2337 -11.8897551505 -11.8897551505 -11.8897551505    7[1-(0),1-(0),6-(6,7)]
  2338 -15.9686425515 -15.9686425515 -15.9686425515    7[6-(1,7),6-(6,7),30-(7,8,8)]
  2339 -14.0631133176 -14.0631133176 -14.0631133176    7[6-(1,7),6-(6,7),30-(7,8,8)]
  2340 -16.8398094958 -16.8398094958 -16.8398094958    7[6-(1,7),6-(6,6),30-(7,8,8)]
  2341 -14.5831003447 -14.5831003447 -14.5831003447    7[6-(1,7),6-(6,7),30-(7,8,8)]
  2342 -18.1623034581 -18.1623034581 -18.1623034581    7[1-(0),1-(0),6-(6,7)]
  2343  11.9882937506  11.9882937506  11.9882937506    7[6-(1,7),6-(6,7),30-(7,8,8)]
  2344  11.8953306456  11.8953306456  11.8953306456    7[6-(1,7),6-(6,7),30-(7,8)]
  2345  14.7486478491  14.7486478491  14.7486478491    7[6-(1,7),6-(6,6),30-(7,8,8)]
  2346  13.6540242478  13.6540242478  13.6540242478    7[6-(1,7),6-(6,7),30-(7,8)]
  2347   13.639222395   13.639222395   13.639222395    7[1-(0),1-(0),6-(6,7)]
  2348  16.4722199997  16.4722199997  16.4722199997    7[6-(1,7),6-(6,7),30-(7,8,8)]
  2349   14.474107027   14.474107027   14.474107027    7[6-(1,7),6-(6,7),30-(7,8)]
  2350  13.5155282238  13.5155282238  13.5155282238    7[6-(1,7),6-(6,6),30-(7,8,8)]
  2351  12.5422212458  12.5422212458  12.5422212458    7[6-(1,7),6-(6,7),30-(7,8)]
  2352  16.4143401536  16.4143401536  16.4143401536    7[1-(0),1-(0),6-(6,7)]
  2353  24.2202079236  24.2202079236  24.2202079236    8[6-(6,8),30-(7,7,8)]
  2354  26.0922318519  26.0922318519  26.0922318519    8[6-(6,8)]
  2355  30.7796192556  30.7796192556  30.7796192556    8[6-(6,8),30-(7,7,8)]
  2356  28.8716845833  28.8716845833  28.8716845833    8[6-(6,8)]
  2357  29.1007786397  29.1007786397  29.1007786397    8[6-(6,8),30-(7,7,8)]
  2358  28.9882235969  28.9882235969  28.9882235969    8[6-(6,8)]
  2359  19.2622239119  19.2622239119  19.2622239119    8[6-(6,8),30-(7,7,8)]
  2360  19.5675141181  19.5675141181  19.5675141181    8[6-(6,8)]
  2361  8.46311584876  8.46311584876  8.46311584876    8[6-(6,8),30-(7,7,8)]
  2362  8.22167113541  8.22167113541  8.22167113541    8[6-(6,8)]
  2363   20.086727035   20.086727035   20.086727035    8[6-(6,8),30-(7,7,8)]
  2364  18.7897744673  18.7897744673  18.7897744673    8[6-(6,8)]
  2365  38.7495046699  38.7495046699  38.7495046699    8[6-(6,8),30-(7,7,8)]
  2366  38.0930413819  38.0930413819  38.0930413819    8[6-(6,8)]
  2367  2.55691181824  2.55691181824  2.55691181824    8[6-(6,8),30-(7,7,8)]
  2368  3.71858962998  3.71858962998  3.71858962998    8[6-(6,8)]
  2369    34.85064084    34.85064084    34.85064084    8[6-(6,8),30-(7,7,8)]
  2370  34.2464700423  34.2464700423  34.2464700423    8[6-(6,8)]
  2371  37.4884154646  37.4884154646  37.4884154646    8[6-(6,8),30-(7,7,8)]
  2372  35.9675646181  35.9675646181  35.9675646181    8[6-(6,8)]
  2373  38.0139210574  38.0139210574  38.0139210574    8[6-(6,8),30-(7,7,8)]
  2374  39.0016226313  39.0016226313  39.0016226313    8[6-(6,8)]
  2375  35.6822054553  35.6822054553  35.6822054553    8[6-(6,8),30-(7,7,8)]
  2376  37.6958838635  37.6958838635  37.6958838635    8[6-(6,8)]
  2377 -15.6860283615 -15.6860283615 -15.6860283615    8[6-(6,8),30-(7,7,8)]
  2378 -13.8140216383 -13.8140216383 -13.8140216383    8[6-(6,8)]
  2379  10.8265056775  10.8265056775  10.8265056775    8[6-(6,8),30-(7,7,8)]
  2380  8.91858258553  8.91858258553  8.91858258553    8[6-(6,8)]
  2381 -10.8054824304 -10.8054824304 -10.8054824304    8[6-(6,8),30-(7,7,8)]
  2382 -10.9180062814 -10.9180062814 -10.9180062814    8[6-(6,8)]
  2383 -20.6440472045 -20.6440472045 -20.6440472045    8[6-(6,8),30-(7,7,8)]
  2384 -20.3387808207 -20.3387808207 -20.3387808207    8[6-(6,8)]
  2385  28.4166179246  28.4166179246  28.4166179246    8[6-(6,8),30-(7,7,8)]
  2386  28.1752021321  28.1752021321  28.1752021321    8[6-(6,8)]
  2387  -19.819626798  -19.819626798  -19.819626798    8[6-(6,8),30-(7,7,8)]
  2388 -21.1165839979 -21.1165839979 -21.1165839979    8[6-(6,8)]
  2389    18.79631694    18.79631694    18.79631694    8[6-(6,8),30-(7,7,8)]
  2390  18.1398708572  18.1398708572  18.1398708572    8[6-(6,8)]
  2391  22.5104013813  22.5104013813  22.5104013813    8[6-(6,8),30-(7,7,8)]
  2392  23.6720676127  23.6720676127  23.6720676127    8[6-(6,8)]
  2393   14.897477895   14.897477895   14.897477895    8[6-(6,8),30-(7,7,8)]
  2394  14.2932759056  14.2932759056  14.2932759056    8[6-(6,8)]
  2395   17.535262566   17.535262566   17.535262566    8[6-(6,8),30-(7,7,8)]
  2396  16.0144355418  16.0144355418  16.0144355418    8[6-(6,8)]
  2397  18.0607949665  18.0607949665  18.0607949665    8[6-(6,8),30-(7,7,8)]
  2398  19.0484676197  19.0484676197  19.0484676197    8[6-(6,8)]
  2399  15.7291352734  15.7291352734  15.7291352734    8[6-(6,8),30-(7,7,8)]
  2400  17.7428183137  17.7428183137  17.7428183137    8[6-(6,8)]
  2401  4.26699203996  4.26699203996  4.26699203996    8[6-(6,8),30-(7,7,8)]
  2402  6.13900782443  6.13900782443  6.13900782443    8[6-(6,8)]
  2403 -9.12664267918 -9.12664267918 -9.12664267918    8[6-(6,8),30-(7,7,8)]
  2404 -11.0345789908 -11.0345789908 -11.0345789908    8[6-(6,8)]
  2405  9.14758247271  9.14758247271  9.14758247271    8[6-(6,8),30-(7,7,8)]
  2406  9.03505209454  9.03505209454  9.03505209454    8[6-(6,8)]
  2407-0.690968209456-0.690968209456-0.690968209456    8[6-(6,8),30-(7,7,8)]
  2408-0.385669859429-0.385669859429-0.385669859429    8[6-(6,8)]
  2409 -11.4900462314 -11.4900462314 -11.4900462314    8[6-(6,8),30-(7,7,8)]
  2410 -11.7314893055 -11.7314893055 -11.7314893055    8[6-(6,8)]
  2411 0.133515197009 0.133515197009 0.133515197009    8[6-(6,8),30-(7,7,8)]
  2412 -1.16346203536 -1.16346203536 -1.16346203536    8[6-(6,8)]
  2413 -1.15713803996 -1.15713803996 -1.15713803996    8[6-(6,8),30-(7,7,8)]
  2414  -1.8136160891  -1.8136160891  -1.8136160891    8[6-(6,8)]
  2415 -17.3961264576 -17.3961264576 -17.3961264576    8[6-(6,8),30-(7,7,8)]
  2416 -16.2344329447 -16.2344329447 -16.2344329447    8[6-(6,8)]
  2417 -5.05604008502 -5.05604008502 -5.05604008502    8[6-(6,8),30-(7,7,8)]
  2418 -5.66022204193 -5.66022204193 -5.66022204193    8[6-(6,8)]
  2419 -2.41813382054 -2.41813382054 -2.41813382054    8[6-(6,8),30-(7,7,8)]
  2420  -3.9389699059  -3.9389699059  -3.9389699059    8[6-(6,8)]
  2421 -1.89246468182 -1.89246468182 -1.89246468182    8[6-(6,8),30-(7,7,8)]
  2422-0.904778808983-0.904778808983-0.904778808983    8[6-(6,8)]
  2423  -4.2243056147  -4.2243056147  -4.2243056147    8[6-(6,8),30-(7,7,8)]
  2424 -2.21061604725 -2.21061604725 -2.21061604725    8[6-(6,8)]
  2425 -9.28516381054 -9.28516381054 -9.28516381054    8[6-(6,8),30-(7,7,8)]
  2426 -9.59046216057 -9.59046216057 -9.59046216057    8[6-(6,8)]
  2427  1.51391421141  1.51391421141  1.51391421141    8[6-(6,8),30-(7,7,8)]
  2428  1.75535728547  1.75535728547  1.75535728547    8[6-(6,8)]
  2429  -10.109647217  -10.109647217  -10.109647217    8[6-(6,8),30-(7,7,8)]
  2430 -8.81266998464 -8.81266998464 -8.81266998464    8[6-(6,8)]
  2431   -14.24312406   -14.24312406   -14.24312406    8[6-(6,8),30-(7,7,8)]
  2432 -16.1151398444 -16.1151398444 -16.1151398444    8[6-(6,8)]
  2433-0.849489340818-0.849489340818-0.849489340818    8[6-(6,8),30-(7,7,8)]
  2434  1.05844697082  1.05844697082  1.05844697082    8[6-(6,8)]
  2435 -19.1237144927 -19.1237144927 -19.1237144927    8[6-(6,8),30-(7,7,8)]
  2436 -19.0111841145 -19.0111841145 -19.0111841145    8[6-(6,8)]
  2437 -7.55799819946 -7.55799819946 -7.55799819946    8[6-(6,8),30-(7,7,8)]
  2438  -6.0371621141  -6.0371621141  -6.0371621141    8[6-(6,8)]
  2439 -8.08366733818 -8.08366733818 -8.08366733818    8[6-(6,8),30-(7,7,8)]
  2440 -9.07135321102 -9.07135321102 -9.07135321102    8[6-(6,8)]
  2441  -5.7518264053  -5.7518264053  -5.7518264053    8[6-(6,8),30-(7,7,8)]
  2442 -7.76551597275 -7.76551597275 -7.76551597275    8[6-(6,8)]
  2443 -8.81899398004 -8.81899398004 -8.81899398004    8[6-(6,8),30-(7,7,8)]
  2444  -8.1625159309  -8.1625159309  -8.1625159309    8[6-(6,8)]
  2445  7.41999443759  7.41999443759  7.41999443759    8[6-(6,8),30-(7,7,8)]
  2446  6.25830092472  6.25830092472  6.25830092472    8[6-(6,8)]
  2447 -4.92009193498 -4.92009193498 -4.92009193498    8[6-(6,8),30-(7,7,8)]
  2448 -4.31590997807 -4.31590997807 -4.31590997807    8[6-(6,8)]
  2449  11.1341633101  11.1341633101  11.1341633101    8[6-(6,8),30-(7,7,8)]
  2450  11.7906265981  11.7906265981  11.7906265981    8[6-(6,8)]
  2451 -12.5330438382 -12.5330438382 -12.5330438382    8[6-(6,8),30-(7,7,8)]
  2452   -13.69472165   -13.69472165   -13.69472165    8[6-(6,8)]
  2453    15.03302714    15.03302714    15.03302714    8[6-(6,8),30-(7,7,8)]
  2454  15.6371979377  15.6371979377  15.6371979377    8[6-(6,8)]
  2455  12.3952525154  12.3952525154  12.3952525154    8[6-(6,8),30-(7,7,8)]
  2456  13.9161033619  13.9161033619  13.9161033619    8[6-(6,8)]
  2457  11.8697469226  11.8697469226  11.8697469226    8[6-(6,8),30-(7,7,8)]
  2458  10.8820453487  10.8820453487  10.8820453487    8[6-(6,8)]
  2459  14.2014625247  14.2014625247  14.2014625247    8[6-(6,8),30-(7,7,8)]
  2460  12.1877841165  12.1877841165  12.1877841165    8[6-(6,8)]
  2461  25.6634600564  25.6634600564  25.6634600564    8[6-(6,8),30-(7,7,8)]
  2462  23.7914361281  23.7914361281  23.7914361281    8[6-(6,8)]
  2463  19.1040487244  19.1040487244  19.1040487244    8[6-(6,8),30-(7,7,8)]
  2464  21.0119833967  21.0119833967  21.0119833967    8[6-(6,8)]
  2465  20.7828893403  20.7828893403  20.7828893403    8[6-(6,8),30-(7,7,8)]
  2466  20.8954443831  20.8954443831  20.8954443831    8[6-(6,8)]
  2467  30.6214440681  30.6214440681  30.6214440681    8[6-(6,8),30-(7,7,8)]
  2468  30.3161538619  30.3161538619  30.3161538619    8[6-(6,8)]
  2469 -18.4392478688 -18.4392478688 -18.4392478688    8[6-(6,8),30-(7,7,8)]
  2470 -18.1978031554 -18.1978031554 -18.1978031554    8[6-(6,8)]
  2471   29.796940945   29.796940945   29.796940945    8[6-(6,8),30-(7,7,8)]
  2472  31.0938935127  31.0938935127  31.0938935127    8[6-(6,8)]
  2473   32.348405414   32.348405414   32.348405414    8[6-(6,8),30-(7,7,8)]
  2474  33.8692324382  33.8692324382  33.8692324382    8[6-(6,8)]
  2475  31.8228730135  31.8228730135  31.8228730135    8[6-(6,8),30-(7,7,8)]
  2476  30.8352003603  30.8352003603  30.8352003603    8[6-(6,8)]
  2477  34.1545327066  34.1545327066  34.1545327066    8[6-(6,8),30-(7,7,8)]
  2478  32.1408496663  32.1408496663  32.1408496663    8[6-(6,8)]
  2479    31.08735104    31.08735104    31.08735104    8[6-(6,8),30-(7,7,8)]
  2480  31.7437971228  31.7437971228  31.7437971228    8[6-(6,8)]
  2481  27.3732665987  27.3732665987  27.3732665987    8[6-(6,8),30-(7,7,8)]
  2482  26.2116003673  26.2116003673  26.2116003673    8[6-(6,8)]
  2483   34.986190085   34.986190085   34.986190085    8[6-(6,8),30-(7,7,8)]
  2484  35.5903920744  35.5903920744  35.5903920744    8[6-(6,8)]
  2485  10.6679151845  10.6679151845  10.6679151845    8[6-(6,8),30-(7,7,8)]
  2486  10.3626488007  10.3626488007  10.3626488007    8[6-(6,8)]
  2487  21.4670500554  21.4670500554  21.4670500554    8[6-(6,8),30-(7,7,8)]
  2488  21.7084658479  21.7084658479  21.7084658479    8[6-(6,8)]
  2489  9.84349477804  9.84349477804  9.84349477804    8[6-(6,8),30-(7,7,8)]
  2490  11.1404519779  11.1404519779  11.1404519779    8[6-(6,8)]
  2491  5.70989634155  5.70989634155  5.70989634155    8[6-(6,8),30-(7,7,8)]
  2492  3.83788961832  3.83788961832  3.83788961832    8[6-(6,8)]
  2493  39.0571623025  39.0571623025  39.0571623025    8[6-(6,8),30-(7,7,8)]
  2494  40.9650853945  40.9650853945  40.9650853945    8[6-(6,8)]
  2495 0.829350410384 0.829350410384 0.829350410384    8[6-(6,8),30-(7,7,8)]
  2496 0.941874261445 0.941874261445 0.941874261445    8[6-(6,8)]
  2497 -4.26643994359 -4.26643994359 -4.26643994359    8[6-(6,8),30-(7,7,8)]
  2498 -6.13846387189 -6.13846387189 -6.13846387189    8[6-(6,8)]
  2499 -10.8258512756 -10.8258512756 -10.8258512756    8[6-(6,8),30-(7,7,8)]
  2500  -8.9179166033  -8.9179166033  -8.9179166033    8[6-(6,8)]
  2501 -9.14701065968 -9.14701065968 -9.14701065968    8[6-(6,8),30-(7,7,8)]
  2502  -9.0344556169  -9.0344556169  -9.0344556169    8[6-(6,8)]
  2503 0.691544068082 0.691544068082 0.691544068082    8[6-(6,8),30-(7,7,8)]
  2504  0.38625386189  0.38625386189  0.38625386189    8[6-(6,8)]
  2505  11.4906521312  11.4906521312  11.4906521312    8[6-(6,8),30-(7,7,8)]
  2506  11.7320968446  11.7320968446  11.7320968446    8[6-(6,8)]
  2507-0.132959055036-0.132959055036-0.132959055036    8[6-(6,8),30-(7,7,8)]
  2508  1.16399351271  1.16399351271  1.16399351271    8[6-(6,8)]
  2509 -18.7957366899 -18.7957366899 -18.7957366899    8[6-(6,8),30-(7,7,8)]
  2510 -18.1392734019 -18.1392734019 -18.1392734019    8[6-(6,8)]
  2511  17.3968561618  17.3968561618  17.3968561618    8[6-(6,8),30-(7,7,8)]
  2512    16.23517835    16.23517835    16.23517835    8[6-(6,8)]
  2513   -14.89687286   -14.89687286   -14.89687286    8[6-(6,8),30-(7,7,8)]
  2514 -14.2927020623 -14.2927020623 -14.2927020623    8[6-(6,8)]
  2515 -17.5346474846 -17.5346474846 -17.5346474846    8[6-(6,8),30-(7,7,8)]
  2516 -16.0137966381 -16.0137966381 -16.0137966381    8[6-(6,8)]
  2517 -18.0601530774 -18.0601530774 -18.0601530774    8[6-(6,8),30-(7,7,8)]
  2518 -19.0478546513 -19.0478546513 -19.0478546513    8[6-(6,8)]
  2519 -15.7284374753 -15.7284374753 -15.7284374753    8[6-(6,8),30-(7,7,8)]
  2520 -17.7421158835 -17.7421158835 -17.7421158835    8[6-(6,8)]
  2521  35.6397963415  35.6397963415  35.6397963415    8[6-(6,8),30-(7,7,8)]
  2522  33.7677896183  33.7677896183  33.7677896183    8[6-(6,8)]
  2523  9.12726230246  9.12726230246  9.12726230246    8[6-(6,8),30-(7,7,8)]
  2524  11.0351853945  11.0351853945  11.0351853945    8[6-(6,8)]
  2525  30.7592504104  30.7592504104  30.7592504104    8[6-(6,8),30-(7,7,8)]
  2526  30.8717742614  30.8717742614  30.8717742614    8[6-(6,8)]
  2527  40.5978151845  40.5978151845  40.5978151845    8[6-(6,8),30-(7,7,8)]
  2528  40.2925488007  40.2925488007  40.2925488007    8[6-(6,8)]
  2529 -8.46284994465 -8.46284994465 -8.46284994465    8[6-(6,8),30-(7,7,8)]
  2530 -8.22143415206 -8.22143415206 -8.22143415206    8[6-(6,8)]
  2531   39.773394778   39.773394778   39.773394778    8[6-(6,8),30-(7,7,8)]
  2532  41.0703519779  41.0703519779  41.0703519779    8[6-(6,8)]
  2533  1.15745103995  1.15745103995  1.15745103995    8[6-(6,8),30-(7,7,8)]
  2534  1.81389712285  1.81389712285  1.81389712285    8[6-(6,8)]
  2535 -2.55663340135 -2.55663340135 -2.55663340135    8[6-(6,8),30-(7,7,8)]
  2536 -3.71829963275 -3.71829963275 -3.71829963275    8[6-(6,8)]
  2537  5.05629008496  5.05629008496  5.05629008496    8[6-(6,8),30-(7,7,8)]
  2538  5.66049207436  5.66049207436  5.66049207436    8[6-(6,8)]
  2539  2.41850541404  2.41850541404  2.41850541404    8[6-(6,8),30-(7,7,8)]
  2540  3.93933243816  3.93933243816  3.93933243816    8[6-(6,8)]
  2541  1.89297301354  1.89297301354  1.89297301354    8[6-(6,8),30-(7,7,8)]
  2542 0.905300360336 0.905300360336 0.905300360336    8[6-(6,8)]
  2543  4.22463270661  4.22463270661  4.22463270661    8[6-(6,8),30-(7,7,8)]
  2544  2.21094966626  2.21094966626  2.21094966626    8[6-(6,8)]
  2545    15.68677594    15.68677594    15.68677594    8[6-(6,8),30-(7,7,8)]
  2546  13.8147601556  13.8147601556  13.8147601556    8[6-(6,8)]
  2547  29.0804106592  29.0804106592  29.0804106592    8[6-(6,8),30-(7,7,8)]
  2548  30.9883469708  30.9883469708  30.9883469708    8[6-(6,8)]
  2549  10.8061855073  10.8061855073  10.8061855073    8[6-(6,8),30-(7,7,8)]
  2550  10.9187158855  10.9187158855  10.9187158855    8[6-(6,8)]
  2551  20.6447361895  20.6447361895  20.6447361895    8[6-(6,8),30-(7,7,8)]
  2552  20.3394378394  20.3394378394  20.3394378394    8[6-(6,8)]
  2553  31.4438142114  31.4438142114  31.4438142114    8[6-(6,8),30-(7,7,8)]
  2554  31.6852572855  31.6852572855  31.6852572855    8[6-(6,8)]
  2555   19.820252783   19.820252783   19.820252783    8[6-(6,8),30-(7,7,8)]
  2556  21.1172300154  21.1172300154  21.1172300154    8[6-(6,8)]
  2557    21.11090602    21.11090602    21.11090602    8[6-(6,8),30-(7,7,8)]
  2558  21.7673840691  21.7673840691  21.7673840691    8[6-(6,8)]
  2559  37.3498944376  37.3498944376  37.3498944376    8[6-(6,8),30-(7,7,8)]
  2560  36.1882009247  36.1882009247  36.1882009247    8[6-(6,8)]
  2561   25.009808065   25.009808065   25.009808065    8[6-(6,8),30-(7,7,8)]
  2562  25.6139900219  25.6139900219  25.6139900219    8[6-(6,8)]
  2563  22.3719018005  22.3719018005  22.3719018005    8[6-(6,8),30-(7,7,8)]
  2564  23.8927378859  23.8927378859  23.8927378859    8[6-(6,8)]
  2565  21.8462326618  21.8462326618  21.8462326618    8[6-(6,8),30-(7,7,8)]
  2566   20.858546789   20.858546789   20.858546789    8[6-(6,8)]
  2567  24.1780735947  24.1780735947  24.1780735947    8[6-(6,8),30-(7,7,8)]
  2568  22.1643840273  22.1643840273  22.1643840273    8[6-(6,8)]
  2569  29.2389317905  29.2389317905  29.2389317905    8[6-(6,8),30-(7,7,8)]
  2570  29.5442301406  29.5442301406  29.5442301406    8[6-(6,8)]
  2571  18.4398537686  18.4398537686  18.4398537686    8[6-(6,8),30-(7,7,8)]
  2572  18.1984106945  18.1984106945  18.1984106945    8[6-(6,8)]
  2573   30.063415197   30.063415197   30.063415197    8[6-(6,8),30-(7,7,8)]
  2574  28.7664379646  28.7664379646  28.7664379646    8[6-(6,8)]
  2575    34.19689204    34.19689204    34.19689204    8[6-(6,8),30-(7,7,8)]
  2576  36.0689078244  36.0689078244  36.0689078244    8[6-(6,8)]
  2577  20.8032573208  20.8032573208  20.8032573208    8[6-(6,8),30-(7,7,8)]
  2578  18.8953210092  18.8953210092  18.8953210092    8[6-(6,8)]
  2579  39.0774824727  39.0774824727  39.0774824727    8[6-(6,8),30-(7,7,8)]
  2580  38.9649520945  38.9649520945  38.9649520945    8[6-(6,8)]
  2581  27.5117661795  27.5117661795  27.5117661795    8[6-(6,8),30-(7,7,8)]
  2582  25.9909300941  25.9909300941  25.9909300941    8[6-(6,8)]
  2583  28.0374353182  28.0374353182  28.0374353182    8[6-(6,8),30-(7,7,8)]
  2584   29.025121191   29.025121191   29.025121191    8[6-(6,8)]
  2585  25.7055943853  25.7055943853  25.7055943853    8[6-(6,8),30-(7,7,8)]
  2586  27.7192839527  27.7192839527  27.7192839527    8[6-(6,8)]
  2587    28.77276196    28.77276196    28.77276196    8[6-(6,8),30-(7,7,8)]
  2588  28.1162839109  28.1162839109  28.1162839109    8[6-(6,8)]
  2589  12.5337735424  12.5337735424  12.5337735424    8[6-(6,8),30-(7,7,8)]
  2590  13.6954670553  13.6954670553  13.6954670553    8[6-(6,8)]
  2591   24.873859915   24.873859915   24.873859915    8[6-(6,8),30-(7,7,8)]
  2592  24.2696779581  24.2696779581  24.2696779581    8[6-(6,8)]
  2593  8.81960466992  8.81960466992  8.81960466992    8[6-(6,8),30-(7,7,8)]
  2594  8.16314138195  8.16314138195  8.16314138195    8[6-(6,8)]
  2595  32.4868118182  32.4868118182  32.4868118182    8[6-(6,8),30-(7,7,8)]
  2596    33.64848963    33.64848963    33.64848963    8[6-(6,8)]
  2597  4.92074083998  4.92074083998  4.92074083998    8[6-(6,8),30-(7,7,8)]
  2598  4.31657004229  4.31657004229  4.31657004229    8[6-(6,8)]
  2599  7.55851546458  7.55851546458  7.55851546458    8[6-(6,8),30-(7,7,8)]
  2600  6.03766461805  6.03766461805  6.03766461805    8[6-(6,8)]
  2601  8.08402105735  8.08402105735  8.08402105735    8[6-(6,8),30-(7,7,8)]
  2602  9.07172263132  9.07172263132  9.07172263132    8[6-(6,8)]
  2603  5.75230545531  5.75230545531  5.75230545531    8[6-(6,8),30-(7,7,8)]
  2604  7.76598386352  7.76598386352  7.76598386352    8[6-(6,8)]
  2605 -5.70969207641 -5.70969207641 -5.70969207641    8[6-(6,8),30-(7,7,8)]
  2606 -3.83766814811 -3.83766814811 -3.83766814811    8[6-(6,8)]
  2607 0.849719255645 0.849719255645 0.849719255645    8[6-(6,8),30-(7,7,8)]
  2608  -1.0582154167  -1.0582154167  -1.0582154167    8[6-(6,8)]
  2609-0.829121360322-0.829121360322-0.829121360322    8[6-(6,8),30-(7,7,8)]
  2610-0.941676403099-0.941676403099-0.941676403099    8[6-(6,8)]
  2611 -10.6676760881 -10.6676760881 -10.6676760881    8[6-(6,8),30-(7,7,8)]
  2612 -10.3623858819 -10.3623858819 -10.3623858819    8[6-(6,8)]
  2613  38.3930158488  38.3930158488  38.3930158488    8[6-(6,8),30-(7,7,8)]
  2614  38.1515711354  38.1515711354  38.1515711354    8[6-(6,8)]
  2615 -9.84317296496 -9.84317296496 -9.84317296496    8[6-(6,8),30-(7,7,8)]
  2616 -11.1401255327 -11.1401255327 -11.1401255327    8[6-(6,8)]
  2617  -12.394637434  -12.394637434  -12.394637434    8[6-(6,8),30-(7,7,8)]
  2618 -13.9154644582 -13.9154644582 -13.9154644582    8[6-(6,8)]
  2619 -11.8691050335 -11.8691050335 -11.8691050335    8[6-(6,8),30-(7,7,8)]
  2620 -10.8814323803 -10.8814323803 -10.8814323803    8[6-(6,8)]
  2621 -14.2007647266 -14.2007647266 -14.2007647266    8[6-(6,8),30-(7,7,8)]
  2622 -12.1870816863 -12.1870816863 -12.1870816863    8[6-(6,8)]
  2623   -11.13358306   -11.13358306   -11.13358306    8[6-(6,8),30-(7,7,8)]
  2624 -11.7900291428 -11.7900291428 -11.7900291428    8[6-(6,8)]
  2625 -7.41949861865 -7.41949861865 -7.41949861865    8[6-(6,8),30-(7,7,8)]
  2626 -6.25783238725 -6.25783238725 -6.25783238725    8[6-(6,8)]
  2627  -15.032422105  -15.032422105  -15.032422105    8[6-(6,8),30-(7,7,8)]
  2628 -15.6366240944 -15.6366240944 -15.6366240944    8[6-(6,8)]
  2629  9.28585279554  9.28585279554  9.28585279554    8[6-(6,8),30-(7,7)]
  2630  9.59111917932  9.59111917932  9.59111917932    8[6-(6,8)]
  2631 -1.51328207535 -1.51328207535 -1.51328207535    8[6-(6,8),30-(7,7,8)]
  2632 -1.75469786794 -1.75469786794 -1.75469786794    8[6-(6,8)]
  2633   10.110273202   10.110273202   10.110273202    8[6-(6,8),30-(7,7,8)]
  2634  8.81331600207  8.81331600207  8.81331600207    8[6-(6,8)]
  2635  14.2438716385  14.2438716385  14.2438716385    8[6-(6,8),30-(7,7)]
  2636  16.1158783617  16.1158783617  16.1158783617    8[6-(6,8)]
  2637 -19.1033943225 -19.1033943225 -19.1033943225    8[6-(6,8),30-(7,7,8)]
  2638 -21.0113174145 -21.0113174145 -21.0113174145    8[6-(6,8)]
  2639  19.1244175696  19.1244175696  19.1244175696    8[6-(6,8),30-(7,7,8)]
  2640  19.0118937186  19.0118937186  19.0118937186    8[6-(6,8)]
  2641  21.7021072694  21.7021072694  21.7021072694    8[30-(7,7,8),30-(7,7,8)]
  2642  38.1580687156  38.1580687156  38.1580687156    8[30-(7,7,8),30-(7,7,8)]
  2643 -18.2041456944 -18.2041456944 -18.2041456944    8[30-(7,7,8),30-(7,7,8)]
  2644  18.2048976644  18.2048976644  18.2048976644    8[30-(7,7,8),30-(7,7,8)]
  2645  1.74890326694  1.74890326694  1.74890326694    8[30-(7,7,8),30-(7,7,8)]
  2646 -1.74852728194 -1.74852728194 -1.74852728194    8[30-(7,7,8),30-(7,7,8)]
  2647 -11.7250352869 -11.7250352869 -11.7250352869    8[30-(7,7,8),30-(7,7,8)]
  2648 -8.22760473806 -8.22760473806 -8.22760473806    8[30-(7,7,8),30-(7,7,8)]
  2649  11.7255992644  11.7255992644  11.7255992644    8[30-(7,7,8),30-(7,7,8)]
  2650  28.1815607106  28.1815607106  28.1815607106    8[30-(7,7,8),30-(7,7,8)]
  2651  31.6787703156  31.6787703156  31.6787703156    8[30-(7,7,8),30-(7,7,8)]
  2652  8.22801367438  8.22801367438  8.22801367438    8[30-(7,7,8),30-(7,7,8)]
  2653 -1.74833928944 -1.74833928944 -1.74833928944    8[30-(7,7,8),30-(7,7,8)]
  2654 -18.2043007356 -18.2043007356 -18.2043007356    8[30-(7,7,8),30-(7,7,8)]
  2655  38.1579136744  38.1579136744  38.1579136744    8[30-(7,7,8),30-(7,7,8)]
  2656  1.74887031562  1.74887031562  1.74887031562    8[30-(7,7,8),30-(7,7,8)]
  2657  18.2048647131  18.2048647131  18.2048647131    8[30-(7,7,8),30-(7,7,8)]
  2658  21.7022952619  21.7022952619  21.7022952619    8[30-(7,7,8),30-(7,7,8)]
  2659  31.6788032669  31.6788032669  31.6788032669    8[30-(7,7,8),30-(7,7,8)]
  2660  28.1813727181  28.1813727181  28.1813727181    8[30-(7,7,8),30-(7,7,8)]
  2661  8.22816871556  8.22816871556  8.22816871556    8[30-(7,7,8),30-(7,7,8)]
  2662 -8.22779273056 -8.22779273056 -8.22779273056    8[30-(7,7,8),30-(7,7,8)]
  2663 -11.7250023356 -11.7250023356 -11.7250023356    8[30-(7,7,8),30-(7,7,8)]
