# Supplementary material for: A collection of forcefield precursors for metal–organic frameworks
Source: RSC Adv. 2019 Nov 13;9(63):36492–507. doi: 10.1039/c9ra07327b (PMC9075174; doi:10.1039/c9ra07327b)
Supplement: RA-009-C9RA07327B-s3259 [file RA-009-C9RA07327B-s3259.txt]

SOJGOO_clean

11.8493    0.00000000    0.00000000
-2.44890928    13.74392999    0.00000000
-5.62984444    -5.3037955    33.38963868

     1 -5.00754022474 -5.00754022474 -5.00754022474    58[8-(6),8-(6),8-(6),8-(6),8-(6,58),8-(6,58),8-(6,58)]
     2  5.50641161017  5.50641161017  5.50641161017    58[8-(6),8-(6),8-(6),8-(6),8-(6,58),8-(6,58),8-(6,58)]
     3  2.27396463465  2.27396463465  2.27396463465    58[8-(6),8-(6),8-(6),8-(6),8-(6,58),8-(6,58),8-(6,58),8-(6,58)]
     4  8.77808650474  8.77808650474  8.77808650474    58[8-(6),8-(6),8-(6),8-(6),8-(6,58),8-(6,58),8-(6,58)]
     5 -1.73586533017 -1.73586533017 -1.73586533017    58[8-(6),8-(6),8-(6),8-(6),8-(6,58),8-(6,58),8-(6,58)]
     6  1.49658164535  1.49658164535  1.49658164535    58[8-(6),8-(6),8-(6),8-(6),8-(6),8-(6,58),8-(6,58),8-(6,58),8-(6,58)]
     7-0.611683653352-0.611683653352-0.611683653352    1[6-(6,6)]
     8 0.915479573328 0.915479573328 0.915479573328    1[6-(6,6)]
     9  4.50631788802  4.50631788802  4.50631788802    1[6-(6,6)]
    10  -0.7498320787  -0.7498320787  -0.7498320787    1[6-(6,6)]
    11 -1.68771097014 -1.68771097014 -1.68771097014    1[6-(6,6)]
    12   8.7132090608   8.7132090608   8.7132090608    1[6-(6,6)]
    13  4.87330157829  4.87330157829  4.87330157829    1[6-(6,6)]
    14 -1.69262619484 -1.69262619484 -1.69262619484    1[6-(6,6)]
    15  1.33091609841  1.33091609841  1.33091609841    1[7-(6,6)]
    16  8.14574581408  8.14574581408  8.14574581408    1[7-(6,6)]
    17  4.52781549126  4.52781549126  4.52781549126    1[6-(6,6)]
    18     5.16609443     5.16609443     5.16609443    1[6-(6,6)]
    19  1.89554682724  1.89554682724  1.89554682724    1[6-(6,6)]
    20  1.23819238966  1.23819238966  1.23819238966    1[6-(6,6)]
    21 -2.43366336093 -2.43366336093 -2.43366336093    1[6-(6,6)]
    22  -1.3208386166  -1.3208386166  -1.3208386166    1[6-(6,6)]
    23  1.81858411538  1.81858411538  1.81858411538    1[6-(6,6)]
    24  0.62323614412  0.62323614412  0.62323614412    1[6-(6,6)]
    25  4.92677745522  4.92677745522  4.92677745522    1[6-(6,6)]
    26   4.6709115898   4.6709115898   4.6709115898    1[6-(6,6)]
    27  8.44601809068  8.44601809068  8.44601809068    1[6-(6,6)]
    28  8.67843475021  8.67843475021  8.67843475021    1[6-(6,6)]
    29 -2.93509061324 -2.93509061324 -2.93509061324    1[6-(6,6)]
    30 -4.35913084358 -4.35913084358 -4.35913084358    1[6-(6,6)]
    31 -1.79722803184 -1.79722803184 -1.79722803184    1[6-(6,6)]
    32-0.370228330384-0.370228330384-0.370228330384    1[6-(6,6)]
    33  -2.8006524792  -2.8006524792  -2.8006524792    1[6-(6,6)]
    34 -1.27279596066 -1.27279596066 -1.27279596066    1[6-(6,6)]
    35  1.62944646696  1.62944646696  1.62944646696    1[6-(6,6)]
    36  2.25513388285  2.25513388285  2.25513388285    1[6-(6,6)]
    37  1.14802307067  1.14802307067  1.14802307067    1[6-(6,6)]
    38-0.392543737672-0.392543737672-0.392543737672    1[6-(6,6)]
    39  7.83123338789  7.83123338789  7.83123338789    1[6-(6,6)]
    40  7.17962911218  7.17962911218  7.17962911218    1[6-(6,6)]
    41 -1.48944811455 -1.48944811455 -1.48944811455    1[7-(6,6)]
    42 -0.64459019006 -0.64459019006 -0.64459019006    1[7-(6,6)]
    43 -1.73506145565 -1.73506145565 -1.73506145565    1[6-(6,6)]
    44  -1.2779673597  -1.2779673597  -1.2779673597    1[6-(6,6)]
    45  2.62525259956  2.62525259956  2.62525259956    1[6-(6,6)]
    46  2.15118594916  2.15118594916  2.15118594916    1[6-(6,6)]
    47  0.56072930984  0.56072930984  0.56072930984    1[6-(6,6)]
    48    1.888781105    1.888781105    1.888781105    1[6-(6,6)]
    49  4.96427402715  4.96427402715  4.96427402715    1[6-(6,6)]
    50  3.64448561213  3.64448561213  3.64448561213    1[6-(6,6)]
    51 -3.96787044956 -3.96787044956 -3.96787044956    1[6-(6,6)]
    52  7.12155302022  7.12155302022  7.12155302022    1[6-(6,6)]
    53 -1.45314218222 -1.45314218222 -1.45314218222    1[6-(6,6)]
    54-0.730641859228-0.730641859228-0.730641859228    1[6-(6,6)]
    55  6.42118932619  6.42118932619  6.42118932619    1[6-(6,6)]
    56  5.32567403316  5.32567403316  5.32567403316    1[6-(6,6)]
    57  7.97874981521  7.97874981521  7.97874981521    1[6-(6,6)]
    58  8.95887997974  8.95887997974  8.95887997974    1[6-(6,6)]
    59 -1.06635217862 -1.06635217862 -1.06635217862    1[6-(8,8)]
    60  4.38222993335  4.38222993335  4.38222993335    1[6-(6,6)]
    61  2.85506670667  2.85506670667  2.85506670667    1[6-(6,6)]
    62-0.735771608024-0.735771608024-0.735771608024    1[6-(6,6)]
    63   4.5203783587   4.5203783587   4.5203783587    1[6-(6,6)]
    64  5.45825725014  5.45825725014  5.45825725014    1[6-(6,6)]
    65  -4.9426627808  -4.9426627808  -4.9426627808    1[6-(6,6)]
    66 -1.10275529829 -1.10275529829 -1.10275529829    1[6-(6,6)]
    67  5.46317247484  5.46317247484  5.46317247484    1[6-(6,6)]
    68  2.43963018159  2.43963018159  2.43963018159    1[7-(6,6)]
    69 -4.37519953408 -4.37519953408 -4.37519953408    1[7-(6,6)]
    70-0.757269211256-0.757269211256-0.757269211256    1[6-(6,6)]
    71    -1.39554815    -1.39554815    -1.39554815    1[6-(6,6)]
    72  1.87499945276  1.87499945276  1.87499945276    1[6-(6,6)]
    73  2.53235389034  2.53235389034  2.53235389034    1[6-(6,6)]
    74  6.20420964093  6.20420964093  6.20420964093    1[6-(6,6)]
    75   5.0913848966   5.0913848966   5.0913848966    1[6-(6,6)]
    76  1.95196216462  1.95196216462  1.95196216462    1[6-(6,6)]
    77  3.14731013588  3.14731013588  3.14731013588    1[6-(6,6)]
    78 -1.15623117522 -1.15623117522 -1.15623117522    1[6-(6,6)]
    79  -0.9003653098  -0.9003653098  -0.9003653098    1[6-(6,6)]
    80 -4.67547181068 -4.67547181068 -4.67547181068    1[6-(6,6)]
    81 -4.90788847021 -4.90788847021 -4.90788847021    1[6-(6,6)]
    82  6.70563689324  6.70563689324  6.70563689324    1[6-(6,6)]
    83  8.12967712358  8.12967712358  8.12967712358    1[6-(6,6)]
    84  5.56777431184  5.56777431184  5.56777431184    1[6-(6,6)]
    85  4.14077461038  4.14077461038  4.14077461038    1[6-(6,6)]
    86   6.5711987592   6.5711987592   6.5711987592    1[6-(6,6)]
    87  5.04334224066  5.04334224066  5.04334224066    1[6-(6,6)]
    88  2.14109981304  2.14109981304  2.14109981304    1[6-(6,6)]
    89  1.51541239715  1.51541239715  1.51541239715    1[6-(6,6)]
    90  2.62252320933  2.62252320933  2.62252320933    1[6-(6,6)]
    91  4.16309001767  4.16309001767  4.16309001767    1[6-(6,6)]
    92 -4.06068710789 -4.06068710789 -4.06068710789    1[6-(6,6)]
    93 -3.40908283218 -3.40908283218 -3.40908283218    1[6-(6,6)]
    94  5.25999439455  5.25999439455  5.25999439455    1[7-(6,6)]
    95  4.41513647006  4.41513647006  4.41513647006    1[7-(6,6)]
    96  5.50560773565  5.50560773565  5.50560773565    1[6-(6,6)]
    97   5.0485136397   5.0485136397   5.0485136397    1[6-(6,6)]
    98  1.14529368044  1.14529368044  1.14529368044    1[6-(6,6)]
    99  1.61936033084  1.61936033084  1.61936033084    1[6-(6,6)]
   100  3.20981697016  3.20981697016  3.20981697016    1[6-(6,6)]
   101    1.881765175    1.881765175    1.881765175    1[6-(6,6)]
   102 -1.19372774715 -1.19372774715 -1.19372774715    1[6-(6,6)]
   103 0.126060667868 0.126060667868 0.126060667868    1[6-(6,6)]
   104  7.73841672956  7.73841672956  7.73841672956    1[6-(6,6)]
   105 -3.35100674022 -3.35100674022 -3.35100674022    1[6-(6,6)]
   106  5.22368846222  5.22368846222  5.22368846222    1[6-(6,6)]
   107  4.50118813923  4.50118813923  4.50118813923    1[6-(6,6)]
   108 -2.65064304619 -2.65064304619 -2.65064304619    1[6-(6,6)]
   109 -1.55512775316 -1.55512775316 -1.55512775316    1[6-(6,6)]
   110 -4.20820353521 -4.20820353521 -4.20820353521    1[6-(6,6)]
   111 -5.18833369974 -5.18833369974 -5.18833369974    1[6-(6,6)]
   112  4.83689845862  4.83689845862  4.83689845862    1[6-(8)]
   113 0.148693228905 0.148693228905 0.148693228905    6[6-(1,6),6-(6,6),7-(1,6)]
   114-0.0283486635956-0.0283486635956-0.0283486635956    6[1-(0),6-(1,6),6-(6,7)]
   115 0.807158971352 0.807158971352 0.807158971352    6[1-(0),6-(1,6),6-(6,7)]
   116  1.50364285424  1.50364285424  1.50364285424    6[6-(1,6),6-(6,6),7-(1,6)]
   117  2.49186218098  2.49186218098  2.49186218098    6[6-(6,6),6-(6,7),6-(6,7)]
   118  3.28530050449  3.28530050449  3.28530050449    6[6-(1,6),6-(6,6),7-(6)]
   119  4.26187379633  4.26187379633  4.26187379633    6[1-(0),6-(1,6),6-(6,7)]
   120 -1.43623047331 -1.43623047331 -1.43623047331    6[1-(0),6-(1,6),6-(6,7)]
   121  9.74073979321  9.74073979321  9.74073979321    6[6-(1,6),6-(6,6),7-(6)]
   122  9.97116960679  9.97116960679  9.97116960679    6[6-(6,6),6-(6,7),6-(6,7)]
   123  9.35488532563  9.35488532563  9.35488532563    6[6-(1,6),6-(6,6),7-(1,6)]
   124  9.56890384046  9.56890384046  9.56890384046    6[1-(0),6-(1,6),6-(6,7)]
   125    8.781145568    8.781145568    8.781145568    6[1-(0),6-(1,6),6-(6,7)]
   126   8.0498557942   8.0498557942   8.0498557942    6[6-(1,6),6-(6,6),7-(1,6)]
   127  7.03765903791  7.03765903791  7.03765903791    6[6-(6,6),6-(6,7),6-(6,7)]
   128  6.20386138142  6.20386138142  6.20386138142    6[6-(1,6),6-(6,6),7-(6)]
   129  5.15664364539  5.15664364539  5.15664364539    6[1-(0),6-(1,6),6-(6,7)]
   130-0.990592539419-0.990592539419-0.990592539419    6[1-(0),6-(1,6),6-(6,7)]
   131-0.300541840025-0.300541840025-0.300541840025    6[6-(1,6),6-(6,6),7-(6)]
   132-0.519519235719-0.519519235719-0.519519235719    6[6-(6,6),6-(6,7),6-(6,7)]
   133  2.83281325203  2.83281325203  2.83281325203    6[6-(1,6),6-(1,6),6-(6,6)]
   134   3.9851343625   3.9851343625   3.9851343625    6[1-(0),6-(1,6),6-(6,6)]
   135  4.36798920391  4.36798920391  4.36798920391    6[1-(0),6-(1,6),6-(6,6)]
   136  3.58754314977  3.58754314977  3.58754314977    6[6-(1,6),6-(1,6),6-(8,8)]
   137  2.43405135078  2.43405135078  2.43405135078    6[1-(0),6-(1,6),6-(6,6)]
   138  2.05108456417  2.05108456417  2.05108456417    6[1-(0),6-(1,6),6-(6,6)]
   139  4.05814647746  4.05814647746  4.05814647746    6[6-(6,6),8-(58),8-(58)]
   140 -1.05079680085 -1.05079680085 -1.05079680085    6[6-(1,6),6-(1,6),6-(6,6)]
   141 -1.58552193202 -1.58552193202 -1.58552193202    6[1-(0),6-(1,6),6-(6,6)]
   142 -0.91986099184 -0.91986099184 -0.91986099184    6[1-(0),6-(1,6),6-(6,6)]
   143 0.340683412077 0.340683412077 0.340683412077    6[6-(1,6),6-(1,6),6-(8,8)]
   144 0.935116764698 0.935116764698 0.935116764698    6[1-(0),6-(1,6),6-(6,6)]
   145 0.227713084659 0.227713084659 0.227713084659    6[1-(0),6-(1,6),6-(6,6)]
   146  1.03856124666  1.03856124666  1.03856124666    6[6-(6,6),8-(58),8-(58,58)]
   147  6.82390684536  6.82390684536  6.82390684536    6[6-(1,6),6-(1,6),6-(6,6)]
   148  5.65252515639  5.65252515639  5.65252515639    6[1-(0),6-(1,6),6-(6,6)]
   149  5.49601317187  5.49601317187  5.49601317187    6[1-(0),6-(1,6),6-(6,6)]
   150  6.54024152247  6.54024152247  6.54024152247    6[6-(1,6),6-(1,6),6-(8,8)]
   151  7.72685079335  7.72685079335  7.72685079335    6[1-(0),6-(1,6),6-(6,6)]
   152  7.87007579928  7.87007579928  7.87007579928    6[1-(0),6-(1,6),6-(6,6)]
   153  6.45500887436  6.45500887436  6.45500887436    6[6-(6,6),8-(58),8-(58)]
   154 -1.49050532298 -1.49050532298 -1.49050532298    6[6-(1,6),6-(1,6),6-(6,6)]
   155 -2.70226195697 -2.70226195697 -2.70226195697    6[1-(0),6-(1,6),6-(6,6)]
   156 -3.53711279527 -3.53711279527 -3.53711279527    6[1-(0),6-(1,6),6-(6,6)]
   157 -3.21272803406 -3.21272803406 -3.21272803406    6[6-(1,6),6-(1,6),6-(8,8)]
   158 -2.02931935265 -2.02931935265 -2.02931935265    6[1-(0),6-(1,6),6-(6,6)]
   159  -1.1802195279  -1.1802195279  -1.1802195279    6[1-(0),6-(1,6),6-(6,6)]
   160 -4.13262392753 -4.13262392753 -4.13262392753    6[6-(6,6),8-(58),8-(58,58)]
   161 -2.43526029501 -2.43526029501 -2.43526029501    6[6-(1,6),6-(6,6),7-(1,6)]
   162 -2.35119203341 -2.35119203341 -2.35119203341    6[1-(0),6-(1,6),6-(6,7)]
   163 -1.52142138411 -1.52142138411 -1.52142138411    6[1-(0),6-(1,6),6-(6,7)]
   164 -1.07554205135 -1.07554205135 -1.07554205135    6[6-(1,6),6-(6,6),7-(1,6)]
   165-0.196381615821-0.196381615821-0.196381615821    6[6-(6,6),6-(6,7),6-(6,7)]
   166 0.422432056014 0.422432056014 0.422432056014    6[6-(1,6),6-(6,6),7-(6)]
   167  1.32505234811  1.32505234811  1.32505234811    6[1-(0),6-(1,6),6-(6,7)]
   168  1.67530620621  1.67530620621  1.67530620621    6[1-(0),6-(1,6),6-(6,7)]
   169  1.01820818258  1.01820818258  1.01820818258    6[6-(1,6),6-(6,6),7-(6)]
   170    1.111260287    1.111260287    1.111260287    6[6-(6,6),6-(6,7),6-(6,7)]
   171  0.45401892764  0.45401892764  0.45401892764    6[6-(1,6),6-(6,6),7-(1,6)]
   172 0.586492898412 0.586492898412 0.586492898412    6[1-(0),6-(1,6),6-(6,7)]
   173-0.246547994974-0.246547994974-0.246547994974    6[1-(0),6-(1,6),6-(6,7)]
   174-0.873576313967-0.873576313967-0.873576313967    6[6-(1,6),6-(6,6),7-(1,6)]
   175 -1.86388587335 -1.86388587335 -1.86388587335    6[6-(6,6),6-(6,7),6-(6,7)]
   176 -2.58587011125 -2.58587011125 -2.58587011125    6[6-(1,6),6-(6,6),7-(6)]
   177 -3.64100969985 -3.64100969985 -3.64100969985    6[1-(0),6-(1,6),6-(6,7)]
   178  7.84560419978  7.84560419978  7.84560419978    6[1-(0),6-(1,6),6-(6,7)]
   179 -3.21455462508 -3.21455462508 -3.21455462508    6[6-(1,6),6-(6,6),7-(6)]
   180 -3.20588393122 -3.20588393122 -3.20588393122    6[6-(6,6),6-(6,7),6-(6,7)]
   181 0.133980429134 0.133980429134 0.133980429134    6[6-(1,6),6-(1,6),6-(6,6)]
   182-0.843033969834-0.843033969834-0.843033969834    6[1-(0),6-(1,6),6-(6,6)]
   183-0.573738530724-0.573738530724-0.573738530724    6[1-(0),6-(1,6),6-(6,6)]
   184 0.729430146599 0.729430146599 0.729430146599    6[6-(1,6),6-(1,6),6-(8,8)]
   185  1.72613426263  1.72613426263  1.72613426263    6[1-(0),6-(1,6),6-(6,6)]
   186  1.45307451495  1.45307451495  1.45307451495    6[1-(0),6-(1,6),6-(6,6)]
   187  1.09205625768  1.09205625768  1.09205625768    6[6-(6,6),8-(58),8-(58,58)]
   188  1.97329592765  1.97329592765  1.97329592765    6[6-(1,6),6-(1,6),6-(6,6)]
   189  1.46407611876  1.46407611876  1.46407611876    6[1-(0),6-(1,6),6-(6,6)]
   190  2.25992613882  2.25992613882  2.25992613882    6[1-(0),6-(1,6),6-(6,6)]
   191  3.56303365632  3.56303365632  3.56303365632    6[6-(1,6),6-(1,6),6-(8,8)]
   192  4.06661829543  4.06661829543  4.06661829543    6[1-(0),6-(1,6),6-(6,6)]
   193  3.26942843084  3.26942843084  3.26942843084    6[1-(0),6-(1,6),6-(6,6)]
   194  4.44703661023  4.44703661023  4.44703661023    6[6-(6,6),8-(58),8-(58)]
   195 -2.29402875399 -2.29402875399 -2.29402875399    6[6-(1,6),6-(1,6),6-(6,6)]
   196 -3.45953085912 -3.45953085912 -3.45953085912    6[1-(0),6-(1,6),6-(6,6)]
   197 -3.90826538647 -3.90826538647 -3.90826538647    6[1-(0),6-(1,6),6-(6,6)]
   198 -3.16561009927 -3.16561009927 -3.16561009927    6[6-(1,6),6-(1,6),6-(8,8)]
   199  -1.9735049023  -1.9735049023  -1.9735049023    6[1-(0),6-(1,6),6-(6,6)]
   200 -1.54218097468 -1.54218097468 -1.54218097468    6[1-(0),6-(1,6),6-(6,6)]
   201 -3.66496991493 -3.66496991493 -3.66496991493    6[6-(6,6),8-(58),8-(58)]
   202  7.83157719451  7.83157719451  7.83157719451    6[6-(1,6),6-(1,6),6-(6,6)]
   203  6.72779029609  6.72779029609  6.72779029609    6[1-(0),6-(1,6),6-(6,6)]
   204  6.08352558215  6.08352558215  6.08352558215    6[1-(0),6-(1,6),6-(6,6)]
   205  6.54044096356  6.54044096356  6.54044096356    6[6-(1,6),6-(1,6),6-(8,8)]
   206  7.64582696926  7.64582696926  7.64582696926    6[1-(0),6-(1,6),6-(6,6)]
   207  8.24229069592  8.24229069592  8.24229069592    6[1-(0),6-(1,6),6-(6,6)]
   208  5.94652246627  5.94652246627  5.94652246627    6[6-(6,6),8-(58),8-(58,58)]
   209-0.430086310152-0.430086310152-0.430086310152    6[1-(0),8-(58),8-(58,58)]
   210   3.6218530511   3.6218530511   3.6218530511    6[6-(1,6),6-(6,6),7-(1,6)]
   211   3.7988949436   3.7988949436   3.7988949436    6[1-(0),6-(1,6),6-(6,7)]
   212  2.96338730865  2.96338730865  2.96338730865    6[1-(0),6-(1,6),6-(6,7)]
   213  2.26690342576  2.26690342576  2.26690342576    6[6-(1,6),6-(6,6),7-(1,6)]
   214  1.27868409902  1.27868409902  1.27868409902    6[6-(6,6),6-(6,7),6-(6,7)]
   215 0.485245775508 0.485245775508 0.485245775508    6[6-(1,6),6-(6,6),7-(6)]
   216 -0.49132751633 -0.49132751633 -0.49132751633    6[1-(0),6-(1,6),6-(6,7)]
   217  5.20677675331  5.20677675331  5.20677675331    6[1-(0),6-(1,6),6-(6,7)]
   218 -5.97019351321 -5.97019351321 -5.97019351321    6[6-(1,6),6-(6,6),7-(6)]
   219 -6.20062332679 -6.20062332679 -6.20062332679    6[6-(6,6),6-(6,7),6-(6,7)]
   220 -5.58433904563 -5.58433904563 -5.58433904563    6[6-(1,6),6-(6,6),7-(1,6)]
   221 -5.79835756046 -5.79835756046 -5.79835756046    6[1-(0),6-(1,6),6-(6,7)]
   222   -5.010599288   -5.010599288   -5.010599288    6[1-(0),6-(1,6),6-(6,7)]
   223  -4.2793095142  -4.2793095142  -4.2793095142    6[6-(1,6),6-(6,6),7-(1,6)]
   224 -3.26711275791 -3.26711275791 -3.26711275791    6[6-(6,6),6-(6,7),6-(6,7)]
   225 -2.43331510142 -2.43331510142 -2.43331510142    6[6-(1,6),6-(6,6),7-(6)]
   226 -1.38609736539 -1.38609736539 -1.38609736539    6[1-(0),6-(1,6),6-(6,7)]
   227  4.76113881942  4.76113881942  4.76113881942    6[1-(0),6-(1,6),6-(6,7)]
   228  4.07108812003  4.07108812003  4.07108812003    6[6-(1,6),6-(6,6),7-(6)]
   229  4.29006551572  4.29006551572  4.29006551572    6[6-(6,6),6-(6,7),6-(6,7)]
   230 0.937733027967 0.937733027967 0.937733027967    6[6-(1,6),6-(1,6),6-(6,6)]
   231-0.214588082504-0.214588082504-0.214588082504    6[1-(0),6-(1,6),6-(6,6)]
   232-0.597442923915-0.597442923915-0.597442923915    6[1-(0),6-(1,6),6-(6,6)]
   233  0.18300313023  0.18300313023  0.18300313023    6[6-(1,6),6-(1,6),6-(8,8)]
   234  1.33649492922  1.33649492922  1.33649492922    6[1-(0),6-(1,6),6-(6,6)]
   235  1.71946171583  1.71946171583  1.71946171583    6[1-(0),6-(1,6),6-(6,6)]
   236-0.287600197459-0.287600197459-0.287600197459    6[6-(6,6),8-(58),8-(58)]
   237  4.82134308085  4.82134308085  4.82134308085    6[6-(1,6),6-(1,6),6-(6,6)]
   238  5.35606821202  5.35606821202  5.35606821202    6[1-(0),6-(1,6),6-(6,6)]
   239  4.69040727184  4.69040727184  4.69040727184    6[1-(0),6-(1,6),6-(6,6)]
   240  3.42986286792  3.42986286792  3.42986286792    6[6-(1,6),6-(1,6),6-(8,8)]
   241   2.8354295153   2.8354295153   2.8354295153    6[1-(0),6-(1,6),6-(6,6)]
   242  3.54283319534  3.54283319534  3.54283319534    6[1-(0),6-(1,6),6-(6,6)]
   243  2.73198503334  2.73198503334  2.73198503334    6[6-(6,6),8-(58),8-(58,58)]
   244 -3.05336056536 -3.05336056536 -3.05336056536    6[6-(1,6),6-(1,6),6-(6,6)]
   245 -1.88197887639 -1.88197887639 -1.88197887639    6[1-(0),6-(1,6),6-(6,6)]
   246 -1.72546689187 -1.72546689187 -1.72546689187    6[1-(0),6-(1,6),6-(6,6)]
   247 -2.76969524247 -2.76969524247 -2.76969524247    6[6-(1,6),6-(1,6),6-(8,8)]
   248 -3.95630451335 -3.95630451335 -3.95630451335    6[1-(0),6-(1,6),6-(6,6)]
   249 -4.09952951928 -4.09952951928 -4.09952951928    6[1-(0),6-(1,6),6-(6,6)]
   250 -2.68446259436 -2.68446259436 -2.68446259436    6[6-(6,6),8-(58),8-(58)]
   251  5.26105160298  5.26105160298  5.26105160298    6[6-(1,6),6-(1,6),6-(6,6)]
   252  6.47280823697  6.47280823697  6.47280823697    6[1-(0),6-(1,6),6-(6,6)]
   253  7.30765907527  7.30765907527  7.30765907527    6[1-(0),6-(1,6),6-(6,6)]
   254  6.98327431406  6.98327431406  6.98327431406    6[6-(1,6),6-(1,6),6-(8,8)]
   255  5.79986563265  5.79986563265  5.79986563265    6[1-(0),6-(1,6),6-(6,6)]
   256   4.9507658079   4.9507658079   4.9507658079    6[1-(0),6-(1,6),6-(6,6)]
   257  7.90317020753  7.90317020753  7.90317020753    6[6-(6,6),8-(58),8-(58,58)]
   258  6.20580657501  6.20580657501  6.20580657501    6[6-(1,6),6-(6,6),7-(1,6)]
   259  6.12173831341  6.12173831341  6.12173831341    6[1-(0),6-(1,6),6-(6,7)]
   260  5.29196766411  5.29196766411  5.29196766411    6[1-(0),6-(1,6),6-(6,7)]
   261  4.84608833135  4.84608833135  4.84608833135    6[6-(1,6),6-(6,6),7-(1,6)]
   262  3.96692789582  3.96692789582  3.96692789582    6[6-(6,6),6-(6,7),6-(6,7)]
   263  3.34811422399  3.34811422399  3.34811422399    6[6-(1,6),6-(6,6),7-(6)]
   264  2.44549393189  2.44549393189  2.44549393189    6[1-(0),6-(1,6),6-(6,7)]
   265  2.09524007379  2.09524007379  2.09524007379    6[1-(0),6-(1,6),6-(6,7)]
   266  2.75233809742  2.75233809742  2.75233809742    6[6-(1,6),6-(6,6),7-(6)]
   267    2.659285993    2.659285993    2.659285993    6[6-(6,6),6-(6,7),6-(6,7)]
   268  3.31652735236  3.31652735236  3.31652735236    6[6-(1,6),6-(6,6),7-(1,6)]
   269  3.18405338159  3.18405338159  3.18405338159    6[1-(0),6-(1,6),6-(6,7)]
   270  4.01709427497  4.01709427497  4.01709427497    6[1-(0),6-(1,6),6-(6,7)]
   271  4.64412259397  4.64412259397  4.64412259397    6[6-(1,6),6-(6,6),7-(1,6)]
   272  5.63443215335  5.63443215335  5.63443215335    6[6-(6,6),6-(6,7),6-(6,7)]
   273  6.35641639125  6.35641639125  6.35641639125    6[6-(1,6),6-(6,6),7-(6)]
   274  7.41155597985  7.41155597985  7.41155597985    6[1-(0),6-(1,6),6-(6,7)]
   275 -4.07505791978 -4.07505791978 -4.07505791978    6[1-(0),6-(1,6),6-(6,7)]
   276  6.98510090508  6.98510090508  6.98510090508    6[6-(1,6),6-(6,6),7-(6)]
   277  6.97643021122  6.97643021122  6.97643021122    6[6-(6,6),6-(6,7),6-(6,7)]
   278  3.63656585087  3.63656585087  3.63656585087    6[6-(1,6),6-(1,6),6-(6,6)]
   279  4.61358024983  4.61358024983  4.61358024983    6[1-(0),6-(1,6),6-(6,6)]
   280  4.34428481072  4.34428481072  4.34428481072    6[1-(0),6-(1,6),6-(6,6)]
   281   3.0411161334   3.0411161334   3.0411161334    6[6-(1,6),6-(1,6),6-(8,8)]
   282  2.04441201737  2.04441201737  2.04441201737    6[1-(0),6-(1,6),6-(6,6)]
   283  2.31747176505  2.31747176505  2.31747176505    6[1-(0),6-(1,6),6-(6,6)]
   284  2.67849002232  2.67849002232  2.67849002232    6[6-(6,6),8-(58),8-(58,58)]
   285  1.79725035235  1.79725035235  1.79725035235    6[6-(1,6),6-(1,6),6-(6,6)]
   286  2.30647016124  2.30647016124  2.30647016124    6[1-(0),6-(1,6),6-(6,6)]
   287  1.51062014118  1.51062014118  1.51062014118    6[1-(0),6-(1,6),6-(6,6)]
   288 0.207512623682 0.207512623682 0.207512623682    6[6-(1,6),6-(1,6),6-(8,8)]
   289-0.296072015432-0.296072015432-0.296072015432    6[1-(0),6-(1,6),6-(6,6)]
   290 0.501117849161 0.501117849161 0.501117849161    6[1-(0),6-(1,6),6-(6,6)]
   291-0.676490330229-0.676490330229-0.676490330229    6[6-(6,6),8-(58),8-(58)]
   292  6.06457503399  6.06457503399  6.06457503399    6[6-(1,6),6-(1,6),6-(6,6)]
   293  7.23007713912  7.23007713912  7.23007713912    6[1-(0),6-(1,6),6-(6,6)]
   294  7.67881166647  7.67881166647  7.67881166647    6[1-(0),6-(1,6),6-(6,6)]
   295  6.93615637927  6.93615637927  6.93615637927    6[6-(1,6),6-(1,6),6-(8,8)]
   296   5.7440511823   5.7440511823   5.7440511823    6[1-(0),6-(1,6),6-(6,6)]
   297  5.31272725468  5.31272725468  5.31272725468    6[1-(0),6-(1,6),6-(6,6)]
   298  7.43551619493  7.43551619493  7.43551619493    6[6-(6,6),8-(58),8-(58)]
   299 -4.06103091451 -4.06103091451 -4.06103091451    6[6-(1,6),6-(1,6),6-(6,6)]
   300 -2.95724401609 -2.95724401609 -2.95724401609    6[1-(0),6-(1,6),6-(6,6)]
   301 -2.31297930215 -2.31297930215 -2.31297930215    6[1-(0),6-(1,6),6-(6,6)]
   302 -2.76989468356 -2.76989468356 -2.76989468356    6[6-(1,6),6-(1,6),6-(8,8)]
   303 -3.87528068926 -3.87528068926 -3.87528068926    6[1-(0),6-(1,6),6-(6,6)]
   304 -4.47174441592 -4.47174441592 -4.47174441592    6[1-(0),6-(1,6),6-(6,6)]
   305 -2.17597618627 -2.17597618627 -2.17597618627    6[6-(6,6),8-(58),8-(58,58)]
   306  4.20063259015  4.20063259015  4.20063259015    6[1-(0),8-(58,58)]
   307  1.06731614249  1.06731614249  1.06731614249    7[1-(0),6-(6,6),6-(6,6)]
   308   3.2173504361   3.2173504361   3.2173504361    7[6-(6,6),6-(6,6)]
   309  8.43716558915  8.43716558915  8.43716558915    7[1-(0),6-(6,6),6-(6,6)]
   310 0.636647010202 0.636647010202 0.636647010202    7[6-(6,6),6-(6,6)]
   311 -1.62941943661 -1.62941943661 -1.62941943661    7[1-(0),6-(6,6),6-(6,6)]
   312  0.24076134286  0.24076134286  0.24076134286    7[6-(6,6),6-(6,6)]
   313-0.419822880382-0.419822880382-0.419822880382    7[1-(0),6-(6,6),6-(6,6)]
   314 -2.35487583625 -2.35487583625 -2.35487583625    7[6-(6,6),6-(6,6)]
   315  2.70323013751  2.70323013751  2.70323013751    7[1-(0),6-(6,6),6-(6,6)]
   316 0.553195843897 0.553195843897 0.553195843897    7[6-(6,6),6-(6,6)]
   317 -4.66661930915 -4.66661930915 -4.66661930915    7[1-(0),6-(6,6),6-(6,6)]
   318   3.1338992698   3.1338992698   3.1338992698    7[6-(6,6),6-(6,6)]
   319  5.39996571661  5.39996571661  5.39996571661    7[1-(0),6-(6,6),6-(6,6)]
   320  3.52978493714  3.52978493714  3.52978493714    7[6-(6,6),6-(6,6)]
   321  4.19036916038  4.19036916038  4.19036916038    7[1-(0),6-(6,6),6-(6,6)]
   322  6.12542211625  6.12542211625  6.12542211625    7[6-(6,6),6-(6,6)]
   323  5.18039582384  5.18039582384  5.18039582384    8[6-(6,8),58-(8,8,8,8,8,8)]
   324  3.27878223685  3.27878223685  3.27878223685    8[6-(6,8),58-(8,8,8,8,8,8)]
   325 0.343535026216 0.343535026216 0.343535026216    8[6-(6,8),58-(8,8,8,8,8,8),58-(8,8,8,8,8,8,8)]
   326  2.24100263968  2.24100263968  2.24100263968    8[6-(6,8),58-(8,8,8,8,8,8,8)]
   327  5.35795133438  5.35795133438  5.35795133438    8[6-(6,8),58-(8,8,8,8,8,8,8)]
   328  7.43135091472  7.43135091472  7.43135091472    8[6-(6,8),58-(8,8,8,8,8,8)]
   329  6.60248615943  6.60248615943  6.60248615943    8[6-(6,8),58-(8,8,8,8,8,8)]
   330 -3.78888023158 -3.78888023158 -3.78888023158    8[6-(6,8),58-(8,8,8,8,8,8),58-(8,8,8,8,8,8)]
   331 0.214113341914 0.214113341914 0.214113341914    8[6-(6,8),58-(8,8,8,8,8,8),58-(8,8,8,8,8,8,8)]
   332  2.28657760431  2.28657760431  2.28657760431    8[6-(6,8),58-(8,8,8,8,8,8,8)]
   333  3.94146841702  3.94146841702  3.94146841702    8[6-(6,8),58-(8,8,8,8,8,8)]
   334  5.62628743544  5.62628743544  5.62628743544    8[6-(6,8),58-(8,8,8,8,8,8)]
   335 -2.94872799695 -2.94872799695 -2.94872799695    8[6-(6,8),58-(8,8,8,8,8,8)]
   336   7.0567718123   7.0567718123   7.0567718123    8[6-(6,8),58-(8,8,8,8,8,8)]
   337  4.73627378855  4.73627378855  4.73627378855    8[6-(6,8),58-(8,8,8,8,8,8,8)]
   338  6.65707752952  6.65707752952  6.65707752952    8[6-(6,8),58-(8,8,8,8,8,8),58-(8,8,8,8,8,8,8)]
   339 -0.78466511116 -0.78466511116 -0.78466511116    8[6-(1,8),58-(8,8,8,8,8,8),58-(8,8,8,8,8,8,8,8)]
   340 0.871386727842 0.871386727842 0.871386727842    8[6-(1,8),58-(8,8,8,8,8,8,8,8)]
   341 -1.40984954384 -1.40984954384 -1.40984954384    8[6-(6,8),58-(8,8,8,8,8,8)]
   342 0.491764043148 0.491764043148 0.491764043148    8[6-(6,8),58-(8,8,8,8,8,8)]
   343  3.42701125378  3.42701125378  3.42701125378    8[6-(6,8),58-(8,8,8,8,8,8),58-(8,8,8,8,8,8,8,8)]
   344  1.52954364032  1.52954364032  1.52954364032    8[6-(6,8),58-(8,8,8,8,8,8,8,8)]
   345 -1.58740505438 -1.58740505438 -1.58740505438    8[6-(6,8),58-(8,8,8,8,8,8,8,8)]
   346 -3.66080463472 -3.66080463472 -3.66080463472    8[6-(6,8),58-(8,8,8,8,8,8)]
   347 -2.83193987943 -2.83193987943 -2.83193987943    8[6-(6,8),58-(8,8,8,8,8,8)]
   348  7.55942651158  7.55942651158  7.55942651158    8[6-(6,8),58-(8,8,8,8,8,8),58-(8,8,8,8,8,8)]
   349  3.55643293809  3.55643293809  3.55643293809    8[6-(6,8),58-(8,8,8,8,8,8),58-(8,8,8,8,8,8,8,8)]
   350  1.48396867569  1.48396867569  1.48396867569    8[6-(6,8),58-(8,8,8,8,8,8,8,8)]
   351-0.170922137017-0.170922137017-0.170922137017    8[6-(6,8),58-(8,8,8,8,8,8)]
   352 -1.85574115544 -1.85574115544 -1.85574115544    8[6-(6,8),58-(8,8,8,8,8,8)]
   353  6.71927427695  6.71927427695  6.71927427695    8[6-(6,8),58-(8,8,8,8,8,8)]
   354  -3.2862255323  -3.2862255323  -3.2862255323    8[6-(6,8),58-(8,8,8,8,8,8)]
   355-0.965727508552-0.965727508552-0.965727508552    8[6-(6,8),58-(8,8,8,8,8,8,8,8)]
   356 -2.88653124952 -2.88653124952 -2.88653124952    8[6-(6,8),58-(8,8,8,8,8,8),58-(8,8,8,8,8,8,8,8)]
   357  4.55521139116  4.55521139116  4.55521139116    8[6-(1),58-(8,8,8,8,8,8),58-(8,8,8,8,8,8,8)]
