# Supplementary material for: A collection of forcefield precursors for metal–organic frameworks
Source: RSC Adv. 2019 Nov 13;9(63):36492–507. doi: 10.1039/c9ra07327b (PMC9075174; doi:10.1039/c9ra07327b)
Supplement: RA-009-C9RA07327B-s3260 [file RA-009-C9RA07327B-s3260.txt]

TAKYEL_clean

15.297    0.00000000    0.00000000
-7.6485    13.2475906    0.00000000
0.0    0.0    15.37

     1         7.6485         7.6485         7.6485    63[7-(6,6),7-(6,6),7-(6,6),8-(6),8-(6),8-(6),8-(6),8-(6),8-(6)]
     2            0.0            0.0            0.0    63[7-(6,6),7-(6,6),7-(6,6),8-(6),8-(6),8-(6),8-(6),8-(6),8-(6)]
     3            0.0            0.0            0.0    63[7-(6,6),7-(6,6),7-(6,6),8-(6),8-(6),8-(6),8-(6),8-(6),8-(6)]
     4         7.6485         7.6485         7.6485    63[7-(6,6),7-(6,6),7-(6,6),8-(6),8-(6),8-(6),8-(6),8-(6),8-(6)]
     5        3.82425        3.82425        3.82425    27[8-(6),8-(6),8-(6),8-(6)]
     6       -3.82425       -3.82425       -3.82425    27[8-(6),8-(6),8-(6),8-(6)]
     7         7.6485         7.6485         7.6485    27[8-(6),8-(6),8-(6),8-(6)]
     8       -3.82425       -3.82425       -3.82425    27[8-(6),8-(6),8-(6),8-(6)]
     9        3.82425        3.82425        3.82425    27[8-(6),8-(6),8-(6),8-(6)]
    10         7.6485         7.6485         7.6485    27[8-(6),8-(6),8-(6)]
    11      2.5867227      2.5867227      2.5867227    1[6-(6,6)]
    12     9.02140575     9.02140575     9.02140575    1[6-(6,6)]
    13    11.33737155    11.33737155    11.33737155    1[6-(6,6)]
    14      5.0617773      5.0617773      5.0617773    1[6-(6,6)]
    15    -1.37290575    -1.37290575    -1.37290575    1[6-(6,6)]
    16    -3.68887155    -3.68887155    -3.68887155    1[6-(6,6)]
    17     -5.0617773     -5.0617773     -5.0617773    1[6-(6,6)]
    18     1.37290575     1.37290575     1.37290575    1[6-(6,6)]
    19     3.68887155     3.68887155     3.68887155    1[6-(6,6)]
    20     12.7102773     12.7102773     12.7102773    1[6-(6,6)]
    21     6.27559425     6.27559425     6.27559425    1[6-(6,6)]
    22     3.95962845     3.95962845     3.95962845    1[6-(6,6)]
    23      5.0617773      5.0617773      5.0617773    1[6-(6,6)]
    24    -1.37290575    -1.37290575    -1.37290575    1[6-(6,6)]
    25    -3.68887155    -3.68887155    -3.68887155    1[6-(6,6)]
    26      2.5867227      2.5867227      2.5867227    1[6-(6,6)]
    27     9.02140575     9.02140575     9.02140575    1[6-(6,6)]
    28    11.33737155    11.33737155    11.33737155    1[6-(6,6)]
    29     12.7102773     12.7102773     12.7102773    1[6-(6,6)]
    30     6.27559425     6.27559425     6.27559425    1[6-(6,6)]
    31     3.95962845     3.95962845     3.95962845    1[6-(6,6)]
    32     -5.0617773     -5.0617773     -5.0617773    1[6-(6,6)]
    33     1.37290575     1.37290575     1.37290575    1[6-(6,6)]
    34     3.68887155     3.68887155     3.68887155    1[6-(6,6)]
    35    2.297991825    2.297991825    2.297991825    1[6-(6,6)]
    36         7.6485         7.6485         7.6485    1[6-(6,6)]
    37   12.999008175   12.999008175   12.999008175    1[6-(6,6)]
    38    5.350508175    5.350508175    5.350508175    1[6-(6,6)]
    39            0.0            0.0            0.0    1[6-(6,6)]
    40   -5.350508175   -5.350508175   -5.350508175    1[6-(6,6)]
    41    5.350508175    5.350508175    5.350508175    1[6-(6,6)]
    42            0.0            0.0            0.0    1[6-(6,6)]
    43   -5.350508175   -5.350508175   -5.350508175    1[6-(6,6)]
    44    2.297991825    2.297991825    2.297991825    1[6-(6,6)]
    45         7.6485         7.6485         7.6485    1[6-(6,6)]
    46   12.999008175   12.999008175   12.999008175    1[6-(6,6)]
    47    4.802875575    4.802875575    4.802875575    6[6-(6,7),8-(27),8-(63)]
    48    4.477508385    4.477508385    4.477508385    6[6-(1,6),6-(8,8),7-(6,63)]
    49     3.26070852     3.26070852     3.26070852    6[1-(0),6-(1,6),6-(6,7)]
    50     9.30898935     9.30898935     9.30898935    6[6-(6,7),8-(27),8-(63)]
    51     8.44715637     8.44715637     8.44715637    6[6-(1,6),6-(8,8),7-(6,63)]
    52      8.4714786      8.4714786      8.4714786    6[1-(0),6-(1,6),6-(6,7)]
    53    8.833635075    8.833635075    8.833635075    6[6-(6,7),8-(27),8-(63)]
    54   10.020835245   10.020835245   10.020835245    6[6-(1,6),6-(8,8),7-(6,63)]
    55    11.21331288    11.21331288    11.21331288    6[1-(0),6-(1,6),6-(6,7)]
    56    2.845624425    2.845624425    2.845624425    6[6-(6,7),8-(27),8-(63)]
    57    3.170991615    3.170991615    3.170991615    6[6-(1,6),6-(8,8),7-(6,63)]
    58     4.38779148     4.38779148     4.38779148    6[1-(0),6-(1,6),6-(6,7)]
    59    -1.66048935    -1.66048935    -1.66048935    6[6-(6,7),8-(27),8-(63)]
    60    -0.79865637    -0.79865637    -0.79865637    6[6-(1,6),6-(8,8),7-(6,63)]
    61     -0.8229786     -0.8229786     -0.8229786    6[1-(0),6-(1,6),6-(6,7)]
    62   -1.185135075   -1.185135075   -1.185135075    6[6-(6,7),8-(27),8-(63)]
    63   -2.372335245   -2.372335245   -2.372335245    6[6-(1,6),6-(8,8),7-(6,63)]
    64    -3.56481288    -3.56481288    -3.56481288    6[1-(0),6-(1,6),6-(6,7)]
    65   -2.845624425   -2.845624425   -2.845624425    6[6-(6,7),8-(27),8-(63)]
    66   -3.170991615   -3.170991615   -3.170991615    6[6-(1,6),6-(8,8),7-(6,63)]
    67    -4.38779148    -4.38779148    -4.38779148    6[1-(0),6-(1,6),6-(6,7)]
    68     1.66048935     1.66048935     1.66048935    6[6-(6,7),8-(27),8-(63)]
    69     0.79865637     0.79865637     0.79865637    6[6-(1,6),6-(8,8),7-(6,63)]
    70      0.8229786      0.8229786      0.8229786    6[1-(0),6-(1,6),6-(6,7)]
    71    1.185135075    1.185135075    1.185135075    6[6-(6,7),8-(27),8-(63)]
    72    2.372335245    2.372335245    2.372335245    6[6-(1,6),6-(8,8),7-(6,63)]
    73     3.56481288     3.56481288     3.56481288    6[1-(0),6-(1,6),6-(6,7)]
    74   10.494124425   10.494124425   10.494124425    6[6-(6,7),8-(27),8-(63)]
    75   10.819491615   10.819491615   10.819491615    6[6-(1,6),6-(8,8),7-(6,63)]
    76    12.03629148    12.03629148    12.03629148    6[1-(0),6-(1,6),6-(6,7)]
    77     5.98801065     5.98801065     5.98801065    6[6-(6,7),8-(27),8-(63)]
    78     6.84984363     6.84984363     6.84984363    6[6-(1,6),6-(8,8),7-(6,63)]
    79      6.8255214      6.8255214      6.8255214    6[1-(0),6-(1,6),6-(6,7)]
    80    6.463364925    6.463364925    6.463364925    6[6-(6,7),8-(27),8-(63)]
    81    5.276164755    5.276164755    5.276164755    6[6-(1,6),6-(8,8),7-(6,63)]
    82     4.08368712     4.08368712     4.08368712    6[1-(0),6-(1,6),6-(6,7)]
    83    2.845624425    2.845624425    2.845624425    6[6-(6,7),8-(27),8-(63)]
    84    3.170991615    3.170991615    3.170991615    6[6-(1,6),6-(8,8),7-(6,63)]
    85     4.38779148     4.38779148     4.38779148    6[1-(0),6-(1,6),6-(6,7)]
    86    -1.66048935    -1.66048935    -1.66048935    6[6-(6,7),8-(27),8-(63)]
    87    -0.79865637    -0.79865637    -0.79865637    6[6-(1,6),6-(8,8),7-(6,63)]
    88     -0.8229786     -0.8229786     -0.8229786    6[1-(0),6-(1,6),6-(6,7)]
    89   -1.185135075   -1.185135075   -1.185135075    6[6-(6,7),8-(27),8-(63)]
    90   -2.372335245   -2.372335245   -2.372335245    6[6-(1,6),6-(8,8),7-(6,63)]
    91    -3.56481288    -3.56481288    -3.56481288    6[1-(0),6-(1,6),6-(6,7)]
    92    4.802875575    4.802875575    4.802875575    6[6-(6,7),8-(27),8-(63)]
    93    4.477508385    4.477508385    4.477508385    6[6-(1,6),6-(8,8),7-(6,63)]
    94     3.26070852     3.26070852     3.26070852    6[1-(0),6-(1,6),6-(6,7)]
    95     9.30898935     9.30898935     9.30898935    6[6-(6,7),8-(27),8-(63)]
    96     8.44715637     8.44715637     8.44715637    6[6-(1,6),6-(8,8),7-(6,63)]
    97      8.4714786      8.4714786      8.4714786    6[1-(0),6-(1,6),6-(6,7)]
    98    8.833635075    8.833635075    8.833635075    6[6-(6,7),8-(27),8-(63)]
    99   10.020835245   10.020835245   10.020835245    6[6-(1,6),6-(8,8),7-(6,63)]
   100    11.21331288    11.21331288    11.21331288    6[1-(0),6-(1,6),6-(6,7)]
   101   10.494124425   10.494124425   10.494124425    6[6-(6,7),8-(27),8-(63)]
   102   10.819491615   10.819491615   10.819491615    6[6-(1,6),6-(8,8),7-(6,63)]
   103    12.03629148    12.03629148    12.03629148    6[1-(0),6-(1,6),6-(6,7)]
   104     5.98801065     5.98801065     5.98801065    6[6-(6,7),8-(27),8-(63)]
   105     6.84984363     6.84984363     6.84984363    6[6-(1,6),6-(8,8),7-(6,63)]
   106      6.8255214      6.8255214      6.8255214    6[1-(0),6-(1,6),6-(6,7)]
   107    6.463364925    6.463364925    6.463364925    6[6-(6,7),8-(27),8-(63)]
   108    5.276164755    5.276164755    5.276164755    6[6-(1,6),6-(8,8),7-(6,63)]
   109     4.08368712     4.08368712     4.08368712    6[1-(0),6-(1,6),6-(6,7)]
   110   -2.845624425   -2.845624425   -2.845624425    6[6-(6,7),8-(27),8-(63)]
   111   -3.170991615   -3.170991615   -3.170991615    6[6-(1,6),6-(8,8),7-(6,63)]
   112    -4.38779148    -4.38779148    -4.38779148    6[1-(0),6-(1,6),6-(6,7)]
   113     1.66048935     1.66048935     1.66048935    6[6-(6,7),8-(27),8-(63)]
   114     0.79865637     0.79865637     0.79865637    6[6-(1,6),6-(8,8),7-(6,63)]
   115      0.8229786      0.8229786      0.8229786    6[1-(0),6-(1,6),6-(6,7)]
   116    1.185135075    1.185135075    1.185135075    6[6-(6,7),8-(63)]
   117    2.372335245    2.372335245    2.372335245    6[6-(1,6),6-(8),7-(6,63)]
   118     3.56481288     3.56481288     3.56481288    6[1-(0),6-(1,6),6-(6,7)]
   119    3.103378875    3.103378875    3.103378875    6[1-(0),6-(1,6),6-(1,6)]
   120         7.6485         7.6485         7.6485    6[1-(0),6-(1,6),6-(1,6)]
   121   12.193621125   12.193621125   12.193621125    6[1-(0),6-(1,6),6-(1,6)]
   122    4.545121125    4.545121125    4.545121125    6[1-(0),6-(1,6),6-(1,6)]
   123            0.0            0.0            0.0    6[1-(0),6-(1,6),6-(1,6)]
   124   -4.545121125   -4.545121125   -4.545121125    6[1-(0),6-(1,6),6-(1,6)]
   125    4.545121125    4.545121125    4.545121125    6[1-(0),6-(1,6),6-(1,6)]
   126            0.0            0.0            0.0    6[1-(0),6-(1,6),6-(1,6)]
   127   -4.545121125   -4.545121125   -4.545121125    6[1-(0),6-(1,6),6-(1,6)]
   128    3.103378875    3.103378875    3.103378875    6[1-(0),6-(1,6),6-(1,6)]
   129         7.6485         7.6485         7.6485    6[1-(0),6-(1,6),6-(1,6)]
   130   12.193621125   12.193621125   12.193621125    6[1-(0),6-(1,6),6-(1,6)]
   131    5.480532675    5.480532675    5.480532675    7[6-(6,6),6-(6,6),63-(7,7,8,8,8,8,8,8)]
   132         7.6485         7.6485         7.6485    7[6-(6,6),6-(6,6),63-(7,7,8,8,8,8,8,8)]
   133    9.816467325    9.816467325    9.816467325    7[6-(6,6),6-(6,6),63-(7,7,8,8,8,8,8,8)]
   134    2.167967325    2.167967325    2.167967325    7[6-(6,6),6-(6,6),63-(7,7,8,8,8,8,8,8)]
   135            0.0            0.0            0.0    7[6-(6,6),6-(6,6),63-(7,7,8,8,8,8,8,8)]
   136   -2.167967325   -2.167967325   -2.167967325    7[6-(6,6),6-(6,6),63-(7,7,8,8,8,8,8,8)]
   137    2.167967325    2.167967325    2.167967325    7[6-(6,6),6-(6,6),63-(7,7,8,8,8,8,8,8)]
   138            0.0            0.0            0.0    7[6-(6,6),6-(6,6),63-(7,7,8,8,8,8,8,8)]
   139   -2.167967325   -2.167967325   -2.167967325    7[6-(6,6),6-(6,6),63-(7,7,8,8,8,8,8,8)]
   140    5.480532675    5.480532675    5.480532675    7[6-(6,6),6-(6,6),63-(7,7,8,8,8,8,8,8)]
   141         7.6485         7.6485         7.6485    7[6-(6,6),6-(6,6),63-(7,7,8,8,8,8,8,8)]
   142    9.816467325    9.816467325    9.816467325    7[6-(6,6),6-(6,6),63-(7,7,8,8,8,8,8,8)]
   143     5.99397648     5.99397648     5.99397648    8[6-(6,8),63-(7,7,7,8,8,8,8,8)]
   144     3.87564792     3.87564792     3.87564792    8[6-(6,8),27-(8,8,8)]
   145    9.109592955    9.109592955    9.109592955    8[6-(6,8),63-(7,7,7,8,8,8,8,8)]
   146   10.144435005   10.144435005   10.144435005    8[6-(6,8),27-(8,8,8)]
   147    7.841930565    7.841930565    7.841930565    8[6-(6,8),63-(7,7,7,8,8,8,8,8)]
   148    8.925417075    8.925417075    8.925417075    8[6-(6,8),27-(8,8,8)]
   149     1.65452352     1.65452352     1.65452352    8[6-(6,8),63-(7,7,7,8,8,8,8,8)]
   150     3.77285208     3.77285208     3.77285208    8[6-(6,8),27-(8,8,8)]
   151   -1.461092955   -1.461092955   -1.461092955    8[6-(6,8),63-(7,7,7,8,8,8,8,8)]
   152   -2.495935005   -2.495935005   -2.495935005    8[6-(6,8),27-(8,8,8)]
   153   -0.193430565   -0.193430565   -0.193430565    8[6-(6,8),63-(7,7,7,8,8,8,8,8)]
   154   -1.276917075   -1.276917075   -1.276917075    8[6-(6,8),27-(8,8,8)]
   155    -1.65452352    -1.65452352    -1.65452352    8[6-(6,8),63-(7,7,7,8,8,8,8,8)]
   156    -3.77285208    -3.77285208    -3.77285208    8[6-(6,8),27-(8,8,8)]
   157    1.461092955    1.461092955    1.461092955    8[6-(6,8),63-(7,7,7,8,8,8,8,8)]
   158    2.495935005    2.495935005    2.495935005    8[6-(6,8),27-(8,8,8)]
   159    0.193430565    0.193430565    0.193430565    8[6-(6,8),63-(7,7,7,8,8,8,8,8)]
   160    1.276917075    1.276917075    1.276917075    8[6-(6,8),27-(8,8)]
   161     9.30302352     9.30302352     9.30302352    8[6-(6,8),63-(7,7,7,8,8,8,8,8)]
   162    11.42135208    11.42135208    11.42135208    8[6-(6,8),27-(8,8,8)]
   163    6.187407045    6.187407045    6.187407045    8[6-(6,8),63-(7,7,7,8,8,8,8,8)]
   164    5.152564995    5.152564995    5.152564995    8[6-(6,8),27-(8,8,8)]
   165    7.455069435    7.455069435    7.455069435    8[6-(6,8),63-(7,7,7,8,8,8,8,8)]
   166    6.371582925    6.371582925    6.371582925    8[6-(6,8),27-(8,8)]
   167     1.65452352     1.65452352     1.65452352    8[6-(6,8),63-(7,7,7,8,8,8,8,8)]
   168     3.77285208     3.77285208     3.77285208    8[6-(6,8),27-(8,8,8)]
   169   -1.461092955   -1.461092955   -1.461092955    8[6-(6,8),63-(7,7,7,8,8,8,8,8)]
   170   -2.495935005   -2.495935005   -2.495935005    8[6-(6,8),27-(8,8,8)]
   171   -0.193430565   -0.193430565   -0.193430565    8[6-(6,8),63-(7,7,7,8,8,8,8,8)]
   172   -1.276917075   -1.276917075   -1.276917075    8[6-(6,8),27-(8,8,8)]
   173     5.99397648     5.99397648     5.99397648    8[6-(6,8),63-(7,7,7,8,8,8,8,8)]
   174     3.87564792     3.87564792     3.87564792    8[6-(6,8),27-(8,8,8)]
   175    9.109592955    9.109592955    9.109592955    8[6-(6,8),63-(7,7,7,8,8,8,8,8)]
   176   10.144435005   10.144435005   10.144435005    8[6-(6,8),27-(8,8,8)]
   177    7.841930565    7.841930565    7.841930565    8[6-(6,8),63-(7,7,7,8,8,8,8,8)]
   178    8.925417075    8.925417075    8.925417075    8[6-(6,8),27-(8,8,8)]
   179     9.30302352     9.30302352     9.30302352    8[6-(6,8),63-(7,7,7,8,8,8,8,8)]
   180    11.42135208    11.42135208    11.42135208    8[6-(6,8),27-(8,8,8)]
   181    6.187407045    6.187407045    6.187407045    8[6-(6,8),63-(7,7,7,8,8,8,8,8)]
   182    5.152564995    5.152564995    5.152564995    8[6-(6,8),27-(8,8,8)]
   183    7.455069435    7.455069435    7.455069435    8[6-(6,8),63-(7,7,7,8,8,8,8,8)]
   184    6.371582925    6.371582925    6.371582925    8[6-(6,8),27-(8,8)]
   185    -1.65452352    -1.65452352    -1.65452352    8[6-(6,8),63-(7,7,7,8,8,8,8,8)]
   186    -3.77285208    -3.77285208    -3.77285208    8[6-(6,8),27-(8,8,8)]
   187    1.461092955    1.461092955    1.461092955    8[6-(6,8),63-(7,7,7,8,8,8,8,8)]
   188    2.495935005    2.495935005    2.495935005    8[6-(6,8),27-(8,8,8)]
   189    0.193430565    0.193430565    0.193430565    8[6-(6),63-(7,7,7,8,8,8,8,8)]
