# Supplementary material for: A collection of forcefield precursors for metal–organic frameworks
Source: RSC Adv. 2019 Nov 13;9(63):36492–507. doi: 10.1039/c9ra07327b (PMC9075174; doi:10.1039/c9ra07327b)
Supplement: RA-009-C9RA07327B-s3261 [file RA-009-C9RA07327B-s3261.txt]

TANBAN_charged

11.0396    0.00000000    0.00000000
-1.30232643    12.44303286    0.00000000
-4.83725127    -5.01306674    21.39229221

     1 0.555507370658 0.555507370658 0.555507370658    57[8-(1,1),8-(1,1),8-(1,1),8-(6),8-(6),8-(6),8-(6),8-(6)]
     2   5.1763629792   5.1763629792   5.1763629792    57[8-(1,1),8-(1,1),8-(1,1),8-(6),8-(6),8-(6),8-(6),8-(6)]
     3  4.34451492934  4.34451492934  4.34451492934    57[8-(1,1),8-(1,1),8-(1,1),8-(6),8-(6),8-(6),8-(6),8-(6)]
     4-0.276340679197-0.276340679197-0.276340679197    57[8-(1,1),8-(1,1),8-(1,1),8-(6),8-(6),8-(6),8-(6),8-(6)]
     5-0.150312597303-0.150312597303-0.150312597303    27[7-(6,6),7-(6,6),7-(6,6),7-(6,6),7-(6,6),7-(6,6)]
     6   5.0503348973   5.0503348973   5.0503348973    27[7-(6,6),7-(6,6),7-(6,6),7-(6,6),7-(6,6),7-(6,6)]
     7-0.630638990317-0.630638990317-0.630638990317    1[6-(6,7)]
     8 0.437240055666 0.437240055666 0.437240055666    1[6-(6,6)]
     9  2.71673182643  2.71673182643  2.71673182643    1[6-(6,6)]
    10   3.0881626633   3.0881626633   3.0881626633    1[6-(6,6)]
    11  2.76275919923  2.76275919923  2.76275919923    1[6-(6,6)]
    12  1.20370616261  1.20370616261  1.20370616261    1[6-(6,7)]
    13 -1.33548037791 -1.33548037791 -1.33548037791    1[6-(6,7)]
    14 -2.44511324047 -2.44511324047 -2.44511324047    1[6-(6,6)]
    15 -2.88199010352 -2.88199010352 -2.88199010352    1[6-(6,6)]
    16 -2.98496967496 -2.98496967496 -2.98496967496    1[6-(6,6)]
    17 -2.34564210516 -2.34564210516 -2.34564210516    1[6-(6,6)]
    18 -1.11672047047 -1.11672047047 -1.11672047047    1[6-(6,7)]
    19 -3.07355595528 -3.07355595528 -3.07355595528    1[6-(6,7)]
    20  6.30358637651  6.30358637651  6.30358637651    1[6-(6,6)]
    21 -3.40353724236 -3.40353724236 -3.40353724236    1[6-(6,6)]
    22 -1.24392403282 -1.24392403282 -1.24392403282    1[6-(6,6)]
    23  2.29651792029  2.29651792029  2.29651792029    1[6-(6,6)]
    24  1.37517432676  1.37517432676  1.37517432676    1[6-(6,7)]
    25 0.879390338525 0.879390338525 0.879390338525    1[8-(1,57)]
    26 -0.62885066899 -0.62885066899 -0.62885066899    1[8-(1,57)]
    27-0.932917455874-0.932917455874-0.932917455874    1[8-(1,57)]
    28 -1.72169473966 -1.72169473966 -1.72169473966    1[8-(1,57)]
    29 -1.68255748832 -1.68255748832 -1.68255748832    1[8-(1,57)]
    30 -0.84826109124 -0.84826109124 -0.84826109124    1[8-(1,57)]
    31  5.67394081771  5.67394081771  5.67394081771    1[8-(1,57)]
    32  4.54390361618  4.54390361618  4.54390361618    1[8-(1,57)]
    33  2.58568787048  2.58568787048  2.58568787048    1[8-(1,57)]
    34  2.43582549951  2.43582549951  2.43582549951    1[8-(1,57)]
    35   -1.162741804   -1.162741804   -1.162741804    1[8-(1,57)]
    36 -1.04644315005 -1.04644315005 -1.04644315005    1[8-(1,57)]
    37  5.53066129032  5.53066129032  5.53066129032    1[6-(6,7)]
    38  4.46278224433  4.46278224433  4.46278224433    1[6-(6,6)]
    39  2.18329047357  2.18329047357  2.18329047357    1[6-(6,6)]
    40   1.8118596367   1.8118596367   1.8118596367    1[6-(6,6)]
    41  2.13726310077  2.13726310077  2.13726310077    1[6-(6,6)]
    42  3.69631613739  3.69631613739  3.69631613739    1[6-(6,7)]
    43  6.23550267791  6.23550267791  6.23550267791    1[6-(6,7)]
    44  7.34513554047  7.34513554047  7.34513554047    1[6-(6,6)]
    45  7.78201240352  7.78201240352  7.78201240352    1[6-(6,6)]
    46  7.88499197496  7.88499197496  7.88499197496    1[6-(6,6)]
    47  7.24566440516  7.24566440516  7.24566440516    1[6-(6,6)]
    48  6.01674277047  6.01674277047  6.01674277047    1[6-(6,7)]
    49  7.97357825528  7.97357825528  7.97357825528    1[6-(6,7)]
    50 -1.40356407651 -1.40356407651 -1.40356407651    1[6-(6,6)]
    51  8.30355954236  8.30355954236  8.30355954236    1[6-(6,6)]
    52  6.14394633283  6.14394633283  6.14394633283    1[6-(6,6)]
    53  2.60350437971  2.60350437971  2.60350437971    1[6-(6,6)]
    54  3.52484797324  3.52484797324  3.52484797324    1[6-(6,7)]
    55  4.02063196148  4.02063196148  4.02063196148    1[8-(1,57)]
    56  5.52887296899  5.52887296899  5.52887296899    1[8-(1,57)]
    57  5.83293975587  5.83293975587  5.83293975587    1[8-(1,57)]
    58  6.62171703966  6.62171703966  6.62171703966    1[8-(1,57)]
    59  6.58257978832  6.58257978832  6.58257978832    1[8-(1,57)]
    60  5.74828339124  5.74828339124  5.74828339124    1[8-(1,57)]
    61-0.773918517711-0.773918517711-0.773918517711    1[8-(1,57)]
    62 0.356118683822 0.356118683822 0.356118683822    1[8-(1,57)]
    63  2.31433442952  2.31433442952  2.31433442952    1[8-(1,57)]
    64  2.46419680048  2.46419680048  2.46419680048    1[8-(1,57)]
    65    6.062764104    6.062764104    6.062764104    1[8-(1,57)]
    66  5.94646545005  5.94646545005  5.94646545005    1[8-(1,57)]
    67 0.072326874638 0.072326874638 0.072326874638    6[1-(0),6-(1,6),7-(6,27)]
    68 0.684224951452 0.684224951452 0.684224951452    6[1-(0),6-(1,7),6-(6,6)]
    69  1.62737017328  1.62737017328  1.62737017328    6[6-(1,6),6-(1,6),6-(8,8)]
    70  2.05337109738  2.05337109738  2.05337109738    6[1-(0),6-(6,6),6-(6,7)]
    71  1.49741901439  1.49741901439  1.49741901439    6[6-(1,6),6-(6,7),7-(6,27)]
    72  1.83262729242  1.83262729242  1.83262729242    6[6-(1,6),6-(6,7),7-(6,27)]
    73  2.70863426806  2.70863426806  2.70863426806    6[1-(0),6-(6,6),6-(6,7)]
    74  2.99793966688  2.99793966688  2.99793966688    6[6-(1,6),6-(1,6),6-(8,8)]
    75  2.51290648643  2.51290648643  2.51290648643    6[1-(0),6-(1,7),6-(6,6)]
    76  1.60279537074  1.60279537074  1.60279537074    6[1-(0),6-(1,6),7-(6,27)]
    77  2.25835465451  2.25835465451  2.25835465451    6[6-(6,6),8-(57),8-(57)]
    78  3.92797349025  3.92797349025  3.92797349025    6[6-(6,6),8-(57),8-(57)]
    79 -1.91679483015 -1.91679483015 -1.91679483015    6[1-(0),6-(1,6),7-(6,27)]
    80 -2.55481293211 -2.55481293211 -2.55481293211    6[1-(0),6-(1,7),6-(6,6)]
    81 -3.40774953982 -3.40774953982 -3.40774953982    6[6-(1,6),6-(1,6),6-(8,8)]
    82 -2.32441740446 -2.32441740446 -2.32441740446    6[1-(0),6-(6,6),6-(6,7)]
    83 -1.65565138501 -1.65565138501 -1.65565138501    6[6-(1,6),6-(6,7),7-(6,27)]
    84 -1.78411527322 -1.78411527322 -1.78411527322    6[6-(1,6),6-(6,7),7-(6,27)]
    85 -2.57689854603 -2.57689854603 -2.57689854603    6[1-(0),6-(6,6),6-(6,7)]
    86 -2.74184728495 -2.74184728495 -2.74184728495    6[6-(1,6),6-(1,6),6-(8,8)]
    87 -2.21273633483 -2.21273633483 -2.21273633483    6[1-(0),6-(1,7),6-(6,6)]
    88 -1.46244241673 -1.46244241673 -1.46244241673    6[1-(0),6-(1,6),7-(6,27)]
    89 -4.14233271669 -4.14233271669 -4.14233271669    6[6-(6,6),8-(0),8-(57)]
    90 -3.67610538736 -3.67610538736 -3.67610538736    6[6-(6,6),8-(57),8-(57)]
    91 -2.88891240448 -2.88891240448 -2.88891240448    6[1-(0),6-(1,6),7-(6,27)]
    92  7.13353195982  7.13353195982  7.13353195982    6[1-(0),6-(1,7),6-(6,6)]
    93  6.07654813863  6.07654813863  6.07654813863    6[6-(1,6),6-(1,6),6-(8,8)]
    94 -3.60399621775 -3.60399621775 -3.60399621775    6[1-(0),6-(6,6),6-(6,7)]
    95 -2.66330470416 -2.66330470416 -2.66330470416    6[6-(1,6),6-(6,7),7-(6,27)]
    96  -1.2636603691  -1.2636603691  -1.2636603691    6[6-(1,6),6-(6,7),7-(6,27)]
    97-0.712092801066-0.712092801066-0.712092801066    6[1-(0),6-(6,6),6-(6,7)]
    98 0.673202636373 0.673202636373 0.673202636373    6[6-(1,6),6-(1,6),6-(8,8)]
    99   1.4010944498   1.4010944498   1.4010944498    6[1-(0),6-(1,7),6-(6,6)]
   100 0.852633418892 0.852633418892 0.852633418892    6[1-(0),6-(1,6),7-(6,27)]
   101  5.00563226173  5.00563226173  5.00563226173    6[6-(6,6),8-(0),8-(57)]
   102  1.39658352858  1.39658352858  1.39658352858    6[6-(6,6),8-(57),8-(57)]
   103  4.82769542536  4.82769542536  4.82769542536    6[1-(0),6-(1,6),7-(6,27)]
   104  4.21579734855  4.21579734855  4.21579734855    6[1-(0),6-(1,7),6-(6,6)]
   105  3.27265212672  3.27265212672  3.27265212672    6[6-(1,6),6-(1,6),6-(8,8)]
   106  2.84665120262  2.84665120262  2.84665120262    6[1-(0),6-(6,6),6-(6,7)]
   107  3.40260328561  3.40260328561  3.40260328561    6[6-(1,6),6-(6,7),7-(6,27)]
   108  3.06739500758  3.06739500758  3.06739500758    6[6-(1,6),6-(6,7),7-(6,27)]
   109  2.19138803193  2.19138803193  2.19138803193    6[1-(0),6-(6,6),6-(6,7)]
   110  1.90208263312  1.90208263312  1.90208263312    6[6-(1,6),6-(1,6),6-(8,8)]
   111  2.38711581356  2.38711581356  2.38711581356    6[1-(0),6-(1,7),6-(6,6)]
   112  3.29722692926  3.29722692926  3.29722692926    6[1-(0),6-(1,6),7-(6,27)]
   113  2.64166764549  2.64166764549  2.64166764549    6[6-(6,6),8-(57),8-(57)]
   114 0.972048809745 0.972048809745 0.972048809745    6[6-(6,6),8-(57),8-(57)]
   115  6.81681713015  6.81681713015  6.81681713015    6[1-(0),6-(1,6),7-(6,27)]
   116  7.45483523211  7.45483523211  7.45483523211    6[1-(0),6-(1,7),6-(6,6)]
   117  8.30777183982  8.30777183982  8.30777183982    6[6-(1,6),6-(1,6),6-(8,8)]
   118  7.22443970446  7.22443970446  7.22443970446    6[1-(0),6-(6,6),6-(6,7)]
   119  6.55567368501  6.55567368501  6.55567368501    6[6-(1,6),6-(6,7),7-(6,27)]
   120  6.68413757322  6.68413757322  6.68413757322    6[6-(1,6),6-(6,7),7-(6,27)]
   121  7.47692084603  7.47692084603  7.47692084603    6[1-(0),6-(6,6),6-(6,7)]
   122  7.64186958495  7.64186958495  7.64186958495    6[6-(1,6),6-(1,6),6-(8,8)]
   123  7.11275863483  7.11275863483  7.11275863483    6[1-(0),6-(1,7),6-(6,6)]
   124  6.36246471673  6.36246471673  6.36246471673    6[1-(0),6-(1,6),7-(6,27)]
   125  9.04235501669  9.04235501669  9.04235501669    6[6-(6,6),8-(0),8-(57)]
   126  8.57612768736  8.57612768736  8.57612768736    6[6-(6,6),8-(57),8-(57)]
   127  7.78893470448  7.78893470448  7.78893470448    6[1-(0),6-(1,6),7-(6,27)]
   128 -2.23350965982 -2.23350965982 -2.23350965982    6[1-(0),6-(1,7),6-(6,6)]
   129 -1.17652583863 -1.17652583863 -1.17652583863    6[6-(1,6),6-(1,6),6-(8,8)]
   130  8.50401851775  8.50401851775  8.50401851775    6[1-(0),6-(6,6),6-(6,7)]
   131  7.56332700416  7.56332700416  7.56332700416    6[6-(1,6),6-(6,7),7-(6,27)]
   132   6.1636826691   6.1636826691   6.1636826691    6[6-(1,6),6-(6,7),7-(6,27)]
   133  5.61211510107  5.61211510107  5.61211510107    6[1-(0),6-(6,6),6-(6,7)]
   134  4.22681966363  4.22681966363  4.22681966363    6[6-(1,6),6-(1,6),6-(8,8)]
   135   3.4989278502   3.4989278502   3.4989278502    6[1-(0),6-(1,7),6-(6,6)]
   136  4.04738888111  4.04738888111  4.04738888111    6[1-(0),6-(1,6),7-(6,27)]
   137 -0.10560996173 -0.10560996173 -0.10560996173    6[6-(6,6),8-(0),8-(57)]
   138  3.50343877142  3.50343877142  3.50343877142    6[6-(6,6),8-(57),8-(57)]
   139 0.487739678349 0.487739678349 0.487739678349    7[6-(1,6),6-(6,6),27-(7,7,7,7,7)]
   140  1.30295357337  1.30295357337  1.30295357337    7[6-(1,6),6-(6,6),27-(7,7,7,7,7)]
   141-0.808365970532-0.808365970532-0.808365970532    7[6-(1,6),6-(6,6),27-(7,7,7,7,7)]
   142 -1.17086819405 -1.17086819405 -1.17086819405    7[6-(1,6),6-(6,6),27-(7,7,7,7,7)]
   143 -1.64196321783 -1.64196321783 -1.64196321783    7[6-(1,6),6-(6,6),27-(7,7,7,7,7)]
   144-0.466425993515-0.466425993515-0.466425993515    7[6-(1,6),6-(6,6),27-(7,7,7,7,7)]
   145  4.41228262165  4.41228262165  4.41228262165    7[6-(1,6),6-(6,6),27-(7,7,7,7,7)]
   146  3.59706872663  3.59706872663  3.59706872663    7[6-(1,6),6-(6,6),27-(7,7,7,7,7)]
   147  5.70838827053  5.70838827053  5.70838827053    7[6-(1,6),6-(6,6),27-(7,7,7,7,7)]
   148  6.07089049405  6.07089049405  6.07089049405    7[6-(1,6),6-(6,6),27-(7,7,7,7,7)]
   149  6.54198551783  6.54198551783  6.54198551783    7[6-(1,6),6-(6,6),27-(7,7,7,7,7)]
   150  5.36644829352  5.36644829352  5.36644829352    7[6-(1,6),6-(6,6),27-(7,7,7,7,7)]
   151  5.60010741567  5.60010741567  5.60010741567    7[8-(0),8-(0),8-(0)]
   152 -2.85355128825 -2.85355128825 -2.85355128825    7[8-(0),8-(0),8-(0)]
   153-0.994905344158-0.994905344158-0.994905344158    7[8-(0),8-(0),8-(0)]
   154-0.700085115665-0.700085115665-0.700085115665    7[8-(0),8-(0),8-(0)]
   155  7.75357358825  7.75357358825  7.75357358825    7[8-(0),8-(0),8-(0)]
   156  5.89492764416  5.89492764416  5.89492764416    7[8-(0),8-(0)]
   157  1.63573871533  1.63573871533  1.63573871533    8[6-(6,8),57-(8,8,8,8,8,8,8)]
   158  3.40738776674  3.40738776674  3.40738776674    8[6-(6,8),57-(8,8,8,8,8,8,8)]
   159  4.27326026734  4.27326026734  4.27326026734    8[6-(6,8),57-(8,8,8,8,8,8,8)]
   160  4.29269598764  4.29269598764  4.29269598764    8[6-(6,8),57-(8,8,8,8,8,8,8)]
   161 -4.40182174597 -4.40182174597 -4.40182174597    8[6-(6,8),57-(8,8,8,8,8,8,8)]
   162 -4.53258339737 -4.53258339737 -4.53258339737    8[6-(6,8)]
   163 -4.15897182814 -4.15897182814 -4.15897182814    8[6-(6,8),57-(8,8,8,8,8,8,8)]
   164 -4.00875812303 -4.00875812303 -4.00875812303    8[6-(6,8),57-(8,8,8,8,8,8,8)]
   165  3.96368121021  3.96368121021  3.96368121021    8[6-(6,8)]
   166  5.22656383883  5.22656383883  5.22656383883    8[6-(6,8),57-(8,8,8,8,8,8,8)]
   167 0.643125811684 0.643125811684 0.643125811684    8[6-(6,8),57-(8,8,8,8,8,8,8)]
   168  2.45500450601  2.45500450601  2.45500450601    8[6-(6,8),57-(8,8,8,8,8,8,8)]
   169 0.116311210482 0.116311210482 0.116311210482    8[1-(0),1-(0),57-(8,8,8,8,8,8,8)]
   170 -1.25497045297 -1.25497045297 -1.25497045297    8[1-(0),1-(0),57-(8,8,8,8,8,8,8)]
   171 -1.20977715484 -1.20977715484 -1.20977715484    8[1-(0),1-(0),57-(8,8,8,8,8,8,8)]
   172  4.85181120477  4.85181120477  4.85181120477    8[1-(0),1-(0),57-(8,8,8,8,8,8,8)]
   173  2.94522065312  2.94522065312  2.94522065312    8[1-(0),1-(0),57-(8,8,8,8,8,8,8)]
   174   9.6258924331   9.6258924331   9.6258924331    8[1-(0),1-(0),57-(8,8,8,8,8,8,8)]
   175  3.26428358467  3.26428358467  3.26428358467    8[6-(6,8),57-(8,8,8,8,8,8,8)]
   176  1.49263453326  1.49263453326  1.49263453326    8[6-(6,8),57-(8,8,8,8,8,8,8)]
   177 0.626762032658 0.626762032658 0.626762032658    8[6-(6,8),57-(8,8,8,8,8,8,8)]
   178 0.607326312356 0.607326312356 0.607326312356    8[6-(6,8),57-(8,8,8,8,8,8,8)]
   179  9.30184404597  9.30184404597  9.30184404597    8[6-(6,8),57-(8,8,8,8,8,8,8)]
   180  9.43260569737  9.43260569737  9.43260569737    8[6-(6,8)]
   181  9.05899412814  9.05899412814  9.05899412814    8[6-(6,8),57-(8,8,8,8,8,8,8)]
   182  8.90878042303  8.90878042303  8.90878042303    8[6-(6,8),57-(8,8,8,8,8,8,8)]
   183 0.936341089793 0.936341089793 0.936341089793    8[6-(6,8)]
   184-0.326541538835-0.326541538835-0.326541538835    8[6-(6,8),57-(8,8,8,8,8,8,8)]
   185  4.25689648832  4.25689648832  4.25689648832    8[6-(6,8),57-(8,8,8,8,8,8,8)]
   186  2.44501779399  2.44501779399  2.44501779399    8[6-(6,8),57-(8,8,8,8,8,8,8)]
   187  4.78371108952  4.78371108952  4.78371108952    8[1-(0),1-(0),57-(8,8,8,8,8,8,8)]
   188  6.15499275297  6.15499275297  6.15499275297    8[1-(0),1-(0),57-(8,8,8,8,8,8,8)]
   189  6.10979945484  6.10979945484  6.10979945484    8[1-(0),1-(0),57-(8,8,8,8,8,8,8)]
   190  0.04821109523  0.04821109523  0.04821109523    8[1-(0),1-(0),57-(8,8,8,8,8,8,8)]
   191  1.95480164688  1.95480164688  1.95480164688    8[1-(0),1-(0),57-(8,8,8,8,8,8,8)]
   192  -4.7258701331  -4.7258701331  -4.7258701331    8[1-(0),1-(0),57-(8,8,8,8,8,8,8)]
   193  4.86776238331  4.86776238331  4.86776238331    8[7-(8,8)]
   194  5.79716225804  5.79716225804  5.79716225804    8[7-(8,8)]
   195  4.83049117199  4.83049117199  4.83049117199    8[7-(8,8)]
   196 -3.94202445421 -3.94202445421 -3.94202445421    8[7-(8,8)]
   197 -1.97679604979 -1.97679604979 -1.97679604979    8[7-(8,8)]
   198 -2.62022047296 -2.62022047296 -2.62022047296    8[7-(8,8)]
   199 0.010954660033 0.010954660033 0.010954660033    8[7-(8,8)]
   200-0.995950130084-0.995950130084-0.995950130084    8[7-(8,8)]
   201 -2.07516518266 -2.07516518266 -2.07516518266    8[7-(8,8)]
   202 0.032259916686 0.032259916686 0.032259916686    8[7-(8,8)]
   203 -0.89713995804 -0.89713995804 -0.89713995804    8[7-(8,8)]
   2040.06953112801380.06953112801380.0695311280138    8[7-(8,8)]
   205  8.84204675421  8.84204675421  8.84204675421    8[7-(8,8)]
   206  6.87681834979  6.87681834979  6.87681834979    8[7-(8,8)]
   207  7.52024277296  7.52024277296  7.52024277296    8[7-(8,8)]
   208  4.88906763997  4.88906763997  4.88906763997    8[7-(8)]
   209  5.89597243008  5.89597243008  5.89597243008    8[7-(8)]
