# Supplementary material for: A collection of forcefield precursors for metal–organic frameworks
Source: RSC Adv. 2019 Nov 13;9(63):36492–507. doi: 10.1039/c9ra07327b (PMC9075174; doi:10.1039/c9ra07327b)
Supplement: RA-009-C9RA07327B-s3262 [file RA-009-C9RA07327B-s3262.txt]

TETWOG_clean

9.1238    0.00000000    0.00000000
-3.97976262    8.75829969    0.00000000
-3.2141007    -2.5443942    11.96473448

     1  3.65527356858  3.65527356858  3.65527356858    27[7-(6,6),8-(6),8-(6),8-(6,27)]
     2 -1.72533688858 -1.72533688858 -1.72533688858    27[7-(6,6),8-(6),8-(6),8-(6,27)]
     3     0.96496834     0.96496834     0.96496834    27[8-(6),8-(6),8-(6),8-(6),8-(6,27),8-(6,27)]
     4    -1.60705035    -1.60705035    -1.60705035    27[8-(6),8-(6)]
     5 -2.09852692722 -2.09852692722 -2.09852692722    1[6-(6,6,6)]
     6 0.502469816396 0.502469816396 0.502469816396    1[6-(6,6,6)]
     7-0.949350873804-0.949350873804-0.949350873804    1[6-(1,6,6)]
     8-0.704922400554-0.704922400554-0.704922400554    1[6-(1,6,6)]
     9   -2.291732571   -2.291732571   -2.291732571    1[6-(6,6,6)]
    10 -0.24813122512 -0.24813122512 -0.24813122512    1[6-(6,6,6)]
    11 0.633794490534 0.633794490534 0.633794490534    1[6-(6,6)]
    12  4.58767266943  4.58767266943  4.58767266943    1[6-(6,7)]
    13  7.22074640687  7.22074640687  7.22074640687    1[6-(6,6)]
    14  1.33576813286  1.33576813286  1.33576813286    1[6-(6,7)]
    15  5.89026968384  5.89026968384  5.89026968384    1[6-(6,6)]
    16  4.02846360722  4.02846360722  4.02846360722    1[6-(6,6,6)]
    17   1.4274668636   1.4274668636   1.4274668636    1[6-(6,6,6)]
    18   2.8792875538   2.8792875538   2.8792875538    1[6-(1,6,6)]
    19  2.63485908055  2.63485908055  2.63485908055    1[6-(1,6,6)]
    20    4.221669251    4.221669251    4.221669251    1[6-(6,6,6)]
    21  2.17806790512  2.17806790512  2.17806790512    1[6-(6,6,6)]
    22  1.29614218947  1.29614218947  1.29614218947    1[6-(6,6)]
    23 -2.65773598943 -2.65773598943 -2.65773598943    1[6-(6,7)]
    24 -5.29080972687 -5.29080972687 -5.29080972687    1[6-(6,6)]
    25 0.594168547138 0.594168547138 0.594168547138    1[6-(6,7)]
    26 -3.96033300384 -3.96033300384 -3.96033300384    1[6-(6,6)]
    27 0.941376313106 0.941376313106 0.941376313106    6[6-(1,6,6),8-(27),8-(27)]
    28  1.59874707407  1.59874707407  1.59874707407    6[6-(1,6,6),8-(0),8-(27,27)]
    29 -1.56397829382 -1.56397829382 -1.56397829382    6[6-(1,6,6),8-(27),8-(27)]
    30  -1.5384655343  -1.5384655343  -1.5384655343    6[1-(0),6-(1,6,6),6-(1,6,6),6-(8,8)]
    31 0.357512835824 0.357512835824 0.357512835824    6[1-(0),6-(1,1,6),6-(1,6,6),6-(8,8)]
    32 -0.83581705915 -0.83581705915 -0.83581705915    6[1-(0),1-(0),6-(1,6,6),6-(1,6,6)]
    33 -2.04430610689 -2.04430610689 -2.04430610689    6[1-(0),6-(1,1,6),6-(1,6,6),6-(8,8)]
    34 -3.26988403999 -3.26988403999 -3.26988403999    6[6-(1,6,6),8-(0),8-(27)]
    35  5.12402861106  5.12402861106  5.12402861106    6[1-(0),6-(1,6),6-(6,6)]
    36 -0.11857795152 -0.11857795152 -0.11857795152    6[1-(0),6-(1,6,6),6-(1,6,6),6-(8,8)]
    37  2.25717380877  2.25717380877  2.25717380877    6[6-(1,6),6-(1,6),6-(1,6)]
    38  1.45639074041  1.45639074041  1.45639074041    6[1-(0),6-(1,7),6-(6,6)]
    39  3.78398702459  3.78398702459  3.78398702459    6[1-(0),6-(1,6),7-(6,27)]
    40    3.446298056    3.446298056    3.446298056    6[1-(0),6-(1,7),6-(6,6)]
    41  1.87999709566  1.87999709566  1.87999709566    6[1-(0),6-(1,6),7-(6,27)]
    42 0.988560366894 0.988560366894 0.988560366894    6[6-(1,6,6),8-(27),8-(27)]
    43 0.331189605932 0.331189605932 0.331189605932    6[6-(1,6,6),8-(0),8-(27,27)]
    44  3.49391497382  3.49391497382  3.49391497382    6[6-(1,6,6),8-(27),8-(27)]
    45   3.4684022143   3.4684022143   3.4684022143    6[1-(0),6-(1,6,6),6-(1,6,6),6-(8,8)]
    46  1.57242384418  1.57242384418  1.57242384418    6[1-(0),6-(1,1,6),6-(1,6,6),6-(8,8)]
    47  2.76575373915  2.76575373915  2.76575373915    6[1-(0),1-(0),6-(1,6,6),6-(1,6,6)]
    48  3.97424278689  3.97424278689  3.97424278689    6[1-(0),6-(1,1,6),6-(1,6,6),6-(8)]
    49  5.19982071999  5.19982071999  5.19982071999    6[6-(1,6,6),8-(27)]
    50 -3.19409193106 -3.19409193106 -3.19409193106    6[1-(0),6-(1,6),6-(6,6)]
    51  2.04851463152  2.04851463152  2.04851463152    6[1-(0),6-(1,6,6),6-(1,6,6),6-(8,8)]
    52 -0.32723712877 -0.32723712877 -0.32723712877    6[6-(1,6),6-(1,6),6-(1,6)]
    53 0.473545939586 0.473545939586 0.473545939586    6[1-(0),6-(1,7),6-(6,6)]
    54 -1.85405034459 -1.85405034459 -1.85405034459    6[1-(0),6-(1,6),7-(6,27)]
    55   -1.516361376   -1.516361376   -1.516361376    6[1-(0),6-(1,7),6-(6,6)]
    56 0.049939584342 0.049939584342 0.049939584342    6[1-(0),6-(1,6),7-(6,27)]
    57  3.04210131239  3.04210131239  3.04210131239    7[6-(1,6),6-(1,6),27-(8,8,8)]
    58 -1.11216463239 -1.11216463239 -1.11216463239    7[6-(1,6),6-(1,6),27-(8,8,8)]
    59  2.54476126999  2.54476126999  2.54476126999    8[6-(6,8)]
    60  1.01909676425  1.01909676425  1.01909676425    8[6-(6,8),27-(8,8,8,8,8)]
    61  1.70192339571  1.70192339571  1.70192339571    8[6-(6,8),27-(7,8,8),27-(8,8,8,8,8)]
    62 -2.12390750087 -2.12390750087 -2.12390750087    8[6-(6,8),27-(7,8,8)]
    63 -1.03756851331 -1.03756851331 -1.03756851331    8[6-(6,8),27-(8,8,8,8,8)]
    64   1.7162042653   1.7162042653   1.7162042653    8[6-(6,8),27-(8)]
    65 -4.21493703251 -4.21493703251 -4.21493703251    8[6-(6,8),27-(7,8,8)]
    66 -3.38833217142 -3.38833217142 -3.38833217142    8[6-(6,8)]
    67-0.614824589992-0.614824589992-0.614824589992    8[6-(6,8)]
    68 0.910839915746 0.910839915746 0.910839915746    8[6-(6,8),27-(8,8,8,8,8)]
    69 0.228013284292 0.228013284292 0.228013284292    8[6-(6,8),27-(7,8,8),27-(8,8,8,8,8)]
    70  4.05384418087  4.05384418087  4.05384418087    8[6-(6,8),27-(7,8,8)]
    71  2.96750519331  2.96750519331  2.96750519331    8[6-(6,8),27-(8,8,8,8,8)]
    72 0.213732414698 0.213732414698 0.213732414698    8[6-(6,8),27-(8)]
    73  6.14487371251  6.14487371251  6.14487371251    8[6-(6),27-(7,8,8)]
