# Supplementary material for: A collection of forcefield precursors for metal–organic frameworks
Source: RSC Adv. 2019 Nov 13;9(63):36492–507. doi: 10.1039/c9ra07327b (PMC9075174; doi:10.1039/c9ra07327b)
Supplement: RA-009-C9RA07327B-s3263 [file RA-009-C9RA07327B-s3263.txt]

TEYLIU_clean

6.2035    0.00000000    0.00000000
-0.35080119    12.0393903    0.00000000
0.0    0.0    22.7373

     1  2.40505286737  2.40505286737  2.40505286737    58[7-(6,6),7-(6,6),8-(6),8-(6),8-(6),8-(6)]
     2 0.170495347625 0.170495347625 0.170495347625    58[7-(6,6),7-(6,6),8-(6),8-(6),8-(6),8-(6)]
     3  3.44764594263  3.44764594263  3.44764594263    58[7-(6,6),7-(6,6),8-(6),8-(6),8-(6),8-(6)]
     4  5.68220346237  5.68220346237  5.68220346237    58[7-(6,6),7-(6,6),8-(6),8-(6),8-(6),8-(6)]
     5   -0.175400595   -0.175400595   -0.175400595    27[7-(6,6),7-(6,6),8-(6),8-(6),8-(6),8-(6)]
     6        3.10175        3.10175        3.10175    27[7-(6,6),7-(6,6),8-(6),8-(6),8-(6),8-(6)]
     7 0.128839643858 0.128839643858 0.128839643858    1[6-(6,7)]
     8  3.12937618818  3.12937618818  3.12937618818    1[6-(6,7)]
     9  5.42352761762  5.42352761762  5.42352761762    1[6-(6,7)]
    10  4.90292202804  4.90292202804  4.90292202804    1[6-(6,7)]
    11  2.44670857114  2.44670857114  2.44670857114    1[6-(6,7)]
    12  6.00047321682  6.00047321682  6.00047321682    1[6-(6,7)]
    13  3.35552059738  3.35552059738  3.35552059738    1[6-(6,7)]
    14  4.22692737696  4.22692737696  4.22692737696    1[6-(6,7)]
    15  5.72385916614  5.72385916614  5.72385916614    1[6-(6,7)]
    16  2.72332262182  2.72332262182  2.72332262182    1[6-(6,7)]
    17 0.429171192385 0.429171192385 0.429171192385    1[6-(6,7)]
    18 0.949776781958 0.949776781958 0.949776781958    1[6-(6,7)]
    19  3.40599023886  3.40599023886  3.40599023886    1[6-(6,7)]
    20-0.147774406823-0.147774406823-0.147774406823    1[6-(6,7)]
    21  2.49717821262  2.49717821262  2.49717821262    1[6-(6,7)]
    22  1.62577143304  1.62577143304  1.62577143304    1[6-(6,7)]
    23  2.68480032002  2.68480032002  2.68480032002    6[6-(6,7),8-(58),8-(58)]
    24  5.46707674482  5.46707674482  5.46707674482    6[1-(0),6-(1,7),7-(6,58)]
    25  3.49950943017  3.49950943017  3.49950943017    6[6-(6,7),6-(8,8),7-(6,58)]
    26  3.85153005483  3.85153005483  3.85153005483    6[6-(6,7),8-(0),8-(27)]
    27  3.57622442314  3.57622442314  3.57622442314    6[6-(6,7),6-(8,8),7-(6,27)]
    28  1.77776367406  1.77776367406  1.77776367406    6[6-(6,7),8-(0),8-(58)]
    29  1.38492403664  1.38492403664  1.38492403664    6[6-(6,7),8-(27),8-(58)]
    30  3.02977263819  3.02977263819  3.02977263819    6[6-(6,7),6-(8,8),7-(6,58)]
    31  3.22037158701  3.22037158701  3.22037158701    6[1-(0),6-(1,7),7-(6)]
    32  2.49792121374  2.49792121374  2.49792121374    6[6-(6,7),6-(8,8),7-(6)]
    33  4.93958653105  4.93958653105  4.93958653105    6[1-(0),6-(1,7),7-(6,58)]
    34  4.29887238128  4.29887238128  4.29887238128    6[1-(0),6-(1,7),7-(6,27)]
    35-0.109252105018-0.109252105018-0.109252105018    6[6-(6,7),8-(58),8-(58)]
    36  3.31197147018  3.31197147018  3.31197147018    6[1-(0),6-(1,7),7-(6,58)]
    37  5.27953878483  5.27953878483  5.27953878483    6[6-(6,7),6-(8,8),7-(6,58)]
    38  4.92751816017  4.92751816017  4.92751816017    6[6-(6,7),8-(0),8-(27)]
    39  5.20282379186  5.20282379186  5.20282379186    6[6-(6,7),6-(8,8),7-(6,27)]
    40 0.797784540943 0.797784540943 0.797784540943    6[6-(6,7),8-(0),8-(58)]
    41  1.19062417837  1.19062417837  1.19062417837    6[6-(6,7),8-(27),8-(58)]
    42  5.74927557681  5.74927557681  5.74927557681    6[6-(6,7),6-(8,8),7-(6,58)]
    43  5.90947781799  5.90947781799  5.90947781799    6[1-(0),6-(1,7),7-(6)]
    44 0.077627001261 0.077627001261 0.077627001261    6[6-(6,7),6-(8,8),7-(6)]
    45  3.83946168395  3.83946168395  3.83946168395    6[1-(0),6-(1,7),7-(6,58)]
    46  4.83097702372  4.83097702372  4.83097702372    6[1-(0),6-(1,7),7-(6,27)]
    47  3.16789848998  3.16789848998  3.16789848998    6[6-(6,7),8-(58),8-(58)]
    48 0.385622065178 0.385622065178 0.385622065178    6[1-(0),6-(1,7),7-(6,58)]
    49  2.35318937983  2.35318937983  2.35318937983    6[6-(6,7),6-(8,8),7-(6,58)]
    50  2.00116875517  2.00116875517  2.00116875517    6[6-(6,7),8-(0),8-(27)]
    51  2.27647438686  2.27647438686  2.27647438686    6[6-(6,7),6-(8,8),7-(6,27)]
    52  4.07493513594  4.07493513594  4.07493513594    6[6-(6,7),8-(0),8-(58)]
    53  4.46777477336  4.46777477336  4.46777477336    6[6-(6,7),8-(27),8-(58)]
    54  2.82292617181  2.82292617181  2.82292617181    6[6-(6,7),6-(8,8),7-(6,58)]
    55  2.63232722299  2.63232722299  2.63232722299    6[1-(0),6-(1,7),7-(6)]
    56  3.35477759626  3.35477759626  3.35477759626    6[6-(6,7),6-(8,8),7-(6)]
    57 0.913112278946 0.913112278946 0.913112278946    6[1-(0),6-(1,7),7-(6,58)]
    58  1.55382642872  1.55382642872  1.55382642872    6[1-(0),6-(1,7),7-(6,27)]
    59  5.96195091502  5.96195091502  5.96195091502    6[6-(6,7),8-(58),8-(58)]
    60  2.54072733982  2.54072733982  2.54072733982    6[1-(0),6-(1,7),7-(6,58)]
    61 0.573160025173 0.573160025173 0.573160025173    6[6-(6,7),6-(8,8),7-(6,58)]
    62 0.925180649834 0.925180649834 0.925180649834    6[6-(6,7),8-(0),8-(27)]
    63 0.649875018136 0.649875018136 0.649875018136    6[6-(6,7),6-(8,8),7-(6,27)]
    64  5.05491426906  5.05491426906  5.05491426906    6[6-(6,7),8-(58)]
    65  4.66207463163  4.66207463163  4.66207463163    6[6-(6,7),8-(27),8-(58)]
    66 0.103423233194 0.103423233194 0.103423233194    6[6-(6,7),6-(8),7-(6,58)]
    67-0.056779007993-0.056779007993-0.056779007993    6[1-(0),6-(1,7),7-(6)]
    68  5.77507180874  5.77507180874  5.77507180874    6[6-(6,7),6-(8,8),7-(6)]
    69  2.01323712605  2.01323712605  2.01323712605    6[1-(0),6-(1,7),7-(6,58)]
    70  1.02172178628  1.02172178628  1.02172178628    6[1-(0),6-(1,7),7-(6,27)]
    71  4.76097298325  4.76097298325  4.76097298325    7[6-(1,6),6-(6,6),58-(7,8,8,8,8)]
    72  4.47119810929  4.47119810929  4.47119810929    7[6-(1,6),6-(6,6),27-(7,8,8,8,8)]
    73  3.74789751846  3.74789751846  3.74789751846    7[6-(1,6),6-(6,6),58-(7,8,8,8,8)]
    74   2.3172853749   2.3172853749   2.3172853749    7[6-(1,6),6-(6,6)]
    75  4.01807523175  4.01807523175  4.01807523175    7[6-(1,6),6-(6,6),58-(7,8,8,8,8)]
    76  4.30785010571  4.30785010571  4.30785010571    7[6-(1,6),6-(6,6),27-(7,8,8,8,8)]
    77  5.03115069654  5.03115069654  5.03115069654    7[6-(1,6),6-(6,6),58-(7,8,8,8,8)]
    78 0.258262840099 0.258262840099 0.258262840099    7[6-(1,6),6-(6,6)]
    79  1.09172582675  1.09172582675  1.09172582675    7[6-(1,6),6-(6,6),58-(7,8,8,8,8)]
    80  1.38150070071  1.38150070071  1.38150070071    7[6-(1,6),6-(6,6),27-(7,8,8,8,8)]
    81  2.10480129154  2.10480129154  2.10480129154    7[6-(1,6),6-(6,6),58-(7,8,8,8,8)]
    82   3.5354134351   3.5354134351   3.5354134351    7[6-(1,6),6-(6,6)]
    83  1.83462357825  1.83462357825  1.83462357825    7[6-(1,6),6-(6,6),58-(7,8,8,8,8)]
    84  1.54484870429  1.54484870429  1.54484870429    7[6-(1,6),6-(6,6),27-(7,8,8,8,8)]
    85 0.821548113456 0.821548113456 0.821548113456    7[6-(1,6),6-(6,6),58-(7,8,8,8,8)]
    86   5.5944359699   5.5944359699   5.5944359699    7[6-(1,6),6-(6,6)]
    87  3.32306877607  3.32306877607  3.32306877607    8[6-(6,8),58-(7,7,8,8,8)]
    88  1.50296728715  1.50296728715  1.50296728715    8[6-(6,8),58-(7,7,8,8,8)]
    89   4.7445278922   4.7445278922   4.7445278922    8[6-(6,8),27-(7,7,8,8,8)]
    90 0.460521554239 0.460521554239 0.460521554239    8[6-(6,8),27-(7,7,8,8,8)]
    91  1.34573178897  1.34573178897  1.34573178897    8[6-(6,8),58-(7,7,8,8,8)]
    92   3.1977340019   3.1977340019   3.1977340019    8[6-(6,8)]
    93  1.41058843799  1.41058843799  1.41058843799    8[6-(6,8),58-(7,7,8,8,8)]
    94  1.34413180929  1.34413180929  1.34413180929    8[6-(6,8)]
    95  5.80678062893  5.80678062893  5.80678062893    8[6-(6,8),58-(7,7,8,8,8)]
    96  1.07258092785  1.07258092785  1.07258092785    8[6-(6,8),58-(7,7,8,8,8)]
    97   4.0345203228   4.0345203228   4.0345203228    8[6-(6,8),27-(7,7,8,8,8)]
    98  2.11502666076  2.11502666076  2.11502666076    8[6-(6,8),27-(7,7,8,8,8)]
    99  1.22981642603  1.22981642603  1.22981642603    8[6-(6,8),58-(7,7,8,8,8)]
   100   5.5813142131   5.5813142131   5.5813142131    8[6-(6,8)]
   101  1.16495977701  1.16495977701  1.16495977701    8[6-(6,8),58-(7,7,8,8,8)]
   102  1.23141640572  1.23141640572  1.23141640572    8[6-(6,8)]
   103  2.52963003393  2.52963003393  2.52963003393    8[6-(6,8),58-(7,7,8,8,8)]
   104  4.34973152285  4.34973152285  4.34973152285    8[6-(6,8),58-(7,7,8,8,8)]
   105   1.1081709178   1.1081709178   1.1081709178    8[6-(6,8),27-(7,7,8,8,8)]
   106  5.39217725576  5.39217725576  5.39217725576    8[6-(6,8),27-(7,7,8,8,8)]
   107  4.50696702103  4.50696702103  4.50696702103    8[6-(6,8),58-(7,7,8,8,8)]
   108   2.6549648081   2.6549648081   2.6549648081    8[6-(6,8)]
   109  4.44211037201  4.44211037201  4.44211037201    8[6-(6,8),58-(7,7,8,8,8)]
   110  4.50856700071  4.50856700071  4.50856700071    8[6-(6,8)]
   111 0.045918181071 0.045918181071 0.045918181071    8[6-(6,8),58-(7,7,8,8,8)]
   112  4.78011788215  4.78011788215  4.78011788215    8[6-(6,8),58-(7,7,8,8,8)]
   113   1.8181784872   1.8181784872   1.8181784872    8[6-(6,8),27-(7,7,8,8,8)]
   114  3.73767214924  3.73767214924  3.73767214924    8[6-(6,8),27-(7,7,8,8,8)]
   115  4.62288238397  4.62288238397  4.62288238397    8[6-(6),58-(7,7,8,8,8)]
   116 0.271384596899 0.271384596899 0.271384596899    8[6-(6,8)]
   117  4.68773903299  4.68773903299  4.68773903299    8[6-(6,8),58-(7,7,8,8,8)]
