# Supplementary material for: A collection of forcefield precursors for metal–organic frameworks
Source: RSC Adv. 2019 Nov 13;9(63):36492–507. doi: 10.1039/c9ra07327b (PMC9075174; doi:10.1039/c9ra07327b)
Supplement: RA-009-C9RA07327B-s3264 [file RA-009-C9RA07327B-s3264.txt]

TUMGOX_clean

8.627    0.00000000    0.00000000
-0.99697381    9.59836149    0.00000000
0.0    0.0    13.218

     1   3.9223484234   3.9223484234   3.9223484234    58[8-(6),8-(6),8-(6),8-(6)]
     2-0.107335328403-0.107335328403-0.107335328403    58[8-(6),8-(6),8-(6),8-(6),8-(6)]
     3   3.7076777666   3.7076777666   3.7076777666    58[8-(6),8-(6),8-(6),8-(6),8-(6)]
     4   7.7373615184   7.7373615184   7.7373615184    58[8-(6),8-(6),8-(6),8-(6),8-(6)]
     5  3.16304000292  3.16304000292  3.16304000292    6[6-(6,6),6-(6,6),6-(8,8)]
     6  4.17528216315  4.17528216315  4.17528216315    6[6-(6,6),6-(6,6),6-(8,8)]
     7  2.79148668191  2.79148668191  2.79148668191    6[6-(6,6),6-(6,6),6-(8,8)]
     8  2.40622839608  2.40622839608  2.40622839608    6[6-(6,6),8-(0),8-(58)]
     9  4.44945411345  4.44945411345  4.44945411345    6[6-(6,6),8-(58),8-(58)]
    10  1.60393950762  1.60393950762  1.60393950762    6[6-(6,6),8-(58),8-(58)]
    11 0.651973092083 0.651973092083 0.651973092083    6[6-(6,6),6-(6,6),6-(8,8)]
    12  8.26673093185  8.26673093185  8.26673093185    6[6-(6,6),6-(6,6),6-(8,8)]
    13   1.0235264131   1.0235264131   1.0235264131    6[6-(6,6),6-(6,6),6-(8,8)]
    14  1.40878469892  1.40878469892  1.40878469892    6[6-(6,6),8-(0),8-(58)]
    15  7.99255898155  7.99255898155  7.99255898155    6[6-(6,6),8-(58),8-(58)]
    16  1.21409977738  1.21409977738  1.21409977738    6[6-(6,6),8-(58),8-(58)]
    17  4.46698618708  4.46698618708  4.46698618708    6[6-(6,6),6-(6,6),6-(8,8)]
    18  3.45474402685  3.45474402685  3.45474402685    6[6-(6,6),6-(6,6),6-(8,8)]
    19   4.8385395081   4.8385395081   4.8385395081    6[6-(6,6),6-(6,6),6-(8,8)]
    20  5.22379779392  5.22379779392  5.22379779392    6[6-(6,6),8-(0),8-(58)]
    21  3.18057207655  3.18057207655  3.18057207655    6[6-(6,6),8-(58),8-(58)]
    22  6.02608668238  6.02608668238  6.02608668238    6[6-(6,6),8-(58),8-(58)]
    23  6.97805309792  6.97805309792  6.97805309792    6[6-(6,6),6-(6,6),6-(8,8)]
    24-0.636704741846-0.636704741846-0.636704741846    6[6-(6,6),6-(6,6),6-(8,8)]
    25  6.60649977691  6.60649977691  6.60649977691    6[6-(6,6),6-(6,6),6-(8)]
    26  6.22124149108  6.22124149108  6.22124149108    6[6-(6,6),8-(0),8-(58)]
    27-0.362532791547-0.362532791547-0.362532791547    6[6-(6,6),8-(58),8-(58)]
    28  6.41592641262  6.41592641262  6.41592641262    6[6-(6,6),8-(58)]
    29  2.91381634802  2.91381634802  2.91381634802    8[6-(6,8),58-(8,8,8)]
    30   1.3140478749   1.3140478749   1.3140478749    8[6-(6,8)]
    31  4.61281609113  4.61281609113  4.61281609113    8[6-(6,8),58-(8,8,8,8)]
    32  4.46612837797  4.46612837797  4.46612837797    8[6-(6,8),58-(8,8,8,8)]
    33  1.46604459242  1.46604459242  1.46604459242    8[6-(6,8),58-(8,8,8,8)]
    34 0.719197222335 0.719197222335 0.719197222335    8[6-(6,8),58-(8,8,8,8)]
    35 0.901196746982 0.901196746982 0.901196746982    8[6-(6,8),58-(8,8,8,8)]
    36   2.5009652201   2.5009652201   2.5009652201    8[6-(6,8)]
    37  7.82919700387  7.82919700387  7.82919700387    8[6-(6,8),58-(8,8,8,8)]
    38  7.97588471703  7.97588471703  7.97588471703    8[6-(6,8),58-(8,8,8,8)]
    39  2.34896850258  2.34896850258  2.34896850258    8[6-(6,8),58-(8,8,8,8)]
    40  2.09884206267  2.09884206267  2.09884206267    8[6-(6,8),58-(8,8,8,8)]
    41  4.71620984198  4.71620984198  4.71620984198    8[6-(6,8),58-(8,8,8,8)]
    42  6.31597831511  6.31597831511  6.31597831511    8[6-(6,8)]
    43  3.01721009887  3.01721009887  3.01721009887    8[6-(6,8),58-(8,8,8)]
    44  3.16389781203  3.16389781203  3.16389781203    8[6-(6,8),58-(8,8,8)]
    45  6.16398159758  6.16398159758  6.16398159758    8[6-(6,8),58-(8,8,8,8)]
    46  6.91082896767  6.91082896767  6.91082896767    8[6-(6,8),58-(8,8,8,8)]
    47  6.72882944302  6.72882944302  6.72882944302    8[6-(6,8),58-(8,8,8,8)]
    48  5.12906096989  5.12906096989  5.12906096989    8[6-(6,8)]
    49-0.199170813873-0.199170813873-0.199170813873    8[6-(6,8),58-(8,8,8,8)]
    50-0.345858527028-0.345858527028-0.345858527028    8[6-(6,8),58-(8,8,8,8)]
    51  5.28105768742  5.28105768742  5.28105768742    8[6-(6),58-(8,8,8)]
