# Supplementary material for: A collection of forcefield precursors for metal–organic frameworks
Source: RSC Adv. 2019 Nov 13;9(63):36492–507. doi: 10.1039/c9ra07327b (PMC9075174; doi:10.1039/c9ra07327b)
Supplement: RA-009-C9RA07327B-s3265 [file RA-009-C9RA07327B-s3265.txt]

UBOGAV_clean

9.595    0.00000000    0.00000000
4.30919467    9.3882768    0.00000000
0.27340191    3.58916598    13.18757138

     1  9.99216869039  9.99216869039  9.99216869039    92[8-(15),8-(15),8-(15),8-(15,92),8-(15,92)]
     2  4.18542788961  4.18542788961  4.18542788961    92[8-(15),8-(15),8-(15),8-(15,92),8-(15,92)]
     3            0.0            0.0            0.0    92[8-(15),8-(15),8-(15),8-(15)]
     4  8.92040703148  8.92040703148  8.92040703148    29[8-(6),8-(6),8-(6),8-(6)]
     5  5.25718954852  5.25718954852  5.25718954852    29[8-(6),8-(6),8-(6)]
     6  7.61880293445  7.61880293445  7.61880293445    15[6-(6,6),8-(92),8-(92),8-(92)]
     7   11.734787338   11.734787338   11.734787338    15[6-(6,6),8-(92),8-(92),8-(92,92)]
     8  6.55879364555  6.55879364555  6.55879364555    15[6-(6,6),8-(92),8-(92),8-(92)]
     9  2.44280924197  2.44280924197  2.44280924197    15[6-(6,6),8-(92),8-(92),8-(92,92)]
    10  8.22212238523  8.22212238523  8.22212238523    1[6-(6,6)]
    11  6.23411690069  6.23411690069  6.23411690069    1[6-(6,6)]
    12  5.30003128763  5.30003128763  5.30003128763    1[6-(6,6)]
    13  5.92630891699  5.92630891699  5.92630891699    1[6-(6,6)]
    14  10.8760495109  10.8760495109  10.8760495109    1[6-(6,6)]
    15  3.58067025781  3.58067025781  3.58067025781    1[6-(6,6)]
    16  4.56975520454  4.56975520454  4.56975520454    1[6-(6,6)]
    17  3.94118914063  3.94118914063  3.94118914063    1[6-(6,6)]
    18  5.95547419477  5.95547419477  5.95547419477    1[6-(6,6)]
    19  7.94347967931  7.94347967931  7.94347967931    1[6-(6,6)]
    20  8.87756529237  8.87756529237  8.87756529237    1[6-(6,6)]
    21  8.25128766301  8.25128766301  8.25128766301    1[6-(6,6)]
    22  3.30154706908  3.30154706908  3.30154706908    1[6-(6,6)]
    23  10.5969263222  10.5969263222  10.5969263222    1[6-(6,6)]
    24  9.60784137546  9.60784137546  9.60784137546    1[6-(6,6)]
    25  10.2364074394  10.2364074394  10.2364074394    1[6-(6,6)]
    26   7.1004298602   7.1004298602   7.1004298602    6[6-(1,6),6-(1,6),15-(8,8,8)]
    27   7.6413104723   7.6413104723   7.6413104723    6[1-(0),6-(6,15),6-(6,6)]
    28  7.33921243721  7.33921243721  7.33921243721    6[6-(1,6),6-(1,6),6-(8,8)]
    29  6.46619677653  6.46619677653  6.46619677653    6[1-(0),6-(1,6),6-(6,6)]
    30  5.90922438642  5.90922438642  5.90922438642    6[1-(0),6-(1,6),6-(1,6)]
    31  6.26229934044  6.26229934044  6.26229934044    6[1-(0),6-(1,6),6-(6,15)]
    32  8.11559300532  8.11559300532  8.11559300532    6[6-(6,6),8-(29),8-(29)]
    33  12.1134461936  12.1134461936  12.1134461936    6[6-(1,6),6-(1,6),15-(8,8,8)]
    34  11.5287172136  11.5287172136  11.5287172136    6[1-(0),6-(6,15),6-(6,6)]
    35   2.2737060478   2.2737060478   2.2737060478    6[6-(1,6),6-(1,6),6-(8,8)]
    36  3.29299673509  3.29299673509  3.29299673509    6[1-(0),6-(1,6),6-(6,6)]
    37  3.89028247098  3.89028247098  3.89028247098    6[1-(0),6-(1,6),6-(1,6)]
    38  3.52574738789  3.52574738789  3.52574738789    6[1-(0),6-(1,6),6-(6,15)]
    39  1.49847953397  1.49847953397  1.49847953397    6[6-(6,6),8-(29),8-(29)]
    40   7.0771667198   7.0771667198   7.0771667198    6[6-(1,6),6-(1,6),15-(8,8,8)]
    41   6.5362861077   6.5362861077   6.5362861077    6[1-(0),6-(6,15),6-(6,6)]
    42  6.83838414279  6.83838414279  6.83838414279    6[6-(1,6),6-(1,6),6-(8,8)]
    43  7.71139980347  7.71139980347  7.71139980347    6[1-(0),6-(1,6),6-(6,6)]
    44  8.26837219358  8.26837219358  8.26837219358    6[1-(0),6-(1,6),6-(1,6)]
    45  7.91529723956  7.91529723956  7.91529723956    6[1-(0),6-(1,6),6-(6,15)]
    46  6.06200357468  6.06200357468  6.06200357468    6[6-(6,6),8-(29),8-(29)]
    47   2.0641503864   2.0641503864   2.0641503864    6[6-(1,6),6-(1,6),15-(8,8,8)]
    48   2.6488793664   2.6488793664   2.6488793664    6[1-(0),6-(6,15),6-(6,6)]
    49  11.9038905322  11.9038905322  11.9038905322    6[6-(1,6),6-(1,6),6-(8)]
    50  10.8845998449  10.8845998449  10.8845998449    6[1-(0),6-(1,6),6-(6,6)]
    51   10.287314109   10.287314109   10.287314109    6[1-(0),6-(1,6),6-(1,6)]
    52  10.6518491921  10.6518491921  10.6518491921    6[1-(0),6-(1,6),6-(6,15)]
    53   12.679117046   12.679117046   12.679117046    6[6-(6,6),8-(29)]
    54  8.71043485281  8.71043485281  8.71043485281    8[15-(6,8,8),92-(8,8,8,8)]
    55   8.1249141544   8.1249141544   8.1249141544    8[15-(6,8,8),92-(8,8,8)]
    56  6.44328795841  6.44328795841  6.44328795841    8[15-(6,8,8),92-(8,8,8,8)]
    57  10.2331982808  10.2331982808  10.2331982808    8[15-(6,8,8),92-(8,8,8,8)]
    58    12.08466443    12.08466443    12.08466443    8[15-(6,8,8),92-(8,8,8,8),92-(8,8,8,8)]
    59  12.5267903584  12.5267903584  12.5267903584    8[15-(6,8,8),92-(8,8,8)]
    60  7.72597519401  7.72597519401  7.72597519401    8[6-(6,8),29-(8,8,8)]
    61  9.15872667554  9.15872667554  9.15872667554    8[6-(6,8),29-(8,8)]
    62  1.94596072986  1.94596072986  1.94596072986    8[6-(6,8),29-(8,8)]
    63   10.075759161   10.075759161   10.075759161    8[6-(6,8),29-(8,8,8)]
    64  5.46716172719  5.46716172719  5.46716172719    8[15-(6,8,8),92-(8,8,8,8)]
    65  6.05268242561  6.05268242561  6.05268242561    8[15-(6,8,8),92-(8,8,8)]
    66  7.73430862159  7.73430862159  7.73430862159    8[15-(6,8,8),92-(8,8,8,8)]
    67  3.94439829922  3.94439829922  3.94439829922    8[15-(6,8,8),92-(8,8,8,8)]
    68  2.09293214999  2.09293214999  2.09293214999    8[15-(6,8,8),92-(8,8,8,8),92-(8,8,8,8)]
    69   1.6508062216   1.6508062216   1.6508062216    8[15-(6,8,8),92-(8,8,8)]
    70  6.45162138599  6.45162138599  6.45162138599    8[6-(6,8),29-(8,8)]
    71  5.01886990446  5.01886990446  5.01886990446    8[6-(6,8),29-(8,8,8)]
    72  12.2316358501  12.2316358501  12.2316358501    8[6-(6),29-(8,8,8)]
