# Supplementary material for: A collection of forcefield precursors for metal–organic frameworks
Source: RSC Adv. 2019 Nov 13;9(63):36492–507. doi: 10.1039/c9ra07327b (PMC9075174; doi:10.1039/c9ra07327b)
Supplement: RA-009-C9RA07327B-s3266 [file RA-009-C9RA07327B-s3266.txt]

UDEMEW_clean5b

51.5521    0.00000000    0.00000000
25.77605    44.64542822    0.00000000
25.77605    14.88180941    42.09211339

     1  86.0463833915  86.0463833915  86.0463833915    24[8-(24,24),8-(6),8-(6),8-(6),8-(6)]
     2  57.7329390295  57.7329390295  57.7329390295    24[8-(24,24),8-(6),8-(6),8-(6),8-(6)]
     3  75.6668835775  75.6668835775  75.6668835775    24[8-(24,24),8-(6),8-(6),8-(6),8-(6)]
     4  31.1732971095  31.1732971095  31.1732971095    24[8-(24,24),8-(6),8-(6),8-(6),8-(6)]
     5  78.9894164225  78.9894164225  78.9894164225    24[8-(24,24),8-(6),8-(6),8-(6),8-(6)]
     6  71.9309028905  71.9309028905  71.9309028905    24[8-(24,24),8-(6),8-(6),8-(6),8-(6)]
     7  68.6099166085  68.6099166085  68.6099166085    24[8-(24,24),8-(6),8-(6),8-(6),8-(6)]
     8  45.3712609705  45.3712609705  45.3712609705    24[8-(24,24),8-(6),8-(6),8-(6),8-(6)]
     9  91.4248139845  91.4248139845  91.4248139845    24[8-(24,24),8-(6),8-(6),8-(6),8-(6)]
    10  66.6148503385  66.6148503385  66.6148503385    24[8-(24,24),8-(6),8-(6),8-(6),8-(6)]
    11  63.2314860155  63.2314860155  63.2314860155    24[8-(24,24),8-(6),8-(6),8-(6),8-(6)]
    12  36.4893496615  36.4893496615  36.4893496615    24[8-(24,24),8-(6),8-(6),8-(6),8-(6)]
    13  73.6109858295  73.6109858295  73.6109858295    24[8-(24,24),8-(6),8-(6),8-(6),8-(6)]
    14  63.0489915815  63.0489915815  63.0489915815    24[8-(24,24),8-(6),8-(6),8-(6),8-(6)]
    15  81.0453141705  81.0453141705  81.0453141705    24[8-(24,24),8-(6),8-(6),8-(6),8-(6)]
    16  40.0552084185  40.0552084185  40.0552084185    24[8-(24,24),8-(6),8-(6),8-(6),8-(6)]
    17   89.763547562   89.763547562   89.763547562    24[8-(24,24),8-(6),8-(6),8-(6),8-(6)]
    18   46.236047448   46.236047448   46.236047448    24[8-(24,24),8-(6),8-(6),8-(6),8-(6)]
    19   71.949719407   71.949719407   71.949719407    24[8-(24,24),8-(6),8-(6),8-(6),8-(6)]
    20   42.670188691   42.670188691   42.670188691    24[8-(24,24),8-(6),8-(6),8-(6),8-(6)]
    21   64.892752438   64.892752438   64.892752438    24[8-(24,24),8-(6),8-(6),8-(6),8-(6)]
    22   56.868152552   56.868152552   56.868152552    24[8-(24,24),8-(6),8-(6),8-(6),8-(6)]
    23   82.706580593   82.706580593   82.706580593    24[8-(24,24),8-(6),8-(6),8-(6),8-(6)]
    24   60.434011309   60.434011309   60.434011309    24[8-(24,24),8-(6),8-(6),8-(6),8-(6)]
    25   56.930530593   56.930530593   56.930530593    24[8-(24,24),8-(6),8-(6),8-(6),8-(6)]
    26   60.434011309   60.434011309   60.434011309    24[8-(24,24),8-(6),8-(6),8-(6),8-(6)]
    27   39.116702438   39.116702438   39.116702438    24[8-(24,24),8-(6),8-(6),8-(6),8-(6)]
    28   31.092102552   31.092102552   31.092102552    24[8-(24,24),8-(6),8-(6),8-(6),8-(6)]
    29   46.173669407   46.173669407   46.173669407    24[8-(24,24),8-(6),8-(6),8-(6),8-(6)]
    30   42.670188691   42.670188691   42.670188691    24[8-(24,24),8-(6),8-(6),8-(6),8-(6)]
    31   63.987497562   63.987497562   63.987497562    24[8-(24,24),8-(6),8-(6),8-(6),8-(6)]
    32   72.012097448   72.012097448   72.012097448    24[8-(24,24),8-(6),8-(6),8-(6),8-(6)]
    33  49.8908335775  49.8908335775  49.8908335775    24[8-(24,24),8-(6),8-(6),8-(6),8-(6)]
    34  56.9493471095  56.9493471095  56.9493471095    24[8-(24,24),8-(6),8-(6),8-(6),8-(6)]
    35  60.2703333915  60.2703333915  60.2703333915    24[8-(24,24),8-(6),8-(6),8-(6),8-(6)]
    36  57.7329390295  57.7329390295  57.7329390295    24[8-(24,24),8-(6),8-(6),8-(6),8-(6)]
    37  42.8338666085  42.8338666085  42.8338666085    24[8-(24,24),8-(6),8-(6),8-(6),8-(6)]
    38  45.3712609705  45.3712609705  45.3712609705    24[8-(24,24),8-(6),8-(6),8-(6),8-(6)]
    39  53.2133664225  53.2133664225  53.2133664225    24[8-(24,24),8-(6),8-(6),8-(6),8-(6)]
    40  46.1548528905  46.1548528905  46.1548528905    24[8-(24,24),8-(6),8-(6),8-(6),8-(6)]
    41  47.8349358295  47.8349358295  47.8349358295    24[8-(24,24),8-(6),8-(6),8-(6),8-(6)]
    42  37.2729415815  37.2729415815  37.2729415815    24[8-(24,24),8-(6),8-(6),8-(6),8-(6)]
    43  55.2692641705  55.2692641705  55.2692641705    24[8-(24,24),8-(6),8-(6),8-(6),8-(6)]
    44  65.8312584185  65.8312584185  65.8312584185    24[8-(24,24),8-(6),8-(6),8-(6),8-(6)]
    45  65.6487639845  65.6487639845  65.6487639845    24[8-(24,24),8-(6),8-(6),8-(6),8-(6)]
    46  66.6148503385  66.6148503385  66.6148503385    24[8-(24,24),8-(6),8-(6),8-(6),8-(6)]
    47  37.4554360155  37.4554360155  37.4554360155    24[8-(24,24),8-(6),8-(6),8-(6),8-(6)]
    48  36.4893496615  36.4893496615  36.4893496615    24[8-(24,24),8-(6),8-(6),8-(6),8-(6)]
    49  42.8338666085  42.8338666085  42.8338666085    24[8-(24,24),8-(6),8-(6),8-(6),8-(6)]
    50  45.3712609705  45.3712609705  45.3712609705    24[8-(24,24),8-(6),8-(6),8-(6),8-(6)]
    51  53.2133664225  53.2133664225  53.2133664225    24[8-(24,24),8-(6),8-(6),8-(6),8-(6)]
    52  46.1548528905  46.1548528905  46.1548528905    24[8-(24,24),8-(6),8-(6),8-(6),8-(6)]
    53  49.8908335775  49.8908335775  49.8908335775    24[8-(24,24),8-(6),8-(6),8-(6),8-(6)]
    54  56.9493471095  56.9493471095  56.9493471095    24[8-(24,24),8-(6),8-(6),8-(6),8-(6)]
    55  60.2703333915  60.2703333915  60.2703333915    24[8-(24,24),8-(6),8-(6),8-(6),8-(6)]
    56  57.7329390295  57.7329390295  57.7329390295    24[8-(24,24),8-(6),8-(6),8-(6),8-(6)]
    57  37.4554360155  37.4554360155  37.4554360155    24[8-(24,24),8-(6),8-(6),8-(6),8-(6)]
    58  36.4893496615  36.4893496615  36.4893496615    24[8-(24,24),8-(6),8-(6),8-(6),8-(6)]
    59  65.6487639845  65.6487639845  65.6487639845    24[8-(24,24),8-(6),8-(6),8-(6),8-(6)]
    60  66.6148503385  66.6148503385  66.6148503385    24[8-(24,24),8-(6),8-(6),8-(6),8-(6)]
    61  55.2692641705  55.2692641705  55.2692641705    24[8-(24,24),8-(6),8-(6),8-(6),8-(6)]
    62  65.8312584185  65.8312584185  65.8312584185    24[8-(24,24),8-(6),8-(6),8-(6),8-(6)]
    63  47.8349358295  47.8349358295  47.8349358295    24[8-(24,24),8-(6),8-(6),8-(6),8-(6)]
    64  37.2729415815  37.2729415815  37.2729415815    24[8-(24,24),8-(6),8-(6),8-(6),8-(6)]
    65   39.116702438   39.116702438   39.116702438    24[8-(24,24),8-(6),8-(6),8-(6),8-(6)]
    66   31.092102552   31.092102552   31.092102552    24[8-(24,24),8-(6),8-(6),8-(6),8-(6)]
    67   56.930530593   56.930530593   56.930530593    24[8-(24,24),8-(6),8-(6),8-(6),8-(6)]
    68   60.434011309   60.434011309   60.434011309    24[8-(24,24),8-(6),8-(6),8-(6),8-(6)]
    69   63.987497562   63.987497562   63.987497562    24[8-(24,24),8-(6),8-(6),8-(6),8-(6)]
    70   72.012097448   72.012097448   72.012097448    24[8-(24,24),8-(6),8-(6),8-(6),8-(6)]
    71   46.173669407   46.173669407   46.173669407    24[8-(24,24),8-(6),8-(6),8-(6),8-(6)]
    72   42.670188691   42.670188691   42.670188691    24[8-(24,24),8-(6),8-(6),8-(6),8-(6)]
    73   71.949719407   71.949719407   71.949719407    24[8-(24,24),8-(6),8-(6),8-(6),8-(6)]
    74   42.670188691   42.670188691   42.670188691    24[8-(24,24),8-(6),8-(6),8-(6),8-(6)]
    75   89.763547562   89.763547562   89.763547562    24[8-(24,24),8-(6),8-(6),8-(6),8-(6)]
    76   46.236047448   46.236047448   46.236047448    24[8-(24,24),8-(6),8-(6),8-(6),8-(6)]
    77   82.706580593   82.706580593   82.706580593    24[8-(24,24),8-(6),8-(6),8-(6),8-(6)]
    78   60.434011309   60.434011309   60.434011309    24[8-(24,24),8-(6),8-(6),8-(6),8-(6)]
    79   64.892752438   64.892752438   64.892752438    24[8-(24,24),8-(6),8-(6),8-(6),8-(6)]
    80   56.868152552   56.868152552   56.868152552    24[8-(24,24),8-(6),8-(6),8-(6),8-(6)]
    81  78.9894164225  78.9894164225  78.9894164225    24[8-(24,24),8-(6),8-(6),8-(6),8-(6)]
    82  71.9309028905  71.9309028905  71.9309028905    24[8-(24,24),8-(6),8-(6),8-(6),8-(6)]
    83  68.6099166085  68.6099166085  68.6099166085    24[8-(24,24),8-(6),8-(6),8-(6),8-(6)]
    84  45.3712609705  45.3712609705  45.3712609705    24[8-(24,24),8-(6),8-(6),8-(6),8-(6)]
    85  86.0463833915  86.0463833915  86.0463833915    24[8-(24,24),8-(6),8-(6),8-(6),8-(6)]
    86  57.7329390295  57.7329390295  57.7329390295    24[8-(24,24),8-(6),8-(6),8-(6),8-(6)]
    87  75.6668835775  75.6668835775  75.6668835775    24[8-(24,24),8-(6),8-(6),8-(6),8-(6)]
    88  31.1732971095  31.1732971095  31.1732971095    24[8-(24,24),8-(6),8-(6),8-(6),8-(6)]
    89  81.0453141705  81.0453141705  81.0453141705    24[8-(24,24),8-(6),8-(6),8-(6),8-(6)]
    90  40.0552084185  40.0552084185  40.0552084185    24[8-(24,24),8-(6),8-(6),8-(6),8-(6)]
    91  73.6109858295  73.6109858295  73.6109858295    24[8-(24,24),8-(6),8-(6),8-(6),8-(6)]
    92  63.0489915815  63.0489915815  63.0489915815    24[8-(24,24),8-(6),8-(6),8-(6),8-(6)]
    93  63.2314860155  63.2314860155  63.2314860155    24[8-(24,24),8-(6),8-(6),8-(6),8-(6)]
    94  36.4893496615  36.4893496615  36.4893496615    24[8-(24,24),8-(6),8-(6),8-(6),8-(6)]
    95  91.4248139845  91.4248139845  91.4248139845    24[8-(24,24),8-(6),8-(6),8-(6),8-(6)]
    96  66.6148503385  66.6148503385  66.6148503385    24[8-(24,24),8-(6),8-(6),8-(6),8-(6)]
    97   80.942467731   80.942467731   80.942467731    24[8-(24,24),8-(6),8-(6),8-(6),8-(6)]
    98   83.289634844   83.289634844   83.289634844    24[8-(24,24),8-(6),8-(6),8-(6),8-(6)]
    99       77.32815       77.32815       77.32815    24[8-(24,24),8-(6),8-(6),8-(6),8-(6)]
   100       77.32815       77.32815       77.32815    24[8-(24,24),8-(6),8-(6),8-(6),8-(6)]
   101       77.32815       77.32815       77.32815    24[8-(24,24),8-(6),8-(6),8-(6),8-(6)]
   102       77.32815       77.32815       77.32815    24[8-(24,24),8-(6),8-(6),8-(6),8-(6)]
   103   73.713832269   73.713832269   73.713832269    24[8-(24,24),8-(6),8-(6),8-(6),8-(6)]
   104   71.366665156   71.366665156   71.366665156    24[8-(24,24),8-(6),8-(6),8-(6),8-(6)]
   105  82.6119824895  82.6119824895  82.6119824895    24[8-(24,24),8-(6),8-(6),8-(6),8-(6)]
   106   88.570116447   88.570116447   88.570116447    24[8-(24,24),8-(6),8-(6),8-(6),8-(6)]
   107  72.0443175105  72.0443175105  72.0443175105    24[8-(24,24),8-(6),8-(6),8-(6),8-(6)]
   108   66.086183553   66.086183553   66.086183553    24[8-(24,24),8-(6),8-(6),8-(6),8-(6)]
   109  75.6586352415  75.6586352415  75.6586352415    24[8-(24,24),8-(6),8-(6),8-(6),8-(6)]
   110   72.047668397   72.047668397   72.047668397    24[8-(24,24),8-(6),8-(6),8-(6),8-(6)]
   111  78.9976647585  78.9976647585  78.9976647585    24[8-(24,24),8-(6),8-(6),8-(6),8-(6)]
   112   82.608631603   82.608631603   82.608631603    24[8-(24,24),8-(6),8-(6),8-(6),8-(6)]
   113  82.6119824895  82.6119824895  82.6119824895    24[8-(24,24),8-(6),8-(6),8-(6),8-(6)]
   114   88.570116447   88.570116447   88.570116447    24[8-(24,24),8-(6),8-(6),8-(6),8-(6)]
   115  75.6586352415  75.6586352415  75.6586352415    24[8-(24,24),8-(6),8-(6),8-(6),8-(6)]
   116   72.047668397   72.047668397   72.047668397    24[8-(24,24),8-(6),8-(6),8-(6),8-(6)]
   117  72.0443175105  72.0443175105  72.0443175105    24[8-(24,24),8-(6),8-(6),8-(6),8-(6)]
   118   66.086183553   66.086183553   66.086183553    24[8-(24,24),8-(6),8-(6),8-(6),8-(6)]
   119  78.9976647585  78.9976647585  78.9976647585    24[8-(24,24),8-(6),8-(6),8-(6),8-(6)]
   120   82.608631603   82.608631603   82.608631603    24[8-(24,24),8-(6),8-(6),8-(6),8-(6)]
   121  53.2216147585  53.2216147585  53.2216147585    24[8-(24,24),8-(6),8-(6),8-(6),8-(6)]
   122   56.832581603   56.832581603   56.832581603    24[8-(24,24),8-(6),8-(6),8-(6),8-(6)]
   123  46.2682675105  46.2682675105  46.2682675105    24[8-(24,24),8-(6),8-(6),8-(6),8-(6)]
   124   40.310133553   40.310133553   40.310133553    24[8-(24,24),8-(6),8-(6),8-(6),8-(6)]
   125  49.8825852415  49.8825852415  49.8825852415    24[8-(24,24),8-(6),8-(6),8-(6),8-(6)]
   126   46.271618397   46.271618397   46.271618397    24[8-(24,24),8-(6),8-(6),8-(6),8-(6)]
   127  56.8359324895  56.8359324895  56.8359324895    24[8-(24,24),8-(6),8-(6),8-(6),8-(6)]
   128   62.794066447   62.794066447   62.794066447    24[8-(24,24),8-(6),8-(6),8-(6),8-(6)]
   129        51.5521        51.5521        51.5521    24[8-(24,24),8-(6),8-(6),8-(6),8-(6)]
   130        51.5521        51.5521        51.5521    24[8-(24,24),8-(6),8-(6),8-(6),8-(6)]
   131   55.166417731   55.166417731   55.166417731    24[8-(24,24),8-(6),8-(6),8-(6),8-(6)]
   132   57.513584844   57.513584844   57.513584844    24[8-(24,24),8-(6),8-(6),8-(6),8-(6)]
   133   47.937782269   47.937782269   47.937782269    24[8-(24,24),8-(6),8-(6),8-(6),8-(6)]
   134   45.590615156   45.590615156   45.590615156    24[8-(24,24),8-(6),8-(6),8-(6),8-(6)]
   135        51.5521        51.5521        51.5521    24[8-(24,24),8-(6),8-(6),8-(6),8-(6)]
   136        51.5521        51.5521        51.5521    24[8-(24,24),8-(6),8-(6),8-(6),8-(6)]
   137  49.8825852415  49.8825852415  49.8825852415    24[8-(24,24),8-(6),8-(6),8-(6),8-(6)]
   138   46.271618397   46.271618397   46.271618397    24[8-(24,24),8-(6),8-(6),8-(6),8-(6)]
   139  53.2216147585  53.2216147585  53.2216147585    24[8-(24,24),8-(6),8-(6),8-(6),8-(6)]
   140   56.832581603   56.832581603   56.832581603    24[8-(24,24),8-(6),8-(6),8-(6),8-(6)]
   141  56.8359324895  56.8359324895  56.8359324895    24[8-(24,24),8-(6),8-(6),8-(6),8-(6)]
   142   62.794066447   62.794066447   62.794066447    24[8-(24,24),8-(6),8-(6),8-(6),8-(6)]
   143  46.2682675105  46.2682675105  46.2682675105    24[8-(24,24),8-(6),8-(6),8-(6),8-(6)]
   144   40.310133553   40.310133553   40.310133553    24[8-(24,24),8-(6),8-(6),8-(6),8-(6)]
   145       77.32815       77.32815       77.32815    24[8-(24,24),8-(6),8-(6),8-(6),8-(6)]
   146       77.32815       77.32815       77.32815    24[8-(24,24),8-(6),8-(6),8-(6),8-(6)]
   147   88.638165219   88.638165219   88.638165219    24[8-(24,24),8-(6),8-(6),8-(6),8-(6)]
   148   66.018134781   66.018134781   66.018134781    24[8-(24,24),8-(6),8-(6),8-(6),8-(6)]
   149   88.638165219   88.638165219   88.638165219    24[8-(24,24),8-(6),8-(6),8-(6),8-(6)]
   150   66.018134781   66.018134781   66.018134781    24[8-(24,24),8-(6),8-(6),8-(6),8-(6)]
   151   62.862115219   62.862115219   62.862115219    24[8-(24,24),8-(6),8-(6),8-(6),8-(6)]
   152   40.242084781   40.242084781   40.242084781    24[8-(24,24),8-(6),8-(6),8-(6),8-(6)]
   153        51.5521        51.5521        51.5521    24[8-(24,24),8-(6),8-(6),8-(6),8-(6)]
   154        51.5521        51.5521        51.5521    24[8-(24,24),8-(6),8-(6),8-(6),8-(6)]
   155   40.242084781   40.242084781   40.242084781    24[8-(24,24),8-(6),8-(6),8-(6),8-(6)]
   156   62.862115219   62.862115219   62.862115219    24[8-(24,24),8-(6),8-(6),8-(6),8-(6)]
   157  51.5518422395  51.5518422395  51.5518422395    24[8-(24,24),8-(6),8-(6),8-(6),8-(6)]
   158   27.437574183   27.437574183   27.437574183    24[8-(24,24),8-(6),8-(6),8-(6),8-(6)]
   159   75.666110296   75.666110296   75.666110296    24[8-(24,24),8-(6),8-(6),8-(6),8-(6)]
   160  51.5518422395  51.5518422395  51.5518422395    24[8-(24,24),8-(6),8-(6),8-(6),8-(6)]
   161  64.0831267075  64.0831267075  64.0831267075    24[8-(24,24),8-(6),8-(6),8-(6),8-(6)]
   162  39.0205577715  39.0205577715  39.0205577715    24[8-(24,24),8-(6),8-(6),8-(6),8-(6)]
   163   63.134825828   63.134825828   63.134825828    24[8-(24,24),8-(6),8-(6),8-(6),8-(6)]
   164   39.968858651   39.968858651   39.968858651    24[8-(24,24),8-(6),8-(6),8-(6),8-(6)]
   165   39.968858651   39.968858651   39.968858651    24[8-(24,24),8-(6),8-(6),8-(6),8-(6)]
   166  39.0205577715  39.0205577715  39.0205577715    24[8-(24,24),8-(6),8-(6),8-(6),8-(6)]
   167   63.134825828   63.134825828   63.134825828    24[8-(24,24),8-(6),8-(6),8-(6),8-(6)]
   168  64.0831267075  64.0831267075  64.0831267075    24[8-(24,24),8-(6),8-(6),8-(6),8-(6)]
   169  64.0836422285  64.0836422285  64.0836422285    24[8-(24,24),8-(6),8-(6),8-(6),8-(6)]
   170   37.359291349   37.359291349   37.359291349    24[8-(24,24),8-(6),8-(6),8-(6),8-(6)]
   171  39.0210732925  39.0210732925  39.0210732925    24[8-(24,24),8-(6),8-(6),8-(6),8-(6)]
   172   65.745424172   65.745424172   65.745424172    24[8-(24,24),8-(6),8-(6),8-(6),8-(6)]
   173   53.214139704   53.214139704   53.214139704    24[8-(24,24),8-(6),8-(6),8-(6),8-(6)]
   174  51.5523577605  51.5523577605  51.5523577605    24[8-(24,24),8-(6),8-(6),8-(6),8-(6)]
   175  51.5523577605  51.5523577605  51.5523577605    24[8-(24,24),8-(6),8-(6),8-(6),8-(6)]
   176   49.890575817   49.890575817   49.890575817    24[8-(24,24),8-(6),8-(6),8-(6),8-(6)]
   177   37.359291349   37.359291349   37.359291349    24[8-(24,24),8-(6),8-(6),8-(6),8-(6)]
   178   65.745424172   65.745424172   65.745424172    24[8-(24,24),8-(6),8-(6),8-(6),8-(6)]
   179  64.0836422285  64.0836422285  64.0836422285    24[8-(24,24),8-(6),8-(6),8-(6),8-(6)]
   180  39.0210732925  39.0210732925  39.0210732925    24[8-(24,24),8-(6),8-(6),8-(6),8-(6)]
   181  42.5802302765  42.5802302765  42.5802302765    24[8-(24,24),8-(6),8-(6),8-(6),8-(6)]
   182  73.4119947235  73.4119947235  73.4119947235    24[8-(24,24),8-(6),8-(6),8-(6),8-(6)]
   183  29.6922052765  29.6922052765  29.6922052765    24[8-(24,24),8-(6),8-(6),8-(6),8-(6)]
   184  60.5239697235  60.5239697235  60.5239697235    24[8-(24,24),8-(6),8-(6),8-(6),8-(6)]
   185      38.664075      38.664075      38.664075    24[8-(24,24),8-(6),8-(6),8-(6),8-(6)]
   186      64.440125      64.440125      64.440125    24[8-(24,24),8-(6),8-(6),8-(6),8-(6)]
   187   33.608360553   33.608360553   33.608360553    24[8-(24,24),8-(6),8-(6),8-(6),8-(6)]
   188   69.495839447   69.495839447   69.495839447    24[8-(24,24),8-(6),8-(6),8-(6),8-(6)]
   189  60.5239697235  60.5239697235  60.5239697235    24[8-(24,24),8-(6),8-(6),8-(6),8-(6)]
   190  55.4682552765  55.4682552765  55.4682552765    24[8-(24,24),8-(6),8-(6),8-(6),8-(6)]
   191  42.5802302765  42.5802302765  42.5802302765    24[8-(24,24),8-(6),8-(6),8-(6),8-(6)]
   192  47.6359447235  47.6359447235  47.6359447235    24[8-(24,24),8-(6),8-(6),8-(6),8-(6)]
   193  60.5239697235  60.5239697235  60.5239697235    24[8-(24,24),8-(6),8-(6),8-(6),8-(6)]
   194  55.4682552765  55.4682552765  55.4682552765    24[8-(24,24),8-(6),8-(6),8-(6),8-(6)]
   195  47.6359447235  47.6359447235  47.6359447235    24[8-(24,24),8-(6),8-(6),8-(6),8-(6)]
   196  42.5802302765  42.5802302765  42.5802302765    24[8-(24,24),8-(6),8-(6),8-(6),8-(6)]
   197      38.664075      38.664075      38.664075    24[8-(24,24),8-(6),8-(6),8-(6),8-(6)]
   198      64.440125      64.440125      64.440125    24[8-(24,24),8-(6),8-(6),8-(6),8-(6)]
   199   69.495839447   69.495839447   69.495839447    24[8-(24,24),8-(6),8-(6),8-(6),8-(6)]
   200   33.608360553   33.608360553   33.608360553    24[8-(24,24),8-(6),8-(6),8-(6),8-(6)]
   201  42.5802302765  42.5802302765  42.5802302765    24[8-(24,24),8-(6),8-(6),8-(6),8-(6)]
   202  73.4119947235  73.4119947235  73.4119947235    24[8-(24,24),8-(6),8-(6),8-(6),8-(6)]
   203  60.5239697235  60.5239697235  60.5239697235    24[8-(24,24),8-(6),8-(6),8-(6),8-(6)]
   204  29.6922052765  29.6922052765  29.6922052765    24[8-(24,24),8-(6),8-(6),8-(6),8-(6)]
   205  81.9990280205  81.9990280205  81.9990280205    8[6-(6,8),24-(8,8,8,8)]
   206   79.765533288   79.765533288   79.765533288    8[6-(6,8),24-(8,8,8,8)]
   207  78.7089729985  78.7089729985  78.7089729985    8[6-(6,8),24-(8,8,8,8)]
   208  24.3395507335  24.3395507335  24.3395507335    8[6-(6,8),24-(8,8,8,8)]
   209  52.9550904015  52.9550904015  52.9550904015    8[6-(6,8),24-(8,8,8,8)]
   210   83.623692452   83.623692452   83.623692452    8[6-(6,8),24-(8,8,8,8)]
   211  82.7439558655  82.7439558655  82.7439558655    8[6-(6,8),24-(8,8,8,8)]
   212   85.453276481   85.453276481   85.453276481    8[6-(6,8),24-(8,8,8,8)]
   213   90.106369027   90.106369027   90.106369027    8[6-(6,8),24-(8,8,8,8)]
   214   86.737439292   86.737439292   86.737439292    8[6-(6,8),24-(8,8,8,8)]
   215  84.5859123985  84.5859123985  84.5859123985    8[6-(6,8),24-(8,8,8,8)]
   216  59.9522569345  59.9522569345  59.9522569345    8[6-(6,8),24-(8,8,8,8)]
   217  18.2450614715  18.2450614715  18.2450614715    8[6-(6,8),24-(8,8,8,8)]
   218  58.0773070575  58.0773070575  58.0773070575    8[6-(6,8),24-(8,8,8,8)]
   219   45.882915563   45.882915563   45.882915563    8[6-(6,8),24-(8,8,8,8)]
   220  57.1581331145  57.1581331145  57.1581331145    8[6-(6,8),24-(8,8,8,8)]
   221  58.9665807825  58.9665807825  58.9665807825    8[6-(6,8),24-(8,8,8,8)]
   222  76.0406363025  76.0406363025  76.0406363025    8[6-(6,8),24-(8,8,8,8)]
   223   76.042440626   76.042440626   76.042440626    8[6-(6,8),24-(8,8,8,8)]
   224  78.6074153615  78.6074153615  78.6074153615    8[6-(6,8),24-(8,8,8,8)]
   225  26.8888020785  26.8888020785  26.8888020785    8[6-(6,8),24-(8,8,8,8)]
   226  28.1616234275  28.1616234275  28.1616234275    8[6-(6,8),24-(8,8,8,8)]
   227   76.047595836   76.047595836   76.047595836    8[6-(6,8),24-(8,8,8,8)]
   228  78.6027756725  78.6027756725  78.6027756725    8[6-(6,8),24-(8,8,8,8)]
   229   74.921182451   74.921182451   74.921182451    8[6-(6,8),24-(8,8,8,8)]
   230   80.964635134   80.964635134   80.964635134    8[6-(6,8),24-(8,8,8,8)]
   231   76.216171203   76.216171203   76.216171203    8[6-(6,8),24-(8,8,8,8)]
   232  79.6869163355  79.6869163355  79.6869163355    8[6-(6,8),24-(8,8,8,8)]
   233  30.8825432655  30.8825432655  30.8825432655    8[6-(6,8),24-(8,8,8,8)]
   234  28.4059803815  28.4059803815  28.4059803815    8[6-(6,8),24-(8,8,8,8)]
   235  31.8274932585  31.8274932585  31.8274932585    8[6-(6,8),24-(8,8,8,8)]
   236   29.429547327   29.429547327   29.429547327    8[6-(6,8),24-(8,8,8,8)]
   237  30.6268448495  30.6268448495  30.6268448495    8[6-(6,8),24-(8,8,8,8)]
   238  30.4654867765  30.4654867765  30.4654867765    8[6-(6,8),24-(8,8,8,8)]
   239  78.6156636975  78.6156636975  78.6156636975    8[6-(6,8),24-(8,8,8,8)]
   240   78.613859374   78.613859374   78.613859374    8[6-(6,8),24-(8,8,8,8)]
   241  76.0488846385  76.0488846385  76.0488846385    8[6-(6,8),24-(8,8,8,8)]
   242  24.6632979215  24.6632979215  24.6632979215    8[6-(6,8),24-(8,8,8,8)]
   243  74.9425765725  74.9425765725  74.9425765725    8[6-(6,8),24-(8,8,8,8)]
   244   78.608704164   78.608704164   78.608704164    8[6-(6,8),24-(8,8,8,8)]
   245  76.0535243275  76.0535243275  76.0535243275    8[6-(6,8),24-(8,8,8,8)]
   246   79.735117549   79.735117549   79.735117549    8[6-(6,8),24-(8,8,8,8)]
   247   73.691664866   73.691664866   73.691664866    8[6-(6,8),24-(8,8,8,8)]
   248   78.440128797   78.440128797   78.440128797    8[6-(6,8),24-(8,8,8,8)]
   249  74.9693836645  74.9693836645  74.9693836645    8[6-(6,8),24-(8,8,8,8)]
   250  72.2216567345  72.2216567345  72.2216567345    8[6-(6,8),24-(8,8,8,8)]
   251  23.1461196185  23.1461196185  23.1461196185    8[6-(6,8),24-(8,8,8,8)]
   252  71.2767067415  71.2767067415  71.2767067415    8[6-(6,8),24-(8,8,8,8)]
   253   73.674652673   73.674652673   73.674652673    8[6-(6,8),24-(8,8,8,8)]
   254  72.4773551505  72.4773551505  72.4773551505    8[6-(6,8),24-(8,8,8,8)]
   255  72.6387132235  72.6387132235  72.6387132235    8[6-(6,8),24-(8,8,8,8)]
   256  72.6572719795  72.6572719795  72.6572719795    8[6-(6,8),24-(8,8,8,8)]
   257   74.890766712   74.890766712   74.890766712    8[6-(6,8),24-(8,8,8,8)]
   258  75.9473270015  75.9473270015  75.9473270015    8[6-(6,8),24-(8,8,8,8)]
   259  27.2125492665  27.2125492665  27.2125492665    8[6-(6,8),24-(8,8,8,8)]
   260  50.1491095985  50.1491095985  50.1491095985    8[6-(6,8),24-(8,8,8,8)]
   261   71.032607548   71.032607548   71.032607548    8[6-(6,8),24-(8,8,8,8)]
   262  71.9123441345  71.9123441345  71.9123441345    8[6-(6,8),24-(8,8,8,8)]
   263   69.203023519   69.203023519   69.203023519    8[6-(6,8),24-(8,8,8,8)]
   264   64.549930973   64.549930973   64.549930973    8[6-(6,8),24-(8,8,8,8)]
   265   67.918860708   67.918860708   67.918860708    8[6-(6,8),24-(8,8,8,8)]
   266  70.0703876015  70.0703876015  70.0703876015    8[6-(6,8),24-(8,8,8,8)]
   267  43.1519430655  43.1519430655  43.1519430655    8[6-(6,8),24-(8,8,8,8)]
   268  33.3070385285  33.3070385285  33.3070385285    8[6-(6,8),24-(8,8,8,8)]
   269  45.0268929425  45.0268929425  45.0268929425    8[6-(6,8),24-(8,8,8,8)]
   270   57.221284437   57.221284437   57.221284437    8[6-(6,8),24-(8,8,8,8)]
   271  45.9460668855  45.9460668855  45.9460668855    8[6-(6,8),24-(8,8,8,8)]
   272  44.1376192175  44.1376192175  44.1376192175    8[6-(6,8),24-(8,8,8,8)]
   273  84.4018714015  84.4018714015  84.4018714015    8[6-(6,8),24-(8,8,8,8)]
   274   82.167861148   82.167861148   82.167861148    8[6-(6,8),24-(8,8,8,8)]
   275   88.611873648   88.611873648   88.611873648    8[6-(6,8),24-(8,8,8,8)]
   276   12.910192403   12.910192403   12.910192403    8[6-(6,8),24-(8,8,8,8)]
   277  63.6629770925  63.6629770925  63.6629770925    8[6-(6,8),24-(8,8,8,8)]
   278   88.446391407   88.446391407   88.446391407    8[6-(6,8),24-(8,8,8,8)]
   279   88.544855918   88.544855918   88.544855918    8[6-(6,8),24-(8,8,8,8)]
   280   90.346601813   90.346601813   90.346601813    8[6-(6,8),24-(8,8,8,8)]
   281  87.5862446185  87.5862446185  87.5862446185    8[6-(6,8),24-(8,8,8,8)]
   282  92.6919646025  92.6919646025  92.6919646025    8[6-(6,8),24-(8,8,8,8)]
   283   89.379484417   89.379484417   89.379484417    8[6-(6,8),24-(8,8,8,8)]
   284   69.603583336   69.603583336   69.603583336    8[6-(6,8),24-(8,8,8,8)]
   285  10.4875014635  10.4875014635  10.4875014635    8[6-(6,8),24-(8,8,8,8)]
   286   67.680174485   67.680174485   67.680174485    8[6-(6,8),24-(8,8,8,8)]
   287   61.972325973   61.972325973   61.972325973    8[6-(6,8),24-(8,8,8,8)]
   288   65.410335522   65.410335522   65.410335522    8[6-(6,8),24-(8,8,8,8)]
   289  65.4776110125  65.4776110125  65.4776110125    8[6-(6,8),24-(8,8,8,8)]
   290  70.2544285985  70.2544285985  70.2544285985    8[6-(6,8),24-(8,8,8,8)]
   291   72.488438852   72.488438852   72.488438852    8[6-(6,8),24-(8,8,8,8)]
   292   66.044426352   66.044426352   66.044426352    8[6-(6,8),24-(8,8,8,8)]
   293   38.641907597   38.641907597   38.641907597    8[6-(6,8),24-(8,8,8,8)]
   294  39.4412229075  39.4412229075  39.4412229075    8[6-(6,8),24-(8,8,8,8)]
   295   66.209908593   66.209908593   66.209908593    8[6-(6,8),24-(8,8,8,8)]
   296   66.111444082   66.111444082   66.111444082    8[6-(6,8),24-(8,8,8,8)]
   297   64.309698187   64.309698187   64.309698187    8[6-(6,8),24-(8,8,8,8)]
   298  67.0700553815  67.0700553815  67.0700553815    8[6-(6,8),24-(8,8,8,8)]
   299  61.9643353975  61.9643353975  61.9643353975    8[6-(6,8),24-(8,8,8,8)]
   300   65.276815583   65.276815583   65.276815583    8[6-(6,8),24-(8,8,8,8)]
   301   33.500616664   33.500616664   33.500616664    8[6-(6,8),24-(8,8,8,8)]
   302  41.0645985365  41.0645985365  41.0645985365    8[6-(6,8),24-(8,8,8,8)]
   303   35.424025515   35.424025515   35.424025515    8[6-(6,8),24-(8,8,8,8)]
   304   41.131874027   41.131874027   41.131874027    8[6-(6,8),24-(8,8,8,8)]
   305   37.693864478   37.693864478   37.693864478    8[6-(6,8),24-(8,8,8,8)]
   306  37.6265889875  37.6265889875  37.6265889875    8[6-(6,8),24-(8,8,8,8)]
   307  76.2128203165  76.2128203165  76.2128203165    8[6-(6,8),24-(8,8,8,8)]
   308   76.211531514   76.211531514   76.211531514    8[6-(6,8),24-(8,8,8,8)]
   309   66.145983989   66.145983989   66.145983989    8[6-(6,8),24-(8,8,8,8)]
   310   36.092656252   36.092656252   36.092656252    8[6-(6,8),24-(8,8,8,8)]
   311  64.2346898815  64.2346898815  64.2346898815    8[6-(6,8),24-(8,8,8,8)]
   312   73.786005209   73.786005209   73.786005209    8[6-(6,8),24-(8,8,8,8)]
   313   70.252624275   70.252624275   70.252624275    8[6-(6,8),24-(8,8,8,8)]
   314   74.841792217   74.841792217   74.841792217    8[6-(6,8),24-(8,8,8,8)]
   315  76.2117892745  76.2117892745  76.2117892745    8[6-(6,8),24-(8,8,8,8)]
   316  72.4856034865  72.4856034865  72.4856034865    8[6-(6,8),24-(8,8,8,8)]
   317   70.175811646   70.175811646   70.175811646    8[6-(6,8),24-(8,8,8,8)]
   318   62.570330333   62.570330333   62.570330333    8[6-(6,8),24-(8,8,8,8)]
   319  30.9036796265  30.9036796265  30.9036796265    8[6-(6,8),24-(8,8,8,8)]
   320   61.673839314   61.673839314   61.673839314    8[6-(6,8),24-(8,8,8,8)]
   321   57.585242263   57.585242263   57.585242263    8[6-(6,8),24-(8,8,8,8)]
   322   64.225152743   64.225152743   64.225152743    8[6-(6,8),24-(8,8,8,8)]
   323  66.1276829935  66.1276829935  66.1276829935    8[6-(6,8),24-(8,8,8,8)]
   324  78.4434796835  78.4434796835  78.4434796835    8[6-(6,8),24-(8,8,8,8)]
   325   78.444768486   78.444768486   78.444768486    8[6-(6,8),24-(8,8,8,8)]
   326   88.510316011   88.510316011   88.510316011    8[6-(6,8),24-(8,8,8,8)]
   327   15.459443748   15.459443748   15.459443748    8[6-(6,8),24-(8,8,8,8)]
   328  38.8695101185  38.8695101185  38.8695101185    8[6-(6,8),24-(8,8,8,8)]
   329   80.870294791   80.870294791   80.870294791    8[6-(6,8),24-(8,8,8,8)]
   330   84.403675725   84.403675725   84.403675725    8[6-(6,8),24-(8,8,8,8)]
   331   79.814507783   79.814507783   79.814507783    8[6-(6,8),24-(8,8,8,8)]
   332  78.4445107255  78.4445107255  78.4445107255    8[6-(6,8),24-(8,8,8,8)]
   333  82.1706965135  82.1706965135  82.1706965135    8[6-(6,8),24-(8,8,8,8)]
   334   84.480488354   84.480488354   84.480488354    8[6-(6,8),24-(8,8,8,8)]
   335   40.533869667   40.533869667   40.533869667    8[6-(6,8),24-(8,8,8,8)]
   336  20.6484203735  20.6484203735  20.6484203735    8[6-(6,8),24-(8,8,8,8)]
   337   41.430360686   41.430360686   41.430360686    8[6-(6,8),24-(8,8,8,8)]
   338   45.518957737   45.518957737   45.518957737    8[6-(6,8),24-(8,8,8,8)]
   339   38.879047257   38.879047257   38.879047257    8[6-(6,8),24-(8,8,8,8)]
   340  36.9765170065  36.9765170065  36.9765170065    8[6-(6,8),24-(8,8,8,8)]
   341   83.114357704   83.114357704   83.114357704    8[6-(6,8),24-(8,8,8,8)]
   342   80.882151774   80.882151774   80.882151774    8[6-(6,8),24-(8,8,8,8)]
   343  89.8911390095  89.8911390095  89.8911390095    8[6-(6,8),24-(8,8,8,8)]
   344  14.0229444815  14.0229444815  14.0229444815    8[6-(6,8),24-(8,8,8,8)]
   345    40.27250052    40.27250052    40.27250052    8[6-(6,8),24-(8,8,8,8)]
   346   87.165837243   87.165837243   87.165837243    8[6-(6,8),24-(8,8,8,8)]
   347  89.8194815905  89.8194815905  89.8194815905    8[6-(6,8),24-(8,8,8,8)]
   348   87.939634264   87.939634264   87.939634264    8[6-(6,8),24-(8,8,8,8)]
   349  91.2227297525  91.2227297525  91.2227297525    8[6-(6,8),24-(8,8,8,8)]
   350  91.5799858055  91.5799858055  91.5799858055    8[6-(6,8),24-(8,8,8,8)]
   351  91.7382507525  91.7382507525  91.7382507525    8[6-(6,8),24-(8,8,8,8)]
   352  48.9340266015  48.9340266015  48.9340266015    8[6-(6,8),24-(8,8,8,8)]
   353   13.117431845   13.117431845   13.117431845    8[6-(6,8),24-(8,8,8,8)]
   354  47.9555677435  47.9555677435  47.9555677435    8[6-(6,8),24-(8,8,8,8)]
   355     39.8497733     39.8497733     39.8497733    8[6-(6,8),24-(8,8,8,8)]
   356  44.4850803715  44.4850803715  44.4850803715    8[6-(6,8),24-(8,8,8,8)]
   357   44.390997789   44.390997789   44.390997789    8[6-(6,8),24-(8,8,8,8)]
   358   74.925306619   74.925306619   74.925306619    8[6-(6,8),24-(8,8,8,8)]
   359    74.92582214    74.92582214    74.92582214    8[6-(6,8),24-(8,8,8,8)]
   360  67.4252493505  67.4252493505  67.4252493505    8[6-(6,8),24-(8,8,8,8)]
   361  37.2054083305  37.2054083305  37.2054083305    8[6-(6,8),24-(8,8,8,8)]
   362   40.844213309   40.844213309   40.844213309    8[6-(6,8),24-(8,8,8,8)]
   363   72.505451045   72.505451045   72.505451045    8[6-(6,8),24-(8,8,8,8)]
   364  71.5272499475  71.5272499475  71.5272499475    8[6-(6,8),24-(8,8,8,8)]
   365   72.434824668   72.434824668   72.434824668    8[6-(6,8),24-(8,8,8,8)]
   366  79.8482744085  79.8482744085  79.8482744085    8[6-(6,8),24-(8,8,8,8)]
   367  71.3736246895  71.3736246895  71.3736246895    8[6-(6,8),24-(8,8,8,8)]
   368  72.5345779815  72.5345779815  72.5345779815    8[6-(6,8),24-(8,8,8,8)]
   369  41.9007735985  41.9007735985  41.9007735985    8[6-(6,8),24-(8,8,8,8)]
   370   33.533610008   33.533610008   33.533610008    8[6-(6,8),24-(8,8,8,8)]
   371  41.9492325725  41.9492325725  41.9492325725    8[6-(6,8),24-(8,8,8,8)]
   372    35.46268959    35.46268959    35.46268959    8[6-(6,8),24-(8,8,8,8)]
   373  43.2998975925  43.2998975925  43.2998975925    8[6-(6,8),24-(8,8,8,8)]
   374    45.04106977    45.04106977    45.04106977    8[6-(6,8),24-(8,8,8,8)]
   375   71.541942296   71.541942296   71.541942296    8[6-(6,8),24-(8,8,8,8)]
   376   73.774148226   73.774148226   73.774148226    8[6-(6,8),24-(8,8,8,8)]
   377  64.7651609905  64.7651609905  64.7651609905    8[6-(6,8),24-(8,8,8,8)]
   378  37.5291555185  37.5291555185  37.5291555185    8[6-(6,8),24-(8,8,8,8)]
   379    62.83169948    62.83169948    62.83169948    8[6-(6,8),24-(8,8,8,8)]
   380   67.490462757   67.490462757   67.490462757    8[6-(6,8),24-(8,8,8,8)]
   381  64.8368184095  64.8368184095  64.8368184095    8[6-(6,8),24-(8,8,8,8)]
   382   66.716665736   66.716665736   66.716665736    8[6-(6,8),24-(8,8,8,8)]
   383  63.4335702475  63.4335702475  63.4335702475    8[6-(6,8),24-(8,8,8,8)]
   384  63.0763141945  63.0763141945  63.0763141945    8[6-(6,8),24-(8,8,8,8)]
   385  62.9180492475  62.9180492475  62.9180492475    8[6-(6,8),24-(8,8,8,8)]
   386  54.1701733985  54.1701733985  54.1701733985    8[6-(6,8),24-(8,8,8,8)]
   387   38.434668155   38.434668155   38.434668155    8[6-(6,8),24-(8,8,8,8)]
   388  55.1486322565  55.1486322565  55.1486322565    8[6-(6,8),24-(8,8,8,8)]
   389     63.2544267     63.2544267     63.2544267    8[6-(6,8),24-(8,8,8,8)]
   390  58.6191196285  58.6191196285  58.6191196285    8[6-(6,8),24-(8,8,8,8)]
   391   58.713202211   58.713202211   58.713202211    8[6-(6,8),24-(8,8,8,8)]
   392   79.730993381   79.730993381   79.730993381    8[6-(6,8),24-(8,8,8,8)]
   393    79.73047786    79.73047786    79.73047786    8[6-(6,8),24-(8,8,8,8)]
   394  87.2310506495  87.2310506495  87.2310506495    8[6-(6,8),24-(8,8,8,8)]
   395  14.3466916695  14.3466916695  14.3466916695    8[6-(6,8),24-(8,8,8,8)]
   396   62.259986691   62.259986691   62.259986691    8[6-(6,8),24-(8,8,8,8)]
   397   82.150848955   82.150848955   82.150848955    8[6-(6,8),24-(8,8,8,8)]
   398  83.1290500525  83.1290500525  83.1290500525    8[6-(6,8),24-(8,8,8,8)]
   399   82.221475332   82.221475332   82.221475332    8[6-(6,8),24-(8,8,8,8)]
   400  74.8080255915  74.8080255915  74.8080255915    8[6-(6,8),24-(8,8,8,8)]
   401  83.2826753105  83.2826753105  83.2826753105    8[6-(6,8),24-(8,8,8,8)]
   402  82.1217220185  82.1217220185  82.1217220185    8[6-(6,8),24-(8,8,8,8)]
   403  61.2034264015  61.2034264015  61.2034264015    8[6-(6,8),24-(8,8,8,8)]
   404   18.018489992   18.018489992   18.018489992    8[6-(6,8),24-(8,8,8,8)]
   405  61.1549674275  61.1549674275  61.1549674275    8[6-(6,8),24-(8,8,8,8)]
   406    67.64151041    67.64151041    67.64151041    8[6-(6,8),24-(8,8,8,8)]
   407  59.8043024075  59.8043024075  59.8043024075    8[6-(6,8),24-(8,8,8,8)]
   408    58.06313023    58.06313023    58.06313023    8[6-(6,8),24-(8,8,8,8)]
   409   53.954943381   53.954943381   53.954943381    8[6-(6,8),24-(8,8,8,8)]
   410    53.95442786    53.95442786    53.95442786    8[6-(6,8),24-(8,8,8,8)]
   411  61.4550006495  61.4550006495  61.4550006495    8[6-(6,8),24-(8,8,8,8)]
   412  65.8987916695  65.8987916695  65.8987916695    8[6-(6,8),24-(8,8,8,8)]
   413   62.259986691   62.259986691   62.259986691    8[6-(6,8),24-(8,8,8,8)]
   414   56.374798955   56.374798955   56.374798955    8[6-(6,8),24-(8,8,8,8)]
   415  57.3530000525  57.3530000525  57.3530000525    8[6-(6,8),24-(8,8,8,8)]
   416   56.445425332   56.445425332   56.445425332    8[6-(6,8),24-(8,8,8,8)]
   417  49.0319755915  49.0319755915  49.0319755915    8[6-(6,8),24-(8,8,8,8)]
   418  57.5066253105  57.5066253105  57.5066253105    8[6-(6,8),24-(8,8,8,8)]
   419  56.3456720185  56.3456720185  56.3456720185    8[6-(6,8),24-(8,8,8,8)]
   420  61.2034264015  61.2034264015  61.2034264015    8[6-(6,8),24-(8,8,8,8)]
   421   69.570589992   69.570589992   69.570589992    8[6-(6,8),24-(8,8,8,8)]
   422  61.1549674275  61.1549674275  61.1549674275    8[6-(6,8),24-(8,8,8,8)]
   423    67.64151041    67.64151041    67.64151041    8[6-(6,8),24-(8,8,8,8)]
   424  59.8043024075  59.8043024075  59.8043024075    8[6-(6,8),24-(8,8,8,8)]
   425    58.06313023    58.06313023    58.06313023    8[6-(6,8),24-(8,8,8,8)]
   426   45.765892296   45.765892296   45.765892296    8[6-(6,8),24-(8,8,8,8)]
   427   47.998098226   47.998098226   47.998098226    8[6-(6,8),24-(8,8,8,8)]
   428  38.9891109905  38.9891109905  38.9891109905    8[6-(6,8),24-(8,8,8,8)]
   429  37.5291555185  37.5291555185  37.5291555185    8[6-(6,8),24-(8,8,8,8)]
   430    37.05564948    37.05564948    37.05564948    8[6-(6,8),24-(8,8,8,8)]
   431   41.714412757   41.714412757   41.714412757    8[6-(6,8),24-(8,8,8,8)]
   432  39.0607684095  39.0607684095  39.0607684095    8[6-(6,8),24-(8,8,8,8)]
   433   40.940615736   40.940615736   40.940615736    8[6-(6,8),24-(8,8,8,8)]
   434  37.6575202475  37.6575202475  37.6575202475    8[6-(6,8),24-(8,8,8,8)]
   435  37.3002641945  37.3002641945  37.3002641945    8[6-(6,8),24-(8,8,8,8)]
   436  37.1419992475  37.1419992475  37.1419992475    8[6-(6,8),24-(8,8,8,8)]
   437  28.3941233985  28.3941233985  28.3941233985    8[6-(6,8),24-(8,8,8,8)]
   438   38.434668155   38.434668155   38.434668155    8[6-(6,8),24-(8,8,8,8)]
   439  29.3725822565  29.3725822565  29.3725822565    8[6-(6,8),24-(8,8,8,8)]
   440     37.4783767     37.4783767     37.4783767    8[6-(6,8),24-(8,8,8,8)]
   441  32.8430696285  32.8430696285  32.8430696285    8[6-(6,8),24-(8,8,8,8)]
   442   32.937152211   32.937152211   32.937152211    8[6-(6,8),24-(8,8,8,8)]
   443   49.149256619   49.149256619   49.149256619    8[6-(6,8),24-(8,8,8,8)]
   444    49.14977214    49.14977214    49.14977214    8[6-(6,8),24-(8,8,8,8)]
   445  41.6491993505  41.6491993505  41.6491993505    8[6-(6,8),24-(8,8,8,8)]
   446  37.2054083305  37.2054083305  37.2054083305    8[6-(6,8),24-(8,8,8,8)]
   447   40.844213309   40.844213309   40.844213309    8[6-(6,8),24-(8,8,8,8)]
   448   46.729401045   46.729401045   46.729401045    8[6-(6,8),24-(8,8,8,8)]
   449  45.7511999475  45.7511999475  45.7511999475    8[6-(6,8),24-(8,8,8,8)]
   450   46.658774668   46.658774668   46.658774668    8[6-(6,8),24-(8,8,8,8)]
   451  54.0722244085  54.0722244085  54.0722244085    8[6-(6,8),24-(8,8,8,8)]
   452  45.5975746895  45.5975746895  45.5975746895    8[6-(6,8),24-(8,8,8,8)]
   453  46.7585279815  46.7585279815  46.7585279815    8[6-(6,8),24-(8,8,8,8)]
   454  41.9007735985  41.9007735985  41.9007735985    8[6-(6,8),24-(8,8,8,8)]
   455   33.533610008   33.533610008   33.533610008    8[6-(6,8),24-(8,8,8,8)]
   456  41.9492325725  41.9492325725  41.9492325725    8[6-(6,8),24-(8,8,8,8)]
   457    35.46268959    35.46268959    35.46268959    8[6-(6,8),24-(8,8,8,8)]
   458  43.2998975925  43.2998975925  43.2998975925    8[6-(6,8),24-(8,8,8,8)]
   459    45.04106977    45.04106977    45.04106977    8[6-(6,8),24-(8,8,8,8)]
   460   57.338307704   57.338307704   57.338307704    8[6-(6,8),24-(8,8,8,8)]
   461   55.106101774   55.106101774   55.106101774    8[6-(6,8),24-(8,8,8,8)]
   462  64.1150890095  64.1150890095  64.1150890095    8[6-(6,8),24-(8,8,8,8)]
   463  65.5750444815  65.5750444815  65.5750444815    8[6-(6,8),24-(8,8,8,8)]
   464    66.04855052    66.04855052    66.04855052    8[6-(6,8),24-(8,8,8,8)]
   465   61.389787243   61.389787243   61.389787243    8[6-(6,8),24-(8,8,8,8)]
   466  64.0434315905  64.0434315905  64.0434315905    8[6-(6,8),24-(8,8,8,8)]
   467   62.163584264   62.163584264   62.163584264    8[6-(6,8),24-(8,8,8,8)]
   468  65.4466797525  65.4466797525  65.4466797525    8[6-(6,8),24-(8,8,8,8)]
   469  65.8039358055  65.8039358055  65.8039358055    8[6-(6,8),24-(8,8,8,8)]
   470  65.9622007525  65.9622007525  65.9622007525    8[6-(6,8),24-(8,8,8,8)]
   471  74.7100766015  74.7100766015  74.7100766015    8[6-(6,8),24-(8,8,8,8)]
   472   64.669531845   64.669531845   64.669531845    8[6-(6,8),24-(8,8,8,8)]
   473  73.7316177435  73.7316177435  73.7316177435    8[6-(6,8),24-(8,8,8,8)]
   474     65.6258233     65.6258233     65.6258233    8[6-(6,8),24-(8,8,8,8)]
   475  70.2611303715  70.2611303715  70.2611303715    8[6-(6,8),24-(8,8,8,8)]
   476   70.167047789   70.167047789   70.167047789    8[6-(6,8),24-(8,8,8,8)]
   477  50.2645863025  50.2645863025  50.2645863025    8[6-(6,8),24-(8,8,8,8)]
   478   50.266390626   50.266390626   50.266390626    8[6-(6,8),24-(8,8,8,8)]
   479  52.8313653615  52.8313653615  52.8313653615    8[6-(6,8),24-(8,8,8,8)]
   480  52.6648520785  52.6648520785  52.6648520785    8[6-(6,8),24-(8,8,8,8)]
   481  53.9376734275  53.9376734275  53.9376734275    8[6-(6,8),24-(8,8,8,8)]
   482   50.271545836   50.271545836   50.271545836    8[6-(6,8),24-(8,8,8,8)]
   483  52.8267256725  52.8267256725  52.8267256725    8[6-(6,8),24-(8,8,8,8)]
   484   49.145132451   49.145132451   49.145132451    8[6-(6,8),24-(8,8,8,8)]
   485   55.188585134   55.188585134   55.188585134    8[6-(6,8),24-(8,8,8,8)]
   486   50.440121203   50.440121203   50.440121203    8[6-(6,8),24-(8,8,8,8)]
   487  53.9108663355  53.9108663355  53.9108663355    8[6-(6,8),24-(8,8,8,8)]
   488  56.6585932655  56.6585932655  56.6585932655    8[6-(6,8),24-(8,8,8,8)]
   489  54.1820303815  54.1820303815  54.1820303815    8[6-(6,8),24-(8,8,8,8)]
   490  57.6035432585  57.6035432585  57.6035432585    8[6-(6,8),24-(8,8,8,8)]
   491   55.205597327   55.205597327   55.205597327    8[6-(6,8),24-(8,8,8,8)]
   492  56.4028948495  56.4028948495  56.4028948495    8[6-(6,8),24-(8,8,8,8)]
   493  56.2415367765  56.2415367765  56.2415367765    8[6-(6,8),24-(8,8,8,8)]
   494  56.2229780205  56.2229780205  56.2229780205    8[6-(6,8),24-(8,8,8,8)]
   495   53.989483288   53.989483288   53.989483288    8[6-(6,8),24-(8,8,8,8)]
   496  52.9329229985  52.9329229985  52.9329229985    8[6-(6,8),24-(8,8,8,8)]
   497  50.1156007335  50.1156007335  50.1156007335    8[6-(6,8),24-(8,8,8,8)]
   498  52.9550904015  52.9550904015  52.9550904015    8[6-(6,8),24-(8,8,8,8)]
   499   57.847642452   57.847642452   57.847642452    8[6-(6,8),24-(8,8,8,8)]
   500  56.9679058655  56.9679058655  56.9679058655    8[6-(6,8),24-(8,8,8,8)]
   501   59.677226481   59.677226481   59.677226481    8[6-(6,8),24-(8,8,8,8)]
   502   64.330319027   64.330319027   64.330319027    8[6-(6,8),24-(8,8,8,8)]
   503   60.961389292   60.961389292   60.961389292    8[6-(6,8),24-(8,8,8,8)]
   504  58.8098623985  58.8098623985  58.8098623985    8[6-(6,8),24-(8,8,8,8)]
   505  59.9522569345  59.9522569345  59.9522569345    8[6-(6,8),24-(8,8,8,8)]
   506  44.0211114715  44.0211114715  44.0211114715    8[6-(6,8),24-(8,8,8,8)]
   507  58.0773070575  58.0773070575  58.0773070575    8[6-(6,8),24-(8,8,8,8)]
   508   45.882915563   45.882915563   45.882915563    8[6-(6,8),24-(8,8,8,8)]
   509  57.1581331145  57.1581331145  57.1581331145    8[6-(6,8),24-(8,8,8,8)]
   510  58.9665807825  58.9665807825  58.9665807825    8[6-(6,8),24-(8,8,8,8)]
   511  46.8812219795  46.8812219795  46.8812219795    8[6-(6,8),24-(8,8,8,8)]
   512   49.114716712   49.114716712   49.114716712    8[6-(6,8),24-(8,8,8,8)]
   513  50.1712770015  50.1712770015  50.1712770015    8[6-(6,8),24-(8,8,8,8)]
   514  52.9885992665  52.9885992665  52.9885992665    8[6-(6,8),24-(8,8,8,8)]
   515  50.1491095985  50.1491095985  50.1491095985    8[6-(6,8),24-(8,8,8,8)]
   516   45.256557548   45.256557548   45.256557548    8[6-(6,8),24-(8,8,8,8)]
   517  46.1362941345  46.1362941345  46.1362941345    8[6-(6,8),24-(8,8,8,8)]
   518   43.426973519   43.426973519   43.426973519    8[6-(6,8),24-(8,8,8,8)]
   519   38.773880973   38.773880973   38.773880973    8[6-(6,8),24-(8,8,8,8)]
   520   42.142810708   42.142810708   42.142810708    8[6-(6,8),24-(8,8,8,8)]
   521  44.2943376015  44.2943376015  44.2943376015    8[6-(6,8),24-(8,8,8,8)]
   522  43.1519430655  43.1519430655  43.1519430655    8[6-(6,8),24-(8,8,8,8)]
   523  59.0830885285  59.0830885285  59.0830885285    8[6-(6,8),24-(8,8,8,8)]
   524  45.0268929425  45.0268929425  45.0268929425    8[6-(6,8),24-(8,8,8,8)]
   525   57.221284437   57.221284437   57.221284437    8[6-(6,8),24-(8,8,8,8)]
   526  45.9460668855  45.9460668855  45.9460668855    8[6-(6,8),24-(8,8,8,8)]
   527  44.1376192175  44.1376192175  44.1376192175    8[6-(6,8),24-(8,8,8,8)]
   528  52.8396136975  52.8396136975  52.8396136975    8[6-(6,8),24-(8,8,8,8)]
   529   52.837809374   52.837809374   52.837809374    8[6-(6,8),24-(8,8,8,8)]
   530  50.2728346385  50.2728346385  50.2728346385    8[6-(6,8),24-(8,8,8,8)]
   531  50.4393479215  50.4393479215  50.4393479215    8[6-(6,8),24-(8,8,8,8)]
   532  49.1665265725  49.1665265725  49.1665265725    8[6-(6,8),24-(8,8,8,8)]
   533   52.832654164   52.832654164   52.832654164    8[6-(6,8),24-(8,8,8,8)]
   534  50.2774743275  50.2774743275  50.2774743275    8[6-(6,8),24-(8,8,8,8)]
   535   53.959067549   53.959067549   53.959067549    8[6-(6,8),24-(8,8,8,8)]
   536   47.915614866   47.915614866   47.915614866    8[6-(6,8),24-(8,8,8,8)]
   537   52.664078797   52.664078797   52.664078797    8[6-(6,8),24-(8,8,8,8)]
   538  49.1933336645  49.1933336645  49.1933336645    8[6-(6,8),24-(8,8,8,8)]
   539  46.4456067345  46.4456067345  46.4456067345    8[6-(6,8),24-(8,8,8,8)]
   540  48.9221696185  48.9221696185  48.9221696185    8[6-(6,8),24-(8,8,8,8)]
   541  45.5006567415  45.5006567415  45.5006567415    8[6-(6,8),24-(8,8,8,8)]
   542   47.898602673   47.898602673   47.898602673    8[6-(6,8),24-(8,8,8,8)]
   543  46.7013051505  46.7013051505  46.7013051505    8[6-(6,8),24-(8,8,8,8)]
   544  46.8626632235  46.8626632235  46.8626632235    8[6-(6,8),24-(8,8,8,8)]
   545  50.4367703165  50.4367703165  50.4367703165    8[6-(6,8),24-(8,8,8,8)]
   546   50.435481514   50.435481514   50.435481514    8[6-(6,8),24-(8,8,8,8)]
   547   40.369933989   40.369933989   40.369933989    8[6-(6,8),24-(8,8,8,8)]
   548   36.092656252   36.092656252   36.092656252    8[6-(6,8),24-(8,8,8,8)]
   549  38.4586398815  38.4586398815  38.4586398815    8[6-(6,8),24-(8,8,8,8)]
   550   48.009955209   48.009955209   48.009955209    8[6-(6,8),24-(8,8,8,8)]
   551   44.476574275   44.476574275   44.476574275    8[6-(6,8),24-(8,8,8,8)]
   552   49.065742217   49.065742217   49.065742217    8[6-(6,8),24-(8,8,8,8)]
   553  50.4357392745  50.4357392745  50.4357392745    8[6-(6,8),24-(8,8,8,8)]
   554  46.7095534865  46.7095534865  46.7095534865    8[6-(6,8),24-(8,8,8,8)]
   555   44.399761646   44.399761646   44.399761646    8[6-(6,8),24-(8,8,8,8)]
   556   36.794280333   36.794280333   36.794280333    8[6-(6,8),24-(8,8,8,8)]
   557  30.9036796265  30.9036796265  30.9036796265    8[6-(6,8),24-(8,8,8,8)]
   558   35.897789314   35.897789314   35.897789314    8[6-(6,8),24-(8,8,8,8)]
   559   31.809192263   31.809192263   31.809192263    8[6-(6,8),24-(8,8,8,8)]
   560   38.449102743   38.449102743   38.449102743    8[6-(6,8),24-(8,8,8,8)]
   561  40.3516329935  40.3516329935  40.3516329935    8[6-(6,8),24-(8,8,8,8)]
   562  52.6674296835  52.6674296835  52.6674296835    8[6-(6,8),24-(8,8,8,8)]
   563   52.668718486   52.668718486   52.668718486    8[6-(6,8),24-(8,8,8,8)]
   564   62.734266011   62.734266011   62.734266011    8[6-(6,8),24-(8,8,8,8)]
   565   67.011543748   67.011543748   67.011543748    8[6-(6,8),24-(8,8,8,8)]
   566  64.6455601185  64.6455601185  64.6455601185    8[6-(6,8),24-(8,8,8,8)]
   567   55.094244791   55.094244791   55.094244791    8[6-(6,8),24-(8,8,8,8)]
   568   58.627625725   58.627625725   58.627625725    8[6-(6,8),24-(8,8,8,8)]
   569   54.038457783   54.038457783   54.038457783    8[6-(6,8),24-(8,8,8,8)]
   570  52.6684607255  52.6684607255  52.6684607255    8[6-(6,8),24-(8,8,8,8)]
   571  56.3946465135  56.3946465135  56.3946465135    8[6-(6,8),24-(8,8,8,8)]
   572   58.704438354   58.704438354   58.704438354    8[6-(6,8),24-(8,8,8,8)]
   573   66.309919667   66.309919667   66.309919667    8[6-(6,8),24-(8,8,8,8)]
   574  72.2005203735  72.2005203735  72.2005203735    8[6-(6,8),24-(8,8,8,8)]
   575   67.206410686   67.206410686   67.206410686    8[6-(6,8),24-(8,8,8,8)]
   576   71.295007737   71.295007737   71.295007737    8[6-(6,8),24-(8,8,8,8)]
   577   64.655097257   64.655097257   64.655097257    8[6-(6,8),24-(8,8,8,8)]
   578  62.7525670065  62.7525670065  62.7525670065    8[6-(6,8),24-(8,8,8,8)]
   579  58.6258214015  58.6258214015  58.6258214015    8[6-(6,8),24-(8,8,8,8)]
   580   56.391811148   56.391811148   56.391811148    8[6-(6,8),24-(8,8,8,8)]
   581   62.835823648   62.835823648   62.835823648    8[6-(6,8),24-(8,8,8,8)]
   582   64.462292403   64.462292403   64.462292403    8[6-(6,8),24-(8,8,8,8)]
   583  63.6629770925  63.6629770925  63.6629770925    8[6-(6,8),24-(8,8,8,8)]
   584   62.670341407   62.670341407   62.670341407    8[6-(6,8),24-(8,8,8,8)]
   585   62.768805918   62.768805918   62.768805918    8[6-(6,8),24-(8,8,8,8)]
   586   64.570551813   64.570551813   64.570551813    8[6-(6,8),24-(8,8,8,8)]
   587  61.8101946185  61.8101946185  61.8101946185    8[6-(6,8),24-(8,8,8,8)]
   588  66.9159146025  66.9159146025  66.9159146025    8[6-(6,8),24-(8,8,8,8)]
   589   63.603434417   63.603434417   63.603434417    8[6-(6,8),24-(8,8,8,8)]
   590   69.603583336   69.603583336   69.603583336    8[6-(6,8),24-(8,8,8,8)]
   591  62.0396014635  62.0396014635  62.0396014635    8[6-(6,8),24-(8,8,8,8)]
   592   67.680174485   67.680174485   67.680174485    8[6-(6,8),24-(8,8,8,8)]
   593   61.972325973   61.972325973   61.972325973    8[6-(6,8),24-(8,8,8,8)]
   594   65.410335522   65.410335522   65.410335522    8[6-(6,8),24-(8,8,8,8)]
   595  65.4776110125  65.4776110125  65.4776110125    8[6-(6,8),24-(8,8,8,8)]
   596  44.4783785985  44.4783785985  44.4783785985    8[6-(6,8),24-(8,8,8,8)]
   597   46.712388852   46.712388852   46.712388852    8[6-(6,8),24-(8,8,8,8)]
   598   40.268376352   40.268376352   40.268376352    8[6-(6,8),24-(8,8,8,8)]
   599   38.641907597   38.641907597   38.641907597    8[6-(6,8),24-(8,8,8,8)]
   600  39.4412229075  39.4412229075  39.4412229075    8[6-(6,8),24-(8,8,8,8)]
   601   40.433858593   40.433858593   40.433858593    8[6-(6,8),24-(8,8,8,8)]
   602   40.335394082   40.335394082   40.335394082    8[6-(6,8),24-(8,8,8,8)]
   603   38.533648187   38.533648187   38.533648187    8[6-(6,8),24-(8,8,8,8)]
   604  41.2940053815  41.2940053815  41.2940053815    8[6-(6,8),24-(8,8,8,8)]
   605  36.1882853975  36.1882853975  36.1882853975    8[6-(6,8),24-(8,8,8,8)]
   606   39.500765583   39.500765583   39.500765583    8[6-(6,8),24-(8,8,8,8)]
   607   33.500616664   33.500616664   33.500616664    8[6-(6,8),24-(8,8,8,8)]
   608  41.0645985365  41.0645985365  41.0645985365    8[6-(6,8),24-(8,8,8,8)]
   609   35.424025515   35.424025515   35.424025515    8[6-(6,8),24-(8,8,8,8)]
   610   41.131874027   41.131874027   41.131874027    8[6-(6,8),24-(8,8,8,8)]
   611   37.693864478   37.693864478   37.693864478    8[6-(6,8),24-(8,8,8,8)]
   612  37.6265889875  37.6265889875  37.6265889875    8[6-(6,8),24-(8,8,8,8)]
   613  46.8812219795  46.8812219795  46.8812219795    8[6-(6,8),24-(8,8,8,8)]
   614   49.114716712   49.114716712   49.114716712    8[6-(6,8),24-(8,8,8,8)]
   615  50.1712770015  50.1712770015  50.1712770015    8[6-(6,8),24-(8,8,8,8)]
   616  52.9885992665  52.9885992665  52.9885992665    8[6-(6,8),24-(8,8,8,8)]
   617  50.1491095985  50.1491095985  50.1491095985    8[6-(6,8),24-(8,8,8,8)]
   618   45.256557548   45.256557548   45.256557548    8[6-(6,8),24-(8,8,8,8)]
   619  46.1362941345  46.1362941345  46.1362941345    8[6-(6,8),24-(8,8,8,8)]
   620   43.426973519   43.426973519   43.426973519    8[6-(6,8),24-(8,8,8,8)]
   621   38.773880973   38.773880973   38.773880973    8[6-(6,8),24-(8,8,8,8)]
   622   42.142810708   42.142810708   42.142810708    8[6-(6,8),24-(8,8,8,8)]
   623  44.2943376015  44.2943376015  44.2943376015    8[6-(6,8),24-(8,8,8,8)]
   624  43.1519430655  43.1519430655  43.1519430655    8[6-(6,8),24-(8,8,8,8)]
   625  59.0830885285  59.0830885285  59.0830885285    8[6-(6,8),24-(8,8,8,8)]
   626  45.0268929425  45.0268929425  45.0268929425    8[6-(6,8),24-(8,8,8,8)]
   627   57.221284437   57.221284437   57.221284437    8[6-(6,8),24-(8,8,8,8)]
   628  45.9460668855  45.9460668855  45.9460668855    8[6-(6,8),24-(8,8,8,8)]
   629  44.1376192175  44.1376192175  44.1376192175    8[6-(6,8),24-(8,8,8,8)]
   630  52.8396136975  52.8396136975  52.8396136975    8[6-(6,8),24-(8,8,8,8)]
   631   52.837809374   52.837809374   52.837809374    8[6-(6,8),24-(8,8,8,8)]
   632  50.2728346385  50.2728346385  50.2728346385    8[6-(6,8),24-(8,8,8,8)]
   633  50.4393479215  50.4393479215  50.4393479215    8[6-(6,8),24-(8,8,8,8)]
   634  49.1665265725  49.1665265725  49.1665265725    8[6-(6,8),24-(8,8,8,8)]
   635   52.832654164   52.832654164   52.832654164    8[6-(6,8),24-(8,8,8,8)]
   636  50.2774743275  50.2774743275  50.2774743275    8[6-(6,8),24-(8,8,8,8)]
   637   53.959067549   53.959067549   53.959067549    8[6-(6,8),24-(8,8,8,8)]
   638   47.915614866   47.915614866   47.915614866    8[6-(6,8),24-(8,8,8,8)]
   639   52.664078797   52.664078797   52.664078797    8[6-(6,8),24-(8,8,8,8)]
   640  49.1933336645  49.1933336645  49.1933336645    8[6-(6,8),24-(8,8,8,8)]
   641  46.4456067345  46.4456067345  46.4456067345    8[6-(6,8),24-(8,8,8,8)]
   642  48.9221696185  48.9221696185  48.9221696185    8[6-(6,8),24-(8,8,8,8)]
   643  45.5006567415  45.5006567415  45.5006567415    8[6-(6,8),24-(8,8,8,8)]
   644   47.898602673   47.898602673   47.898602673    8[6-(6,8),24-(8,8,8,8)]
   645  46.7013051505  46.7013051505  46.7013051505    8[6-(6,8),24-(8,8,8,8)]
   646  46.8626632235  46.8626632235  46.8626632235    8[6-(6,8),24-(8,8,8,8)]
   647  50.2645863025  50.2645863025  50.2645863025    8[6-(6,8),24-(8,8,8,8)]
   648   50.266390626   50.266390626   50.266390626    8[6-(6,8),24-(8,8,8,8)]
   649  52.8313653615  52.8313653615  52.8313653615    8[6-(6,8),24-(8,8,8,8)]
   650  52.6648520785  52.6648520785  52.6648520785    8[6-(6,8),24-(8,8,8,8)]
   651  53.9376734275  53.9376734275  53.9376734275    8[6-(6,8),24-(8,8,8,8)]
   652   50.271545836   50.271545836   50.271545836    8[6-(6,8),24-(8,8,8,8)]
   653  52.8267256725  52.8267256725  52.8267256725    8[6-(6,8),24-(8,8,8,8)]
   654   49.145132451   49.145132451   49.145132451    8[6-(6,8),24-(8,8,8,8)]
   655   55.188585134   55.188585134   55.188585134    8[6-(6,8),24-(8,8,8,8)]
   656   50.440121203   50.440121203   50.440121203    8[6-(6,8),24-(8,8,8,8)]
   657  53.9108663355  53.9108663355  53.9108663355    8[6-(6,8),24-(8,8,8,8)]
   658  56.6585932655  56.6585932655  56.6585932655    8[6-(6,8),24-(8,8,8,8)]
   659  54.1820303815  54.1820303815  54.1820303815    8[6-(6,8),24-(8,8,8,8)]
   660  57.6035432585  57.6035432585  57.6035432585    8[6-(6,8),24-(8,8,8,8)]
   661   55.205597327   55.205597327   55.205597327    8[6-(6,8),24-(8,8,8,8)]
   662  56.4028948495  56.4028948495  56.4028948495    8[6-(6,8),24-(8,8,8,8)]
   663  56.2415367765  56.2415367765  56.2415367765    8[6-(6,8),24-(8,8,8,8)]
   664  56.2229780205  56.2229780205  56.2229780205    8[6-(6,8),24-(8,8,8,8)]
   665   53.989483288   53.989483288   53.989483288    8[6-(6,8),24-(8,8,8,8)]
   666  52.9329229985  52.9329229985  52.9329229985    8[6-(6,8),24-(8,8,8,8)]
   667  50.1156007335  50.1156007335  50.1156007335    8[6-(6,8),24-(8,8,8,8)]
   668  52.9550904015  52.9550904015  52.9550904015    8[6-(6,8),24-(8,8,8,8)]
   669   57.847642452   57.847642452   57.847642452    8[6-(6,8),24-(8,8,8,8)]
   670  56.9679058655  56.9679058655  56.9679058655    8[6-(6,8),24-(8,8,8,8)]
   671   59.677226481   59.677226481   59.677226481    8[6-(6,8),24-(8,8,8,8)]
   672   64.330319027   64.330319027   64.330319027    8[6-(6,8),24-(8,8,8,8)]
   673   60.961389292   60.961389292   60.961389292    8[6-(6,8),24-(8,8,8,8)]
   674  58.8098623985  58.8098623985  58.8098623985    8[6-(6,8),24-(8,8,8,8)]
   675  59.9522569345  59.9522569345  59.9522569345    8[6-(6,8),24-(8,8,8,8)]
   676  44.0211114715  44.0211114715  44.0211114715    8[6-(6,8),24-(8,8,8,8)]
   677  58.0773070575  58.0773070575  58.0773070575    8[6-(6,8),24-(8,8,8,8)]
   678   45.882915563   45.882915563   45.882915563    8[6-(6,8),24-(8,8,8,8)]
   679  57.1581331145  57.1581331145  57.1581331145    8[6-(6,8),24-(8,8,8,8)]
   680  58.9665807825  58.9665807825  58.9665807825    8[6-(6,8),24-(8,8,8,8)]
   681  44.4783785985  44.4783785985  44.4783785985    8[6-(6,8),24-(8,8,8,8)]
   682   46.712388852   46.712388852   46.712388852    8[6-(6,8),24-(8,8,8,8)]
   683   40.268376352   40.268376352   40.268376352    8[6-(6,8),24-(8,8,8,8)]
   684   38.641907597   38.641907597   38.641907597    8[6-(6,8),24-(8,8,8,8)]
   685  39.4412229075  39.4412229075  39.4412229075    8[6-(6,8),24-(8,8,8,8)]
   686   40.433858593   40.433858593   40.433858593    8[6-(6,8),24-(8,8,8,8)]
   687   40.335394082   40.335394082   40.335394082    8[6-(6,8),24-(8,8,8,8)]
   688   38.533648187   38.533648187   38.533648187    8[6-(6,8),24-(8,8,8,8)]
   689  41.2940053815  41.2940053815  41.2940053815    8[6-(6,8),24-(8,8,8,8)]
   690  36.1882853975  36.1882853975  36.1882853975    8[6-(6,8),24-(8,8,8,8)]
   691   39.500765583   39.500765583   39.500765583    8[6-(6,8),24-(8,8,8,8)]
   692   33.500616664   33.500616664   33.500616664    8[6-(6,8),24-(8,8,8,8)]
   693  41.0645985365  41.0645985365  41.0645985365    8[6-(6,8),24-(8,8,8,8)]
   694   35.424025515   35.424025515   35.424025515    8[6-(6,8),24-(8,8,8,8)]
   695   41.131874027   41.131874027   41.131874027    8[6-(6,8),24-(8,8,8,8)]
   696   37.693864478   37.693864478   37.693864478    8[6-(6,8),24-(8,8,8,8)]
   697  37.6265889875  37.6265889875  37.6265889875    8[6-(6,8),24-(8,8,8,8)]
   698  58.6258214015  58.6258214015  58.6258214015    8[6-(6,8),24-(8,8,8,8)]
   699   56.391811148   56.391811148   56.391811148    8[6-(6,8),24-(8,8,8,8)]
   700   62.835823648   62.835823648   62.835823648    8[6-(6,8),24-(8,8,8,8)]
   701   64.462292403   64.462292403   64.462292403    8[6-(6,8),24-(8,8,8,8)]
   702  63.6629770925  63.6629770925  63.6629770925    8[6-(6,8),24-(8,8,8,8)]
   703   62.670341407   62.670341407   62.670341407    8[6-(6,8),24-(8,8,8,8)]
   704   62.768805918   62.768805918   62.768805918    8[6-(6,8),24-(8,8,8,8)]
   705   64.570551813   64.570551813   64.570551813    8[6-(6,8),24-(8,8,8,8)]
   706  61.8101946185  61.8101946185  61.8101946185    8[6-(6,8),24-(8,8,8,8)]
   707  66.9159146025  66.9159146025  66.9159146025    8[6-(6,8),24-(8,8,8,8)]
   708   63.603434417   63.603434417   63.603434417    8[6-(6,8),24-(8,8,8,8)]
   709   69.603583336   69.603583336   69.603583336    8[6-(6,8),24-(8,8,8,8)]
   710  62.0396014635  62.0396014635  62.0396014635    8[6-(6,8),24-(8,8,8,8)]
   711   67.680174485   67.680174485   67.680174485    8[6-(6,8),24-(8,8,8,8)]
   712   61.972325973   61.972325973   61.972325973    8[6-(6,8),24-(8,8,8,8)]
   713   65.410335522   65.410335522   65.410335522    8[6-(6,8),24-(8,8,8,8)]
   714  65.4776110125  65.4776110125  65.4776110125    8[6-(6,8),24-(8,8,8,8)]
   715  52.6674296835  52.6674296835  52.6674296835    8[6-(6,8),24-(8,8,8,8)]
   716   52.668718486   52.668718486   52.668718486    8[6-(6,8),24-(8,8,8,8)]
   717   62.734266011   62.734266011   62.734266011    8[6-(6,8),24-(8,8,8,8)]
   718   67.011543748   67.011543748   67.011543748    8[6-(6,8),24-(8,8,8,8)]
   719  64.6455601185  64.6455601185  64.6455601185    8[6-(6,8),24-(8,8,8,8)]
   720   55.094244791   55.094244791   55.094244791    8[6-(6,8),24-(8,8,8,8)]
   721   58.627625725   58.627625725   58.627625725    8[6-(6,8),24-(8,8,8,8)]
   722   54.038457783   54.038457783   54.038457783    8[6-(6,8),24-(8,8,8,8)]
   723  52.6684607255  52.6684607255  52.6684607255    8[6-(6,8),24-(8,8,8,8)]
   724  56.3946465135  56.3946465135  56.3946465135    8[6-(6,8),24-(8,8,8,8)]
   725   58.704438354   58.704438354   58.704438354    8[6-(6,8),24-(8,8,8,8)]
   726   66.309919667   66.309919667   66.309919667    8[6-(6,8),24-(8,8,8,8)]
   727  72.2005203735  72.2005203735  72.2005203735    8[6-(6,8),24-(8,8,8,8)]
   728   67.206410686   67.206410686   67.206410686    8[6-(6,8),24-(8,8,8,8)]
   729   71.295007737   71.295007737   71.295007737    8[6-(6,8),24-(8,8,8,8)]
   730   64.655097257   64.655097257   64.655097257    8[6-(6,8),24-(8,8,8,8)]
   731  62.7525670065  62.7525670065  62.7525670065    8[6-(6,8),24-(8,8,8,8)]
   732  50.4367703165  50.4367703165  50.4367703165    8[6-(6,8),24-(8,8,8,8)]
   733   50.435481514   50.435481514   50.435481514    8[6-(6,8),24-(8,8,8,8)]
   734   40.369933989   40.369933989   40.369933989    8[6-(6,8),24-(8,8,8,8)]
   735   36.092656252   36.092656252   36.092656252    8[6-(6,8),24-(8,8,8,8)]
   736  38.4586398815  38.4586398815  38.4586398815    8[6-(6,8),24-(8,8,8,8)]
   737   48.009955209   48.009955209   48.009955209    8[6-(6,8),24-(8,8,8,8)]
   738   44.476574275   44.476574275   44.476574275    8[6-(6,8),24-(8,8,8,8)]
   739   49.065742217   49.065742217   49.065742217    8[6-(6,8),24-(8,8,8,8)]
   740  50.4357392745  50.4357392745  50.4357392745    8[6-(6,8),24-(8,8,8,8)]
   741  46.7095534865  46.7095534865  46.7095534865    8[6-(6,8),24-(8,8,8,8)]
   742   44.399761646   44.399761646   44.399761646    8[6-(6,8),24-(8,8,8,8)]
   743   36.794280333   36.794280333   36.794280333    8[6-(6,8),24-(8,8,8,8)]
   744  30.9036796265  30.9036796265  30.9036796265    8[6-(6,8),24-(8,8,8,8)]
   745   35.897789314   35.897789314   35.897789314    8[6-(6,8),24-(8,8,8,8)]
   746   31.809192263   31.809192263   31.809192263    8[6-(6,8),24-(8,8,8,8)]
   747   38.449102743   38.449102743   38.449102743    8[6-(6,8),24-(8,8,8,8)]
   748  40.3516329935  40.3516329935  40.3516329935    8[6-(6,8),24-(8,8,8,8)]
   749   45.765892296   45.765892296   45.765892296    8[6-(6,8),24-(8,8,8,8)]
   750   47.998098226   47.998098226   47.998098226    8[6-(6,8),24-(8,8,8,8)]
   751  38.9891109905  38.9891109905  38.9891109905    8[6-(6,8),24-(8,8,8,8)]
   752  37.5291555185  37.5291555185  37.5291555185    8[6-(6,8),24-(8,8,8,8)]
   753    37.05564948    37.05564948    37.05564948    8[6-(6,8),24-(8,8,8,8)]
   754   41.714412757   41.714412757   41.714412757    8[6-(6,8),24-(8,8,8,8)]
   755  39.0607684095  39.0607684095  39.0607684095    8[6-(6,8),24-(8,8,8,8)]
   756   40.940615736   40.940615736   40.940615736    8[6-(6,8),24-(8,8,8,8)]
   757  37.6575202475  37.6575202475  37.6575202475    8[6-(6,8),24-(8,8,8,8)]
   758  37.3002641945  37.3002641945  37.3002641945    8[6-(6,8),24-(8,8,8,8)]
   759  37.1419992475  37.1419992475  37.1419992475    8[6-(6,8),24-(8,8,8,8)]
   760  28.3941233985  28.3941233985  28.3941233985    8[6-(6,8),24-(8,8,8,8)]
   761   38.434668155   38.434668155   38.434668155    8[6-(6,8),24-(8,8,8,8)]
   762  29.3725822565  29.3725822565  29.3725822565    8[6-(6,8),24-(8,8,8,8)]
   763     37.4783767     37.4783767     37.4783767    8[6-(6,8),24-(8,8,8,8)]
   764  32.8430696285  32.8430696285  32.8430696285    8[6-(6,8),24-(8,8,8,8)]
   765   32.937152211   32.937152211   32.937152211    8[6-(6,8),24-(8,8,8,8)]
   766   53.954943381   53.954943381   53.954943381    8[6-(6,8),24-(8,8,8,8)]
   767    53.95442786    53.95442786    53.95442786    8[6-(6,8),24-(8,8,8,8)]
   768  61.4550006495  61.4550006495  61.4550006495    8[6-(6,8),24-(8,8,8,8)]
   769  65.8987916695  65.8987916695  65.8987916695    8[6-(6,8),24-(8,8,8,8)]
   770   62.259986691   62.259986691   62.259986691    8[6-(6,8),24-(8,8,8,8)]
   771   56.374798955   56.374798955   56.374798955    8[6-(6,8),24-(8,8,8,8)]
   772  57.3530000525  57.3530000525  57.3530000525    8[6-(6,8),24-(8,8,8,8)]
   773   56.445425332   56.445425332   56.445425332    8[6-(6,8),24-(8,8,8,8)]
   774  49.0319755915  49.0319755915  49.0319755915    8[6-(6,8),24-(8,8,8,8)]
   775  57.5066253105  57.5066253105  57.5066253105    8[6-(6,8),24-(8,8,8,8)]
   776  56.3456720185  56.3456720185  56.3456720185    8[6-(6,8),24-(8,8,8,8)]
   777  61.2034264015  61.2034264015  61.2034264015    8[6-(6,8),24-(8,8,8,8)]
   778   69.570589992   69.570589992   69.570589992    8[6-(6,8),24-(8,8,8,8)]
   779  61.1549674275  61.1549674275  61.1549674275    8[6-(6,8),24-(8,8,8,8)]
   780    67.64151041    67.64151041    67.64151041    8[6-(6,8),24-(8,8,8,8)]
   781  59.8043024075  59.8043024075  59.8043024075    8[6-(6,8),24-(8,8,8,8)]
   782    58.06313023    58.06313023    58.06313023    8[6-(6,8),24-(8,8,8,8)]
   783   57.338307704   57.338307704   57.338307704    8[6-(6,8),24-(8,8,8,8)]
   784   55.106101774   55.106101774   55.106101774    8[6-(6,8),24-(8,8,8,8)]
   785  64.1150890095  64.1150890095  64.1150890095    8[6-(6,8),24-(8,8,8,8)]
   786  65.5750444815  65.5750444815  65.5750444815    8[6-(6,8),24-(8,8,8,8)]
   787    66.04855052    66.04855052    66.04855052    8[6-(6,8),24-(8,8,8,8)]
   788   61.389787243   61.389787243   61.389787243    8[6-(6,8),24-(8,8,8,8)]
   789  64.0434315905  64.0434315905  64.0434315905    8[6-(6,8),24-(8,8,8,8)]
   790   62.163584264   62.163584264   62.163584264    8[6-(6,8),24-(8,8,8,8)]
   791  65.4466797525  65.4466797525  65.4466797525    8[6-(6,8),24-(8,8,8,8)]
   792  65.8039358055  65.8039358055  65.8039358055    8[6-(6,8),24-(8,8,8,8)]
   793  65.9622007525  65.9622007525  65.9622007525    8[6-(6,8),24-(8,8,8,8)]
   794  74.7100766015  74.7100766015  74.7100766015    8[6-(6,8),24-(8,8,8,8)]
   795   64.669531845   64.669531845   64.669531845    8[6-(6,8),24-(8,8,8,8)]
   796  73.7316177435  73.7316177435  73.7316177435    8[6-(6,8),24-(8,8,8,8)]
   797     65.6258233     65.6258233     65.6258233    8[6-(6,8),24-(8,8,8,8)]
   798  70.2611303715  70.2611303715  70.2611303715    8[6-(6,8),24-(8,8,8,8)]
   799   70.167047789   70.167047789   70.167047789    8[6-(6,8),24-(8,8,8,8)]
   800   49.149256619   49.149256619   49.149256619    8[6-(6,8),24-(8,8,8,8)]
   801    49.14977214    49.14977214    49.14977214    8[6-(6,8),24-(8,8,8,8)]
   802  41.6491993505  41.6491993505  41.6491993505    8[6-(6,8),24-(8,8,8,8)]
   803  37.2054083305  37.2054083305  37.2054083305    8[6-(6,8),24-(8,8,8,8)]
   804   40.844213309   40.844213309   40.844213309    8[6-(6,8),24-(8,8,8,8)]
   805   46.729401045   46.729401045   46.729401045    8[6-(6,8),24-(8,8,8,8)]
   806  45.7511999475  45.7511999475  45.7511999475    8[6-(6,8),24-(8,8,8,8)]
   807   46.658774668   46.658774668   46.658774668    8[6-(6,8),24-(8,8,8,8)]
   808  54.0722244085  54.0722244085  54.0722244085    8[6-(6,8),24-(8,8,8,8)]
   809  45.5975746895  45.5975746895  45.5975746895    8[6-(6,8),24-(8,8,8,8)]
   810  46.7585279815  46.7585279815  46.7585279815    8[6-(6,8),24-(8,8,8,8)]
   811  41.9007735985  41.9007735985  41.9007735985    8[6-(6,8),24-(8,8,8,8)]
   812   33.533610008   33.533610008   33.533610008    8[6-(6,8),24-(8,8,8,8)]
   813  41.9492325725  41.9492325725  41.9492325725    8[6-(6,8),24-(8,8,8,8)]
   814    35.46268959    35.46268959    35.46268959    8[6-(6,8),24-(8,8,8,8)]
   815  43.2998975925  43.2998975925  43.2998975925    8[6-(6,8),24-(8,8,8,8)]
   816    45.04106977    45.04106977    45.04106977    8[6-(6,8),24-(8,8,8,8)]
   817   74.925306619   74.925306619   74.925306619    8[6-(6,8),24-(8,8,8,8)]
   818    74.92582214    74.92582214    74.92582214    8[6-(6,8),24-(8,8,8,8)]
   819  67.4252493505  67.4252493505  67.4252493505    8[6-(6,8),24-(8,8,8,8)]
   820  37.2054083305  37.2054083305  37.2054083305    8[6-(6,8),24-(8,8,8,8)]
   821   40.844213309   40.844213309   40.844213309    8[6-(6,8),24-(8,8,8,8)]
   822   72.505451045   72.505451045   72.505451045    8[6-(6,8),24-(8,8,8,8)]
   823  71.5272499475  71.5272499475  71.5272499475    8[6-(6,8),24-(8,8,8,8)]
   824   72.434824668   72.434824668   72.434824668    8[6-(6,8),24-(8,8,8,8)]
   825  79.8482744085  79.8482744085  79.8482744085    8[6-(6,8),24-(8,8,8,8)]
   826  71.3736246895  71.3736246895  71.3736246895    8[6-(6,8),24-(8,8,8,8)]
   827  72.5345779815  72.5345779815  72.5345779815    8[6-(6,8),24-(8,8,8,8)]
   828  41.9007735985  41.9007735985  41.9007735985    8[6-(6,8),24-(8,8,8,8)]
   829   33.533610008   33.533610008   33.533610008    8[6-(6,8),24-(8,8,8,8)]
   830  41.9492325725  41.9492325725  41.9492325725    8[6-(6,8),24-(8,8,8,8)]
   831    35.46268959    35.46268959    35.46268959    8[6-(6,8),24-(8,8,8,8)]
   832  43.2998975925  43.2998975925  43.2998975925    8[6-(6,8),24-(8,8,8,8)]
   833    45.04106977    45.04106977    45.04106977    8[6-(6,8),24-(8,8,8,8)]
   834   83.114357704   83.114357704   83.114357704    8[6-(6,8),24-(8,8,8,8)]
   835   80.882151774   80.882151774   80.882151774    8[6-(6,8),24-(8,8,8,8)]
   836  89.8911390095  89.8911390095  89.8911390095    8[6-(6,8),24-(8,8,8,8)]
   837  14.0229444815  14.0229444815  14.0229444815    8[6-(6,8),24-(8,8,8,8)]
   838    40.27250052    40.27250052    40.27250052    8[6-(6,8),24-(8,8,8,8)]
   839   87.165837243   87.165837243   87.165837243    8[6-(6,8),24-(8,8,8,8)]
   840  89.8194815905  89.8194815905  89.8194815905    8[6-(6,8),24-(8,8,8,8)]
   841   87.939634264   87.939634264   87.939634264    8[6-(6,8),24-(8,8,8,8)]
   842  91.2227297525  91.2227297525  91.2227297525    8[6-(6,8),24-(8,8,8,8)]
   843  91.5799858055  91.5799858055  91.5799858055    8[6-(6,8),24-(8,8,8,8)]
   844  91.7382507525  91.7382507525  91.7382507525    8[6-(6,8),24-(8,8,8,8)]
   845  48.9340266015  48.9340266015  48.9340266015    8[6-(6,8),24-(8,8,8,8)]
   846   13.117431845   13.117431845   13.117431845    8[6-(6,8),24-(8,8,8,8)]
   847  47.9555677435  47.9555677435  47.9555677435    8[6-(6,8),24-(8,8,8,8)]
   848     39.8497733     39.8497733     39.8497733    8[6-(6,8),24-(8,8,8,8)]
   849  44.4850803715  44.4850803715  44.4850803715    8[6-(6,8),24-(8,8,8,8)]
   850   44.390997789   44.390997789   44.390997789    8[6-(6,8),24-(8,8,8,8)]
   851   79.730993381   79.730993381   79.730993381    8[6-(6,8),24-(8,8,8,8)]
   852    79.73047786    79.73047786    79.73047786    8[6-(6,8),24-(8,8,8,8)]
   853  87.2310506495  87.2310506495  87.2310506495    8[6-(6,8),24-(8,8,8,8)]
   854  14.3466916695  14.3466916695  14.3466916695    8[6-(6,8),24-(8,8,8,8)]
   855   62.259986691   62.259986691   62.259986691    8[6-(6,8),24-(8,8,8,8)]
   856   82.150848955   82.150848955   82.150848955    8[6-(6,8),24-(8,8,8,8)]
   857  83.1290500525  83.1290500525  83.1290500525    8[6-(6,8),24-(8,8,8,8)]
   858   82.221475332   82.221475332   82.221475332    8[6-(6,8),24-(8,8,8,8)]
   859  74.8080255915  74.8080255915  74.8080255915    8[6-(6,8),24-(8,8,8,8)]
   860  83.2826753105  83.2826753105  83.2826753105    8[6-(6,8),24-(8,8,8,8)]
   861  82.1217220185  82.1217220185  82.1217220185    8[6-(6,8),24-(8,8,8,8)]
   862  61.2034264015  61.2034264015  61.2034264015    8[6-(6,8),24-(8,8,8,8)]
   863   18.018489992   18.018489992   18.018489992    8[6-(6,8),24-(8,8,8,8)]
   864  61.1549674275  61.1549674275  61.1549674275    8[6-(6,8),24-(8,8,8,8)]
   865    67.64151041    67.64151041    67.64151041    8[6-(6,8),24-(8,8,8,8)]
   866  59.8043024075  59.8043024075  59.8043024075    8[6-(6,8),24-(8,8,8,8)]
   867    58.06313023    58.06313023    58.06313023    8[6-(6,8),24-(8,8,8,8)]
   868   71.541942296   71.541942296   71.541942296    8[6-(6,8),24-(8,8,8,8)]
   869   73.774148226   73.774148226   73.774148226    8[6-(6,8),24-(8,8,8,8)]
   870  64.7651609905  64.7651609905  64.7651609905    8[6-(6,8),24-(8,8,8,8)]
   871  37.5291555185  37.5291555185  37.5291555185    8[6-(6,8),24-(8,8,8,8)]
   872    62.83169948    62.83169948    62.83169948    8[6-(6,8),24-(8,8,8,8)]
   873   67.490462757   67.490462757   67.490462757    8[6-(6,8),24-(8,8,8,8)]
   874  64.8368184095  64.8368184095  64.8368184095    8[6-(6,8),24-(8,8,8,8)]
   875   66.716665736   66.716665736   66.716665736    8[6-(6,8),24-(8,8,8,8)]
   876  63.4335702475  63.4335702475  63.4335702475    8[6-(6,8),24-(8,8,8,8)]
   877  63.0763141945  63.0763141945  63.0763141945    8[6-(6,8),24-(8,8,8,8)]
   878  62.9180492475  62.9180492475  62.9180492475    8[6-(6,8),24-(8,8,8,8)]
   879  54.1701733985  54.1701733985  54.1701733985    8[6-(6,8),24-(8,8,8,8)]
   880   38.434668155   38.434668155   38.434668155    8[6-(6,8),24-(8,8,8,8)]
   881  55.1486322565  55.1486322565  55.1486322565    8[6-(6,8),24-(8,8,8,8)]
   882     63.2544267     63.2544267     63.2544267    8[6-(6,8),24-(8,8,8,8)]
   883  58.6191196285  58.6191196285  58.6191196285    8[6-(6,8),24-(8,8,8,8)]
   884   58.713202211   58.713202211   58.713202211    8[6-(6,8),24-(8,8,8,8)]
   885  78.6156636975  78.6156636975  78.6156636975    8[6-(6,8),24-(8,8,8,8)]
   886   78.613859374   78.613859374   78.613859374    8[6-(6,8),24-(8,8,8,8)]
   887  76.0488846385  76.0488846385  76.0488846385    8[6-(6,8),24-(8,8,8,8)]
   888  24.6632979215  24.6632979215  24.6632979215    8[6-(6,8),24-(8,8,8,8)]
   889  74.9425765725  74.9425765725  74.9425765725    8[6-(6,8),24-(8,8,8,8)]
   890   78.608704164   78.608704164   78.608704164    8[6-(6,8),24-(8,8,8,8)]
   891  76.0535243275  76.0535243275  76.0535243275    8[6-(6,8),24-(8,8,8,8)]
   892   79.735117549   79.735117549   79.735117549    8[6-(6,8),24-(8,8,8,8)]
   893   73.691664866   73.691664866   73.691664866    8[6-(6,8),24-(8,8,8,8)]
   894   78.440128797   78.440128797   78.440128797    8[6-(6,8),24-(8,8,8,8)]
   895  74.9693836645  74.9693836645  74.9693836645    8[6-(6,8),24-(8,8,8,8)]
   896  72.2216567345  72.2216567345  72.2216567345    8[6-(6,8),24-(8,8,8,8)]
   897  23.1461196185  23.1461196185  23.1461196185    8[6-(6,8),24-(8,8,8,8)]
   898  71.2767067415  71.2767067415  71.2767067415    8[6-(6,8),24-(8,8,8,8)]
   899   73.674652673   73.674652673   73.674652673    8[6-(6,8),24-(8,8,8,8)]
   900  72.4773551505  72.4773551505  72.4773551505    8[6-(6,8),24-(8,8,8,8)]
   901  72.6387132235  72.6387132235  72.6387132235    8[6-(6,8),24-(8,8,8,8)]
   902  72.6572719795  72.6572719795  72.6572719795    8[6-(6,8),24-(8,8,8,8)]
   903   74.890766712   74.890766712   74.890766712    8[6-(6,8),24-(8,8,8,8)]
   904  75.9473270015  75.9473270015  75.9473270015    8[6-(6,8),24-(8,8,8,8)]
   905  27.2125492665  27.2125492665  27.2125492665    8[6-(6,8),24-(8,8,8,8)]
   906  50.1491095985  50.1491095985  50.1491095985    8[6-(6,8),24-(8,8,8,8)]
   907   71.032607548   71.032607548   71.032607548    8[6-(6,8),24-(8,8,8,8)]
   908  71.9123441345  71.9123441345  71.9123441345    8[6-(6,8),24-(8,8,8,8)]
   909   69.203023519   69.203023519   69.203023519    8[6-(6,8),24-(8,8,8,8)]
   910   64.549930973   64.549930973   64.549930973    8[6-(6,8),24-(8,8,8,8)]
   911   67.918860708   67.918860708   67.918860708    8[6-(6,8),24-(8,8,8,8)]
   912  70.0703876015  70.0703876015  70.0703876015    8[6-(6,8),24-(8,8,8,8)]
   913  43.1519430655  43.1519430655  43.1519430655    8[6-(6,8),24-(8,8,8,8)]
   914  33.3070385285  33.3070385285  33.3070385285    8[6-(6,8),24-(8,8,8,8)]
   915  45.0268929425  45.0268929425  45.0268929425    8[6-(6,8),24-(8,8,8,8)]
   916   57.221284437   57.221284437   57.221284437    8[6-(6,8),24-(8,8,8,8)]
   917  45.9460668855  45.9460668855  45.9460668855    8[6-(6,8),24-(8,8,8,8)]
   918  44.1376192175  44.1376192175  44.1376192175    8[6-(6,8),24-(8,8,8,8)]
   919  81.9990280205  81.9990280205  81.9990280205    8[6-(6,8),24-(8,8,8,8)]
   920   79.765533288   79.765533288   79.765533288    8[6-(6,8),24-(8,8,8,8)]
   921  78.7089729985  78.7089729985  78.7089729985    8[6-(6,8),24-(8,8,8,8)]
   922  24.3395507335  24.3395507335  24.3395507335    8[6-(6,8),24-(8,8,8,8)]
   923  52.9550904015  52.9550904015  52.9550904015    8[6-(6,8),24-(8,8,8,8)]
   924   83.623692452   83.623692452   83.623692452    8[6-(6,8),24-(8,8,8,8)]
   925  82.7439558655  82.7439558655  82.7439558655    8[6-(6,8),24-(8,8,8,8)]
   926   85.453276481   85.453276481   85.453276481    8[6-(6,8),24-(8,8,8,8)]
   927   90.106369027   90.106369027   90.106369027    8[6-(6,8),24-(8,8,8,8)]
   928   86.737439292   86.737439292   86.737439292    8[6-(6,8),24-(8,8,8,8)]
   929  84.5859123985  84.5859123985  84.5859123985    8[6-(6,8),24-(8,8,8,8)]
   930  59.9522569345  59.9522569345  59.9522569345    8[6-(6,8),24-(8,8,8,8)]
   931  18.2450614715  18.2450614715  18.2450614715    8[6-(6,8),24-(8,8,8,8)]
   932  58.0773070575  58.0773070575  58.0773070575    8[6-(6,8),24-(8,8,8,8)]
   933   45.882915563   45.882915563   45.882915563    8[6-(6,8),24-(8,8,8,8)]
   934  57.1581331145  57.1581331145  57.1581331145    8[6-(6,8),24-(8,8,8,8)]
   935  58.9665807825  58.9665807825  58.9665807825    8[6-(6,8),24-(8,8,8,8)]
   936  76.0406363025  76.0406363025  76.0406363025    8[6-(6,8),24-(8,8,8,8)]
   937   76.042440626   76.042440626   76.042440626    8[6-(6,8),24-(8,8,8,8)]
   938  78.6074153615  78.6074153615  78.6074153615    8[6-(6,8),24-(8,8,8,8)]
   939  26.8888020785  26.8888020785  26.8888020785    8[6-(6,8),24-(8,8,8,8)]
   940  28.1616234275  28.1616234275  28.1616234275    8[6-(6,8),24-(8,8,8,8)]
   941   76.047595836   76.047595836   76.047595836    8[6-(6,8),24-(8,8,8,8)]
   942  78.6027756725  78.6027756725  78.6027756725    8[6-(6,8),24-(8,8,8,8)]
   943   74.921182451   74.921182451   74.921182451    8[6-(6,8),24-(8,8,8,8)]
   944   80.964635134   80.964635134   80.964635134    8[6-(6,8),24-(8,8,8,8)]
   945   76.216171203   76.216171203   76.216171203    8[6-(6,8),24-(8,8,8,8)]
   946  79.6869163355  79.6869163355  79.6869163355    8[6-(6,8),24-(8,8,8,8)]
   947  30.8825432655  30.8825432655  30.8825432655    8[6-(6,8),24-(8,8,8,8)]
   948  28.4059803815  28.4059803815  28.4059803815    8[6-(6,8),24-(8,8,8,8)]
   949  31.8274932585  31.8274932585  31.8274932585    8[6-(6,8),24-(8,8,8,8)]
   950   29.429547327   29.429547327   29.429547327    8[6-(6,8),24-(8,8,8,8)]
   951  30.6268448495  30.6268448495  30.6268448495    8[6-(6,8),24-(8,8,8,8)]
   952  30.4654867765  30.4654867765  30.4654867765    8[6-(6,8),24-(8,8,8,8)]
   953  78.4434796835  78.4434796835  78.4434796835    8[6-(6,8),24-(8,8,8,8)]
   954   78.444768486   78.444768486   78.444768486    8[6-(6,8),24-(8,8,8,8)]
   955   88.510316011   88.510316011   88.510316011    8[6-(6,8),24-(8,8,8,8)]
   956   15.459443748   15.459443748   15.459443748    8[6-(6,8),24-(8,8,8,8)]
   957  38.8695101185  38.8695101185  38.8695101185    8[6-(6,8),24-(8,8,8,8)]
   958   80.870294791   80.870294791   80.870294791    8[6-(6,8),24-(8,8,8,8)]
   959   84.403675725   84.403675725   84.403675725    8[6-(6,8),24-(8,8,8,8)]
   960   79.814507783   79.814507783   79.814507783    8[6-(6,8),24-(8,8,8,8)]
   961  78.4445107255  78.4445107255  78.4445107255    8[6-(6,8),24-(8,8,8,8)]
   962  82.1706965135  82.1706965135  82.1706965135    8[6-(6,8),24-(8,8,8,8)]
   963   84.480488354   84.480488354   84.480488354    8[6-(6,8),24-(8,8,8,8)]
   964   40.533869667   40.533869667   40.533869667    8[6-(6,8),24-(8,8,8,8)]
   965  20.6484203735  20.6484203735  20.6484203735    8[6-(6,8),24-(8,8,8,8)]
   966   41.430360686   41.430360686   41.430360686    8[6-(6,8),24-(8,8,8,8)]
   967   45.518957737   45.518957737   45.518957737    8[6-(6,8),24-(8,8,8,8)]
   968   38.879047257   38.879047257   38.879047257    8[6-(6,8),24-(8,8,8,8)]
   969  36.9765170065  36.9765170065  36.9765170065    8[6-(6,8),24-(8,8,8,8)]
   970  76.2128203165  76.2128203165  76.2128203165    8[6-(6,8),24-(8,8,8,8)]
   971   76.211531514   76.211531514   76.211531514    8[6-(6,8),24-(8,8,8,8)]
   972   66.145983989   66.145983989   66.145983989    8[6-(6,8),24-(8,8,8,8)]
   973   36.092656252   36.092656252   36.092656252    8[6-(6,8),24-(8,8,8,8)]
   974  64.2346898815  64.2346898815  64.2346898815    8[6-(6,8),24-(8,8,8,8)]
   975   73.786005209   73.786005209   73.786005209    8[6-(6,8),24-(8,8,8,8)]
   976   70.252624275   70.252624275   70.252624275    8[6-(6,8),24-(8,8,8,8)]
   977   74.841792217   74.841792217   74.841792217    8[6-(6,8),24-(8,8,8,8)]
   978  76.2117892745  76.2117892745  76.2117892745    8[6-(6,8),24-(8,8,8,8)]
   979  72.4856034865  72.4856034865  72.4856034865    8[6-(6,8),24-(8,8,8,8)]
   980   70.175811646   70.175811646   70.175811646    8[6-(6,8),24-(8,8,8,8)]
   981   62.570330333   62.570330333   62.570330333    8[6-(6,8),24-(8,8,8,8)]
   982  30.9036796265  30.9036796265  30.9036796265    8[6-(6,8),24-(8,8,8,8)]
   983   61.673839314   61.673839314   61.673839314    8[6-(6,8),24-(8,8,8,8)]
   984   57.585242263   57.585242263   57.585242263    8[6-(6,8),24-(8,8,8,8)]
   985   64.225152743   64.225152743   64.225152743    8[6-(6,8),24-(8,8,8,8)]
   986  66.1276829935  66.1276829935  66.1276829935    8[6-(6,8),24-(8,8,8,8)]
   987  70.2544285985  70.2544285985  70.2544285985    8[6-(6,8),24-(8,8,8,8)]
   988   72.488438852   72.488438852   72.488438852    8[6-(6,8),24-(8,8,8,8)]
   989   66.044426352   66.044426352   66.044426352    8[6-(6,8),24-(8,8,8,8)]
   990   38.641907597   38.641907597   38.641907597    8[6-(6,8),24-(8,8,8,8)]
   991  39.4412229075  39.4412229075  39.4412229075    8[6-(6,8),24-(8,8,8,8)]
   992   66.209908593   66.209908593   66.209908593    8[6-(6,8),24-(8,8,8,8)]
   993   66.111444082   66.111444082   66.111444082    8[6-(6,8),24-(8,8,8,8)]
   994   64.309698187   64.309698187   64.309698187    8[6-(6,8),24-(8,8,8,8)]
   995  67.0700553815  67.0700553815  67.0700553815    8[6-(6,8),24-(8,8,8,8)]
   996  61.9643353975  61.9643353975  61.9643353975    8[6-(6,8),24-(8,8,8,8)]
   997   65.276815583   65.276815583   65.276815583    8[6-(6,8),24-(8,8,8,8)]
   998   33.500616664   33.500616664   33.500616664    8[6-(6,8),24-(8,8,8,8)]
   999  41.0645985365  41.0645985365  41.0645985365    8[6-(6,8),24-(8,8,8,8)]
  1000   35.424025515   35.424025515   35.424025515    8[6-(6,8),24-(8,8,8,8)]
  1001   41.131874027   41.131874027   41.131874027    8[6-(6,8),24-(8,8,8,8)]
  1002   37.693864478   37.693864478   37.693864478    8[6-(6,8),24-(8,8,8,8)]
  1003  37.6265889875  37.6265889875  37.6265889875    8[6-(6,8),24-(8,8,8,8)]
  1004  84.4018714015  84.4018714015  84.4018714015    8[6-(6,8),24-(8,8,8,8)]
  1005   82.167861148   82.167861148   82.167861148    8[6-(6,8),24-(8,8,8,8)]
  1006   88.611873648   88.611873648   88.611873648    8[6-(6,8),24-(8,8,8,8)]
  1007   12.910192403   12.910192403   12.910192403    8[6-(6,8),24-(8,8,8,8)]
  1008  63.6629770925  63.6629770925  63.6629770925    8[6-(6,8),24-(8,8,8,8)]
  1009   88.446391407   88.446391407   88.446391407    8[6-(6,8),24-(8,8,8,8)]
  1010   88.544855918   88.544855918   88.544855918    8[6-(6,8),24-(8,8,8,8)]
  1011   90.346601813   90.346601813   90.346601813    8[6-(6,8),24-(8,8,8,8)]
  1012  87.5862446185  87.5862446185  87.5862446185    8[6-(6,8),24-(8,8,8,8)]
  1013  92.6919646025  92.6919646025  92.6919646025    8[6-(6,8),24-(8,8,8,8)]
  1014   89.379484417   89.379484417   89.379484417    8[6-(6,8),24-(8,8,8,8)]
  1015   69.603583336   69.603583336   69.603583336    8[6-(6,8),24-(8,8,8,8)]
  1016  10.4875014635  10.4875014635  10.4875014635    8[6-(6,8),24-(8,8,8,8)]
  1017   67.680174485   67.680174485   67.680174485    8[6-(6,8),24-(8,8,8,8)]
  1018   61.972325973   61.972325973   61.972325973    8[6-(6,8),24-(8,8,8,8)]
  1019   65.410335522   65.410335522   65.410335522    8[6-(6,8),24-(8,8,8,8)]
  1020  65.4776110125  65.4776110125  65.4776110125    8[6-(6,8),24-(8,8,8,8)]
  1021    69.52831727    69.52831727    69.52831727    8[24-(8,8,8,8),24-(8,8,8,8),24-(8,8,8,8)]
  1022       77.32815       77.32815       77.32815    8[24-(8,8,8,8),24-(8,8,8,8),24-(8,8,8,8)]
  1023       77.32815       77.32815       77.32815    8[24-(8,8,8,8),24-(8,8,8,8),24-(8,8,8,8)]
  1024    85.12798273    85.12798273    85.12798273    8[24-(8,8,8,8),24-(8,8,8,8),24-(8,8,8,8)]
  1025   82.119917695   82.119917695   82.119917695    8[24-(8,8,8,8),24-(8,8,8,8),24-(8,8,8,8)]
  1026   72.536382305   72.536382305   72.536382305    8[24-(8,8,8,8),24-(8,8,8,8),24-(8,8,8,8)]
  1027   64.736549575   64.736549575   64.736549575    8[24-(8,8,8,8),24-(8,8,8,8),24-(8,8,8,8)]
  1028   89.919750425   89.919750425   89.919750425    8[24-(8,8,8,8),24-(8,8,8,8),24-(8,8,8,8)]
  1029   82.119917695   82.119917695   82.119917695    8[24-(8,8,8,8),24-(8,8,8,8),24-(8,8,8,8)]
  1030   64.736549575   64.736549575   64.736549575    8[24-(8,8,8,8),24-(8,8,8,8),24-(8,8,8,8)]
  1031   72.536382305   72.536382305   72.536382305    8[24-(8,8,8,8),24-(8,8,8,8),24-(8,8,8,8)]
  1032   89.919750425   89.919750425   89.919750425    8[24-(8,8,8,8),24-(8,8,8,8),24-(8,8,8,8)]
  1033   64.143700425   64.143700425   64.143700425    8[24-(8,8,8,8),24-(8,8,8,8),24-(8,8,8,8)]
  1034   46.760332305   46.760332305   46.760332305    8[24-(8,8,8,8),24-(8,8,8,8),24-(8,8,8,8)]
  1035   38.960499575   38.960499575   38.960499575    8[24-(8,8,8,8),24-(8,8,8,8),24-(8,8,8,8)]
  1036   56.343867695   56.343867695   56.343867695    8[24-(8,8,8,8),24-(8,8,8,8),24-(8,8,8,8)]
  1037        51.5521        51.5521        51.5521    8[24-(8,8,8,8),24-(8,8,8,8),24-(8,8,8,8)]
  1038    43.75226727    43.75226727    43.75226727    8[24-(8,8,8,8),24-(8,8,8,8),24-(8,8,8,8)]
  1039    59.35193273    59.35193273    59.35193273    8[24-(8,8,8,8),24-(8,8,8,8),24-(8,8,8,8)]
  1040        51.5521        51.5521        51.5521    8[24-(8,8,8,8),24-(8,8,8,8),24-(8,8,8,8)]
  1041   38.960499575   38.960499575   38.960499575    8[24-(8,8,8,8),24-(8,8,8,8),24-(8,8,8,8)]
  1042   64.143700425   64.143700425   64.143700425    8[24-(8,8,8,8),24-(8,8,8,8),24-(8,8,8,8)]
  1043   56.343867695   56.343867695   56.343867695    8[24-(8,8,8,8),24-(8,8,8,8),24-(8,8,8,8)]
  1044   46.760332305   46.760332305   46.760332305    8[24-(8,8,8,8),24-(8,8,8,8),24-(8,8,8,8)]
  1045       77.32815       77.32815       77.32815    8[24-(8,8,8,8),24-(8,8,8,8),24-(8,8,8,8)]
  1046       77.32815       77.32815       77.32815    8[24-(8,8,8,8),24-(8,8,8,8),24-(8,8,8,8)]
  1047   90.005842432   90.005842432   90.005842432    8[24-(8,8,8,8),24-(8,8,8,8),24-(8,8,8,8)]
  1048   64.650457568   64.650457568   64.650457568    8[24-(8,8,8,8),24-(8,8,8,8),24-(8,8,8,8)]
  1049   90.005842432   90.005842432   90.005842432    8[24-(8,8,8,8),24-(8,8,8,8),24-(8,8,8,8)]
  1050   64.650457568   64.650457568   64.650457568    8[24-(8,8,8,8),24-(8,8,8,8),24-(8,8,8,8)]
  1051   64.229792432   64.229792432   64.229792432    8[24-(8,8,8,8),24-(8,8,8,8),24-(8,8,8,8)]
  1052   38.874407568   38.874407568   38.874407568    8[24-(8,8,8,8),24-(8,8,8,8),24-(8,8,8,8)]
  1053        51.5521        51.5521        51.5521    8[24-(8,8,8,8),24-(8,8,8,8),24-(8,8,8,8)]
  1054        51.5521        51.5521        51.5521    8[24-(8,8,8,8),24-(8,8,8,8),24-(8,8,8,8)]
  1055   38.874407568   38.874407568   38.874407568    8[24-(8,8,8,8),24-(8,8,8,8),24-(8,8,8,8)]
  1056   64.229792432   64.229792432   64.229792432    8[24-(8,8,8,8),24-(8,8,8,8),24-(8,8,8,8)]
  1057  43.5411614205  43.5411614205  43.5411614205    8[24-(8,8,8,8),24-(8,8,8,8),24-(8,8,8,8)]
  1058  72.4510635795  72.4510635795  72.4510635795    8[24-(8,8,8,8),24-(8,8,8,8),24-(8,8,8,8)]
  1059  30.6531364205  30.6531364205  30.6531364205    8[24-(8,8,8,8),24-(8,8,8,8),24-(8,8,8,8)]
  1060  59.5630385795  59.5630385795  59.5630385795    8[24-(8,8,8,8),24-(8,8,8,8),24-(8,8,8,8)]
  1061      38.664075      38.664075      38.664075    8[24-(8,8,8,8),24-(8,8,8,8),24-(8,8,8,8)]
  1062      64.440125      64.440125      64.440125    8[24-(8,8,8,8),24-(8,8,8,8),24-(8,8,8,8)]
  1063   35.530222841   35.530222841   35.530222841    8[24-(8,8,8,8),24-(8,8,8,8),24-(8,8,8,8)]
  1064   67.573977159   67.573977159   67.573977159    8[24-(8,8,8,8),24-(8,8,8,8),24-(8,8,8,8)]
  1065  59.5630385795  59.5630385795  59.5630385795    8[24-(8,8,8,8),24-(8,8,8,8),24-(8,8,8,8)]
  1066  56.4291864205  56.4291864205  56.4291864205    8[24-(8,8,8,8),24-(8,8,8,8),24-(8,8,8,8)]
  1067  43.5411614205  43.5411614205  43.5411614205    8[24-(8,8,8,8),24-(8,8,8,8),24-(8,8,8,8)]
  1068  46.6750135795  46.6750135795  46.6750135795    8[24-(8,8,8,8),24-(8,8,8,8),24-(8,8,8,8)]
  1069  59.5630385795  59.5630385795  59.5630385795    8[24-(8,8,8,8),24-(8,8,8,8),24-(8,8,8,8)]
  1070  56.4291864205  56.4291864205  56.4291864205    8[24-(8,8,8,8),24-(8,8,8,8),24-(8,8,8,8)]
  1071  46.6750135795  46.6750135795  46.6750135795    8[24-(8,8,8,8),24-(8,8,8,8),24-(8,8,8,8)]
  1072  43.5411614205  43.5411614205  43.5411614205    8[24-(8,8,8,8),24-(8,8,8,8),24-(8,8,8,8)]
  1073      38.664075      38.664075      38.664075    8[24-(8,8,8,8),24-(8,8,8,8),24-(8,8,8,8)]
  1074      64.440125      64.440125      64.440125    8[24-(8,8,8,8),24-(8,8,8,8),24-(8,8,8,8)]
  1075   67.573977159   67.573977159   67.573977159    8[24-(8,8,8,8),24-(8,8,8,8),24-(8,8,8,8)]
  1076   35.530222841   35.530222841   35.530222841    8[24-(8,8,8,8),24-(8,8,8,8),24-(8,8,8,8)]
  1077  43.5411614205  43.5411614205  43.5411614205    8[24-(8,8,8,8),24-(8,8,8,8),24-(8,8,8,8)]
  1078  72.4510635795  72.4510635795  72.4510635795    8[24-(8,8,8,8),24-(8,8,8,8),24-(8,8,8,8)]
  1079  59.5630385795  59.5630385795  59.5630385795    8[24-(8,8,8,8),24-(8,8,8,8),24-(8,8,8,8)]
  1080  30.6531364205  30.6531364205  30.6531364205    8[24-(8,8,8,8),24-(8,8,8,8),24-(8,8,8,8)]
  1081    82.05547757    82.05547757    82.05547757    8[24-(8,8,8,8),24-(8,8,8,8),24-(8,8,8,8)]
  1082       77.32815       77.32815       77.32815    8[24-(8,8,8,8),24-(8,8,8,8),24-(8,8,8,8)]
  1083       77.32815       77.32815       77.32815    8[24-(8,8,8,8),24-(8,8,8,8),24-(8,8,8,8)]
  1084    72.60082243    72.60082243    72.60082243    8[24-(8,8,8,8),24-(8,8,8,8),24-(8,8,8,8)]
  1085        51.5521        51.5521        51.5521    8[24-(8,8,8,8),24-(8,8,8,8),24-(8,8,8,8)]
  1086    46.82477243    46.82477243    46.82477243    8[24-(8,8,8,8),24-(8,8,8,8),24-(8,8,8,8)]
  1087        51.5521        51.5521        51.5521    8[24-(8,8,8,8),24-(8,8,8,8),24-(8,8,8,8)]
  1088    56.27942757    56.27942757    56.27942757    8[24-(8,8,8,8),24-(8,8,8,8),24-(8,8,8,8)]
  1089   21.639509496   21.639509496   21.639509496    6[1-(0),6-(6,6),6-(6,6)]
  1090  20.2669348335  20.2669348335  20.2669348335    6[6-(1,6),6-(6),6-(8,8)]
  1091   45.266352447   45.266352447   45.266352447    6[6-(6,6),8-(24),8-(24)]
  1092  83.5636342555  83.5636342555  83.5636342555    6[1-(0),6-(6,6),6-(6,6)]
  1093  84.5286895675  84.5286895675  84.5286895675    6[6-(1,6),6-(6),6-(8,8)]
  1094   84.523792118   84.523792118   84.523792118    6[6-(6,6),8-(24),8-(24)]
  1095   56.783091587   56.783091587   56.783091587    6[6-(1,6),6-(1,6),6-(8,8)]
  1096   57.456362013   57.456362013   57.456362013    6[1-(0),6-(6,6),6-(6,6)]
  1097   56.869183594   56.869183594   56.869183594    6[6-(1,6),6-(1,6),6-(8,8)]
  1098   55.533468683   55.533468683   55.533468683    6[1-(0),6-(6,6),6-(6,6)]
  1099  54.8022021445  54.8022021445  54.8022021445    6[6-(1,6),6-(1,6),6-(8,8)]
  1100  55.4476344365  55.4476344365  55.4476344365    6[1-(0),6-(6,6),6-(6,6)]
  1101  53.4690648385  53.4690648385  53.4690648385    6[6-(6,6),8-(24),8-(24)]
  1102  57.7164423575  57.7164423575  57.7164423575    6[6-(6,6),8-(24),8-(24)]
  1103  83.3393826205  83.3393826205  83.3393826205    6[6-(6,6),8-(24),8-(24)]
  1104  61.5050061865  61.5050061865  61.5050061865    6[6-(1,6),6-(6),6-(8,8)]
  1105   61.463506746   61.463506746   61.463506746    6[1-(0),6-(6,6),6-(6,6)]
  1106   59.028701063   59.028701063   59.028701063    6[6-(6,6),8-(24),8-(24)]
  1107   26.994226123   26.994226123   26.994226123    6[1-(0),6-(6,6),6-(6,6)]
  1108  27.0305703535  27.0305703535  27.0305703535    6[6-(1,6),6-(6),6-(8,8)]
  1109   28.369636151   28.369636151   28.369636151    6[6-(6,6),8-(24),8-(24)]
  1110  74.9028814555  74.9028814555  74.9028814555    6[1-(0),6-(6,6),6-(6,6)]
  1111  74.5363460245  74.5363460245  74.5363460245    6[6-(1,6),6-(6),6-(8,8)]
  1112   75.186160245   75.186160245   75.186160245    6[6-(6,6),8-(24),8-(24)]
  1113   28.495423275   28.495423275   28.495423275    6[6-(1,6),6-(1,6),6-(8,8)]
  1114    29.31252406    29.31252406    29.31252406    6[1-(0),6-(6,6),6-(6,6)]
  1115   29.680090533   29.680090533   29.680090533    6[6-(1,6),6-(1,6),6-(8,8)]
  1116   29.285716968   29.285716968   29.285716968    6[1-(0),6-(6,6),6-(6,6)]
  1117  28.4889792625  28.4889792625  28.4889792625    6[6-(1,6),6-(1,6),6-(8,8)]
  1118  28.1038850755  28.1038850755  28.1038850755    6[1-(0),6-(6,6),6-(6,6)]
  1119  27.8847886505  27.8847886505  27.8847886505    6[6-(6,6),8-(24),8-(24)]
  1120  30.3144391235  30.3144391235  30.3144391235    6[6-(6,6),8-(24),8-(24)]
  1121  79.4286403145  79.4286403145  79.4286403145    6[6-(6,6),8-(24),8-(24)]
  1122  27.0166512865  27.0166512865  27.0166512865    6[6-(1,6),6-(6),6-(8,8)]
  1123   26.987008829   26.987008829   26.987008829    6[1-(0),6-(6,6),6-(6,6)]
  1124   31.760733289   31.760733289   31.760733289    6[6-(6,6),8-(24),8-(24)]
  1125   24.557873877   24.557873877   24.557873877    6[1-(0),6-(6,6),6-(6,6)]
  1126  24.5215296465  24.5215296465  24.5215296465    6[6-(1,6),6-(6),6-(8,8)]
  1127   74.734563849   74.734563849   74.734563849    6[6-(6,6),8-(24),8-(24)]
  1128  79.7534185445  79.7534185445  79.7534185445    6[1-(0),6-(6,6),6-(6,6)]
  1129  80.1199539755  80.1199539755  80.1199539755    6[6-(1,6),6-(6),6-(8,8)]
  1130   79.470139755   79.470139755   79.470139755    6[6-(6,6),8-(24),8-(24)]
  1131   74.608776725   74.608776725   74.608776725    6[6-(1,6),6-(1,6),6-(8,8)]
  1132    73.79167594    73.79167594    73.79167594    6[1-(0),6-(6,6),6-(6,6)]
  1133   73.424109467   73.424109467   73.424109467    6[6-(1,6),6-(1,6),6-(8,8)]
  1134   73.818483032   73.818483032   73.818483032    6[1-(0),6-(6,6),6-(6,6)]
  1135  74.6152207375  74.6152207375  74.6152207375    6[6-(1,6),6-(1,6),6-(8,8)]
  1136  75.0003149245  75.0003149245  75.0003149245    6[1-(0),6-(6,6),6-(6,6)]
  1137  75.2194113495  75.2194113495  75.2194113495    6[6-(6,6),8-(24),8-(24)]
  1138  72.7897608765  72.7897608765  72.7897608765    6[6-(6,6),8-(24),8-(24)]
  1139  75.2276596855  75.2276596855  75.2276596855    6[6-(6,6),8-(24),8-(24)]
  1140  76.0875487135  76.0875487135  76.0875487135    6[6-(1,6),6-(6),6-(8,8)]
  1141   76.117191171   76.117191171   76.117191171    6[1-(0),6-(6,6),6-(6,6)]
  1142   71.343466711   71.343466711   71.343466711    6[6-(6,6),8-(24),8-(24)]
  1143   29.912590504   29.912590504   29.912590504    6[1-(0),6-(6,6),6-(6,6)]
  1144  31.2851651665  31.2851651665  31.2851651665    6[6-(1,6),6-(6),6-(8,8)]
  1145   57.837847553   57.837847553   57.837847553    6[6-(6,6),8-(24),8-(24)]
  1146  71.0926657445  71.0926657445  71.0926657445    6[1-(0),6-(6,6),6-(6,6)]
  1147  70.1276104325  70.1276104325  70.1276104325    6[6-(1,6),6-(6),6-(8,8)]
  1148   70.132507882   70.132507882   70.132507882    6[6-(6,6),8-(24),8-(24)]
  1149   46.321108413   46.321108413   46.321108413    6[6-(1,6),6-(1,6),6-(8,8)]
  1150   45.647837987   45.647837987   45.647837987    6[1-(0),6-(6,6),6-(6,6)]
  1151   46.235016406   46.235016406   46.235016406    6[6-(1,6),6-(1,6),6-(8,8)]
  1152   47.570731317   47.570731317   47.570731317    6[1-(0),6-(6,6),6-(6,6)]
  1153  48.3019978555  48.3019978555  48.3019978555    6[6-(1,6),6-(1,6),6-(8,8)]
  1154  47.6565655635  47.6565655635  47.6565655635    6[1-(0),6-(6,6),6-(6,6)]
  1155  49.6351351615  49.6351351615  49.6351351615    6[6-(6,6),8-(24),8-(24)]
  1156  45.3877576425  45.3877576425  45.3877576425    6[6-(6,6),8-(24),8-(24)]
  1157  71.3169173795  71.3169173795  71.3169173795    6[6-(6,6),8-(24),8-(24)]
  1158  41.5991938135  41.5991938135  41.5991938135    6[6-(1,6),6-(6),6-(8,8)]
  1159   41.640693254   41.640693254   41.640693254    6[1-(0),6-(6,6),6-(6,6)]
  1160   44.075498937   44.075498937   44.075498937    6[6-(6,6),8-(24),8-(24)]
  1161  12.3304890385  12.3304890385  12.3304890385    6[1-(0),6-(6,6),6-(6,6)]
  1162  11.9247740115  11.9247740115  11.9247740115    6[6-(1,6),6-(6),6-(8,8)]
  1163   62.449182898   62.449182898   62.449182898    6[6-(6,6),8-(24),8-(24)]
  1164  87.1985728265  87.1985728265  87.1985728265    6[1-(0),6-(6,6),6-(6,6)]
  1165   88.544855918   88.544855918   88.544855918    6[6-(1,6),6-(6),6-(8,8)]
  1166  89.1652854415  89.1652854415  89.1652854415    6[6-(6,6),8-(24),8-(24)]
  1167   63.272985456   63.272985456   63.272985456    6[6-(1,6),6-(1,6),6-(8,8)]
  1168  63.8475336105  63.8475336105  63.8475336105    6[1-(0),6-(6,6),6-(6,6)]
  1169  64.2290191505  64.2290191505  64.2290191505    6[6-(1,6),6-(1,6),6-(8,8)]
  1170  63.9506378105  63.9506378105  63.9506378105    6[1-(0),6-(6,6),6-(6,6)]
  1171  63.3402609465  63.3402609465  63.3402609465    6[6-(1,6),6-(1,6),6-(8,8)]
  1172   63.003367973   63.003367973   63.003367973    6[1-(0),6-(6,6),6-(6,6)]
  1173  63.2541689395  63.2541689395  63.2541689395    6[6-(6,6),8-(24),8-(24)]
  1174  65.0760201535  65.0760201535  65.0760201535    6[6-(6,6),8-(24),8-(24)]
  1175  88.9595925625  88.9595925625  88.9595925625    6[6-(6,6),8-(24),8-(24)]
  1176  69.0300662235  69.0300662235  69.0300662235    6[6-(1,6),6-(6),6-(8,8)]
  1177  68.0155208955  68.0155208955  68.0155208955    6[1-(0),6-(6,6),6-(6,6)]
  1178   68.778749736   68.778749736   68.778749736    6[6-(6,6),8-(24),8-(24)]
  1179  39.2216109615  39.2216109615  39.2216109615    6[1-(0),6-(6,6),6-(6,6)]
  1180  39.6273259885  39.6273259885  39.6273259885    6[6-(1,6),6-(6),6-(8,8)]
  1181   40.655017102   40.655017102   40.655017102    6[6-(6,6),8-(24),8-(24)]
  1182  67.4577271735  67.4577271735  67.4577271735    6[1-(0),6-(6,6),6-(6,6)]
  1183   66.111444082   66.111444082   66.111444082    6[6-(1,6),6-(6),6-(8,8)]
  1184  65.4910145585  65.4910145585  65.4910145585    6[6-(6,6),8-(24),8-(24)]
  1185   39.831214544   39.831214544   39.831214544    6[6-(1,6),6-(1,6),6-(8,8)]
  1186  39.2566663895  39.2566663895  39.2566663895    6[1-(0),6-(6,6),6-(6,6)]
  1187  38.8751808495  38.8751808495  38.8751808495    6[6-(1,6),6-(1,6),6-(8,8)]
  1188  39.1535621895  39.1535621895  39.1535621895    6[1-(0),6-(6,6),6-(6,6)]
  1189  39.7639390535  39.7639390535  39.7639390535    6[6-(1,6),6-(1,6),6-(8,8)]
  1190   40.100832027   40.100832027   40.100832027    6[1-(0),6-(6,6),6-(6,6)]
  1191  39.8500310605  39.8500310605  39.8500310605    6[6-(6,6),8-(24),8-(24)]
  1192  38.0281798465  38.0281798465  38.0281798465    6[6-(6,6),8-(24),8-(24)]
  1193  65.6967074375  65.6967074375  65.6967074375    6[6-(6,6),8-(24),8-(24)]
  1194  34.0741337765  34.0741337765  34.0741337765    6[6-(1,6),6-(6),6-(8,8)]
  1195  35.0886791045  35.0886791045  35.0886791045    6[1-(0),6-(6,6),6-(6,6)]
  1196   34.325450264   34.325450264   34.325450264    6[6-(6,6),8-(24),8-(24)]
  1197  33.8668943345  33.8668943345  33.8668943345    6[1-(0),6-(6,6),6-(6,6)]
  1198  32.8636904685  32.8636904685  32.8636904685    6[6-(1,6),6-(6),6-(8,8)]
  1199   57.551733398   57.551733398   57.551733398    6[6-(6,6),8-(24),8-(24)]
  1200  76.1184799735  76.1184799735  76.1184799735    6[1-(0),6-(6,6),6-(6,6)]
  1201   76.103787625   76.103787625   76.103787625    6[6-(1,6),6-(6),6-(8,8)]
  1202  74.8286464315  74.8286464315  74.8286464315    6[6-(6,6),8-(24),8-(24)]
  1203   68.118882856   68.118882856   68.118882856    6[6-(1,6),6-(1,6),6-(8,8)]
  1204  67.4005043425  67.4005043425  67.4005043425    6[1-(0),6-(6,6),6-(6,6)]
  1205  66.0642739105  66.0642739105  66.0642739105    6[6-(1,6),6-(1,6),6-(8,8)]
  1206  65.4013139045  65.4013139045  65.4013139045    6[1-(0),6-(6,6),6-(6,6)]
  1207  66.0771619355  66.0771619355  66.0771619355    6[6-(1,6),6-(1,6),6-(8,8)]
  1208   67.444581388   67.444581388   67.444581388    6[1-(0),6-(6,6),6-(6,6)]
  1209  65.4343072485  65.4343072485  65.4343072485    6[6-(6,6),8-(24),8-(24)]
  1210  65.4301830805  65.4301830805  65.4301830805    6[6-(6,6),8-(24),8-(24)]
  1211  69.6074497435  69.6074497435  69.6074497435    6[6-(6,6),8-(24),8-(24)]
  1212  68.5624886765  68.5624886765  68.5624886765    6[6-(1,6),6-(6),6-(8,8)]
  1213  69.5651770215  69.5651770215  69.5651770215    6[1-(0),6-(6,6),6-(6,6)]
  1214   61.593418038   61.593418038   61.593418038    6[6-(6,6),8-(24),8-(24)]
  1215  17.6852056655  17.6852056655  17.6852056655    6[1-(0),6-(6,6),6-(6,6)]
  1216  18.6884095315  18.6884095315  18.6884095315    6[6-(1,6),6-(6),6-(8,8)]
  1217   45.552466602   45.552466602   45.552466602    6[6-(6,6),8-(24),8-(24)]
  1218  78.5378200265  78.5378200265  78.5378200265    6[1-(0),6-(6,6),6-(6,6)]
  1219   78.552512375   78.552512375   78.552512375    6[6-(1,6),6-(6),6-(8,8)]
  1220  79.8276535685  79.8276535685  79.8276535685    6[6-(6,6),8-(24),8-(24)]
  1221   34.985317144   34.985317144   34.985317144    6[6-(1,6),6-(1,6),6-(8,8)]
  1222  35.7036956575  35.7036956575  35.7036956575    6[1-(0),6-(6,6),6-(6,6)]
  1223  37.0399260895  37.0399260895  37.0399260895    6[6-(1,6),6-(1,6),6-(8,8)]
  1224  37.7028860955  37.7028860955  37.7028860955    6[1-(0),6-(6,6),6-(6,6)]
  1225  37.0270380645  37.0270380645  37.0270380645    6[6-(1,6),6-(1,6),6-(8,8)]
  1226   35.659618612   35.659618612   35.659618612    6[1-(0),6-(6,6),6-(6,6)]
  1227  37.6698927515  37.6698927515  37.6698927515    6[6-(6,6),8-(24),8-(24)]
  1228  37.6740169195  37.6740169195  37.6740169195    6[6-(6,6),8-(24),8-(24)]
  1229  85.0488502565  85.0488502565  85.0488502565    6[6-(6,6),8-(24),8-(24)]
  1230  34.5417113235  34.5417113235  34.5417113235    6[6-(1,6),6-(6),6-(8,8)]
  1231  33.5390229785  33.5390229785  33.5390229785    6[1-(0),6-(6,6),6-(6,6)]
  1232   41.510781962   41.510781962   41.510781962    6[6-(6,6),8-(24),8-(24)]
  1233  13.5486651615  13.5486651615  13.5486651615    6[1-(0),6-(6,6),6-(6,6)]
  1234   13.179294365   13.179294365   13.179294365    6[6-(1,6),6-(6),6-(8,8)]
  1235   39.266719049   39.266719049   39.266719049    6[6-(6,6),8-(24),8-(24)]
  1236   84.773304282   84.773304282   84.773304282    6[1-(0),6-(6,6),6-(6,6)]
  1237  85.7530519425  85.7530519425  85.7530519425    6[6-(1,6),6-(6),6-(8,8)]
  1238  87.0232956865  87.0232956865  87.0232956865    6[6-(6,6),8-(24),8-(24)]
  1239   40.216308731   40.216308731   40.216308731    6[6-(1,6),6-(1,6),6-(8,8)]
  1240  41.6079576705  41.6079576705  41.6079576705    6[1-(0),6-(6,6),6-(6,6)]
  1241  42.3570096835  42.3570096835  42.3570096835    6[6-(1,6),6-(1,6),6-(8,8)]
  1242  41.6842547785  41.6842547785  41.6842547785    6[1-(0),6-(6,6),6-(6,6)]
  1243   40.277140209   40.277140209   40.277140209    6[6-(1,6),6-(1,6),6-(8,8)]
  1244  39.5551530485  39.5551530485  39.5551530485    6[1-(0),6-(6,6),6-(6,6)]
  1245    39.58685759    39.58685759    39.58685759    6[6-(6,6),8-(24),8-(24)]
  1246   43.838359277   43.838359277   43.838359277    6[6-(6,6),8-(24),8-(24)]
  1247   91.060082877   91.060082877   91.060082877    6[6-(6,6),8-(24),8-(24)]
  1248    44.49461751    44.49461751    44.49461751    6[6-(1,6),6-(6),6-(8,8)]
  1249  43.4504297245  43.4504297245  43.4504297245    6[1-(0),6-(6,6),6-(6,6)]
  1250   48.987383025   48.987383025   48.987383025    6[6-(6,6),8-(24),8-(24)]
  1251  35.0850704575  35.0850704575  35.0850704575    6[1-(0),6-(6,6),6-(6,6)]
  1252   34.118210822   34.118210822   34.118210822    6[6-(1,6),6-(6),6-(8,8)]
  1253   34.369269549   34.369269549   34.369269549    6[6-(6,6),8-(24),8-(24)]
  1254   73.693211429   73.693211429   73.693211429    6[1-(0),6-(6,6),6-(6,6)]
  1255  73.3119836495  73.3119836495  73.3119836495    6[6-(1,6),6-(6),6-(8,8)]
  1256  72.6866566765  72.6866566765  72.6866566765    6[6-(6,6),8-(24),8-(24)]
  1257   45.062206131   45.062206131   45.062206131    6[6-(1,6),6-(1,6),6-(8,8)]
  1258  45.1609284025  45.1609284025  45.1609284025    6[1-(0),6-(6,6),6-(6,6)]
  1259  44.1922644435  44.1922644435  44.1922644435    6[6-(1,6),6-(1,6),6-(8,8)]
  1260  43.1349308725  43.1349308725  43.1349308725    6[1-(0),6-(6,6),6-(6,6)]
  1261   43.014041198   43.014041198   43.014041198    6[6-(1,6),6-(1,6),6-(8,8)]
  1262  43.9963664635  43.9963664635  43.9963664635    6[1-(0),6-(6,6),6-(6,6)]
  1263   41.766995899   41.766995899   41.766995899    6[6-(6,6),8-(24),8-(24)]
  1264   44.192522204   44.192522204   44.192522204    6[6-(6,6),8-(24),8-(24)]
  1265   71.707940058   71.707940058   71.707940058    6[6-(6,6),8-(24),8-(24)]
  1266   44.027039963   44.027039963   44.027039963    6[6-(1,6),6-(6),6-(8,8)]
  1267  45.0000858505  45.0000858505  45.0000858505    6[1-(0),6-(6,6),6-(6,6)]
  1268   41.802051327   41.802051327   41.802051327    6[6-(6,6),8-(24),8-(24)]
  1269  38.0034348385  38.0034348385  38.0034348385    6[1-(0),6-(6,6),6-(6,6)]
  1270   38.372805635   38.372805635   38.372805635    6[6-(1,6),6-(6),6-(8,8)]
  1271   63.837480951   63.837480951   63.837480951    6[6-(6,6),8-(24),8-(24)]
  1272   69.882995718   69.882995718   69.882995718    6[1-(0),6-(6,6),6-(6,6)]
  1273  68.9032480575  68.9032480575  68.9032480575    6[6-(1,6),6-(6),6-(8,8)]
  1274  67.6330043135  67.6330043135  67.6330043135    6[6-(6,6),8-(24),8-(24)]
  1275   62.887891269   62.887891269   62.887891269    6[6-(1,6),6-(1,6),6-(8,8)]
  1276  61.4962423295  61.4962423295  61.4962423295    6[1-(0),6-(6,6),6-(6,6)]
  1277  60.7471903165  60.7471903165  60.7471903165    6[6-(1,6),6-(1,6),6-(8,8)]
  1278  61.4199452215  61.4199452215  61.4199452215    6[1-(0),6-(6,6),6-(6,6)]
  1279   62.827059791   62.827059791   62.827059791    6[6-(1,6),6-(1,6),6-(8,8)]
  1280  63.5490469515  63.5490469515  63.5490469515    6[1-(0),6-(6,6),6-(6,6)]
  1281    63.51734241    63.51734241    63.51734241    6[6-(6,6),8-(24),8-(24)]
  1282   59.265840723   59.265840723   59.265840723    6[6-(6,6),8-(24),8-(24)]
  1283   63.596217123   63.596217123   63.596217123    6[6-(6,6),8-(24),8-(24)]
  1284    58.60958249    58.60958249    58.60958249    6[6-(1,6),6-(6),6-(8,8)]
  1285  59.6537702755  59.6537702755  59.6537702755    6[1-(0),6-(6,6),6-(6,6)]
  1286   54.116816975   54.116816975   54.116816975    6[6-(6,6),8-(24),8-(24)]
  1287  16.4670295425  16.4670295425  16.4670295425    6[1-(0),6-(6,6),6-(6,6)]
  1288   17.433889178   17.433889178   17.433889178    6[6-(1,6),6-(6),6-(8,8)]
  1289   68.734930451   68.734930451   68.734930451    6[6-(6,6),8-(24),8-(24)]
  1290   80.963088571   80.963088571   80.963088571    6[1-(0),6-(6,6),6-(6,6)]
  1291  81.3443163505  81.3443163505  81.3443163505    6[6-(1,6),6-(6),6-(8,8)]
  1292  81.9696433235  81.9696433235  81.9696433235    6[6-(6,6),8-(24),8-(24)]
  1293   58.041993869   58.041993869   58.041993869    6[6-(1,6),6-(1,6),6-(8,8)]
  1294  57.9432715975  57.9432715975  57.9432715975    6[1-(0),6-(6,6),6-(6,6)]
  1295  58.9119355565  58.9119355565  58.9119355565    6[6-(1,6),6-(1,6),6-(8,8)]
  1296  59.9692691275  59.9692691275  59.9692691275    6[1-(0),6-(6,6),6-(6,6)]
  1297   60.090158802   60.090158802   60.090158802    6[6-(1,6),6-(1,6),6-(8,8)]
  1298  59.1078335365  59.1078335365  59.1078335365    6[1-(0),6-(6,6),6-(6,6)]
  1299   61.337204101   61.337204101   61.337204101    6[6-(6,6),8-(24),8-(24)]
  1300   58.911677796   58.911677796   58.911677796    6[6-(6,6),8-(24),8-(24)]
  1301   82.948359942   82.948359942   82.948359942    6[6-(6,6),8-(24),8-(24)]
  1302   59.077160037   59.077160037   59.077160037    6[6-(1,6),6-(6),6-(8,8)]
  1303  58.1041141495  58.1041141495  58.1041141495    6[1-(0),6-(6,6),6-(6,6)]
  1304   61.302148673   61.302148673   61.302148673    6[6-(6,6),8-(24),8-(24)]
  1305  68.0191295425  68.0191295425  68.0191295425    6[1-(0),6-(6,6),6-(6,6)]
  1306   68.985989178   68.985989178   68.985989178    6[6-(1,6),6-(6),6-(8,8)]
  1307   68.734930451   68.734930451   68.734930451    6[6-(6,6),8-(24),8-(24)]
  1308   55.187038571   55.187038571   55.187038571    6[1-(0),6-(6,6),6-(6,6)]
  1309  55.5682663505  55.5682663505  55.5682663505    6[6-(1,6),6-(6),6-(8,8)]
  1310  56.1935933235  56.1935933235  56.1935933235    6[6-(6,6),8-(24),8-(24)]
  1311   58.041993869   58.041993869   58.041993869    6[6-(1,6),6-(1,6),6-(8,8)]
  1312  57.9432715975  57.9432715975  57.9432715975    6[1-(0),6-(6,6),6-(6,6)]
  1313  58.9119355565  58.9119355565  58.9119355565    6[6-(1,6),6-(1,6),6-(8,8)]
  1314  59.9692691275  59.9692691275  59.9692691275    6[1-(0),6-(6,6),6-(6,6)]
  1315   60.090158802   60.090158802   60.090158802    6[6-(1,6),6-(1,6),6-(8,8)]
  1316  59.1078335365  59.1078335365  59.1078335365    6[1-(0),6-(6,6),6-(6,6)]
  1317   61.337204101   61.337204101   61.337204101    6[6-(6,6),8-(24),8-(24)]
  1318   58.911677796   58.911677796   58.911677796    6[6-(6,6),8-(24),8-(24)]
  1319   57.172309942   57.172309942   57.172309942    6[6-(6,6),8-(24),8-(24)]
  1320   59.077160037   59.077160037   59.077160037    6[6-(1,6),6-(6),6-(8,8)]
  1321  58.1041141495  58.1041141495  58.1041141495    6[1-(0),6-(6,6),6-(6,6)]
  1322   61.302148673   61.302148673   61.302148673    6[6-(6,6),8-(24),8-(24)]
  1323  38.0034348385  38.0034348385  38.0034348385    6[1-(0),6-(6,6),6-(6,6)]
  1324   38.372805635   38.372805635   38.372805635    6[6-(1,6),6-(6),6-(8,8)]
  1325   38.061430951   38.061430951   38.061430951    6[6-(6,6),8-(24),8-(24)]
  1326   44.106945718   44.106945718   44.106945718    6[1-(0),6-(6,6),6-(6,6)]
  1327  43.1271980575  43.1271980575  43.1271980575    6[6-(1,6),6-(6),6-(8,8)]
  1328  41.8569543135  41.8569543135  41.8569543135    6[6-(6,6),8-(24),8-(24)]
  1329   37.111841269   37.111841269   37.111841269    6[6-(1,6),6-(1,6),6-(8,8)]
  1330  35.7201923295  35.7201923295  35.7201923295    6[1-(0),6-(6,6),6-(6,6)]
  1331  34.9711403165  34.9711403165  34.9711403165    6[6-(1,6),6-(1,6),6-(8,8)]
  1332  35.6438952215  35.6438952215  35.6438952215    6[1-(0),6-(6,6),6-(6,6)]
  1333   37.051009791   37.051009791   37.051009791    6[6-(1,6),6-(1,6),6-(8,8)]
  1334  37.7729969515  37.7729969515  37.7729969515    6[1-(0),6-(6,6),6-(6,6)]
  1335    37.74129241    37.74129241    37.74129241    6[6-(6,6),8-(24),8-(24)]
  1336   33.489790723   33.489790723   33.489790723    6[6-(6,6),8-(24),8-(24)]
  1337   37.820167123   37.820167123   37.820167123    6[6-(6,6),8-(24),8-(24)]
  1338    32.83353249    32.83353249    32.83353249    6[6-(1,6),6-(6),6-(8,8)]
  1339  33.8777202755  33.8777202755  33.8777202755    6[1-(0),6-(6,6),6-(6,6)]
  1340   28.340766975   28.340766975   28.340766975    6[6-(6,6),8-(24),8-(24)]
  1341  35.0850704575  35.0850704575  35.0850704575    6[1-(0),6-(6,6),6-(6,6)]
  1342   34.118210822   34.118210822   34.118210822    6[6-(1,6),6-(6),6-(8,8)]
  1343   34.369269549   34.369269549   34.369269549    6[6-(6,6),8-(24),8-(24)]
  1344   47.917161429   47.917161429   47.917161429    6[1-(0),6-(6,6),6-(6,6)]
  1345  47.5359336495  47.5359336495  47.5359336495    6[6-(1,6),6-(6),6-(8,8)]
  1346  46.9106066765  46.9106066765  46.9106066765    6[6-(6,6),8-(24),8-(24)]
  1347   45.062206131   45.062206131   45.062206131    6[6-(1,6),6-(1,6),6-(8,8)]
  1348  45.1609284025  45.1609284025  45.1609284025    6[1-(0),6-(6,6),6-(6,6)]
  1349  44.1922644435  44.1922644435  44.1922644435    6[6-(1,6),6-(1,6),6-(8,8)]
  1350  43.1349308725  43.1349308725  43.1349308725    6[1-(0),6-(6,6),6-(6,6)]
  1351   43.014041198   43.014041198   43.014041198    6[6-(1,6),6-(1,6),6-(8,8)]
  1352  43.9963664635  43.9963664635  43.9963664635    6[1-(0),6-(6,6),6-(6,6)]
  1353   41.766995899   41.766995899   41.766995899    6[6-(6,6),8-(24),8-(24)]
  1354   44.192522204   44.192522204   44.192522204    6[6-(6,6),8-(24),8-(24)]
  1355   45.931890058   45.931890058   45.931890058    6[6-(6,6),8-(24),8-(24)]
  1356   44.027039963   44.027039963   44.027039963    6[6-(1,6),6-(6),6-(8,8)]
  1357  45.0000858505  45.0000858505  45.0000858505    6[1-(0),6-(6,6),6-(6,6)]
  1358   41.802051327   41.802051327   41.802051327    6[6-(6,6),8-(24),8-(24)]
  1359  65.1007651615  65.1007651615  65.1007651615    6[1-(0),6-(6,6),6-(6,6)]
  1360   64.731394365   64.731394365   64.731394365    6[6-(1,6),6-(6),6-(8,8)]
  1361   65.042769049   65.042769049   65.042769049    6[6-(6,6),8-(24),8-(24)]
  1362   58.997254282   58.997254282   58.997254282    6[1-(0),6-(6,6),6-(6,6)]
  1363  59.9770019425  59.9770019425  59.9770019425    6[6-(1,6),6-(6),6-(8,8)]
  1364  61.2472456865  61.2472456865  61.2472456865    6[6-(6,6),8-(24),8-(24)]
  1365   65.992358731   65.992358731   65.992358731    6[6-(1,6),6-(1,6),6-(8,8)]
  1366  67.3840076705  67.3840076705  67.3840076705    6[1-(0),6-(6,6),6-(6,6)]
  1367  68.1330596835  68.1330596835  68.1330596835    6[6-(1,6),6-(1,6),6-(8,8)]
  1368  67.4603047785  67.4603047785  67.4603047785    6[1-(0),6-(6,6),6-(6,6)]
  1369   66.053190209   66.053190209   66.053190209    6[6-(1,6),6-(1,6),6-(8,8)]
  1370  65.3312030485  65.3312030485  65.3312030485    6[1-(0),6-(6,6),6-(6,6)]
  1371    65.36290759    65.36290759    65.36290759    6[6-(6,6),8-(24),8-(24)]
  1372   69.614409277   69.614409277   69.614409277    6[6-(6,6),8-(24),8-(24)]
  1373   65.284032877   65.284032877   65.284032877    6[6-(6,6),8-(24),8-(24)]
  1374    70.27066751    70.27066751    70.27066751    6[6-(1,6),6-(6),6-(8,8)]
  1375  69.2264797245  69.2264797245  69.2264797245    6[1-(0),6-(6,6),6-(6,6)]
  1376   74.763433025   74.763433025   74.763433025    6[6-(6,6),8-(24),8-(24)]
  1377   52.770276123   52.770276123   52.770276123    6[1-(0),6-(6,6),6-(6,6)]
  1378  52.8066203535  52.8066203535  52.8066203535    6[6-(1,6),6-(6),6-(8,8)]
  1379   54.145686151   54.145686151   54.145686151    6[6-(6,6),8-(24),8-(24)]
  1380  49.1268314555  49.1268314555  49.1268314555    6[1-(0),6-(6,6),6-(6,6)]
  1381  48.7602960245  48.7602960245  48.7602960245    6[6-(1,6),6-(6),6-(8,8)]
  1382   49.410110245   49.410110245   49.410110245    6[6-(6,6),8-(24),8-(24)]
  1383   54.271473275   54.271473275   54.271473275    6[6-(1,6),6-(1,6),6-(8,8)]
  1384    55.08857406    55.08857406    55.08857406    6[1-(0),6-(6,6),6-(6,6)]
  1385   55.456140533   55.456140533   55.456140533    6[6-(1,6),6-(1,6),6-(8,8)]
  1386   55.061766968   55.061766968   55.061766968    6[1-(0),6-(6,6),6-(6,6)]
  1387  54.2650292625  54.2650292625  54.2650292625    6[6-(1,6),6-(1,6),6-(8,8)]
  1388  53.8799350755  53.8799350755  53.8799350755    6[1-(0),6-(6,6),6-(6,6)]
  1389  53.6608386505  53.6608386505  53.6608386505    6[6-(6,6),8-(24),8-(24)]
  1390  56.0904891235  56.0904891235  56.0904891235    6[6-(6,6),8-(24),8-(24)]
  1391  53.6525903145  53.6525903145  53.6525903145    6[6-(6,6),8-(24),8-(24)]
  1392  52.7927012865  52.7927012865  52.7927012865    6[6-(1,6),6-(6),6-(8,8)]
  1393   52.763058829   52.763058829   52.763058829    6[1-(0),6-(6,6),6-(6,6)]
  1394   57.536783289   57.536783289   57.536783289    6[6-(6,6),8-(24),8-(24)]
  1395   47.415559496   47.415559496   47.415559496    6[1-(0),6-(6,6),6-(6,6)]
  1396  46.0429848335  46.0429848335  46.0429848335    6[6-(1,6),6-(6),6-(8,8)]
  1397   45.266352447   45.266352447   45.266352447    6[6-(6,6),8-(24),8-(24)]
  1398  57.7875842555  57.7875842555  57.7875842555    6[1-(0),6-(6,6),6-(6,6)]
  1399  58.7526395675  58.7526395675  58.7526395675    6[6-(1,6),6-(6),6-(8,8)]
  1400   58.747742118   58.747742118   58.747742118    6[6-(6,6),8-(24),8-(24)]
  1401   56.783091587   56.783091587   56.783091587    6[6-(1,6),6-(1,6),6-(8,8)]
  1402   57.456362013   57.456362013   57.456362013    6[1-(0),6-(6,6),6-(6,6)]
  1403   56.869183594   56.869183594   56.869183594    6[6-(1,6),6-(1,6),6-(8,8)]
  1404   55.533468683   55.533468683   55.533468683    6[1-(0),6-(6,6),6-(6,6)]
  1405  54.8022021445  54.8022021445  54.8022021445    6[6-(1,6),6-(1,6),6-(8,8)]
  1406  55.4476344365  55.4476344365  55.4476344365    6[1-(0),6-(6,6),6-(6,6)]
  1407  53.4690648385  53.4690648385  53.4690648385    6[6-(6,6),8-(24),8-(24)]
  1408  57.7164423575  57.7164423575  57.7164423575    6[6-(6,6),8-(24),8-(24)]
  1409  57.5633326205  57.5633326205  57.5633326205    6[6-(6,6),8-(24),8-(24)]
  1410  61.5050061865  61.5050061865  61.5050061865    6[6-(1,6),6-(6),6-(8,8)]
  1411   61.463506746   61.463506746   61.463506746    6[1-(0),6-(6,6),6-(6,6)]
  1412   59.028701063   59.028701063   59.028701063    6[6-(6,6),8-(24),8-(24)]
  1413   55.688640504   55.688640504   55.688640504    6[1-(0),6-(6,6),6-(6,6)]
  1414  57.0612151665  57.0612151665  57.0612151665    6[6-(1,6),6-(6),6-(8,8)]
  1415   57.837847553   57.837847553   57.837847553    6[6-(6,6),8-(24),8-(24)]
  1416  45.3166157445  45.3166157445  45.3166157445    6[1-(0),6-(6,6),6-(6,6)]
  1417  44.3515604325  44.3515604325  44.3515604325    6[6-(1,6),6-(6),6-(8,8)]
  1418   44.356457882   44.356457882   44.356457882    6[6-(6,6),8-(24),8-(24)]
  1419   46.321108413   46.321108413   46.321108413    6[6-(1,6),6-(1,6),6-(8,8)]
  1420   45.647837987   45.647837987   45.647837987    6[1-(0),6-(6,6),6-(6,6)]
  1421   46.235016406   46.235016406   46.235016406    6[6-(1,6),6-(1,6),6-(8,8)]
  1422   47.570731317   47.570731317   47.570731317    6[1-(0),6-(6,6),6-(6,6)]
  1423  48.3019978555  48.3019978555  48.3019978555    6[6-(1,6),6-(1,6),6-(8,8)]
  1424  47.6565655635  47.6565655635  47.6565655635    6[1-(0),6-(6,6),6-(6,6)]
  1425  49.6351351615  49.6351351615  49.6351351615    6[6-(6,6),8-(24),8-(24)]
  1426  45.3877576425  45.3877576425  45.3877576425    6[6-(6,6),8-(24),8-(24)]
  1427  45.5408673795  45.5408673795  45.5408673795    6[6-(6,6),8-(24),8-(24)]
  1428  41.5991938135  41.5991938135  41.5991938135    6[6-(1,6),6-(6),6-(8,8)]
  1429   41.640693254   41.640693254   41.640693254    6[1-(0),6-(6,6),6-(6,6)]
  1430   44.075498937   44.075498937   44.075498937    6[6-(6,6),8-(24),8-(24)]
  1431   50.333923877   50.333923877   50.333923877    6[1-(0),6-(6,6),6-(6,6)]
  1432  50.2975796465  50.2975796465  50.2975796465    6[6-(1,6),6-(6),6-(8,8)]
  1433   48.958513849   48.958513849   48.958513849    6[6-(6,6),8-(24),8-(24)]
  1434  53.9773685445  53.9773685445  53.9773685445    6[1-(0),6-(6,6),6-(6,6)]
  1435  54.3439039755  54.3439039755  54.3439039755    6[6-(1,6),6-(6),6-(8,8)]
  1436   53.694089755   53.694089755   53.694089755    6[6-(6,6),8-(24),8-(24)]
  1437   48.832726725   48.832726725   48.832726725    6[6-(1,6),6-(1,6),6-(8,8)]
  1438    48.01562594    48.01562594    48.01562594    6[1-(0),6-(6,6),6-(6,6)]
  1439   47.648059467   47.648059467   47.648059467    6[6-(1,6),6-(1,6),6-(8,8)]
  1440   48.042433032   48.042433032   48.042433032    6[1-(0),6-(6,6),6-(6,6)]
  1441  48.8391707375  48.8391707375  48.8391707375    6[6-(1,6),6-(1,6),6-(8,8)]
  1442  49.2242649245  49.2242649245  49.2242649245    6[1-(0),6-(6,6),6-(6,6)]
  1443  49.4433613495  49.4433613495  49.4433613495    6[6-(6,6),8-(24),8-(24)]
  1444  47.0137108765  47.0137108765  47.0137108765    6[6-(6,6),8-(24),8-(24)]
  1445  49.4516096855  49.4516096855  49.4516096855    6[6-(6,6),8-(24),8-(24)]
  1446  50.3114987135  50.3114987135  50.3114987135    6[6-(1,6),6-(6),6-(8,8)]
  1447   50.341141171   50.341141171   50.341141171    6[1-(0),6-(6,6),6-(6,6)]
  1448   45.567416711   45.567416711   45.567416711    6[6-(6,6),8-(24),8-(24)]
  1449  33.8668943345  33.8668943345  33.8668943345    6[1-(0),6-(6,6),6-(6,6)]
  1450  32.8636904685  32.8636904685  32.8636904685    6[6-(1,6),6-(6),6-(8,8)]
  1451   31.775683398   31.775683398   31.775683398    6[6-(6,6),8-(24),8-(24)]
  1452  50.3424299735  50.3424299735  50.3424299735    6[1-(0),6-(6,6),6-(6,6)]
  1453   50.327737625   50.327737625   50.327737625    6[6-(1,6),6-(6),6-(8,8)]
  1454  49.0525964315  49.0525964315  49.0525964315    6[6-(6,6),8-(24),8-(24)]
  1455   42.342832856   42.342832856   42.342832856    6[6-(1,6),6-(1,6),6-(8,8)]
  1456  41.6244543425  41.6244543425  41.6244543425    6[1-(0),6-(6,6),6-(6,6)]
  1457  40.2882239105  40.2882239105  40.2882239105    6[6-(1,6),6-(1,6),6-(8,8)]
  1458  39.6252639045  39.6252639045  39.6252639045    6[1-(0),6-(6,6),6-(6,6)]
  1459  40.3011119355  40.3011119355  40.3011119355    6[6-(1,6),6-(1,6),6-(8,8)]
  1460   41.668531388   41.668531388   41.668531388    6[1-(0),6-(6,6),6-(6,6)]
  1461  39.6582572485  39.6582572485  39.6582572485    6[6-(6,6),8-(24),8-(24)]
  1462  39.6541330805  39.6541330805  39.6541330805    6[6-(6,6),8-(24),8-(24)]
  1463  43.8313997435  43.8313997435  43.8313997435    6[6-(6,6),8-(24),8-(24)]
  1464  42.7864386765  42.7864386765  42.7864386765    6[6-(1,6),6-(6),6-(8,8)]
  1465  43.7891270215  43.7891270215  43.7891270215    6[1-(0),6-(6,6),6-(6,6)]
  1466   35.817368038   35.817368038   35.817368038    6[6-(6,6),8-(24),8-(24)]
  1467  69.2373056655  69.2373056655  69.2373056655    6[1-(0),6-(6,6),6-(6,6)]
  1468  70.2405095315  70.2405095315  70.2405095315    6[6-(1,6),6-(6),6-(8,8)]
  1469   71.328516602   71.328516602   71.328516602    6[6-(6,6),8-(24),8-(24)]
  1470  52.7617700265  52.7617700265  52.7617700265    6[1-(0),6-(6,6),6-(6,6)]
  1471   52.776462375   52.776462375   52.776462375    6[6-(1,6),6-(6),6-(8,8)]
  1472  54.0516035685  54.0516035685  54.0516035685    6[6-(6,6),8-(24),8-(24)]
  1473   60.761367144   60.761367144   60.761367144    6[6-(1,6),6-(1,6),6-(8,8)]
  1474  61.4797456575  61.4797456575  61.4797456575    6[1-(0),6-(6,6),6-(6,6)]
  1475  62.8159760895  62.8159760895  62.8159760895    6[6-(1,6),6-(1,6),6-(8,8)]
  1476  63.4789360955  63.4789360955  63.4789360955    6[1-(0),6-(6,6),6-(6,6)]
  1477  62.8030880645  62.8030880645  62.8030880645    6[6-(1,6),6-(1,6),6-(8,8)]
  1478   61.435668612   61.435668612   61.435668612    6[1-(0),6-(6,6),6-(6,6)]
  1479  63.4459427515  63.4459427515  63.4459427515    6[6-(6,6),8-(24),8-(24)]
  1480  63.4500669195  63.4500669195  63.4500669195    6[6-(6,6),8-(24),8-(24)]
  1481  59.2728002565  59.2728002565  59.2728002565    6[6-(6,6),8-(24),8-(24)]
  1482  60.3177613235  60.3177613235  60.3177613235    6[6-(1,6),6-(6),6-(8,8)]
  1483  59.3150729785  59.3150729785  59.3150729785    6[1-(0),6-(6,6),6-(6,6)]
  1484   67.286831962   67.286831962   67.286831962    6[6-(6,6),8-(24),8-(24)]
  1485  63.8825890385  63.8825890385  63.8825890385    6[1-(0),6-(6,6),6-(6,6)]
  1486  63.4768740115  63.4768740115  63.4768740115    6[6-(1,6),6-(6),6-(8,8)]
  1487   62.449182898   62.449182898   62.449182898    6[6-(6,6),8-(24),8-(24)]
  1488  61.4225228265  61.4225228265  61.4225228265    6[1-(0),6-(6,6),6-(6,6)]
  1489   62.768805918   62.768805918   62.768805918    6[6-(1,6),6-(6),6-(8,8)]
  1490  63.3892354415  63.3892354415  63.3892354415    6[6-(6,6),8-(24),8-(24)]
  1491   63.272985456   63.272985456   63.272985456    6[6-(1,6),6-(1,6),6-(8,8)]
  1492  63.8475336105  63.8475336105  63.8475336105    6[1-(0),6-(6,6),6-(6,6)]
  1493  64.2290191505  64.2290191505  64.2290191505    6[6-(1,6),6-(1,6),6-(8,8)]
  1494  63.9506378105  63.9506378105  63.9506378105    6[1-(0),6-(6,6),6-(6,6)]
  1495  63.3402609465  63.3402609465  63.3402609465    6[6-(1,6),6-(1,6),6-(8,8)]
  1496   63.003367973   63.003367973   63.003367973    6[1-(0),6-(6,6),6-(6,6)]
  1497  63.2541689395  63.2541689395  63.2541689395    6[6-(6,6),8-(24),8-(24)]
  1498  65.0760201535  65.0760201535  65.0760201535    6[6-(6,6),8-(24),8-(24)]
  1499  63.1835425625  63.1835425625  63.1835425625    6[6-(6,6),8-(24),8-(24)]
  1500  69.0300662235  69.0300662235  69.0300662235    6[6-(1,6),6-(6),6-(8,8)]
  1501  68.0155208955  68.0155208955  68.0155208955    6[1-(0),6-(6,6),6-(6,6)]
  1502   68.778749736   68.778749736   68.778749736    6[6-(6,6),8-(24),8-(24)]
  1503  39.2216109615  39.2216109615  39.2216109615    6[1-(0),6-(6,6),6-(6,6)]
  1504  39.6273259885  39.6273259885  39.6273259885    6[6-(1,6),6-(6),6-(8,8)]
  1505   40.655017102   40.655017102   40.655017102    6[6-(6,6),8-(24),8-(24)]
  1506  41.6816771735  41.6816771735  41.6816771735    6[1-(0),6-(6,6),6-(6,6)]
  1507   40.335394082   40.335394082   40.335394082    6[6-(1,6),6-(6),6-(8,8)]
  1508  39.7149645585  39.7149645585  39.7149645585    6[6-(6,6),8-(24),8-(24)]
  1509   39.831214544   39.831214544   39.831214544    6[6-(1,6),6-(1,6),6-(8,8)]
  1510  39.2566663895  39.2566663895  39.2566663895    6[1-(0),6-(6,6),6-(6,6)]
  1511  38.8751808495  38.8751808495  38.8751808495    6[6-(1,6),6-(1,6),6-(8,8)]
  1512  39.1535621895  39.1535621895  39.1535621895    6[1-(0),6-(6,6),6-(6,6)]
  1513  39.7639390535  39.7639390535  39.7639390535    6[6-(1,6),6-(1,6),6-(8,8)]
  1514   40.100832027   40.100832027   40.100832027    6[1-(0),6-(6,6),6-(6,6)]
  1515  39.8500310605  39.8500310605  39.8500310605    6[6-(6,6),8-(24),8-(24)]
  1516  38.0281798465  38.0281798465  38.0281798465    6[6-(6,6),8-(24),8-(24)]
  1517  39.9206574375  39.9206574375  39.9206574375    6[6-(6,6),8-(24),8-(24)]
  1518  34.0741337765  34.0741337765  34.0741337765    6[6-(1,6),6-(6),6-(8,8)]
  1519  35.0886791045  35.0886791045  35.0886791045    6[1-(0),6-(6,6),6-(6,6)]
  1520   34.325450264   34.325450264   34.325450264    6[6-(6,6),8-(24),8-(24)]
  1521   55.688640504   55.688640504   55.688640504    6[1-(0),6-(6,6),6-(6,6)]
  1522  57.0612151665  57.0612151665  57.0612151665    6[6-(1,6),6-(6),6-(8,8)]
  1523   57.837847553   57.837847553   57.837847553    6[6-(6,6),8-(24),8-(24)]
  1524  45.3166157445  45.3166157445  45.3166157445    6[1-(0),6-(6,6),6-(6,6)]
  1525  44.3515604325  44.3515604325  44.3515604325    6[6-(1,6),6-(6),6-(8,8)]
  1526   44.356457882   44.356457882   44.356457882    6[6-(6,6),8-(24),8-(24)]
  1527   46.321108413   46.321108413   46.321108413    6[6-(1,6),6-(1,6),6-(8,8)]
  1528   45.647837987   45.647837987   45.647837987    6[1-(0),6-(6,6),6-(6,6)]
  1529   46.235016406   46.235016406   46.235016406    6[6-(1,6),6-(1,6),6-(8,8)]
  1530   47.570731317   47.570731317   47.570731317    6[1-(0),6-(6,6),6-(6,6)]
  1531  48.3019978555  48.3019978555  48.3019978555    6[6-(1,6),6-(1,6),6-(8,8)]
  1532  47.6565655635  47.6565655635  47.6565655635    6[1-(0),6-(6,6),6-(6,6)]
  1533  49.6351351615  49.6351351615  49.6351351615    6[6-(6,6),8-(24),8-(24)]
  1534  45.3877576425  45.3877576425  45.3877576425    6[6-(6,6),8-(24),8-(24)]
  1535  45.5408673795  45.5408673795  45.5408673795    6[6-(6,6),8-(24),8-(24)]
  1536  41.5991938135  41.5991938135  41.5991938135    6[6-(1,6),6-(6),6-(8,8)]
  1537   41.640693254   41.640693254   41.640693254    6[1-(0),6-(6,6),6-(6,6)]
  1538   44.075498937   44.075498937   44.075498937    6[6-(6,6),8-(24),8-(24)]
  1539   50.333923877   50.333923877   50.333923877    6[1-(0),6-(6,6),6-(6,6)]
  1540  50.2975796465  50.2975796465  50.2975796465    6[6-(1,6),6-(6),6-(8,8)]
  1541   48.958513849   48.958513849   48.958513849    6[6-(6,6),8-(24),8-(24)]
  1542  53.9773685445  53.9773685445  53.9773685445    6[1-(0),6-(6,6),6-(6,6)]
  1543  54.3439039755  54.3439039755  54.3439039755    6[6-(1,6),6-(6),6-(8,8)]
  1544   53.694089755   53.694089755   53.694089755    6[6-(6,6),8-(24),8-(24)]
  1545   48.832726725   48.832726725   48.832726725    6[6-(1,6),6-(1,6),6-(8,8)]
  1546    48.01562594    48.01562594    48.01562594    6[1-(0),6-(6,6),6-(6,6)]
  1547   47.648059467   47.648059467   47.648059467    6[6-(1,6),6-(1,6),6-(8,8)]
  1548   48.042433032   48.042433032   48.042433032    6[1-(0),6-(6,6),6-(6,6)]
  1549  48.8391707375  48.8391707375  48.8391707375    6[6-(1,6),6-(1,6),6-(8,8)]
  1550  49.2242649245  49.2242649245  49.2242649245    6[1-(0),6-(6,6),6-(6,6)]
  1551  49.4433613495  49.4433613495  49.4433613495    6[6-(6,6),8-(24),8-(24)]
  1552  47.0137108765  47.0137108765  47.0137108765    6[6-(6,6),8-(24),8-(24)]
  1553  49.4516096855  49.4516096855  49.4516096855    6[6-(6,6),8-(24),8-(24)]
  1554  50.3114987135  50.3114987135  50.3114987135    6[6-(1,6),6-(6),6-(8,8)]
  1555   50.341141171   50.341141171   50.341141171    6[1-(0),6-(6,6),6-(6,6)]
  1556   45.567416711   45.567416711   45.567416711    6[6-(6,6),8-(24),8-(24)]
  1557   52.770276123   52.770276123   52.770276123    6[1-(0),6-(6,6),6-(6,6)]
  1558  52.8066203535  52.8066203535  52.8066203535    6[6-(1,6),6-(6),6-(8,8)]
  1559   54.145686151   54.145686151   54.145686151    6[6-(6,6),8-(24),8-(24)]
  1560  49.1268314555  49.1268314555  49.1268314555    6[1-(0),6-(6,6),6-(6,6)]
  1561  48.7602960245  48.7602960245  48.7602960245    6[6-(1,6),6-(6),6-(8,8)]
  1562   49.410110245   49.410110245   49.410110245    6[6-(6,6),8-(24),8-(24)]
  1563   54.271473275   54.271473275   54.271473275    6[6-(1,6),6-(1,6),6-(8,8)]
  1564    55.08857406    55.08857406    55.08857406    6[1-(0),6-(6,6),6-(6,6)]
  1565   55.456140533   55.456140533   55.456140533    6[6-(1,6),6-(1,6),6-(8,8)]
  1566   55.061766968   55.061766968   55.061766968    6[1-(0),6-(6,6),6-(6,6)]
  1567  54.2650292625  54.2650292625  54.2650292625    6[6-(1,6),6-(1,6),6-(8,8)]
  1568  53.8799350755  53.8799350755  53.8799350755    6[1-(0),6-(6,6),6-(6,6)]
  1569  53.6608386505  53.6608386505  53.6608386505    6[6-(6,6),8-(24),8-(24)]
  1570  56.0904891235  56.0904891235  56.0904891235    6[6-(6,6),8-(24),8-(24)]
  1571  53.6525903145  53.6525903145  53.6525903145    6[6-(6,6),8-(24),8-(24)]
  1572  52.7927012865  52.7927012865  52.7927012865    6[6-(1,6),6-(6),6-(8,8)]
  1573   52.763058829   52.763058829   52.763058829    6[1-(0),6-(6,6),6-(6,6)]
  1574   57.536783289   57.536783289   57.536783289    6[6-(6,6),8-(24),8-(24)]
  1575   47.415559496   47.415559496   47.415559496    6[1-(0),6-(6,6),6-(6,6)]
  1576  46.0429848335  46.0429848335  46.0429848335    6[6-(1,6),6-(6),6-(8,8)]
  1577   45.266352447   45.266352447   45.266352447    6[6-(6,6),8-(24),8-(24)]
  1578  57.7875842555  57.7875842555  57.7875842555    6[1-(0),6-(6,6),6-(6,6)]
  1579  58.7526395675  58.7526395675  58.7526395675    6[6-(1,6),6-(6),6-(8,8)]
  1580   58.747742118   58.747742118   58.747742118    6[6-(6,6),8-(24),8-(24)]
  1581   56.783091587   56.783091587   56.783091587    6[6-(1,6),6-(1,6),6-(8,8)]
  1582   57.456362013   57.456362013   57.456362013    6[1-(0),6-(6,6),6-(6,6)]
  1583   56.869183594   56.869183594   56.869183594    6[6-(1,6),6-(1,6),6-(8,8)]
  1584   55.533468683   55.533468683   55.533468683    6[1-(0),6-(6,6),6-(6,6)]
  1585  54.8022021445  54.8022021445  54.8022021445    6[6-(1,6),6-(1,6),6-(8,8)]
  1586  55.4476344365  55.4476344365  55.4476344365    6[1-(0),6-(6,6),6-(6,6)]
  1587  53.4690648385  53.4690648385  53.4690648385    6[6-(6,6),8-(24),8-(24)]
  1588  57.7164423575  57.7164423575  57.7164423575    6[6-(6,6),8-(24),8-(24)]
  1589  57.5633326205  57.5633326205  57.5633326205    6[6-(6,6),8-(24),8-(24)]
  1590  61.5050061865  61.5050061865  61.5050061865    6[6-(1,6),6-(6),6-(8,8)]
  1591   61.463506746   61.463506746   61.463506746    6[1-(0),6-(6,6),6-(6,6)]
  1592   59.028701063   59.028701063   59.028701063    6[6-(6,6),8-(24),8-(24)]
  1593  39.2216109615  39.2216109615  39.2216109615    6[1-(0),6-(6,6),6-(6,6)]
  1594  39.6273259885  39.6273259885  39.6273259885    6[6-(1,6),6-(6),6-(8,8)]
  1595   40.655017102   40.655017102   40.655017102    6[6-(6,6),8-(24),8-(24)]
  1596  41.6816771735  41.6816771735  41.6816771735    6[1-(0),6-(6,6),6-(6,6)]
  1597   40.335394082   40.335394082   40.335394082    6[6-(1,6),6-(6),6-(8,8)]
  1598  39.7149645585  39.7149645585  39.7149645585    6[6-(6,6),8-(24),8-(24)]
  1599   39.831214544   39.831214544   39.831214544    6[6-(1,6),6-(1,6),6-(8,8)]
  1600  39.2566663895  39.2566663895  39.2566663895    6[1-(0),6-(6,6),6-(6,6)]
  1601  38.8751808495  38.8751808495  38.8751808495    6[6-(1,6),6-(1,6),6-(8,8)]
  1602  39.1535621895  39.1535621895  39.1535621895    6[1-(0),6-(6,6),6-(6,6)]
  1603  39.7639390535  39.7639390535  39.7639390535    6[6-(1,6),6-(1,6),6-(8,8)]
  1604   40.100832027   40.100832027   40.100832027    6[1-(0),6-(6,6),6-(6,6)]
  1605  39.8500310605  39.8500310605  39.8500310605    6[6-(6,6),8-(24),8-(24)]
  1606  38.0281798465  38.0281798465  38.0281798465    6[6-(6,6),8-(24),8-(24)]
  1607  39.9206574375  39.9206574375  39.9206574375    6[6-(6,6),8-(24),8-(24)]
  1608  34.0741337765  34.0741337765  34.0741337765    6[6-(1,6),6-(6),6-(8,8)]
  1609  35.0886791045  35.0886791045  35.0886791045    6[1-(0),6-(6,6),6-(6,6)]
  1610   34.325450264   34.325450264   34.325450264    6[6-(6,6),8-(24),8-(24)]
  1611  63.8825890385  63.8825890385  63.8825890385    6[1-(0),6-(6,6),6-(6,6)]
  1612  63.4768740115  63.4768740115  63.4768740115    6[6-(1,6),6-(6),6-(8,8)]
  1613   62.449182898   62.449182898   62.449182898    6[6-(6,6),8-(24),8-(24)]
  1614  61.4225228265  61.4225228265  61.4225228265    6[1-(0),6-(6,6),6-(6,6)]
  1615   62.768805918   62.768805918   62.768805918    6[6-(1,6),6-(6),6-(8,8)]
  1616  63.3892354415  63.3892354415  63.3892354415    6[6-(6,6),8-(24),8-(24)]
  1617   63.272985456   63.272985456   63.272985456    6[6-(1,6),6-(1,6),6-(8,8)]
  1618  63.8475336105  63.8475336105  63.8475336105    6[1-(0),6-(6,6),6-(6,6)]
  1619  64.2290191505  64.2290191505  64.2290191505    6[6-(1,6),6-(1,6),6-(8,8)]
  1620  63.9506378105  63.9506378105  63.9506378105    6[1-(0),6-(6,6),6-(6,6)]
  1621  63.3402609465  63.3402609465  63.3402609465    6[6-(1,6),6-(1,6),6-(8,8)]
  1622   63.003367973   63.003367973   63.003367973    6[1-(0),6-(6,6),6-(6,6)]
  1623  63.2541689395  63.2541689395  63.2541689395    6[6-(6,6),8-(24),8-(24)]
  1624  65.0760201535  65.0760201535  65.0760201535    6[6-(6,6),8-(24),8-(24)]
  1625  63.1835425625  63.1835425625  63.1835425625    6[6-(6,6),8-(24),8-(24)]
  1626  69.0300662235  69.0300662235  69.0300662235    6[6-(1,6),6-(6),6-(8,8)]
  1627  68.0155208955  68.0155208955  68.0155208955    6[1-(0),6-(6,6),6-(6,6)]
  1628   68.778749736   68.778749736   68.778749736    6[6-(6,6),8-(24),8-(24)]
  1629  69.2373056655  69.2373056655  69.2373056655    6[1-(0),6-(6,6),6-(6,6)]
  1630  70.2405095315  70.2405095315  70.2405095315    6[6-(1,6),6-(6),6-(8,8)]
  1631   71.328516602   71.328516602   71.328516602    6[6-(6,6),8-(24),8-(24)]
  1632  52.7617700265  52.7617700265  52.7617700265    6[1-(0),6-(6,6),6-(6,6)]
  1633   52.776462375   52.776462375   52.776462375    6[6-(1,6),6-(6),6-(8,8)]
  1634  54.0516035685  54.0516035685  54.0516035685    6[6-(6,6),8-(24),8-(24)]
  1635   60.761367144   60.761367144   60.761367144    6[6-(1,6),6-(1,6),6-(8,8)]
  1636  61.4797456575  61.4797456575  61.4797456575    6[1-(0),6-(6,6),6-(6,6)]
  1637  62.8159760895  62.8159760895  62.8159760895    6[6-(1,6),6-(1,6),6-(8,8)]
  1638  63.4789360955  63.4789360955  63.4789360955    6[1-(0),6-(6,6),6-(6,6)]
  1639  62.8030880645  62.8030880645  62.8030880645    6[6-(1,6),6-(1,6),6-(8,8)]
  1640   61.435668612   61.435668612   61.435668612    6[1-(0),6-(6,6),6-(6,6)]
  1641  63.4459427515  63.4459427515  63.4459427515    6[6-(6,6),8-(24),8-(24)]
  1642  63.4500669195  63.4500669195  63.4500669195    6[6-(6,6),8-(24),8-(24)]
  1643  59.2728002565  59.2728002565  59.2728002565    6[6-(6,6),8-(24),8-(24)]
  1644  60.3177613235  60.3177613235  60.3177613235    6[6-(1,6),6-(6),6-(8,8)]
  1645  59.3150729785  59.3150729785  59.3150729785    6[1-(0),6-(6,6),6-(6,6)]
  1646   67.286831962   67.286831962   67.286831962    6[6-(6,6),8-(24),8-(24)]
  1647  33.8668943345  33.8668943345  33.8668943345    6[1-(0),6-(6,6),6-(6,6)]
  1648  32.8636904685  32.8636904685  32.8636904685    6[6-(1,6),6-(6),6-(8,8)]
  1649   31.775683398   31.775683398   31.775683398    6[6-(6,6),8-(24),8-(24)]
  1650  50.3424299735  50.3424299735  50.3424299735    6[1-(0),6-(6,6),6-(6,6)]
  1651   50.327737625   50.327737625   50.327737625    6[6-(1,6),6-(6),6-(8,8)]
  1652  49.0525964315  49.0525964315  49.0525964315    6[6-(6,6),8-(24),8-(24)]
  1653   42.342832856   42.342832856   42.342832856    6[6-(1,6),6-(1,6),6-(8,8)]
  1654  41.6244543425  41.6244543425  41.6244543425    6[1-(0),6-(6,6),6-(6,6)]
  1655  40.2882239105  40.2882239105  40.2882239105    6[6-(1,6),6-(1,6),6-(8,8)]
  1656  39.6252639045  39.6252639045  39.6252639045    6[1-(0),6-(6,6),6-(6,6)]
  1657  40.3011119355  40.3011119355  40.3011119355    6[6-(1,6),6-(1,6),6-(8,8)]
  1658   41.668531388   41.668531388   41.668531388    6[1-(0),6-(6,6),6-(6,6)]
  1659  39.6582572485  39.6582572485  39.6582572485    6[6-(6,6),8-(24),8-(24)]
  1660  39.6541330805  39.6541330805  39.6541330805    6[6-(6,6),8-(24),8-(24)]
  1661  43.8313997435  43.8313997435  43.8313997435    6[6-(6,6),8-(24),8-(24)]
  1662  42.7864386765  42.7864386765  42.7864386765    6[6-(1,6),6-(6),6-(8,8)]
  1663  43.7891270215  43.7891270215  43.7891270215    6[1-(0),6-(6,6),6-(6,6)]
  1664   35.817368038   35.817368038   35.817368038    6[6-(6,6),8-(24),8-(24)]
  1665  38.0034348385  38.0034348385  38.0034348385    6[1-(0),6-(6,6),6-(6,6)]
  1666   38.372805635   38.372805635   38.372805635    6[6-(1,6),6-(6),6-(8,8)]
  1667   38.061430951   38.061430951   38.061430951    6[6-(6,6),8-(24),8-(24)]
  1668   44.106945718   44.106945718   44.106945718    6[1-(0),6-(6,6),6-(6,6)]
  1669  43.1271980575  43.1271980575  43.1271980575    6[6-(1,6),6-(6),6-(8,8)]
  1670  41.8569543135  41.8569543135  41.8569543135    6[6-(6,6),8-(24),8-(24)]
  1671   37.111841269   37.111841269   37.111841269    6[6-(1,6),6-(1,6),6-(8,8)]
  1672  35.7201923295  35.7201923295  35.7201923295    6[1-(0),6-(6,6),6-(6,6)]
  1673  34.9711403165  34.9711403165  34.9711403165    6[6-(1,6),6-(1,6),6-(8,8)]
  1674  35.6438952215  35.6438952215  35.6438952215    6[1-(0),6-(6,6),6-(6,6)]
  1675   37.051009791   37.051009791   37.051009791    6[6-(1,6),6-(1,6),6-(8,8)]
  1676  37.7729969515  37.7729969515  37.7729969515    6[1-(0),6-(6,6),6-(6,6)]
  1677    37.74129241    37.74129241    37.74129241    6[6-(6,6),8-(24),8-(24)]
  1678   33.489790723   33.489790723   33.489790723    6[6-(6,6),8-(24),8-(24)]
  1679   37.820167123   37.820167123   37.820167123    6[6-(6,6),8-(24),8-(24)]
  1680    32.83353249    32.83353249    32.83353249    6[6-(1,6),6-(6),6-(8,8)]
  1681  33.8777202755  33.8777202755  33.8777202755    6[1-(0),6-(6,6),6-(6,6)]
  1682   28.340766975   28.340766975   28.340766975    6[6-(6,6),8-(24),8-(24)]
  1683  68.0191295425  68.0191295425  68.0191295425    6[1-(0),6-(6,6),6-(6,6)]
  1684   68.985989178   68.985989178   68.985989178    6[6-(1,6),6-(6),6-(8,8)]
  1685   68.734930451   68.734930451   68.734930451    6[6-(6,6),8-(24),8-(24)]
  1686   55.187038571   55.187038571   55.187038571    6[1-(0),6-(6,6),6-(6,6)]
  1687  55.5682663505  55.5682663505  55.5682663505    6[6-(1,6),6-(6),6-(8,8)]
  1688  56.1935933235  56.1935933235  56.1935933235    6[6-(6,6),8-(24),8-(24)]
  1689   58.041993869   58.041993869   58.041993869    6[6-(1,6),6-(1,6),6-(8,8)]
  1690  57.9432715975  57.9432715975  57.9432715975    6[1-(0),6-(6,6),6-(6,6)]
  1691  58.9119355565  58.9119355565  58.9119355565    6[6-(1,6),6-(1,6),6-(8,8)]
  1692  59.9692691275  59.9692691275  59.9692691275    6[1-(0),6-(6,6),6-(6,6)]
  1693   60.090158802   60.090158802   60.090158802    6[6-(1,6),6-(1,6),6-(8,8)]
  1694  59.1078335365  59.1078335365  59.1078335365    6[1-(0),6-(6,6),6-(6,6)]
  1695   61.337204101   61.337204101   61.337204101    6[6-(6,6),8-(24),8-(24)]
  1696   58.911677796   58.911677796   58.911677796    6[6-(6,6),8-(24),8-(24)]
  1697   57.172309942   57.172309942   57.172309942    6[6-(6,6),8-(24),8-(24)]
  1698   59.077160037   59.077160037   59.077160037    6[6-(1,6),6-(6),6-(8,8)]
  1699  58.1041141495  58.1041141495  58.1041141495    6[1-(0),6-(6,6),6-(6,6)]
  1700   61.302148673   61.302148673   61.302148673    6[6-(6,6),8-(24),8-(24)]
  1701  65.1007651615  65.1007651615  65.1007651615    6[1-(0),6-(6,6),6-(6,6)]
  1702   64.731394365   64.731394365   64.731394365    6[6-(1,6),6-(6),6-(8,8)]
  1703   65.042769049   65.042769049   65.042769049    6[6-(6,6),8-(24),8-(24)]
  1704   58.997254282   58.997254282   58.997254282    6[1-(0),6-(6,6),6-(6,6)]
  1705  59.9770019425  59.9770019425  59.9770019425    6[6-(1,6),6-(6),6-(8,8)]
  1706  61.2472456865  61.2472456865  61.2472456865    6[6-(6,6),8-(24),8-(24)]
  1707   65.992358731   65.992358731   65.992358731    6[6-(1,6),6-(1,6),6-(8,8)]
  1708  67.3840076705  67.3840076705  67.3840076705    6[1-(0),6-(6,6),6-(6,6)]
  1709  68.1330596835  68.1330596835  68.1330596835    6[6-(1,6),6-(1,6),6-(8,8)]
  1710  67.4603047785  67.4603047785  67.4603047785    6[1-(0),6-(6,6),6-(6,6)]
  1711   66.053190209   66.053190209   66.053190209    6[6-(1,6),6-(1,6),6-(8,8)]
  1712  65.3312030485  65.3312030485  65.3312030485    6[1-(0),6-(6,6),6-(6,6)]
  1713    65.36290759    65.36290759    65.36290759    6[6-(6,6),8-(24),8-(24)]
  1714   69.614409277   69.614409277   69.614409277    6[6-(6,6),8-(24),8-(24)]
  1715   65.284032877   65.284032877   65.284032877    6[6-(6,6),8-(24),8-(24)]
  1716    70.27066751    70.27066751    70.27066751    6[6-(1,6),6-(6),6-(8,8)]
  1717  69.2264797245  69.2264797245  69.2264797245    6[1-(0),6-(6,6),6-(6,6)]
  1718   74.763433025   74.763433025   74.763433025    6[6-(6,6),8-(24),8-(24)]
  1719  35.0850704575  35.0850704575  35.0850704575    6[1-(0),6-(6,6),6-(6,6)]
  1720   34.118210822   34.118210822   34.118210822    6[6-(1,6),6-(6),6-(8,8)]
  1721   34.369269549   34.369269549   34.369269549    6[6-(6,6),8-(24),8-(24)]
  1722   47.917161429   47.917161429   47.917161429    6[1-(0),6-(6,6),6-(6,6)]
  1723  47.5359336495  47.5359336495  47.5359336495    6[6-(1,6),6-(6),6-(8,8)]
  1724  46.9106066765  46.9106066765  46.9106066765    6[6-(6,6),8-(24),8-(24)]
  1725   45.062206131   45.062206131   45.062206131    6[6-(1,6),6-(1,6),6-(8,8)]
  1726  45.1609284025  45.1609284025  45.1609284025    6[1-(0),6-(6,6),6-(6,6)]
  1727  44.1922644435  44.1922644435  44.1922644435    6[6-(1,6),6-(1,6),6-(8,8)]
  1728  43.1349308725  43.1349308725  43.1349308725    6[1-(0),6-(6,6),6-(6,6)]
  1729   43.014041198   43.014041198   43.014041198    6[6-(1,6),6-(1,6),6-(8,8)]
  1730  43.9963664635  43.9963664635  43.9963664635    6[1-(0),6-(6,6),6-(6,6)]
  1731   41.766995899   41.766995899   41.766995899    6[6-(6,6),8-(24),8-(24)]
  1732   44.192522204   44.192522204   44.192522204    6[6-(6,6),8-(24),8-(24)]
  1733   45.931890058   45.931890058   45.931890058    6[6-(6,6),8-(24),8-(24)]
  1734   44.027039963   44.027039963   44.027039963    6[6-(1,6),6-(6),6-(8,8)]
  1735  45.0000858505  45.0000858505  45.0000858505    6[1-(0),6-(6,6),6-(6,6)]
  1736   41.802051327   41.802051327   41.802051327    6[6-(6,6),8-(24),8-(24)]
  1737  35.0850704575  35.0850704575  35.0850704575    6[1-(0),6-(6,6),6-(6,6)]
  1738   34.118210822   34.118210822   34.118210822    6[6-(1,6),6-(6),6-(8,8)]
  1739   34.369269549   34.369269549   34.369269549    6[6-(6,6),8-(24),8-(24)]
  1740   73.693211429   73.693211429   73.693211429    6[1-(0),6-(6,6),6-(6,6)]
  1741  73.3119836495  73.3119836495  73.3119836495    6[6-(1,6),6-(6),6-(8,8)]
  1742  72.6866566765  72.6866566765  72.6866566765    6[6-(6,6),8-(24),8-(24)]
  1743   45.062206131   45.062206131   45.062206131    6[6-(1,6),6-(1,6),6-(8,8)]
  1744  45.1609284025  45.1609284025  45.1609284025    6[1-(0),6-(6,6),6-(6,6)]
  1745  44.1922644435  44.1922644435  44.1922644435    6[6-(1,6),6-(1,6),6-(8,8)]
  1746  43.1349308725  43.1349308725  43.1349308725    6[1-(0),6-(6,6),6-(6,6)]
  1747   43.014041198   43.014041198   43.014041198    6[6-(1,6),6-(1,6),6-(8,8)]
  1748  43.9963664635  43.9963664635  43.9963664635    6[1-(0),6-(6,6),6-(6,6)]
  1749   41.766995899   41.766995899   41.766995899    6[6-(6,6),8-(24),8-(24)]
  1750   44.192522204   44.192522204   44.192522204    6[6-(6,6),8-(24),8-(24)]
  1751   71.707940058   71.707940058   71.707940058    6[6-(6,6),8-(24),8-(24)]
  1752   44.027039963   44.027039963   44.027039963    6[6-(1,6),6-(6),6-(8,8)]
  1753  45.0000858505  45.0000858505  45.0000858505    6[1-(0),6-(6,6),6-(6,6)]
  1754   41.802051327   41.802051327   41.802051327    6[6-(6,6),8-(24),8-(24)]
  1755  13.5486651615  13.5486651615  13.5486651615    6[1-(0),6-(6,6),6-(6,6)]
  1756   13.179294365   13.179294365   13.179294365    6[6-(1,6),6-(6),6-(8,8)]
  1757   39.266719049   39.266719049   39.266719049    6[6-(6,6),8-(24),8-(24)]
  1758   84.773304282   84.773304282   84.773304282    6[1-(0),6-(6,6),6-(6,6)]
  1759  85.7530519425  85.7530519425  85.7530519425    6[6-(1,6),6-(6),6-(8,8)]
  1760  87.0232956865  87.0232956865  87.0232956865    6[6-(6,6),8-(24),8-(24)]
  1761   40.216308731   40.216308731   40.216308731    6[6-(1,6),6-(1,6),6-(8,8)]
  1762  41.6079576705  41.6079576705  41.6079576705    6[1-(0),6-(6,6),6-(6,6)]
  1763  42.3570096835  42.3570096835  42.3570096835    6[6-(1,6),6-(1,6),6-(8,8)]
  1764  41.6842547785  41.6842547785  41.6842547785    6[1-(0),6-(6,6),6-(6,6)]
  1765   40.277140209   40.277140209   40.277140209    6[6-(1,6),6-(1,6),6-(8,8)]
  1766  39.5551530485  39.5551530485  39.5551530485    6[1-(0),6-(6,6),6-(6,6)]
  1767    39.58685759    39.58685759    39.58685759    6[6-(6,6),8-(24),8-(24)]
  1768   43.838359277   43.838359277   43.838359277    6[6-(6,6),8-(24),8-(24)]
  1769   91.060082877   91.060082877   91.060082877    6[6-(6,6),8-(24),8-(24)]
  1770    44.49461751    44.49461751    44.49461751    6[6-(1,6),6-(6),6-(8,8)]
  1771  43.4504297245  43.4504297245  43.4504297245    6[1-(0),6-(6,6),6-(6,6)]
  1772   48.987383025   48.987383025   48.987383025    6[6-(6,6),8-(24),8-(24)]
  1773  16.4670295425  16.4670295425  16.4670295425    6[1-(0),6-(6,6),6-(6,6)]
  1774   17.433889178   17.433889178   17.433889178    6[6-(1,6),6-(6),6-(8,8)]
  1775   68.734930451   68.734930451   68.734930451    6[6-(6,6),8-(24),8-(24)]
  1776   80.963088571   80.963088571   80.963088571    6[1-(0),6-(6,6),6-(6,6)]
  1777  81.3443163505  81.3443163505  81.3443163505    6[6-(1,6),6-(6),6-(8,8)]
  1778  81.9696433235  81.9696433235  81.9696433235    6[6-(6,6),8-(24),8-(24)]
  1779   58.041993869   58.041993869   58.041993869    6[6-(1,6),6-(1,6),6-(8,8)]
  1780  57.9432715975  57.9432715975  57.9432715975    6[1-(0),6-(6,6),6-(6,6)]
  1781  58.9119355565  58.9119355565  58.9119355565    6[6-(1,6),6-(1,6),6-(8,8)]
  1782  59.9692691275  59.9692691275  59.9692691275    6[1-(0),6-(6,6),6-(6,6)]
  1783   60.090158802   60.090158802   60.090158802    6[6-(1,6),6-(1,6),6-(8,8)]
  1784  59.1078335365  59.1078335365  59.1078335365    6[1-(0),6-(6,6),6-(6,6)]
  1785   61.337204101   61.337204101   61.337204101    6[6-(6,6),8-(24),8-(24)]
  1786   58.911677796   58.911677796   58.911677796    6[6-(6,6),8-(24),8-(24)]
  1787   82.948359942   82.948359942   82.948359942    6[6-(6,6),8-(24),8-(24)]
  1788   59.077160037   59.077160037   59.077160037    6[6-(1,6),6-(6),6-(8,8)]
  1789  58.1041141495  58.1041141495  58.1041141495    6[1-(0),6-(6,6),6-(6,6)]
  1790   61.302148673   61.302148673   61.302148673    6[6-(6,6),8-(24),8-(24)]
  1791  38.0034348385  38.0034348385  38.0034348385    6[1-(0),6-(6,6),6-(6,6)]
  1792   38.372805635   38.372805635   38.372805635    6[6-(1,6),6-(6),6-(8,8)]
  1793   63.837480951   63.837480951   63.837480951    6[6-(6,6),8-(24),8-(24)]
  1794   69.882995718   69.882995718   69.882995718    6[1-(0),6-(6,6),6-(6,6)]
  1795  68.9032480575  68.9032480575  68.9032480575    6[6-(1,6),6-(6),6-(8,8)]
  1796  67.6330043135  67.6330043135  67.6330043135    6[6-(6,6),8-(24),8-(24)]
  1797   62.887891269   62.887891269   62.887891269    6[6-(1,6),6-(1,6),6-(8,8)]
  1798  61.4962423295  61.4962423295  61.4962423295    6[1-(0),6-(6,6),6-(6,6)]
  1799  60.7471903165  60.7471903165  60.7471903165    6[6-(1,6),6-(1,6),6-(8,8)]
  1800  61.4199452215  61.4199452215  61.4199452215    6[1-(0),6-(6,6),6-(6,6)]
  1801   62.827059791   62.827059791   62.827059791    6[6-(1,6),6-(1,6),6-(8,8)]
  1802  63.5490469515  63.5490469515  63.5490469515    6[1-(0),6-(6,6),6-(6,6)]
  1803    63.51734241    63.51734241    63.51734241    6[6-(6,6),8-(24),8-(24)]
  1804   59.265840723   59.265840723   59.265840723    6[6-(6,6),8-(24),8-(24)]
  1805   63.596217123   63.596217123   63.596217123    6[6-(6,6),8-(24),8-(24)]
  1806    58.60958249    58.60958249    58.60958249    6[6-(1,6),6-(6),6-(8,8)]
  1807  59.6537702755  59.6537702755  59.6537702755    6[1-(0),6-(6,6),6-(6,6)]
  1808   54.116816975   54.116816975   54.116816975    6[6-(6,6),8-(24),8-(24)]
  1809   24.557873877   24.557873877   24.557873877    6[1-(0),6-(6,6),6-(6,6)]
  1810  24.5215296465  24.5215296465  24.5215296465    6[6-(1,6),6-(6),6-(8,8)]
  1811   74.734563849   74.734563849   74.734563849    6[6-(6,6),8-(24),8-(24)]
  1812  79.7534185445  79.7534185445  79.7534185445    6[1-(0),6-(6,6),6-(6,6)]
  1813  80.1199539755  80.1199539755  80.1199539755    6[6-(1,6),6-(6),6-(8,8)]
  1814   79.470139755   79.470139755   79.470139755    6[6-(6,6),8-(24),8-(24)]
  1815   74.608776725   74.608776725   74.608776725    6[6-(1,6),6-(1,6),6-(8,8)]
  1816    73.79167594    73.79167594    73.79167594    6[1-(0),6-(6,6),6-(6,6)]
  1817   73.424109467   73.424109467   73.424109467    6[6-(1,6),6-(1,6),6-(8,8)]
  1818   73.818483032   73.818483032   73.818483032    6[1-(0),6-(6,6),6-(6,6)]
  1819  74.6152207375  74.6152207375  74.6152207375    6[6-(1,6),6-(1,6),6-(8,8)]
  1820  75.0003149245  75.0003149245  75.0003149245    6[1-(0),6-(6,6),6-(6,6)]
  1821  75.2194113495  75.2194113495  75.2194113495    6[6-(6,6),8-(24),8-(24)]
  1822  72.7897608765  72.7897608765  72.7897608765    6[6-(6,6),8-(24),8-(24)]
  1823  75.2276596855  75.2276596855  75.2276596855    6[6-(6,6),8-(24),8-(24)]
  1824  76.0875487135  76.0875487135  76.0875487135    6[6-(1,6),6-(6),6-(8,8)]
  1825   76.117191171   76.117191171   76.117191171    6[1-(0),6-(6,6),6-(6,6)]
  1826   71.343466711   71.343466711   71.343466711    6[6-(6,6),8-(24),8-(24)]
  1827   29.912590504   29.912590504   29.912590504    6[1-(0),6-(6,6),6-(6,6)]
  1828  31.2851651665  31.2851651665  31.2851651665    6[6-(1,6),6-(6),6-(8,8)]
  1829   57.837847553   57.837847553   57.837847553    6[6-(6,6),8-(24),8-(24)]
  1830  71.0926657445  71.0926657445  71.0926657445    6[1-(0),6-(6,6),6-(6,6)]
  1831  70.1276104325  70.1276104325  70.1276104325    6[6-(1,6),6-(6),6-(8,8)]
  1832   70.132507882   70.132507882   70.132507882    6[6-(6,6),8-(24),8-(24)]
  1833   46.321108413   46.321108413   46.321108413    6[6-(1,6),6-(1,6),6-(8,8)]
  1834   45.647837987   45.647837987   45.647837987    6[1-(0),6-(6,6),6-(6,6)]
  1835   46.235016406   46.235016406   46.235016406    6[6-(1,6),6-(1,6),6-(8,8)]
  1836   47.570731317   47.570731317   47.570731317    6[1-(0),6-(6,6),6-(6,6)]
  1837  48.3019978555  48.3019978555  48.3019978555    6[6-(1,6),6-(1,6),6-(8,8)]
  1838  47.6565655635  47.6565655635  47.6565655635    6[1-(0),6-(6,6),6-(6,6)]
  1839  49.6351351615  49.6351351615  49.6351351615    6[6-(6,6),8-(24),8-(24)]
  1840  45.3877576425  45.3877576425  45.3877576425    6[6-(6,6),8-(24),8-(24)]
  1841  71.3169173795  71.3169173795  71.3169173795    6[6-(6,6),8-(24),8-(24)]
  1842  41.5991938135  41.5991938135  41.5991938135    6[6-(1,6),6-(6),6-(8,8)]
  1843   41.640693254   41.640693254   41.640693254    6[1-(0),6-(6,6),6-(6,6)]
  1844   44.075498937   44.075498937   44.075498937    6[6-(6,6),8-(24),8-(24)]
  1845   21.639509496   21.639509496   21.639509496    6[1-(0),6-(6,6),6-(6,6)]
  1846  20.2669348335  20.2669348335  20.2669348335    6[6-(1,6),6-(6),6-(8,8)]
  1847   45.266352447   45.266352447   45.266352447    6[6-(6,6),8-(24),8-(24)]
  1848  83.5636342555  83.5636342555  83.5636342555    6[1-(0),6-(6,6),6-(6,6)]
  1849  84.5286895675  84.5286895675  84.5286895675    6[6-(1,6),6-(6),6-(8,8)]
  1850   84.523792118   84.523792118   84.523792118    6[6-(6,6),8-(24),8-(24)]
  1851   56.783091587   56.783091587   56.783091587    6[6-(1,6),6-(1,6),6-(8,8)]
  1852   57.456362013   57.456362013   57.456362013    6[1-(0),6-(6,6),6-(6,6)]
  1853   56.869183594   56.869183594   56.869183594    6[6-(1,6),6-(1,6),6-(8,8)]
  1854   55.533468683   55.533468683   55.533468683    6[1-(0),6-(6,6),6-(6,6)]
  1855  54.8022021445  54.8022021445  54.8022021445    6[6-(1,6),6-(1,6),6-(8,8)]
  1856  55.4476344365  55.4476344365  55.4476344365    6[1-(0),6-(6,6),6-(6,6)]
  1857  53.4690648385  53.4690648385  53.4690648385    6[6-(6,6),8-(24),8-(24)]
  1858  57.7164423575  57.7164423575  57.7164423575    6[6-(6,6),8-(24),8-(24)]
  1859  83.3393826205  83.3393826205  83.3393826205    6[6-(6,6),8-(24),8-(24)]
  1860  61.5050061865  61.5050061865  61.5050061865    6[6-(1,6),6-(6),6-(8,8)]
  1861   61.463506746   61.463506746   61.463506746    6[1-(0),6-(6,6),6-(6,6)]
  1862   59.028701063   59.028701063   59.028701063    6[6-(6,6),8-(24),8-(24)]
  1863   26.994226123   26.994226123   26.994226123    6[1-(0),6-(6,6),6-(6,6)]
  1864  27.0305703535  27.0305703535  27.0305703535    6[6-(1,6),6-(6),6-(8,8)]
  1865   28.369636151   28.369636151   28.369636151    6[6-(6,6),8-(24),8-(24)]
  1866  74.9028814555  74.9028814555  74.9028814555    6[1-(0),6-(6,6),6-(6,6)]
  1867  74.5363460245  74.5363460245  74.5363460245    6[6-(1,6),6-(6),6-(8,8)]
  1868   75.186160245   75.186160245   75.186160245    6[6-(6,6),8-(24),8-(24)]
  1869   28.495423275   28.495423275   28.495423275    6[6-(1,6),6-(1,6),6-(8,8)]
  1870    29.31252406    29.31252406    29.31252406    6[1-(0),6-(6,6),6-(6,6)]
  1871   29.680090533   29.680090533   29.680090533    6[6-(1,6),6-(1,6),6-(8,8)]
  1872   29.285716968   29.285716968   29.285716968    6[1-(0),6-(6,6),6-(6,6)]
  1873  28.4889792625  28.4889792625  28.4889792625    6[6-(1,6),6-(1,6),6-(8,8)]
  1874  28.1038850755  28.1038850755  28.1038850755    6[1-(0),6-(6,6),6-(6,6)]
  1875  27.8847886505  27.8847886505  27.8847886505    6[6-(6,6),8-(24),8-(24)]
  1876  30.3144391235  30.3144391235  30.3144391235    6[6-(6,6),8-(24),8-(24)]
  1877  79.4286403145  79.4286403145  79.4286403145    6[6-(6,6),8-(24),8-(24)]
  1878  27.0166512865  27.0166512865  27.0166512865    6[6-(1,6),6-(6),6-(8,8)]
  1879   26.987008829   26.987008829   26.987008829    6[1-(0),6-(6,6),6-(6,6)]
  1880   31.760733289   31.760733289   31.760733289    6[6-(6,6),8-(24),8-(24)]
  1881  17.6852056655  17.6852056655  17.6852056655    6[1-(0),6-(6,6),6-(6,6)]
  1882  18.6884095315  18.6884095315  18.6884095315    6[6-(1,6),6-(6),6-(8,8)]
  1883   45.552466602   45.552466602   45.552466602    6[6-(6,6),8-(24),8-(24)]
  1884  78.5378200265  78.5378200265  78.5378200265    6[1-(0),6-(6,6),6-(6,6)]
  1885   78.552512375   78.552512375   78.552512375    6[6-(1,6),6-(6),6-(8,8)]
  1886  79.8276535685  79.8276535685  79.8276535685    6[6-(6,6),8-(24),8-(24)]
  1887   34.985317144   34.985317144   34.985317144    6[6-(1,6),6-(1,6),6-(8,8)]
  1888  35.7036956575  35.7036956575  35.7036956575    6[1-(0),6-(6,6),6-(6,6)]
  1889  37.0399260895  37.0399260895  37.0399260895    6[6-(1,6),6-(1,6),6-(8,8)]
  1890  37.7028860955  37.7028860955  37.7028860955    6[1-(0),6-(6,6),6-(6,6)]
  1891  37.0270380645  37.0270380645  37.0270380645    6[6-(1,6),6-(1,6),6-(8,8)]
  1892   35.659618612   35.659618612   35.659618612    6[1-(0),6-(6,6),6-(6,6)]
  1893  37.6698927515  37.6698927515  37.6698927515    6[6-(6,6),8-(24),8-(24)]
  1894  37.6740169195  37.6740169195  37.6740169195    6[6-(6,6),8-(24),8-(24)]
  1895  85.0488502565  85.0488502565  85.0488502565    6[6-(6,6),8-(24),8-(24)]
  1896  34.5417113235  34.5417113235  34.5417113235    6[6-(1,6),6-(6),6-(8,8)]
  1897  33.5390229785  33.5390229785  33.5390229785    6[1-(0),6-(6,6),6-(6,6)]
  1898   41.510781962   41.510781962   41.510781962    6[6-(6,6),8-(24),8-(24)]
  1899  33.8668943345  33.8668943345  33.8668943345    6[1-(0),6-(6,6),6-(6,6)]
  1900  32.8636904685  32.8636904685  32.8636904685    6[6-(1,6),6-(6),6-(8,8)]
  1901   57.551733398   57.551733398   57.551733398    6[6-(6,6),8-(24),8-(24)]
  1902  76.1184799735  76.1184799735  76.1184799735    6[1-(0),6-(6,6),6-(6,6)]
  1903   76.103787625   76.103787625   76.103787625    6[6-(1,6),6-(6),6-(8,8)]
  1904  74.8286464315  74.8286464315  74.8286464315    6[6-(6,6),8-(24),8-(24)]
  1905   68.118882856   68.118882856   68.118882856    6[6-(1,6),6-(1,6),6-(8,8)]
  1906  67.4005043425  67.4005043425  67.4005043425    6[1-(0),6-(6,6),6-(6,6)]
  1907  66.0642739105  66.0642739105  66.0642739105    6[6-(1,6),6-(1,6),6-(8,8)]
  1908  65.4013139045  65.4013139045  65.4013139045    6[1-(0),6-(6,6),6-(6,6)]
  1909  66.0771619355  66.0771619355  66.0771619355    6[6-(1,6),6-(1,6),6-(8,8)]
  1910   67.444581388   67.444581388   67.444581388    6[1-(0),6-(6,6),6-(6,6)]
  1911  65.4343072485  65.4343072485  65.4343072485    6[6-(6,6),8-(24),8-(24)]
  1912  65.4301830805  65.4301830805  65.4301830805    6[6-(6,6),8-(24),8-(24)]
  1913  69.6074497435  69.6074497435  69.6074497435    6[6-(6,6),8-(24),8-(24)]
  1914  68.5624886765  68.5624886765  68.5624886765    6[6-(1,6),6-(6),6-(8,8)]
  1915  69.5651770215  69.5651770215  69.5651770215    6[1-(0),6-(6,6),6-(6,6)]
  1916   61.593418038   61.593418038   61.593418038    6[6-(6,6),8-(24),8-(24)]
  1917  39.2216109615  39.2216109615  39.2216109615    6[1-(0),6-(6,6),6-(6,6)]
  1918  39.6273259885  39.6273259885  39.6273259885    6[6-(1,6),6-(6),6-(8,8)]
  1919   40.655017102   40.655017102   40.655017102    6[6-(6,6),8-(24),8-(24)]
  1920  67.4577271735  67.4577271735  67.4577271735    6[1-(0),6-(6,6),6-(6,6)]
  1921   66.111444082   66.111444082   66.111444082    6[6-(1,6),6-(6),6-(8,8)]
  1922  65.4910145585  65.4910145585  65.4910145585    6[6-(6,6),8-(24),8-(24)]
  1923   39.831214544   39.831214544   39.831214544    6[6-(1,6),6-(1,6),6-(8,8)]
  1924  39.2566663895  39.2566663895  39.2566663895    6[1-(0),6-(6,6),6-(6,6)]
  1925  38.8751808495  38.8751808495  38.8751808495    6[6-(1,6),6-(1,6),6-(8,8)]
  1926  39.1535621895  39.1535621895  39.1535621895    6[1-(0),6-(6,6),6-(6,6)]
  1927  39.7639390535  39.7639390535  39.7639390535    6[6-(1,6),6-(1,6),6-(8,8)]
  1928   40.100832027   40.100832027   40.100832027    6[1-(0),6-(6,6),6-(6,6)]
  1929  39.8500310605  39.8500310605  39.8500310605    6[6-(6,6),8-(24),8-(24)]
  1930  38.0281798465  38.0281798465  38.0281798465    6[6-(6,6),8-(24),8-(24)]
  1931  65.6967074375  65.6967074375  65.6967074375    6[6-(6,6),8-(24),8-(24)]
  1932  34.0741337765  34.0741337765  34.0741337765    6[6-(1,6),6-(6),6-(8,8)]
  1933  35.0886791045  35.0886791045  35.0886791045    6[1-(0),6-(6,6),6-(6,6)]
  1934   34.325450264   34.325450264   34.325450264    6[6-(6,6),8-(24),8-(24)]
  1935  12.3304890385  12.3304890385  12.3304890385    6[1-(0),6-(6,6),6-(6,6)]
  1936  11.9247740115  11.9247740115  11.9247740115    6[6-(1,6),6-(6),6-(8,8)]
  1937   62.449182898   62.449182898   62.449182898    6[6-(6,6),8-(24),8-(24)]
  1938  87.1985728265  87.1985728265  87.1985728265    6[1-(0),6-(6,6),6-(6,6)]
  1939   88.544855918   88.544855918   88.544855918    6[6-(1,6),6-(6),6-(8,8)]
  1940  89.1652854415  89.1652854415  89.1652854415    6[6-(6,6),8-(24),8-(24)]
  1941   63.272985456   63.272985456   63.272985456    6[6-(1,6),6-(1,6),6-(8,8)]
  1942  63.8475336105  63.8475336105  63.8475336105    6[1-(0),6-(6,6),6-(6,6)]
  1943  64.2290191505  64.2290191505  64.2290191505    6[6-(1,6),6-(1,6),6-(8,8)]
  1944  63.9506378105  63.9506378105  63.9506378105    6[1-(0),6-(6,6),6-(6,6)]
  1945  63.3402609465  63.3402609465  63.3402609465    6[6-(1,6),6-(1,6),6-(8,8)]
  1946   63.003367973   63.003367973   63.003367973    6[1-(0),6-(6,6),6-(6,6)]
  1947  63.2541689395  63.2541689395  63.2541689395    6[6-(6,6),8-(24),8-(24)]
  1948  65.0760201535  65.0760201535  65.0760201535    6[6-(6,6),8-(24),8-(24)]
  1949  88.9595925625  88.9595925625  88.9595925625    6[6-(6,6),8-(24),8-(24)]
  1950  69.0300662235  69.0300662235  69.0300662235    6[6-(1,6),6-(6),6-(8,8)]
  1951  68.0155208955  68.0155208955  68.0155208955    6[1-(0),6-(6,6),6-(6,6)]
  1952   68.778749736   68.778749736   68.778749736    6[6-(6,6),8-(24),8-(24)]
  1953   35.729213947   35.729213947   35.729213947    6[6-(6,6),6-(6,6)]
  1954   87.189035688   87.189035688   87.189035688    6[6-(1,6),6-(1,6),6-(8,8)]
  1955   86.892095592   86.892095592   86.892095592    6[6-(6,6),8-(24),8-(24)]
  1956       25.77605       25.77605       25.77605    6[6-(6,6),6-(6,6)]
  1957       77.32815       77.32815       77.32815    6[6-(1,6),6-(1,6),6-(8,8)]
  1958       77.32815       77.32815       77.32815    6[6-(6,6),8-(24),8-(24)]
  1959       25.77605       25.77605       25.77605    6[6-(6,6),6-(6,6)]
  1960       77.32815       77.32815       77.32815    6[6-(1,6),6-(1,6),6-(8,8)]
  1961       77.32815       77.32815       77.32815    6[6-(6,6),8-(24),8-(24)]
  1962   15.822886053   15.822886053   15.822886053    6[6-(6,6),6-(6,6)]
  1963   67.467264312   67.467264312   67.467264312    6[6-(1,6),6-(1,6),6-(8,8)]
  1964   67.764204408   67.764204408   67.764204408    6[6-(6,6),8-(24),8-(24)]
  1965  18.5873674155  18.5873674155  18.5873674155    6[6-(6,6),6-(6,6)]
  1966   93.852144613   93.852144613   93.852144613    6[6-(1,6),6-(1,6),6-(8,8)]
  1967   92.641185784   92.641185784   92.641185784    6[6-(6,6),8-(24),8-(24)]
  1968  32.9647325845  32.9647325845  32.9647325845    6[6-(6,6),6-(6,6)]
  1969   60.804155387   60.804155387   60.804155387    6[6-(1,6),6-(1,6),6-(8,8)]
  1970   62.015114216   62.015114216   62.015114216    6[6-(6,6),8-(24),8-(24)]
  1971  42.9178965315  42.9178965315  42.9178965315    6[6-(6,6),6-(6,6)]
  1972   70.665041075   70.665041075   70.665041075    6[6-(1,6),6-(1,6),6-(8,8)]
  1973   71.579059808   71.579059808   71.579059808    6[6-(6,6),8-(24),8-(24)]
  1974   8.6342034685   8.6342034685   8.6342034685    6[6-(6,6),6-(6,6)]
  1975   83.991258925   83.991258925   83.991258925    6[6-(1,6),6-(1,6),6-(8,8)]
  1976   83.077240192   83.077240192   83.077240192    6[6-(6,6),8-(24),8-(24)]
  1977  18.5873674155  18.5873674155  18.5873674155    6[6-(6,6),6-(6,6)]
  1978   93.852144613   93.852144613   93.852144613    6[6-(1,6),6-(1,6),6-(8,8)]
  1979   92.641185784   92.641185784   92.641185784    6[6-(6,6),8-(24),8-(24)]
  1980  42.9178965315  42.9178965315  42.9178965315    6[6-(6,6),6-(6,6)]
  1981   70.665041075   70.665041075   70.665041075    6[6-(1,6),6-(1,6),6-(8,8)]
  1982   71.579059808   71.579059808   71.579059808    6[6-(6,6),8-(24),8-(24)]
  1983  32.9647325845  32.9647325845  32.9647325845    6[6-(6,6),6-(6,6)]
  1984   60.804155387   60.804155387   60.804155387    6[6-(1,6),6-(1,6),6-(8,8)]
  1985   62.015114216   62.015114216   62.015114216    6[6-(6,6),8-(24),8-(24)]
  1986   8.6342034685   8.6342034685   8.6342034685    6[6-(6,6),6-(6,6)]
  1987   83.991258925   83.991258925   83.991258925    6[6-(1,6),6-(1,6),6-(8,8)]
  1988   83.077240192   83.077240192   83.077240192    6[6-(6,6),8-(24),8-(24)]
  1989  60.1863034685  60.1863034685  60.1863034685    6[6-(6,6),6-(6,6)]
  1990   58.215208925   58.215208925   58.215208925    6[6-(1,6),6-(1,6),6-(8,8)]
  1991   57.301190192   57.301190192   57.301190192    6[6-(6,6),8-(24),8-(24)]
  1992  32.9647325845  32.9647325845  32.9647325845    6[6-(6,6),6-(6,6)]
  1993   35.028105387   35.028105387   35.028105387    6[6-(1,6),6-(1,6),6-(8,8)]
  1994   36.239064216   36.239064216   36.239064216    6[6-(6,6),8-(24),8-(24)]
  1995  42.9178965315  42.9178965315  42.9178965315    6[6-(6,6),6-(6,6)]
  1996   44.888991075   44.888991075   44.888991075    6[6-(1,6),6-(1,6),6-(8,8)]
  1997   45.803009808   45.803009808   45.803009808    6[6-(6,6),8-(24),8-(24)]
  1998  70.1394674155  70.1394674155  70.1394674155    6[6-(6,6),6-(6,6)]
  1999   68.076094613   68.076094613   68.076094613    6[6-(1,6),6-(1,6),6-(8,8)]
  2000   66.865135784   66.865135784   66.865135784    6[6-(6,6),8-(24),8-(24)]
  2001        51.5521        51.5521        51.5521    6[6-(6,6),6-(6,6)]
  2002        51.5521        51.5521        51.5521    6[6-(1,6),6-(1,6),6-(8,8)]
  2003        51.5521        51.5521        51.5521    6[6-(6,6),8-(24),8-(24)]
  2004   61.505263947   61.505263947   61.505263947    6[6-(6,6),6-(6,6)]
  2005   61.412985688   61.412985688   61.412985688    6[6-(1,6),6-(1,6),6-(8,8)]
  2006   61.116045592   61.116045592   61.116045592    6[6-(6,6),8-(24),8-(24)]
  2007   41.598936053   41.598936053   41.598936053    6[6-(6,6),6-(6,6)]
  2008   41.691214312   41.691214312   41.691214312    6[6-(1,6),6-(1,6),6-(8,8)]
  2009   41.988154408   41.988154408   41.988154408    6[6-(6,6),8-(24),8-(24)]
  2010        51.5521        51.5521        51.5521    6[6-(6,6),6-(6,6)]
  2011        51.5521        51.5521        51.5521    6[6-(1,6),6-(1,6),6-(8,8)]
  2012        51.5521        51.5521        51.5521    6[6-(6,6),8-(24),8-(24)]
  2013  42.9178965315  42.9178965315  42.9178965315    6[6-(6,6),6-(6,6)]
  2014   44.888991075   44.888991075   44.888991075    6[6-(1,6),6-(1,6),6-(8,8)]
  2015   45.803009808   45.803009808   45.803009808    6[6-(6,6),8-(24),8-(24)]
  2016  60.1863034685  60.1863034685  60.1863034685    6[6-(6,6),6-(6,6)]
  2017   58.215208925   58.215208925   58.215208925    6[6-(1,6),6-(1,6),6-(8,8)]
  2018   57.301190192   57.301190192   57.301190192    6[6-(6,6),8-(24),8-(24)]
  2019  70.1394674155  70.1394674155  70.1394674155    6[6-(6,6),6-(6,6)]
  2020   68.076094613   68.076094613   68.076094613    6[6-(1,6),6-(1,6),6-(8,8)]
  2021   66.865135784   66.865135784   66.865135784    6[6-(6,6),8-(24),8-(24)]
  2022  32.9647325845  32.9647325845  32.9647325845    6[6-(6,6),6-(6,6)]
  2023   35.028105387   35.028105387   35.028105387    6[6-(1,6),6-(1,6),6-(8,8)]
  2024   36.239064216   36.239064216   36.239064216    6[6-(6,6),8-(24),8-(24)]
  2025   22.354537123   22.354537123   22.354537123    6[6-(1,6),6-(1,6),6-(8,8)]
  2026   19.609387798   19.609387798   19.609387798    6[6-(6,6),6-(6,6)]
  2027   23.773250915   23.773250915   23.773250915    6[6-(6,6),8-(24),8-(24)]
  2028       25.77605       25.77605       25.77605    6[6-(1,6),6-(1,6),6-(8,8)]
  2029       25.77605       25.77605       25.77605    6[6-(6,6),6-(6,6)]
  2030       25.77605       25.77605       25.77605    6[6-(6,6),8-(24),8-(24)]
  2031       25.77605       25.77605       25.77605    6[6-(1,6),6-(1,6),6-(8,8)]
  2032       25.77605       25.77605       25.77605    6[6-(6,6),6-(6,6)]
  2033       25.77605       25.77605       25.77605    6[6-(6,6),8-(24),8-(24)]
  2034   29.197562877   29.197562877   29.197562877    6[6-(1,6),6-(1,6),6-(8,8)]
  2035   31.942712202   31.942712202   31.942712202    6[6-(6,6),6-(6,6)]
  2036   27.778849085   27.778849085   27.778849085    6[6-(6,6),8-(24),8-(24)]
  2037  13.1347017985  13.1347017985  13.1347017985    6[6-(1,6),6-(1,6),6-(8,8)]
  2038    12.35703837    12.35703837    12.35703837    6[6-(6,6),6-(6,6)]
  2039  13.3888536515  13.3888536515  13.3888536515    6[6-(6,6),8-(24),8-(24)]
  2040  38.4173982015  38.4173982015  38.4173982015    6[6-(1,6),6-(1,6),6-(8,8)]
  2041    39.19506163    39.19506163    39.19506163    6[6-(6,6),6-(6,6)]
  2042  38.1632463485  38.1632463485  38.1632463485    6[6-(6,6),8-(24),8-(24)]
  2043  34.9958853245  34.9958853245  34.9958853245    6[6-(1,6),6-(1,6),6-(8,8)]
  2044   33.028399428   33.028399428   33.028399428    6[6-(6,6),6-(6,6)]
  2045  36.1604472635  36.1604472635  36.1604472635    6[6-(6,6),8-(24),8-(24)]
  2046  16.5562146755  16.5562146755  16.5562146755    6[6-(1,6),6-(1,6),6-(8,8)]
  2047   18.523700572   18.523700572   18.523700572    6[6-(6,6),6-(6,6)]
  2048  15.3916527365  15.3916527365  15.3916527365    6[6-(6,6),8-(24),8-(24)]
  2049  13.1347017985  13.1347017985  13.1347017985    6[6-(1,6),6-(1,6),6-(8,8)]
  2050    12.35703837    12.35703837    12.35703837    6[6-(6,6),6-(6,6)]
  2051  13.3888536515  13.3888536515  13.3888536515    6[6-(6,6),8-(24),8-(24)]
  2052  34.9958853245  34.9958853245  34.9958853245    6[6-(1,6),6-(1,6),6-(8,8)]
  2053   33.028399428   33.028399428   33.028399428    6[6-(6,6),6-(6,6)]
  2054  36.1604472635  36.1604472635  36.1604472635    6[6-(6,6),8-(24),8-(24)]
  2055  38.4173982015  38.4173982015  38.4173982015    6[6-(1,6),6-(1,6),6-(8,8)]
  2056    39.19506163    39.19506163    39.19506163    6[6-(6,6),6-(6,6)]
  2057  38.1632463485  38.1632463485  38.1632463485    6[6-(6,6),8-(24),8-(24)]
  2058  16.5562146755  16.5562146755  16.5562146755    6[6-(1,6),6-(1,6),6-(8,8)]
  2059   18.523700572   18.523700572   18.523700572    6[6-(6,6),6-(6,6)]
  2060  15.3916527365  15.3916527365  15.3916527365    6[6-(6,6),8-(24),8-(24)]
  2061  68.1083146755  68.1083146755  68.1083146755    6[6-(1,6),6-(1,6),6-(8,8)]
  2062   70.075800572   70.075800572   70.075800572    6[6-(6,6),6-(6,6)]
  2063  66.9437527365  66.9437527365  66.9437527365    6[6-(6,6),8-(24),8-(24)]
  2064  38.4173982015  38.4173982015  38.4173982015    6[6-(1,6),6-(1,6),6-(8,8)]
  2065    39.19506163    39.19506163    39.19506163    6[6-(6,6),6-(6,6)]
  2066  38.1632463485  38.1632463485  38.1632463485    6[6-(6,6),8-(24),8-(24)]
  2067  34.9958853245  34.9958853245  34.9958853245    6[6-(1,6),6-(1,6),6-(8,8)]
  2068   33.028399428   33.028399428   33.028399428    6[6-(6,6),6-(6,6)]
  2069  36.1604472635  36.1604472635  36.1604472635    6[6-(6,6),8-(24),8-(24)]
  2070  64.6868017985  64.6868017985  64.6868017985    6[6-(1,6),6-(1,6),6-(8,8)]
  2071    63.90913837    63.90913837    63.90913837    6[6-(6,6),6-(6,6)]
  2072  64.9409536515  64.9409536515  64.9409536515    6[6-(6,6),8-(24),8-(24)]
  2073        51.5521        51.5521        51.5521    6[6-(1,6),6-(1,6),6-(8,8)]
  2074        51.5521        51.5521        51.5521    6[6-(6,6),6-(6,6)]
  2075        51.5521        51.5521        51.5521    6[6-(6,6),8-(24),8-(24)]
  2076   48.130587123   48.130587123   48.130587123    6[6-(1,6),6-(1,6),6-(8,8)]
  2077   45.385437798   45.385437798   45.385437798    6[6-(6,6),6-(6,6)]
  2078   49.549300915   49.549300915   49.549300915    6[6-(6,6),8-(24),8-(24)]
  2079   54.973612877   54.973612877   54.973612877    6[6-(1,6),6-(1,6),6-(8,8)]
  2080   57.718762202   57.718762202   57.718762202    6[6-(6,6),6-(6,6)]
  2081   53.554899085   53.554899085   53.554899085    6[6-(6,6),8-(24),8-(24)]
  2082        51.5521        51.5521        51.5521    6[6-(1,6),6-(1,6),6-(8,8)]
  2083        51.5521        51.5521        51.5521    6[6-(6,6),6-(6,6)]
  2084        51.5521        51.5521        51.5521    6[6-(6,6),8-(24),8-(24)]
  2085  34.9958853245  34.9958853245  34.9958853245    6[6-(1,6),6-(1,6),6-(8,8)]
  2086   33.028399428   33.028399428   33.028399428    6[6-(6,6),6-(6,6)]
  2087  36.1604472635  36.1604472635  36.1604472635    6[6-(6,6),8-(24),8-(24)]
  2088  68.1083146755  68.1083146755  68.1083146755    6[6-(1,6),6-(1,6),6-(8,8)]
  2089   70.075800572   70.075800572   70.075800572    6[6-(6,6),6-(6,6)]
  2090  66.9437527365  66.9437527365  66.9437527365    6[6-(6,6),8-(24),8-(24)]
  2091  64.6868017985  64.6868017985  64.6868017985    6[6-(1,6),6-(1,6),6-(8,8)]
  2092    63.90913837    63.90913837    63.90913837    6[6-(6,6),6-(6,6)]
  2093  64.9409536515  64.9409536515  64.9409536515    6[6-(6,6),8-(24),8-(24)]
  2094  38.4173982015  38.4173982015  38.4173982015    6[6-(1,6),6-(1,6),6-(8,8)]
  2095    39.19506163    39.19506163    39.19506163    6[6-(6,6),6-(6,6)]
  2096  38.1632463485  38.1632463485  38.1632463485    6[6-(6,6),8-(24),8-(24)]
  2097  77.3284077605  77.3284077605  77.3284077605    6[6-(6,6),6-(6,6)]
  2098   74.953660274   74.953660274   74.953660274    6[6-(6,6),6-(6,6)]
  2099   79.703155247   79.703155247   79.703155247    6[6-(6,6),6-(6,6)]
  2100  77.3284077605  77.3284077605  77.3284077605    6[6-(6,6),6-(6,6)]
  2101   80.912051992   80.912051992   80.912051992    6[6-(6,6),6-(6,6)]
  2102   73.744763529   73.744763529   73.744763529    6[6-(6,6),6-(6,6)]
  2103  76.1195110155  76.1195110155  76.1195110155    6[6-(6,6),6-(6,6)]
  2104  78.5373045055  78.5373045055  78.5373045055    6[6-(6,6),6-(6,6)]
  2105  78.5373045055  78.5373045055  78.5373045055    6[6-(6,6),6-(6,6)]
  2106   73.744763529   73.744763529   73.744763529    6[6-(6,6),6-(6,6)]
  2107  76.1195110155  76.1195110155  76.1195110155    6[6-(6,6),6-(6,6)]
  2108   80.912051992   80.912051992   80.912051992    6[6-(6,6),6-(6,6)]
  2109   55.135486471   55.135486471   55.135486471    6[6-(6,6),6-(6,6)]
  2110  50.3429454945  50.3429454945  50.3429454945    6[6-(6,6),6-(6,6)]
  2111   47.968198008   47.968198008   47.968198008    6[6-(6,6),6-(6,6)]
  2112  52.7607389845  52.7607389845  52.7607389845    6[6-(6,6),6-(6,6)]
  2113   49.177094753   49.177094753   49.177094753    6[6-(6,6),6-(6,6)]
  2114  51.5518422395  51.5518422395  51.5518422395    6[6-(6,6),6-(6,6)]
  2115  51.5518422395  51.5518422395  51.5518422395    6[6-(6,6),6-(6,6)]
  2116   53.926589726   53.926589726   53.926589726    6[6-(6,6),6-(6,6)]
  2117  50.3429454945  50.3429454945  50.3429454945    6[6-(6,6),6-(6,6)]
  2118  52.7607389845  52.7607389845  52.7607389845    6[6-(6,6),6-(6,6)]
  2119   55.135486471   55.135486471   55.135486471    6[6-(6,6),6-(6,6)]
  2120   47.968198008   47.968198008   47.968198008    6[6-(6,6),6-(6,6)]
  2121  90.3350025905  90.3350025905  90.3350025905    6[6-(6),6-(6),6-(8,8)]
  2122  90.5932786115  90.5932786115  90.5932786115    6[6-(6,6),8-(24),8-(24)]
  2123   83.695865392   83.695865392   83.695865392    6[6-(1,6),6-(1,6),6-(8,8)]
  2124    85.62288289    85.62288289    85.62288289    6[6-(6,6),6-(6,6)]
  2125  82.8651033005  82.8651033005  82.8651033005    6[6-(6,6),8-(24),8-(24)]
  2126  78.5733909755  78.5733909755  78.5733909755    6[6-(6),6-(6),6-(8,8)]
  2127  79.8792056685  79.8792056685  79.8792056685    6[6-(6,6),8-(24),8-(24)]
  2128    74.52371576    74.52371576    74.52371576    6[6-(1,6),6-(1,6),6-(8,8)]
  2129   73.751465302   73.751465302   73.751465302    6[6-(6,6),6-(6,6)]
  2130  75.1833248795  75.1833248795  75.1833248795    6[6-(6,6),8-(24),8-(24)]
  2131  76.0829090245  76.0829090245  76.0829090245    6[6-(6),6-(6),6-(8,8)]
  2132  74.7770943315  74.7770943315  74.7770943315    6[6-(6,6),8-(24),8-(24)]
  2133    80.13258424    80.13258424    80.13258424    6[6-(1,6),6-(1,6),6-(8,8)]
  2134   80.904834698   80.904834698   80.904834698    6[6-(6,6),6-(6,6)]
  2135  79.4729751205  79.4729751205  79.4729751205    6[6-(6,6),8-(24),8-(24)]
  2136  64.3212974095  64.3212974095  64.3212974095    6[6-(6),6-(6),6-(8,8)]
  2137  64.0630213885  64.0630213885  64.0630213885    6[6-(6,6),8-(24),8-(24)]
  2138   70.960434608   70.960434608   70.960434608    6[6-(1,6),6-(1,6),6-(8,8)]
  2139    69.03341711    69.03341711    69.03341711    6[6-(6,6),6-(6,6)]
  2140  71.7911966995  71.7911966995  71.7911966995    6[6-(6,6),8-(24),8-(24)]
  2141   89.089761615   89.089761615   89.089761615    6[6-(6),6-(6),6-(8,8)]
  2142   88.042222943   88.042222943   88.042222943    6[6-(6,6),8-(24),8-(24)]
  2143   86.500299632   86.500299632   86.500299632    6[6-(1,6),6-(1,6),6-(8,8)]
  2144   89.199567588   89.199567588   89.199567588    6[6-(6,6),6-(6,6)]
  2145   85.009928421   85.009928421   85.009928421    6[6-(6,6),8-(24),8-(24)]
  2146   65.566538385   65.566538385   65.566538385    6[6-(6),6-(6),6-(8,8)]
  2147   66.614077057   66.614077057   66.614077057    6[6-(6,6),8-(24),8-(24)]
  2148   68.156000368   68.156000368   68.156000368    6[6-(1,6),6-(1,6),6-(8,8)]
  2149   65.456732412   65.456732412   65.456732412    6[6-(6,6),6-(6,6)]
  2150   69.646371579   69.646371579   69.646371579    6[6-(6,6),8-(24),8-(24)]
  2151       77.32815       77.32815       77.32815    6[6-(6),6-(6),6-(8,8)]
  2152       77.32815       77.32815       77.32815    6[6-(6,6),8-(24),8-(24)]
  2153       77.32815       77.32815       77.32815    6[6-(1,6),6-(1,6),6-(8,8)]
  2154       77.32815       77.32815       77.32815    6[6-(6,6),6-(6,6)]
  2155       77.32815       77.32815       77.32815    6[6-(6,6),8-(24),8-(24)]
  2156       77.32815       77.32815       77.32815    6[6-(6),6-(6),6-(8,8)]
  2157       77.32815       77.32815       77.32815    6[6-(6,6),8-(24),8-(24)]
  2158       77.32815       77.32815       77.32815    6[6-(1,6),6-(1,6),6-(8,8)]
  2159       77.32815       77.32815       77.32815    6[6-(6,6),6-(6,6)]
  2160       77.32815       77.32815       77.32815    6[6-(6,6),8-(24),8-(24)]
  2161  90.3350025905  90.3350025905  90.3350025905    6[6-(6),6-(6),6-(8,8)]
  2162  90.5932786115  90.5932786115  90.5932786115    6[6-(6,6),8-(24),8-(24)]
  2163   83.695865392   83.695865392   83.695865392    6[6-(1,6),6-(1,6),6-(8,8)]
  2164    85.62288289    85.62288289    85.62288289    6[6-(6,6),6-(6,6)]
  2165  82.8651033005  82.8651033005  82.8651033005    6[6-(6,6),8-(24),8-(24)]
  2166  78.5733909755  78.5733909755  78.5733909755    6[6-(6),6-(6),6-(8,8)]
  2167  79.8792056685  79.8792056685  79.8792056685    6[6-(6,6),8-(24),8-(24)]
  2168    74.52371576    74.52371576    74.52371576    6[6-(1,6),6-(1,6),6-(8,8)]
  2169   73.751465302   73.751465302   73.751465302    6[6-(6,6),6-(6,6)]
  2170  75.1833248795  75.1833248795  75.1833248795    6[6-(6,6),8-(24),8-(24)]
  2171  64.3212974095  64.3212974095  64.3212974095    6[6-(6),6-(6),6-(8,8)]
  2172  64.0630213885  64.0630213885  64.0630213885    6[6-(6,6),8-(24),8-(24)]
  2173   70.960434608   70.960434608   70.960434608    6[6-(1,6),6-(1,6),6-(8,8)]
  2174    69.03341711    69.03341711    69.03341711    6[6-(6,6),6-(6,6)]
  2175  71.7911966995  71.7911966995  71.7911966995    6[6-(6,6),8-(24),8-(24)]
  2176  76.0829090245  76.0829090245  76.0829090245    6[6-(6),6-(6),6-(8,8)]
  2177  74.7770943315  74.7770943315  74.7770943315    6[6-(6,6),8-(24),8-(24)]
  2178    80.13258424    80.13258424    80.13258424    6[6-(1,6),6-(1,6),6-(8,8)]
  2179   80.904834698   80.904834698   80.904834698    6[6-(6,6),6-(6,6)]
  2180  79.4729751205  79.4729751205  79.4729751205    6[6-(6,6),8-(24),8-(24)]
  2181  50.3068590245  50.3068590245  50.3068590245    6[6-(6),6-(6),6-(8,8)]
  2182  49.0010443315  49.0010443315  49.0010443315    6[6-(6,6),8-(24),8-(24)]
  2183    54.35653424    54.35653424    54.35653424    6[6-(1,6),6-(1,6),6-(8,8)]
  2184   55.128784698   55.128784698   55.128784698    6[6-(6,6),6-(6,6)]
  2185  53.6969251205  53.6969251205  53.6969251205    6[6-(6,6),8-(24),8-(24)]
  2186  38.5452474095  38.5452474095  38.5452474095    6[6-(6),6-(8,8)]
  2187  38.2869713885  38.2869713885  38.2869713885    6[6-(6),8-(24),8-(24)]
  2188   45.184384608   45.184384608   45.184384608    6[6-(1,6),6-(1,6),6-(8,8)]
  2189    43.25736711    43.25736711    43.25736711    6[6-(6,6),6-(6,6)]
  2190  46.0151466995  46.0151466995  46.0151466995    6[6-(6,6),8-(24),8-(24)]
  2191  52.7973409755  52.7973409755  52.7973409755    6[6-(6),6-(6),6-(8,8)]
  2192  54.1031556685  54.1031556685  54.1031556685    6[6-(6,6),8-(24),8-(24)]
  2193    48.74766576    48.74766576    48.74766576    6[6-(1,6),6-(1,6),6-(8,8)]
  2194   47.975415302   47.975415302   47.975415302    6[6-(6,6),6-(6,6)]
  2195  49.4072748795  49.4072748795  49.4072748795    6[6-(6,6),8-(24),8-(24)]
  2196  64.5589525905  64.5589525905  64.5589525905    6[6-(6),6-(6),6-(8,8)]
  2197  64.8172286115  64.8172286115  64.8172286115    6[6-(6,6),8-(24),8-(24)]
  2198   57.919815392   57.919815392   57.919815392    6[6-(1,6),6-(1,6),6-(8,8)]
  2199    59.84683289    59.84683289    59.84683289    6[6-(6,6),6-(6,6)]
  2200  57.0890533005  57.0890533005  57.0890533005    6[6-(6,6),8-(24),8-(24)]
  2201  52.7973409755  52.7973409755  52.7973409755    6[6-(6),6-(6),6-(8,8)]
  2202  54.1031556685  54.1031556685  54.1031556685    6[6-(6,6),8-(24),8-(24)]
  2203    48.74766576    48.74766576    48.74766576    6[6-(1,6),6-(1,6),6-(8,8)]
  2204   47.975415302   47.975415302   47.975415302    6[6-(6,6),6-(6,6)]
  2205  49.4072748795  49.4072748795  49.4072748795    6[6-(6,6),8-(24),8-(24)]
  2206  64.5589525905  64.5589525905  64.5589525905    6[6-(6),6-(6),6-(8,8)]
  2207  64.8172286115  64.8172286115  64.8172286115    6[6-(6,6),8-(24),8-(24)]
  2208   57.919815392   57.919815392   57.919815392    6[6-(1,6),6-(1,6),6-(8,8)]
  2209    59.84683289    59.84683289    59.84683289    6[6-(6,6),6-(6,6)]
  2210  57.0890533005  57.0890533005  57.0890533005    6[6-(6,6),8-(24),8-(24)]
  2211  38.5452474095  38.5452474095  38.5452474095    6[6-(6),6-(6),6-(8,8)]
  2212  38.2869713885  38.2869713885  38.2869713885    6[6-(6,6),8-(24),8-(24)]
  2213   45.184384608   45.184384608   45.184384608    6[6-(1,6),6-(1,6),6-(8,8)]
  2214    43.25736711    43.25736711    43.25736711    6[6-(6,6),6-(6,6)]
  2215  46.0151466995  46.0151466995  46.0151466995    6[6-(6,6),8-(24),8-(24)]
  2216  50.3068590245  50.3068590245  50.3068590245    6[6-(6),6-(6),6-(8,8)]
  2217  49.0010443315  49.0010443315  49.0010443315    6[6-(6,6),8-(24),8-(24)]
  2218    54.35653424    54.35653424    54.35653424    6[6-(1,6),6-(1,6),6-(8,8)]
  2219   55.128784698   55.128784698   55.128784698    6[6-(6,6),6-(6,6)]
  2220  53.6969251205  53.6969251205  53.6969251205    6[6-(6,6),8-(24),8-(24)]
  2221        51.5521        51.5521        51.5521    6[6-(6),6-(6),6-(8,8)]
  2222        51.5521        51.5521        51.5521    6[6-(6,6),8-(24),8-(24)]
  2223        51.5521        51.5521        51.5521    6[6-(1,6),6-(1,6),6-(8,8)]
  2224        51.5521        51.5521        51.5521    6[6-(6,6),6-(6,6)]
  2225        51.5521        51.5521        51.5521    6[6-(6,6),8-(24),8-(24)]
  2226        51.5521        51.5521        51.5521    6[6-(6),6-(6),6-(8,8)]
  2227        51.5521        51.5521        51.5521    6[6-(6,6),8-(24),8-(24)]
  2228        51.5521        51.5521        51.5521    6[6-(1,6),6-(1,6),6-(8,8)]
  2229        51.5521        51.5521        51.5521    6[6-(6,6),6-(6,6)]
  2230        51.5521        51.5521        51.5521    6[6-(6,6),8-(24),8-(24)]
  2231   63.313711615   63.313711615   63.313711615    6[6-(6),6-(6),6-(8,8)]
  2232   62.266172943   62.266172943   62.266172943    6[6-(6,6),8-(24),8-(24)]
  2233   60.724249632   60.724249632   60.724249632    6[6-(1,6),6-(1,6),6-(8,8)]
  2234   63.423517588   63.423517588   63.423517588    6[6-(6,6),6-(6,6)]
  2235   59.233878421   59.233878421   59.233878421    6[6-(6,6),8-(24),8-(24)]
  2236   39.790488385   39.790488385   39.790488385    6[6-(6),6-(8,8)]
  2237   40.838027057   40.838027057   40.838027057    6[6-(6),8-(24),8-(24)]
  2238   42.379950368   42.379950368   42.379950368    6[6-(1,6),6-(1,6),6-(8,8)]
  2239   39.680682412   39.680682412   39.680682412    6[6-(6,6),6-(6,6)]
  2240   43.870321579   43.870321579   43.870321579    6[6-(6,6),8-(24),8-(24)]
  2241   78.553543417   78.553543417   78.553543417    6[6-(6),6-(6),6-(8,8)]
  2242  79.8178586695  79.8178586695  79.8178586695    6[6-(6,6),8-(24),8-(24)]
  2243   74.546914205   74.546914205   74.546914205    6[6-(6),6-(6),6-(8,8)]
  2244  75.1889956105  75.1889956105  75.1889956105    6[6-(6,6),8-(24),8-(24)]
  2245   80.109385795   80.109385795   80.109385795    6[6-(6),6-(6),6-(8,8)]
  2246  79.4673043895  79.4673043895  79.4673043895    6[6-(6,6),8-(24),8-(24)]
  2247   76.102756583   76.102756583   76.102756583    6[6-(6),6-(6),6-(8,8)]
  2248  74.8384413305  74.8384413305  74.8384413305    6[6-(6,6),8-(24),8-(24)]
  2249   81.334779212   81.334779212   81.334779212    6[6-(6),6-(6),6-(8,8)]
  2250   81.957013059   81.957013059   81.957013059    6[6-(6,6),8-(24),8-(24)]
  2251   73.321520788   73.321520788   73.321520788    6[6-(6),6-(6),6-(8,8)]
  2252   72.699286941   72.699286941   72.699286941    6[6-(6,6),8-(24),8-(24)]
  2253       77.32815       77.32815       77.32815    6[6-(6),6-(6),6-(8,8)]
  2254       77.32815       77.32815       77.32815    6[6-(6,6),8-(24),8-(24)]
  2255       77.32815       77.32815       77.32815    6[6-(6),6-(6),6-(8,8)]
  2256       77.32815       77.32815       77.32815    6[6-(6,6),8-(24),8-(24)]
  2257   78.553543417   78.553543417   78.553543417    6[6-(6),6-(6),6-(8,8)]
  2258  79.8178586695  79.8178586695  79.8178586695    6[6-(6,6),8-(24),8-(24)]
  2259   74.546914205   74.546914205   74.546914205    6[6-(6),6-(6),6-(8,8)]
  2260  75.1889956105  75.1889956105  75.1889956105    6[6-(6,6),8-(24),8-(24)]
  2261   76.102756583   76.102756583   76.102756583    6[6-(6),6-(6),6-(8,8)]
  2262  74.8384413305  74.8384413305  74.8384413305    6[6-(6,6),8-(24),8-(24)]
  2263   80.109385795   80.109385795   80.109385795    6[6-(6),6-(6),6-(8,8)]
  2264  79.4673043895  79.4673043895  79.4673043895    6[6-(6,6),8-(24),8-(24)]
  2265   54.333335795   54.333335795   54.333335795    6[6-(6),6-(6),6-(8,8)]
  2266  53.6912543895  53.6912543895  53.6912543895    6[6-(6,6),8-(24),8-(24)]
  2267   50.326706583   50.326706583   50.326706583    6[6-(6),6-(6),6-(8,8)]
  2268  49.0623913305  49.0623913305  49.0623913305    6[6-(6,6),8-(24),8-(24)]
  2269   48.770864205   48.770864205   48.770864205    6[6-(6),6-(6),6-(8,8)]
  2270  49.4129456105  49.4129456105  49.4129456105    6[6-(6,6),8-(24),8-(24)]
  2271   52.777493417   52.777493417   52.777493417    6[6-(6),6-(6),6-(8,8)]
  2272  54.0418086695  54.0418086695  54.0418086695    6[6-(6,6),8-(24),8-(24)]
  2273   48.770864205   48.770864205   48.770864205    6[6-(6),6-(6),6-(8,8)]
  2274  49.4129456105  49.4129456105  49.4129456105    6[6-(6,6),8-(24),8-(24)]
  2275   52.777493417   52.777493417   52.777493417    6[6-(6),6-(6),6-(8,8)]
  2276  54.0418086695  54.0418086695  54.0418086695    6[6-(6,6),8-(24),8-(24)]
  2277   50.326706583   50.326706583   50.326706583    6[6-(6),6-(6),6-(8,8)]
  2278  49.0623913305  49.0623913305  49.0623913305    6[6-(6,6),8-(24),8-(24)]
  2279   54.333335795   54.333335795   54.333335795    6[6-(6),6-(6),6-(8,8)]
  2280  53.6912543895  53.6912543895  53.6912543895    6[6-(6,6),8-(24),8-(24)]
  2281        51.5521        51.5521        51.5521    6[6-(6),6-(6),6-(8,8)]
  2282        51.5521        51.5521        51.5521    6[6-(6,6),8-(24),8-(24)]
  2283        51.5521        51.5521        51.5521    6[6-(6),6-(6),6-(8,8)]
  2284        51.5521        51.5521        51.5521    6[6-(6,6),8-(24),8-(24)]
  2285   55.558729212   55.558729212   55.558729212    6[6-(6),6-(6),6-(8,8)]
  2286   56.180963059   56.180963059   56.180963059    6[6-(6,6),8-(24),8-(24)]
  2287   47.545470788   47.545470788   47.545470788    6[6-(6),6-(6),6-(8,8)]
  2288   46.923236941   46.923236941   46.923236941    6[6-(6,6),8-(24),8-(24)]
  2289   89.505271541   89.505271541   89.505271541    6[6-(6,6),6-(6,6)]
  2290   78.543232997   78.543232997   78.543232997    6[6-(6,6),6-(6,6)]
  2291   76.113067003   76.113067003   76.113067003    6[6-(6,6),6-(6,6)]
  2292   65.151028459   65.151028459   65.151028459    6[6-(6,6),6-(6,6)]
  2293   89.505271541   89.505271541   89.505271541    6[6-(6,6),6-(6,6)]
  2294   65.151028459   65.151028459   65.151028459    6[6-(6,6),6-(6,6)]
  2295   76.113067003   76.113067003   76.113067003    6[6-(6,6),6-(6,6)]
  2296   78.543232997   78.543232997   78.543232997    6[6-(6,6),6-(6,6)]
  2297   90.720354538   90.720354538   90.720354538    6[6-(6,6),6-(6,6)]
  2298       77.32815       77.32815       77.32815    6[6-(6,6),6-(6,6)]
  2299   63.935945462   63.935945462   63.935945462    6[6-(6,6),6-(6,6)]
  2300       77.32815       77.32815       77.32815    6[6-(6,6),6-(6,6)]
  2301        51.5521        51.5521        51.5521    6[6-(6,6),6-(6,6)]
  2302   38.159895462   38.159895462   38.159895462    6[6-(6),6-(6,6)]
  2303        51.5521        51.5521        51.5521    6[6-(6,6),6-(6,6)]
  2304   64.944304538   64.944304538   64.944304538    6[6-(6,6),6-(6,6)]
  2305   52.767182997   52.767182997   52.767182997    6[6-(6,6),6-(6,6)]
  2306   63.729221541   63.729221541   63.729221541    6[6-(6,6),6-(6,6)]
  2307   39.374978459   39.374978459   39.374978459    6[6-(6),6-(6,6)]
  2308   50.337017003   50.337017003   50.337017003    6[6-(6,6),6-(6,6)]
  2309   50.337017003   50.337017003   50.337017003    6[6-(6,6),6-(6,6)]
  2310   52.767182997   52.767182997   52.767182997    6[6-(6,6),6-(6,6)]
  2311   63.729221541   63.729221541   63.729221541    6[6-(6,6),6-(6,6)]
  2312  47.9189657525  47.9189657525  47.9189657525    1[6-(6,6)]
  2313    82.75658613    82.75658613    82.75658613    1[6-(6,6)]
  2314   58.485341929   58.485341929   58.485341929    1[6-(6,6)]
  2315  55.0893473415  55.0893473415  55.0893473415    1[6-(6,6)]
  2316  80.7148652095  80.7148652095  80.7148652095    1[6-(6,6)]
  2317  61.3926226085  61.3926226085  61.3926226085    1[6-(6,6)]
  2318  27.9296389775  27.9296389775  27.9296389775    1[6-(6,6)]
  2319   75.568161306   75.568161306   75.568161306    1[6-(6,6)]
  2320   29.589358837   29.589358837   29.589358837    1[6-(6,6)]
  2321  29.5339403295  29.5339403295  29.5339403295    1[6-(6,6)]
  2322  78.9852922545  78.9852922545  78.9852922545    1[6-(6,6)]
  2323  27.9193285575  27.9193285575  27.9193285575    1[6-(6,6)]
  2324  75.1745610225  75.1745610225  75.1745610225    1[6-(6,6)]
  2325   79.088138694   79.088138694   79.088138694    1[6-(6,6)]
  2326   73.514841163   73.514841163   73.514841163    1[6-(6,6)]
  2327  73.5702596705  73.5702596705  73.5702596705    1[6-(6,6)]
  2328  75.6710077455  75.6710077455  75.6710077455    1[6-(6,6)]
  2329  75.1848714425  75.1848714425  75.1848714425    1[6-(6,6)]
  2330  55.1852342475  55.1852342475  55.1852342475    1[6-(6,6)]
  2331    71.89971387    71.89971387    71.89971387    1[6-(6,6)]
  2332   44.618858071   44.618858071   44.618858071    1[6-(6,6)]
  2333  48.0148526585  48.0148526585  48.0148526585    1[6-(6,6)]
  2334  73.9414347905  73.9414347905  73.9414347905    1[6-(6,6)]
  2335  41.7115773915  41.7115773915  41.7115773915    1[6-(6,6)]
  2336   63.519404494   63.519404494   63.519404494    1[6-(6,6)]
  2337   86.661657705   86.661657705   86.661657705    1[6-(6,6)]
  2338   64.086477594   64.086477594   64.086477594    1[6-(6,6)]
  2339  64.2805712505  64.2805712505  64.2805712505    1[6-(6,6)]
  2340   88.378858156   88.378858156   88.378858156    1[6-(6,6)]
  2341   67.128567015   67.128567015   67.128567015    1[6-(6,6)]
  2342   39.584795506   39.584795506   39.584795506    1[6-(6,6)]
  2343   67.994642295   67.994642295   67.994642295    1[6-(6,6)]
  2344   39.017722406   39.017722406   39.017722406    1[6-(6,6)]
  2345  38.8236287495  38.8236287495  38.8236287495    1[6-(6,6)]
  2346   66.277441844   66.277441844   66.277441844    1[6-(6,6)]
  2347   35.975632985   35.975632985   35.975632985    1[6-(6,6)]
  2348   59.574122281   59.574122281   59.574122281    1[6-(6,6)]
  2349   75.183067119   75.183067119   75.183067119    1[6-(6,6)]
  2350   67.913705498   67.913705498   67.913705498    1[6-(6,6)]
  2351  64.3790357615  64.3790357615  64.3790357615    1[6-(6,6)]
  2352   68.007014799   68.007014799   68.007014799    1[6-(6,6)]
  2353   69.448927036   69.448927036   69.448927036    1[6-(6,6)]
  2354   43.530077719   43.530077719   43.530077719    1[6-(6,6)]
  2355   79.473232881   79.473232881   79.473232881    1[6-(6,6)]
  2356   35.190494502   35.190494502   35.190494502    1[6-(6,6)]
  2357  38.7251642385  38.7251642385  38.7251642385    1[6-(6,6)]
  2358   86.649285201   86.649285201   86.649285201    1[6-(6,6)]
  2359   33.655272964   33.655272964   33.655272964    1[6-(6,6)]
  2360  39.8969434715  39.8969434715  39.8969434715    1[6-(6,6)]
  2361   84.901669011   84.901669011   84.901669011    1[6-(6,6)]
  2362   42.123736431   42.123736431   42.123736431    1[6-(6,6)]
  2363    42.26241158    42.26241158    42.26241158    1[6-(6,6)]
  2364  90.0360004105  90.0360004105  90.0360004105    1[6-(6,6)]
  2365  43.4957955725  43.4957955725  43.4957955725    1[6-(6,6)]
  2366  35.9516612585  35.9516612585  35.9516612585    1[6-(6,6)]
  2367   73.423078425   73.423078425   73.423078425    1[6-(6,6)]
  2368   45.950964335   45.950964335   45.950964335    1[6-(6,6)]
  2369   42.360876091   42.360876091   42.360876091    1[6-(6,6)]
  2370  69.6641570535  69.6641570535  69.6641570535    1[6-(6,6)]
  2371  45.8161555935  45.8161555935  45.8161555935    1[6-(6,6)]
  2372  63.2072565285  63.2072565285  63.2072565285    1[6-(6,6)]
  2373   69.754630989   69.754630989   69.754630989    1[6-(6,6)]
  2374   60.980463569   60.980463569   60.980463569    1[6-(6,6)]
  2375    60.84178842    60.84178842    60.84178842    1[6-(6,6)]
  2376  64.6202995895  64.6202995895  64.6202995895    1[6-(6,6)]
  2377  59.6084044275  59.6084044275  59.6084044275    1[6-(6,6)]
  2378  67.1525387415  67.1525387415  67.1525387415    1[6-(6,6)]
  2379   81.233221575   81.233221575   81.233221575    1[6-(6,6)]
  2380   57.153235665   57.153235665   57.153235665    1[6-(6,6)]
  2381   60.743323909   60.743323909   60.743323909    1[6-(6,6)]
  2382  84.9921429465  84.9921429465  84.9921429465    1[6-(6,6)]
  2383  57.2880444065  57.2880444065  57.2880444065    1[6-(6,6)]
  2384  67.1525387415  67.1525387415  67.1525387415    1[6-(6,6)]
  2385   55.457171575   55.457171575   55.457171575    1[6-(6,6)]
  2386   57.153235665   57.153235665   57.153235665    1[6-(6,6)]
  2387   60.743323909   60.743323909   60.743323909    1[6-(6,6)]
  2388  59.2160929465  59.2160929465  59.2160929465    1[6-(6,6)]
  2389  57.2880444065  57.2880444065  57.2880444065    1[6-(6,6)]
  2390  37.4312065285  37.4312065285  37.4312065285    1[6-(6,6)]
  2391   43.978580989   43.978580989   43.978580989    1[6-(6,6)]
  2392   35.204413569   35.204413569   35.204413569    1[6-(6,6)]
  2393    35.06573842    35.06573842    35.06573842    1[6-(6,6)]
  2394  38.8442495895  38.8442495895  38.8442495895    1[6-(6,6)]
  2395  33.8323544275  33.8323544275  33.8323544275    1[6-(6,6)]
  2396  35.9516612585  35.9516612585  35.9516612585    1[6-(6,6)]
  2397   47.647028425   47.647028425   47.647028425    1[6-(6,6)]
  2398   45.950964335   45.950964335   45.950964335    1[6-(6,6)]
  2399   42.360876091   42.360876091   42.360876091    1[6-(6,6)]
  2400  43.8881070535  43.8881070535  43.8881070535    1[6-(6,6)]
  2401  45.8161555935  45.8161555935  45.8161555935    1[6-(6,6)]
  2402  65.6729934715  65.6729934715  65.6729934715    1[6-(6,6)]
  2403   59.125619011   59.125619011   59.125619011    1[6-(6,6)]
  2404   67.899786431   67.899786431   67.899786431    1[6-(6,6)]
  2405    68.03846158    68.03846158    68.03846158    1[6-(6,6)]
  2406  64.2599504105  64.2599504105  64.2599504105    1[6-(6,6)]
  2407  69.2718455725  69.2718455725  69.2718455725    1[6-(6,6)]
  2408  53.7056889775  53.7056889775  53.7056889775    1[6-(6,6)]
  2409   49.792111306   49.792111306   49.792111306    1[6-(6,6)]
  2410   55.365408837   55.365408837   55.365408837    1[6-(6,6)]
  2411  55.3099903295  55.3099903295  55.3099903295    1[6-(6,6)]
  2412  53.2092422545  53.2092422545  53.2092422545    1[6-(6,6)]
  2413  53.6953785575  53.6953785575  53.6953785575    1[6-(6,6)]
  2414  47.9189657525  47.9189657525  47.9189657525    1[6-(6,6)]
  2415    56.98053613    56.98053613    56.98053613    1[6-(6,6)]
  2416   58.485341929   58.485341929   58.485341929    1[6-(6,6)]
  2417  55.0893473415  55.0893473415  55.0893473415    1[6-(6,6)]
  2418  54.9388152095  54.9388152095  54.9388152095    1[6-(6,6)]
  2419  61.3926226085  61.3926226085  61.3926226085    1[6-(6,6)]
  2420  55.1852342475  55.1852342475  55.1852342475    1[6-(6,6)]
  2421    46.12366387    46.12366387    46.12366387    1[6-(6,6)]
  2422   44.618858071   44.618858071   44.618858071    1[6-(6,6)]
  2423  48.0148526585  48.0148526585  48.0148526585    1[6-(6,6)]
  2424  48.1653847905  48.1653847905  48.1653847905    1[6-(6,6)]
  2425  41.7115773915  41.7115773915  41.7115773915    1[6-(6,6)]
  2426  49.3985110225  49.3985110225  49.3985110225    1[6-(6,6)]
  2427   53.312088694   53.312088694   53.312088694    1[6-(6,6)]
  2428   47.738791163   47.738791163   47.738791163    1[6-(6,6)]
  2429  47.7942096705  47.7942096705  47.7942096705    1[6-(6,6)]
  2430  49.8949577455  49.8949577455  49.8949577455    1[6-(6,6)]
  2431  49.4088214425  49.4088214425  49.4088214425    1[6-(6,6)]
  2432   33.798072281   33.798072281   33.798072281    1[6-(6,6)]
  2433   49.407017119   49.407017119   49.407017119    1[6-(6,6)]
  2434   42.137655498   42.137655498   42.137655498    1[6-(6,6)]
  2435  38.6029857615  38.6029857615  38.6029857615    1[6-(6,6)]
  2436   42.230964799   42.230964799   42.230964799    1[6-(6,6)]
  2437   43.672877036   43.672877036   43.672877036    1[6-(6,6)]
  2438   69.306127719   69.306127719   69.306127719    1[6-(6,6)]
  2439   53.697182881   53.697182881   53.697182881    1[6-(6,6)]
  2440   60.966544502   60.966544502   60.966544502    1[6-(6,6)]
  2441  64.5012142385  64.5012142385  64.5012142385    1[6-(6,6)]
  2442   60.873235201   60.873235201   60.873235201    1[6-(6,6)]
  2443   59.431322964   59.431322964   59.431322964    1[6-(6,6)]
  2444   63.519404494   63.519404494   63.519404494    1[6-(6,6)]
  2445   60.885607705   60.885607705   60.885607705    1[6-(6,6)]
  2446   64.086477594   64.086477594   64.086477594    1[6-(6,6)]
  2447  64.2805712505  64.2805712505  64.2805712505    1[6-(6,6)]
  2448   62.602808156   62.602808156   62.602808156    1[6-(6,6)]
  2449   67.128567015   67.128567015   67.128567015    1[6-(6,6)]
  2450   39.584795506   39.584795506   39.584795506    1[6-(6,6)]
  2451   42.218592295   42.218592295   42.218592295    1[6-(6,6)]
  2452   39.017722406   39.017722406   39.017722406    1[6-(6,6)]
  2453  38.8236287495  38.8236287495  38.8236287495    1[6-(6,6)]
  2454   40.501391844   40.501391844   40.501391844    1[6-(6,6)]
  2455   35.975632985   35.975632985   35.975632985    1[6-(6,6)]
  2456  55.1852342475  55.1852342475  55.1852342475    1[6-(6,6)]
  2457    46.12366387    46.12366387    46.12366387    1[6-(6,6)]
  2458   44.618858071   44.618858071   44.618858071    1[6-(6,6)]
  2459  48.0148526585  48.0148526585  48.0148526585    1[6-(6,6)]
  2460  48.1653847905  48.1653847905  48.1653847905    1[6-(6,6)]
  2461  41.7115773915  41.7115773915  41.7115773915    1[6-(6,6)]
  2462  49.3985110225  49.3985110225  49.3985110225    1[6-(6,6)]
  2463   53.312088694   53.312088694   53.312088694    1[6-(6,6)]
  2464   47.738791163   47.738791163   47.738791163    1[6-(6,6)]
  2465  47.7942096705  47.7942096705  47.7942096705    1[6-(6,6)]
  2466  49.8949577455  49.8949577455  49.8949577455    1[6-(6,6)]
  2467  49.4088214425  49.4088214425  49.4088214425    1[6-(6,6)]
  2468  53.7056889775  53.7056889775  53.7056889775    1[6-(6,6)]
  2469   49.792111306   49.792111306   49.792111306    1[6-(6,6)]
  2470   55.365408837   55.365408837   55.365408837    1[6-(6,6)]
  2471  55.3099903295  55.3099903295  55.3099903295    1[6-(6,6)]
  2472  53.2092422545  53.2092422545  53.2092422545    1[6-(6,6)]
  2473  53.6953785575  53.6953785575  53.6953785575    1[6-(6,6)]
  2474  47.9189657525  47.9189657525  47.9189657525    1[6-(6,6)]
  2475    56.98053613    56.98053613    56.98053613    1[6-(6,6)]
  2476   58.485341929   58.485341929   58.485341929    1[6-(6,6)]
  2477  55.0893473415  55.0893473415  55.0893473415    1[6-(6,6)]
  2478  54.9388152095  54.9388152095  54.9388152095    1[6-(6,6)]
  2479  61.3926226085  61.3926226085  61.3926226085    1[6-(6,6)]
  2480   39.584795506   39.584795506   39.584795506    1[6-(6,6)]
  2481   42.218592295   42.218592295   42.218592295    1[6-(6,6)]
  2482   39.017722406   39.017722406   39.017722406    1[6-(6,6)]
  2483  38.8236287495  38.8236287495  38.8236287495    1[6-(6,6)]
  2484   40.501391844   40.501391844   40.501391844    1[6-(6,6)]
  2485   35.975632985   35.975632985   35.975632985    1[6-(6,6)]
  2486   63.519404494   63.519404494   63.519404494    1[6-(6,6)]
  2487   60.885607705   60.885607705   60.885607705    1[6-(6,6)]
  2488   64.086477594   64.086477594   64.086477594    1[6-(6,6)]
  2489  64.2805712505  64.2805712505  64.2805712505    1[6-(6,6)]
  2490   62.602808156   62.602808156   62.602808156    1[6-(6,6)]
  2491   67.128567015   67.128567015   67.128567015    1[6-(6,6)]
  2492   69.306127719   69.306127719   69.306127719    1[6-(6,6)]
  2493   53.697182881   53.697182881   53.697182881    1[6-(6,6)]
  2494   60.966544502   60.966544502   60.966544502    1[6-(6,6)]
  2495  64.5012142385  64.5012142385  64.5012142385    1[6-(6,6)]
  2496   60.873235201   60.873235201   60.873235201    1[6-(6,6)]
  2497   59.431322964   59.431322964   59.431322964    1[6-(6,6)]
  2498   33.798072281   33.798072281   33.798072281    1[6-(6,6)]
  2499   49.407017119   49.407017119   49.407017119    1[6-(6,6)]
  2500   42.137655498   42.137655498   42.137655498    1[6-(6,6)]
  2501  38.6029857615  38.6029857615  38.6029857615    1[6-(6,6)]
  2502   42.230964799   42.230964799   42.230964799    1[6-(6,6)]
  2503   43.672877036   43.672877036   43.672877036    1[6-(6,6)]
  2504  37.4312065285  37.4312065285  37.4312065285    1[6-(6,6)]
  2505   43.978580989   43.978580989   43.978580989    1[6-(6,6)]
  2506   35.204413569   35.204413569   35.204413569    1[6-(6,6)]
  2507    35.06573842    35.06573842    35.06573842    1[6-(6,6)]
  2508  38.8442495895  38.8442495895  38.8442495895    1[6-(6,6)]
  2509  33.8323544275  33.8323544275  33.8323544275    1[6-(6,6)]
  2510  67.1525387415  67.1525387415  67.1525387415    1[6-(6,6)]
  2511   55.457171575   55.457171575   55.457171575    1[6-(6,6)]
  2512   57.153235665   57.153235665   57.153235665    1[6-(6,6)]
  2513   60.743323909   60.743323909   60.743323909    1[6-(6,6)]
  2514  59.2160929465  59.2160929465  59.2160929465    1[6-(6,6)]
  2515  57.2880444065  57.2880444065  57.2880444065    1[6-(6,6)]
  2516  65.6729934715  65.6729934715  65.6729934715    1[6-(6,6)]
  2517   59.125619011   59.125619011   59.125619011    1[6-(6,6)]
  2518   67.899786431   67.899786431   67.899786431    1[6-(6,6)]
  2519    68.03846158    68.03846158    68.03846158    1[6-(6,6)]
  2520  64.2599504105  64.2599504105  64.2599504105    1[6-(6,6)]
  2521  69.2718455725  69.2718455725  69.2718455725    1[6-(6,6)]
  2522  35.9516612585  35.9516612585  35.9516612585    1[6-(6,6)]
  2523   47.647028425   47.647028425   47.647028425    1[6-(6,6)]
  2524   45.950964335   45.950964335   45.950964335    1[6-(6,6)]
  2525   42.360876091   42.360876091   42.360876091    1[6-(6,6)]
  2526  43.8881070535  43.8881070535  43.8881070535    1[6-(6,6)]
  2527  45.8161555935  45.8161555935  45.8161555935    1[6-(6,6)]
  2528  35.9516612585  35.9516612585  35.9516612585    1[6-(6,6)]
  2529   73.423078425   73.423078425   73.423078425    1[6-(6,6)]
  2530   45.950964335   45.950964335   45.950964335    1[6-(6,6)]
  2531   42.360876091   42.360876091   42.360876091    1[6-(6,6)]
  2532  69.6641570535  69.6641570535  69.6641570535    1[6-(6,6)]
  2533  45.8161555935  45.8161555935  45.8161555935    1[6-(6,6)]
  2534  39.8969434715  39.8969434715  39.8969434715    1[6-(6,6)]
  2535   84.901669011   84.901669011   84.901669011    1[6-(6,6)]
  2536   42.123736431   42.123736431   42.123736431    1[6-(6,6)]
  2537    42.26241158    42.26241158    42.26241158    1[6-(6,6)]
  2538  90.0360004105  90.0360004105  90.0360004105    1[6-(6,6)]
  2539  43.4957955725  43.4957955725  43.4957955725    1[6-(6,6)]
  2540  67.1525387415  67.1525387415  67.1525387415    1[6-(6,6)]
  2541   81.233221575   81.233221575   81.233221575    1[6-(6,6)]
  2542   57.153235665   57.153235665   57.153235665    1[6-(6,6)]
  2543   60.743323909   60.743323909   60.743323909    1[6-(6,6)]
  2544  84.9921429465  84.9921429465  84.9921429465    1[6-(6,6)]
  2545  57.2880444065  57.2880444065  57.2880444065    1[6-(6,6)]
  2546  63.2072565285  63.2072565285  63.2072565285    1[6-(6,6)]
  2547   69.754630989   69.754630989   69.754630989    1[6-(6,6)]
  2548   60.980463569   60.980463569   60.980463569    1[6-(6,6)]
  2549    60.84178842    60.84178842    60.84178842    1[6-(6,6)]
  2550  64.6202995895  64.6202995895  64.6202995895    1[6-(6,6)]
  2551  59.6084044275  59.6084044275  59.6084044275    1[6-(6,6)]
  2552  75.1745610225  75.1745610225  75.1745610225    1[6-(6,6)]
  2553   79.088138694   79.088138694   79.088138694    1[6-(6,6)]
  2554   73.514841163   73.514841163   73.514841163    1[6-(6,6)]
  2555  73.5702596705  73.5702596705  73.5702596705    1[6-(6,6)]
  2556  75.6710077455  75.6710077455  75.6710077455    1[6-(6,6)]
  2557  75.1848714425  75.1848714425  75.1848714425    1[6-(6,6)]
  2558  55.1852342475  55.1852342475  55.1852342475    1[6-(6,6)]
  2559    71.89971387    71.89971387    71.89971387    1[6-(6,6)]
  2560   44.618858071   44.618858071   44.618858071    1[6-(6,6)]
  2561  48.0148526585  48.0148526585  48.0148526585    1[6-(6,6)]
  2562  73.9414347905  73.9414347905  73.9414347905    1[6-(6,6)]
  2563  41.7115773915  41.7115773915  41.7115773915    1[6-(6,6)]
  2564  47.9189657525  47.9189657525  47.9189657525    1[6-(6,6)]
  2565    82.75658613    82.75658613    82.75658613    1[6-(6,6)]
  2566   58.485341929   58.485341929   58.485341929    1[6-(6,6)]
  2567  55.0893473415  55.0893473415  55.0893473415    1[6-(6,6)]
  2568  80.7148652095  80.7148652095  80.7148652095    1[6-(6,6)]
  2569  61.3926226085  61.3926226085  61.3926226085    1[6-(6,6)]
  2570  27.9296389775  27.9296389775  27.9296389775    1[6-(6,6)]
  2571   75.568161306   75.568161306   75.568161306    1[6-(6,6)]
  2572   29.589358837   29.589358837   29.589358837    1[6-(6,6)]
  2573  29.5339403295  29.5339403295  29.5339403295    1[6-(6,6)]
  2574  78.9852922545  78.9852922545  78.9852922545    1[6-(6,6)]
  2575  27.9193285575  27.9193285575  27.9193285575    1[6-(6,6)]
  2576   43.530077719   43.530077719   43.530077719    1[6-(6,6)]
  2577   79.473232881   79.473232881   79.473232881    1[6-(6,6)]
  2578   35.190494502   35.190494502   35.190494502    1[6-(6,6)]
  2579  38.7251642385  38.7251642385  38.7251642385    1[6-(6,6)]
  2580   86.649285201   86.649285201   86.649285201    1[6-(6,6)]
  2581   33.655272964   33.655272964   33.655272964    1[6-(6,6)]
  2582   59.574122281   59.574122281   59.574122281    1[6-(6,6)]
  2583   75.183067119   75.183067119   75.183067119    1[6-(6,6)]
  2584   67.913705498   67.913705498   67.913705498    1[6-(6,6)]
  2585  64.3790357615  64.3790357615  64.3790357615    1[6-(6,6)]
  2586   68.007014799   68.007014799   68.007014799    1[6-(6,6)]
  2587   69.448927036   69.448927036   69.448927036    1[6-(6,6)]
  2588   39.584795506   39.584795506   39.584795506    1[6-(6,6)]
  2589   67.994642295   67.994642295   67.994642295    1[6-(6,6)]
  2590   39.017722406   39.017722406   39.017722406    1[6-(6,6)]
  2591  38.8236287495  38.8236287495  38.8236287495    1[6-(6,6)]
  2592   66.277441844   66.277441844   66.277441844    1[6-(6,6)]
  2593   35.975632985   35.975632985   35.975632985    1[6-(6,6)]
  2594   63.519404494   63.519404494   63.519404494    1[6-(6,6)]
  2595   86.661657705   86.661657705   86.661657705    1[6-(6,6)]
  2596   64.086477594   64.086477594   64.086477594    1[6-(6,6)]
  2597  64.2805712505  64.2805712505  64.2805712505    1[6-(6,6)]
  2598   88.378858156   88.378858156   88.378858156    1[6-(6,6)]
  2599   67.128567015   67.128567015   67.128567015    1[6-(6,6)]
