# Supplementary material for: A collection of forcefield precursors for metal–organic frameworks
Source: RSC Adv. 2019 Nov 13;9(63):36492–507. doi: 10.1039/c9ra07327b (PMC9075174; doi:10.1039/c9ra07327b)
Supplement: RA-009-C9RA07327B-s3267 [file RA-009-C9RA07327B-s3267.txt]

UDIHIZ_charged

12.7819    0.00000000    0.00000000
-6.39095    11.06945011    0.00000000
0.0    0.0    85.294

     1     0.44864469     0.44864469     0.44864469    60[8-(6),8-(6),8-(6),8-(6),8-(6),8-(6),8-(6,60),8-(6,60),8-(6,60)]
     2   -0.140345262   -0.140345262   -0.140345262    60[8-(0),8-(6),8-(6),8-(6,60),8-(6,60),8-(6,60),8-(6,60),8-(6,60),8-(6,60)]
     3   8.6459967075   8.6459967075   8.6459967075    60[8-(0),8-(0),8-(6),8-(6),8-(6),8-(6,60),8-(6,60),8-(6,60),8-(7),8-(7)]
     4    2.844995302    2.844995302    2.844995302    60[8-(6),8-(6),8-(6),8-(6),8-(6),8-(6),8-(6,60),8-(6,60),8-(6,60)]
     5     1.30503199     1.30503199     1.30503199    60[8-(0),8-(6),8-(6),8-(6,60),8-(6,60),8-(6,60),8-(6,60),8-(6,60),8-(6,60)]
     6   2.4024220145   2.4024220145   2.4024220145    60[8-(0),8-(0),8-(6),8-(6),8-(6),8-(6,60),8-(6,60),8-(6,60),8-(7),8-(7)]
     7   -3.293639992   -3.293639992   -3.293639992    60[8-(6),8-(6),8-(6),8-(6),8-(6),8-(6),8-(6,60),8-(6,60),8-(6,60)]
     8   -1.164686728   -1.164686728   -1.164686728    60[8-(0),8-(6),8-(6),8-(6,60),8-(6,60),8-(6,60),8-(6,60),8-(6,60),8-(6,60)]
     9    8.124431278    8.124431278    8.124431278    60[8-(0),8-(0),8-(6),8-(6),8-(6),8-(6,60),8-(6,60),8-(6,60),8-(7),8-(7)]
    10     5.94230531     5.94230531     5.94230531    60[8-(6),8-(6),8-(6),8-(6),8-(6),8-(6),8-(6,60),8-(6,60),8-(6,60)]
    11    6.531295262    6.531295262    6.531295262    60[8-(0),8-(6),8-(6),8-(6,60),8-(6,60),8-(6,60),8-(6,60),8-(6,60),8-(6,60)]
    12  -2.2550467075  -2.2550467075  -2.2550467075    60[8-(0),8-(0),8-(6),8-(6),8-(6),8-(6,60),8-(6,60),8-(6,60),8-(7),8-(7)]
    13    3.545954698    3.545954698    3.545954698    60[8-(6),8-(6),8-(6),8-(6),8-(6),8-(6),8-(6,60),8-(6,60),8-(6,60)]
    14     5.08591801     5.08591801     5.08591801    60[8-(0),8-(6),8-(6),8-(6,60),8-(6,60),8-(6,60),8-(6,60),8-(6,60),8-(6,60)]
    15   3.9885279855   3.9885279855   3.9885279855    60[8-(0),8-(0),8-(6),8-(6),8-(6),8-(6,60),8-(6,60),8-(6,60),8-(7),8-(7)]
    16    9.684589992    9.684589992    9.684589992    60[8-(6),8-(6),8-(6),8-(6),8-(6),8-(6),8-(6,60),8-(6,60),8-(6,60)]
    17    7.555636728    7.555636728    7.555636728    60[8-(0),8-(6),8-(6),8-(6,60),8-(6,60),8-(6,60),8-(6,60),8-(6,60),8-(6,60)]
    18   -1.733481278   -1.733481278   -1.733481278    60[8-(0),8-(0),8-(6),8-(6),8-(6),8-(6,60),8-(6,60),8-(6,60),8-(7),8-(7)]
    19     6.83959469     6.83959469     6.83959469    60[8-(6),8-(6),8-(6),8-(6),8-(6),8-(6),8-(6,60),8-(6,60),8-(6,60)]
    20    6.250604738    6.250604738    6.250604738    60[8-(0),8-(6),8-(6),8-(6,60),8-(6,60),8-(6,60),8-(6,60),8-(6,60),8-(6,60)]
    21   2.2550467075   2.2550467075   2.2550467075    60[8-(0),8-(0),8-(6),8-(6),8-(6),8-(6,60),8-(6,60),8-(6,60),8-(7),8-(7)]
    22    9.235945302    9.235945302    9.235945302    60[8-(6),8-(6),8-(6),8-(6),8-(6),8-(6),8-(6,60),8-(6,60),8-(6,60)]
    23     7.69598199     7.69598199     7.69598199    60[8-(0),8-(6),8-(6),8-(6,60),8-(6,60),8-(6,60),8-(6,60),8-(6,60),8-(6,60)]
    24  -3.9885279855  -3.9885279855  -3.9885279855    60[8-(0),8-(0),8-(6),8-(6),8-(6),8-(6,60),8-(6,60),8-(6,60),8-(7),8-(7)]
    25    3.097310008    3.097310008    3.097310008    60[8-(6),8-(6),8-(6),8-(6),8-(6),8-(6),8-(6,60),8-(6,60),8-(6,60)]
    26    5.226263272    5.226263272    5.226263272    60[8-(0),8-(6),8-(6),8-(6,60),8-(6,60),8-(6,60),8-(6,60),8-(6,60),8-(6,60)]
    27    1.733481278    1.733481278    1.733481278    60[8-(0),8-(0),8-(6),8-(6),8-(6),8-(6,60),8-(6,60),8-(6,60),8-(7),8-(7)]
    28    -0.44864469    -0.44864469    -0.44864469    60[8-(6),8-(6),8-(6),8-(6),8-(6),8-(6),8-(6,60),8-(6,60),8-(6,60)]
    29    0.140345262    0.140345262    0.140345262    60[8-(0),8-(6),8-(6),8-(6,60),8-(6,60),8-(6,60),8-(6,60),8-(6,60),8-(6,60)]
    30   4.1359032925   4.1359032925   4.1359032925    60[8-(0),8-(0),8-(6),8-(6),8-(6),8-(6,60),8-(6,60),8-(6,60),8-(7),8-(7)]
    31   -2.844995302   -2.844995302   -2.844995302    60[8-(6),8-(6),8-(6),8-(6),8-(6),8-(6),8-(6,60),8-(6,60),8-(6,60)]
    32    -1.30503199    -1.30503199    -1.30503199    60[8-(0),8-(6),8-(6),8-(6,60),8-(6,60),8-(6,60),8-(6,60),8-(6,60),8-(6,60)]
    33  10.3794779855  10.3794779855  10.3794779855    60[8-(0),8-(0),8-(6),8-(6),8-(6),8-(6,60),8-(6,60),8-(6,60),8-(7),8-(7)]
    34    3.293639992    3.293639992    3.293639992    60[8-(6),8-(6),8-(6),8-(6),8-(6),8-(6),8-(6,60),8-(6,60),8-(6,60)]
    35    1.164686728    1.164686728    1.164686728    60[8-(0),8-(6),8-(6),8-(6,60),8-(6,60),8-(6,60),8-(6,60),8-(6,60),8-(6,60)]
    36    4.657468722    4.657468722    4.657468722    60[8-(0),8-(0),8-(6),8-(6),8-(6),8-(6,60),8-(6,60),8-(6,60),8-(7),8-(7)]
    37        6.39095        6.39095        6.39095    60[8-(0),8-(0),8-(6),8-(6),8-(6),8-(6),8-(6,60),8-(6,60),8-(6,60),8-(6,60)]
    38    3.671728594    3.671728594    3.671728594    60[8-(0),8-(0),8-(6),8-(6),8-(6),8-(6),8-(6,60),8-(6,60),8-(6,60),8-(6,60)]
    39    9.110171406    9.110171406    9.110171406    60[8-(0),8-(0),8-(6),8-(6),8-(6),8-(6),8-(6,60),8-(6,60),8-(6,60),8-(6,60)]
    40            0.0            0.0            0.0    60[8-(0),8-(0),8-(6),8-(6),8-(6),8-(6),8-(6,60),8-(6,60),8-(6,60),8-(6,60)]
    41    2.719221406    2.719221406    2.719221406    60[8-(0),8-(0),8-(6),8-(6),8-(6),8-(6),8-(6,60),8-(6,60),8-(6,60),8-(6,60)]
    42   -2.719221406   -2.719221406   -2.719221406    60[8-(0),8-(0),8-(6),8-(6),8-(6),8-(6),8-(6,60),8-(6,60),8-(6,60),8-(6,60)]
    43     8.98439751     8.98439751     8.98439751    1[6-(1,6,6)]
    44     8.06410071     8.06410071     8.06410071    1[6-(1,6,6)]
    45     5.74035129     5.74035129     5.74035129    1[6-(1,1,6)]
    46    5.499412475    5.499412475    5.499412475    1[6-(1,1,6)]
    47     4.94787349     4.94787349     4.94787349    1[6-(1,1,6)]
    48    -4.04930592    -4.04930592    -4.04930592    1[6-(1,6,6)]
    49   -4.092125285   -4.092125285   -4.092125285    1[6-(1,6,6)]
    50    1.314618415    1.314618415    1.314618415    1[6-(1,1,6)]
    51   -5.200316015   -5.200316015   -5.200316015    1[6-(1,1,6)]
    52    1.937096945    1.937096945    1.937096945    1[6-(1,1,6)]
    53    11.65837099    11.65837099    11.65837099    1[6-(1,6,6)]
    54    11.20589173    11.20589173    11.20589173    1[6-(1,6,6)]
    55    0.509358715    0.509358715    0.509358715    1[6-(1,1,6)]
    56    0.095225155    0.095225155    0.095225155    1[6-(1,1,6)]
    57   -0.001917285   -0.001917285   -0.001917285    1[6-(1,1,6)]
    58     2.15886291     2.15886291     2.15886291    1[6-(1,6,6)]
    59    0.877477435    0.877477435    0.877477435    1[6-(1,6,6)]
    60    1.638000485    1.638000485    1.638000485    1[6-(1,1,6)]
    61    0.479960345    0.479960345    0.479960345    1[6-(1,1,6)]
    62    0.171916555    0.171916555    0.171916555    1[6-(1,1,6)]
    63    4.172651255    4.172651255    4.172651255    1[6-(1,6,6)]
    64     5.48599148     5.48599148     5.48599148    1[6-(1,6,6)]
    65      7.0428269      7.0428269      7.0428269    1[6-(1,1,6)]
    66    6.468280495    6.468280495    6.468280495    1[6-(1,1,6)]
    67    6.267604665    6.267604665    6.267604665    1[6-(1,1,6)]
    68     3.52908259     3.52908259     3.52908259    1[6-(1,6,6)]
    69     4.68840092     4.68840092     4.68840092    1[6-(1,6,6)]
    70    6.363468915    6.363468915    6.363468915    1[6-(1,1,6)]
    71     5.24824814     5.24824814     5.24824814    1[6-(1,1,6)]
    72    5.923771555    5.923771555    5.923771555    1[6-(1,1,6)]
    73    0.937552365    0.937552365    0.937552365    1[6-(1,6,6)]
    74     2.36592969     2.36592969     2.36592969    1[6-(1,6,6)]
    75    -5.30065393    -5.30065393    -5.30065393    1[6-(1,1,6)]
    76    -3.93938158    -3.93938158    -3.93938158    1[6-(1,1,6)]
    77    -3.99050918    -3.99050918    -3.99050918    1[6-(1,1,6)]
    78    -1.93901423    -1.93901423    -1.93901423    1[6-(1,6,6)]
    79   -1.479504925   -1.479504925   -1.479504925    1[6-(1,6,6)]
    80    -3.46645128    -3.46645128    -3.46645128    1[6-(1,1,6)]
    81    -3.05231772    -3.05231772    -3.05231772    1[6-(1,1,6)]
    82    -2.94622795    -2.94622795    -2.94622795    1[6-(1,1,6)]
    83    6.015801235    6.015801235    6.015801235    1[6-(1,6,6)]
    84     5.62275781     5.62275781     5.62275781    1[6-(1,6,6)]
    85     6.38967181     6.38967181     6.38967181    1[6-(1,1,6)]
    86     7.20515703     7.20515703     7.20515703    1[6-(1,1,6)]
    87    7.957371845    7.957371845    7.957371845    1[6-(1,1,6)]
    88     0.52022333     0.52022333     0.52022333    1[6-(1,6,6)]
    89   -0.596275635   -0.596275635   -0.596275635    1[6-(1,6,6)]
    90    11.49476267    11.49476267    11.49476267    1[6-(1,1,6)]
    91   -0.047932125   -0.047932125   -0.047932125    1[6-(1,1,6)]
    92     11.3119815     11.3119815     11.3119815    1[6-(1,1,6)]
    93    6.576926645    6.576926645    6.576926645    1[6-(1,6,6)]
    94     5.60102858     5.60102858     5.60102858    1[6-(1,6,6)]
    95    4.791295215    4.791295215    4.791295215    1[6-(1,1,6)]
    96    3.844156425    3.844156425    3.844156425    1[6-(1,1,6)]
    97    3.992426465    3.992426465    3.992426465    1[6-(1,1,6)]
    98    -0.21984868    -0.21984868    -0.21984868    1[6-(1,6,6)]
    99     0.60202749     0.60202749     0.60202749    1[6-(1,6,6)]
   100    1.828450795    1.828450795    1.828450795    1[6-(1,1,6)]
   101    2.572357375    2.572357375    2.572357375    1[6-(1,1,6)]
   102    2.774311395    2.774311395    2.774311395    1[6-(1,1,6)]
   103    -2.59344751    -2.59344751    -2.59344751    1[6-(1,6,6)]
   104    -1.67315071    -1.67315071    -1.67315071    1[6-(1,6,6)]
   105     0.65059871     0.65059871     0.65059871    1[6-(1,1,6)]
   106    0.891537525    0.891537525    0.891537525    1[6-(1,1,6)]
   107     1.44307651     1.44307651     1.44307651    1[6-(1,1,6)]
   108    10.44025592    10.44025592    10.44025592    1[6-(1,6,6)]
   109   10.483075285   10.483075285   10.483075285    1[6-(1,6,6)]
   110    5.076331585    5.076331585    5.076331585    1[6-(1,1,6)]
   111   11.591266015   11.591266015   11.591266015    1[6-(1,1,6)]
   112    4.453853055    4.453853055    4.453853055    1[6-(1,1,6)]
   113    -5.26742099    -5.26742099    -5.26742099    1[6-(1,6,6)]
   114    -4.81494173    -4.81494173    -4.81494173    1[6-(1,6,6)]
   115    5.881591285    5.881591285    5.881591285    1[6-(1,1,6)]
   116    6.295724845    6.295724845    6.295724845    1[6-(1,1,6)]
   117    6.392867285    6.392867285    6.392867285    1[6-(1,1,6)]
   118     4.23208709     4.23208709     4.23208709    1[6-(1,6,6)]
   119    5.513472565    5.513472565    5.513472565    1[6-(1,6,6)]
   120    4.752949515    4.752949515    4.752949515    1[6-(1,1,6)]
   121    5.910989655    5.910989655    5.910989655    1[6-(1,1,6)]
   122    6.219033445    6.219033445    6.219033445    1[6-(1,1,6)]
   123    2.218298745    2.218298745    2.218298745    1[6-(1,6,6)]
   124     0.90495852     0.90495852     0.90495852    1[6-(1,6,6)]
   125     -0.6518769     -0.6518769     -0.6518769    1[6-(1,1,6)]
   126   -0.077330495   -0.077330495   -0.077330495    1[6-(1,1,6)]
   127    0.123345335    0.123345335    0.123345335    1[6-(1,1,6)]
   128     2.86186741     2.86186741     2.86186741    1[6-(1,6,6)]
   129     1.70254908     1.70254908     1.70254908    1[6-(1,6,6)]
   130    0.027481085    0.027481085    0.027481085    1[6-(1,1,6)]
   131     1.14270186     1.14270186     1.14270186    1[6-(1,1,6)]
   132    0.467178445    0.467178445    0.467178445    1[6-(1,1,6)]
   133    5.453397635    5.453397635    5.453397635    1[6-(1,6,6)]
   134     4.02502031     4.02502031     4.02502031    1[6-(1,6,6)]
   135    11.69160393    11.69160393    11.69160393    1[6-(1,1,6)]
   136    10.33033158    10.33033158    10.33033158    1[6-(1,1,6)]
   137    10.38145918    10.38145918    10.38145918    1[6-(1,1,6)]
   138     8.32996423     8.32996423     8.32996423    1[6-(1,6,6)]
   139    7.870454925    7.870454925    7.870454925    1[6-(1,6,6)]
   140     9.85740128     9.85740128     9.85740128    1[6-(1,1,6)]
   141     9.44326772     9.44326772     9.44326772    1[6-(1,1,6)]
   142     9.33717795     9.33717795     9.33717795    1[6-(1,1,6)]
   143    0.375148765    0.375148765    0.375148765    1[6-(1,6,6)]
   144     0.76819219     0.76819219     0.76819219    1[6-(1,6,6)]
   145     0.00127819     0.00127819     0.00127819    1[6-(1,1,6)]
   146    -0.81420703    -0.81420703    -0.81420703    1[6-(1,1,6)]
   147   -1.566421845   -1.566421845   -1.566421845    1[6-(1,1,6)]
   148     5.87072667     5.87072667     5.87072667    1[6-(1,6,6)]
   149    6.987225635    6.987225635    6.987225635    1[6-(1,6,6)]
   150    -5.10381267    -5.10381267    -5.10381267    1[6-(1,1,6)]
   151    6.438882125    6.438882125    6.438882125    1[6-(1,1,6)]
   152     -4.9210315     -4.9210315     -4.9210315    1[6-(1,1,6)]
   153   -0.185976645   -0.185976645   -0.185976645    1[6-(1,6,6)]
   154     0.78992142     0.78992142     0.78992142    1[6-(1,6,6)]
   155    1.599654785    1.599654785    1.599654785    1[6-(1,1,6)]
   156    2.546793575    2.546793575    2.546793575    1[6-(1,1,6)]
   157    2.398523535    2.398523535    2.398523535    1[6-(1,1,6)]
   158     6.61079868     6.61079868     6.61079868    1[6-(1,6,6)]
   159     5.78892251     5.78892251     5.78892251    1[6-(1,6,6)]
   160    4.562499205    4.562499205    4.562499205    1[6-(1,1,6)]
   161    3.818592625    3.818592625    3.818592625    1[6-(1,1,6)]
   162    3.616638605    3.616638605    3.616638605    1[6-(1,1,6)]
   163     2.59344751     2.59344751     2.59344751    1[6-(1,6,6)]
   164     1.67315071     1.67315071     1.67315071    1[6-(1,6,6)]
   165    -0.65059871    -0.65059871    -0.65059871    1[6-(1,1,6)]
   166   -0.891537525   -0.891537525   -0.891537525    1[6-(1,1,6)]
   167    -1.44307651    -1.44307651    -1.44307651    1[6-(1,1,6)]
   168     2.34164408     2.34164408     2.34164408    1[6-(1,6,6)]
   169    2.298824715    2.298824715    2.298824715    1[6-(1,6,6)]
   170   -5.076331585   -5.076331585   -5.076331585    1[6-(1,1,6)]
   171    1.190633985    1.190633985    1.190633985    1[6-(1,1,6)]
   172   -4.453853055   -4.453853055   -4.453853055    1[6-(1,1,6)]
   173     5.26742099     5.26742099     5.26742099    1[6-(1,6,6)]
   174     4.81494173     4.81494173     4.81494173    1[6-(1,6,6)]
   175    6.900308715    6.900308715    6.900308715    1[6-(1,1,6)]
   176    6.486175155    6.486175155    6.486175155    1[6-(1,1,6)]
   177    6.389032715    6.389032715    6.389032715    1[6-(1,1,6)]
   178     8.54981291     8.54981291     8.54981291    1[6-(1,6,6)]
   179    7.268427435    7.268427435    7.268427435    1[6-(1,6,6)]
   180    8.028950485    8.028950485    8.028950485    1[6-(1,1,6)]
   181    6.870910345    6.870910345    6.870910345    1[6-(1,1,6)]
   182    6.562866555    6.562866555    6.562866555    1[6-(1,1,6)]
   183   -2.218298745   -2.218298745   -2.218298745    1[6-(1,6,6)]
   184    -0.90495852    -0.90495852    -0.90495852    1[6-(1,6,6)]
   185      0.6518769      0.6518769      0.6518769    1[6-(1,1,6)]
   186    0.077330495    0.077330495    0.077330495    1[6-(1,1,6)]
   187   -0.123345335   -0.123345335   -0.123345335    1[6-(1,1,6)]
   188     9.92003259     9.92003259     9.92003259    1[6-(1,6,6)]
   189    11.07935092    11.07935092    11.07935092    1[6-(1,6,6)]
   190   -0.027481085   -0.027481085   -0.027481085    1[6-(1,1,6)]
   191    11.63919814    11.63919814    11.63919814    1[6-(1,1,6)]
   192   -0.467178445   -0.467178445   -0.467178445    1[6-(1,1,6)]
   193   -5.453397635   -5.453397635   -5.453397635    1[6-(1,6,6)]
   194    -4.02502031    -4.02502031    -4.02502031    1[6-(1,6,6)]
   195     1.09029607     1.09029607     1.09029607    1[6-(1,1,6)]
   196     2.45156842     2.45156842     2.45156842    1[6-(1,1,6)]
   197     2.40044082     2.40044082     2.40044082    1[6-(1,1,6)]
   198     4.45193577     4.45193577     4.45193577    1[6-(1,6,6)]
   199    4.911445075    4.911445075    4.911445075    1[6-(1,6,6)]
   200     2.92449872     2.92449872     2.92449872    1[6-(1,1,6)]
   201     3.33863228     3.33863228     3.33863228    1[6-(1,1,6)]
   202     3.44472205     3.44472205     3.44472205    1[6-(1,1,6)]
   203   -0.375148765   -0.375148765   -0.375148765    1[6-(1,6,6)]
   204    -0.76819219    -0.76819219    -0.76819219    1[6-(1,6,6)]
   205    -0.00127819    -0.00127819    -0.00127819    1[6-(1,1,6)]
   206     0.81420703     0.81420703     0.81420703    1[6-(1,1,6)]
   207    1.566421845    1.566421845    1.566421845    1[6-(1,1,6)]
   208     6.91117333     6.91117333     6.91117333    1[6-(1,6,6)]
   209    5.794674365    5.794674365    5.794674365    1[6-(1,6,6)]
   210     5.10381267     5.10381267     5.10381267    1[6-(1,1,6)]
   211    6.343017875    6.343017875    6.343017875    1[6-(1,1,6)]
   212      4.9210315      4.9210315      4.9210315    1[6-(1,1,6)]
   213    0.185976645    0.185976645    0.185976645    1[6-(1,6,6)]
   214    -0.78992142    -0.78992142    -0.78992142    1[6-(1,6,6)]
   215   11.182245215   11.182245215   11.182245215    1[6-(1,1,6)]
   216   10.235106425   10.235106425   10.235106425    1[6-(1,1,6)]
   217   10.383376465   10.383376465   10.383376465    1[6-(1,1,6)]
   218     6.17110132     6.17110132     6.17110132    1[6-(1,6,6)]
   219     6.99297749     6.99297749     6.99297749    1[6-(1,6,6)]
   220    8.219400795    8.219400795    8.219400795    1[6-(1,1,6)]
   221    8.963307375    8.963307375    8.963307375    1[6-(1,1,6)]
   222    9.165261395    9.165261395    9.165261395    1[6-(1,1,6)]
   223     3.79750249     3.79750249     3.79750249    1[6-(1,6,6)]
   224     4.71779929     4.71779929     4.71779929    1[6-(1,6,6)]
   225     7.04154871     7.04154871     7.04154871    1[6-(1,1,6)]
   226    7.282487525    7.282487525    7.282487525    1[6-(1,1,6)]
   227     7.83402651     7.83402651     7.83402651    1[6-(1,1,6)]
   228     4.04930592     4.04930592     4.04930592    1[6-(1,6,6)]
   229    4.092125285    4.092125285    4.092125285    1[6-(1,6,6)]
   230   11.467281585   11.467281585   11.467281585    1[6-(1,1,6)]
   231    5.200316015    5.200316015    5.200316015    1[6-(1,1,6)]
   232   10.844803055   10.844803055   10.844803055    1[6-(1,1,6)]
   233     1.12352901     1.12352901     1.12352901    1[6-(1,6,6)]
   234     1.57600827     1.57600827     1.57600827    1[6-(1,6,6)]
   235   -0.509358715   -0.509358715   -0.509358715    1[6-(1,1,6)]
   236   -0.095225155   -0.095225155   -0.095225155    1[6-(1,1,6)]
   237    0.001917285    0.001917285    0.001917285    1[6-(1,1,6)]
   238    -2.15886291    -2.15886291    -2.15886291    1[6-(1,6,6)]
   239   -0.877477435   -0.877477435   -0.877477435    1[6-(1,6,6)]
   240   -1.638000485   -1.638000485   -1.638000485    1[6-(1,1,6)]
   241   -0.479960345   -0.479960345   -0.479960345    1[6-(1,1,6)]
   242   -0.171916555   -0.171916555   -0.171916555    1[6-(1,1,6)]
   243    8.609248745    8.609248745    8.609248745    1[6-(1,6,6)]
   244     7.29590852     7.29590852     7.29590852    1[6-(1,6,6)]
   245      5.7390731      5.7390731      5.7390731    1[6-(1,1,6)]
   246    6.313619505    6.313619505    6.313619505    1[6-(1,1,6)]
   247    6.514295335    6.514295335    6.514295335    1[6-(1,1,6)]
   248    -3.52908259    -3.52908259    -3.52908259    1[6-(1,6,6)]
   249    -4.68840092    -4.68840092    -4.68840092    1[6-(1,6,6)]
   250    6.418431085    6.418431085    6.418431085    1[6-(1,1,6)]
   251    -5.24824814    -5.24824814    -5.24824814    1[6-(1,1,6)]
   252    6.858128445    6.858128445    6.858128445    1[6-(1,1,6)]
   253   11.844347635   11.844347635   11.844347635    1[6-(1,6,6)]
   254    10.41597031    10.41597031    10.41597031    1[6-(1,6,6)]
   255     5.30065393     5.30065393     5.30065393    1[6-(1,1,6)]
   256     3.93938158     3.93938158     3.93938158    1[6-(1,1,6)]
   257     3.99050918     3.99050918     3.99050918    1[6-(1,1,6)]
   258     1.93901423     1.93901423     1.93901423    1[6-(1,6,6)]
   259    1.479504925    1.479504925    1.479504925    1[6-(1,6,6)]
   260     3.46645128     3.46645128     3.46645128    1[6-(1,1,6)]
   261     3.05231772     3.05231772     3.05231772    1[6-(1,1,6)]
   262     2.94622795     2.94622795     2.94622795    1[6-(1,1,6)]
   263    6.766098765    6.766098765    6.766098765    1[6-(1,6,6)]
   264     7.15914219     7.15914219     7.15914219    1[6-(1,6,6)]
   265     6.39222819     6.39222819     6.39222819    1[6-(1,1,6)]
   266     5.57674297     5.57674297     5.57674297    1[6-(1,1,6)]
   267    4.824528155    4.824528155    4.824528155    1[6-(1,1,6)]
   268    -0.52022333    -0.52022333    -0.52022333    1[6-(1,6,6)]
   269    0.596275635    0.596275635    0.596275635    1[6-(1,6,6)]
   270     1.28713733     1.28713733     1.28713733    1[6-(1,1,6)]
   271    0.047932125    0.047932125    0.047932125    1[6-(1,1,6)]
   272      1.4699185      1.4699185      1.4699185    1[6-(1,1,6)]
   273    6.204973355    6.204973355    6.204973355    1[6-(1,6,6)]
   274     7.18087142     7.18087142     7.18087142    1[6-(1,6,6)]
   275   -4.791295215   -4.791295215   -4.791295215    1[6-(1,1,6)]
   276   -3.844156425   -3.844156425   -3.844156425    1[6-(1,1,6)]
   277   -3.992426465   -3.992426465   -3.992426465    1[6-(1,1,6)]
   278     0.21984868     0.21984868     0.21984868    1[6-(1,6,6)]
   279    -0.60202749    -0.60202749    -0.60202749    1[6-(1,6,6)]
   280   -1.828450795   -1.828450795   -1.828450795    1[6-(1,1,6)]
   281   -2.572357375   -2.572357375   -2.572357375    1[6-(1,1,6)]
   282   -2.774311395   -2.774311395   -2.774311395    1[6-(1,1,6)]
   283    7.001285725    7.001285725    7.001285725    6[6-(1,1,1),6-(1,1,6),6-(8,8),8-(60)]
   284     6.95974455     6.95974455     6.95974455    6[6-(6,6,8),8-(60),8-(60,60)]
   285     8.21620532     8.21620532     8.21620532    6[1-(0),1-(0),6-(6,6,8),6-(8,8)]
   286   -0.515749665   -0.515749665   -0.515749665    6[6-(1,1,6),8-(60),8-(60)]
   287    5.669411745    5.669411745    5.669411745    6[1-(0),1-(0),1-(0),6-(6,6,8)]
   288   -3.349496895   -3.349496895   -3.349496895    6[6-(1,1,1),6-(1,1,6),6-(8,8),8-(60)]
   289    -2.51292154    -2.51292154    -2.51292154    6[6-(6,6,8),8-(60),8-(60,60)]
   290    -3.55209001    -3.55209001    -3.55209001    6[1-(0),1-(0),6-(6,6,8),6-(8,8)]
   291   -2.277095485   -2.277095485   -2.277095485    6[6-(1,1,6),8-(60),8-(60,60)]
   292     1.75623306     1.75623306     1.75623306    6[1-(0),1-(0),1-(0),6-(6,6,8)]
   293   11.276831275   11.276831275   11.276831275    6[6-(1,1,1),6-(1,1,6),6-(8,8),8-(60)]
   294   -2.540402625   -2.540402625   -2.540402625    6[6-(6,6,8),8-(60),8-(60,60)]
   295    11.02055418    11.02055418    11.02055418    6[1-(0),1-(0),6-(6,6,8),6-(8,8)]
   296    9.656086355    9.656086355    9.656086355    6[6-(1,1,6),8-(60),8-(60,60)]
   297    -0.09969882    -0.09969882    -0.09969882    6[1-(0),1-(0),1-(0),6-(6,6,8)]
   298    0.455674735    0.455674735    0.455674735    6[6-(1,1,1),6-(1,1,6),6-(8,8),8-(60)]
   299    -1.05322856    -1.05322856    -1.05322856    6[6-(6,6,8),8-(60),8-(60,60)]
   300     1.21555869     1.21555869     1.21555869    6[1-(0),1-(0),6-(6,6,8),6-(8,8)]
   301     1.05834132     1.05834132     1.05834132    6[6-(1,1,6),8-(60),8-(60,60)]
   302     0.71067364     0.71067364     0.71067364    6[1-(0),1-(0),1-(0),6-(6,6,8)]
   303     4.98110643     4.98110643     4.98110643    6[6-(1,1,1),6-(1,1,6),6-(8,8),8-(60)]
   304    3.865885655    3.865885655    3.865885655    6[6-(6,6,8),8-(60),8-(60,60)]
   305     5.06674516     5.06674516     5.06674516    6[1-(0),1-(0),6-(6,6,8),6-(8,8)]
   306    2.116043545    2.116043545    2.116043545    6[6-(1,1,6),8-(60),8-(60)]
   307     6.31809317     6.31809317     6.31809317    6[1-(0),1-(0),1-(0),6-(6,6,8)]
   308     4.57975477     4.57975477     4.57975477    6[6-(1,1,1),6-(1,1,6),6-(8,8),8-(60)]
   309    3.468368565    3.468368565    3.468368565    6[6-(6,6,8),8-(60),8-(60,60)]
   310    3.974531805    3.974531805    3.974531805    6[1-(0),1-(0),6-(6,6,8),6-(8,8)]
   311    2.985212745    2.985212745    2.985212745    6[6-(1,1,6),8-(60),8-(60,60)]
   312    5.622118715    5.622118715    5.622118715    6[1-(0),1-(0),1-(0),6-(6,6,8)]
   313     2.30457657     2.30457657     2.30457657    6[6-(1,1,1),6-(1,1,6),6-(8,8),8-(60)]
   314    3.883780315    3.883780315    3.883780315    6[6-(6,6,8),8-(60),8-(60,60)]
   315     1.88149568     1.88149568     1.88149568    6[1-(0),1-(0),6-(6,6,8),6-(8,8)]
   316    2.093036125    2.093036125    2.093036125    6[6-(1,1,6),8-(60),8-(60,60)]
   317   -4.352876045   -4.352876045   -4.352876045    6[1-(0),1-(0),1-(0),6-(6,6,8)]
   318   -1.406648095   -1.406648095   -1.406648095    6[6-(1,1,1),6-(1,1,6),6-(8,8),8-(60)]
   319     -0.4345846     -0.4345846     -0.4345846    6[6-(6,6,8),8-(60),8-(60,60)]
   320    -1.28330276    -1.28330276    -1.28330276    6[1-(0),1-(0),6-(6,6,8),6-(8,8)]
   321    0.056879455    0.056879455    0.056879455    6[6-(1,1,6),8-(60),8-(60,60)]
   322    -2.85419827    -2.85419827    -2.85419827    6[1-(0),1-(0),1-(0),6-(6,6,8)]
   323    7.190457845    7.190457845    7.190457845    6[6-(1,1,1),6-(1,1,6),6-(8,8),8-(60)]
   324    8.347219795    8.347219795    8.347219795    6[6-(6,6,8),8-(60),8-(60,60)]
   325     5.88989952     5.88989952     5.88989952    6[1-(0),1-(0),6-(6,6,8),6-(8,8)]
   326    -1.60029388    -1.60029388    -1.60029388    6[6-(1,1,6),8-(60),8-(60)]
   327    7.185345085    7.185345085    7.185345085    6[1-(0),1-(0),1-(0),6-(6,6,8)]
   328   -1.230257875   -1.230257875   -1.230257875    6[6-(1,1,1),6-(1,1,6),6-(8,8),8-(60)]
   329   -0.955447025   -0.955447025   -0.955447025    6[6-(6,6,8),8-(60),8-(60,60)]
   330   -0.422441795   -0.422441795   -0.422441795    6[1-(0),1-(0),6-(6,6,8),6-(8,8)]
   331    -0.70811726    -0.70811726    -0.70811726    6[6-(1,1,6),8-(60),8-(60,60)]
   332   11.794498225   11.794498225   11.794498225    6[1-(0),1-(0),1-(0),6-(6,6,8)]
   333    5.591442155    5.591442155    5.591442155    6[6-(1,1,1),6-(1,1,6),6-(8,8),8-(60)]
   334    -1.34337769    -1.34337769    -1.34337769    6[6-(6,6,8),8-(60),8-(60,60)]
   335     6.27080014     6.27080014     6.27080014    6[1-(0),1-(0),6-(6,6,8),6-(8,8)]
   336     7.42372752     7.42372752     7.42372752    6[6-(1,1,6),8-(60),8-(60,60)]
   337    4.452574865    4.452574865    4.452574865    6[1-(0),1-(0),1-(0),6-(6,6,8)]
   338     0.95097336     0.95097336     0.95097336    6[6-(1,1,1),6-(1,1,6),6-(8,8),8-(60)]
   339     1.48781316     1.48781316     1.48781316    6[6-(6,6,8),8-(60),8-(60,60)]
   340     0.06774407     0.06774407     0.06774407    6[1-(0),1-(0),6-(6,6,8),6-(8,8)]
   341   -1.115220775   -1.115220775   -1.115220775    6[6-(1,1,6),8-(60),8-(60,60)]
   342     2.14352463     2.14352463     2.14352463    6[1-(0),1-(0),1-(0),6-(6,6,8)]
   343   -0.610335725   -0.610335725   -0.610335725    6[6-(1,1,1),6-(1,1,6),6-(8,8),8-(60)]
   344    -0.56879455    -0.56879455    -0.56879455    6[6-(6,6,8),8-(60),8-(60,60)]
   345    -1.82525532    -1.82525532    -1.82525532    6[1-(0),1-(0),6-(6,6,8),6-(8,8)]
   346    6.906699665    6.906699665    6.906699665    6[6-(1,1,6),8-(60),8-(60)]
   347    0.721538255    0.721538255    0.721538255    6[1-(0),1-(0),1-(0),6-(6,6,8)]
   348    9.740446895    9.740446895    9.740446895    6[6-(1,1,1),6-(1,1,6),6-(8,8),8-(60)]
   349     8.90387154     8.90387154     8.90387154    6[6-(6,6,8),8-(60),8-(60,60)]
   350     9.94304001     9.94304001     9.94304001    6[1-(0),1-(0),6-(6,6,8),6-(8,8)]
   351    8.668045485    8.668045485    8.668045485    6[6-(1,1,6),8-(60),8-(60,60)]
   352     4.63471694     4.63471694     4.63471694    6[1-(0),1-(0),1-(0),6-(6,6,8)]
   353   -4.885881275   -4.885881275   -4.885881275    6[6-(1,1,1),6-(1,1,6),6-(8,8),8-(60)]
   354    8.931352625    8.931352625    8.931352625    6[6-(6,6,8),8-(60),8-(60,60)]
   355    -4.62960418    -4.62960418    -4.62960418    6[1-(0),1-(0),6-(6,6,8),6-(8,8)]
   356   -3.265136355   -3.265136355   -3.265136355    6[6-(1,1,6),8-(60),8-(60,60)]
   357     6.49064882     6.49064882     6.49064882    6[1-(0),1-(0),1-(0),6-(6,6,8)]
   358    5.935275265    5.935275265    5.935275265    6[6-(1,1,1),6-(1,1,6),6-(8,8),8-(60)]
   359     7.44417856     7.44417856     7.44417856    6[6-(6,6,8),8-(60),8-(60,60)]
   360     5.17539131     5.17539131     5.17539131    6[1-(0),1-(0),6-(6,6,8),6-(8,8)]
   361     5.33260868     5.33260868     5.33260868    6[6-(1,1,6),8-(60),8-(60,60)]
   362     5.68027636     5.68027636     5.68027636    6[1-(0),1-(0),1-(0),6-(6,6,8)]
   363     1.40984357     1.40984357     1.40984357    6[6-(1,1,1),6-(1,1,6),6-(8,8),8-(60)]
   364    2.525064345    2.525064345    2.525064345    6[6-(6,6,8),8-(60),8-(60,60)]
   365     1.32420484     1.32420484     1.32420484    6[1-(0),1-(0),6-(6,6,8),6-(8,8)]
   366    4.274906455    4.274906455    4.274906455    6[6-(1,1,6),8-(60),8-(60)]
   367     0.07285683     0.07285683     0.07285683    6[1-(0),1-(0),1-(0),6-(6,6,8)]
   368     1.81119523     1.81119523     1.81119523    6[6-(1,1,1),6-(1,1,6),6-(8,8),8-(60)]
   369    2.922581435    2.922581435    2.922581435    6[6-(6,6,8),8-(60),8-(60,60)]
   370    2.416418195    2.416418195    2.416418195    6[1-(0),1-(0),6-(6,6,8),6-(8,8)]
   371    3.405737255    3.405737255    3.405737255    6[6-(1,1,6),8-(60),8-(60,60)]
   372    0.768831285    0.768831285    0.768831285    6[1-(0),1-(0),1-(0),6-(6,6,8)]
   373     4.08637343     4.08637343     4.08637343    6[6-(1,1,1),6-(1,1,6),6-(8,8),8-(60)]
   374    2.507169685    2.507169685    2.507169685    6[6-(6,6,8),8-(60),8-(60,60)]
   375     4.50945432     4.50945432     4.50945432    6[1-(0),1-(0),6-(6,6,8),6-(8,8)]
   376    4.297913875    4.297913875    4.297913875    6[6-(1,1,6),8-(60),8-(60,60)]
   377   10.743826045   10.743826045   10.743826045    6[1-(0),1-(0),1-(0),6-(6,6,8)]
   378    7.797598095    7.797598095    7.797598095    6[6-(1,1,1),6-(1,1,6),6-(8,8),8-(60)]
   379      6.8255346      6.8255346      6.8255346    6[6-(6,6,8),8-(60),8-(60,60)]
   380     7.67425276     7.67425276     7.67425276    6[1-(0),1-(0),6-(6,6,8),6-(8,8)]
   381    6.334070545    6.334070545    6.334070545    6[6-(1,1,6),8-(60),8-(60,60)]
   382     9.24514827     9.24514827     9.24514827    6[1-(0),1-(0),1-(0),6-(6,6,8)]
   383   -0.799507845   -0.799507845   -0.799507845    6[6-(1,1,1),6-(1,1,6),6-(8,8),8-(60)]
   384   -1.956269795   -1.956269795   -1.956269795    6[6-(6,6,8),8-(60),8-(60,60)]
   385     0.50105048     0.50105048     0.50105048    6[1-(0),1-(0),6-(6,6,8),6-(8,8)]
   386     7.99124388     7.99124388     7.99124388    6[6-(1,1,6),8-(60),8-(60)]
   387   -0.794395085   -0.794395085   -0.794395085    6[1-(0),1-(0),1-(0),6-(6,6,8)]
   388    7.621207875    7.621207875    7.621207875    6[6-(1,1,1),6-(1,1,6),6-(8,8),8-(60)]
   389    7.346397025    7.346397025    7.346397025    6[6-(6,6,8),8-(60),8-(60,60)]
   390    6.813391795    6.813391795    6.813391795    6[1-(0),1-(0),6-(6,6,8),6-(8,8)]
   391     7.09906726     7.09906726     7.09906726    6[6-(1,1,6),8-(60),8-(60,60)]
   392   -5.403548225   -5.403548225   -5.403548225    6[1-(0),1-(0),1-(0),6-(6,6,8)]
   393    0.799507845    0.799507845    0.799507845    6[6-(1,1,1),6-(1,1,6),6-(8,8),8-(60)]
   394     7.73432769     7.73432769     7.73432769    6[6-(6,6,8),8-(60),8-(60,60)]
   395     0.12014986     0.12014986     0.12014986    6[1-(0),1-(0),6-(6,6,8),6-(8,8)]
   396    -1.03277752    -1.03277752    -1.03277752    6[6-(1,1,6),8-(60),8-(60,60)]
   397    1.938375135    1.938375135    1.938375135    6[1-(0),1-(0),1-(0),6-(6,6,8)]
   398     5.43997664     5.43997664     5.43997664    6[6-(1,1,1),6-(1,1,6),6-(8,8),8-(60)]
   399     4.90313684     4.90313684     4.90313684    6[6-(6,6,8),8-(60),8-(60,60)]
   400     6.32320593     6.32320593     6.32320593    6[1-(0),1-(0),6-(6,6,8),6-(8,8)]
   401    7.506170775    7.506170775    7.506170775    6[6-(1,1,6),8-(60),8-(60,60)]
   402     4.24742537     4.24742537     4.24742537    6[1-(0),1-(0),1-(0),6-(6,6,8)]
   403    0.610335725    0.610335725    0.610335725    6[6-(1,1,1),6-(1,1,6),6-(8,8),8-(60)]
   404     0.56879455     0.56879455     0.56879455    6[6-(6,6,8),8-(60),8-(60,60)]
   405     1.82525532     1.82525532     1.82525532    6[1-(0),1-(0),6-(6,6,8),6-(8,8)]
   406    5.875200335    5.875200335    5.875200335    6[6-(1,1,6),8-(60),8-(60)]
   407   -0.721538255   -0.721538255   -0.721538255    6[1-(0),1-(0),1-(0),6-(6,6,8)]
   408    3.041453105    3.041453105    3.041453105    6[6-(1,1,1),6-(1,1,6),6-(8,8),8-(60)]
   409     3.87802846     3.87802846     3.87802846    6[6-(6,6,8),8-(60),8-(60,60)]
   410     2.83885999     2.83885999     2.83885999    6[1-(0),1-(0),6-(6,6,8),6-(8,8)]
   411    4.113854515    4.113854515    4.113854515    6[6-(1,1,6),8-(60),8-(60,60)]
   412    -4.63471694    -4.63471694    -4.63471694    6[1-(0),1-(0),1-(0),6-(6,6,8)]
   413    4.885881275    4.885881275    4.885881275    6[6-(1,1,1),6-(1,1,6),6-(8,8),8-(60)]
   414    3.850547375    3.850547375    3.850547375    6[6-(6,6,8),8-(60),8-(60,60)]
   415     4.62960418     4.62960418     4.62960418    6[1-(0),1-(0),6-(6,6,8),6-(8,8)]
   416    3.265136355    3.265136355    3.265136355    6[6-(1,1,6),8-(60),8-(60,60)]
   417     6.29125118     6.29125118     6.29125118    6[1-(0),1-(0),1-(0),6-(6,6,8)]
   418    6.846624735    6.846624735    6.846624735    6[6-(1,1,1),6-(1,1,6),6-(8,8),8-(60)]
   419     5.33772144     5.33772144     5.33772144    6[6-(6,6,8),8-(60),8-(60,60)]
   420     7.60650869     7.60650869     7.60650869    6[1-(0),1-(0),6-(6,6,8),6-(8,8)]
   421     7.44929132     7.44929132     7.44929132    6[6-(1,1,6),8-(60),8-(60,60)]
   422     7.10162364     7.10162364     7.10162364    6[1-(0),1-(0),1-(0),6-(6,6,8)]
   423    -1.40984357    -1.40984357    -1.40984357    6[6-(1,1,1),6-(1,1,6),6-(8,8),8-(60)]
   424   -2.525064345   -2.525064345   -2.525064345    6[6-(6,6,8),8-(60),8-(60,60)]
   425    -1.32420484    -1.32420484    -1.32420484    6[1-(0),1-(0),6-(6,6,8),6-(8,8)]
   426    8.506993545    8.506993545    8.506993545    6[6-(1,1,6),8-(60),8-(60)]
   427    -0.07285683    -0.07285683    -0.07285683    6[1-(0),1-(0),1-(0),6-(6,6,8)]
   428    10.97070477    10.97070477    10.97070477    6[6-(1,1,1),6-(1,1,6),6-(8,8),8-(60)]
   429    9.859318565    9.859318565    9.859318565    6[6-(6,6,8),8-(60),8-(60,60)]
   430   10.365481805   10.365481805   10.365481805    6[1-(0),1-(0),6-(6,6,8),6-(8,8)]
   431    9.376162745    9.376162745    9.376162745    6[6-(1,1,6),8-(60),8-(60,60)]
   432   -0.768831285   -0.768831285   -0.768831285    6[1-(0),1-(0),1-(0),6-(6,6,8)]
   433    -4.08637343    -4.08637343    -4.08637343    6[6-(1,1,1),6-(1,1,6),6-(8,8),8-(60)]
   434   10.274730315   10.274730315   10.274730315    6[6-(6,6,8),8-(60),8-(60,60)]
   435    -4.50945432    -4.50945432    -4.50945432    6[1-(0),1-(0),6-(6,6,8),6-(8,8)]
   436   -4.297913875   -4.297913875   -4.297913875    6[6-(1,1,6),8-(60),8-(60,60)]
   437    2.038073955    2.038073955    2.038073955    6[1-(0),1-(0),1-(0),6-(6,6,8)]
   438    4.984301905    4.984301905    4.984301905    6[6-(1,1,1),6-(1,1,6),6-(8,8),8-(60)]
   439      5.9563654      5.9563654      5.9563654    6[6-(6,6,8),8-(60),8-(60,60)]
   440     5.10764724     5.10764724     5.10764724    6[1-(0),1-(0),6-(6,6,8),6-(8,8)]
   441    6.447829455    6.447829455    6.447829455    6[6-(1,1,6),8-(60),8-(60,60)]
   442     3.53675173     3.53675173     3.53675173    6[1-(0),1-(0),1-(0),6-(6,6,8)]
   443    0.799507845    0.799507845    0.799507845    6[6-(1,1,1),6-(1,1,6),6-(8,8),8-(60)]
   444    1.956269795    1.956269795    1.956269795    6[6-(6,6,8),8-(60),8-(60,60)]
   445    -0.50105048    -0.50105048    -0.50105048    6[1-(0),1-(0),6-(6,6,8),6-(8,8)]
   446     4.79065612     4.79065612     4.79065612    6[6-(1,1,6),8-(60),8-(60)]
   447    0.794395085    0.794395085    0.794395085    6[1-(0),1-(0),1-(0),6-(6,6,8)]
   448    5.160692125    5.160692125    5.160692125    6[6-(1,1,1),6-(1,1,6),6-(8,8),8-(60)]
   449    5.435502975    5.435502975    5.435502975    6[6-(6,6,8),8-(60),8-(60,60)]
   450    5.968508205    5.968508205    5.968508205    6[1-(0),1-(0),6-(6,6,8),6-(8,8)]
   451     5.68283274     5.68283274     5.68283274    6[6-(1,1,6),8-(60),8-(60,60)]
   452    5.403548225    5.403548225    5.403548225    6[1-(0),1-(0),1-(0),6-(6,6,8)]
   453   -0.799507845   -0.799507845   -0.799507845    6[6-(1,1,1),6-(1,1,6),6-(8,8),8-(60)]
   454     5.04757231     5.04757231     5.04757231    6[6-(6,6,8),8-(60),8-(60,60)]
   455    -0.12014986    -0.12014986    -0.12014986    6[1-(0),1-(0),6-(6,6,8),6-(8,8)]
   456     1.03277752     1.03277752     1.03277752    6[6-(1,1,6),8-(60),8-(60,60)]
   457   10.843524865   10.843524865   10.843524865    6[1-(0),1-(0),1-(0),6-(6,6,8)]
   458     7.34192336     7.34192336     7.34192336    6[6-(1,1,1),6-(1,1,6),6-(8,8),8-(60)]
   459     7.87876316     7.87876316     7.87876316    6[6-(6,6,8),8-(60),8-(60,60)]
   460     6.45869407     6.45869407     6.45869407    6[1-(0),1-(0),6-(6,6,8),6-(8,8)]
   461    5.275729225    5.275729225    5.275729225    6[6-(1,1,6),8-(60),8-(60,60)]
   462     8.53447463     8.53447463     8.53447463    6[1-(0),1-(0),1-(0),6-(6,6,8)]
   463    5.780614275    5.780614275    5.780614275    6[6-(1,1,1),6-(1,1,6),6-(8,8),8-(60)]
   464     5.82215545     5.82215545     5.82215545    6[6-(6,6,8),8-(60),8-(60,60)]
   465     4.56569468     4.56569468     4.56569468    6[1-(0),1-(0),6-(6,6,8),6-(8,8)]
   466    0.515749665    0.515749665    0.515749665    6[6-(1,1,6),8-(60),8-(60)]
   467    7.112488255    7.112488255    7.112488255    6[1-(0),1-(0),1-(0),6-(6,6,8)]
   468    3.349496895    3.349496895    3.349496895    6[6-(1,1,1),6-(1,1,6),6-(8,8),8-(60)]
   469     2.51292154     2.51292154     2.51292154    6[6-(6,6,8),8-(60),8-(60,60)]
   470     3.55209001     3.55209001     3.55209001    6[1-(0),1-(0),6-(6,6,8),6-(8,8)]
   471    2.277095485    2.277095485    2.277095485    6[6-(1,1,6),8-(60),8-(60,60)]
   472    11.02566694    11.02566694    11.02566694    6[1-(0),1-(0),1-(0),6-(6,6,8)]
   473    1.505068725    1.505068725    1.505068725    6[6-(1,1,1),6-(1,1,6),6-(8,8),8-(60)]
   474    2.540402625    2.540402625    2.540402625    6[6-(6,6,8),8-(60),8-(60,60)]
   475     1.76134582     1.76134582     1.76134582    6[1-(0),1-(0),6-(6,6,8),6-(8,8)]
   476    3.125813645    3.125813645    3.125813645    6[6-(1,1,6),8-(60),8-(60,60)]
   477     0.09969882     0.09969882     0.09969882    6[1-(0),1-(0),1-(0),6-(6,6,8)]
   478   -0.455674735   -0.455674735   -0.455674735    6[6-(1,1,1),6-(1,1,6),6-(8,8),8-(60)]
   479     1.05322856     1.05322856     1.05322856    6[6-(6,6,8),8-(60),8-(60,60)]
   480    -1.21555869    -1.21555869    -1.21555869    6[1-(0),1-(0),6-(6,6,8),6-(8,8)]
   481    -1.05834132    -1.05834132    -1.05834132    6[6-(1,1,6),8-(60),8-(60,60)]
   482    -0.71067364    -0.71067364    -0.71067364    6[1-(0),1-(0),1-(0),6-(6,6,8)]
   483     7.80079357     7.80079357     7.80079357    6[6-(1,1,1),6-(1,1,6),6-(8,8),8-(60)]
   484    8.916014345    8.916014345    8.916014345    6[6-(6,6,8),8-(60),8-(60,60)]
   485     7.71515484     7.71515484     7.71515484    6[1-(0),1-(0),6-(6,6,8),6-(8,8)]
   486   -2.116043545   -2.116043545   -2.116043545    6[6-(1,1,6),8-(60),8-(60)]
   487     6.46380683     6.46380683     6.46380683    6[1-(0),1-(0),1-(0),6-(6,6,8)]
   488    -4.57975477    -4.57975477    -4.57975477    6[6-(1,1,1),6-(1,1,6),6-(8,8),8-(60)]
   489   -3.468368565   -3.468368565   -3.468368565    6[6-(6,6,8),8-(60),8-(60,60)]
   490   -3.974531805   -3.974531805   -3.974531805    6[1-(0),1-(0),6-(6,6,8),6-(8,8)]
   491   -2.985212745   -2.985212745   -2.985212745    6[6-(1,1,6),8-(60),8-(60,60)]
   492    7.159781285    7.159781285    7.159781285    6[1-(0),1-(0),1-(0),6-(6,6,8)]
   493    10.47732343    10.47732343    10.47732343    6[6-(1,1,1),6-(1,1,6),6-(8,8),8-(60)]
   494   -3.883780315   -3.883780315   -3.883780315    6[6-(6,6,8),8-(60),8-(60,60)]
   495    10.90040432    10.90040432    10.90040432    6[1-(0),1-(0),6-(6,6,8),6-(8,8)]
   496   10.688863875   10.688863875   10.688863875    6[6-(1,1,6),8-(60),8-(60,60)]
   497    4.352876045    4.352876045    4.352876045    6[1-(0),1-(0),1-(0),6-(6,6,8)]
   498    1.406648095    1.406648095    1.406648095    6[6-(1,1,1),6-(1,1,6),6-(8,8),8-(60)]
   499      0.4345846      0.4345846      0.4345846    6[6-(6,6,8),8-(60),8-(60,60)]
   500     1.28330276     1.28330276     1.28330276    6[1-(0),1-(0),6-(6,6,8),6-(8,8)]
   501   -0.056879455   -0.056879455   -0.056879455    6[6-(1,1,6),8-(60),8-(60,60)]
   502     2.85419827     2.85419827     2.85419827    6[1-(0),1-(0),1-(0),6-(6,6,8)]
   503    5.591442155    5.591442155    5.591442155    6[6-(1,1,1),6-(1,1,6),6-(8,8),8-(60)]
   504    4.434680205    4.434680205    4.434680205    6[6-(6,6,8),8-(60),8-(60,60)]
   505     6.89200048     6.89200048     6.89200048    6[1-(0),1-(0),6-(6,6,8),6-(8,8)]
   506     1.60029388     1.60029388     1.60029388    6[6-(1,1,6),8-(60),8-(60)]
   507    5.596554915    5.596554915    5.596554915    6[1-(0),1-(0),1-(0),6-(6,6,8)]
   508    1.230257875    1.230257875    1.230257875    6[6-(1,1,1),6-(1,1,6),6-(8,8),8-(60)]
   509    0.955447025    0.955447025    0.955447025    6[6-(6,6,8),8-(60),8-(60,60)]
   510    0.422441795    0.422441795    0.422441795    6[1-(0),1-(0),6-(6,6,8),6-(8,8)]
   511     0.70811726     0.70811726     0.70811726    6[6-(1,1,6),8-(60),8-(60,60)]
   512    0.987401775    0.987401775    0.987401775    6[1-(0),1-(0),1-(0),6-(6,6,8)]
   513    7.190457845    7.190457845    7.190457845    6[6-(1,1,1),6-(1,1,6),6-(8,8),8-(60)]
   514     1.34337769     1.34337769     1.34337769    6[6-(6,6,8),8-(60),8-(60,60)]
   515     6.51109986     6.51109986     6.51109986    6[1-(0),1-(0),6-(6,6,8),6-(8,8)]
   516     5.35817248     5.35817248     5.35817248    6[6-(1,1,6),8-(60),8-(60,60)]
   517   -4.452574865   -4.452574865   -4.452574865    6[1-(0),1-(0),1-(0),6-(6,6,8)]
   518    -0.95097336    -0.95097336    -0.95097336    6[6-(1,1,1),6-(1,1,6),6-(8,8),8-(60)]
   519    -1.48781316    -1.48781316    -1.48781316    6[6-(6,6,8),8-(60),8-(60,60)]
   520    -0.06774407    -0.06774407    -0.06774407    6[1-(0),1-(0),6-(6,6,8),6-(8,8)]
   521    1.115220775    1.115220775    1.115220775    6[6-(1,1,6),8-(60),8-(60,60)]
   522    -2.14352463    -2.14352463    -2.14352463    6[1-(0),1-(0),1-(0),6-(6,6,8)]
   523    1.814390705    1.814390705    1.814390705    6[8-(0),8-(0),8-(0)]
   524     7.94650723     7.94650723     7.94650723    6[8-(0),8-(0),8-(0)]
   525    9.411952065    9.411952065    9.411952065    6[8-(0),8-(0),8-(0)]
   526    4.576559295    4.576559295    4.576559295    6[8-(0),8-(0),8-(0)]
   527    -1.55555723    -1.55555723    -1.55555723    6[8-(0),8-(0),8-(0)]
   528   -3.021002065   -3.021002065   -3.021002065    6[8-(0),8-(0),8-(0)]
   529   -4.576559295   -4.576559295   -4.576559295    6[8-(0),8-(0),8-(0)]
   530     1.55555723     1.55555723     1.55555723    6[8-(0),8-(0),8-(0)]
   531    3.021002065    3.021002065    3.021002065    6[8-(0),8-(0),8-(0)]
   532   10.967509295   10.967509295   10.967509295    6[8-(0),8-(0),8-(0)]
   533     4.83539277     4.83539277     4.83539277    6[8-(0),8-(0),8-(0)]
   534    3.369947935    3.369947935    3.369947935    6[8-(0),8-(0)]
   535     3.16096387     3.16096387     3.16096387    7[8-(0),8-(60),8-(60)]
   536     -0.0127819     -0.0127819     -0.0127819    7[8-(0),8-(60),8-(60)]
   537    -3.14818197    -3.14818197    -3.14818197    7[8-(0),8-(60),8-(60)]
   538     3.22998613     3.22998613     3.22998613    7[8-(0),8-(60),8-(60)]
   539      6.4037319      6.4037319      6.4037319    7[8-(0),8-(60),8-(60)]
   540     9.53913197     9.53913197     9.53913197    7[8-(0),8-(60),8-(60)]
   541     9.55191387     9.55191387     9.55191387    7[8-(0),8-(60),8-(60)]
   542      6.3781681      6.3781681      6.3781681    7[8-(0),8-(60),8-(60)]
   543     3.24276803     3.24276803     3.24276803    7[8-(0),8-(60),8-(60)]
   544    -3.16096387    -3.16096387    -3.16096387    7[8-(0),8-(60),8-(60)]
   545      0.0127819      0.0127819      0.0127819    7[8-(0),8-(60),8-(60)]
   546     3.14818197     3.14818197     3.14818197    7[8-(0),8-(60),8-(60)]
   547    7.063917035    7.063917035    7.063917035    8[6-(6,6,6),60-(8,8,8,8,8,8,8,8)]
   548    6.892639575    6.892639575    6.892639575    8[6-(6,8),60-(8,8,8,8,8,8,8,8),60-(8,8,8,8,8,8,8,8)]
   549    6.930985275    6.930985275    6.930985275    8[6-(6,8),60-(8,8,8,8,8,8,8,8,8)]
   550   -1.018078335   -1.018078335   -1.018078335    8[6-(6,8),60-(8,8,8,8,8,8,8,8)]
   551    0.431389125    0.431389125    0.431389125    8[6-(6,8),60-(8,8,8,8,8,8,8,8,8)]
   552    3.895284025    3.895284025    3.895284025    8[6-(6,6,6),60-(8,8,8,8,8,8,8,8,8)]
   553   -1.410482665   -1.410482665   -1.410482665    8[6-(6,8),60-(8,8,8,8,8,8,8,8),60-(8,8,8,8,8,8,8,8,8)]
   554       9.202968       9.202968       9.202968    8[6-(6,8),60-(8,8,8,8,8,8,8,8,8)]
   555    -1.13247634    -1.13247634    -1.13247634    8[6-(6,8),60-(8,8,8,8,8,8,8,8),60-(8,8,8,8,8,8,8,8,8)]
   556     2.32886218     2.32886218     2.32886218    8[6-(6,8),60-(8,8,8,8,8,8,8,8)]
   557   11.008411375   11.008411375   11.008411375    8[6-(6,6,6),60-(8,8,8,8,8,8,8,8,8)]
   558   -1.768375865   -1.768375865   -1.768375865    8[6-(6,8),60-(8,8,8,8,8,8,8,8)]
   559    -2.24194526    -2.24194526    -2.24194526    8[6-(6,8),60-(8,8,8,8,8,8,8,8),60-(8,8,8,8,8,8,8,8,8)]
   560     8.71342123     8.71342123     8.71342123    8[6-(6,8),60-(8,8,8,8,8,8,8,8),60-(8,8,8,8,8,8,8,8,8)]
   561    9.371049985    9.371049985    9.371049985    8[6-(6,8),60-(8,8,8,8,8,8,8,8)]
   562    0.966950735    0.966950735    0.966950735    8[6-(6,6,6),60-(8,8,8,8,8,8,8,8)]
   563    -1.59134655    -1.59134655    -1.59134655    8[6-(6,8),60-(8,8,8,8,8,8,8,8),60-(8,8,8,8,8,8,8,8,8)]
   564    5.835576445    5.835576445    5.835576445    8[6-(6,8),60-(8,8,8,8,8,8,8,8)]
   565    0.376426955    0.376426955    0.376426955    8[6-(6,8),60-(8,8,8,8,8,8,8,8),60-(8,8,8,8,8,8,8,8)]
   566     1.61307578     1.61307578     1.61307578    8[6-(6,8),60-(8,8,8,8,8,8,8,8)]
   567      7.3495925      7.3495925      7.3495925    8[60-(8,8,8,8,8,8,8,8,8)]
   568   -0.531087945   -0.531087945   -0.531087945    8[60-(8,8,8,8,8,8,8,8)]
   569     6.74245225     6.74245225     6.74245225    8[60-(8,8,8,8,8,8,8,8,8)]
   570    3.212730565    3.212730565    3.212730565    8[60-(8,8,8,8,8,8,8,8,8)]
   571     1.95818708     1.95818708     1.95818708    8[7-(8,8),60-(8,8,8,8,8,8,8,8,8)]
   572    3.883780315    3.883780315    3.883780315    8[7-(8,8),60-(8,8,8,8,8,8,8,8,8)]
   573    3.571901955    3.571901955    3.571901955    8[7-(8,8)]
   574    4.639190605    4.639190605    4.639190605    8[6-(6,6,6),60-(8,8,8,8,8,8,8,8)]
   575     2.95900985     2.95900985     2.95900985    8[6-(6,8),60-(8,8,8,8,8,8,8,8),60-(8,8,8,8,8,8,8,8)]
   576    4.026937595    4.026937595    4.026937595    8[6-(6,8),60-(8,8,8,8,8,8,8,8,8)]
   577    2.361456025    2.361456025    2.361456025    8[6-(6,8),60-(8,8,8,8,8,8,8,8)]
   578     2.27134363     2.27134363     2.27134363    8[6-(6,8),60-(8,8,8,8,8,8,8,8,8)]
   579     5.14599294     5.14599294     5.14599294    8[6-(6,6,6),60-(8,8,8,8,8,8,8,8,8)]
   580      3.2593845      3.2593845      3.2593845    8[6-(6,8),60-(8,8,8,8,8,8,8,8),60-(8,8,8,8,8,8,8,8,8)]
   581    3.313707575    3.313707575    3.313707575    8[6-(6,8),60-(8,8,8,8,8,8,8,8,8)]
   582     2.53465077     2.53465077     2.53465077    8[6-(6,8),60-(8,8,8,8,8,8,8,8),60-(8,8,8,8,8,8,8,8,8)]
   583    0.219209585    0.219209585    0.219209585    8[6-(6,8),60-(8,8,8,8,8,8,8,8)]
   584     1.61818854     1.61818854     1.61818854    8[6-(6,6,6),60-(8,8,8,8,8,8,8,8,8)]
   585    4.065283295    4.065283295    4.065283295    8[6-(6,8),60-(8,8,8,8,8,8,8,8)]
   586    2.995438265    2.995438265    2.995438265    8[6-(6,8),60-(8,8,8,8,8,8,8,8),60-(8,8,8,8,8,8,8,8,8)]
   587    2.712958275    2.712958275    2.712958275    8[6-(6,8),60-(8,8,8,8,8,8,8,8),60-(8,8,8,8,8,8,8,8,8)]
   588    1.800330615    1.800330615    1.800330615    8[6-(6,8),60-(8,8,8,8,8,8,8,8)]
   589   -1.113942585   -1.113942585   -1.113942585    8[6-(6,6,6),60-(8,8,8,8,8,8,8,8)]
   590      0.4345846      0.4345846      0.4345846    8[6-(6,8),60-(8,8,8,8,8,8,8,8),60-(8,8,8,8,8,8,8,8,8)]
   591    4.760618655    4.760618655    4.760618655    8[6-(6,8),60-(8,8,8,8,8,8,8,8)]
   592     0.97014621     0.97014621     0.97014621    8[6-(6,8),60-(8,8,8,8,8,8,8,8),60-(8,8,8,8,8,8,8,8)]
   593      0.3067656      0.3067656      0.3067656    8[6-(6,8),60-(8,8,8,8,8,8,8,8)]
   594    5.306405785    5.306405785    5.306405785    8[60-(8,8,8,8,8,8,8,8,8)]
   595    0.145074565    0.145074565    0.145074565    8[60-(8,8,8,8,8,8,8,8)]
   596    3.418519155    3.418519155    3.418519155    8[60-(8,8,8,8,8,8,8,8,8)]
   597    0.138683615    0.138683615    0.138683615    8[60-(8,8,8,8,8,8,8,8,8)]
   598    0.688305315    0.688305315    0.688305315    8[7-(8,8),60-(8,8,8,8,8,8,8,8,8)]
   599    0.441614645    0.441614645    0.441614645    8[7-(8,8),60-(8,8,8,8,8,8,8,8,8)]
   600   -1.016800145   -1.016800145   -1.016800145    8[7-(8,8)]
   601     7.46974236     7.46974236     7.46974236    8[6-(6,6,6),60-(8,8,8,8,8,8,8,8)]
   602    9.321200575    9.321200575    9.321200575    8[6-(6,8),60-(8,8,8,8,8,8,8,8),60-(8,8,8,8,8,8,8,8)]
   603     8.21492713     8.21492713     8.21492713    8[6-(6,8),60-(8,8,8,8,8,8,8,8,8)]
   604    -1.34337769    -1.34337769    -1.34337769    8[6-(6,8),60-(8,8,8,8,8,8,8,8)]
   605   -2.702732755   -2.702732755   -2.702732755    8[6-(6,8),60-(8,8,8,8,8,8,8,8,8)]
   606   10.131573035   10.131573035   10.131573035    8[6-(6,6,6),60-(8,8,8,8,8,8,8,8,8)]
   607   -1.848901835   -1.848901835   -1.848901835    8[6-(6,8),60-(8,8,8,8,8,8,8,8),60-(8,8,8,8,8,8,8,8,8)]
   608    6.656174425    6.656174425    6.656174425    8[6-(6,8),60-(8,8,8,8,8,8,8,8,8)]
   609    -1.40217443    -1.40217443    -1.40217443    8[6-(6,8),60-(8,8,8,8,8,8,8,8),60-(8,8,8,8,8,8,8,8,8)]
   610   -2.548071765   -2.548071765   -2.548071765    8[6-(6,8),60-(8,8,8,8,8,8,8,8)]
   611    6.546250085    6.546250085    6.546250085    8[6-(6,6,6),60-(8,8,8,8,8,8,8,8,8)]
   612    -2.29690743    -2.29690743    -2.29690743    8[6-(6,8),60-(8,8,8,8,8,8,8,8)]
   613   -0.753493005   -0.753493005   -0.753493005    8[6-(6,8),60-(8,8,8,8,8,8,8,8),60-(8,8,8,8,8,8,8,8,8)]
   614    7.746470495    7.746470495    7.746470495    8[6-(6,8),60-(8,8,8,8,8,8,8,8),60-(8,8,8,8,8,8,8,8,8)]
   615      8.0014694      8.0014694      8.0014694    8[6-(6,8),60-(8,8,8,8,8,8,8,8)]
   616     0.14699185     0.14699185     0.14699185    8[6-(6,6,6),60-(8,8,8,8,8,8,8,8)]
   617     1.15676195     1.15676195     1.15676195    8[6-(6,8),60-(8,8,8,8,8,8,8,8),60-(8,8,8,8,8,8,8,8,8)]
   618      8.5766549      8.5766549      8.5766549    8[6-(6,8),60-(8,8,8,8,8,8,8,8)]
   619   -1.346573165   -1.346573165   -1.346573165    8[6-(6,8),60-(8,8,8,8,8,8,8,8),60-(8,8,8,8,8,8,8,8)]
   620    -1.91984138    -1.91984138    -1.91984138    8[6-(6,8),60-(8,8,8,8,8,8,8,8)]
   621    6.516851715    6.516851715    6.516851715    8[60-(8,8,8,8,8,8,8,8,8)]
   622     0.38601338     0.38601338     0.38601338    8[60-(8,8,8,8,8,8,8,8)]
   623    9.011878595    9.011878595    9.011878595    8[60-(8,8,8,8,8,8,8,8,8)]
   624    -3.35141418    -3.35141418    -3.35141418    8[60-(8,8,8,8,8,8,8,8,8)]
   625   -2.646492395   -2.646492395   -2.646492395    8[7-(8,8),60-(8,8,8,8,8,8,8,8,8)]
   626    -4.32539496    -4.32539496    -4.32539496    8[7-(8,8),60-(8,8,8,8,8,8,8,8,8)]
   627    -2.55510181    -2.55510181    -2.55510181    8[7-(8,8)]
   628   -0.672967035   -0.672967035   -0.672967035    8[6-(6,6,6),60-(8,8,8,8,8,8,8,8)]
   629   -0.501689575   -0.501689575   -0.501689575    8[6-(6,8),60-(8,8,8,8,8,8,8,8),60-(8,8,8,8,8,8,8,8)]
   630   -0.540035275   -0.540035275   -0.540035275    8[6-(6,8),60-(8,8,8,8,8,8,8,8,8)]
   631    7.409028335    7.409028335    7.409028335    8[6-(6,8),60-(8,8,8,8,8,8,8,8)]
   632    5.959560875    5.959560875    5.959560875    8[6-(6,8),60-(8,8,8,8,8,8,8,8,8)]
   633    2.495665975    2.495665975    2.495665975    8[6-(6,6,6),60-(8,8,8,8,8,8,8,8,8)]
   634    7.801432665    7.801432665    7.801432665    8[6-(6,8),60-(8,8,8,8,8,8,8,8),60-(8,8,8,8,8,8,8,8,8)]
   635      -2.812018      -2.812018      -2.812018    8[6-(6,8),60-(8,8,8,8,8,8,8,8,8)]
   636     7.52342634     7.52342634     7.52342634    8[6-(6,8),60-(8,8,8,8,8,8,8,8),60-(8,8,8,8,8,8,8,8,8)]
   637     4.06208782     4.06208782     4.06208782    8[6-(6,8),60-(8,8,8,8,8,8,8,8)]
   638   -4.617461375   -4.617461375   -4.617461375    8[6-(6,6,6),60-(8,8,8,8,8,8,8,8,8)]
   639    8.159325865    8.159325865    8.159325865    8[6-(6,8),60-(8,8,8,8,8,8,8,8)]
   640     8.63289526     8.63289526     8.63289526    8[6-(6,8),60-(8,8,8,8,8,8,8,8),60-(8,8,8,8,8,8,8,8,8)]
   641    -2.32247123    -2.32247123    -2.32247123    8[6-(6,8),60-(8,8,8,8,8,8,8,8),60-(8,8,8,8,8,8,8,8,8)]
   642   -2.980099985   -2.980099985   -2.980099985    8[6-(6,8),60-(8,8,8,8,8,8,8,8)]
   643    5.423999265    5.423999265    5.423999265    8[6-(6,6,6),60-(8,8,8,8,8,8,8,8)]
   644     7.98229655     7.98229655     7.98229655    8[6-(6,8),60-(8,8,8,8,8,8,8,8),60-(8,8,8,8,8,8,8,8,8)]
   645    0.555373555    0.555373555    0.555373555    8[6-(6,8),60-(8,8,8,8,8,8,8,8)]
   646    6.014523045    6.014523045    6.014523045    8[6-(6,8),60-(8,8,8,8,8,8,8,8),60-(8,8,8,8,8,8,8,8)]
   647     4.77787422     4.77787422     4.77787422    8[6-(6,8),60-(8,8,8,8,8,8,8,8)]
   648     -0.9586425     -0.9586425     -0.9586425    8[60-(8,8,8,8,8,8,8,8,8)]
   649    6.922037945    6.922037945    6.922037945    8[60-(8,8,8,8,8,8,8,8)]
   650    -0.35150225    -0.35150225    -0.35150225    8[60-(8,8,8,8,8,8,8,8,8)]
   651    3.178219435    3.178219435    3.178219435    8[60-(8,8,8,8,8,8,8,8,8)]
   652     4.43276292     4.43276292     4.43276292    8[7-(8,8),60-(8,8,8,8,8,8,8,8,8)]
   653    2.507169685    2.507169685    2.507169685    8[7-(8,8),60-(8,8,8,8,8,8,8,8,8)]
   654    2.819048045    2.819048045    2.819048045    8[7-(8,8)]
   655    1.751759395    1.751759395    1.751759395    8[6-(6,6,6),60-(8,8,8,8,8,8,8,8)]
   656     3.43194015     3.43194015     3.43194015    8[6-(6,8),60-(8,8,8,8,8,8,8,8),60-(8,8,8,8,8,8,8,8)]
   657    2.364012405    2.364012405    2.364012405    8[6-(6,8),60-(8,8,8,8,8,8,8,8,8)]
   658    4.029493975    4.029493975    4.029493975    8[6-(6,8),60-(8,8,8,8,8,8,8,8)]
   659     4.11960637     4.11960637     4.11960637    8[6-(6,8),60-(8,8,8,8,8,8,8,8,8)]
   660     1.24495706     1.24495706     1.24495706    8[6-(6,6,6),60-(8,8,8,8,8,8,8,8,8)]
   661      3.1315655      3.1315655      3.1315655    8[6-(6,8),60-(8,8,8,8,8,8,8,8),60-(8,8,8,8,8,8,8,8,8)]
   662    3.077242425    3.077242425    3.077242425    8[6-(6,8),60-(8,8,8,8,8,8,8,8,8)]
   663     3.85629923     3.85629923     3.85629923    8[6-(6,8),60-(8,8,8,8,8,8,8,8),60-(8,8,8,8,8,8,8,8,8)]
   664    6.171740415    6.171740415    6.171740415    8[6-(6,8),60-(8,8,8,8,8,8,8,8)]
   665     4.77276146     4.77276146     4.77276146    8[6-(6,6,6),60-(8,8,8,8,8,8,8,8,8)]
   666    2.325666705    2.325666705    2.325666705    8[6-(6,8),60-(8,8,8,8,8,8,8,8)]
   667    3.395511735    3.395511735    3.395511735    8[6-(6,8),60-(8,8,8,8,8,8,8,8),60-(8,8,8,8,8,8,8,8,8)]
   668    3.677991725    3.677991725    3.677991725    8[6-(6,8),60-(8,8,8,8,8,8,8,8),60-(8,8,8,8,8,8,8,8,8)]
   669    4.590619385    4.590619385    4.590619385    8[6-(6,8),60-(8,8,8,8,8,8,8,8)]
   670    7.504892585    7.504892585    7.504892585    8[6-(6,6,6),60-(8,8,8,8,8,8,8,8)]
   671      5.9563654      5.9563654      5.9563654    8[6-(6,8),60-(8,8,8,8,8,8,8,8),60-(8,8,8,8,8,8,8,8,8)]
   672    1.630331345    1.630331345    1.630331345    8[6-(6,8),60-(8,8,8,8,8,8,8,8)]
   673     5.42080379     5.42080379     5.42080379    8[6-(6,8),60-(8,8,8,8,8,8,8,8),60-(8,8,8,8,8,8,8,8)]
   674      6.0841844      6.0841844      6.0841844    8[6-(6,8),60-(8,8,8,8,8,8,8,8)]
   675    1.084544215    1.084544215    1.084544215    8[60-(8,8,8,8,8,8,8,8,8)]
   676    6.245875435    6.245875435    6.245875435    8[60-(8,8,8,8,8,8,8,8)]
   677    2.972430845    2.972430845    2.972430845    8[60-(8,8,8,8,8,8,8,8,8)]
   678    6.252266385    6.252266385    6.252266385    8[60-(8,8,8,8,8,8,8,8,8)]
   679    5.702644685    5.702644685    5.702644685    8[7-(8,8),60-(8,8,8,8,8,8,8,8,8)]
   680    5.949335355    5.949335355    5.949335355    8[7-(8,8),60-(8,8,8,8,8,8,8,8,8)]
   681    7.407750145    7.407750145    7.407750145    8[7-(8,8)]
   682    -1.07879236    -1.07879236    -1.07879236    8[6-(6,6,6),60-(8,8,8,8,8,8,8,8)]
   683   -2.930250575   -2.930250575   -2.930250575    8[6-(6,8),60-(8,8,8,8,8,8,8,8),60-(8,8,8,8,8,8,8,8)]
   684    -1.82397713    -1.82397713    -1.82397713    8[6-(6,8),60-(8,8,8,8,8,8,8,8,8)]
   685     7.73432769     7.73432769     7.73432769    8[6-(6,8),60-(8,8,8,8,8,8,8,8)]
   686    9.093682755    9.093682755    9.093682755    8[6-(6,8),60-(8,8,8,8,8,8,8,8,8)]
   687   -3.740623035   -3.740623035   -3.740623035    8[6-(6,6,6),60-(8,8,8,8,8,8,8,8,8)]
   688    8.239851835    8.239851835    8.239851835    8[6-(6,8),60-(8,8,8,8,8,8,8,8),60-(8,8,8,8,8,8,8,8,8)]
   689   -0.265224425   -0.265224425   -0.265224425    8[6-(6,8),60-(8,8,8,8,8,8,8,8,8)]
   690     7.79312443     7.79312443     7.79312443    8[6-(6,8),60-(8,8,8,8,8,8,8,8),60-(8,8,8,8,8,8,8,8,8)]
   691    8.939021765    8.939021765    8.939021765    8[6-(6,8),60-(8,8,8,8,8,8,8,8)]
   692   -0.155300085   -0.155300085   -0.155300085    8[6-(6,6,6),60-(8,8,8,8,8,8,8,8,8)]
   693     8.68785743     8.68785743     8.68785743    8[6-(6,8),60-(8,8,8,8,8,8,8,8)]
   694    7.144443005    7.144443005    7.144443005    8[6-(6,8),60-(8,8,8,8,8,8,8,8),60-(8,8,8,8,8,8,8,8,8)]
   695   -1.355520495   -1.355520495   -1.355520495    8[6-(6,8),60-(8,8,8,8,8,8,8,8),60-(8,8,8,8,8,8,8,8,8)]
   696     -1.6105194     -1.6105194     -1.6105194    8[6-(6,8),60-(8,8,8,8,8,8,8,8)]
   697     6.24395815     6.24395815     6.24395815    8[6-(6,6,6),60-(8,8,8,8,8,8,8,8)]
   698     5.23418805     5.23418805     5.23418805    8[6-(6,8),60-(8,8,8,8,8,8,8,8),60-(8,8,8,8,8,8,8,8,8)]
   699     -2.1857049     -2.1857049     -2.1857049    8[6-(6,8),60-(8,8,8,8,8,8,8,8)]
   700    7.737523165    7.737523165    7.737523165    8[6-(6,8),60-(8,8,8,8,8,8,8,8),60-(8,8,8,8,8,8,8,8)]
   701     8.31079138     8.31079138     8.31079138    8[6-(6,8),60-(8,8,8,8,8,8,8,8)]
   702   -0.125901715   -0.125901715   -0.125901715    8[60-(8,8,8,8,8,8,8,8,8)]
   703     6.00493662     6.00493662     6.00493662    8[60-(8,8,8,8,8,8,8,8)]
   704   -2.620928595   -2.620928595   -2.620928595    8[60-(8,8,8,8,8,8,8,8,8)]
   705     9.74236418     9.74236418     9.74236418    8[60-(8,8,8,8,8,8,8,8,8)]
   706    9.037442395    9.037442395    9.037442395    8[7-(8,8),60-(8,8,8,8,8,8,8,8,8)]
   707    10.71634496    10.71634496    10.71634496    8[7-(8,8),60-(8,8,8,8,8,8,8,8,8)]
   708     8.94605181     8.94605181     8.94605181    8[7-(8,8)]
   709    0.672967035    0.672967035    0.672967035    8[6-(6,6,6),60-(8,8,8,8,8,8,8,8)]
   710    0.501689575    0.501689575    0.501689575    8[6-(6,8),60-(8,8,8,8,8,8,8,8),60-(8,8,8,8,8,8,8,8)]
   711    0.540035275    0.540035275    0.540035275    8[6-(6,8),60-(8,8,8,8,8,8,8,8,8)]
   712    5.372871665    5.372871665    5.372871665    8[6-(6,8),60-(8,8,8,8,8,8,8,8)]
   713    6.822339125    6.822339125    6.822339125    8[6-(6,8),60-(8,8,8,8,8,8,8,8,8)]
   714   -2.495665975   -2.495665975   -2.495665975    8[6-(6,6,6),60-(8,8,8,8,8,8,8,8,8)]
   715    4.980467335    4.980467335    4.980467335    8[6-(6,8),60-(8,8,8,8,8,8,8,8),60-(8,8,8,8,8,8,8,8,8)]
   716       2.812018       2.812018       2.812018    8[6-(6,8),60-(8,8,8,8,8,8,8,8,8)]
   717     5.25847366     5.25847366     5.25847366    8[6-(6,8),60-(8,8,8,8,8,8,8,8),60-(8,8,8,8,8,8,8,8,8)]
   718     8.71981218     8.71981218     8.71981218    8[6-(6,8),60-(8,8,8,8,8,8,8,8)]
   719    4.617461375    4.617461375    4.617461375    8[6-(6,6,6),60-(8,8,8,8,8,8,8,8,8)]
   720    4.622574135    4.622574135    4.622574135    8[6-(6,8),60-(8,8,8,8,8,8,8,8)]
   721     4.14900474     4.14900474     4.14900474    8[6-(6,8),60-(8,8,8,8,8,8,8,8),60-(8,8,8,8,8,8,8,8,8)]
   722     2.32247123     2.32247123     2.32247123    8[6-(6,8),60-(8,8,8,8,8,8,8,8),60-(8,8,8,8,8,8,8,8,8)]
   723    2.980099985    2.980099985    2.980099985    8[6-(6,8),60-(8,8,8,8,8,8,8,8)]
   724    7.357900735    7.357900735    7.357900735    8[6-(6,6,6),60-(8,8,8,8,8,8,8,8)]
   725     4.79960345     4.79960345     4.79960345    8[6-(6,8),60-(8,8,8,8,8,8,8,8),60-(8,8,8,8,8,8,8,8,8)]
   726   -0.555373555   -0.555373555   -0.555373555    8[6-(6,8),60-(8,8,8,8,8,8,8,8)]
   727    6.767376955    6.767376955    6.767376955    8[6-(6,8),60-(8,8,8,8,8,8,8,8),60-(8,8,8,8,8,8,8,8)]
   728     8.00402578     8.00402578     8.00402578    8[6-(6,8),60-(8,8,8,8,8,8,8,8)]
   729      0.9586425      0.9586425      0.9586425    8[60-(8,8,8,8,8,8,8,8,8)]
   730    5.859862055    5.859862055    5.859862055    8[60-(8,8,8,8,8,8,8,8)]
   731     0.35150225     0.35150225     0.35150225    8[60-(8,8,8,8,8,8,8,8,8)]
   732    9.603680565    9.603680565    9.603680565    8[60-(8,8,8,8,8,8,8,8,8)]
   733     8.34913708     8.34913708     8.34913708    8[7-(8,8),60-(8,8,8,8,8,8,8,8,8)]
   734   10.274730315   10.274730315   10.274730315    8[7-(8,8),60-(8,8,8,8,8,8,8,8,8)]
   735    9.962851955    9.962851955    9.962851955    8[7-(8,8)]
   736   -1.751759395   -1.751759395   -1.751759395    8[6-(6,6,6),60-(8,8,8,8,8,8,8,8)]
   737    -3.43194015    -3.43194015    -3.43194015    8[6-(6,8),60-(8,8,8,8,8,8,8,8),60-(8,8,8,8,8,8,8,8)]
   738   -2.364012405   -2.364012405   -2.364012405    8[6-(6,8),60-(8,8,8,8,8,8,8,8,8)]
   739    8.752406025    8.752406025    8.752406025    8[6-(6,8),60-(8,8,8,8,8,8,8,8)]
   740     8.66229363     8.66229363     8.66229363    8[6-(6,8),60-(8,8,8,8,8,8,8,8,8)]
   741    -1.24495706    -1.24495706    -1.24495706    8[6-(6,6,6),60-(8,8,8,8,8,8,8,8,8)]
   742      9.6503345      9.6503345      9.6503345    8[6-(6,8),60-(8,8,8,8,8,8,8,8),60-(8,8,8,8,8,8,8,8,8)]
   743   -3.077242425   -3.077242425   -3.077242425    8[6-(6,8),60-(8,8,8,8,8,8,8,8,8)]
   744     8.92560077     8.92560077     8.92560077    8[6-(6,8),60-(8,8,8,8,8,8,8,8),60-(8,8,8,8,8,8,8,8,8)]
   745    6.610159585    6.610159585    6.610159585    8[6-(6,8),60-(8,8,8,8,8,8,8,8)]
   746    -4.77276146    -4.77276146    -4.77276146    8[6-(6,6,6),60-(8,8,8,8,8,8,8,8,8)]
   747   10.456233295   10.456233295   10.456233295    8[6-(6,8),60-(8,8,8,8,8,8,8,8)]
   748    9.386388265    9.386388265    9.386388265    8[6-(6,8),60-(8,8,8,8,8,8,8,8),60-(8,8,8,8,8,8,8,8,8)]
   749   -3.677991725   -3.677991725   -3.677991725    8[6-(6,8),60-(8,8,8,8,8,8,8,8),60-(8,8,8,8,8,8,8,8,8)]
   750   -4.590619385   -4.590619385   -4.590619385    8[6-(6,8),60-(8,8,8,8,8,8,8,8)]
   751    5.277007415    5.277007415    5.277007415    8[6-(6,6,6),60-(8,8,8,8,8,8,8,8)]
   752      6.8255346      6.8255346      6.8255346    8[6-(6,8),60-(8,8,8,8,8,8,8,8),60-(8,8,8,8,8,8,8,8,8)]
   753   -1.630331345   -1.630331345   -1.630331345    8[6-(6,8),60-(8,8,8,8,8,8,8,8)]
   754     7.36109621     7.36109621     7.36109621    8[6-(6,8),60-(8,8,8,8,8,8,8,8),60-(8,8,8,8,8,8,8,8)]
   755      6.6977156      6.6977156      6.6977156    8[6-(6,8),60-(8,8,8,8,8,8,8,8)]
   756   -1.084544215   -1.084544215   -1.084544215    8[60-(8,8,8,8,8,8,8,8,8)]
   757    6.536024565    6.536024565    6.536024565    8[60-(8,8,8,8,8,8,8,8)]
   758   -2.972430845   -2.972430845   -2.972430845    8[60-(8,8,8,8,8,8,8,8,8)]
   759    6.529633615    6.529633615    6.529633615    8[60-(8,8,8,8,8,8,8,8,8)]
   760    7.079255315    7.079255315    7.079255315    8[7-(8,8),60-(8,8,8,8,8,8,8,8,8)]
   761    6.832564645    6.832564645    6.832564645    8[7-(8,8),60-(8,8,8,8,8,8,8,8,8)]
   762    5.374149855    5.374149855    5.374149855    8[7-(8,8)]
   763     1.07879236     1.07879236     1.07879236    8[6-(6,6,6),60-(8,8,8,8,8,8,8,8)]
   764    2.930250575    2.930250575    2.930250575    8[6-(6,8),60-(8,8,8,8,8,8,8,8),60-(8,8,8,8,8,8,8,8)]
   765     1.82397713     1.82397713     1.82397713    8[6-(6,8),60-(8,8,8,8,8,8,8,8,8)]
   766     5.04757231     5.04757231     5.04757231    8[6-(6,8),60-(8,8,8,8,8,8,8,8)]
   767    3.688217245    3.688217245    3.688217245    8[6-(6,8),60-(8,8,8,8,8,8,8,8,8)]
   768    3.740623035    3.740623035    3.740623035    8[6-(6,6,6),60-(8,8,8,8,8,8,8,8,8)]
   769    4.542048165    4.542048165    4.542048165    8[6-(6,8),60-(8,8,8,8,8,8,8,8),60-(8,8,8,8,8,8,8,8,8)]
   770    0.265224425    0.265224425    0.265224425    8[6-(6,8),60-(8,8,8,8,8,8,8,8,8)]
   771     4.98877557     4.98877557     4.98877557    8[6-(6,8),60-(8,8,8,8,8,8,8,8),60-(8,8,8,8,8,8,8,8,8)]
   772    3.842878235    3.842878235    3.842878235    8[6-(6,8),60-(8,8,8,8,8,8,8,8)]
   773    0.155300085    0.155300085    0.155300085    8[6-(6,6,6),60-(8,8,8,8,8,8,8,8,8)]
   774     4.09404257     4.09404257     4.09404257    8[6-(6,8),60-(8,8,8,8,8,8,8,8)]
   775    5.637456995    5.637456995    5.637456995    8[6-(6,8),60-(8,8,8,8,8,8,8,8),60-(8,8,8,8,8,8,8,8,8)]
   776    1.355520495    1.355520495    1.355520495    8[6-(6,8),60-(8,8,8,8,8,8,8,8),60-(8,8,8,8,8,8,8,8,8)]
   777      1.6105194      1.6105194      1.6105194    8[6-(6,8),60-(8,8,8,8,8,8,8,8)]
   778     6.53794185     6.53794185     6.53794185    8[6-(6,6,6),60-(8,8,8,8,8,8,8,8)]
   779     7.54771195     7.54771195     7.54771195    8[6-(6,8),60-(8,8,8,8,8,8,8,8),60-(8,8,8,8,8,8,8,8,8)]
   780      2.1857049      2.1857049      2.1857049    8[6-(6,8),60-(8,8,8,8,8,8,8,8)]
   781    5.044376835    5.044376835    5.044376835    8[6-(6,8),60-(8,8,8,8,8,8,8,8),60-(8,8,8,8,8,8,8,8)]
   782     4.47110862     4.47110862     4.47110862    8[6-(6,8),60-(8,8,8,8,8,8,8,8)]
   783    0.125901715    0.125901715    0.125901715    8[60-(8,8,8,8,8,8,8,8,8)]
   784     6.77696338     6.77696338     6.77696338    8[60-(8,8,8,8,8,8,8,8)]
   785    2.620928595    2.620928595    2.620928595    8[60-(8,8,8,8,8,8,8,8,8)]
   786     3.03953582     3.03953582     3.03953582    8[60-(8,8,8,8,8,8,8,8,8)]
   787    3.744457605    3.744457605    3.744457605    8[7-(8,8),60-(8,8,8,8,8,8,8,8,8)]
   788     2.06555504     2.06555504     2.06555504    8[7-(8,8),60-(8,8,8,8,8,8,8,8,8)]
   789     3.83584819     3.83584819     3.83584819    8[7-(8,8)]
   790    5.717982965    5.717982965    5.717982965    8[6-(6,6,6),60-(8,8,8,8,8,8,8,8)]
   791    5.889260425    5.889260425    5.889260425    8[6-(6,8),60-(8,8,8,8,8,8,8,8),60-(8,8,8,8,8,8,8,8)]
   792    5.850914725    5.850914725    5.850914725    8[6-(6,8),60-(8,8,8,8,8,8,8,8,8)]
   793    1.018078335    1.018078335    1.018078335    8[6-(6,8),60-(8,8,8,8,8,8,8,8)]
   794   -0.431389125   -0.431389125   -0.431389125    8[6-(6,8),60-(8,8,8,8,8,8,8,8,8)]
   795    8.886615975    8.886615975    8.886615975    8[6-(6,6,6),60-(8,8,8,8,8,8,8,8,8)]
   796    1.410482665    1.410482665    1.410482665    8[6-(6,8),60-(8,8,8,8,8,8,8,8),60-(8,8,8,8,8,8,8,8,8)]
   797       3.578932       3.578932       3.578932    8[6-(6,8),60-(8,8,8,8,8,8,8,8,8)]
   798     1.13247634     1.13247634     1.13247634    8[6-(6,8),60-(8,8,8,8,8,8,8,8),60-(8,8,8,8,8,8,8,8,8)]
   799    -2.32886218    -2.32886218    -2.32886218    8[6-(6,8),60-(8,8,8,8,8,8,8,8)]
   800    1.773488625    1.773488625    1.773488625    8[6-(6,6,6),60-(8,8,8,8,8,8,8,8,8)]
   801    1.768375865    1.768375865    1.768375865    8[6-(6,8),60-(8,8,8,8,8,8,8,8)]
   802     2.24194526     2.24194526     2.24194526    8[6-(6,8),60-(8,8,8,8,8,8,8,8),60-(8,8,8,8,8,8,8,8,8)]
   803     4.06847877     4.06847877     4.06847877    8[6-(6,8),60-(8,8,8,8,8,8,8,8),60-(8,8,8,8,8,8,8,8,8)]
   804    3.410850015    3.410850015    3.410850015    8[6-(6,8),60-(8,8,8,8,8,8,8,8)]
   805   -0.966950735   -0.966950735   -0.966950735    8[6-(6,6,6),60-(8,8,8,8,8,8,8,8)]
   806     1.59134655     1.59134655     1.59134655    8[6-(6,8),60-(8,8,8,8,8,8,8,8),60-(8,8,8,8,8,8,8,8,8)]
   807    6.946323555    6.946323555    6.946323555    8[6-(6,8),60-(8,8,8,8,8,8,8,8)]
   808   -0.376426955   -0.376426955   -0.376426955    8[6-(6,8),60-(8,8,8,8,8,8,8,8),60-(8,8,8,8,8,8,8,8)]
   809    -1.61307578    -1.61307578    -1.61307578    8[6-(6,8),60-(8,8,8,8,8,8,8,8)]
   810      5.4323075      5.4323075      5.4323075    8[60-(8,8,8,8,8,8,8,8,8)]
   811    0.531087945    0.531087945    0.531087945    8[60-(8,8,8,8,8,8,8,8)]
   812     6.03944775     6.03944775     6.03944775    8[60-(8,8,8,8,8,8,8,8,8)]
   813   -3.212730565   -3.212730565   -3.212730565    8[60-(8,8,8,8,8,8,8,8,8)]
   814    -1.95818708    -1.95818708    -1.95818708    8[7-(8,8),60-(8,8,8,8,8,8,8,8,8)]
   815   -3.883780315   -3.883780315   -3.883780315    8[7-(8,8),60-(8,8,8,8,8,8,8,8,8)]
   816   -3.571901955   -3.571901955   -3.571901955    8[7-(8,8)]
   817    8.142709395    8.142709395    8.142709395    8[6-(6,6,6),60-(8,8,8,8,8,8,8,8)]
   818     9.82289015     9.82289015     9.82289015    8[6-(6,8),60-(8,8,8,8,8,8,8,8),60-(8,8,8,8,8,8,8,8)]
   819    8.754962405    8.754962405    8.754962405    8[6-(6,8),60-(8,8,8,8,8,8,8,8,8)]
   820   -2.361456025   -2.361456025   -2.361456025    8[6-(6,8),60-(8,8,8,8,8,8,8,8)]
   821    -2.27134363    -2.27134363    -2.27134363    8[6-(6,8),60-(8,8,8,8,8,8,8,8,8)]
   822     7.63590706     7.63590706     7.63590706    8[6-(6,6,6),60-(8,8,8,8,8,8,8,8,8)]
   823     -3.2593845     -3.2593845     -3.2593845    8[6-(6,8),60-(8,8,8,8,8,8,8,8),60-(8,8,8,8,8,8,8,8,8)]
   824    9.468192425    9.468192425    9.468192425    8[6-(6,8),60-(8,8,8,8,8,8,8,8,8)]
   825    -2.53465077    -2.53465077    -2.53465077    8[6-(6,8),60-(8,8,8,8,8,8,8,8),60-(8,8,8,8,8,8,8,8,8)]
   826   -0.219209585   -0.219209585   -0.219209585    8[6-(6,8),60-(8,8,8,8,8,8,8,8)]
   827    11.16371146    11.16371146    11.16371146    8[6-(6,6,6),60-(8,8,8,8,8,8,8,8,8)]
   828   -4.065283295   -4.065283295   -4.065283295    8[6-(6,8),60-(8,8,8,8,8,8,8,8)]
   829   -2.995438265   -2.995438265   -2.995438265    8[6-(6,8),60-(8,8,8,8,8,8,8,8),60-(8,8,8,8,8,8,8,8,8)]
   830   10.068941725   10.068941725   10.068941725    8[6-(6,8),60-(8,8,8,8,8,8,8,8),60-(8,8,8,8,8,8,8,8,8)]
   831   10.981569385   10.981569385   10.981569385    8[6-(6,8),60-(8,8,8,8,8,8,8,8)]
   832    1.113942585    1.113942585    1.113942585    8[6-(6,6,6),60-(8,8,8,8,8,8,8,8)]
   833     -0.4345846     -0.4345846     -0.4345846    8[6-(6,8),60-(8,8,8,8,8,8,8,8),60-(8,8,8,8,8,8,8,8,8)]
   834    8.021281345    8.021281345    8.021281345    8[6-(6,8),60-(8,8,8,8,8,8,8,8)]
   835    -0.97014621    -0.97014621    -0.97014621    8[6-(6,8),60-(8,8,8,8,8,8,8,8),60-(8,8,8,8,8,8,8,8)]
   836     -0.3067656     -0.3067656     -0.3067656    8[6-(6,8),60-(8,8,8,8,8,8,8,8)]
   837    7.475494215    7.475494215    7.475494215    8[60-(8,8,8,8,8,8,8,8,8)]
   838   -0.145074565   -0.145074565   -0.145074565    8[60-(8,8,8,8,8,8,8,8)]
   839    9.363380845    9.363380845    9.363380845    8[60-(8,8,8,8,8,8,8,8,8)]
   840   -0.138683615   -0.138683615   -0.138683615    8[60-(8,8,8,8,8,8,8,8,8)]
   841   -0.688305315   -0.688305315   -0.688305315    8[7-(8,8),60-(8,8,8,8,8,8,8,8,8)]
   842   -0.441614645   -0.441614645   -0.441614645    8[7-(8,8),60-(8,8,8,8,8,8,8,8,8)]
   843    1.016800145    1.016800145    1.016800145    8[7-(8,8)]
   844     5.31215764     5.31215764     5.31215764    8[6-(6,6,6),60-(8,8,8,8,8,8,8,8)]
   845    3.460699425    3.460699425    3.460699425    8[6-(6,8),60-(8,8,8,8,8,8,8,8),60-(8,8,8,8,8,8,8,8)]
   846     4.56697287     4.56697287     4.56697287    8[6-(6,8),60-(8,8,8,8,8,8,8,8,8)]
   847     1.34337769     1.34337769     1.34337769    8[6-(6,8),60-(8,8,8,8,8,8,8,8)]
   848    2.702732755    2.702732755    2.702732755    8[6-(6,8),60-(8,8,8,8,8,8,8,8,8)]
   849    2.650326965    2.650326965    2.650326965    8[6-(6,6,6),60-(8,8,8,8,8,8,8,8,8)]
   850    1.848901835    1.848901835    1.848901835    8[6-(6,8),60-(8,8,8,8,8,8,8,8),60-(8,8,8,8,8,8,8,8,8)]
   851    6.125725575    6.125725575    6.125725575    8[6-(6,8),60-(8,8,8,8,8,8,8,8,8)]
   852     1.40217443     1.40217443     1.40217443    8[6-(6,8),60-(8,8,8,8,8,8,8,8),60-(8,8,8,8,8,8,8,8,8)]
   853    2.548071765    2.548071765    2.548071765    8[6-(6,8),60-(8,8,8,8,8,8,8,8)]
   854    6.235649915    6.235649915    6.235649915    8[6-(6,6,6),60-(8,8,8,8,8,8,8,8,8)]
   855     2.29690743     2.29690743     2.29690743    8[6-(6,8),60-(8,8,8,8,8,8,8,8)]
   856    0.753493005    0.753493005    0.753493005    8[6-(6,8),60-(8,8,8,8,8,8,8,8),60-(8,8,8,8,8,8,8,8,8)]
   857    5.035429505    5.035429505    5.035429505    8[6-(6,8),60-(8,8,8,8,8,8,8,8),60-(8,8,8,8,8,8,8,8,8)]
   858      4.7804306      4.7804306      4.7804306    8[6-(6,8),60-(8,8,8,8,8,8,8,8)]
   859    -0.14699185    -0.14699185    -0.14699185    8[6-(6,6,6),60-(8,8,8,8,8,8,8,8)]
   860    -1.15676195    -1.15676195    -1.15676195    8[6-(6,8),60-(8,8,8,8,8,8,8,8),60-(8,8,8,8,8,8,8,8,8)]
   861      4.2052451      4.2052451      4.2052451    8[6-(6,8),60-(8,8,8,8,8,8,8,8)]
   862    1.346573165    1.346573165    1.346573165    8[6-(6,8),60-(8,8,8,8,8,8,8,8),60-(8,8,8,8,8,8,8,8)]
   863     1.91984138     1.91984138     1.91984138    8[6-(6,8),60-(8,8,8,8,8,8,8,8)]
   864    6.265048285    6.265048285    6.265048285    8[60-(8,8,8,8,8,8,8,8,8)]
   865    -0.38601338    -0.38601338    -0.38601338    8[60-(8,8,8,8,8,8,8,8)]
   866    3.770021405    3.770021405    3.770021405    8[60-(8,8,8,8,8,8,8,8,8)]
   867     3.35141418     3.35141418     3.35141418    8[60-(8,8,8,8,8,8,8,8,8)]
   868    2.646492395    2.646492395    2.646492395    8[7-(8,8),60-(8,8,8,8,8,8,8,8,8)]
   869     4.32539496     4.32539496     4.32539496    8[7-(8,8),60-(8,8,8,8,8,8,8,8,8)]
   870     2.55510181     2.55510181     2.55510181    8[7-(8,8)]
   871    2.692507235    2.692507235    2.692507235    8[6-(8,8)]
   872    1.568978225    1.568978225    1.568978225    8[6-(8,8)]
   873     1.49931687     1.49931687     1.49931687    8[6-(8,8)]
   874    7.664666335    7.664666335    7.664666335    8[6-(8,8)]
   875   -3.874832985   -3.874832985   -3.874832985    8[6-(8,8)]
   876     7.07733803     7.07733803     7.07733803    8[6-(8,8)]
   877     8.81567643     8.81567643     8.81567643    8[6-(8,8)]
   878     2.30585476     2.30585476     2.30585476    8[6-(8,8)]
   879     10.5961951     10.5961951     10.5961951    8[6-(8,8)]
   880    3.698442765    3.698442765    3.698442765    8[6-(8,8)]
   881    4.821971775    4.821971775    4.821971775    8[6-(8,8)]
   882     4.89163313     4.89163313     4.89163313    8[6-(8,8)]
   883   -1.273716335   -1.273716335   -1.273716335    8[6-(8,8)]
   884   10.265782985   10.265782985   10.265782985    8[6-(8,8)]
   885    -0.68638803    -0.68638803    -0.68638803    8[6-(8,8)]
   886    -2.42472643    -2.42472643    -2.42472643    8[6-(8,8)]
   887     4.08509524     4.08509524     4.08509524    8[6-(8,8)]
   888     -4.2052451     -4.2052451     -4.2052451    8[6-(8,8)]
   889   -3.698442765   -3.698442765   -3.698442765    8[6-(8,8)]
   890    7.959928225    7.959928225    7.959928225    8[6-(8,8)]
   891    -4.89163313    -4.89163313    -4.89163313    8[6-(8,8)]
   892    1.273716335    1.273716335    1.273716335    8[6-(8,8)]
   893    2.516117015    2.516117015    2.516117015    8[6-(8,8)]
   894     0.68638803     0.68638803     0.68638803    8[6-(8,8)]
   895     2.42472643     2.42472643     2.42472643    8[6-(8,8)]
   896     8.69680476     8.69680476     8.69680476    8[6-(8,8)]
   897      4.2052451      4.2052451      4.2052451    8[6-(8,8)]
   898   10.089392765   10.089392765   10.089392765    8[6-(8,8)]
   899   -1.568978225   -1.568978225   -1.568978225    8[6-(8,8)]
   900    11.28258313    11.28258313    11.28258313    8[6-(8,8)]
   901    5.117233665    5.117233665    5.117233665    8[6-(8,8)]
   902    3.874832985    3.874832985    3.874832985    8[6-(8,8)]
   903     5.70456197     5.70456197     5.70456197    8[6-(8,8)]
   904     3.96622357     3.96622357     3.96622357    8[6-(8)]
   905    -2.30585476    -2.30585476    -2.30585476    8[6-(8)]
