# Supplementary material for: A collection of forcefield precursors for metal–organic frameworks
Source: RSC Adv. 2019 Nov 13;9(63):36492–507. doi: 10.1039/c9ra07327b (PMC9075174; doi:10.1039/c9ra07327b)
Supplement: RA-009-C9RA07327B-s3268 [file RA-009-C9RA07327B-s3268.txt]

UKUMAO01_clean

7.2272    0.00000000    0.00000000
0.0    13.3075    0.00000000
-0.24079604    0.0    14.61371629

     1         3.6136         3.6136         3.6136    26[7-(6),7-(6),7-(6),7-(6),7-(6,6),7-(6,6)]
     2            0.0            0.0            0.0    26[7-(6),7-(6),7-(6),7-(6),7-(6,6),7-(6,6)]
     3    -0.12039802    -0.12039802    -0.12039802    26[7-(6),7-(6),7-(6)]
     4     3.49320198     3.49320198     3.49320198    26[7-(6),7-(6),7-(6),7-(6)]
     5  2.86462327524  2.86462327524  2.86462327524    1[6-(6,7)]
     6  2.89619410688  2.89619410688  2.89619410688    1[6-(6,6)]
     7    3.532926689    3.532926689    3.532926689    1[6-(6,7)]
     8  3.73841199992  3.73841199992  3.73841199992    1[6-(7,7)]
     9  0.50818068476  0.50818068476  0.50818068476    1[6-(6,7)]
    10  0.47660985312  0.47660985312  0.47660985312    1[6-(6,6)]
    11   -0.160122729   -0.160122729   -0.160122729    1[6-(6,7)]
    12  6.86159196008  6.86159196008  6.86159196008    1[6-(7,7)]
    13  4.12178068476  4.12178068476  4.12178068476    1[6-(6,7)]
    14  4.09020985312  4.09020985312  4.09020985312    1[6-(6,6)]
    15    3.453477271    3.453477271    3.453477271    1[6-(6,7)]
    16  3.24799196008  3.24799196008  3.24799196008    1[6-(7,7)]
    17  6.47822327524  6.47822327524  6.47822327524    1[6-(6,7)]
    18  6.50979410688  6.50979410688  6.50979410688    1[6-(6,6)]
    19    7.146526689    7.146526689    7.146526689    1[6-(6,7)]
    20  0.12481199992  0.12481199992  0.12481199992    1[6-(7,7)]
    21   5.1078199498   5.1078199498   5.1078199498    79[6-(7),6-(7),79-(6,6,79),79-(6,6,79)]
    22  6.88089733827  6.88089733827  6.88089733827    79[6-(7),6-(7),79-(6,6,79),79-(6,6,79)]
    23   5.4921840102   5.4921840102   5.4921840102    79[6-(7),6-(7),79-(6,6,79),79-(6,6,79)]
    24  3.71910662173  3.71910662173  3.71910662173    79[6-(7),6-(7),79-(6,6,79),79-(6,6,79)]
    25   1.8785840102   1.8785840102   1.8785840102    79[6-(7),6-(7),79-(6,6,79),79-(6,6,79)]
    26  0.10550662173  0.10550662173  0.10550662173    79[6-(7),6-(7),79-(6,6,79),79-(6,6,79)]
    27   1.4942199498   1.4942199498   1.4942199498    79[6-(7),6-(7),79-(6,6,79),79-(6,6,79)]
    28  3.26729733827  3.26729733827  3.26729733827    79[6-(0),6-(7),79-(6,6,79),79-(6,6,79)]
    29  4.55270050263  4.55270050263  4.55270050263    6[7-(26),79-(6,79,79)]
    30 0.768565649156 0.768565649156 0.768565649156    6[7-(26),79-(6,79,79)]
    31  3.08734840274  3.08734840274  3.08734840274    6[1-(0),6-(1,6),7-(6,26)]
    32  3.11631233143  3.11631233143  3.11631233143    6[1-(0),6-(1,7),6-(1,7)]
    33  3.42379132268  3.42379132268  3.42379132268    6[1-(0),6-(1,6),7-(6)]
    34  3.60579205022  3.60579205022  3.60579205022    6[1-(0),7-(6),7-(6,26)]
    35   5.6786031241   5.6786031241   5.6786031241    6[7-(26),79-(6,79,79)]
    36  5.77841205043  5.77841205043  5.77841205043    6[7-(26),79-(6,79,79)]
    37  6.04730345737  6.04730345737  6.04730345737    6[7-(26),79-(6,79,79)]
    38  2.60423831084  2.60423831084  2.60423831084    6[7-(26),79-(6,79,79)]
    39  0.28545555726  0.28545555726  0.28545555726    6[1-(0),6-(1,6),7-(6,26)]
    40 0.256491628572 0.256491628572 0.256491628572    6[1-(0),6-(1,7),6-(1,7)]
    41 -0.05098736268 -0.05098736268 -0.05098736268    6[1-(0),6-(1,6),7-(6)]
    42  6.99421190978  6.99421190978  6.99421190978    6[1-(0),7-(6),7-(6,26)]
    43   4.9214008359   4.9214008359   4.9214008359    6[7-(26),79-(6,79,79)]
    44  4.82159190957  4.82159190957  4.82159190957    6[7-(26),79-(6,79,79)]
    45  2.43370345737  2.43370345737  2.43370345737    6[7-(26),79-(6,79,79)]
    46  6.21783831084  6.21783831084  6.21783831084    6[7-(26),79-(6,79,79)]
    47  3.89905555726  3.89905555726  3.89905555726    6[1-(0),6-(1,6),7-(6,26)]
    48  3.87009162857  3.87009162857  3.87009162857    6[1-(0),6-(1,7),6-(1,7)]
    49  3.56261263732  3.56261263732  3.56261263732    6[1-(0),6-(1,6),7-(6)]
    50  3.38061190978  3.38061190978  3.38061190978    6[1-(0),7-(6),7-(6,26)]
    51   1.3078008359   1.3078008359   1.3078008359    6[7-(26),79-(6,79,79)]
    52  1.20799190957  1.20799190957  1.20799190957    6[7-(26),79-(6,79,79)]
    53 0.939100502632 0.939100502632 0.939100502632    6[7-(26),79-(6,79,79)]
    54  4.38216564916  4.38216564916  4.38216564916    6[7-(26),79-(6,79,79)]
    55  6.70094840274  6.70094840274  6.70094840274    6[1-(0),6-(1,6),7-(6,26)]
    56  6.72991233143  6.72991233143  6.72991233143    6[1-(0),6-(1,7),6-(1,7)]
    57  7.03739132268  7.03739132268  7.03739132268    6[1-(0),6-(1,6),7-(6)]
    58 -0.00780794978 -0.00780794978 -0.00780794978    6[1-(0),7-(6),7-(6,26)]
    59   2.0650031241   2.0650031241   2.0650031241    6[7-(26),79-(6,79,79)]
    60  2.16481205043  2.16481205043  2.16481205043    6[79-(6,79,79)]
    61  4.23015697192  4.23015697192  4.23015697192    7[6-(79),26-(7,7,7,7,7)]
    62  1.48115012715  1.48115012715  1.48115012715    7[6-(79),26-(7,7,7,7,7)]
    63  3.34871082214  3.34871082214  3.34871082214    7[6-(1,6),6-(1,7),26-(7,7,7,7,7)]
    64  3.65956958683  3.65956958683  3.65956958683    7[6-(1,6),6-(1,7)]
    65  6.03041698076  6.03041698076  6.03041698076    7[6-(79),26-(7,7)]
    66  5.08059500729  5.08059500729  5.08059500729    7[6-(79),26-(7,7,7)]
    67  6.36984698808  6.36984698808  6.36984698808    7[6-(79),26-(7,7,7,7,7)]
    68  1.89165383285  1.89165383285  1.89165383285    7[6-(79),26-(7,7,7,7,7)]
    69 0.024093137864 0.024093137864 0.024093137864    7[6-(1,6),6-(1,7),26-(7,7,7,7,7)]
    70  6.94043437317  6.94043437317  6.94043437317    7[6-(1,6),6-(1,7)]
    71  4.56958697924  4.56958697924  4.56958697924    7[6-(79),26-(7,7,7)]
    72  5.51940895271  5.51940895271  5.51940895271    7[6-(79),26-(7,7)]
    73  2.75624698808  2.75624698808  2.75624698808    7[6-(79),26-(7,7,7,7,7)]
    74  5.50525383285  5.50525383285  5.50525383285    7[6-(79),26-(7,7,7,7,7)]
    75  3.63769313786  3.63769313786  3.63769313786    7[6-(1,6),6-(1,7),26-(7,7,7,7,7)]
    76  3.32683437317  3.32683437317  3.32683437317    7[6-(1,6),6-(1,7)]
    77 0.955986979244 0.955986979244 0.955986979244    7[6-(79),26-(7,7)]
    78  1.90580895271  1.90580895271  1.90580895271    7[6-(79),26-(7,7,7)]
    79 0.616556971916 0.616556971916 0.616556971916    7[6-(79),26-(7,7,7,7,7)]
    80  5.09475012715  5.09475012715  5.09475012715    7[6-(79),26-(7,7,7,7,7)]
    81  6.96231082214  6.96231082214  6.96231082214    7[6-(1,6),6-(1,7),26-(7,7,7,7,7)]
    82 0.045969586828 0.045969586828 0.045969586828    7[6-(1,6),6-(1,7)]
    83  2.41681698076  2.41681698076  2.41681698076    7[6-(79),26-(7,7,7)]
