# Supplementary material for: A collection of forcefield precursors for metal–organic frameworks
Source: RSC Adv. 2019 Nov 13;9(63):36492–507. doi: 10.1039/c9ra07327b (PMC9075174; doi:10.1039/c9ra07327b)
Supplement: RA-009-C9RA07327B-s3269 [file RA-009-C9RA07327B-s3269.txt]

UZIJUJ_clean

11.44    0.00000000    0.00000000
-5.70096269    10.88549348    0.00000000
0.0    0.0    36.854

     1 -2.10171828507 -2.10171828507 -2.10171828507    58[8-(6),8-(6),8-(6),8-(6),8-(6),8-(6),8-(6)]
     2  2.12075559507  2.12075559507  2.12075559507    58[8-(6),8-(6),8-(6),8-(6),8-(6),8-(6),8-(6)]
     3  7.84075559507  7.84075559507  7.84075559507    58[8-(6),8-(6),8-(6),8-(6),8-(6),8-(6),8-(6)]
     4  3.61828171493  3.61828171493  3.61828171493    58[8-(6),8-(6),8-(6),8-(6),8-(6),8-(6),8-(6)]
     5  2.59859421189  2.59859421189  2.59859421189    1[6-(6,6)]
     6  4.98559621281  4.98559621281  4.98559621281    1[6-(6,6)]
     7  5.73882971442  5.73882971442  5.73882971442    1[6-(6,6)]
     8  3.35984713588  3.35984713588  3.35984713588    1[6-(6,6)]
     9  4.52379641317  4.52379641317  4.52379641317    1[7-(6,6)]
    10  8.89417282589  8.89417282589  8.89417282589    1[7-(6,6)]
    11  3.50630169599  3.50630169599  3.50630169599    1[7-(6,6)]
    12  1.34711680055  1.34711680055  1.34711680055    1[6-(6,6)]
    13  7.58616581253  7.58616581253  7.58616581253    1[6-(6,6)]
    14  6.70314454215  6.70314454215  6.70314454215    1[6-(6,6)]
    15 -5.03431733302 -5.03431733302 -5.03431733302    1[6-(6,6)]
    16  4.96346935191  4.96346935191  4.96346935191    1[6-(6,6)]
    17  10.6155235021  10.6155235021  10.6155235021    1[6-(6,6)]
    18  5.37069510825  5.37069510825  5.37069510825    1[6-(6,6)]
    19   3.8835563123   3.8835563123   3.8835563123    1[6-(6,6)]
    20  2.18058623906  2.18058623906  2.18058623906    1[6-(6,6)]
    21  3.93134761999  3.93134761999  3.93134761999    1[6-(6,6)]
    22-0.389487360201-0.389487360201-0.389487360201    1[6-(6,6)]
    23 -2.57955690189 -2.57955690189 -2.57955690189    1[6-(6,6)]
    24  6.47344109719  6.47344109719  6.47344109719    1[6-(6,6)]
    25  5.72020759558  5.72020759558  5.72020759558    1[6-(6,6)]
    26  8.09919017412  8.09919017412  8.09919017412    1[6-(6,6)]
    27  6.93524089682  6.93524089682  6.93524089682    1[7-(6,6)]
    28  2.56486448411  2.56486448411  2.56486448411    1[7-(6,6)]
    29 -3.48726438599 -3.48726438599 -3.48726438599    1[7-(6,6)]
    30 -1.32807949055 -1.32807949055 -1.32807949055    1[6-(6,6)]
    31  3.87287149747  3.87287149747  3.87287149747    1[6-(6,6)]
    32  4.75589276785  4.75589276785  4.75589276785    1[6-(6,6)]
    33  5.05335464302  5.05335464302  5.05335464302    1[6-(6,6)]
    34  6.49556795809  6.49556795809  6.49556795809    1[6-(6,6)]
    35 0.843513807927 0.843513807927 0.843513807927    1[6-(6,6)]
    36  6.08834220175  6.08834220175  6.08834220175    1[6-(6,6)]
    37   7.5754809977   7.5754809977   7.5754809977    1[6-(6,6)]
    38 -2.16154892906 -2.16154892906 -2.16154892906    1[6-(6,6)]
    39  7.52768969001  7.52768969001  7.52768969001    1[6-(6,6)]
    40 0.408524670201 0.408524670201 0.408524670201    1[6-(6,6)]
    41  3.14044309811  3.14044309811  3.14044309811    1[6-(6,6)]
    42 0.753441097194 0.753441097194 0.753441097194    1[6-(6,6)]
    43 0.000207595582 0.000207595582 0.000207595582    1[6-(6,6)]
    44  2.37919017412  2.37919017412  2.37919017412    1[6-(6,6)]
    45  1.21524089682  1.21524089682  1.21524089682    1[7-(6,6)]
    46 -3.15513551589 -3.15513551589 -3.15513551589    1[7-(6,6)]
    47  2.23273561401  2.23273561401  2.23273561401    1[7-(6,6)]
    48  4.39192050945  4.39192050945  4.39192050945    1[6-(6,6)]
    49 -1.84712850253 -1.84712850253 -1.84712850253    1[6-(6,6)]
    50-0.964107232147-0.964107232147-0.964107232147    1[6-(6,6)]
    51   10.773354643   10.773354643   10.773354643    1[6-(6,6)]
    52 0.775567958087 0.775567958087 0.775567958087    1[6-(6,6)]
    53 -4.87648619207 -4.87648619207 -4.87648619207    1[6-(6,6)]
    54 0.368342201752 0.368342201752 0.368342201752    1[6-(6,6)]
    55   1.8554809977   1.8554809977   1.8554809977    1[6-(6,6)]
    56  3.55845107094  3.55845107094  3.55845107094    1[6-(6,6)]
    57  1.80768969001  1.80768969001  1.80768969001    1[6-(6,6)]
    58   6.1285246702   6.1285246702   6.1285246702    1[6-(6,6)]
    59  8.31859421189  8.31859421189  8.31859421189    1[6-(6,6)]
    60-0.734403787194-0.734403787194-0.734403787194    1[6-(6,6)]
    61 0.018829714418 0.018829714418 0.018829714418    1[6-(6,6)]
    62 -2.36015286412 -2.36015286412 -2.36015286412    1[6-(6,6)]
    63 -1.19620358682 -1.19620358682 -1.19620358682    1[7-(6,6)]
    64  3.17417282589  3.17417282589  3.17417282589    1[7-(6,6)]
    65  9.22630169599  9.22630169599  9.22630169599    1[7-(6,6)]
    66  7.06711680055  7.06711680055  7.06711680055    1[6-(6,6)]
    67  1.86616581253  1.86616581253  1.86616581253    1[6-(6,6)]
    68 0.983144542147 0.983144542147 0.983144542147    1[6-(6,6)]
    69 0.685682666978 0.685682666978 0.685682666978    1[6-(6,6)]
    70-0.756530648087-0.756530648087-0.756530648087    1[6-(6,6)]
    71  4.89552350207  4.89552350207  4.89552350207    1[6-(6,6)]
    72-0.349304891752-0.349304891752-0.349304891752    1[6-(6,6)]
    73  -1.8364436877  -1.8364436877  -1.8364436877    1[6-(6,6)]
    74  7.90058623906  7.90058623906  7.90058623906    1[6-(6,6)]
    75 -1.78865238001 -1.78865238001 -1.78865238001    1[6-(6,6)]
    76   5.3305126398   5.3305126398   5.3305126398    1[6-(6,6)]
    77  3.18391174436  3.18391174436  3.18391174436    6[6-(6,6),8-(58),8-(58)]
    78  3.70346567204  3.70346567204  3.70346567204    6[6-(1,6),6-(1,6),6-(8,8)]
    79  3.22605522478  3.22605522478  3.22605522478    6[1-(0),6-(1,6),6-(6,6)]
    80  4.64843706265  4.64843706265  4.64843706265    6[1-(0),6-(1,6),6-(6,6)]
    81   5.1056410866   5.1056410866   5.1056410866    6[1-(0),6-(1,6),6-(6,7)]
    82  3.68441086366  3.68441086366  3.68441086366    6[1-(0),6-(1,6),6-(6,7)]
    83  4.61962589083  4.61962589083  4.61962589083    6[6-(1,6),6-(1,6),7-(1,6)]
    84  5.09197326762  5.09197326762  5.09197326762    6[6-(6,6),7-(1,6),8-(58)]
    85  2.79338716214  2.79338716214  2.79338716214    6[6-(1,6),6-(1,6),7-(1,6)]
    86  1.52392205481  1.52392205481  1.52392205481    6[1-(0),6-(1,6),6-(6,7)]
    87  7.36646933855  7.36646933855  7.36646933855    6[6-(1,6),6-(1,6),6-(7,8)]
    88  7.13632837356  7.13632837356  7.13632837356    6[1-(0),6-(6,6),6-(6,6)]
    89  0.68762509535  0.68762509535  0.68762509535    6[6-(1,6),6-(1,6),6-(8,8)]
    90-0.436902013816-0.436902013816-0.436902013816    6[6-(6,6),8-(58),8-(58)]
    91  6.03092807647  6.03092807647  6.03092807647    6[6-(1,6),6-(1,6),6-(8,8)]
    92  6.99141009765  6.99141009765  6.99141009765    6[6-(6,6),8-(58),8-(58)]
    93  5.79193550069  5.79193550069  5.79193550069    6[6-(1,6),6-(1,6),6-(7,8)]
    94  6.63777765177  6.63777765177  6.63777765177    6[1-(0),6-(6,6),6-(6,6)]
    95  5.89312014694  5.89312014694  5.89312014694    6[1-(0),6-(1,6),6-(6,6)]
    96  5.56864711331  5.56864711331  5.56864711331    6[1-(0),6-(6,6),6-(6,6)]
    97   4.2382775767   4.2382775767   4.2382775767    6[6-(1,6),6-(1,6),7-(1,6)]
    98  4.99993994519  4.99993994519  4.99993994519    6[1-(0),6-(1,6),6-(6,7)]
    99  6.23428553892  6.23428553892  6.23428553892    6[6-(1,6),6-(1,6),6-(7,8)]
   100  5.28073997513  5.28073997513  5.28073997513    6[1-(0),6-(1,6),6-(6,6)]
   101  4.38353483234  4.38353483234  4.38353483234    6[1-(0),6-(1,6),6-(6,7)]
   102  1.99294915569  1.99294915569  1.99294915569    6[1-(0),6-(1,6),6-(6,6)]
   103  2.62628843621  2.62628843621  2.62628843621    6[6-(6,6),7-(1,6),8-(0)]
   104  3.05466287379  3.05466287379  3.05466287379    6[1-(0),6-(1,6),6-(6,7)]
   105  6.07041280977  6.07041280977  6.07041280977    6[6-(6,6),7-(1,6),8-(0)]
   106 0.477642818058 0.477642818058 0.477642818058    6[1-(0),6-(1,6),6-(6,6)]
   107 -3.16487443436 -3.16487443436 -3.16487443436    6[6-(6,6),8-(58),8-(58)]
   108 -3.68442836204 -3.68442836204 -3.68442836204    6[6-(1,6),6-(1,6),6-(8,8)]
   109 -3.20701791478 -3.20701791478 -3.20701791478    6[1-(0),6-(1,6),6-(6,6)]
   110  6.81060024735  6.81060024735  6.81060024735    6[1-(0),6-(1,6),6-(6,6)]
   111   6.3533962234   6.3533962234   6.3533962234    6[1-(0),6-(1,6),6-(6,7)]
   112  7.77462644634  7.77462644634  7.77462644634    6[1-(0),6-(1,6),6-(6,7)]
   113  6.83941141916  6.83941141916  6.83941141916    6[6-(1,6),6-(1,6),7-(1,6)]
   114  6.36706404238  6.36706404238  6.36706404238    6[6-(6,6),7-(1,6),8-(58)]
   115 -2.77434985214 -2.77434985214 -2.77434985214    6[6-(1,6),6-(1,6),7-(1,6)]
   116 -1.50488474482 -1.50488474482 -1.50488474482    6[1-(0),6-(1,6),6-(6,7)]
   117  4.09256797145  4.09256797145  4.09256797145    6[6-(1,6),6-(1,6),6-(7,8)]
   118  4.32270893644  4.32270893644  4.32270893644    6[1-(0),6-(6,6),6-(6,6)]
   119 -0.66858778535 -0.66858778535 -0.66858778535    6[6-(1,6),6-(1,6),6-(8,8)]
   120 0.455939323816 0.455939323816 0.455939323816    6[6-(6,6),8-(58),8-(58)]
   121  5.42810923353  5.42810923353  5.42810923353    6[6-(1,6),6-(1,6),6-(8,8)]
   122  4.46762721235  4.46762721235  4.46762721235    6[6-(6,6),8-(58),8-(58)]
   123  5.66710180931  5.66710180931  5.66710180931    6[6-(1,6),6-(1,6),6-(7,8)]
   124  4.82125965823  4.82125965823  4.82125965823    6[1-(0),6-(6,6),6-(6,6)]
   125  5.56591716306  5.56591716306  5.56591716306    6[1-(0),6-(1,6),6-(6,6)]
   126  5.89039019669  5.89039019669  5.89039019669    6[1-(0),6-(6,6),6-(6,6)]
   127   7.2207597333   7.2207597333   7.2207597333    6[6-(1,6),6-(1,6),7-(1,6)]
   128  6.45909736481  6.45909736481  6.45909736481    6[1-(0),6-(1,6),6-(6,7)]
   129  5.22475177108  5.22475177108  5.22475177108    6[6-(1,6),6-(1,6),6-(7,8)]
   130  6.17829733487  6.17829733487  6.17829733487    6[1-(0),6-(1,6),6-(6,6)]
   131  7.07550247766  7.07550247766  7.07550247766    6[1-(0),6-(1,6),6-(6,7)]
   132 -1.97391184569 -1.97391184569 -1.97391184569    6[1-(0),6-(1,6),6-(6,6)]
   133  8.83274887379  8.83274887379  8.83274887379    6[6-(6,6),7-(1,6),8-(0)]
   134 -3.03562556379 -3.03562556379 -3.03562556379    6[1-(0),6-(1,6),6-(6,7)]
   135  5.38862450023  5.38862450023  5.38862450023    6[6-(6,6),7-(1,6),8-(0)]
   136-0.458605508058-0.458605508058-0.458605508058    6[1-(0),6-(1,6),6-(6,6)]
   137  2.55512556564  2.55512556564  2.55512556564    6[6-(6,6),8-(58),8-(58)]
   138  2.03557163796  2.03557163796  2.03557163796    6[6-(1,6),6-(1,6),6-(8,8)]
   139  2.51298208522  2.51298208522  2.51298208522    6[1-(0),6-(1,6),6-(6,6)]
   140  1.09060024735  1.09060024735  1.09060024735    6[1-(0),6-(1,6),6-(6,6)]
   141 0.633396223403 0.633396223403 0.633396223403    6[1-(0),6-(1,6),6-(6,7)]
   142  2.05462644634  2.05462644634  2.05462644634    6[1-(0),6-(1,6),6-(6,7)]
   143  1.11941141916  1.11941141916  1.11941141916    6[6-(1,6),6-(1,6),7-(1,6)]
   144  0.64706404238  0.64706404238  0.64706404238    6[6-(6,6),7-(1,6),8-(58)]
   145  2.94565014786  2.94565014786  2.94565014786    6[6-(1,6),6-(1,6),7-(1,6)]
   146  4.21511525519  4.21511525519  4.21511525519    6[1-(0),6-(1,6),6-(6,7)]
   147 -1.62743202855 -1.62743202855 -1.62743202855    6[6-(1,6),6-(1,6),6-(7,8)]
   148 -1.39729106356 -1.39729106356 -1.39729106356    6[1-(0),6-(6,6),6-(6,6)]
   149  5.05141221465  5.05141221465  5.05141221465    6[6-(1,6),6-(1,6),6-(8,8)]
   150  6.17593932382  6.17593932382  6.17593932382    6[6-(6,6),8-(58),8-(58)]
   151-0.291890766466-0.291890766466-0.291890766466    6[6-(1,6),6-(1,6),6-(8,8)]
   152 -1.25237278765 -1.25237278765 -1.25237278765    6[6-(6,6),8-(58),8-(58)]
   153-0.052898190692-0.052898190692-0.052898190692    6[6-(1,6),6-(1,6),6-(7,8)]
   154-0.898740341774-0.898740341774-0.898740341774    6[1-(0),6-(6,6),6-(6,6)]
   155-0.154082836941-0.154082836941-0.154082836941    6[1-(0),6-(1,6),6-(6,6)]
   156 0.170390196687 0.170390196687 0.170390196687    6[1-(0),6-(6,6),6-(6,6)]
   157   1.5007597333   1.5007597333   1.5007597333    6[6-(1,6),6-(1,6),7-(1,6)]
   158 0.739097364809 0.739097364809 0.739097364809    6[1-(0),6-(1,6),6-(6,7)]
   159-0.495248228923-0.495248228923-0.495248228923    6[6-(1,6),6-(1,6),6-(7,8)]
   160  0.45829733487  0.45829733487  0.45829733487    6[1-(0),6-(1,6),6-(6,6)]
   161  1.35550247766  1.35550247766  1.35550247766    6[1-(0),6-(1,6),6-(6,7)]
   162  3.74608815431  3.74608815431  3.74608815431    6[1-(0),6-(1,6),6-(6,6)]
   163  3.11274887379  3.11274887379  3.11274887379    6[6-(6,6),7-(1,6),8-(0)]
   164  2.68437443621  2.68437443621  2.68437443621    6[1-(0),6-(1,6),6-(6,7)]
   165-0.331375499766-0.331375499766-0.331375499766    6[6-(6,6),7-(1,6),8-(0)]
   166  5.26139449194  5.26139449194  5.26139449194    6[1-(0),6-(1,6),6-(6,6)]
   167  8.90391174436  8.90391174436  8.90391174436    6[6-(6,6),8-(58),8-(58)]
   168  9.42346567204  9.42346567204  9.42346567204    6[6-(1,6),6-(1,6),6-(8,8)]
   169  8.94605522478  8.94605522478  8.94605522478    6[1-(0),6-(1,6),6-(6,6)]
   170 -1.07156293736 -1.07156293736 -1.07156293736    6[1-(0),6-(1,6),6-(6,6)]
   171-0.614358913403-0.614358913403-0.614358913403    6[1-(0),6-(1,6),6-(6,7)]
   172 -2.03558913634 -2.03558913634 -2.03558913634    6[1-(0),6-(1,6),6-(6,7)]
   173 -1.10037410917 -1.10037410917 -1.10037410917    6[6-(1,6),6-(1,6),7-(1,6)]
   174 -0.62802673238 -0.62802673238 -0.62802673238    6[6-(6,6),7-(1,6),8-(58)]
   175  8.51338716214  8.51338716214  8.51338716214    6[6-(1,6),6-(1,6),7-(1,6)]
   176  7.24392205481  7.24392205481  7.24392205481    6[1-(0),6-(1,6),6-(6,7)]
   177  1.64646933855  1.64646933855  1.64646933855    6[6-(1,6),6-(1,6),6-(7)]
   178  1.41632837356  1.41632837356  1.41632837356    6[1-(0),6-(6,6),6-(6,6)]
   179  6.40762509535  6.40762509535  6.40762509535    6[6-(1,6),6-(1,6),6-(8,8)]
   180  5.28309798618  5.28309798618  5.28309798618    6[6-(6,6),8-(58),8-(58)]
   181 0.310928076466 0.310928076466 0.310928076466    6[6-(1,6),6-(1,6),6-(8,8)]
   182  1.27141009765  1.27141009765  1.27141009765    6[6-(6,6),8-(58),8-(58)]
   183 0.071935500692 0.071935500692 0.071935500692    6[6-(1,6),6-(1,6),6-(7,8)]
   184 0.917777651774 0.917777651774 0.917777651774    6[1-(0),6-(6,6),6-(6,6)]
   185 0.173120146941 0.173120146941 0.173120146941    6[1-(0),6-(1,6),6-(6,6)]
   186-0.151352886687-0.151352886687-0.151352886687    6[1-(0),6-(6,6),6-(6,6)]
   187  -1.4817224233  -1.4817224233  -1.4817224233    6[6-(1,6),6-(1,6),7-(1,6)]
   188-0.720060054809-0.720060054809-0.720060054809    6[1-(0),6-(1,6),6-(6,7)]
   189 0.514285538923 0.514285538923 0.514285538923    6[6-(1,6),6-(1,6),6-(7,8)]
   190 -0.43926002487 -0.43926002487 -0.43926002487    6[1-(0),6-(1,6),6-(6,6)]
   191 -1.33646516766 -1.33646516766 -1.33646516766    6[1-(0),6-(1,6),6-(6,7)]
   192  7.71294915569  7.71294915569  7.71294915569    6[1-(0),6-(1,6),6-(6,6)]
   193 -3.09371156379 -3.09371156379 -3.09371156379    6[6-(6,6),7-(1,6)]
   194  8.77466287379  8.77466287379  8.77466287379    6[1-(0),6-(1,6),6-(6,7)]
   195 0.350412809766 0.350412809766 0.350412809766    6[6-(6,6),7-(1,6),8-(0)]
   196  6.19764281806  6.19764281806  6.19764281806    6[1-(0),6-(1,6),6-(6,6)]
   197   5.0213897006   5.0213897006   5.0213897006    7[1-(0),6-(6,6),6-(6,8)]
   198  3.32400000553  3.32400000553  3.32400000553    7[1-(0),6-(6,6),6-(6,8)]
   199   3.7836103989   3.7836103989   3.7836103989    7[1-(0),6-(6,6),6-(6,8)]
   200   6.4376476094   6.4376476094   6.4376476094    7[1-(0),6-(6,6),6-(6,8)]
   201  8.13503730447  8.13503730447  8.13503730447    7[1-(0),6-(6,6),6-(6,8)]
   202  -3.7645730889  -3.7645730889  -3.7645730889    7[1-(0),6-(6,6),6-(6,8)]
   203   0.7176476094   0.7176476094   0.7176476094    7[1-(0),6-(6,6),6-(6,8)]
   204  2.41503730447  2.41503730447  2.41503730447    7[1-(0),6-(6,6),6-(6,8)]
   205   1.9554269111   1.9554269111   1.9554269111    7[1-(0),6-(6,6),6-(6,8)]
   206  -0.6986102994  -0.6986102994  -0.6986102994    7[1-(0),6-(6,6),6-(6,8)]
   207 -2.39599999447 -2.39599999447 -2.39599999447    7[1-(0),6-(6),6-(6,6)]
   208   9.5036103989   9.5036103989   9.5036103989    7[1-(0),6-(6,6),6-(6,8)]
   209 -3.69731110548 -3.69731110548 -3.69731110548    8[6-(6,8),58-(8,8,8,8,8,8)]
   210  5.63994267573  5.63994267573  5.63994267573    8[6-(6,7),58-(8,8,8,8,8,8)]
   211  2.51645744404  2.51645744404  2.51645744404    8[6-(6,8),58-(8,8,8,8,8,8)]
   212  3.40368612897  3.40368612897  3.40368612897    8[6-(6,8),58-(8,8,8,8,8,8)]
   213  6.96130131967  6.96130131967  6.96130131967    8[6-(6,8),58-(8,8,8,8,8,8)]
   214 -1.62453495025 -1.62453495025 -1.62453495025    8[6-(6,8),58-(8,8,8,8,8,8)]
   215  6.93172194795  6.93172194795  6.93172194795    8[6-(6,7)]
   216-0.168138901425-0.168138901425-0.168138901425    8[6-(6,8),58-(8,8,8,8,8,8)]
   217  2.73378709996  2.73378709996  2.73378709996    8[6-(6,7)]
   218  3.71634841548  3.71634841548  3.71634841548    8[6-(6,8),58-(8,8,8,8,8,8)]
   219  5.81909463427  5.81909463427  5.81909463427    8[6-(6,7),58-(8,8,8,8,8,8)]
   220 -2.49742013404 -2.49742013404 -2.49742013404    8[6-(6,8),58-(8,8,8,8,8,8)]
   221 -3.38464881897 -3.38464881897 -3.38464881897    8[6-(6,8),58-(8,8,8,8,8,8)]
   222  4.49773599033  4.49773599033  4.49773599033    8[6-(6,8),58-(8,8,8,8,8,8)]
   223  1.64357226025  1.64357226025  1.64357226025    8[6-(6,8),58-(8,8,8,8,8,8)]
   224  4.52731536205  4.52731536205  4.52731536205    8[6-(6,7)]
   225 0.187176211425 0.187176211425 0.187176211425    8[6-(6,8),58-(8,8,8,8,8,8)]
   226  8.72525021004  8.72525021004  8.72525021004    8[6-(6,7)]
   227  9.43634841548  9.43634841548  9.43634841548    8[6-(6,8),58-(8,8,8,8,8,8)]
   228 0.099094634273 0.099094634273 0.099094634273    8[6-(6,7),58-(8,8,8,8,8,8)]
   229  3.22257986596  3.22257986596  3.22257986596    8[6-(6,8),58-(8,8,8,8,8,8)]
   230  2.33535118103  2.33535118103  2.33535118103    8[6-(6,8),58-(8,8,8,8,8,8)]
   231 -1.22226400967 -1.22226400967 -1.22226400967    8[6-(6,8),58-(8,8,8,8,8,8)]
   232  7.36357226025  7.36357226025  7.36357226025    8[6-(6,8),58-(8,8,8,8,8,8)]
   233 -1.19268463795 -1.19268463795 -1.19268463795    8[6-(6,7)]
   234  5.90717621142  5.90717621142  5.90717621142    8[6-(6,8),58-(8,8,8,8,8,8)]
   235  3.00525021004  3.00525021004  3.00525021004    8[6-(6,7)]
   236  2.02268889452  2.02268889452  2.02268889452    8[6-(6,8),58-(8,8,8,8,8,8)]
   237-0.080057324273-0.080057324273-0.080057324273    8[6-(6,7),58-(8,8,8,8,8,8)]
   238  8.23645744404  8.23645744404  8.23645744404    8[6-(6,8),58-(8,8,8,8,8,8)]
   239  9.12368612897  9.12368612897  9.12368612897    8[6-(6,8),58-(8,8,8,8,8,8)]
   240  1.24130131967  1.24130131967  1.24130131967    8[6-(6,8),58-(8,8,8,8,8,8)]
   241  4.09546504975  4.09546504975  4.09546504975    8[6-(6,8),58-(8,8,8,8,8,8)]
   242  1.21172194795  1.21172194795  1.21172194795    8[6-(6,7)]
   243  5.55186109857  5.55186109857  5.55186109857    8[6-(6,8),58-(8,8,8,8,8,8)]
