# Supplementary material for: A collection of forcefield precursors for metal–organic frameworks
Source: RSC Adv. 2019 Nov 13;9(63):36492–507. doi: 10.1039/c9ra07327b (PMC9075174; doi:10.1039/c9ra07327b)
Supplement: RA-009-C9RA07327B-s3270 [file RA-009-C9RA07327B-s3270.txt]

VARJEF_clean

17.2926    0.00000000    0.00000000
0.0    17.2926    0.00000000
0.0    0.0    22.8962

     1            0.0            0.0            0.0    26[7-(6),7-(6),7-(6),7-(6),7-(6,6),7-(6,6)]
     2         8.6463         8.6463         8.6463    26[7-(6),7-(6),7-(6),7-(6),7-(6,6),7-(6,6)]
     3         8.6463         8.6463         8.6463    26[7-(6),7-(6),7-(6),7-(6),7-(6,6),7-(6,6)]
     4            0.0            0.0            0.0    26[7-(6),7-(6),7-(6),7-(6),7-(6,6),7-(6,6)]
     5            0.0            0.0            0.0    26[7-(6),7-(6),7-(6),7-(6),7-(6,6),7-(6,6)]
     6         8.6463         8.6463         8.6463    26[7-(6),7-(6),7-(6),7-(6),7-(6,6),7-(6,6)]
     7         8.6463         8.6463         8.6463    26[7-(6),7-(6),7-(6),7-(6),7-(6,6)]
     8            0.0            0.0            0.0    26[7-(6),7-(6),7-(6),7-(6),7-(6,6),7-(6,6)]
     9    14.86990674    14.86990674    14.86990674    1[6-(6,6)]
    10    14.86817748    14.86817748    14.86817748    1[6-(6,6)]
    11    11.05688844    11.05688844    11.05688844    1[6-(6,6)]
    12    11.01365694    11.01365694    11.01365694    1[6-(6,6)]
    13     1.76557446     1.76557446     1.76557446    1[6-(6,7)]
    14     1.79670114     1.79670114     1.79670114    1[6-(6,6)]
    15     1.17935532     1.17935532     1.17935532    1[6-(6,6)]
    16      1.1672505      1.1672505      1.1672505    1[6-(6,7)]
    17     9.67693896     9.67693896     9.67693896    1[6-(6,7)]
    18     9.71498268     9.71498268     9.71498268    1[6-(6,6)]
    19    10.41706224    10.41706224    10.41706224    1[6-(6,6)]
    20    10.36345518    10.36345518    10.36345518    1[6-(6,7)]
    21     2.42269326     2.42269326     2.42269326    1[6-(6,6)]
    22     2.42442252     2.42442252     2.42442252    1[6-(6,6)]
    23     6.23571156     6.23571156     6.23571156    1[6-(6,6)]
    24     6.27894306     6.27894306     6.27894306    1[6-(6,6)]
    25    15.52702554    15.52702554    15.52702554    1[6-(6,7)]
    26    15.49589886    15.49589886    15.49589886    1[6-(6,6)]
    27    16.11324468    16.11324468    16.11324468    1[6-(6,6)]
    28     16.1253495     16.1253495     16.1253495    1[6-(6,7)]
    29     7.61566104     7.61566104     7.61566104    1[6-(6,7)]
    30     7.57761732     7.57761732     7.57761732    1[6-(6,6)]
    31     6.87553776     6.87553776     6.87553776    1[6-(6,6)]
    32     6.92914482     6.92914482     6.92914482    1[6-(6,7)]
    33    14.20760016    14.20760016    14.20760016    1[6-(6,6)]
    34    11.91633066    11.91633066    11.91633066    1[6-(6,6)]
    35    11.69671464    11.69671464    11.69671464    1[6-(6,6)]
    36     13.9810671     13.9810671     13.9810671    1[6-(6,6)]
    37     16.4452626     16.4452626     16.4452626    1[6-(6,7)]
    38    16.36398738    16.36398738    16.36398738    1[6-(6,6)]
    39    15.63942744    15.63942744    15.63942744    1[6-(6,6)]
    40    15.71378562    15.71378562    15.71378562    1[6-(6,7)]
    41    15.63423966    15.63423966    15.63423966    1[6-(6,7)]
    42    15.56506926    15.56506926    15.56506926    1[6-(6,6)]
    43     16.3155681     16.3155681     16.3155681    1[6-(6,6)]
    44    16.33804848    16.33804848    16.33804848    1[6-(6,7)]
    45     3.08499984     3.08499984     3.08499984    1[6-(6,6)]
    46     5.37626934     5.37626934     5.37626934    1[6-(6,6)]
    47     5.59588536     5.59588536     5.59588536    1[6-(6,6)]
    48      3.3115329      3.3115329      3.3115329    1[6-(6,6)]
    49      0.8473374      0.8473374      0.8473374    1[6-(6,7)]
    50     0.92861262     0.92861262     0.92861262    1[6-(6,6)]
    51     1.65317256     1.65317256     1.65317256    1[6-(6,6)]
    52     1.57881438     1.57881438     1.57881438    1[6-(6,7)]
    53     1.65836034     1.65836034     1.65836034    1[6-(6,7)]
    54     1.72753074     1.72753074     1.72753074    1[6-(6,6)]
    55      0.9770319      0.9770319      0.9770319    1[6-(6,6)]
    56     0.95455152     0.95455152     0.95455152    1[6-(6,7)]
    57    11.06899326    11.06899326    11.06899326    1[6-(6,6)]
    58    11.07072252    11.07072252    11.07072252    1[6-(6,6)]
    59    14.88201156    14.88201156    14.88201156    1[6-(6,6)]
    60    14.92524306    14.92524306    14.92524306    1[6-(6,6)]
    61     6.88072554     6.88072554     6.88072554    1[6-(6,7)]
    62     6.84959886     6.84959886     6.84959886    1[6-(6,6)]
    63     7.46694468     7.46694468     7.46694468    1[6-(6,6)]
    64      7.4790495      7.4790495      7.4790495    1[6-(6,7)]
    65    16.26196104    16.26196104    16.26196104    1[6-(6,7)]
    66    16.22391732    16.22391732    16.22391732    1[6-(6,6)]
    67    15.52183776    15.52183776    15.52183776    1[6-(6,6)]
    68    15.57544482    15.57544482    15.57544482    1[6-(6,7)]
    69     6.22360674     6.22360674     6.22360674    1[6-(6,6)]
    70     6.22187748     6.22187748     6.22187748    1[6-(6,6)]
    71     2.41058844     2.41058844     2.41058844    1[6-(6,6)]
    72     2.36735694     2.36735694     2.36735694    1[6-(6,6)]
    73    10.41187446    10.41187446    10.41187446    1[6-(6,7)]
    74    10.44300114    10.44300114    10.44300114    1[6-(6,6)]
    75     9.82565532     9.82565532     9.82565532    1[6-(6,6)]
    76      9.8135505      9.8135505      9.8135505    1[6-(6,7)]
    77     1.03063896     1.03063896     1.03063896    1[6-(6,7)]
    78     1.06868268     1.06868268     1.06868268    1[6-(6,6)]
    79     1.77076224     1.77076224     1.77076224    1[6-(6,6)]
    80     1.71715518     1.71715518     1.71715518    1[6-(6,7)]
    81    11.73129984    11.73129984    11.73129984    1[6-(6,6)]
    82    14.02256934    14.02256934    14.02256934    1[6-(6,6)]
    83    14.24218536    14.24218536    14.24218536    1[6-(6,6)]
    84     11.9578329     11.9578329     11.9578329    1[6-(6,6)]
    85      9.4936374      9.4936374      9.4936374    1[6-(6,7)]
    86     9.57491262     9.57491262     9.57491262    1[6-(6,6)]
    87    10.29947256    10.29947256    10.29947256    1[6-(6,6)]
    88    10.22511438    10.22511438    10.22511438    1[6-(6)]
    89    10.30466034    10.30466034    10.30466034    1[6-(6,7)]
    90    10.37383074    10.37383074    10.37383074    1[6-(6,6)]
    91      9.6233319      9.6233319      9.6233319    1[6-(6,6)]
    92     9.60085152     9.60085152     9.60085152    1[6-(6,7)]
    93     5.56130016     5.56130016     5.56130016    1[6-(6,6)]
    94     3.27003066     3.27003066     3.27003066    1[6-(6,6)]
    95     3.05041464     3.05041464     3.05041464    1[6-(6,6)]
    96      5.3347671      5.3347671      5.3347671    1[6-(6,6)]
    97      7.7989626      7.7989626      7.7989626    1[6-(6,7)]
    98     7.71768738     7.71768738     7.71768738    1[6-(6,6)]
    99     6.99312744     6.99312744     6.99312744    1[6-(6,6)]
   100     7.06748562     7.06748562     7.06748562    1[6-(6)]
   101     6.98793966     6.98793966     6.98793966    1[6-(6,7)]
   102     6.91876926     6.91876926     6.91876926    1[6-(6,6)]
   103      7.6692681      7.6692681      7.6692681    1[6-(6,6)]
   104     7.69174848     7.69174848     7.69174848    1[6-(6,7)]
   105    14.13064809    14.13064809    14.13064809    6[6-(6,6),7-(26)]
   106    12.94610499    12.94610499    12.94610499    6[6-(6,6),6-(7),6-(7)]
   107   11.775741822   11.775741822   11.775741822    6[6-(6,6),7-(26)]
   108    12.95561592    12.95561592    12.95561592    6[6-(1,6),6-(1,6),6-(6,6)]
   109   14.078251512   14.078251512   14.078251512    6[1-(0),6-(1,6),6-(6,6)]
   110   14.082920514   14.082920514   14.082920514    6[1-(0),6-(1,6),6-(6,6)]
   111   12.960111996   12.960111996   12.960111996    6[6-(1,6),6-(1,6),6-(6,6)]
   112    11.82554451    11.82554451    11.82554451    6[1-(0),6-(1,6),6-(6,6)]
   113   11.809635318   11.809635318   11.809635318    6[1-(0),6-(1,6),6-(6,6)]
   114   12.957691032   12.957691032   12.957691032    6[6-(6,6),6-(7),6-(7)]
   115   11.813093838   11.813093838   11.813093838    6[6-(6,6),7-(26)]
   116   14.151917988   14.151917988   14.151917988    6[6-(6,6),7-(26)]
   117    1.025278254    1.025278254    1.025278254    6[1-(0),6-(1,6),7-(6,26)]
   118    1.056059082    1.056059082    1.056059082    6[1-(0),6-(1,7),6-(6,6)]
   119    0.695508372    0.695508372    0.695508372    6[1-(0),6-(1,7),6-(6,6)]
   120    0.674238474    0.674238474    0.674238474    6[1-(0),6-(1,6),7-(6,26)]
   121    9.244969812    9.244969812    9.244969812    6[1-(0),6-(1,6),7-(6,26)]
   122    9.273329676    9.273329676    9.273329676    6[1-(0),6-(1,7),6-(6,6)]
   123    9.684374778    9.684374778    9.684374778    6[1-(0),6-(1,7),6-(6,6)]
   124     9.64754154     9.64754154     9.64754154    6[1-(0),6-(1,6),7-(6,26)]
   125     3.16195191     3.16195191     3.16195191    6[6-(6,6),7-(26)]
   126     4.34649501     4.34649501     4.34649501    6[6-(6,6),6-(7),6-(7)]
   127    5.516858178    5.516858178    5.516858178    6[6-(6,6),7-(26)]
   128     4.33698408     4.33698408     4.33698408    6[6-(1,6),6-(1,6),6-(6,6)]
   129    3.214348488    3.214348488    3.214348488    6[1-(0),6-(1,6),6-(6,6)]
   130    3.209679486    3.209679486    3.209679486    6[1-(0),6-(1,6),6-(6,6)]
   131    4.332488004    4.332488004    4.332488004    6[6-(1,6),6-(1,6),6-(6,6)]
   132     5.46705549     5.46705549     5.46705549    6[1-(0),6-(1,6),6-(6,6)]
   133    5.482964682    5.482964682    5.482964682    6[1-(0),6-(1,6),6-(6,6)]
   134    4.334908968    4.334908968    4.334908968    6[6-(6,6),6-(7),6-(7)]
   135    5.479506162    5.479506162    5.479506162    6[6-(6,6),7-(26)]
   136    3.140682012    3.140682012    3.140682012    6[6-(6,6),7-(26)]
   137   16.267321746   16.267321746   16.267321746    6[1-(0),6-(1,6),7-(6,26)]
   138   16.236540918   16.236540918   16.236540918    6[1-(0),6-(1,7),6-(6,6)]
   139   16.597091628   16.597091628   16.597091628    6[1-(0),6-(1,7),6-(6,6)]
   140   16.618361526   16.618361526   16.618361526    6[1-(0),6-(1,6),7-(6,26)]
   141    8.047630188    8.047630188    8.047630188    6[1-(0),6-(1,6),7-(6,26)]
   142    8.019270324    8.019270324    8.019270324    6[1-(0),6-(1,7),6-(6,6)]
   143    7.608225222    7.608225222    7.608225222    6[1-(0),6-(1,7),6-(6,6)]
   144     7.64505846     7.64505846     7.64505846    6[1-(0),6-(1,6),7-(6,26)]
   145   16.546078458   16.546078458   16.546078458    6[6-(6,6),7-(26)]
   146    15.81840585    15.81840585    15.81840585    6[6-(6,6),6-(7),6-(7)]
   147   16.457886198   16.457886198   16.457886198    6[6-(6,6),7-(26)]
   148   14.387270274   14.387270274   14.387270274    6[6-(1,6),6-(1,6),6-(6,6)]
   149    13.71216717    13.71216717    13.71216717    6[1-(0),6-(1,6),6-(6,6)]
   150    12.33913473    12.33913473    12.33913473    6[1-(0),6-(1,6),6-(6,6)]
   151    11.58863589    11.58863589    11.58863589    6[6-(1,6),6-(1,6),6-(6,6)]
   152   12.213071676   12.213071676   12.213071676    6[1-(0),6-(1,6),6-(6,6)]
   153   13.571059554   13.571059554   13.571059554    6[1-(0),6-(1,6),6-(6,6)]
   154    10.09455525    10.09455525    10.09455525    6[6-(6,6),6-(7),6-(7)]
   155    9.378295758    9.378295758    9.378295758    6[6-(6,6),7-(26)]
   156     9.45559368     9.45559368     9.45559368    6[6-(6,6),7-(26)]
   157   16.792670934   16.792670934   16.792670934    6[1-(0),6-(1,6),7-(6,26)]
   158   16.755318918   16.755318918   16.755318918    6[1-(0),6-(1,7),6-(6,6)]
   159   16.323522696   16.323522696   16.323522696    6[1-(0),6-(1,7),6-(6,6)]
   160   16.370385642   16.370385642   16.370385642    6[1-(0),6-(1,6),7-(6,26)]
   161   16.329748032   16.329748032   16.329748032    6[1-(0),6-(1,6),7-(6,26)]
   162    16.27925364    16.27925364    16.27925364    6[1-(0),6-(1,7),6-(6,6)]
   163   16.722117126   16.722117126   16.722117126    6[1-(0),6-(1,7),6-(6,6)]
   164    16.73404902    16.73404902    16.73404902    6[1-(0),6-(1,6),7-(6,26)]
   165    0.746521542    0.746521542    0.746521542    6[6-(6,6),7-(26)]
   166     1.47419415     1.47419415     1.47419415    6[6-(6,6),6-(7),6-(7)]
   167    0.834713802    0.834713802    0.834713802    6[6-(6,6),7-(26)]
   168    2.905329726    2.905329726    2.905329726    6[6-(1,6),6-(1,6),6-(6,6)]
   169     3.58043283     3.58043283     3.58043283    6[1-(0),6-(1,6),6-(6,6)]
   170     4.95346527     4.95346527     4.95346527    6[1-(0),6-(1,6),6-(6,6)]
   171     5.70396411     5.70396411     5.70396411    6[6-(1,6),6-(1,6),6-(6,6)]
   172    5.079528324    5.079528324    5.079528324    6[1-(0),6-(1,6),6-(6,6)]
   173    3.721540446    3.721540446    3.721540446    6[1-(0),6-(1,6),6-(6,6)]
   174     7.19804475     7.19804475     7.19804475    6[6-(6,6),6-(7),6-(7)]
   175    7.914304242    7.914304242    7.914304242    6[6-(6,6),7-(26)]
   176     7.83700632     7.83700632     7.83700632    6[6-(6,6),7-(26)]
   177    0.499929066    0.499929066    0.499929066    6[1-(0),6-(1,6),7-(6,26)]
   178    0.537281082    0.537281082    0.537281082    6[1-(0),6-(1,7),6-(6,6)]
   179    0.969077304    0.969077304    0.969077304    6[1-(0),6-(1,7),6-(6,6)]
   180    0.922214358    0.922214358    0.922214358    6[1-(0),6-(1,6),7-(6,26)]
   181    0.962851968    0.962851968    0.962851968    6[1-(0),6-(1,6),7-(6,26)]
   182     1.01334636     1.01334636     1.01334636    6[1-(0),6-(1,7),6-(6,6)]
   183    0.570482874    0.570482874    0.570482874    6[1-(0),6-(1,7),6-(6,6)]
   184     0.55855098     0.55855098     0.55855098    6[1-(0),6-(1,6),7-(6,26)]
   185    11.80825191    11.80825191    11.80825191    6[6-(6,6),7-(26)]
   186    12.99279501    12.99279501    12.99279501    6[6-(6,6),6-(7),6-(7)]
   187   14.163158178   14.163158178   14.163158178    6[6-(6,6),7-(26)]
   188    12.98328408    12.98328408    12.98328408    6[6-(1,6),6-(1,6),6-(6,6)]
   189   11.860648488   11.860648488   11.860648488    6[1-(0),6-(1,6),6-(6,6)]
   190   11.855979486   11.855979486   11.855979486    6[1-(0),6-(1,6),6-(6,6)]
   191   12.978788004   12.978788004   12.978788004    6[6-(1,6),6-(1,6),6-(6,6)]
   192    14.11335549    14.11335549    14.11335549    6[1-(0),6-(1,6),6-(6,6)]
   193   14.129264682   14.129264682   14.129264682    6[1-(0),6-(1,6),6-(6,6)]
   194   12.981208968   12.981208968   12.981208968    6[6-(6,6),6-(7),6-(7)]
   195   14.125806162   14.125806162   14.125806162    6[6-(6,6),7-(26)]
   196   11.786982012   11.786982012   11.786982012    6[6-(6,6),7-(26)]
   197    7.621021746    7.621021746    7.621021746    6[1-(0),6-(1,6),7-(6,26)]
   198    7.590240918    7.590240918    7.590240918    6[1-(0),6-(1,7),6-(6,6)]
   199    7.950791628    7.950791628    7.950791628    6[1-(0),6-(1,7),6-(6,6)]
   200    7.972061526    7.972061526    7.972061526    6[1-(0),6-(1,6),7-(6,26)]
   201   16.693930188   16.693930188   16.693930188    6[1-(0),6-(1,6),7-(6,26)]
   202   16.665570324   16.665570324   16.665570324    6[1-(0),6-(1,7),6-(6,6)]
   203   16.254525222   16.254525222   16.254525222    6[1-(0),6-(1,7),6-(6,6)]
   204    16.29135846    16.29135846    16.29135846    6[1-(0),6-(1,6),7-(6,26)]
   205     5.48434809     5.48434809     5.48434809    6[6-(6,6),7-(26)]
   206     4.29980499     4.29980499     4.29980499    6[6-(6,6),6-(7),6-(7)]
   207    3.129441822    3.129441822    3.129441822    6[6-(6,6),7-(26)]
   208     4.30931592     4.30931592     4.30931592    6[6-(1,6),6-(1,6),6-(6,6)]
   209    5.431951512    5.431951512    5.431951512    6[1-(0),6-(1,6),6-(6,6)]
   210    5.436620514    5.436620514    5.436620514    6[1-(0),6-(1,6),6-(6,6)]
   211    4.313811996    4.313811996    4.313811996    6[6-(1,6),6-(1,6),6-(6,6)]
   212     3.17924451     3.17924451     3.17924451    6[1-(0),6-(1,6),6-(6,6)]
   213    3.163335318    3.163335318    3.163335318    6[1-(0),6-(1,6),6-(6,6)]
   214    4.311391032    4.311391032    4.311391032    6[6-(6,6),6-(7),6-(7)]
   215    3.166793838    3.166793838    3.166793838    6[6-(6,6),7-(26)]
   216    5.505617988    5.505617988    5.505617988    6[6-(6,6),7-(26)]
   217    9.671578254    9.671578254    9.671578254    6[1-(0),6-(1,6),7-(6,26)]
   218    9.702359082    9.702359082    9.702359082    6[1-(0),6-(1,7),6-(6,6)]
   219    9.341808372    9.341808372    9.341808372    6[1-(0),6-(1,7),6-(6,6)]
   220    9.320538474    9.320538474    9.320538474    6[1-(0),6-(1,6),7-(6,26)]
   221    0.598669812    0.598669812    0.598669812    6[1-(0),6-(1,6),7-(6,26)]
   222    0.627029676    0.627029676    0.627029676    6[1-(0),6-(1,7),6-(6,6)]
   223    1.038074778    1.038074778    1.038074778    6[1-(0),6-(1,7),6-(6,6)]
   224     1.00124154     1.00124154     1.00124154    6[1-(0),6-(1,6),7-(6,26)]
   225    9.392821542    9.392821542    9.392821542    6[6-(6,6),7-(26)]
   226    10.12049415    10.12049415    10.12049415    6[6-(6,6),6-(7),6-(7)]
   227    9.481013802    9.481013802    9.481013802    6[6-(6,6),7-(26)]
   228   11.551629726   11.551629726   11.551629726    6[6-(1,6),6-(1,6),6-(6,6)]
   229    12.22673283    12.22673283    12.22673283    6[1-(0),6-(1,6),6-(6,6)]
   230    13.59976527    13.59976527    13.59976527    6[1-(0),6-(1,6),6-(6,6)]
   231    14.35026411    14.35026411    14.35026411    6[6-(1,6),6-(1,6),6-(6,6)]
   232   13.725828324   13.725828324   13.725828324    6[1-(0),6-(1,6),6-(6,6)]
   233   12.367840446   12.367840446   12.367840446    6[1-(0),6-(1,6),6-(6,6)]
   234    15.84434475    15.84434475    15.84434475    6[6-(6,6),6-(7),6-(7)]
   235   16.560604242   16.560604242   16.560604242    6[6-(6,6),7-(26)]
   236    16.48330632    16.48330632    16.48330632    6[6-(6,6),7-(26)]
   237    9.146229066    9.146229066    9.146229066    6[1-(0),6-(1,6),7-(6,26)]
   238    9.183581082    9.183581082    9.183581082    6[1-(0),6-(1,7),6-(6,6)]
   239    9.615377304    9.615377304    9.615377304    6[1-(0),6-(1),6-(6,6)]
   240    9.568514358    9.568514358    9.568514358    6[1-(0),6-(1,6)]
   241    9.609151968    9.609151968    9.609151968    6[1-(0),6-(1,6),7-(6,26)]
   242     9.65964636     9.65964636     9.65964636    6[1-(0),6-(1,7),6-(6,6)]
   243    9.216782874    9.216782874    9.216782874    6[1-(0),6-(1,7),6-(6,6)]
   244     9.20485098     9.20485098     9.20485098    6[1-(0),6-(1,6),7-(6,26)]
   245    7.899778458    7.899778458    7.899778458    6[6-(6,6),7-(26)]
   246     7.17210585     7.17210585     7.17210585    6[6-(6,6),6-(7),6-(7)]
   247    7.811586198    7.811586198    7.811586198    6[6-(6,6),7-(26)]
   248    5.740970274    5.740970274    5.740970274    6[6-(1,6),6-(1,6),6-(6,6)]
   249     5.06586717     5.06586717     5.06586717    6[1-(0),6-(1,6),6-(6,6)]
   250     3.69283473     3.69283473     3.69283473    6[1-(0),6-(1,6),6-(6,6)]
   251     2.94233589     2.94233589     2.94233589    6[6-(1,6),6-(1,6),6-(6,6)]
   252    3.566771676    3.566771676    3.566771676    6[1-(0),6-(1,6),6-(6,6)]
   253    4.924759554    4.924759554    4.924759554    6[1-(0),6-(1,6),6-(6,6)]
   254     1.44825525     1.44825525     1.44825525    6[6-(6,6),6-(7),6-(7)]
   255    0.731995758    0.731995758    0.731995758    6[6-(6,6),7-(26)]
   256     0.80929368     0.80929368     0.80929368    6[6-(6,6),7-(26)]
   257    8.146370934    8.146370934    8.146370934    6[1-(0),6-(1,6),7-(6,26)]
   258    8.109018918    8.109018918    8.109018918    6[1-(0),6-(1,7),6-(6,6)]
   259    7.677222696    7.677222696    7.677222696    6[1-(0),6-(1),6-(6,6)]
   260    7.724085642    7.724085642    7.724085642    6[1-(0),6-(1,6)]
   261    7.683448032    7.683448032    7.683448032    6[1-(0),6-(1,6),7-(6,26)]
   262     7.63295364     7.63295364     7.63295364    6[1-(0),6-(1,7),6-(6,6)]
   263    8.075817126    8.075817126    8.075817126    6[1-(0),6-(1,7),6-(6,6)]
   264     8.08774902     8.08774902     8.08774902    6[1-(0),6-(1,6),7-(6,26)]
   265         8.6463         8.6463         8.6463    6[6-(1,6),6-(1,6),6-(6,6)]
   266         8.6463         8.6463         8.6463    6[6-(1,6),6-(1,6),6-(6,6)]
   267            0.0            0.0            0.0    6[6-(1,6),6-(1,6),6-(6,6)]
   268            0.0            0.0            0.0    6[6-(1,6),6-(1,6),6-(6,6)]
   269            0.0            0.0            0.0    6[6-(1,6),6-(1,6),6-(6,6)]
   270            0.0            0.0            0.0    6[6-(1,6),6-(1,6),6-(6,6)]
   271         8.6463         8.6463         8.6463    6[6-(1,6),6-(1,6),6-(6,6)]
   272         8.6463         8.6463         8.6463    6[6-(1,6),6-(1,6),6-(6,6)]
   273            0.0            0.0            0.0    6[6-(1,6),6-(1,6),6-(6,6)]
   274            0.0            0.0            0.0    6[6-(1,6),6-(1,6),6-(6,6)]
   275            0.0            0.0            0.0    6[6-(1,6),6-(1,6),6-(6,6)]
   276            0.0            0.0            0.0    6[6-(1,6),6-(1,6),6-(6,6)]
   277         8.6463         8.6463         8.6463    6[6-(1,6),6-(1,6),6-(6,6)]
   278         8.6463         8.6463         8.6463    6[6-(1,6),6-(1,6),6-(6,6)]
   279         8.6463         8.6463         8.6463    6[6-(1,6),6-(1,6),6-(6,6)]
   280         8.6463         8.6463         8.6463    6[6-(1,6),6-(1,6),6-(6,6)]
   281    15.16301631    15.16301631    15.16301631    7[6-(6),26-(7,7,7,7,7)]
   282   10.758418164   10.758418164   10.758418164    7[6-(6),26-(7,7,7,7,7)]
   283   15.188609358   15.188609358   15.188609358    7[6-(6),26-(7,7,7,7,7)]
   284    10.77588369    10.77588369    10.77588369    7[6-(6),26-(7,7,7,7)]
   285     2.12958369     2.12958369     2.12958369    7[6-(6),26-(7,7,7,7,7)]
   286    6.534181836    6.534181836    6.534181836    7[6-(6),26-(7,7,7,7,7)]
   287    2.103990642    2.103990642    2.103990642    7[6-(6),26-(7,7,7,7,7)]
   288     6.51671631     6.51671631     6.51671631    7[6-(6),26-(7,7,7,7)]
   289   17.026985664   17.026985664   17.026985664    7[6-(6),26-(7,7,7,7,7)]
   290   16.885013418   16.885013418   16.885013418    7[6-(6),26-(7,7,7,7,7)]
   291    9.017745048    9.017745048    9.017745048    7[6-(6),26-(7,7,7,7,7)]
   292    8.893757106    8.893757106    8.893757106    7[6-(6),26-(7,7,7,7)]
   293    0.265614336    0.265614336    0.265614336    7[6-(6),26-(7,7,7,7,7)]
   294    0.407586582    0.407586582    0.407586582    7[6-(6),26-(7,7,7,7,7)]
   295    8.274854952    8.274854952    8.274854952    7[6-(6),26-(7,7,7,7,7)]
   296    8.398842894    8.398842894    8.398842894    7[6-(6),26-(7,7,7,7)]
   297    10.77588369    10.77588369    10.77588369    7[6-(6),26-(7,7,7,7,7)]
   298   15.180481836   15.180481836   15.180481836    7[6-(6),26-(7,7,7,7,7)]
   299   10.750290642   10.750290642   10.750290642    7[6-(6),26-(7,7,7,7,7)]
   300    15.16301631    15.16301631    15.16301631    7[6-(6),26-(7,7,7,7,7)]
   301     6.51671631     6.51671631     6.51671631    7[6-(6),26-(7,7,7,7,7)]
   302    2.112118164    2.112118164    2.112118164    7[6-(6),26-(7,7,7,7,7)]
   303    6.542309358    6.542309358    6.542309358    7[6-(6),26-(7,7,7,7,7)]
   304     2.12958369     2.12958369     2.12958369    7[6-(6),26-(7,7,7,7,7)]
   305    8.911914336    8.911914336    8.911914336    7[6-(6),26-(7,7,7,7,7)]
   306    9.053886582    9.053886582    9.053886582    7[6-(6),26-(7,7,7,7,7)]
   307   16.921154952   16.921154952   16.921154952    7[6-(6),26-(7,7,7,7,7)]
   308   17.045142894   17.045142894   17.045142894    7[6-(6),26-(7,7,7,7,7)]
   309    8.380685664    8.380685664    8.380685664    7[6-(6),26-(7,7,7,7,7)]
   310    8.238713418    8.238713418    8.238713418    7[6-(6),26-(7,7,7,7,7)]
   311    0.371445048    0.371445048    0.371445048    7[6-(6),26-(7,7,7,7,7)]
   312    0.247457106    0.247457106    0.247457106    7[6-(6),26-(7,7,7,7,7)]
   313         8.6463         8.6463         8.6463    7[6-(1,6),6-(1,6),26-(7,7,7,7,7)]
   314         8.6463         8.6463         8.6463    7[6-(1,6),6-(1,6),26-(7,7,7,7,7)]
   315            0.0            0.0            0.0    7[6-(1,6),6-(1,6),26-(7,7,7,7,7)]
   316            0.0            0.0            0.0    7[6-(1,6),6-(1,6),26-(7,7,7,7,7)]
   317            0.0            0.0            0.0    7[6-(1,6),6-(1,6),26-(7,7,7,7,7)]
   318            0.0            0.0            0.0    7[6-(1,6),6-(1,6),26-(7,7,7,7,7)]
   319         8.6463         8.6463         8.6463    7[6-(1,6),6-(1,6),26-(7,7,7,7,7)]
   320         8.6463         8.6463         8.6463    7[6-(1,6),6-(1,6),26-(7,7,7,7,7)]
   321            0.0            0.0            0.0    7[6-(1,6),6-(1,6),26-(7,7,7,7,7)]
   322            0.0            0.0            0.0    7[6-(1,6),6-(1,6),26-(7,7,7,7,7)]
   323            0.0            0.0            0.0    7[6-(1,6),6-(1,6),26-(7,7,7,7,7)]
   324            0.0            0.0            0.0    7[6-(1,6),6-(1,6),26-(7,7,7,7,7)]
   325         8.6463         8.6463         8.6463    7[6-(1,6),6-(1,6),26-(7,7,7,7,7)]
   326         8.6463         8.6463         8.6463    7[6-(1,6),6-(1,6),26-(7,7,7,7)]
   327         8.6463         8.6463         8.6463    7[6-(1,6),6-(1,6),26-(7,7,7,7,7)]
