# Supplementary material for: A collection of forcefield precursors for metal–organic frameworks
Source: RSC Adv. 2019 Nov 13;9(63):36492–507. doi: 10.1039/c9ra07327b (PMC9075174; doi:10.1039/c9ra07327b)
Supplement: RA-009-C9RA07327B-s3271 [file RA-009-C9RA07327B-s3271.txt]

VEDFAN_clean

11.4398    0.00000000    0.00000000
0.0    13.2955    0.00000000
0.0    0.0    26.2483

     1    6.568275568    6.568275568    6.568275568    27[7-(6,6),7-(6,6),8-(6),8-(6),8-(6)]
     2    3.637513206    3.637513206    3.637513206    27[7-(6,6),8-(1,1),8-(6),8-(6),8-(6)]
     3   10.591424432   10.591424432   10.591424432    27[7-(6,6),7-(6,6),8-(6),8-(6),8-(6)]
     4    2.082386794    2.082386794    2.082386794    27[7-(6,6),8-(1,1),8-(6),8-(6),8-(6)]
     5    4.871524432    4.871524432    4.871524432    27[7-(6,6),7-(6,6),8-(6),8-(6),8-(6)]
     6    7.802286794    7.802286794    7.802286794    27[7-(6,6),8-(1,1),8-(6),8-(6),8-(6)]
     7    0.848375568    0.848375568    0.848375568    27[7-(6,6),7-(6,6),8-(6),8-(6)]
     8    9.357413206    9.357413206    9.357413206    27[7-(6,6),8-(1,1),8-(6),8-(6),8-(6)]
     9     3.93757916     3.93757916     3.93757916    1[8-(1,27)]
    10     4.38945126     4.38945126     4.38945126    1[8-(1,27)]
    11     8.75373496     8.75373496     8.75373496    1[6-(6,7)]
    12     11.0451269     11.0451269     11.0451269    1[6-(6,6)]
    13    11.32654598    11.32654598    11.32654598    1[6-(6,6)]
    14     9.02142628     9.02142628     9.02142628    1[6-(6,7)]
    15     9.93203436     9.93203436     9.93203436    1[6-(6,7)]
    16      8.9516435      8.9516435      8.9516435    1[6-(6,6)]
    17       5.433905       5.433905       5.433905    1[6-(6,6)]
    18      6.4920865      6.4920865      6.4920865    1[6-(6,7)]
    19     4.17781496     4.17781496     4.17781496    1[6-(6,6)]
    20     4.19611864     4.19611864     4.19611864    1[6-(6,7)]
    21      6.0745338      6.0745338      6.0745338    1[6-(6,7)]
    22     6.20380354     6.20380354     6.20380354    1[6-(6,6)]
    23     8.65535268     8.65535268     8.65535268    1[6-(6,6)]
    24     9.62544772     9.62544772     9.62544772    1[6-(6,7)]
    25     7.16245878     7.16245878     7.16245878    1[6-(6,7)]
    26     6.01962276     6.01962276     6.01962276    1[6-(6,6)]
    27     1.78232084     1.78232084     1.78232084    1[8-(1,27)]
    28     1.33044874     1.33044874     1.33044874    1[8-(1,27)]
    29     8.40596504     8.40596504     8.40596504    1[6-(6,7)]
    30      6.1145731      6.1145731      6.1145731    1[6-(6,6)]
    31     5.83315402     5.83315402     5.83315402    1[6-(6,6)]
    32     8.13827372     8.13827372     8.13827372    1[6-(6,7)]
    33     7.22766564     7.22766564     7.22766564    1[6-(6,7)]
    34      8.2080565      8.2080565      8.2080565    1[6-(6,6)]
    35       0.285995       0.285995       0.285995    1[6-(6,6)]
    36     10.6676135     10.6676135     10.6676135    1[6-(6,7)]
    37     1.54208504     1.54208504     1.54208504    1[6-(6,6)]
    38     1.52378136     1.52378136     1.52378136    1[6-(6,7)]
    39     11.0851662     11.0851662     11.0851662    1[6-(6,7)]
    40    10.95589646    10.95589646    10.95589646    1[6-(6,6)]
    41     8.50434732     8.50434732     8.50434732    1[6-(6,6)]
    42     7.53425228     7.53425228     7.53425228    1[6-(6,7)]
    43     9.99724122     9.99724122     9.99724122    1[6-(6,7)]
    44    11.14007724    11.14007724    11.14007724    1[6-(6,6)]
    45     7.50222084     7.50222084     7.50222084    1[8-(1,27)]
    46     7.05034874     7.05034874     7.05034874    1[8-(1,27)]
    47     2.68606504     2.68606504     2.68606504    1[6-(6,7)]
    48      0.3946731      0.3946731      0.3946731    1[6-(6,6)]
    49     0.11325402     0.11325402     0.11325402    1[6-(6,6)]
    50     2.41837372     2.41837372     2.41837372    1[6-(6,7)]
    51     1.50776564     1.50776564     1.50776564    1[6-(6,7)]
    52      2.4881565      2.4881565      2.4881565    1[6-(6,6)]
    53       6.005895       6.005895       6.005895    1[6-(6,6)]
    54      4.9477135      4.9477135      4.9477135    1[6-(6,7)]
    55     7.26198504     7.26198504     7.26198504    1[6-(6,6)]
    56     7.24368136     7.24368136     7.24368136    1[6-(6,7)]
    57      5.3652662      5.3652662      5.3652662    1[6-(6,7)]
    58     5.23599646     5.23599646     5.23599646    1[6-(6,6)]
    59     2.78444732     2.78444732     2.78444732    1[6-(6,6)]
    60     1.81435228     1.81435228     1.81435228    1[6-(6,7)]
    61     4.27734122     4.27734122     4.27734122    1[6-(6,7)]
    62     5.42017724     5.42017724     5.42017724    1[6-(6,6)]
    63     9.65747916     9.65747916     9.65747916    1[8-(1,27)]
    64    10.10935126    10.10935126    10.10935126    1[8-(1,27)]
    65     3.03383496     3.03383496     3.03383496    1[6-(6,7)]
    66      5.3252269      5.3252269      5.3252269    1[6-(6,6)]
    67     5.60664598     5.60664598     5.60664598    1[6-(6,6)]
    68     3.30152628     3.30152628     3.30152628    1[6-(6,7)]
    69     4.21213436     4.21213436     4.21213436    1[6-(6,7)]
    70      3.2317435      3.2317435      3.2317435    1[6-(6,6)]
    71      11.153805      11.153805      11.153805    1[6-(6,6)]
    72      0.7721865      0.7721865      0.7721865    1[6-(6,7)]
    73     9.89771496     9.89771496     9.89771496    1[6-(6,6)]
    74     9.91601864     9.91601864     9.91601864    1[6-(6,7)]
    75      0.3546338      0.3546338      0.3546338    1[6-(6,7)]
    76     0.48390354     0.48390354     0.48390354    1[6-(6,6)]
    77     2.93545268     2.93545268     2.93545268    1[6-(6,6)]
    78     3.90554772     3.90554772     3.90554772    1[6-(6,7)]
    79     1.44255878     1.44255878     1.44255878    1[6-(6,7)]
    80     0.29972276     0.29972276     0.29972276    1[6-(6,6)]
    81     9.27882178     9.27882178     9.27882178    6[1-(0),6-(1,6),7-(6,27)]
    82    10.65731768    10.65731768    10.65731768    6[1-(0),6-(1,7),6-(6,6)]
    83     0.00228796     0.00228796     0.00228796    6[6-(1,6),6-(1,6),6-(8,8)]
    84    10.82433876    10.82433876    10.82433876    6[1-(0),6-(1,7),6-(6,6)]
    85     9.43325908     9.43325908     9.43325908    6[1-(0),6-(1,6),7-(6,27)]
    86     1.52606932     1.52606932     1.52606932    6[6-(6,6),8-(0),8-(27)]
    87     9.01341842     9.01341842     9.01341842    6[1-(0),6-(1,6),7-(6)]
    88     8.42884464     8.42884464     8.42884464    6[1-(0),6-(1,7),6-(6,6)]
    89      7.0697964      7.0697964      7.0697964    6[6-(1,6),6-(1,6),6-(8,8)]
    90     6.35252094     6.35252094     6.35252094    6[1-(0),6-(1,7),6-(6,6)]
    91     7.00001362     7.00001362     7.00001362    6[1-(0),6-(1,6),7-(6)]
    92     6.37425656     6.37425656     6.37425656    6[6-(6,6),8-(0),8-(27)]
    93     5.27031586     5.27031586     5.27031586    6[6-(6,6),8-(27),8-(27)]
    94     5.19824512     5.19824512     5.19824512    6[6-(1,6),6-(1,6),6-(8,8)]
    95     4.58621582     4.58621582     4.58621582    6[1-(0),6-(1,7),6-(6,6)]
    96     4.58850378     4.58850378     4.58850378    6[1-(0),6-(1,6),7-(6,27)]
    97     5.69930836     5.69930836     5.69930836    6[1-(0),6-(1,6),7-(6,27)]
    98     5.77481104     5.77481104     5.77481104    6[1-(0),6-(1,7),6-(6,6)]
    99      6.4291676      6.4291676      6.4291676    6[6-(6,6),8-(27),8-(27)]
   100     7.18076246     7.18076246     7.18076246    6[6-(1,6),6-(1,6),6-(8,8)]
   101     8.30300684     8.30300684     8.30300684    6[1-(0),6-(1,7),6-(6,6)]
   102     8.89902042     8.89902042     8.89902042    6[1-(0),6-(1,6),7-(6,27)]
   103     7.44502184     7.44502184     7.44502184    6[1-(0),6-(1,6),7-(6,27)]
   104     6.76320976     6.76320976     6.76320976    6[1-(0),6-(1,7),6-(6,6)]
   105     7.88087822     7.88087822     7.88087822    6[1-(0),6-(1,6),7-(6,27)]
   106     6.50238232     6.50238232     6.50238232    6[1-(0),6-(1,7),6-(6,6)]
   107     5.71761204     5.71761204     5.71761204    6[6-(1,6),6-(1,6),6-(8,8)]
   108     6.33536124     6.33536124     6.33536124    6[1-(0),6-(1,7),6-(6,6)]
   109     7.72644092     7.72644092     7.72644092    6[1-(0),6-(1,6),7-(6,27)]
   110     4.19383068     4.19383068     4.19383068    6[6-(6,6),8-(0),8-(27)]
   111     8.14628158     8.14628158     8.14628158    6[1-(0),6-(1,6),7-(6)]
   112     8.73085536     8.73085536     8.73085536    6[1-(0),6-(1,7),6-(6,6)]
   113     10.0899036     10.0899036     10.0899036    6[6-(1,6),6-(1,6),6-(8,8)]
   114    10.80717906    10.80717906    10.80717906    6[1-(0),6-(1,7),6-(6,6)]
   115    10.15968638    10.15968638    10.15968638    6[1-(0),6-(1,6),7-(6)]
   116    10.78544344    10.78544344    10.78544344    6[6-(6,6),8-(0),8-(27)]
   117     0.44958414     0.44958414     0.44958414    6[6-(6,6),8-(27),8-(27)]
   118     0.52165488     0.52165488     0.52165488    6[6-(1,6),6-(1,6),6-(8,8)]
   119     1.13368418     1.13368418     1.13368418    6[1-(0),6-(1,7),6-(6,6)]
   120     1.13139622     1.13139622     1.13139622    6[1-(0),6-(1,6),7-(6,27)]
   121     0.02059164     0.02059164     0.02059164    6[1-(0),6-(1,6),7-(6,27)]
   122    11.38488896    11.38488896    11.38488896    6[1-(0),6-(1,7),6-(6,6)]
   123     10.7305324     10.7305324     10.7305324    6[6-(6,6),8-(27),8-(27)]
   124     9.97893754     9.97893754     9.97893754    6[6-(1,6),6-(1,6),6-(8,8)]
   125     8.85669316     8.85669316     8.85669316    6[1-(0),6-(1,7),6-(6,6)]
   126     8.26067958     8.26067958     8.26067958    6[1-(0),6-(1,6),7-(6,27)]
   127     9.71467816     9.71467816     9.71467816    6[1-(0),6-(1,6),7-(6,27)]
   128    10.39649024    10.39649024    10.39649024    6[1-(0),6-(1,7),6-(6,6)]
   129     2.16097822     2.16097822     2.16097822    6[1-(0),6-(1,6),7-(6,27)]
   130     0.78248232     0.78248232     0.78248232    6[1-(0),6-(1,7),6-(6,6)]
   131    11.43751204    11.43751204    11.43751204    6[6-(1,6),6-(1,6),6-(8,8)]
   132     0.61546124     0.61546124     0.61546124    6[1-(0),6-(1,7),6-(6,6)]
   133     2.00654092     2.00654092     2.00654092    6[1-(0),6-(1,6),7-(6,27)]
   134     9.91373068     9.91373068     9.91373068    6[6-(6,6),8-(0),8-(27)]
   135     2.42638158     2.42638158     2.42638158    6[1-(0),6-(1,6),7-(6)]
   136     3.01095536     3.01095536     3.01095536    6[1-(0),6-(1,7),6-(6,6)]
   137      4.3700036      4.3700036      4.3700036    6[6-(1,6),6-(1,6),6-(8,8)]
   138     5.08727906     5.08727906     5.08727906    6[1-(0),6-(1,7),6-(6,6)]
   139     4.43978638     4.43978638     4.43978638    6[1-(0),6-(1,6),7-(6)]
   140     5.06554344     5.06554344     5.06554344    6[6-(6,6),8-(0),8-(27)]
   141     6.16948414     6.16948414     6.16948414    6[6-(6,6),8-(27),8-(27)]
   142     6.24155488     6.24155488     6.24155488    6[6-(1,6),6-(1,6),6-(8,8)]
   143     6.85358418     6.85358418     6.85358418    6[1-(0),6-(1,7),6-(6,6)]
   144     6.85129622     6.85129622     6.85129622    6[1-(0),6-(1,6),7-(6,27)]
   145     5.74049164     5.74049164     5.74049164    6[1-(0),6-(1,6),7-(6,27)]
   146     5.66498896     5.66498896     5.66498896    6[1-(0),6-(1,7),6-(6,6)]
   147      5.0106324      5.0106324      5.0106324    6[6-(6,6),8-(27),8-(27)]
   148     4.25903754     4.25903754     4.25903754    6[6-(1,6),6-(1,6),6-(8,8)]
   149     3.13679316     3.13679316     3.13679316    6[1-(0),6-(1,7),6-(6,6)]
   150     2.54077958     2.54077958     2.54077958    6[1-(0),6-(1,6),7-(6,27)]
   151     3.99477816     3.99477816     3.99477816    6[1-(0),6-(1,6),7-(6,27)]
   152     4.67659024     4.67659024     4.67659024    6[1-(0),6-(1,7),6-(6,6)]
   153     3.55892178     3.55892178     3.55892178    6[1-(0),6-(1,6),7-(6,27)]
   154     4.93741768     4.93741768     4.93741768    6[1-(0),6-(1,7),6-(6,6)]
   155     5.72218796     5.72218796     5.72218796    6[6-(1,6),6-(1,6),6-(8,8)]
   156     5.10443876     5.10443876     5.10443876    6[1-(0),6-(1,7),6-(6,6)]
   157     3.71335908     3.71335908     3.71335908    6[1-(0),6-(1,6),7-(6,27)]
   158     7.24596932     7.24596932     7.24596932    6[6-(6,6),8-(0),8-(27)]
   159     3.29351842     3.29351842     3.29351842    6[1-(0),6-(1,6),7-(6)]
   160     2.70894464     2.70894464     2.70894464    6[1-(0),6-(1,7),6-(6,6)]
   161      1.3498964      1.3498964      1.3498964    6[6-(1,6),6-(1,6),6-(8)]
   162     0.63262094     0.63262094     0.63262094    6[1-(0),6-(1,7),6-(6,6)]
   163     1.28011362     1.28011362     1.28011362    6[1-(0),6-(1,6),7-(6)]
   164     0.65435656     0.65435656     0.65435656    6[6-(6,6),8-(0)]
   165    10.99021586    10.99021586    10.99021586    6[6-(6,6),8-(27),8-(27)]
   166    10.91814512    10.91814512    10.91814512    6[6-(1,6),6-(1,6),6-(8,8)]
   167    10.30611582    10.30611582    10.30611582    6[1-(0),6-(1,7),6-(6,6)]
   168    10.30840378    10.30840378    10.30840378    6[1-(0),6-(1,6),7-(6,27)]
   169    11.41920836    11.41920836    11.41920836    6[1-(0),6-(1,6),7-(6,27)]
   170     0.05491104     0.05491104     0.05491104    6[1-(0),6-(1,7),6-(6,6)]
   171      0.7092676      0.7092676      0.7092676    6[6-(6,6),8-(27),8-(27)]
   172     1.46086246     1.46086246     1.46086246    6[6-(1,6),6-(1,6),6-(8,8)]
   173     2.58310684     2.58310684     2.58310684    6[1-(0),6-(1,7),6-(6,6)]
   174     3.17912042     3.17912042     3.17912042    6[1-(0),6-(1,6),7-(6,27)]
   175     1.72512184     1.72512184     1.72512184    6[1-(0),6-(1,6),7-(6,27)]
   176     1.04330976     1.04330976     1.04330976    6[1-(0),6-(1,7),6-(6,6)]
   177     8.67022442     8.67022442     8.67022442    7[6-(1,6),6-(1,6),27-(7,8,8,8)]
   178     8.32359848     8.32359848     8.32359848    7[6-(1,6),6-(1,6)]
   179     8.48718762     8.48718762     8.48718762    7[6-(1,6),6-(1,6),27-(8,8,8,8)]
   180      5.1250304      5.1250304      5.1250304    7[6-(1,6),6-(1,6),27-(7,8,8,8)]
   181     8.48947558     8.48947558     8.48947558    7[6-(1,6),6-(1,6),27-(7,8,8,8)]
   182     8.83610152     8.83610152     8.83610152    7[6-(1,6),6-(1,6)]
   183     8.67251238     8.67251238     8.67251238    7[6-(1,6),6-(1,6),27-(8,8,8,8)]
   184      0.5948696      0.5948696      0.5948696    7[6-(1,6),6-(1,6),27-(7,8,8)]
   185     2.76957558     2.76957558     2.76957558    7[6-(1,6),6-(1,6),27-(7,8,8,8)]
   186     3.11620152     3.11620152     3.11620152    7[6-(1,6),6-(1,6)]
   187     2.95261238     2.95261238     2.95261238    7[6-(1,6),6-(1,6),27-(8,8,8,8)]
   188      6.3147696      6.3147696      6.3147696    7[6-(1,6),6-(1,6),27-(7,8,8,8)]
   189     2.95032442     2.95032442     2.95032442    7[6-(1,6),6-(1,6),27-(7,8,8)]
   190     2.60369848     2.60369848     2.60369848    7[6-(1,6),6-(1,6)]
   191     2.76728762     2.76728762     2.76728762    7[6-(1,6),6-(1,6),27-(8,8,8,8)]
   192     10.8449304     10.8449304     10.8449304    7[6-(1,6),6-(1,6),27-(7,8,8,8)]
   193    4.464610746    4.464610746    4.464610746    8[1-(0),1-(0),27-(7,8,8,8)]
   194    6.038269634    6.038269634    6.038269634    8[6-(6,8),27-(7,7,8,8)]
   195    4.561277056    4.561277056    4.561277056    8[6-(6,8),27-(7,8,8,8)]
   196    7.043828054    7.043828054    7.043828054    8[6-(6,8),27-(7,7,8,8)]
   197    5.215176024    5.215176024    5.215176024    8[6-(6,8),27-(7,8,8,8)]
   198    1.964900048    1.964900048    1.964900048    8[6-(6,8),27-(7,8,8,8)]
   199     2.18385782     2.18385782     2.18385782    8[6-(6,8)]
   200        5.14791        5.14791        5.14791    8[6-(6,8)]
   201     7.09953988     7.09953988     7.09953988    8[6-(6,8),27-(7,7,8,8)]
   202    1.255289254    1.255289254    1.255289254    8[1-(0),1-(0),27-(7,8,8,8)]
   203   11.121430366   11.121430366   11.121430366    8[6-(6,8),27-(7,7,8,8)]
   204    1.158622944    1.158622944    1.158622944    8[6-(6,8),27-(7,8,8,8)]
   205   10.115871946   10.115871946   10.115871946    8[6-(6,8),27-(7,7,8,8)]
   206    0.504723976    0.504723976    0.504723976    8[6-(6,8),27-(7,8,8,8)]
   207    3.754999952    3.754999952    3.754999952    8[6-(6,8),27-(7,8,8,8)]
   208     3.53604218     3.53604218     3.53604218    8[6-(6,8)]
   209        0.57199        0.57199        0.57199    8[6-(6,8)]
   210    10.06016012    10.06016012    10.06016012    8[6-(6,8),27-(7,7,8,8)]
   211    6.975189254    6.975189254    6.975189254    8[1-(0),1-(0),27-(7,8,8,8)]
   212    5.401530366    5.401530366    5.401530366    8[6-(6,8),27-(7,7,8,8)]
   213    6.878522944    6.878522944    6.878522944    8[6-(6,8),27-(7,8,8,8)]
   214    4.395971946    4.395971946    4.395971946    8[6-(6,8),27-(7,7,8,8)]
   215    6.224623976    6.224623976    6.224623976    8[6-(6,8),27-(7,8,8,8)]
   216    9.474899952    9.474899952    9.474899952    8[6-(6,8),27-(7,8,8,8)]
   217     9.25594218     9.25594218     9.25594218    8[6-(6,8)]
   218        6.29189        6.29189        6.29189    8[6-(6,8)]
   219     4.34026012     4.34026012     4.34026012    8[6-(6,8),27-(7,7,8,8)]
   220   10.184510746   10.184510746   10.184510746    8[1-(0),1-(0),27-(7,8,8,8)]
   221    0.318369634    0.318369634    0.318369634    8[6-(6,8),27-(7,7,8)]
   222   10.281177056   10.281177056   10.281177056    8[6-(6,8),27-(7,8,8,8)]
   223    1.323928054    1.323928054    1.323928054    8[6-(6,8),27-(7,7,8)]
   224   10.935076024   10.935076024   10.935076024    8[6-(6,8),27-(7,8,8,8)]
   225    7.684800048    7.684800048    7.684800048    8[6-(6,8),27-(7,8,8,8)]
   226     7.90375782     7.90375782     7.90375782    8[6-(6,8)]
   227       10.86781       10.86781       10.86781    8[6-(6)]
