# Supplementary material for: A collection of forcefield precursors for metal–organic frameworks
Source: RSC Adv. 2019 Nov 13;9(63):36492–507. doi: 10.1039/c9ra07327b (PMC9075174; doi:10.1039/c9ra07327b)
Supplement: RA-009-C9RA07327B-s3272 [file RA-009-C9RA07327B-s3272.txt]

VEDFER_clean

11.3503    0.00000000    0.00000000
0.0    13.1581    0.00000000
0.0    0.0    26.213

     1    1.826944288    1.826944288    1.826944288    27[7-(6,6),8-(1,1,27),8-(6),8-(6),8-(6)]
     2    10.29245204    10.29245204    10.29245204    27[7-(6,6),7-(6,6),8-(1,1,27),8-(6),8-(6),8-(6)]
     3    3.848205712    3.848205712    3.848205712    27[7-(6,6),8-(1,1,27),8-(6),8-(6),8-(6)]
     4     6.73299796     6.73299796     6.73299796    27[7-(6,6),7-(6,6),8-(1,1,27),8-(6),8-(6),8-(6)]
     5    9.523355712    9.523355712    9.523355712    27[7-(6,6),8-(1,1,27),8-(6),8-(6),8-(6)]
     6     1.05784796     1.05784796     1.05784796    27[7-(6,6),7-(6,6),8-(1,1,27),8-(6),8-(6),8-(6)]
     7    7.502094288    7.502094288    7.502094288    27[7-(6,6),8-(1,1,27),8-(6),8-(6),8-(6)]
     8     4.61730204     4.61730204     4.61730204    27[7-(6,6),7-(6,6),8-(1,1,27),8-(6),8-(6),8-(6)]
     9     1.57655667     1.57655667     1.57655667    1[8-(1,27,27)]
    10     1.10551922     1.10551922     1.10551922    1[8-(1,27,27)]
    11     1.58790697     1.58790697     1.58790697    1[6-(6,6)]
    12     9.55581757     9.55581757     9.55581757    1[6-(6,7)]
    13     1.25307312     1.25307312     1.25307312    1[6-(6,7)]
    14     2.27233006     2.27233006     2.27233006    1[6-(6,6)]
    15     5.82043384     5.82043384     5.82043384    1[6-(6,6)]
    16    10.51264786    10.51264786    10.51264786    1[6-(6,6)]
    17     8.11092438     8.11092438     8.11092438    1[6-(6,7)]
    18     1.74567614     1.74567614     1.74567614    1[6-(6,7)]
    19     7.86802796     7.86802796     7.86802796    1[6-(6,7)]
    20     8.22783247     8.22783247     8.22783247    1[6-(6,6)]
    21     5.55483682     5.55483682     5.55483682    1[6-(6,6)]
    22     4.71831971     4.71831971     4.71831971    1[6-(6,7)]
    23      5.8340542      5.8340542      5.8340542    1[6-(6,6)]
    24    10.85883201    10.85883201    10.85883201    1[6-(6,7)]
    25    10.75894937    10.75894937    10.75894937    1[6-(6,6)]
    26     7.23922134     7.23922134     7.23922134    1[6-(6,7)]
    27     4.09859333     4.09859333     4.09859333    1[8-(1,27,27)]
    28     4.56963078     4.56963078     4.56963078    1[8-(1,27,27)]
    29     4.08724303     4.08724303     4.08724303    1[6-(6,6)]
    30     7.46963243     7.46963243     7.46963243    1[6-(6,7)]
    31     4.42207688     4.42207688     4.42207688    1[6-(6,7)]
    32     3.40281994     3.40281994     3.40281994    1[6-(6,6)]
    33    11.20501616    11.20501616    11.20501616    1[6-(6,6)]
    34     6.51280214     6.51280214     6.51280214    1[6-(6,6)]
    35     8.91452562     8.91452562     8.91452562    1[6-(6,7)]
    36     3.92947386     3.92947386     3.92947386    1[6-(6,7)]
    37     9.15742204     9.15742204     9.15742204    1[6-(6,7)]
    38     8.79761753     8.79761753     8.79761753    1[6-(6,6)]
    39     0.12031318     0.12031318     0.12031318    1[6-(6,6)]
    40     0.95683029     0.95683029     0.95683029    1[6-(6,7)]
    41     11.1913958     11.1913958     11.1913958    1[6-(6,6)]
    42     6.16661799     6.16661799     6.16661799    1[6-(6,7)]
    43     6.26650063     6.26650063     6.26650063    1[6-(6,6)]
    44     9.78622866     9.78622866     9.78622866    1[6-(6,7)]
    45     9.77374333     9.77374333     9.77374333    1[8-(1,27,27)]
    46    10.24478078    10.24478078    10.24478078    1[8-(1,27,27)]
    47     9.76239303     9.76239303     9.76239303    1[6-(6,6)]
    48     1.79448243     1.79448243     1.79448243    1[6-(6,7)]
    49    10.09722688    10.09722688    10.09722688    1[6-(6,7)]
    50     9.07796994     9.07796994     9.07796994    1[6-(6,6)]
    51     5.52986616     5.52986616     5.52986616    1[6-(6,6)]
    52     0.83765214     0.83765214     0.83765214    1[6-(6,6)]
    53     3.23937562     3.23937562     3.23937562    1[6-(6,7)]
    54     9.60462386     9.60462386     9.60462386    1[6-(6,7)]
    55     3.48227204     3.48227204     3.48227204    1[6-(6,7)]
    56     3.12246753     3.12246753     3.12246753    1[6-(6,6)]
    57     5.79546318     5.79546318     5.79546318    1[6-(6,6)]
    58     6.63198029     6.63198029     6.63198029    1[6-(6,7)]
    59      5.5162458      5.5162458      5.5162458    1[6-(6,6)]
    60     0.49146799     0.49146799     0.49146799    1[6-(6,7)]
    61     0.59135063     0.59135063     0.59135063    1[6-(6,6)]
    62     4.11107866     4.11107866     4.11107866    1[6-(6,7)]
    63     7.25170667     7.25170667     7.25170667    1[8-(1,27,27)]
    64     6.78066922     6.78066922     6.78066922    1[8-(1,27,27)]
    65     7.26305697     7.26305697     7.26305697    1[6-(6,6)]
    66     3.88066757     3.88066757     3.88066757    1[6-(6,7)]
    67     6.92822312     6.92822312     6.92822312    1[6-(6,7)]
    68     7.94748006     7.94748006     7.94748006    1[6-(6,6)]
    69     0.14528384     0.14528384     0.14528384    1[6-(6,6)]
    70     4.83749786     4.83749786     4.83749786    1[6-(6,6)]
    71     2.43577438     2.43577438     2.43577438    1[6-(6,7)]
    72     7.42082614     7.42082614     7.42082614    1[6-(6,7)]
    73     2.19287796     2.19287796     2.19287796    1[6-(6,7)]
    74     2.55268247     2.55268247     2.55268247    1[6-(6,6)]
    75    11.22998682    11.22998682    11.22998682    1[6-(6,6)]
    76    10.39346971    10.39346971    10.39346971    1[6-(6,7)]
    77      0.1589042      0.1589042      0.1589042    1[6-(6,6)]
    78     5.18368201     5.18368201     5.18368201    1[6-(6,7)]
    79     5.08379937     5.08379937     5.08379937    1[6-(6,6)]
    80     1.56407134     1.56407134     1.56407134    1[6-(6,7)]
    81     3.91131338     3.91131338     3.91131338    6[6-(6,6),8-(0),8-(27)]
    82     0.35753445     0.35753445     0.35753445    6[6-(1,6),6-(1,6),6-(8,8)]
    83     1.13616503     1.13616503     1.13616503    6[1-(0),6-(1,7),6-(6,6)]
    84     5.42657843     5.42657843     5.42657843    6[6-(1,6),6-(1,6),6-(8,8)]
    85     4.17350531     4.17350531     4.17350531    6[6-(1,6),6-(1,6),6-(8,8)]
    86      9.6250544      9.6250544      9.6250544    6[6-(1,6),6-(1,6),6-(8,8)]
    87     9.31973133     9.31973133     9.31973133    6[1-(0),6-(1,6),7-(6,27)]
    88     2.19741808     2.19741808     2.19741808    6[1-(0),6-(1,6),7-(6)]
    89     0.22360091     0.22360091     0.22360091    6[6-(6,6),8-(27),8-(27)]
    90     2.80125404     2.80125404     2.80125404    6[1-(0),6-(1,7),6-(6,6)]
    91    10.37190414    10.37190414    10.37190414    6[6-(6,6),8-(27),8-(27)]
    92     6.21769434     6.21769434     6.21769434    6[1-(0),6-(1,7),6-(6,6)]
    93    11.08697304    11.08697304    11.08697304    6[1-(0),6-(1,7),6-(6,6)]
    94     4.86587361     4.86587361     4.86587361    6[6-(6,6),8-(0),8-(27)]
    95     7.58086537     7.58086537     7.58086537    6[1-(0),6-(1,6),7-(6,27)]
    96     1.24739797     1.24739797     1.24739797    6[1-(0),6-(1,6),7-(6,27)]
    97     7.44466177     7.44466177     7.44466177    6[1-(0),6-(1,6),7-(6,27)]
    98     8.54904596     8.54904596     8.54904596    6[1-(0),6-(1,7),6-(6,6)]
    99     6.05992517     6.05992517     6.05992517    6[1-(0),6-(1,7),6-(6,6)]
   100     4.21209633     4.21209633     4.21209633    6[1-(0),6-(1,6),7-(6)]
   101     4.88516912     4.88516912     4.88516912    6[1-(0),6-(1,7),6-(6,6)]
   102    11.27538802    11.27538802    11.27538802    6[1-(0),6-(1,6),7-(6,27)]
   103    10.00755951    10.00755951    10.00755951    6[1-(0),6-(1,7),6-(6,6)]
   104     7.97358575     7.97358575     7.97358575    6[1-(0),6-(1,6),7-(6,27)]
   105     1.76383662     1.76383662     1.76383662    6[6-(6,6),8-(0),8-(27)]
   106     5.31761555     5.31761555     5.31761555    6[6-(1,6),6-(1,6),6-(8,8)]
   107     4.53898497     4.53898497     4.53898497    6[1-(0),6-(1,7),6-(6,6)]
   108     0.24857157     0.24857157     0.24857157    6[6-(1,6),6-(1,6),6-(8,8)]
   109     1.50164469     1.50164469     1.50164469    6[6-(1,6),6-(1,6),6-(8,8)]
   110      7.4003956      7.4003956      7.4003956    6[6-(1,6),6-(1,6),6-(8,8)]
   111     7.70571867     7.70571867     7.70571867    6[1-(0),6-(1,6),7-(6,27)]
   112     3.47773192     3.47773192     3.47773192    6[1-(0),6-(1,6),7-(6)]
   113     5.45154909     5.45154909     5.45154909    6[6-(6,6),8-(27),8-(27)]
   114     2.87389596     2.87389596     2.87389596    6[1-(0),6-(1,7),6-(6,6)]
   115     6.65354586     6.65354586     6.65354586    6[6-(6,6),8-(27),8-(27)]
   116    10.80775566    10.80775566    10.80775566    6[1-(0),6-(1,7),6-(6,6)]
   117     5.93847696     5.93847696     5.93847696    6[1-(0),6-(1,7),6-(6,6)]
   118     0.80927639     0.80927639     0.80927639    6[6-(6,6),8-(0),8-(27)]
   119     9.44458463     9.44458463     9.44458463    6[1-(0),6-(1,6),7-(6,27)]
   120     4.42775203     4.42775203     4.42775203    6[1-(0),6-(1,6),7-(6,27)]
   121     9.58078823     9.58078823     9.58078823    6[1-(0),6-(1,6),7-(6,27)]
   122     8.47640404     8.47640404     8.47640404    6[1-(0),6-(1,7),6-(6,6)]
   123    10.96552483    10.96552483    10.96552483    6[1-(0),6-(1,7),6-(6,6)]
   124     1.46305367     1.46305367     1.46305367    6[1-(0),6-(1,6),7-(6)]
   125     0.78998088     0.78998088     0.78998088    6[1-(0),6-(1,7),6-(6,6)]
   126     5.75006198     5.75006198     5.75006198    6[1-(0),6-(1,6),7-(6,27)]
   127     7.01789049     7.01789049     7.01789049    6[1-(0),6-(1,7),6-(6,6)]
   128     9.05186425     9.05186425     9.05186425    6[1-(0),6-(1,6),7-(6,27)]
   129     7.43898662     7.43898662     7.43898662    6[6-(6,6),8-(0),8-(27)]
   130    10.99276555    10.99276555    10.99276555    6[6-(1,6),6-(1,6),6-(8,8)]
   131    10.21413497    10.21413497    10.21413497    6[1-(0),6-(1,7),6-(6,6)]
   132     5.92372157     5.92372157     5.92372157    6[6-(1,6),6-(1,6),6-(8,8)]
   133     7.17679469     7.17679469     7.17679469    6[6-(1,6),6-(1,6),6-(8,8)]
   134      1.7252456      1.7252456      1.7252456    6[6-(1,6),6-(1,6),6-(8,8)]
   135     2.03056867     2.03056867     2.03056867    6[1-(0),6-(1,6),7-(6,27)]
   136     9.15288192     9.15288192     9.15288192    6[1-(0),6-(1,6),7-(6)]
   137    11.12669909    11.12669909    11.12669909    6[6-(6,6),8-(27),8-(27)]
   138     8.54904596     8.54904596     8.54904596    6[1-(0),6-(1,7),6-(6,6)]
   139     0.97839586     0.97839586     0.97839586    6[6-(6,6),8-(27),8-(27)]
   140     5.13260566     5.13260566     5.13260566    6[1-(0),6-(1,7),6-(6,6)]
   141     0.26332696     0.26332696     0.26332696    6[1-(0),6-(1,7),6-(6,6)]
   142     6.48442639     6.48442639     6.48442639    6[6-(6,6),8-(0),8-(27)]
   143     3.76943463     3.76943463     3.76943463    6[1-(0),6-(1,6),7-(6,27)]
   144    10.10290203    10.10290203    10.10290203    6[1-(0),6-(1,6),7-(6,27)]
   145     3.90563823     3.90563823     3.90563823    6[1-(0),6-(1,6),7-(6,27)]
   146     2.80125404     2.80125404     2.80125404    6[1-(0),6-(1,7),6-(6,6)]
   147     5.29037483     5.29037483     5.29037483    6[1-(0),6-(1,7),6-(6,6)]
   148     7.13820367     7.13820367     7.13820367    6[1-(0),6-(1,6),7-(6)]
   149     6.46513088     6.46513088     6.46513088    6[1-(0),6-(1,7),6-(6,6)]
   150     0.07491198     0.07491198     0.07491198    6[1-(0),6-(1,6),7-(6,27)]
   151     1.34274049     1.34274049     1.34274049    6[1-(0),6-(1,7),6-(6,6)]
   152     3.37671425     3.37671425     3.37671425    6[1-(0),6-(1,6),7-(6,27)]
   153     9.58646338     9.58646338     9.58646338    6[6-(6,6),8-(0),8-(27)]
   154     6.03268445     6.03268445     6.03268445    6[6-(1,6),6-(1,6),6-(8,8)]
   155     6.81131503     6.81131503     6.81131503    6[1-(0),6-(1,7),6-(6,6)]
   156    11.10172843    11.10172843    11.10172843    6[6-(1,6),6-(1,6),6-(8,8)]
   157     9.84865531     9.84865531     9.84865531    6[6-(1,6),6-(1,6),6-(8)]
   158      3.9499044      3.9499044      3.9499044    6[6-(1,6),6-(1,6),6-(8,8)]
   159     3.64458133     3.64458133     3.64458133    6[1-(0),6-(1,6),7-(6,27)]
   160     7.87256808     7.87256808     7.87256808    6[1-(0),6-(1,6),7-(6)]
   161     5.89875091     5.89875091     5.89875091    6[6-(6,6),8-(27),8-(27)]
   162     8.47640404     8.47640404     8.47640404    6[1-(0),6-(1,7),6-(6,6)]
   163     4.69675414     4.69675414     4.69675414    6[6-(6,6),8-(27),8-(27)]
   164     0.54254434     0.54254434     0.54254434    6[1-(0),6-(1,7),6-(6,6)]
   165     5.41182304     5.41182304     5.41182304    6[1-(0),6-(1,7),6-(6,6)]
   166    10.54102361    10.54102361    10.54102361    6[6-(6,6),8-(27)]
   167     1.90571537     1.90571537     1.90571537    6[1-(0),6-(1,6),7-(6,27)]
   168     6.92254797     6.92254797     6.92254797    6[1-(0),6-(1,6),7-(6,27)]
   169     1.76951177     1.76951177     1.76951177    6[1-(0),6-(1,6),7-(6,27)]
   170     2.87389596     2.87389596     2.87389596    6[1-(0),6-(1,7),6-(6,6)]
   171     0.38477517     0.38477517     0.38477517    6[1-(0),6-(1,7),6-(6,6)]
   172     9.88724633     9.88724633     9.88724633    6[1-(0),6-(1,6),7-(6)]
   173    10.56031912    10.56031912    10.56031912    6[1-(0),6-(1,7),6-(6,6)]
   174     5.60023802     5.60023802     5.60023802    6[1-(0),6-(1,6),7-(6,27)]
   175     4.33240951     4.33240951     4.33240951    6[1-(0),6-(1,7),6-(6,6)]
   176     2.29843575     2.29843575     2.29843575    6[1-(0),6-(1,6),7-(6,27)]
   177     0.69804345     0.69804345     0.69804345    7[6-(1,6),6-(1,6),27-(7,8,8,8,8)]
   178     8.20286181     8.20286181     8.20286181    7[6-(1,6),6-(1,6),27-(7,8,8,8,8)]
   179     8.34474056     8.34474056     8.34474056    7[6-(1,6),6-(1,6),27-(8,8,8,8)]
   180     2.87049087     2.87049087     2.87049087    7[6-(1,6),6-(1,6)]
   181     4.97710655     4.97710655     4.97710655    7[6-(1,6),6-(1,6),27-(7,8,8,8,8)]
   182     8.82258819     8.82258819     8.82258819    7[6-(1,6),6-(1,6),27-(7,8,8,8,8)]
   183     8.68070944     8.68070944     8.68070944    7[6-(1,6),6-(1,6),27-(8,8,8,8)]
   184     2.80465913     2.80465913     2.80465913    7[6-(1,6),6-(1,6)]
   185    10.65225655    10.65225655    10.65225655    7[6-(1,6),6-(1,6),27-(7,8,8,8,8)]
   186     3.14743819     3.14743819     3.14743819    7[6-(1,6),6-(1,6),27-(7,8,8,8,8)]
   187     3.00555944     3.00555944     3.00555944    7[6-(1,6),6-(1,6),27-(8,8,8,8)]
   188     8.47980913     8.47980913     8.47980913    7[6-(1,6),6-(1,6)]
   189     6.37319345     6.37319345     6.37319345    7[6-(1,6),6-(1,6),27-(7,8,8,8,8)]
   190     2.52771181     2.52771181     2.52771181    7[6-(1,6),6-(1,6),27-(7,8,8,8,8)]
   191     2.66959056     2.66959056     2.66959056    7[6-(1,6),6-(1,6),27-(8,8,8,8)]
   192     8.54564087     8.54564087     8.54564087    7[6-(1,6),6-(1,6)]
   193     0.24062636     0.24062636     0.24062636    8[6-(6,8),27-(7,8,8,8)]
   194     9.77601339     9.77601339     9.77601339    8[6-(6,8),27-(7,7,8,8,8)]
   195     0.89780873     0.89780873     0.89780873    8[6-(6,8),27-(7,8,8,8)]
   196    10.78164997    10.78164997    10.78164997    8[6-(6,8),27-(7,7,8,8,8)]
   197     1.02947221     1.02947221     1.02947221    8[1-(0),1-(0),27-(7,7,8,8,8),27-(7,8,8,8)]
   198     3.48567713     3.48567713     3.48567713    8[6-(6,8),27-(7,8,8,8)]
   199     4.14172447     4.14172447     4.14172447    8[6-(6,8),27-(7,7,8,8,8)]
   200     3.22121514     3.22121514     3.22121514    8[6-(6,8)]
   201     6.10873146     6.10873146     6.10873146    8[6-(6,8)]
   202     5.43452364     5.43452364     5.43452364    8[6-(6,8),27-(7,8,8,8)]
   203     7.24943661     7.24943661     7.24943661    8[6-(6,8),27-(7,7,8,8,8)]
   204     4.77734127     4.77734127     4.77734127    8[6-(6,8),27-(7,8,8,8)]
   205     6.24380003     6.24380003     6.24380003    8[6-(6,8),27-(7,7,8,8,8)]
   206     4.64567779     4.64567779     4.64567779    8[1-(0),1-(0),27-(7,7,8,8,8),27-(7,8,8,8)]
   207     2.18947287     2.18947287     2.18947287    8[6-(6,8),27-(7,8,8,8)]
   208     1.53342553     1.53342553     1.53342553    8[6-(6,8),27-(7,7,8,8,8)]
   209     2.45393486     2.45393486     2.45393486    8[6-(6,8)]
   210    10.91671854    10.91671854    10.91671854    8[6-(6,8)]
   211    11.10967364    11.10967364    11.10967364    8[6-(6,8),27-(7,8,8,8)]
   212     1.57428661     1.57428661     1.57428661    8[6-(6,8),27-(7,7,8,8,8)]
   213    10.45249127    10.45249127    10.45249127    8[6-(6,8),27-(7,8,8,8)]
   214     0.56865003     0.56865003     0.56865003    8[6-(6,8),27-(7,7,8,8,8)]
   215    10.32082779    10.32082779    10.32082779    8[1-(0),1-(0),27-(7,7,8,8,8),27-(7,8,8,8)]
   216     7.86462287     7.86462287     7.86462287    8[6-(6,8),27-(7,8,8,8)]
   217     7.20857553     7.20857553     7.20857553    8[6-(6,8),27-(7,7,8,8,8)]
   218     8.12908486     8.12908486     8.12908486    8[6-(6,8)]
   219     5.24156854     5.24156854     5.24156854    8[6-(6,8)]
   220     5.91577636     5.91577636     5.91577636    8[6-(6,8),27-(7,8,8,8)]
   221     4.10086339     4.10086339     4.10086339    8[6-(6,8),27-(7,7,8,8,8)]
   222     6.57295873     6.57295873     6.57295873    8[6-(6,8),27-(7,8,8,8)]
   223     5.10649997     5.10649997     5.10649997    8[6-(6,8),27-(7,7,8,8,8)]
   224     6.70462221     6.70462221     6.70462221    8[1-(0),1-(0),27-(7,7,8,8,8),27-(7,8,8,8)]
   225     9.16082713     9.16082713     9.16082713    8[6-(6,8),27-(7,8,8,8)]
   226     9.81687447     9.81687447     9.81687447    8[6-(6),27-(7,7,8,8,8)]
   227     8.89636514     8.89636514     8.89636514    8[6-(6,8)]
