# Supplementary material for: A collection of forcefield precursors for metal–organic frameworks
Source: RSC Adv. 2019 Nov 13;9(63):36492–507. doi: 10.1039/c9ra07327b (PMC9075174; doi:10.1039/c9ra07327b)
Supplement: RA-009-C9RA07327B-s3273 [file RA-009-C9RA07327B-s3273.txt]

VEDFOB_clean

11.3749    0.00000000    0.00000000
0.0    13.3596    0.00000000
0.0    0.0    25.9691

     1    9.533076192    9.533076192    9.533076192    27[7-(6,6),8-(1,1,27),8-(6),8-(6),8-(6)]
     2    1.070491839    1.070491839    1.070491839    27[7-(6,6),7-(6,6),8-(1,1,27),8-(6),8-(6),8-(6)]
     3    7.529273808    7.529273808    7.529273808    27[7-(6,6),8-(1,1,27),8-(6),8-(6),8-(6)]
     4    4.616958161    4.616958161    4.616958161    27[7-(6,6),7-(6,6),8-(1,1,27),8-(6),8-(6),8-(6)]
     5    1.841823808    1.841823808    1.841823808    27[7-(6,6),8-(1,1,27),8-(6),8-(6),8-(6)]
     6   10.304408161   10.304408161   10.304408161    27[7-(6,6),7-(6,6),8-(1,1,27),8-(6),8-(6),8-(6)]
     7    3.845626192    3.845626192    3.845626192    27[7-(6,6),8-(1,1,27),8-(6),8-(6)]
     8    6.757941839    6.757941839    6.757941839    27[7-(6,6),7-(6,6),8-(1,1,27),8-(6),8-(6),8-(6)]
     9     9.83132607     9.83132607     9.83132607    1[8-(1,27,27)]
    10    10.32044677    10.32044677    10.32044677    1[8-(1,27,27)]
    11     3.51029414     3.51029414     3.51029414    1[6-(6,7)]
    12     3.26232132     3.26232132     3.26232132    1[6-(6,7)]
    13     4.14842603     4.14842603     4.14842603    1[6-(6,7)]
    14     3.10989766     3.10989766     3.10989766    1[6-(6,6)]
    15     0.46750839     0.46750839     0.46750839    1[6-(6,7)]
    16     0.54485771     0.54485771     0.54485771    1[6-(6,6)]
    17     6.66227893     6.66227893     6.66227893    1[6-(6,7)]
    18     9.59700313     9.59700313     9.59700313    1[6-(6,7)]
    19     5.81143641     5.81143641     5.81143641    1[6-(6,6)]
    20     5.58848837     5.58848837     5.58848837    1[6-(6,6)]
    21     1.67893524     1.67893524     1.67893524    1[6-(6,7)]
    22     0.83605515     0.83605515     0.83605515    1[6-(6,6)]
    23     9.17044438     9.17044438     9.17044438    1[6-(6,6)]
    24     5.56346359     5.56346359     5.56346359    1[6-(6,6)]
    25     9.77900153     9.77900153     9.77900153    1[6-(6,6)]
    26    10.14868578    10.14868578    10.14868578    1[6-(6,7)]
    27     7.23102393     7.23102393     7.23102393    1[8-(1,27,27)]
    28     6.74190323     6.74190323     6.74190323    1[8-(1,27,27)]
    29     2.17715586     2.17715586     2.17715586    1[6-(6,7)]
    30     2.42512868     2.42512868     2.42512868    1[6-(6,7)]
    31     1.53902397     1.53902397     1.53902397    1[6-(6,7)]
    32     2.57755234     2.57755234     2.57755234    1[6-(6,6)]
    33     5.21994161     5.21994161     5.21994161    1[6-(6,7)]
    34     5.14259229     5.14259229     5.14259229    1[6-(6,6)]
    35    10.40007107    10.40007107    10.40007107    1[6-(6,7)]
    36     7.46534687     7.46534687     7.46534687    1[6-(6,7)]
    37    11.25091359    11.25091359    11.25091359    1[6-(6,6)]
    38     0.09896163     0.09896163     0.09896163    1[6-(6,6)]
    39     4.00851476     4.00851476     4.00851476    1[6-(6,7)]
    40     4.85139485     4.85139485     4.85139485    1[6-(6,6)]
    41     7.89190562     7.89190562     7.89190562    1[6-(6,6)]
    42     0.12398641     0.12398641     0.12398641    1[6-(6,6)]
    43     7.28334847     7.28334847     7.28334847    1[6-(6,6)]
    44     6.91366422     6.91366422     6.91366422    1[6-(6,7)]
    45     1.54357393     1.54357393     1.54357393    1[8-(1,27,27)]
    46     1.05445323     1.05445323     1.05445323    1[8-(1,27,27)]
    47     7.86460586     7.86460586     7.86460586    1[6-(6,7)]
    48     8.11257868     8.11257868     8.11257868    1[6-(6,7)]
    49     7.22647397     7.22647397     7.22647397    1[6-(6,7)]
    50     8.26500234     8.26500234     8.26500234    1[6-(6,6)]
    51    10.90739161    10.90739161    10.90739161    1[6-(6,7)]
    52    10.83004229    10.83004229    10.83004229    1[6-(6,6)]
    53     4.71262107     4.71262107     4.71262107    1[6-(6,7)]
    54     1.77789687     1.77789687     1.77789687    1[6-(6,7)]
    55     5.56346359     5.56346359     5.56346359    1[6-(6,6)]
    56     5.78641163     5.78641163     5.78641163    1[6-(6,6)]
    57     9.69596476     9.69596476     9.69596476    1[6-(6,7)]
    58    10.53884485    10.53884485    10.53884485    1[6-(6,6)]
    59     2.20445562     2.20445562     2.20445562    1[6-(6,6)]
    60     5.81143641     5.81143641     5.81143641    1[6-(6,6)]
    61     1.59589847     1.59589847     1.59589847    1[6-(6,6)]
    62     1.22621422     1.22621422     1.22621422    1[6-(6,7)]
    63     4.14387607     4.14387607     4.14387607    1[8-(1,27,27)]
    64     4.63299677     4.63299677     4.63299677    1[8-(1,27,27)]
    65     9.19774414     9.19774414     9.19774414    1[6-(6,7)]
    66     8.94977132     8.94977132     8.94977132    1[6-(6,7)]
    67     9.83587603     9.83587603     9.83587603    1[6-(6,7)]
    68     8.79734766     8.79734766     8.79734766    1[6-(6,6)]
    69     6.15495839     6.15495839     6.15495839    1[6-(6,7)]
    70     6.23230771     6.23230771     6.23230771    1[6-(6,6)]
    71     0.97482893     0.97482893     0.97482893    1[6-(6,7)]
    72     3.90955313     3.90955313     3.90955313    1[6-(6,7)]
    73     0.12398641     0.12398641     0.12398641    1[6-(6,6)]
    74    11.27593837    11.27593837    11.27593837    1[6-(6,6)]
    75     7.36638524     7.36638524     7.36638524    1[6-(6,7)]
    76     6.52350515     6.52350515     6.52350515    1[6-(6,6)]
    77     3.48299438     3.48299438     3.48299438    1[6-(6,6)]
    78    11.25091359    11.25091359    11.25091359    1[6-(6,6)]
    79     4.09155153     4.09155153     4.09155153    1[6-(6,6)]
    80     4.46123578     4.46123578     4.46123578    1[6-(6,7)]
    81     3.93230293     3.93230293     3.93230293    6[1-(0),6-(1,6),7-(6,27)]
    82     3.78670421     3.78670421     3.78670421    6[1-(0),6-(1,6),7-(6,27)]
    83     3.38175777     3.38175777     3.38175777    6[1-(0),6-(1,6),7-(6,27)]
    84     2.76751317     2.76751317     2.76751317    6[1-(0),6-(1,7),6-(6,6)]
    85     0.05573701     0.05573701     0.05573701    6[1-(0),6-(1,6),7-(6,27)]
    86     1.28991366     1.28991366     1.28991366    6[1-(0),6-(1,7),6-(6,6)]
    87     6.57355471     6.57355471     6.57355471    6[6-(6,6),8-(0),8-(27)]
    88      7.1775619      7.1775619      7.1775619    6[1-(0),6-(1,6),7-(6)]
    89    10.11342359    10.11342359    10.11342359    6[1-(0),6-(1,6),7-(6,27)]
    90     5.30866583     5.30866583     5.30866583    6[1-(0),6-(1,7),6-(6,6)]
    91     6.53488005     6.53488005     6.53488005    6[1-(0),6-(1,7),6-(6,6)]
    92    11.15308945    11.15308945    11.15308945    6[6-(6,6),8-(27),8-(27)]
    93     1.70168504     1.70168504     1.70168504    6[6-(1,6),6-(1,6),6-(8,8)]
    94     1.96444523     1.96444523     1.96444523    6[1-(0),6-(1,6),7-(6,27)]
    95     0.26276019     0.26276019     0.26276019    6[1-(0),6-(1,7),6-(6,6)]
    96     0.96345403     0.96345403     0.96345403    6[6-(6,6),8-(27),8-(27)]
    97    11.00294077    11.00294077    11.00294077    6[6-(1,6),6-(1,6),6-(8,8)]
    98     8.63127412     8.63127412     8.63127412    6[1-(0),6-(1,7),6-(6,6)]
    99     5.16079213     5.16079213     5.16079213    6[1-(0),6-(1,7),6-(6,6)]
   100    10.22831008    10.22831008    10.22831008    6[1-(0),6-(1,7),6-(6,6)]
   101     9.20684406     9.20684406     9.20684406    6[1-(0),6-(1,6),7-(6)]
   102     7.26628612     7.26628612     7.26628612    6[6-(1,6),6-(1,6),6-(8,8)]
   103      5.9490727      5.9490727      5.9490727    6[6-(1,6),6-(1,6),6-(8,8)]
   104     7.45852193     7.45852193     7.45852193    6[6-(6,6),8-(0),8-(27)]
   105     1.75514707     1.75514707     1.75514707    6[1-(0),6-(1,6),7-(6,27)]
   106     1.90074579     1.90074579     1.90074579    6[1-(0),6-(1,6),7-(6,27)]
   107     2.30569223     2.30569223     2.30569223    6[1-(0),6-(1,6),7-(6,27)]
   108     2.91993683     2.91993683     2.91993683    6[1-(0),6-(1,7),6-(6,6)]
   109     5.63171299     5.63171299     5.63171299    6[1-(0),6-(1,6),7-(6,27)]
   110     4.39753634     4.39753634     4.39753634    6[1-(0),6-(1,7),6-(6,6)]
   111    10.48879529    10.48879529    10.48879529    6[6-(6,6),8-(0),8-(27)]
   112      9.8847881      9.8847881      9.8847881    6[1-(0),6-(1,6),7-(6)]
   113     6.94892641     6.94892641     6.94892641    6[1-(0),6-(1,6),7-(6,27)]
   114     0.37878417     0.37878417     0.37878417    6[1-(0),6-(1,7),6-(6,6)]
   115    10.52746995    10.52746995    10.52746995    6[1-(0),6-(1,7),6-(6,6)]
   116     5.90926055     5.90926055     5.90926055    6[6-(6,6),8-(27),8-(27)]
   117     3.98576496     3.98576496     3.98576496    6[6-(1,6),6-(1,6),6-(8,8)]
   118     3.72300477     3.72300477     3.72300477    6[1-(0),6-(1,6),7-(6,27)]
   119     5.42468981     5.42468981     5.42468981    6[1-(0),6-(1,7),6-(6,6)]
   120     4.72399597     4.72399597     4.72399597    6[6-(6,6),8-(27),8-(27)]
   121     6.05940923     6.05940923     6.05940923    6[6-(1,6),6-(1,6),6-(8,8)]
   122     8.43107588     8.43107588     8.43107588    6[1-(0),6-(1,7),6-(6,6)]
   123     0.52665787     0.52665787     0.52665787    6[1-(0),6-(1,7),6-(6,6)]
   124     6.83403992     6.83403992     6.83403992    6[1-(0),6-(1,7),6-(6,6)]
   125     7.85550594     7.85550594     7.85550594    6[1-(0),6-(1,6),7-(6)]
   126     9.79606388     9.79606388     9.79606388    6[6-(1,6),6-(1,6),6-(8,8)]
   127     11.1132773     11.1132773     11.1132773    6[6-(1,6),6-(1,6),6-(8,8)]
   128     9.60382807     9.60382807     9.60382807    6[6-(6,6),8-(0),8-(27)]
   129     7.44259707     7.44259707     7.44259707    6[1-(0),6-(1,6),7-(6,27)]
   130     7.58819579     7.58819579     7.58819579    6[1-(0),6-(1,6),7-(6,27)]
   131     7.99314223     7.99314223     7.99314223    6[1-(0),6-(1,6),7-(6,27)]
   132     8.60738683     8.60738683     8.60738683    6[1-(0),6-(1,7),6-(6,6)]
   133    11.31916299    11.31916299    11.31916299    6[1-(0),6-(1,6),7-(6,27)]
   134    10.08498634    10.08498634    10.08498634    6[1-(0),6-(1,7),6-(6,6)]
   135     4.80134529     4.80134529     4.80134529    6[6-(6,6),8-(0),8-(27)]
   136      4.1973381      4.1973381      4.1973381    6[1-(0),6-(1,6),7-(6)]
   137     1.26147641     1.26147641     1.26147641    6[1-(0),6-(1,6),7-(6,27)]
   138     6.06623417     6.06623417     6.06623417    6[1-(0),6-(1,7),6-(6,6)]
   139     4.84001995     4.84001995     4.84001995    6[1-(0),6-(1,7),6-(6,6)]
   140     0.22181055     0.22181055     0.22181055    6[6-(6,6),8-(27),8-(27)]
   141     9.67321496     9.67321496     9.67321496    6[6-(1,6),6-(1,6),6-(8,8)]
   142     9.41045477     9.41045477     9.41045477    6[1-(0),6-(1,6),7-(6,27)]
   143    11.11213981    11.11213981    11.11213981    6[1-(0),6-(1,7),6-(6,6)]
   144    10.41144597    10.41144597    10.41144597    6[6-(6,6),8-(27),8-(27)]
   145     0.37195923     0.37195923     0.37195923    6[6-(1,6),6-(1,6),6-(8,8)]
   146     2.74362588     2.74362588     2.74362588    6[1-(0),6-(1,7),6-(6,6)]
   147     6.21410787     6.21410787     6.21410787    6[1-(0),6-(1,7),6-(6,6)]
   148     1.14658992     1.14658992     1.14658992    6[1-(0),6-(1,7),6-(6,6)]
   149     2.16805594     2.16805594     2.16805594    6[1-(0),6-(1,6),7-(6)]
   150     4.10861388     4.10861388     4.10861388    6[6-(1,6),6-(1,6),6-(8,8)]
   151      5.4258273      5.4258273      5.4258273    6[6-(1,6),6-(1,6),6-(8,8)]
   152     3.91637807     3.91637807     3.91637807    6[6-(6,6),8-(0),8-(27)]
   153     9.61975293     9.61975293     9.61975293    6[1-(0),6-(1,6),7-(6,27)]
   154     9.47415421     9.47415421     9.47415421    6[1-(0),6-(1,6),7-(6,27)]
   155     9.06920777     9.06920777     9.06920777    6[1-(0),6-(1,6),7-(6,27)]
   156     8.45496317     8.45496317     8.45496317    6[1-(0),6-(1,7),6-(6,6)]
   157     5.74318701     5.74318701     5.74318701    6[1-(0),6-(1,6),7-(6,27)]
   158     6.97736366     6.97736366     6.97736366    6[1-(0),6-(1,7),6-(6,6)]
   159     0.88610471     0.88610471     0.88610471    6[6-(6,6),8-(0),8-(27)]
   160      1.4901119      1.4901119      1.4901119    6[1-(0),6-(1,6),7-(6)]
   161     4.42597359     4.42597359     4.42597359    6[1-(0),6-(1,6),7-(6,27)]
   162    10.99611583    10.99611583    10.99611583    6[1-(0),6-(1,7),6-(6,6)]
   163     0.84743005     0.84743005     0.84743005    6[1-(0),6-(1,7),6-(6,6)]
   164     5.46563945     5.46563945     5.46563945    6[6-(6,6),8-(27),8-(27)]
   165     7.38913504     7.38913504     7.38913504    6[6-(1,6),6-(1,6),6-(8)]
   166     7.65189523     7.65189523     7.65189523    6[1-(0),6-(1,6),7-(6,27)]
   167     5.95021019     5.95021019     5.95021019    6[1-(0),6-(1,7),6-(6,6)]
   168     6.65090403     6.65090403     6.65090403    6[6-(6,6),8-(27)]
   169     5.31549077     5.31549077     5.31549077    6[6-(1,6),6-(1,6),6-(8,8)]
   170     2.94382412     2.94382412     2.94382412    6[1-(0),6-(1,7),6-(6,6)]
   171    10.84824213    10.84824213    10.84824213    6[1-(0),6-(1,7),6-(6,6)]
   172     4.54086008     4.54086008     4.54086008    6[1-(0),6-(1,7),6-(6,6)]
   173     3.51939406     3.51939406     3.51939406    6[1-(0),6-(1,6),7-(6)]
   174     1.57883612     1.57883612     1.57883612    6[6-(1,6),6-(1,6),6-(8,8)]
   175      0.2616227      0.2616227      0.2616227    6[6-(1,6),6-(1,6),6-(8,8)]
   176     1.77107193     1.77107193     1.77107193    6[6-(6,6),8-(0),8-(27)]
   177     3.16677216     3.16677216     3.16677216    7[6-(1,6),6-(1,6),27-(7,8,8,8,8)]
   178     8.52093759     8.52093759     8.52093759    7[6-(1,6),6-(1,6)]
   179    10.67420616    10.67420616    10.67420616    7[6-(1,6),6-(1,6),27-(7,8,8,8,8)]
   180      2.9688489      2.9688489      2.9688489    7[6-(1,6),6-(1,6),27-(8,8,8)]
   181     2.52067784     2.52067784     2.52067784    7[6-(1,6),6-(1,6),27-(7,8,8,8,8)]
   182     8.54141241     8.54141241     8.54141241    7[6-(1,6),6-(1,6)]
   183     6.38814384     6.38814384     6.38814384    7[6-(1,6),6-(1,6),27-(7,8,8,8,8)]
   184      2.7186011      2.7186011      2.7186011    7[6-(1,6),6-(1,6),27-(8,8,8,8)]
   185     8.20812784     8.20812784     8.20812784    7[6-(1,6),6-(1,6),27-(7,8,8,8,8)]
   186     2.85396241     2.85396241     2.85396241    7[6-(1,6),6-(1,6)]
   187     0.70069384     0.70069384     0.70069384    7[6-(1,6),6-(1,6),27-(7,8,8,8,8)]
   188      8.4060511      8.4060511      8.4060511    7[6-(1,6),6-(1,6),27-(8,8,8,8)]
   189     8.85422216     8.85422216     8.85422216    7[6-(1,6),6-(1,6),27-(7,8,8,8,8)]
   190     2.83348759     2.83348759     2.83348759    7[6-(1,6),6-(1,6)]
   191     4.98675616     4.98675616     4.98675616    7[6-(1,6),6-(1,6),27-(7,8,8,8,8)]
   192      8.6562989      8.6562989      8.6562989    7[6-(1,6),6-(1,6),27-(8,8,8,8)]
   193    10.37845876    10.37845876    10.37845876    8[1-(0),1-(0),27-(7,7,8,8,8),27-(7,8,8,8)]
   194     8.13419099     8.13419099     8.13419099    8[6-(6,8)]
   195       5.346203       5.346203       5.346203    8[6-(6,8)]
   196     7.28903592     7.28903592     7.28903592    8[6-(6,8),27-(7,7,8,8,8)]
   197     7.88621817     7.88621817     7.88621817    8[6-(6,8),27-(7,8,8,8)]
   198     0.56988249     0.56988249     0.56988249    8[6-(6,8),27-(7,7,8,8,8)]
   199    10.46832047    10.46832047    10.46832047    8[6-(6,8),27-(7,8,8,8)]
   200     1.57542365     1.57542365     1.57542365    8[6-(6,8),27-(7,7,8,8,8)]
   201    11.12920216    11.12920216    11.12920216    8[6-(6,8),27-(7,8,8,8)]
   202     6.68389124     6.68389124     6.68389124    8[1-(0),1-(0),27-(7,7,8,8,8),27-(7,8,8,8)]
   203     8.92815901     8.92815901     8.92815901    8[6-(6,8)]
   204       0.341247       0.341247       0.341247    8[6-(6,8)]
   205     9.77331408     9.77331408     9.77331408    8[6-(6,8),27-(7,7,8,8,8)]
   206     9.17613183     9.17613183     9.17613183    8[6-(6,8),27-(7,8,8,8)]
   207     5.11756751     5.11756751     5.11756751    8[6-(6,8),27-(7,7,8,8,8)]
   208     6.59402953     6.59402953     6.59402953    8[6-(6,8),27-(7,8,8,8)]
   209     4.11202635     4.11202635     4.11202635    8[6-(6,8),27-(7,7,8,8,8)]
   210     5.93314784     5.93314784     5.93314784    8[6-(6,8),27-(7,8,8,8)]
   211     0.99644124     0.99644124     0.99644124    8[1-(0),1-(0),27-(7,7,8,8,8),27-(7,8,8,8)]
   212     3.24070901     3.24070901     3.24070901    8[6-(6,8)]
   213       6.028697       6.028697       6.028697    8[6-(6,8)]
   214     4.08586408     4.08586408     4.08586408    8[6-(6,8),27-(7,7,8,8,8)]
   215     3.48868183     3.48868183     3.48868183    8[6-(6,8),27-(7,8,8,8)]
   216    10.80501751    10.80501751    10.80501751    8[6-(6,8),27-(7,7,8,8,8)]
   217     0.90657953     0.90657953     0.90657953    8[6-(6,8),27-(7,8,8,8)]
   218     9.79947635     9.79947635     9.79947635    8[6-(6,8),27-(7,7,8,8,8)]
   219     0.24569784     0.24569784     0.24569784    8[6-(6,8),27-(7,8,8,8)]
   220     4.69100876     4.69100876     4.69100876    8[1-(0),1-(0),27-(7,7,8,8,8),27-(7,8,8)]
   221     2.44674099     2.44674099     2.44674099    8[6-(6,8)]
   222      11.033653      11.033653      11.033653    8[6-(6,8)]
   223     1.60158592     1.60158592     1.60158592    8[6-(6,8),27-(7,7,8,8,8)]
   224     2.19876817     2.19876817     2.19876817    8[6-(6,8),27-(7,8,8)]
   225     6.25733249     6.25733249     6.25733249    8[6-(6,8),27-(7,7,8,8,8)]
   226     4.78087047     4.78087047     4.78087047    8[6-(6,8),27-(7,8,8)]
   227     7.26287365     7.26287365     7.26287365    8[6-(6),27-(7,7,8,8,8)]
