# Supplementary material for: A collection of forcefield precursors for metal–organic frameworks
Source: RSC Adv. 2019 Nov 13;9(63):36492–507. doi: 10.1039/c9ra07327b (PMC9075174; doi:10.1039/c9ra07327b)
Supplement: RA-009-C9RA07327B-s3274 [file RA-009-C9RA07327B-s3274.txt]

VEDGAO_clean

11.269    0.00000000    0.00000000
0.0    13.382    0.00000000
0.0    0.0    25.592

     1     10.3347999     10.3347999     10.3347999    27[7-(6,6),7-(6,6),8-(1,1,27),8-(6),8-(6),8-(6)]
     2     1.93173198     1.93173198     1.93173198    27[7-(6,6),7-(6,6),8-(1,1,27),8-(6),8-(6),8-(6)]
     3      6.5687001      6.5687001      6.5687001    27[7-(6,6),7-(6,6),8-(1,1,27),8-(6),8-(6),8-(6)]
     4     3.70276802     3.70276802     3.70276802    27[7-(6,6),7-(6,6),8-(1,1,27),8-(6),8-(6),8-(6)]
     5      0.9342001      0.9342001      0.9342001    27[7-(6,6),7-(6,6),8-(1,1,27),8-(6),8-(6),8-(6)]
     6     9.33726802     9.33726802     9.33726802    27[7-(6,6),7-(6,6),8-(1,1,27),8-(6),8-(6),8-(6)]
     7      4.7002999      4.7002999      4.7002999    27[7-(6,6),7-(6,6),8-(1,1,27),8-(6),8-(6),8-(6)]
     8     7.56623198     7.56623198     7.56623198    27[7-(6,6),7-(6,6),8-(1,1,27),8-(6),8-(6),8-(6)]
     9      1.2193058      1.2193058      1.2193058    1[8-(1,27,27)]
    10      1.6824617      1.6824617      1.6824617    1[8-(1,27,27)]
    11      8.0269087      8.0269087      8.0269087    1[6-(6,6)]
    12      1.4920156      1.4920156      1.4920156    1[6-(6,6)]
    13      7.0194601      7.0194601      7.0194601    1[6-(6,7)]
    14      1.6272436      1.6272436      1.6272436    1[6-(6,7)]
    15     10.4835507     10.4835507     10.4835507    1[6-(6,7)]
    16     10.3810028     10.3810028     10.3810028    1[6-(6,6)]
    17      5.8801642      5.8801642      5.8801642    1[6-(6,6)]
    18      5.5961854      5.5961854      5.5961854    1[6-(6,6)]
    19      0.3504659      0.3504659      0.3504659    1[6-(6,6)]
    20      8.1869285      8.1869285      8.1869285    1[6-(6,7)]
    21      9.6147108      9.6147108      9.6147108    1[6-(6,7)]
    22      8.3187758      8.3187758      8.3187758    1[6-(6,6)]
    23     10.7742909     10.7742909     10.7742909    1[6-(6,6)]
    24      7.9187263      7.9187263      7.9187263    1[6-(6,7)]
    25     10.6424436     10.6424436     10.6424436    1[6-(6,7)]
    26      7.3056927      7.3056927      7.3056927    1[6-(6,7)]
    27      4.4151942      4.4151942      4.4151942    1[8-(1,27,27)]
    28      3.9520383      3.9520383      3.9520383    1[8-(1,27,27)]
    29      8.8765913      8.8765913      8.8765913    1[6-(6,6)]
    30      4.1424844      4.1424844      4.1424844    1[6-(6,6)]
    31      9.8840399      9.8840399      9.8840399    1[6-(6,7)]
    32      4.0072564      4.0072564      4.0072564    1[6-(6,7)]
    33      6.4199493      6.4199493      6.4199493    1[6-(6,7)]
    34      6.5224972      6.5224972      6.5224972    1[6-(6,6)]
    35     11.0233358     11.0233358     11.0233358    1[6-(6,6)]
    36      0.0383146      0.0383146      0.0383146    1[6-(6,6)]
    37      5.2840341      5.2840341      5.2840341    1[6-(6,6)]
    38      8.7165715      8.7165715      8.7165715    1[6-(6,7)]
    39      7.2887892      7.2887892      7.2887892    1[6-(6,7)]
    40      8.5847242      8.5847242      8.5847242    1[6-(6,6)]
    41      6.1292091      6.1292091      6.1292091    1[6-(6,6)]
    42      8.9847737      8.9847737      8.9847737    1[6-(6,7)]
    43      6.2610564      6.2610564      6.2610564    1[6-(6,7)]
    44      9.5978073      9.5978073      9.5978073    1[6-(6,7)]
    45     10.0496942     10.0496942     10.0496942    1[8-(1,27,27)]
    46      9.5865383      9.5865383      9.5865383    1[8-(1,27,27)]
    47      3.2420913      3.2420913      3.2420913    1[6-(6,6)]
    48      9.7769844      9.7769844      9.7769844    1[6-(6,6)]
    49      4.2495399      4.2495399      4.2495399    1[6-(6,7)]
    50      9.6417564      9.6417564      9.6417564    1[6-(6,7)]
    51      0.7854493      0.7854493      0.7854493    1[6-(6,7)]
    52      0.8879972      0.8879972      0.8879972    1[6-(6,6)]
    53      5.3888358      5.3888358      5.3888358    1[6-(6,6)]
    54      5.6728146      5.6728146      5.6728146    1[6-(6,6)]
    55     10.9185341     10.9185341     10.9185341    1[6-(6,6)]
    56      3.0820715      3.0820715      3.0820715    1[6-(6,7)]
    57      1.6542892      1.6542892      1.6542892    1[6-(6,7)]
    58      2.9502242      2.9502242      2.9502242    1[6-(6,6)]
    59      0.4947091      0.4947091      0.4947091    1[6-(6,6)]
    60      3.3502737      3.3502737      3.3502737    1[6-(6,7)]
    61      0.6265564      0.6265564      0.6265564    1[6-(6,7)]
    62      3.9633073      3.9633073      3.9633073    1[6-(6,7)]
    63      6.8538058      6.8538058      6.8538058    1[8-(1,27,27)]
    64      7.3169617      7.3169617      7.3169617    1[8-(1,27,27)]
    65      2.3924087      2.3924087      2.3924087    1[6-(6,6)]
    66      7.1265156      7.1265156      7.1265156    1[6-(6,6)]
    67      1.3849601      1.3849601      1.3849601    1[6-(6,7)]
    68      7.2617436      7.2617436      7.2617436    1[6-(6,7)]
    69      4.8490507      4.8490507      4.8490507    1[6-(6,7)]
    70      4.7465028      4.7465028      4.7465028    1[6-(6,6)]
    71      0.2456642      0.2456642      0.2456642    1[6-(6,6)]
    72     11.2306854     11.2306854     11.2306854    1[6-(6,6)]
    73      5.9849659      5.9849659      5.9849659    1[6-(6,6)]
    74      2.5524285      2.5524285      2.5524285    1[6-(6,7)]
    75      3.9802108      3.9802108      3.9802108    1[6-(6,7)]
    76      2.6842758      2.6842758      2.6842758    1[6-(6,6)]
    77      5.1397909      5.1397909      5.1397909    1[6-(6,6)]
    78      2.2842263      2.2842263      2.2842263    1[6-(6,7)]
    79      5.0079436      5.0079436      5.0079436    1[6-(6,7)]
    80      1.6711927      1.6711927      1.6711927    1[6-(6,7)]
    81      3.9711956      3.9711956      3.9711956    6[6-(6,6),8-(0),8-(27)]
    82       8.553171       8.553171       8.553171    6[1-(0),6-(1,7),6-(6,6)]
    83      9.9561615      9.9561615      9.9561615    6[6-(1,6),6-(1,6),6-(8,8)]
    84      1.0502708      1.0502708      1.0502708    6[1-(0),6-(1,7),6-(6,6)]
    85      5.4744802      5.4744802      5.4744802    6[6-(1,6),6-(1,6),6-(8,8)]
    86      7.9649292      7.9649292      7.9649292    6[1-(0),6-(1,6),7-(6,27)]
    87     10.4260788     10.4260788     10.4260788    6[6-(6,6),8-(27),8-(27)]
    88     10.6334284     10.6334284     10.6334284    6[6-(6,6),8-(0),8-(27)]
    89      1.1325345      1.1325345      1.1325345    6[1-(0),6-(1,6),7-(6,27)]
    90      9.9854609      9.9854609      9.9854609    6[1-(0),6-(1,6),7-(6,27)]
    91     10.9264224     10.9264224     10.9264224    6[1-(0),6-(1,7),6-(6,6)]
    92      6.2757061      6.2757061      6.2757061    6[1-(0),6-(1,7),6-(6,6)]
    93      0.3053899      0.3053899      0.3053899    6[6-(1,6),6-(1,6),6-(8,8)]
    94      6.1066711      6.1066711      6.1066711    6[1-(0),6-(1,7),6-(6,6)]
    95     10.6706161     10.6706161     10.6706161    6[1-(0),6-(1,7),6-(6,6)]
    96       7.651651       7.651651       7.651651    6[1-(0),6-(1,6),7-(6,27)]
    97      9.3735542      9.3735542      9.3735542    6[1-(0),6-(1,6),7-(6,27)]
    98      9.6721827      9.6721827      9.6721827    6[6-(1,6),6-(1,6),6-(8,8)]
    99      0.2535525      0.2535525      0.2535525    6[6-(6,6),8-(27),8-(27)]
   100      8.6264195      8.6264195      8.6264195    6[1-(0),6-(1,7),6-(6,6)]
   101     10.0553287     10.0553287     10.0553287    6[1-(0),6-(1,7),6-(6,6)]
   102      7.4972657      7.4972657      7.4972657    6[1-(0),6-(1,6),7-(6,27)]
   103      11.077427      11.077427      11.077427    6[1-(0),6-(1,6),7-(6,27)]
   104      8.0381777      8.0381777      8.0381777    6[1-(0),6-(1,6),7-(6,27)]
   105      1.6633044      1.6633044      1.6633044    6[6-(6,6),8-(0),8-(27)]
   106       8.350329       8.350329       8.350329    6[1-(0),6-(1,7),6-(6,6)]
   107      6.9473385      6.9473385      6.9473385    6[6-(1,6),6-(1,6),6-(8,8)]
   108      4.5842292      4.5842292      4.5842292    6[1-(0),6-(1,7),6-(6,6)]
   109      0.1600198      0.1600198      0.1600198    6[6-(1,6),6-(1,6),6-(8,8)]
   110      8.9385708      8.9385708      8.9385708    6[1-(0),6-(1,6),7-(6,27)]
   111      6.4774212      6.4774212      6.4774212    6[6-(6,6),8-(27),8-(27)]
   112      6.2700716      6.2700716      6.2700716    6[6-(6,6),8-(0),8-(27)]
   113      4.5019655      4.5019655      4.5019655    6[1-(0),6-(1,6),7-(6,27)]
   114      6.9180391      6.9180391      6.9180391    6[1-(0),6-(1,6),7-(6,27)]
   115      5.9770776      5.9770776      5.9770776    6[1-(0),6-(1,7),6-(6,6)]
   116     10.6277939     10.6277939     10.6277939    6[1-(0),6-(1,7),6-(6,6)]
   117      5.3291101      5.3291101      5.3291101    6[6-(1,6),6-(1,6),6-(8,8)]
   118     10.7968289     10.7968289     10.7968289    6[1-(0),6-(1,7),6-(6,6)]
   119      6.2328839      6.2328839      6.2328839    6[1-(0),6-(1,7),6-(6,6)]
   120       9.251849       9.251849       9.251849    6[1-(0),6-(1,6),7-(6,27)]
   121      7.5299458      7.5299458      7.5299458    6[1-(0),6-(1,6),7-(6,27)]
   122      7.2313173      7.2313173      7.2313173    6[6-(1,6),6-(1,6),6-(8,8)]
   123      5.3809475      5.3809475      5.3809475    6[6-(6,6),8-(27),8-(27)]
   124      8.2770805      8.2770805      8.2770805    6[1-(0),6-(1,7),6-(6,6)]
   125      6.8481713      6.8481713      6.8481713    6[1-(0),6-(1,7),6-(6,6)]
   126      9.4062343      9.4062343      9.4062343    6[1-(0),6-(1,6),7-(6,27)]
   127       5.826073       5.826073       5.826073    6[1-(0),6-(1,6),7-(6,27)]
   128      8.8653223      8.8653223      8.8653223    6[1-(0),6-(1,6),7-(6,27)]
   129      7.2978044      7.2978044      7.2978044    6[6-(6,6),8-(0),8-(27)]
   130       2.715829       2.715829       2.715829    6[1-(0),6-(1,7),6-(6,6)]
   131      1.3128385      1.3128385      1.3128385    6[6-(1,6),6-(1,6),6-(8,8)]
   132     10.2187292     10.2187292     10.2187292    6[1-(0),6-(1,7),6-(6,6)]
   133      5.7945198      5.7945198      5.7945198    6[6-(1,6),6-(1,6),6-(8,8)]
   134      3.3040708      3.3040708      3.3040708    6[1-(0),6-(1,6),7-(6,27)]
   135      0.8429212      0.8429212      0.8429212    6[6-(6,6),8-(27),8-(27)]
   136      0.6355716      0.6355716      0.6355716    6[6-(6,6),8-(0),8-(27)]
   137     10.1364655     10.1364655     10.1364655    6[1-(0),6-(1,6),7-(6,27)]
   138      1.2835391      1.2835391      1.2835391    6[1-(0),6-(1,6),7-(6,27)]
   139      0.3425776      0.3425776      0.3425776    6[1-(0),6-(1,7),6-(6,6)]
   140      4.9932939      4.9932939      4.9932939    6[1-(0),6-(1,7),6-(6,6)]
   141     10.9636101     10.9636101     10.9636101    6[6-(1,6),6-(1,6),6-(8,8)]
   142      5.1623289      5.1623289      5.1623289    6[1-(0),6-(1,7),6-(6,6)]
   143      0.5983839      0.5983839      0.5983839    6[1-(0),6-(1,7),6-(6,6)]
   144       3.617349       3.617349       3.617349    6[1-(0),6-(1,6),7-(6,27)]
   145      1.8954458      1.8954458      1.8954458    6[1-(0),6-(1,6),7-(6,27)]
   146      1.5968173      1.5968173      1.5968173    6[6-(1,6),6-(1,6),6-(8,8)]
   147     11.0154475     11.0154475     11.0154475    6[6-(6,6),8-(27),8-(27)]
   148      2.6425805      2.6425805      2.6425805    6[1-(0),6-(1,7),6-(6,6)]
   149      1.2136713      1.2136713      1.2136713    6[1-(0),6-(1,7),6-(6,6)]
   150      3.7717343      3.7717343      3.7717343    6[1-(0),6-(1,6),7-(6,27)]
   151       0.191573       0.191573       0.191573    6[1-(0),6-(1,6),7-(6,27)]
   152      3.2308223      3.2308223      3.2308223    6[1-(0),6-(1,6),7-(6,27)]
   153      9.6056956      9.6056956      9.6056956    6[6-(6,6),8-(27)]
   154       2.918671       2.918671       2.918671    6[1-(0),6-(1,7),6-(6,6)]
   155      4.3216615      4.3216615      4.3216615    6[6-(1,6),6-(1,6),6-(8,8)]
   156      6.6847708      6.6847708      6.6847708    6[1-(0),6-(1,7),6-(6,6)]
   157     11.1089802     11.1089802     11.1089802    6[6-(1,6),6-(1,6),6-(8)]
   158      2.3304292      2.3304292      2.3304292    6[1-(0),6-(1,6),7-(6,27)]
   159      4.7915788      4.7915788      4.7915788    6[6-(6,6),8-(27),8-(27)]
   160      4.9989284      4.9989284      4.9989284    6[6-(6,6),8-(0),8-(27)]
   161      6.7670345      6.7670345      6.7670345    6[1-(0),6-(1,6),7-(6,27)]
   162      4.3509609      4.3509609      4.3509609    6[1-(0),6-(1,6),7-(6,27)]
   163      5.2919224      5.2919224      5.2919224    6[1-(0),6-(1,7),6-(6,6)]
   164      0.6412061      0.6412061      0.6412061    6[1-(0),6-(1,7),6-(6,6)]
   165      5.9398899      5.9398899      5.9398899    6[6-(1,6),6-(1,6),6-(8,8)]
   166      0.4721711      0.4721711      0.4721711    6[1-(0),6-(1,7),6-(6,6)]
   167      5.0361161      5.0361161      5.0361161    6[1-(0),6-(1,7),6-(6,6)]
   168       2.017151       2.017151       2.017151    6[1-(0),6-(1,6),7-(6,27)]
   169      3.7390542      3.7390542      3.7390542    6[1-(0),6-(1,6),7-(6,27)]
   170      4.0376827      4.0376827      4.0376827    6[6-(1,6),6-(1,6),6-(8,8)]
   171      5.8880525      5.8880525      5.8880525    6[6-(6,6),8-(27),8-(27)]
   172      2.9919195      2.9919195      2.9919195    6[1-(0),6-(1,7),6-(6,6)]
   173      4.4208287      4.4208287      4.4208287    6[1-(0),6-(1,7),6-(6,6)]
   174      1.8627657      1.8627657      1.8627657    6[1-(0),6-(1,6),7-(6,27)]
   175       5.442927       5.442927       5.442927    6[1-(0),6-(1,6),7-(6,27)]
   176      2.4036777      2.4036777      2.4036777    6[1-(0),6-(1,6),7-(6,27)]
   177     8.25983893     8.25983893     8.25983893    7[6-(1,6),6-(1,6),27-(7,8,8,8,8)]
   178     8.64591487     8.64591487     8.64591487    7[6-(1,6),6-(1,6),27-(7,8,8,8,8)]
   179     0.54294042     0.54294042     0.54294042    7[6-(1,6),6-(1,6),27-(7,8,8,8,8)]
   180      8.4044202      8.4044202      8.4044202    7[6-(1,6),6-(1,6),27-(7,8,8,8,8)]
   181     8.64366107     8.64366107     8.64366107    7[6-(1,6),6-(1,6),27-(7,8,8,8,8)]
   182     8.25758513     8.25758513     8.25758513    7[6-(1,6),6-(1,6),27-(7,8,8,8,8)]
   183     5.09155958     5.09155958     5.09155958    7[6-(1,6),6-(1,6),27-(7,8,8,8,8)]
   184      8.4990798      8.4990798      8.4990798    7[6-(1,6),6-(1,6),27-(7,8,8,8,8)]
   185     3.00916107     3.00916107     3.00916107    7[6-(1,6),6-(1,6),27-(7,8,8,8,8)]
   186     2.62308513     2.62308513     2.62308513    7[6-(1,6),6-(1,6),27-(7,8,8,8,8)]
   187    10.72605958    10.72605958    10.72605958    7[6-(1,6),6-(1,6),27-(7,8,8,8,8)]
   188      2.8645798      2.8645798      2.8645798    7[6-(1,6),6-(1,6),27-(7,8,8,8,8)]
   189     2.62533893     2.62533893     2.62533893    7[6-(1,6),6-(1,6),27-(7,8,8,8,8)]
   190     3.01141487     3.01141487     3.01141487    7[6-(1,6),6-(1,6),27-(7,8,8,8,8)]
   191     6.17744042     6.17744042     6.17744042    7[6-(1,6),6-(1,6),27-(7,8,8,8,8)]
   192      2.7699202      2.7699202      2.7699202    7[6-(1,6),6-(1,6),27-(7,8,8,8,8)]
   193     0.36984858     0.36984858     0.36984858    8[6-(6,8),27-(7,7,8,8,8)]
   194    10.76459956    10.76459956    10.76459956    8[6-(6,8),27-(7,7,8,8,8)]
   195     3.54590354     3.54590354     3.54590354    8[6-(6,8),27-(7,7,8,8,8)]
   196     0.95347009     0.95347009     0.95347009    8[6-(6,8),27-(7,7,8,8,8)]
   197     9.80369193     9.80369193     9.80369193    8[6-(6,8),27-(7,7,8,8,8)]
   198     9.88449066     9.88449066     9.88449066    8[6-(6,8),27-(7,7,8,8,8)]
   199     1.13873245     1.13873245     1.13873245    8[1-(0),1-(0),27-(7,7,8,8,8),27-(7,7,8,8,8)]
   200     0.60469454     0.60469454     0.60469454    8[6-(6,8)]
   201     3.28953379     3.28953379     3.28953379    8[6-(6,8)]
   202     5.26465142     5.26465142     5.26465142    8[6-(6,8),27-(7,7,8,8,8)]
   203     6.13890044     6.13890044     6.13890044    8[6-(6,8),27-(7,7,8,8,8)]
   204     2.08859646     2.08859646     2.08859646    8[6-(6,8),27-(7,7,8,8,8)]
   205     4.68102991     4.68102991     4.68102991    8[6-(6,8),27-(7,7,8,8,8)]
   206     7.09980807     7.09980807     7.09980807    8[6-(6,8),27-(7,7,8,8,8)]
   207     7.01900934     7.01900934     7.01900934    8[6-(6,8),27-(7,7,8,8,8)]
   208     4.49576755     4.49576755     4.49576755    8[1-(0),1-(0),27-(7,7,8,8,8),27-(7,7,8,8,8)]
   209     5.02980546     5.02980546     5.02980546    8[6-(6,8)]
   210     2.34496621     2.34496621     2.34496621    8[6-(6,8)]
   211    10.89915142    10.89915142    10.89915142    8[6-(6,8),27-(7,7,8,8,8)]
   212     0.50440044     0.50440044     0.50440044    8[6-(6,8),27-(7,7,8,8,8)]
   213     7.72309646     7.72309646     7.72309646    8[6-(6,8),27-(7,7,8,8,8)]
   214    10.31552991    10.31552991    10.31552991    8[6-(6,8),27-(7,7,8,8,8)]
   215     1.46530807     1.46530807     1.46530807    8[6-(6,8),27-(7,7,8,8,8)]
   216     1.38450934     1.38450934     1.38450934    8[6-(6,8),27-(7,7,8,8,8)]
   217    10.13026755    10.13026755    10.13026755    8[1-(0),1-(0),27-(7,7,8,8,8),27-(7,7,8,8,8)]
   218    10.66430546    10.66430546    10.66430546    8[6-(6,8)]
   219     7.97946621     7.97946621     7.97946621    8[6-(6,8)]
   220     6.00434858     6.00434858     6.00434858    8[6-(6,8),27-(7,7,8,8,8)]
   221     5.13009956     5.13009956     5.13009956    8[6-(6,8),27-(7,7,8,8,8)]
   222     9.18040354     9.18040354     9.18040354    8[6-(6),27-(7,7,8,8,8)]
   223     6.58797009     6.58797009     6.58797009    8[6-(6,8),27-(7,7,8,8,8)]
   224     4.16919193     4.16919193     4.16919193    8[6-(6,8),27-(7,7,8,8,8)]
   225     4.24999066     4.24999066     4.24999066    8[6-(6,8),27-(7,7,8,8,8)]
   226     6.77323245     6.77323245     6.77323245    8[1-(0),1-(0),27-(7,7,8,8,8),27-(7,7,8,8,8)]
   227     6.23919454     6.23919454     6.23919454    8[6-(6,8)]
