# Supplementary material for: A collection of forcefield precursors for metal–organic frameworks
Source: RSC Adv. 2019 Nov 13;9(63):36492–507. doi: 10.1039/c9ra07327b (PMC9075174; doi:10.1039/c9ra07327b)
Supplement: RA-009-C9RA07327B-s3275 [file RA-009-C9RA07327B-s3275.txt]

VEDGES_clean

11.4777    0.00000000    0.00000000
0.0    13.3164    0.00000000
0.0    0.0    26.0307

     1     3.96898866     3.96898866     3.96898866    27[7-(6,6),8-(1,1,27),8-(6),8-(6),8-(6)]
     2    6.912100494    6.912100494    6.912100494    27[7-(6,6),7-(6,6),8-(1,1,27),8-(6),8-(6),8-(6)]
     3     1.76986134     1.76986134     1.76986134    27[7-(6,6),8-(1,1,27),8-(6),8-(6),8-(6)]
     4   10.304449506   10.304449506   10.304449506    27[7-(6,6),7-(6,6),8-(1,1,27),8-(6),8-(6),8-(6)]
     5     7.50871134     7.50871134     7.50871134    27[7-(6,6),8-(1,1,27),8-(6),8-(6),8-(6)]
     6    4.565599506    4.565599506    4.565599506    27[7-(6,6),7-(6,6),8-(1,1,27),8-(6),8-(6),8-(6)]
     7     9.70783866     9.70783866     9.70783866    27[7-(6,6),8-(1,1,27),8-(6),8-(6),8-(6)]
     8    1.173250494    1.173250494    1.173250494    27[7-(6,6),7-(6,6),8-(1,1,27),8-(6),8-(6)]
     9     4.28806872     4.28806872     4.28806872    1[8-(1,27,27)]
    10     4.80800853     4.80800853     4.80800853    1[8-(1,27,27)]
    11     1.16383878     1.16383878     1.16383878    1[6-(6,7)]
    12     3.87487152     3.87487152     3.87487152    1[6-(6,7)]
    13     6.04071351     6.04071351     6.04071351    1[6-(6,7)]
    14     9.28775484     9.28775484     9.28775484    1[6-(6,7)]
    15     0.10674261     0.10674261     0.10674261    1[6-(6,6)]
    16     8.41774518     8.41774518     8.41774518    1[6-(6,6)]
    17     9.47025027     9.47025027     9.47025027    1[6-(6,7)]
    18     4.66224174     4.66224174     4.66224174    1[6-(6,7)]
    19     0.12166362     0.12166362     0.12166362    1[6-(6,6)]
    20     7.77958506     7.77958506     7.77958506    1[6-(6,7)]
    21     6.48719604     6.48719604     6.48719604    1[6-(6,6)]
    22     3.67860285     3.67860285     3.67860285    1[6-(6,6)]
    23     6.62378067     6.62378067     6.62378067    1[6-(6,6)]
    24     4.14689301     4.14689301     4.14689301    1[6-(6,6)]
    25     9.19134216     9.19134216     9.19134216    1[6-(6,7)]
    26     0.01492101     0.01492101     0.01492101    1[6-(6,6)]
    27     1.45078128     1.45078128     1.45078128    1[8-(1,27,27)]
    28     0.93084147     0.93084147     0.93084147    1[8-(1,27,27)]
    29     4.57501122     4.57501122     4.57501122    1[6-(6,7)]
    30     1.86397848     1.86397848     1.86397848    1[6-(6,7)]
    31    11.17583649    11.17583649    11.17583649    1[6-(6,7)]
    32     7.92879516     7.92879516     7.92879516    1[6-(6,7)]
    33     5.63210739     5.63210739     5.63210739    1[6-(6,6)]
    34     8.79880482     8.79880482     8.79880482    1[6-(6,6)]
    35     7.74629973     7.74629973     7.74629973    1[6-(6,7)]
    36     1.07660826     1.07660826     1.07660826    1[6-(6,7)]
    37     5.61718638     5.61718638     5.61718638    1[6-(6,6)]
    38     9.43696494     9.43696494     9.43696494    1[6-(6,7)]
    39    10.72935396    10.72935396    10.72935396    1[6-(6,6)]
    40     2.06024715     2.06024715     2.06024715    1[6-(6,6)]
    41    10.59276933    10.59276933    10.59276933    1[6-(6,6)]
    42     1.59195699     1.59195699     1.59195699    1[6-(6,6)]
    43     8.02520784     8.02520784     8.02520784    1[6-(6,7)]
    44     5.72392899     5.72392899     5.72392899    1[6-(6,6)]
    45     7.18963128     7.18963128     7.18963128    1[8-(1,27,27)]
    46     6.66969147     6.66969147     6.66969147    1[8-(1,27,27)]
    47    10.31386122    10.31386122    10.31386122    1[6-(6,7)]
    48     7.60282848     7.60282848     7.60282848    1[6-(6,7)]
    49     5.43698649     5.43698649     5.43698649    1[6-(6,7)]
    50     2.18994516     2.18994516     2.18994516    1[6-(6,7)]
    51    11.37095739    11.37095739    11.37095739    1[6-(6,6)]
    52     3.05995482     3.05995482     3.05995482    1[6-(6,6)]
    53     2.00744973     2.00744973     2.00744973    1[6-(6,7)]
    54     6.81545826     6.81545826     6.81545826    1[6-(6,7)]
    55    11.35603638    11.35603638    11.35603638    1[6-(6,6)]
    56     3.69811494     3.69811494     3.69811494    1[6-(6,7)]
    57     4.99050396     4.99050396     4.99050396    1[6-(6,6)]
    58     7.79909715     7.79909715     7.79909715    1[6-(6,6)]
    59     4.85391933     4.85391933     4.85391933    1[6-(6,6)]
    60     7.33080699     7.33080699     7.33080699    1[6-(6,6)]
    61     2.28635784     2.28635784     2.28635784    1[6-(6,7)]
    62    11.46277899    11.46277899    11.46277899    1[6-(6,6)]
    63    10.02691872    10.02691872    10.02691872    1[8-(1,27,27)]
    64    10.54685853    10.54685853    10.54685853    1[8-(1,27,27)]
    65     6.90268878     6.90268878     6.90268878    1[6-(6,7)]
    66     9.61372152     9.61372152     9.61372152    1[6-(6,7)]
    67     0.30186351     0.30186351     0.30186351    1[6-(6,7)]
    68     3.54890484     3.54890484     3.54890484    1[6-(6,7)]
    69     5.84559261     5.84559261     5.84559261    1[6-(6,6)]
    70     2.67889518     2.67889518     2.67889518    1[6-(6,6)]
    71     3.73140027     3.73140027     3.73140027    1[6-(6,7)]
    72    10.40109174    10.40109174    10.40109174    1[6-(6,7)]
    73     5.86051362     5.86051362     5.86051362    1[6-(6,6)]
    74     2.04073506     2.04073506     2.04073506    1[6-(6,7)]
    75     0.74834604     0.74834604     0.74834604    1[6-(6,6)]
    76     9.41745285     9.41745285     9.41745285    1[6-(6,6)]
    77     0.88493067     0.88493067     0.88493067    1[6-(6,6)]
    78     9.88574301     9.88574301     9.88574301    1[6-(6,6)]
    79     3.45249216     3.45249216     3.45249216    1[6-(6,7)]
    80     5.75377101     5.75377101     5.75377101    1[6-(6,6)]
    81      1.6872219      1.6872219      1.6872219    6[1-(0),6-(1,6),7-(6)]
    82      4.3959591      4.3959591      4.3959591    6[1-(0),6-(1,6),7-(6,27)]
    83     5.67572265     5.67572265     5.67572265    6[1-(0),6-(1,6),7-(6,27)]
    84      9.7445673      9.7445673      9.7445673    6[1-(0),6-(1,6),7-(6,27)]
    85     1.04906178     1.04906178     1.04906178    6[1-(0),6-(1,7),6-(6,6)]
    86     8.27427393     8.27427393     8.27427393    6[1-(0),6-(1,7),6-(6,6)]
    87     1.06398279     1.06398279     1.06398279    6[6-(6,6),8-(0),8-(27)]
    88     8.90325189     8.90325189     8.90325189    6[1-(0),6-(1,6),7-(6,27)]
    89      5.4978183      5.4978183      5.4978183    6[6-(6,6),8-(27),8-(27)]
    90     3.72107034     3.72107034     3.72107034    6[1-(0),6-(1,6),7-(6)]
    91    11.12763015    11.12763015    11.12763015    6[1-(0),6-(1,7),6-(6,6)]
    92     7.91043084     7.91043084     7.91043084    6[1-(0),6-(1,6),7-(6,27)]
    93     5.33139165     5.33139165     5.33139165    6[6-(1,6),6-(1,6),6-(8,8)]
    94     0.34662654     0.34662654     0.34662654    6[6-(1,6),6-(1,6),6-(8,8)]
    95     7.43295852     7.43295852     7.43295852    6[6-(1,6),6-(1,6),6-(8,8)]
    96     5.91331104     5.91331104     5.91331104    6[1-(0),6-(1,7),6-(6,6)]
    97     1.76871357     1.76871357     1.76871357    6[6-(1,6),6-(1,6),6-(8,8)]
    98     3.14374203     3.14374203     3.14374203    6[1-(0),6-(1,7),6-(6,6)]
    99     7.22980323     7.22980323     7.22980323    6[1-(0),6-(1,7),6-(6,6)]
   100     6.72937551     6.72937551     6.72937551    6[6-(6,6),8-(27),8-(27)]
   101     4.55894244     4.55894244     4.55894244    6[1-(0),6-(1,7),6-(6,6)]
   102      9.6871788      9.6871788      9.6871788    6[1-(0),6-(1,6),7-(6,27)]
   103     11.0645028     11.0645028     11.0645028    6[1-(0),6-(1,7),6-(6,6)]
   104     1.85479632     1.85479632     1.85479632    6[6-(6,6),8-(0),8-(27)]
   105      4.0516281      4.0516281      4.0516281    6[1-(0),6-(1,6),7-(6)]
   106      1.3428909      1.3428909      1.3428909    6[1-(0),6-(1,6),7-(6,27)]
   107     0.06312735     0.06312735     0.06312735    6[1-(0),6-(1,6),7-(6,27)]
   108      7.4719827      7.4719827      7.4719827    6[1-(0),6-(1,6),7-(6,27)]
   109     4.68978822     4.68978822     4.68978822    6[1-(0),6-(1,7),6-(6,6)]
   110     8.94227607     8.94227607     8.94227607    6[1-(0),6-(1,7),6-(6,6)]
   111     4.67486721     4.67486721     4.67486721    6[6-(6,6),8-(0),8-(27)]
   112     8.31329811     8.31329811     8.31329811    6[1-(0),6-(1,6),7-(6,27)]
   113      0.2410317      0.2410317      0.2410317    6[6-(6,6),8-(27),8-(27)]
   114     2.01777966     2.01777966     2.01777966    6[1-(0),6-(1,6),7-(6)]
   115     6.08891985     6.08891985     6.08891985    6[1-(0),6-(1,7),6-(6,6)]
   116     9.30611916     9.30611916     9.30611916    6[1-(0),6-(1,6),7-(6,27)]
   117     0.40745835     0.40745835     0.40745835    6[6-(1,6),6-(1,6),6-(8,8)]
   118     5.39222346     5.39222346     5.39222346    6[6-(1,6),6-(1,6),6-(8,8)]
   119     9.78359148     9.78359148     9.78359148    6[6-(1,6),6-(1,6),6-(8,8)]
   120    11.30323896    11.30323896    11.30323896    6[1-(0),6-(1,7),6-(6,6)]
   121     3.97013643     3.97013643     3.97013643    6[6-(1,6),6-(1,6),6-(8,8)]
   122     2.59510797     2.59510797     2.59510797    6[1-(0),6-(1,7),6-(6,6)]
   123     9.98674677     9.98674677     9.98674677    6[1-(0),6-(1,7),6-(6,6)]
   124    10.48717449    10.48717449    10.48717449    6[6-(6,6),8-(27),8-(27)]
   125     1.17990756     1.17990756     1.17990756    6[1-(0),6-(1,7),6-(6,6)]
   126      7.5293712      7.5293712      7.5293712    6[1-(0),6-(1,6),7-(6,27)]
   127      6.1520472      6.1520472      6.1520472    6[1-(0),6-(1,7),6-(6,6)]
   128     3.88405368     3.88405368     3.88405368    6[6-(6,6),8-(0),8-(27)]
   129      9.7904781      9.7904781      9.7904781    6[1-(0),6-(1,6),7-(6)]
   130      7.0817409      7.0817409      7.0817409    6[1-(0),6-(1,6),7-(6,27)]
   131     5.80197735     5.80197735     5.80197735    6[1-(0),6-(1,6),7-(6,27)]
   132      1.7331327      1.7331327      1.7331327    6[1-(0),6-(1,6),7-(6,27)]
   133    10.42863822    10.42863822    10.42863822    6[1-(0),6-(1,7),6-(6,6)]
   134     3.20342607     3.20342607     3.20342607    6[1-(0),6-(1,7),6-(6,6)]
   135    10.41371721    10.41371721    10.41371721    6[6-(6,6),8-(0),8-(27)]
   136     2.57444811     2.57444811     2.57444811    6[1-(0),6-(1,6),7-(6,27)]
   137      5.9798817      5.9798817      5.9798817    6[6-(6,6),8-(27),8-(27)]
   138     7.75662966     7.75662966     7.75662966    6[1-(0),6-(1,6),7-(6)]
   139     0.35006985     0.35006985     0.35006985    6[1-(0),6-(1,7),6-(6,6)]
   140     3.56726916     3.56726916     3.56726916    6[1-(0),6-(1,6),7-(6,27)]
   141     6.14630835     6.14630835     6.14630835    6[6-(1,6),6-(1,6),6-(8,8)]
   142    11.13107346    11.13107346    11.13107346    6[6-(1,6),6-(1,6),6-(8,8)]
   143     4.04474148     4.04474148     4.04474148    6[6-(1,6),6-(1,6),6-(8,8)]
   144     5.56438896     5.56438896     5.56438896    6[1-(0),6-(1,7),6-(6,6)]
   145     9.70898643     9.70898643     9.70898643    6[6-(1,6),6-(1,6),6-(8,8)]
   146     8.33395797     8.33395797     8.33395797    6[1-(0),6-(1,7),6-(6,6)]
   147     4.24789677     4.24789677     4.24789677    6[1-(0),6-(1,7),6-(6,6)]
   148     4.74832449     4.74832449     4.74832449    6[6-(6,6),8-(27),8-(27)]
   149     6.91875756     6.91875756     6.91875756    6[1-(0),6-(1,7),6-(6,6)]
   150      1.7905212      1.7905212      1.7905212    6[1-(0),6-(1,6),7-(6,27)]
   151      0.4131972      0.4131972      0.4131972    6[1-(0),6-(1,7),6-(6,6)]
   152     9.62290368     9.62290368     9.62290368    6[6-(6,6),8-(0),8-(27)]
   153      7.4260719      7.4260719      7.4260719    6[1-(0),6-(1,6),7-(6)]
   154     10.1348091     10.1348091     10.1348091    6[1-(0),6-(1,6),7-(6,27)]
   155    11.41457265    11.41457265    11.41457265    6[1-(0),6-(1,6),7-(6,27)]
   156      4.0057173      4.0057173      4.0057173    6[1-(0),6-(1,6),7-(6,27)]
   157     6.78791178     6.78791178     6.78791178    6[1-(0),6-(1,7),6-(6,6)]
   158     2.53542393     2.53542393     2.53542393    6[1-(0),6-(1,7),6-(6,6)]
   159     6.80283279     6.80283279     6.80283279    6[6-(6,6),8-(0),8-(27)]
   160     3.16440189     3.16440189     3.16440189    6[1-(0),6-(1,6),7-(6,27)]
   161     11.2366683     11.2366683     11.2366683    6[6-(6,6),8-(27),8-(27)]
   162     9.45992034     9.45992034     9.45992034    6[1-(0),6-(1,6),7-(6)]
   163     5.38878015     5.38878015     5.38878015    6[1-(0),6-(1,7),6-(6,6)]
   164     2.17158084     2.17158084     2.17158084    6[1-(0),6-(1,6),7-(6,27)]
   165    11.07024165    11.07024165    11.07024165    6[6-(1,6),6-(1,6),6-(8,8)]
   166     6.08547654     6.08547654     6.08547654    6[6-(1,6),6-(1,6),6-(8,8)]
   167     1.69410852     1.69410852     1.69410852    6[6-(1,6),6-(1,6),6-(8)]
   168     0.17446104     0.17446104     0.17446104    6[1-(0),6-(1,7),6-(6,6)]
   169     7.50756357     7.50756357     7.50756357    6[6-(1,6),6-(1,6),6-(8,8)]
   170     8.88259203     8.88259203     8.88259203    6[1-(0),6-(1,7),6-(6,6)]
   171     1.49095323     1.49095323     1.49095323    6[1-(0),6-(1,7),6-(6,6)]
   172     0.99052551     0.99052551     0.99052551    6[6-(6,6),8-(27)]
   173    10.29779244    10.29779244    10.29779244    6[1-(0),6-(1,7),6-(6,6)]
   174      3.9483288      3.9483288      3.9483288    6[1-(0),6-(1,6),7-(6,27)]
   175      5.3256528      5.3256528      5.3256528    6[1-(0),6-(1,7),6-(6,6)]
   176     7.59364632     7.59364632     7.59364632    6[6-(6,6),8-(0),8-(27)]
   177     4.94000208     4.94000208     4.94000208    7[6-(1,6),6-(1,6),27-(7,8,8,8,8)]
   178     8.74945071     8.74945071     8.74945071    7[6-(1,6),6-(1,6),27-(8,8,8,8)]
   179     3.01978287     3.01978287     3.01978287    7[6-(1,6),6-(1,6)]
   180     9.01688112     9.01688112     9.01688112    7[6-(1,6),6-(1,6),27-(7,8,8,8,8)]
   181     0.79884792     0.79884792     0.79884792    7[6-(1,6),6-(1,6),27-(7,8,8,8)]
   182     8.46709929     8.46709929     8.46709929    7[6-(1,6),6-(1,6),27-(8,8,8,8)]
   183     2.71906713     2.71906713     2.71906713    7[6-(1,6),6-(1,6)]
   184     8.19966888     8.19966888     8.19966888    7[6-(1,6),6-(1,6),27-(7,8,8,8,8)]
   185     6.53769792     6.53769792     6.53769792    7[6-(1,6),6-(1,6),27-(7,8,8,8,8)]
   186     2.72824929     2.72824929     2.72824929    7[6-(1,6),6-(1,6),27-(8,8,8,8)]
   187     8.45791713     8.45791713     8.45791713    7[6-(1,6),6-(1,6)]
   188     2.46081888     2.46081888     2.46081888    7[6-(1,6),6-(1,6),27-(7,8,8,8,8)]
   189    10.67885208    10.67885208    10.67885208    7[6-(1,6),6-(1,6),27-(7,8,8,8,8)]
   190     3.01060071     3.01060071     3.01060071    7[6-(1,6),6-(1,6),27-(8,8,8,8)]
   191     8.75863287     8.75863287     8.75863287    7[6-(1,6),6-(1,6)]
   192     3.27803112     3.27803112     3.27803112    7[6-(1,6),6-(1,6),27-(7,8,8,8)]
   193     4.83785055     4.83785055     4.83785055    8[1-(0),1-(0),27-(7,7,8,8,8),27-(7,8,8,8)]
   194    11.32045551    11.32045551    11.32045551    8[6-(6,8)]
   195     2.50328637     2.50328637     2.50328637    8[6-(6,8)]
   196      2.3184954      2.3184954      2.3184954    8[6-(6,8),27-(7,8,8,8)]
   197     6.31503054     6.31503054     6.31503054    8[6-(6,8),27-(7,7,8,8,8)]
   198     5.57242335     5.57242335     5.57242335    8[6-(6,8),27-(7,8,8,8)]
   199     1.77789573     1.77789573     1.77789573    8[6-(6,8),27-(7,7,8,8)]
   200     4.83325947     4.83325947     4.83325947    8[6-(6,8),27-(7,8,8,8)]
   201     7.34687577     7.34687577     7.34687577    8[6-(6,8),27-(7,7,8,8,8)]
   202     0.90099945     0.90099945     0.90099945    8[1-(0),1-(0),27-(7,7,8,8,8),27-(7,8,8,8)]
   203     5.89609449     5.89609449     5.89609449    8[6-(6,8)]
   204     3.23556363     3.23556363     3.23556363    8[6-(6,8)]
   205      3.4203546      3.4203546      3.4203546    8[6-(6,8),27-(7,8,8,8)]
   206    10.90151946    10.90151946    10.90151946    8[6-(6,8),27-(7,7,8,8,8)]
   207     0.16642665     0.16642665     0.16642665    8[6-(6,8),27-(7,8,8,8)]
   208     3.96095427     3.96095427     3.96095427    8[6-(6,8),27-(7,7,8,8,8)]
   209     0.90559053     0.90559053     0.90559053    8[6-(6,8),27-(7,8,8,8)]
   210     9.86967423     9.86967423     9.86967423    8[6-(6,8),27-(7,7,8,8,8)]
   211     6.63984945     6.63984945     6.63984945    8[1-(0),1-(0),27-(7,7,8,8,8),27-(7,8,8,8)]
   212     0.15724449     0.15724449     0.15724449    8[6-(6,8)]
   213     8.97441363     8.97441363     8.97441363    8[6-(6,8)]
   214      9.1592046      9.1592046      9.1592046    8[6-(6,8),27-(7,8,8,8)]
   215     5.16266946     5.16266946     5.16266946    8[6-(6,8),27-(7,7,8,8,8)]
   216     5.90527665     5.90527665     5.90527665    8[6-(6,8),27-(7,8,8,8)]
   217     9.69980427     9.69980427     9.69980427    8[6-(6,8),27-(7,7,8,8,8)]
   218     6.64444053     6.64444053     6.64444053    8[6-(6,8),27-(7,8,8,8)]
   219     4.13082423     4.13082423     4.13082423    8[6-(6,8),27-(7,7,8,8,8)]
   220    10.57670055    10.57670055    10.57670055    8[1-(0),1-(0),27-(7,7,8,8),27-(7,8,8,8)]
   221     5.58160551     5.58160551     5.58160551    8[6-(6,8)]
   222     8.24213637     8.24213637     8.24213637    8[6-(6,8)]
   223      8.0573454      8.0573454      8.0573454    8[6-(6,8),27-(7,8,8,8)]
   224     0.57618054     0.57618054     0.57618054    8[6-(6,8),27-(7,7,8,8)]
   225    11.31127335    11.31127335    11.31127335    8[6-(6),27-(7,8,8,8)]
   226     7.51674573     7.51674573     7.51674573    8[6-(6,8),27-(7,7,8,8,8)]
   227    10.57210947    10.57210947    10.57210947    8[6-(6,8),27-(7,8,8,8)]
