# Supplementary material for: A collection of forcefield precursors for metal–organic frameworks
Source: RSC Adv. 2019 Nov 13;9(63):36492–507. doi: 10.1039/c9ra07327b (PMC9075174; doi:10.1039/c9ra07327b)
Supplement: RA-009-C9RA07327B-s3276 [file RA-009-C9RA07327B-s3276.txt]

VEDGIW_clean

11.4659    0.00000000    0.00000000
0.0    13.2732    0.00000000
0.0    0.0    26.1201

     1    9.732141261    9.732141261    9.732141261    27[7-(6,6),8-(1,1),8-(6),8-(6),8-(6)]
     2    1.205754044    1.205754044    1.205754044    27[7-(6,6),8-(6),8-(6),8-(6)]
     3    7.466708739    7.466708739    7.466708739    27[7-(6,6),8-(1,1),8-(6),8-(6),8-(6)]
     4    4.527195956    4.527195956    4.527195956    27[7-(6,6),8-(6),8-(6),8-(6)]
     5    1.733758739    1.733758739    1.733758739    27[7-(6,6),8-(1,1),8-(6),8-(6),8-(6)]
     6   10.260145956   10.260145956   10.260145956    27[7-(6,6),8-(6),8-(6),8-(6)]
     7    3.999191261    3.999191261    3.999191261    27[7-(6,6),8-(1,1),8-(6),8-(6),8-(6)]
     8    6.938704044    6.938704044    6.938704044    27[7-(6,6),8-(6),8-(6)]
     9    10.56124049    10.56124049    10.56124049    1[8-(1,27)]
    10    10.04183522    10.04183522    10.04183522    1[8-(1,27)]
    11     6.94604222     6.94604222     6.94604222    1[6-(6,7)]
    12     2.73232397     2.73232397     2.73232397    1[6-(6,6)]
    13     0.29582022     0.29582022     0.29582022    1[6-(6,7)]
    14     9.60154466     9.60154466     9.60154466    1[6-(6,7)]
    15     3.75622884     3.75622884     3.75622884    1[6-(6,7)]
    16     3.59570624     3.59570624     3.59570624    1[6-(6,7)]
    17     5.87856693     5.87856693     5.87856693    1[6-(6,6)]
    18      0.6994199      0.6994199      0.6994199    1[6-(6,6)]
    19     9.45822091     9.45822091     9.45822091    1[6-(6,6)]
    20     9.85150128     9.85150128     9.85150128    1[6-(6,6)]
    21     2.05698246     2.05698246     2.05698246    1[6-(6,7)]
    22     0.93447085     0.93447085     0.93447085    1[6-(6,6)]
    23     5.90379191     5.90379191     5.90379191    1[6-(6,6)]
    24    10.42135651    10.42135651    10.42135651    1[6-(6,7)]
    25     3.47875406     3.47875406     3.47875406    1[6-(6,7)]
    26     5.79371927     5.79371927     5.79371927    1[6-(6,6)]
    27     6.63760951     6.63760951     6.63760951    1[8-(1,27)]
    28     7.15701478     7.15701478     7.15701478    1[8-(1,27)]
    29    10.25280778    10.25280778    10.25280778    1[6-(6,7)]
    30     3.00062603     3.00062603     3.00062603    1[6-(6,6)]
    31     5.43712978     5.43712978     5.43712978    1[6-(6,7)]
    32     7.59730534     7.59730534     7.59730534    1[6-(6,7)]
    33     1.97672116     1.97672116     1.97672116    1[6-(6,7)]
    34     2.13724376     2.13724376     2.13724376    1[6-(6,7)]
    35    11.32028307    11.32028307    11.32028307    1[6-(6,6)]
    36      5.0335301      5.0335301      5.0335301    1[6-(6,6)]
    37     7.74062909     7.74062909     7.74062909    1[6-(6,6)]
    38     7.34734872     7.34734872     7.34734872    1[6-(6,6)]
    39     3.67596754     3.67596754     3.67596754    1[6-(6,7)]
    40     4.79847915     4.79847915     4.79847915    1[6-(6,6)]
    41    11.29505809    11.29505809    11.29505809    1[6-(6,6)]
    42     6.77749349     6.77749349     6.77749349    1[6-(6,7)]
    43     2.25419594     2.25419594     2.25419594    1[6-(6,7)]
    44    11.40513073    11.40513073    11.40513073    1[6-(6,6)]
    45     0.90465951     0.90465951     0.90465951    1[8-(1,27)]
    46     1.42406478     1.42406478     1.42406478    1[8-(1,27)]
    47     4.51985778     4.51985778     4.51985778    1[6-(6,7)]
    48     8.73357603     8.73357603     8.73357603    1[6-(6,6)]
    49    11.17007978    11.17007978    11.17007978    1[6-(6,7)]
    50     1.86435534     1.86435534     1.86435534    1[6-(6,7)]
    51     7.70967116     7.70967116     7.70967116    1[6-(6,7)]
    52     7.87019376     7.87019376     7.87019376    1[6-(6,7)]
    53     5.58733307     5.58733307     5.58733307    1[6-(6,6)]
    54     10.7664801     10.7664801     10.7664801    1[6-(6,6)]
    55     2.00767909     2.00767909     2.00767909    1[6-(6,6)]
    56     1.61439872     1.61439872     1.61439872    1[6-(6,6)]
    57     9.40891754     9.40891754     9.40891754    1[6-(6,7)]
    58    10.53142915    10.53142915    10.53142915    1[6-(6,6)]
    59     5.56210809     5.56210809     5.56210809    1[6-(6,6)]
    60     1.04454349     1.04454349     1.04454349    1[6-(6,7)]
    61     7.98714594     7.98714594     7.98714594    1[6-(6,7)]
    62     5.67218073     5.67218073     5.67218073    1[6-(6,6)]
    63     4.82829049     4.82829049     4.82829049    1[8-(1,27)]
    64     4.30888522     4.30888522     4.30888522    1[8-(1,27)]
    65     1.21309222     1.21309222     1.21309222    1[6-(6,7)]
    66     8.46527397     8.46527397     8.46527397    1[6-(6,6)]
    67     6.02877022     6.02877022     6.02877022    1[6-(6,7)]
    68     3.86859466     3.86859466     3.86859466    1[6-(6,7)]
    69     9.48917884     9.48917884     9.48917884    1[6-(6,7)]
    70     9.32865624     9.32865624     9.32865624    1[6-(6,7)]
    71     0.14561693     0.14561693     0.14561693    1[6-(6,6)]
    72      6.4323699      6.4323699      6.4323699    1[6-(6,6)]
    73     3.72527091     3.72527091     3.72527091    1[6-(6,6)]
    74     4.11855128     4.11855128     4.11855128    1[6-(6,6)]
    75     7.78993246     7.78993246     7.78993246    1[6-(6,7)]
    76     6.66742085     6.66742085     6.66742085    1[6-(6,6)]
    77     0.17084191     0.17084191     0.17084191    1[6-(6,6)]
    78     4.68840651     4.68840651     4.68840651    1[6-(6,7)]
    79     9.21170406     9.21170406     9.21170406    1[6-(6,7)]
    80     0.06076927     0.06076927     0.06076927    1[6-(6,6)]
    81     7.46659408     7.46659408     7.46659408    6[1-(0),6-(1,6),7-(6)]
    82     2.57753432     2.57753432     2.57753432    6[1-(0),6-(1,7),6-(6,6)]
    83    11.24002177    11.24002177    11.24002177    6[6-(6,6),8-(27),8-(27)]
    84    11.38219893    11.38219893    11.38219893    6[1-(0),6-(1,6),7-(6,27)]
    85    10.11063062    10.11063062    10.11063062    6[1-(0),6-(1,6),7-(6,27)]
    86     3.20013269     3.20013269     3.20013269    6[1-(0),6-(1,6),7-(6,27)]
    87     4.05204906     4.05204906     4.05204906    6[1-(0),6-(1,6),7-(6)]
    88      6.8222105      6.8222105      6.8222105    6[1-(0),6-(1,7),6-(6,6)]
    89      6.1113247      6.1113247      6.1113247    6[6-(1,6),6-(1,6),6-(8,8)]
    90     0.15134988     0.15134988     0.15134988    6[1-(0),6-(1,7),6-(6,6)]
    91     7.54112243     7.54112243     7.54112243    6[6-(1,6),6-(1,6),6-(8,8)]
    92    11.05771396    11.05771396    11.05771396    6[6-(1,6),6-(1,6),6-(8,8)]
    93     8.91588384     8.91588384     8.91588384    6[1-(0),6-(1,7),6-(6,6)]
    94      6.8451423      6.8451423      6.8451423    6[6-(6,6),8-(0),8-(27)]
    95    10.27000663    10.27000663    10.27000663    6[1-(0),6-(1,7),6-(6,6)]
    96     2.19915962     2.19915962     2.19915962    6[1-(0),6-(1,6),7-(6,27)]
    97     1.53528401     1.53528401     1.53528401    6[1-(0),6-(1,7),6-(6,6)]
    98     5.42795706     5.42795706     5.42795706    6[1-(0),6-(1,7),6-(6,6)]
    99     1.73593726     1.73593726     1.73593726    6[6-(1,6),6-(1,6),6-(8,8)]
   100     9.48115271     9.48115271     9.48115271    6[1-(0),6-(1,6),7-(6)]
   101     1.03881054     1.03881054     1.03881054    6[6-(6,6),8-(27),8-(27)]
   102     3.97293435     3.97293435     3.97293435    6[1-(0),6-(1,6),7-(6)]
   103      5.3545753      5.3545753      5.3545753    6[1-(0),6-(1,7),6-(6,6)]
   104     7.61679737     7.61679737     7.61679737    6[6-(6,6),8-(0),8-(27)]
   105     9.73225592     9.73225592     9.73225592    6[1-(0),6-(1,6),7-(6)]
   106     3.15541568     3.15541568     3.15541568    6[1-(0),6-(1,7),6-(6,6)]
   107     5.95882823     5.95882823     5.95882823    6[6-(6,6),8-(27),8-(27)]
   108     5.81665107     5.81665107     5.81665107    6[1-(0),6-(1,6),7-(6,27)]
   109     7.08821938     7.08821938     7.08821938    6[1-(0),6-(1,6),7-(6,27)]
   110     2.53281731     2.53281731     2.53281731    6[1-(0),6-(1,6),7-(6,27)]
   111     1.68090094     1.68090094     1.68090094    6[1-(0),6-(1,6),7-(6)]
   112     10.3766395     10.3766395     10.3766395    6[1-(0),6-(1,7),6-(6,6)]
   113     11.0875253     11.0875253     11.0875253    6[6-(1,6),6-(1,6),6-(8,8)]
   114     5.58160012     5.58160012     5.58160012    6[1-(0),6-(1,7),6-(6,6)]
   115     9.65772757     9.65772757     9.65772757    6[6-(1,6),6-(1,6),6-(8,8)]
   116     6.14113604     6.14113604     6.14113604    6[6-(1,6),6-(1,6),6-(8,8)]
   117     8.28296616     8.28296616     8.28296616    6[1-(0),6-(1,7),6-(6,6)]
   118     10.3537077     10.3537077     10.3537077    6[6-(6,6),8-(0),8-(27)]
   119     6.92884337     6.92884337     6.92884337    6[1-(0),6-(1,7),6-(6,6)]
   120     3.53379038     3.53379038     3.53379038    6[1-(0),6-(1,6),7-(6,27)]
   121     4.19766599     4.19766599     4.19766599    6[1-(0),6-(1,7),6-(6,6)]
   122     0.30499294     0.30499294     0.30499294    6[1-(0),6-(1,7),6-(6,6)]
   123     3.99701274     3.99701274     3.99701274    6[6-(1,6),6-(1,6),6-(8,8)]
   124     7.71769729     7.71769729     7.71769729    6[1-(0),6-(1,6),7-(6)]
   125     4.69413946     4.69413946     4.69413946    6[6-(6,6),8-(27),8-(27)]
   126     1.76001565     1.76001565     1.76001565    6[1-(0),6-(1,6),7-(6)]
   127      0.3783747      0.3783747      0.3783747    6[1-(0),6-(1,7),6-(6,6)]
   128     9.58205263     9.58205263     9.58205263    6[6-(6,6),8-(0),8-(27)]
   129     3.99930592     3.99930592     3.99930592    6[1-(0),6-(1,6),7-(6)]
   130     8.88836568     8.88836568     8.88836568    6[1-(0),6-(1,7),6-(6,6)]
   131     0.22587823     0.22587823     0.22587823    6[6-(6,6),8-(27),8-(27)]
   132     0.08370107     0.08370107     0.08370107    6[1-(0),6-(1,6),7-(6,27)]
   133     1.35526938     1.35526938     1.35526938    6[1-(0),6-(1,6),7-(6,27)]
   134     8.26576731     8.26576731     8.26576731    6[1-(0),6-(1,6),7-(6,27)]
   135     7.41385094     7.41385094     7.41385094    6[1-(0),6-(1,6),7-(6)]
   136      4.6436895      4.6436895      4.6436895    6[1-(0),6-(1,7),6-(6,6)]
   137      5.3545753      5.3545753      5.3545753    6[6-(1,6),6-(1,6),6-(8,8)]
   138    11.31455012    11.31455012    11.31455012    6[1-(0),6-(1,7),6-(6,6)]
   139     3.92477757     3.92477757     3.92477757    6[6-(1,6),6-(1,6),6-(8,8)]
   140     0.40818604     0.40818604     0.40818604    6[6-(1,6),6-(1,6),6-(8,8)]
   141     2.55001616     2.55001616     2.55001616    6[1-(0),6-(1,7),6-(6,6)]
   142      4.6207577      4.6207577      4.6207577    6[6-(6,6),8-(0),8-(27)]
   143     1.19589337     1.19589337     1.19589337    6[1-(0),6-(1,7),6-(6,6)]
   144     9.26674038     9.26674038     9.26674038    6[1-(0),6-(1,6),7-(6,27)]
   145     9.93061599     9.93061599     9.93061599    6[1-(0),6-(1,7),6-(6,6)]
   146     6.03794294     6.03794294     6.03794294    6[1-(0),6-(1,7),6-(6,6)]
   147     9.72996274     9.72996274     9.72996274    6[6-(1,6),6-(1,6),6-(8,8)]
   148     1.98474729     1.98474729     1.98474729    6[1-(0),6-(1,6),7-(6)]
   149    10.42708946    10.42708946    10.42708946    6[6-(6,6),8-(27),8-(27)]
   150     7.49296565     7.49296565     7.49296565    6[1-(0),6-(1,6),7-(6)]
   151      6.1113247      6.1113247      6.1113247    6[1-(0),6-(1,7),6-(6,6)]
   152     3.84910263     3.84910263     3.84910263    6[6-(6,6),8-(0),8-(27)]
   153     1.73364408     1.73364408     1.73364408    6[1-(0),6-(1,6),7-(6)]
   154     8.31048432     8.31048432     8.31048432    6[1-(0),6-(1,7),6-(6,6)]
   155     5.50707177     5.50707177     5.50707177    6[6-(6,6),8-(27),8-(27)]
   156     5.64924893     5.64924893     5.64924893    6[1-(0),6-(1,6),7-(6,27)]
   157     4.37768062     4.37768062     4.37768062    6[1-(0),6-(1,6),7-(6,27)]
   158     8.93308269     8.93308269     8.93308269    6[1-(0),6-(1,6),7-(6,27)]
   159     9.78499906     9.78499906     9.78499906    6[1-(0),6-(1,6),7-(6)]
   160      1.0892605      1.0892605      1.0892605    6[1-(0),6-(1,7),6-(6,6)]
   161      0.3783747      0.3783747      0.3783747    6[6-(1,6),6-(1,6),6-(8,8)]
   162     5.88429988     5.88429988     5.88429988    6[1-(0),6-(1,7),6-(6,6)]
   163     1.80817243     1.80817243     1.80817243    6[6-(1,6),6-(1,6),6-(8,8)]
   164     5.32476396     5.32476396     5.32476396    6[6-(1,6),6-(1,6),6-(8,8)]
   165     3.18293384     3.18293384     3.18293384    6[1-(0),6-(1,7),6-(6,6)]
   166      1.1121923      1.1121923      1.1121923    6[6-(6,6),8-(0),8-(27)]
   167     4.53705663     4.53705663     4.53705663    6[1-(0),6-(1,7),6-(6,6)]
   168     7.93210962     7.93210962     7.93210962    6[1-(0),6-(1,6),7-(6,27)]
   169     7.26823401     7.26823401     7.26823401    6[1-(0),6-(1,7),6-(6,6)]
   170    11.16090706    11.16090706    11.16090706    6[1-(0),6-(1,7),6-(6,6)]
   171     7.46888726     7.46888726     7.46888726    6[6-(1,6),6-(1,6),6-(8)]
   172     3.74820271     3.74820271     3.74820271    6[1-(0),6-(1,6),7-(6)]
   173     6.77176054     6.77176054     6.77176054    6[6-(6,6),8-(27)]
   174     9.70588435     9.70588435     9.70588435    6[1-(0),6-(1,6),7-(6)]
   175     11.0875253     11.0875253     11.0875253    6[1-(0),6-(1,7),6-(6,6)]
   176     1.88384737     1.88384737     1.88384737    6[6-(6,6),8-(0),8-(27)]
   177     3.04419645     3.04419645     3.04419645    7[6-(1,6),6-(1,6),27-(8,8,8,8)]
   178    10.63347566    10.63347566    10.63347566    7[6-(1,6),6-(1,6),27-(8,8,8)]
   179     8.80237143     8.80237143     8.80237143    7[6-(1,6),6-(1,6)]
   180     3.31823146     3.31823146     3.31823146    7[6-(1,6),6-(1,6)]
   181     2.68875355     2.68875355     2.68875355    7[6-(1,6),6-(1,6),27-(8,8,8,8)]
   182     6.56537434     6.56537434     6.56537434    7[6-(1,6),6-(1,6),27-(8,8)]
   183     8.39647857     8.39647857     8.39647857    7[6-(1,6),6-(1,6)]
   184     2.41471854     2.41471854     2.41471854    7[6-(1,6),6-(1,6)]
   185     8.42170355     8.42170355     8.42170355    7[6-(1,6),6-(1,6),27-(8,8,8,8)]
   186     0.83242434     0.83242434     0.83242434    7[6-(1,6),6-(1,6),27-(8,8,8)]
   187     2.66352857     2.66352857     2.66352857    7[6-(1,6),6-(1,6)]
   188     8.14766854     8.14766854     8.14766854    7[6-(1,6),6-(1,6)]
   189     8.77714645     8.77714645     8.77714645    7[6-(1,6),6-(1,6),27-(8,8,8,8)]
   190     4.90052566     4.90052566     4.90052566    7[6-(1,6),6-(1,6),27-(8,8,8)]
   191     3.06942143     3.06942143     3.06942143    7[6-(1,6),6-(1,6)]
   192     9.05118146     9.05118146     9.05118146    7[6-(1,6),6-(1,6)]
   193    10.59219842    10.59219842    10.59219842    8[1-(0),1-(0),27-(7,8,8,8)]
   194     8.27952639     8.27952639     8.27952639    8[6-(6,8)]
   195     5.62058418     5.62058418     5.62058418    8[6-(6,8)]
   196     8.07543337     8.07543337     8.07543337    8[6-(6,8),27-(7,8,8,8)]
   197     0.59851998     0.59851998     0.59851998    8[6-(6,8),27-(7,8,8)]
   198     10.5944916     10.5944916     10.5944916    8[6-(6,8),27-(7,8,8,8)]
   199    11.33404215    11.33404215    11.33404215    8[6-(6,8),27-(7,8,8,8)]
   200     7.54914856     7.54914856     7.54914856    8[6-(6,8),27-(7,8)]
   201     1.65682255     1.65682255     1.65682255    8[6-(6,8),27-(7,8,8)]
   202     6.60665158     6.60665158     6.60665158    8[1-(0),1-(0),27-(7,8,8,8)]
   203     8.91932361     8.91932361     8.91932361    8[6-(6,8)]
   204     0.11236582     0.11236582     0.11236582    8[6-(6,8)]
   205     9.12341663     9.12341663     9.12341663    8[6-(6,8),27-(7,8,8,8)]
   206     5.13443002     5.13443002     5.13443002    8[6-(6,8),27-(7,8,8)]
   207      6.6043584      6.6043584      6.6043584    8[6-(6,8),27-(7,8,8,8)]
   208     5.86480785     5.86480785     5.86480785    8[6-(6,8),27-(7,8,8,8)]
   209     9.64970144     9.64970144     9.64970144    8[6-(6,8),27-(7,8,8)]
   210     4.07612745     4.07612745     4.07612745    8[6-(6,8),27-(7,8,8)]
   211     0.87370158     0.87370158     0.87370158    8[1-(0),1-(0),27-(7,8,8,8)]
   212     3.18637361     3.18637361     3.18637361    8[6-(6,8)]
   213     5.84531582     5.84531582     5.84531582    8[6-(6,8)]
   214     3.39046663     3.39046663     3.39046663    8[6-(6,8),27-(7,8,8,8)]
   215    10.86738002    10.86738002    10.86738002    8[6-(6,8),27-(7,8,8)]
   216      0.8714084      0.8714084      0.8714084    8[6-(6,8),27-(7,8,8,8)]
   217     0.13185785     0.13185785     0.13185785    8[6-(6,8),27-(7,8,8,8)]
   218     3.91675144     3.91675144     3.91675144    8[6-(6,8),27-(7,8,8)]
   219     9.80907745     9.80907745     9.80907745    8[6-(6,8),27-(7,8,8)]
   220     4.85924842     4.85924842     4.85924842    8[1-(0),1-(0),27-(7,8,8,8)]
   221     2.54657639     2.54657639     2.54657639    8[6-(6,8)]
   222    11.35353418    11.35353418    11.35353418    8[6-(6,8)]
   223     2.34248337     2.34248337     2.34248337    8[6-(6,8),27-(7,8,8,8)]
   224     6.33146998     6.33146998     6.33146998    8[6-(6,8),27-(7,8)]
   225      4.8615416      4.8615416      4.8615416    8[6-(6,8),27-(7,8,8,8)]
   226     5.60109215     5.60109215     5.60109215    8[6-(6),27-(7,8,8,8)]
   227     1.81619856     1.81619856     1.81619856    8[6-(6,8),27-(7,8,8)]
