# Supplementary material for: A collection of forcefield precursors for metal–organic frameworks
Source: RSC Adv. 2019 Nov 13;9(63):36492–507. doi: 10.1039/c9ra07327b (PMC9075174; doi:10.1039/c9ra07327b)
Supplement: RA-009-C9RA07327B-s3277 [file RA-009-C9RA07327B-s3277.txt]

VEGXOW_clean

7.127    0.00000000    0.00000000
-2.82093966    16.17992817    0.00000000
0.0    0.0    31.803

     1   3.6316766421   3.6316766421   3.6316766421    27[8-(1,27),8-(1,27,27),8-(6),8-(6)]
     2 0.186037360948 0.186037360948 0.186037360948    27[8-(1,27),8-(6),8-(6),8-(6)]
     3-0.736086132096-0.736086132096-0.736086132096    27[8-(1,27),8-(1,27,27),8-(6),8-(6)]
     4  2.70955314905  2.70955314905  2.70955314905    27[8-(1,27),8-(6),8-(6),8-(6)]
     5 0.674383697904 0.674383697904 0.674383697904    27[8-(1,27),8-(1,27,27),8-(6),8-(6)]
     6  4.12002297905  4.12002297905  4.12002297905    27[8-(1,27),8-(6),8-(6),8-(6)]
     7   5.0421464721   5.0421464721   5.0421464721    27[8-(1,27),8-(1,27,27),8-(6),8-(6)]
     8  1.59650719095  1.59650719095  1.59650719095    27[8-(1,27),8-(6),8-(6),8-(6)]
     9    -1.41046983    -1.41046983    -1.41046983    27[8-(1,27,27),8-(1,27,27)]
    10            0.0            0.0            0.0    27[8-(1,27,27),8-(1,27,27)]
    11     2.15303017     2.15303017     2.15303017    27[8-(1,27,27),8-(1,27,27)]
    12         3.5635         3.5635         3.5635    27[8-(1,27,27),8-(1,27,27)]
    13  5.40249720491  5.40249720491  5.40249720491    1[6-(6,6)]
    14  6.36058593647  6.36058593647  6.36058593647    1[6-(6,6)]
    15  5.04531348429  5.04531348429  5.04531348429    1[6-(6,6)]
    16  3.89573003639  3.89573003639  3.89573003639    1[6-(6,6)]
    17  1.70699941136  1.70699941136  1.70699941136    1[8-(27,27)]
    18  3.89827304876  3.89827304876  3.89827304876    1[8-(27,27,27)]
    19  4.30074928173  4.30074928173  4.30074928173    1[6-(6,6)]
    20 0.765959925802 0.765959925802 0.765959925802    1[6-(6,6)]
    21  4.47872768653  4.47872768653  4.47872768653    1[6-(6,6)]
    22 -1.93774881408 -1.93774881408 -1.93774881408    1[6-(6,6)]
    23   3.7946785255   3.7946785255   3.7946785255    1[6-(6,6)]
    24  2.43540407958  2.43540407958  2.43540407958    1[6-(6,6)]
    25  4.81889360077  4.81889360077  4.81889360077    1[6-(6,6)]
    26-0.917353711954-0.917353711954-0.917353711954    1[6-(6,6)]
    27  4.61862425681  4.61862425681  4.61862425681    1[6-(6,6)]
    28 -1.39079136766 -1.39079136766 -1.39079136766    1[6-(6,6)]
    29  3.28928550695  3.28928550695  3.28928550695    1[6-(6,6)]
    30  2.24356439006  2.24356439006  2.24356439006    1[6-(6,6)]
    31 0.314032965086 0.314032965086 0.314032965086    1[6-(6,6)]
    32-0.644055766466-0.644055766466-0.644055766466    1[6-(6,6)]
    33  0.67121668571  0.67121668571  0.67121668571    1[6-(6,6)]
    34  1.82080013361  1.82080013361  1.82080013361    1[6-(6,6)]
    35  1.18859109864  1.18859109864  1.18859109864    1[8-(27,27)]
    36 -1.00268253876 -1.00268253876 -1.00268253876    1[8-(27,27,27)]
    37  1.41578088827  1.41578088827  1.41578088827    1[6-(6,6)]
    38   2.1296305842   2.1296305842   2.1296305842    1[6-(6,6)]
    39 -1.58313717653 -1.58313717653 -1.58313717653    1[6-(6,6)]
    40  4.83333932408  4.83333932408  4.83333932408    1[6-(6,6)]
    41-0.899088015502-0.899088015502-0.899088015502    1[6-(6,6)]
    42 0.460186430416 0.460186430416 0.460186430416    1[6-(6,6)]
    43 -1.92330309077 -1.92330309077 -1.92330309077    1[6-(6,6)]
    44  3.81294422195  3.81294422195  3.81294422195    1[6-(6,6)]
    45 -1.72303374681 -1.72303374681 -1.72303374681    1[6-(6,6)]
    46  4.28638187766  4.28638187766  4.28638187766    1[6-(6,6)]
    47-0.393694996952-0.393694996952-0.393694996952    1[6-(6,6)]
    48 0.652026119936 0.652026119936 0.652026119936    1[6-(6,6)]
    49 -1.09643686491 -1.09643686491 -1.09643686491    1[6-(6,6)]
    50 -2.05452559647 -2.05452559647 -2.05452559647    1[6-(6,6)]
    51 -0.73925314429 -0.73925314429 -0.73925314429    1[6-(6,6)]
    52 0.410330303608 0.410330303608 0.410330303608    1[6-(6,6)]
    53  2.59906092864  2.59906092864  2.59906092864    1[8-(27,27)]
    54  0.40778729124  0.40778729124  0.40778729124    1[8-(27,27,27)]
    55  0.00531105827  0.00531105827  0.00531105827    1[6-(6,6)]
    56   3.5401004142   3.5401004142   3.5401004142    1[6-(6,6)]
    57-0.172667346534-0.172667346534-0.172667346534    1[6-(6,6)]
    58  6.24380915408  6.24380915408  6.24380915408    1[6-(6,6)]
    59 0.511381814498 0.511381814498 0.511381814498    1[6-(6,6)]
    60  1.87065626042  1.87065626042  1.87065626042    1[6-(6,6)]
    61-0.512833260768-0.512833260768-0.512833260768    1[6-(6,6)]
    62  5.22341405195  5.22341405195  5.22341405195    1[6-(6,6)]
    63-0.312563916812-0.312563916812-0.312563916812    1[6-(6,6)]
    64  5.69685170766  5.69685170766  5.69685170766    1[6-(6,6)]
    65  1.01677483305  1.01677483305  1.01677483305    1[6-(6,6)]
    66  2.06249594994  2.06249594994  2.06249594994    1[6-(6,6)]
    67  3.99202737491  3.99202737491  3.99202737491    1[6-(6,6)]
    68  4.95011610647  4.95011610647  4.95011610647    1[6-(6,6)]
    69  3.63484365429  3.63484365429  3.63484365429    1[6-(6,6)]
    70  2.48526020639  2.48526020639  2.48526020639    1[6-(6,6)]
    71  3.11746924136  3.11746924136  3.11746924136    1[8-(27,27)]
    72  5.30874287876  5.30874287876  5.30874287876    1[8-(27,27,27)]
    73  2.89027945173  2.89027945173  2.89027945173    1[6-(6,6)]
    74   2.1764297558   2.1764297558   2.1764297558    1[6-(6,6)]
    75  5.88919751653  5.88919751653  5.88919751653    1[6-(6,6)]
    76-0.527278984082-0.527278984082-0.527278984082    1[6-(6,6)]
    77   5.2051483555   5.2051483555   5.2051483555    1[6-(6,6)]
    78  3.84587390958  3.84587390958  3.84587390958    1[6-(6,6)]
    79  6.22936343077  6.22936343077  6.22936343077    1[6-(6,6)]
    80 0.493116118046 0.493116118046 0.493116118046    1[6-(6,6)]
    81  6.02909408681  6.02909408681  6.02909408681    1[6-(6,6)]
    82  0.01967846234  0.01967846234  0.01967846234    1[6-(6,6)]
    83  4.69975533695  4.69975533695  4.69975533695    1[6-(6,6)]
    84  3.65403422006  3.65403422006  3.65403422006    1[6-(6,6)]
    85  3.93748862931  3.93748862931  3.93748862931    6[6-(6,6),8-(0),8-(27)]
    86  4.54445988138  4.54445988138  4.54445988138    6[6-(1,6),6-(1,6),6-(8,8)]
    87  5.30175348166  5.30175348166  5.30175348166    6[1-(0),6-(1,6),6-(6,6)]
    88  5.90210378024  5.90210378024  5.90210378024    6[1-(0),6-(1,6),6-(6,6)]
    89  5.83455993284  5.83455993284  5.83455993284    6[6-(1,6),6-(1,6),6-(6,6,6)]
    90   5.0945345748   5.0945345748   5.0945345748    6[1-(0),6-(1,6),6-(6,6)]
    91  4.42343367364  4.42343367364  4.42343367364    6[1-(0),6-(1,6),6-(6,6)]
    92  6.62373015128  6.62373015128  6.62373015128    6[6-(6,6),6-(6,6),6-(9,9,9),6-(9,9,9)]
    93  6.37640753148  6.37640753148  6.37640753148    6[6-(6,6,6),9-(0),9-(0),9-(0)]
    94 0.973180546012 0.973180546012 0.973180546012    6[6-(6,6,6),9-(0),9-(0),9-(0)]
    95  6.23860570428  6.23860570428  6.23860570428    6[6-(1,6),6-(1,6),6-(6,6,6)]
    96  2.08262806331  2.08262806331  2.08262806331    6[1-(0),6-(1,6),6-(6,6)]
    97    1.655975293    1.655975293    1.655975293    6[1-(0),6-(1,6),6-(6,6)]
    98  2.53868837348  2.53868837348  2.53868837348    6[6-(1,6),6-(1,6),6-(8,8)]
    99  3.87345919064  3.87345919064  3.87345919064    6[1-(0),6-(1,6),6-(6,6)]
   100  4.29938433079  4.29938433079  4.29938433079    6[1-(0),6-(1,6),6-(6,6)]
   101  2.10861903596  2.10861903596  2.10861903596    6[6-(6,6),8-(27),8-(27)]
   102 -1.17689437405 -1.17689437405 -1.17689437405    6[6-(6,6),8-(0),8-(27)]
   103  5.12432994646  5.12432994646  5.12432994646    6[6-(1,6),6-(1,6),6-(8,8)]
   104  3.99846435573  3.99846435573  3.99846435573    6[1-(0),6-(1,6),6-(6,6)]
   105  3.18198205732  3.18198205732  3.18198205732    6[1-(0),6-(1,6),6-(6,6)]
   106   3.4738299436   3.4738299436   3.4738299436    6[6-(1,6),6-(1,6),6-(6,6,6)]
   107  4.61426148864  4.61426148864  4.61426148864    6[1-(0),6-(1,6),6-(6,6)]
   108   5.4406178655   5.4406178655   5.4406178655    6[1-(0),6-(1,6),6-(6,6)]
   109  2.55015976159  2.55015976159  2.55015976159    6[6-(6,6),6-(6,6),6-(9,9,9),6-(9,9,9)]
   110  1.51198928973  1.51198928973  1.51198928973    6[6-(6,6,6),9-(0),9-(0),9-(0)]
   111  1.82736481629  1.82736481629  1.82736481629    6[6-(6,6,6),9-(0),9-(0),9-(0)]
   112  3.31034981485  3.31034981485  3.31034981485    6[6-(1,6),6-(1,6),6-(6,6,6)]
   113  4.35872527064  4.35872527064  4.35872527064    6[1-(0),6-(1,6),6-(6,6)]
   114 -2.10732755888 -2.10732755888 -2.10732755888    6[1-(0),6-(1,6),6-(6,6)]
   115  4.59953460667  4.59953460667  4.59953460667    6[6-(1,6),6-(1,6),6-(8,8)]
   116  3.56042425089  3.56042425089  3.56042425089    6[1-(0),6-(1,6),6-(6,6)]
   117  2.92966271403  2.92966271403  2.92966271403    6[1-(0),6-(1,6),6-(6,6)]
   118  -1.8839781884  -1.8839781884  -1.8839781884    6[6-(6,6),8-(0),8-(27)]
   119  1.77904154069  1.77904154069  1.77904154069    6[6-(6,6),8-(0),8-(27)]
   120  1.17207028862  1.17207028862  1.17207028862    6[6-(1,6),6-(1,6),6-(8,8)]
   121 0.414776688344 0.414776688344 0.414776688344    6[1-(0),6-(1,6),6-(6,6)]
   122-0.185573610236-0.185573610236-0.185573610236    6[1-(0),6-(1,6),6-(6,6)]
   123-0.118029762842-0.118029762842-0.118029762842    6[6-(1,6),6-(1,6),6-(6,6,6)]
   124   0.6219955952   0.6219955952   0.6219955952    6[1-(0),6-(1,6),6-(6,6)]
   125  1.29309649636  1.29309649636  1.29309649636    6[1-(0),6-(1,6),6-(6,6)]
   126 -0.90719998128 -0.90719998128 -0.90719998128    6[6-(6,6),6-(6,6),6-(9,9,9),6-(9,9,9)]
   127-0.659877361478-0.659877361478-0.659877361478    6[6-(6,6,6),9-(0),9-(0),9-(0)]
   128  4.74334962399  4.74334962399  4.74334962399    6[6-(6,6,6),9-(0),9-(0),9-(0)]
   129-0.522075534278-0.522075534278-0.522075534278    6[6-(1,6),6-(1,6),6-(6,6,6)]
   130 0.812962446686 0.812962446686 0.812962446686    6[1-(0),6-(1,6),6-(6,6)]
   131    1.239615217    1.239615217    1.239615217    6[1-(0),6-(1,6),6-(6,6)]
   132 0.356902136524 0.356902136524 0.356902136524    6[6-(1,6),6-(1,6),6-(8,8)]
   133-0.977868680644-0.977868680644-0.977868680644    6[1-(0),6-(1,6),6-(6,6)]
   134 -1.40379382079 -1.40379382079 -1.40379382079    6[1-(0),6-(1,6),6-(6,6)]
   135 0.786971474036 0.786971474036 0.786971474036    6[6-(6,6),8-(27),8-(27)]
   136  4.07248488405  4.07248488405  4.07248488405    6[6-(6,6),8-(0),8-(27)]
   137 -2.22873943646 -2.22873943646 -2.22873943646    6[6-(1,6),6-(1,6),6-(8,8)]
   138 -1.10287384573 -1.10287384573 -1.10287384573    6[1-(0),6-(1,6),6-(6,6)]
   139-0.286391547316-0.286391547316-0.286391547316    6[1-(0),6-(1,6),6-(6,6)]
   140-0.578239433604-0.578239433604-0.578239433604    6[6-(1,6),6-(1,6),6-(6,6,6)]
   141 -1.71867097864 -1.71867097864 -1.71867097864    6[1-(0),6-(1,6),6-(6,6)]
   142  -2.5450273555  -2.5450273555  -2.5450273555    6[1-(0),6-(1,6),6-(6,6)]
   143 0.345430748406 0.345430748406 0.345430748406    6[6-(6,6),6-(6,6),6-(9,9,9),6-(9,9,9)]
   144  1.38360122027  1.38360122027  1.38360122027    6[6-(6,6,6),9-(0),9-(0),9-(0)]
   145  1.06822569371  1.06822569371  1.06822569371    6[6-(6,6,6),9-(0),9-(0),9-(0)]
   146-0.414759304854-0.414759304854-0.414759304854    6[6-(1,6),6-(1,6),6-(6,6,6)]
   147 -1.46313476064 -1.46313476064 -1.46313476064    6[1-(0),6-(1,6),6-(6,6)]
   148  5.00291806888  5.00291806888  5.00291806888    6[1-(0),6-(1,6),6-(6,6)]
   149 -1.70394409667 -1.70394409667 -1.70394409667    6[6-(1,6),6-(1,6),6-(8,8)]
   150 -0.66483374089 -0.66483374089 -0.66483374089    6[1-(0),6-(1,6),6-(6,6)]
   151-0.034072204032-0.034072204032-0.034072204032    6[1-(0),6-(1,6),6-(6,6)]
   152   4.7795686984   4.7795686984   4.7795686984    6[6-(6,6),8-(0),8-(27)]
   153 0.368571710688 0.368571710688 0.368571710688    6[6-(6,6),8-(0),8-(27)]
   154-0.238399541376-0.238399541376-0.238399541376    6[6-(1,6),6-(1,6),6-(8,8)]
   155-0.995693141656-0.995693141656-0.995693141656    6[1-(0),6-(1,6),6-(6,6)]
   156 -1.59604344024 -1.59604344024 -1.59604344024    6[1-(0),6-(1,6),6-(6,6)]
   157 -1.52849959284 -1.52849959284 -1.52849959284    6[6-(1,6),6-(1,6),6-(6,6,6)]
   158  -0.7884742348  -0.7884742348  -0.7884742348    6[1-(0),6-(1,6),6-(6,6)]
   159-0.117373333642-0.117373333642-0.117373333642    6[1-(0),6-(1,6),6-(6,6)]
   160 -2.31766981128 -2.31766981128 -2.31766981128    6[6-(6,6),6-(6,6),6-(9,9,9),6-(9,9,9)]
   161 -2.07034719148 -2.07034719148 -2.07034719148    6[6-(6,6,6),9-(0),9-(0),9-(0)]
   162  3.33287979399  3.33287979399  3.33287979399    6[6-(6,6,6),9-(0),9-(0),9-(0)]
   163 -1.93254536428 -1.93254536428 -1.93254536428    6[6-(1,6),6-(1,6),6-(6,6,6)]
   164  2.22343227669  2.22343227669  2.22343227669    6[1-(0),6-(1,6),6-(6,6)]
   165    2.650085047    2.650085047    2.650085047    6[1-(0),6-(1,6),6-(6,6)]
   166  1.76737196652  1.76737196652  1.76737196652    6[6-(1,6),6-(1,6),6-(8,8)]
   167 0.432601149356 0.432601149356 0.432601149356    6[1-(0),6-(1,6),6-(6,6)]
   168  0.00667600921  0.00667600921  0.00667600921    6[1-(0),6-(1,6),6-(6,6)]
   169  2.19744130404  2.19744130404  2.19744130404    6[6-(6,6),8-(27),8-(27)]
   170  5.48295471405  5.48295471405  5.48295471405    6[6-(6,6),8-(0),8-(27)]
   171-0.818269606462-0.818269606462-0.818269606462    6[6-(1,6),6-(1,6),6-(8,8)]
   172 0.307595984272 0.307595984272 0.307595984272    6[1-(0),6-(1,6),6-(6,6)]
   173  1.12407828268  1.12407828268  1.12407828268    6[1-(0),6-(1,6),6-(6,6)]
   174 0.832230396396 0.832230396396 0.832230396396    6[6-(1,6),6-(1,6),6-(6,6,6)]
   175-0.308201148644-0.308201148644-0.308201148644    6[1-(0),6-(1,6),6-(6,6)]
   176  -1.1345575255  -1.1345575255  -1.1345575255    6[1-(0),6-(1,6),6-(6,6)]
   177  1.75590057841  1.75590057841  1.75590057841    6[6-(6,6),6-(6,6),6-(9,9,9),6-(9,9,9)]
   178  2.79407105027  2.79407105027  2.79407105027    6[6-(6,6,6),9-(0),9-(0),9-(0)]
   179  2.47869552371  2.47869552371  2.47869552371    6[6-(6,6,6),9-(0),9-(0),9-(0)]
   180 0.995710525146 0.995710525146 0.995710525146    6[6-(1,6),6-(1,6),6-(6,6,6)]
   181-0.052664930636-0.052664930636-0.052664930636    6[1-(0),6-(1,6),6-(6,6)]
   182  6.41338789888  6.41338789888  6.41338789888    6[1-(0),6-(1,6),6-(6,6)]
   183-0.293474266672-0.293474266672-0.293474266672    6[6-(1,6),6-(1,6),6-(8,8)]
   184  0.74563608911  0.74563608911  0.74563608911    6[1-(0),6-(1,6),6-(6,6)]
   185  1.37639762597  1.37639762597  1.37639762597    6[1-(0),6-(1,6),6-(6,6)]
   186   6.1900385284   6.1900385284   6.1900385284    6[6-(6,6),8-(0),8-(27)]
   187  2.52701879931  2.52701879931  2.52701879931    6[6-(6,6),8-(0),8-(27)]
   188  3.13399005138  3.13399005138  3.13399005138    6[6-(1,6),6-(1,6),6-(8,8)]
   189  3.89128365166  3.89128365166  3.89128365166    6[1-(0),6-(1,6),6-(6,6)]
   190  4.49163395024  4.49163395024  4.49163395024    6[1-(0),6-(1,6),6-(6,6)]
   191  4.42409010284  4.42409010284  4.42409010284    6[6-(1,6),6-(1,6),6-(6,6,6)]
   192   3.6840647448   3.6840647448   3.6840647448    6[1-(0),6-(1,6),6-(6,6)]
   193  3.01296384364  3.01296384364  3.01296384364    6[1-(0),6-(1,6),6-(6,6)]
   194  5.21326032128  5.21326032128  5.21326032128    6[6-(6,6),6-(6,6),6-(9,9,9),6-(9,9,9)]
   195  4.96593770148  4.96593770148  4.96593770148    6[6-(6,6,6),9-(0),9-(0),9-(0)]
   196-0.437289283988-0.437289283988-0.437289283988    6[6-(6,6,6),9-(0),9-(0),9-(0)]
   197  4.82813587428  4.82813587428  4.82813587428    6[6-(1,6),6-(1,6),6-(6,6,6)]
   198  3.49309789331  3.49309789331  3.49309789331    6[1-(0),6-(1,6),6-(6,6)]
   199    3.066445123    3.066445123    3.066445123    6[1-(0),6-(1,6),6-(6,6)]
   200  3.94915820348  3.94915820348  3.94915820348    6[6-(1,6),6-(1,6),6-(8,8)]
   201  5.28392902064  5.28392902064  5.28392902064    6[1-(0),6-(1,6),6-(6,6)]
   202  5.70985416079  5.70985416079  5.70985416079    6[1-(0),6-(1,6),6-(6,6)]
   203  3.51908886596  3.51908886596  3.51908886596    6[6-(6,6),8-(27),8-(27)]
   204  0.23357545595  0.23357545595  0.23357545595    6[6-(6,6),8-(0),8-(27)]
   205  6.53479977646  6.53479977646  6.53479977646    6[6-(1,6),6-(1,6),6-(8,8)]
   206  5.40893418573  5.40893418573  5.40893418573    6[1-(0),6-(1,6),6-(6,6)]
   207  4.59245188732  4.59245188732  4.59245188732    6[1-(0),6-(1,6),6-(6,6)]
   208   4.8842997736   4.8842997736   4.8842997736    6[6-(1,6),6-(1,6),6-(6,6,6)]
   209  6.02473131864  6.02473131864  6.02473131864    6[1-(0),6-(1,6),6-(6,6)]
   210   6.8510876955   6.8510876955   6.8510876955    6[1-(0),6-(1,6),6-(6,6)]
   211  3.96062959159  3.96062959159  3.96062959159    6[6-(6,6),6-(6,6),6-(9,9),6-(9,9,9)]
   212  2.92245911973  2.92245911973  2.92245911973    6[6-(6,6,6),9-(0),9-(0),9-(0)]
   213  3.23783464629  3.23783464629  3.23783464629    6[6-(6,6,6),9-(0),9-(0)]
   214  4.72081964485  4.72081964485  4.72081964485    6[6-(1,6),6-(1,6),6-(6,6,6)]
   215  5.76919510064  5.76919510064  5.76919510064    6[1-(0),6-(1,6),6-(6,6)]
   216 -0.69685772888 -0.69685772888 -0.69685772888    6[1-(0),6-(1,6),6-(6,6)]
   217  6.01000443667  6.01000443667  6.01000443667    6[6-(1,6),6-(1,6),6-(8,8)]
   218  4.97089408089  4.97089408089  4.97089408089    6[1-(0),6-(1,6),6-(6,6)]
   219  4.34013254403  4.34013254403  4.34013254403    6[1-(0),6-(1,6),6-(6,6)]
   220-0.473508358396-0.473508358396-0.473508358396    6[6-(6,6),8-(0),8-(27)]
   221  2.89772543873  2.89772543873  2.89772543873    8[6-(6,8)]
   222  4.61637539677  4.61637539677  4.61637539677    8[6-(6,8),27-(8,8,8)]
   223  2.95380780482  2.95380780482  2.95380780482    8[6-(6,8),27-(8,8,8)]
   224 0.911678110875 0.911678110875 0.911678110875    8[6-(6,8),27-(8,8,8)]
   225  5.35086116346  5.35086116346  5.35086116346    8[6-(6,8)]
   2260.00771021541380.00771021541380.0077102154138    8[6-(6,8),27-(8,8,8)]
   227-0.711939485052-0.711939485052-0.711939485052    8[6-(6,8)]
   228   4.5957257647   4.5957257647   4.5957257647    8[6-(6,8),27-(8,8,8)]
   229  1.78803445702  1.78803445702  1.78803445702    8[1-(0),27-(8,8,8),27-(8,8,8)]
   230   3.9692381283   3.9692381283   3.9692381283    8[1-(0),27-(8),27-(8),27-(8,8,8)]
   231  2.81880473127  2.81880473127  2.81880473127    8[6-(6,8)]
   232  1.10015477323  1.10015477323  1.10015477323    8[6-(6,8),27-(8,8,8)]
   233-0.0582172948224-0.0582172948224-0.0582172948224    8[6-(6,8),27-(8,8,8)]
   234  1.98391239912  1.98391239912  1.98391239912    8[6-(6,8),27-(8,8,8)]
   235 0.365669006538 0.365669006538 0.365669006538    8[6-(6,8)]
   236  2.88788029459  2.88788029459  2.88788029459    8[6-(6,8),27-(8,8,8)]
   237  3.60752999505  3.60752999505  3.60752999505    8[6-(6,8)]
   238  -1.7001352547  -1.7001352547  -1.7001352547    8[6-(6,8),27-(8,8,8)]
   239  1.10755605298  1.10755605298  1.10755605298    8[1-(0),27-(8,8,8),27-(8,8,8)]
   240  -1.0736476183  -1.0736476183  -1.0736476183    8[1-(0),27-(8),27-(8),27-(8,8,8)]
   241  1.40833490127  1.40833490127  1.40833490127    8[6-(6,8)]
   242 -0.31031505677 -0.31031505677 -0.31031505677    8[6-(6,8),27-(8,8,8)]
   243  1.35225253518  1.35225253518  1.35225253518    8[6-(6,8),27-(8,8,8)]
   244  3.39438222912  3.39438222912  3.39438222912    8[6-(6,8),27-(8,8,8)]
   245 -1.04480082346 -1.04480082346 -1.04480082346    8[6-(6,8)]
   246  4.29835012459  4.29835012459  4.29835012459    8[6-(6,8),27-(8,8,8)]
   247  5.01799982505  5.01799982505  5.01799982505    8[6-(6,8)]
   248-0.289665424696-0.289665424696-0.289665424696    8[6-(6,8),27-(8,8,8)]
   249  2.51802588298  2.51802588298  2.51802588298    8[1-(0),27-(8,8,8),27-(8,8,8)]
   250 0.336822211696 0.336822211696 0.336822211696    8[1-(0),27-(8),27-(8),27-(8,8,8)]
   251  1.48725560873  1.48725560873  1.48725560873    8[6-(6,8)]
   252  3.20590556677  3.20590556677  3.20590556677    8[6-(6,8),27-(8,8,8)]
   253  4.36427763482  4.36427763482  4.36427763482    8[6-(6,8),27-(8,8,8)]
   254  2.32214794088  2.32214794088  2.32214794088    8[6-(6,8),27-(8,8,8)]
   255  3.94039133346  3.94039133346  3.94039133346    8[6-(6,8)]
   256  1.41818004541  1.41818004541  1.41818004541    8[6-(6,8),27-(8,8,8)]
   257 0.698530344948 0.698530344948 0.698530344948    8[6-(6,8)]
   258   6.0061955947   6.0061955947   6.0061955947    8[6-(6,8),27-(8,8,8)]
   259  3.19850428702  3.19850428702  3.19850428702    8[1-(0),27-(8,8,8),27-(8,8,8)]
   260   5.3797079583   5.3797079583   5.3797079583    8[1-(0),27-(8),27-(8),27-(8,8,8)]
   261-0.307169176088-0.307169176088-0.307169176088    9[6-(6,9,9)]
   262  5.09032756875  5.09032756875  5.09032756875    9[6-(6,9,9)]
   263  6.94740606041  6.94740606041  6.94740606041    9[6-(6,9,9)]
   264  1.21540329537  1.21540329537  1.21540329537    9[6-(6,9,9)]
   265  1.76846036019  1.76846036019  1.76846036019    9[6-(6,9,9)]
   266  1.35529986565  1.35529986565  1.35529986565    9[6-(6,9,9)]
   267  2.06198904674  2.06198904674  2.06198904674    9[6-(6,9,9)]
   268 0.611763986944 0.611763986944 0.611763986944    9[6-(6,9,9)]
   269 0.843022612089 0.843022612089 0.843022612089    9[6-(6,9,9)]
   270  0.77393270131  0.77393270131  0.77393270131    9[6-(6,9,9)]
   271  2.62767422946  2.62767422946  2.62767422946    9[6-(6,9,9)]
   272  1.42886050219  1.42886050219  1.42886050219    9[6-(6,9,9)]
   273  6.02369934609  6.02369934609  6.02369934609    9[6-(6,9,9)]
   274 0.626202601253 0.626202601253 0.626202601253    9[6-(6,9,9)]
   275 -1.23087589041 -1.23087589041 -1.23087589041    9[6-(6,9,9)]
   276  4.50112687463  4.50112687463  4.50112687463    9[6-(6,9,9)]
   277  3.94806980981  3.94806980981  3.94806980981    9[6-(6,9,9)]
   278  4.36123030435  4.36123030435  4.36123030435    9[6-(6,9,9)]
   279 0.833601463257 0.833601463257 0.833601463257    9[6-(6,9,9)]
   280  2.28382652306  2.28382652306  2.28382652306    9[6-(6,9,9)]
   281  2.05256789791  2.05256789791  2.05256789791    9[6-(6,9,9)]
   282  2.12165780869  2.12165780869  2.12165780869    9[6-(6,9,9)]
   283 0.267916280538 0.267916280538 0.267916280538    9[6-(6,9,9)]
   284  1.46673000781  1.46673000781  1.46673000781    9[6-(6,9,9)]
   285  4.61322951609  4.61322951609  4.61322951609    9[6-(6,9,9)]
   286-0.784267228747-0.784267228747-0.784267228747    9[6-(6,9,9)]
   287 -2.64134572041 -2.64134572041 -2.64134572041    9[6-(6,9,9)]
   288  3.09065704463  3.09065704463  3.09065704463    9[6-(6,9,9)]
   289  2.53759997981  2.53759997981  2.53759997981    9[6-(6,9,9)]
   290  2.95076047435  2.95076047435  2.95076047435    9[6-(6,9,9)]
   291  2.24407129326  2.24407129326  2.24407129326    9[6-(6,9,9)]
   292  3.69429635306  3.69429635306  3.69429635306    9[6-(6,9,9)]
   293  3.46303772791  3.46303772791  3.46303772791    9[6-(6,9,9)]
   294  3.53212763869  3.53212763869  3.53212763869    9[6-(6,9,9)]
   295  1.67838611054  1.67838611054  1.67838611054    9[6-(6,9,9)]
   296  2.87719983781  2.87719983781  2.87719983781    9[6-(6,9,9)]
   297 -1.71763900609 -1.71763900609 -1.71763900609    9[6-(6,9,9)]
   298  3.67985773875  3.67985773875  3.67985773875    9[6-(6,9,9)]
   299  5.53693623041  5.53693623041  5.53693623041    9[6-(6,9,9)]
   300-0.195066534632-0.195066534632-0.195066534632    9[6-(6,9,9)]
   301 0.357990530191 0.357990530191 0.357990530191    9[6-(6,9,9)]
   302-0.0551699643542-0.0551699643542-0.0551699643542    9[6-(6,9,9)]
   303  3.47245887674  3.47245887674  3.47245887674    9[6-(6,9,9)]
   304  2.02223381694  2.02223381694  2.02223381694    9[6-(6,9,9)]
   305  2.25349244209  2.25349244209  2.25349244209    9[6-(6,9,9)]
   306  2.18440253131  2.18440253131  2.18440253131    9[6-(6,9)]
   307  4.03814405946  4.03814405946  4.03814405946    9[6-(6,9)]
