# Supplementary material for: A collection of forcefield precursors for metal–organic frameworks
Source: RSC Adv. 2019 Nov 13;9(63):36492–507. doi: 10.1039/c9ra07327b (PMC9075174; doi:10.1039/c9ra07327b)
Supplement: RA-009-C9RA07327B-s3278 [file RA-009-C9RA07327B-s3278.txt]

VEMTAJ01_clean

14.2616    0.00000000    0.00000000
0.0    16.1525    0.00000000
0.0    0.0    16.4867

     1    7.444269968    7.444269968    7.444269968    27[8-(6),8-(6),8-(6),8-(6,27)]
     2   13.948130032   13.948130032   13.948130032    27[8-(6),8-(6),8-(6),8-(6,27)]
     3    6.817330032    6.817330032    6.817330032    27[8-(6),8-(6),8-(6),8-(6,27)]
     4    0.313469968    0.313469968    0.313469968    27[8-(6),8-(6),8-(6),8-(6)]
     5    6.817330032    6.817330032    6.817330032    27[8-(6),8-(6),8-(6),8-(6,27)]
     6    0.313469968    0.313469968    0.313469968    27[8-(6),8-(6),8-(6),8-(6,27)]
     7    7.444269968    7.444269968    7.444269968    27[8-(6),8-(6),8-(6),8-(6,27)]
     8   13.948130032   13.948130032   13.948130032    27[8-(6),8-(6),8-(6),8-(6)]
     9         7.1308         7.1308         7.1308    27[8-(6),8-(6),8-(6),8-(6),8-(6,27),8-(6,27)]
    10            0.0            0.0            0.0    27[8-(6),8-(6),8-(6),8-(6),8-(6,27),8-(6,27)]
    11         7.1308         7.1308         7.1308    27[8-(6),8-(6),8-(6),8-(6),8-(6,27),8-(6,27)]
    12    10.93009024    10.93009024    10.93009024    1[6-(6,6)]
    13    13.32318672    13.32318672    13.32318672    1[6-(6,6)]
    14    10.72614936    10.72614936    10.72614936    1[6-(6,6)]
    15     5.45363584     5.45363584     5.45363584    1[6-(1,1,6)]
    16     6.78994776     6.78994776     6.78994776    1[6-(1,1,6)]
    17      5.4764544      5.4764544      5.4764544    1[6-(1,1,6)]
    18    10.46230976    10.46230976    10.46230976    1[6-(6,6)]
    19     8.06921328     8.06921328     8.06921328    1[6-(6,6)]
    20    10.66625064    10.66625064    10.66625064    1[6-(6,6)]
    21     1.67716416     1.67716416     1.67716416    1[6-(1,1,6)]
    22     0.34085224     0.34085224     0.34085224    1[6-(1,1,6)]
    23      1.6543456      1.6543456      1.6543456    1[6-(1,1,6)]
    24     3.33150976     3.33150976     3.33150976    1[6-(6,6)]
    25     0.93841328     0.93841328     0.93841328    1[6-(6,6)]
    26     3.53545064     3.53545064     3.53545064    1[6-(6,6)]
    27     8.80796416     8.80796416     8.80796416    1[6-(1,1,6)]
    28     7.47165224     7.47165224     7.47165224    1[6-(1,1,6)]
    29      8.7851456      8.7851456      8.7851456    1[6-(1,1,6)]
    30     3.79929024     3.79929024     3.79929024    1[6-(6,6)]
    31     6.19238672     6.19238672     6.19238672    1[6-(6,6)]
    32     3.59534936     3.59534936     3.59534936    1[6-(6,6)]
    33    12.58443584    12.58443584    12.58443584    1[6-(1,1,6)]
    34    13.92074776    13.92074776    13.92074776    1[6-(1,1,6)]
    35     12.6072544     12.6072544     12.6072544    1[6-(1,1,6)]
    36     3.33150976     3.33150976     3.33150976    1[6-(6,6)]
    37     0.93841328     0.93841328     0.93841328    1[6-(6,6)]
    38     3.53545064     3.53545064     3.53545064    1[6-(6,6)]
    39     8.80796416     8.80796416     8.80796416    1[6-(1,1,6)]
    40     7.47165224     7.47165224     7.47165224    1[6-(1,1,6)]
    41      8.7851456      8.7851456      8.7851456    1[6-(1,1,6)]
    42     3.79929024     3.79929024     3.79929024    1[6-(6,6)]
    43     6.19238672     6.19238672     6.19238672    1[6-(6,6)]
    44     3.59534936     3.59534936     3.59534936    1[6-(6,6)]
    45    12.58443584    12.58443584    12.58443584    1[6-(1,1,6)]
    46    13.92074776    13.92074776    13.92074776    1[6-(1,1,6)]
    47     12.6072544     12.6072544     12.6072544    1[6-(1,1,6)]
    48    10.93009024    10.93009024    10.93009024    1[6-(6,6)]
    49    13.32318672    13.32318672    13.32318672    1[6-(6,6)]
    50    10.72614936    10.72614936    10.72614936    1[6-(6,6)]
    51     5.45363584     5.45363584     5.45363584    1[6-(1,1,6)]
    52     6.78994776     6.78994776     6.78994776    1[6-(1,1,6)]
    53      5.4764544      5.4764544      5.4764544    1[6-(1,1,6)]
    54    10.46230976    10.46230976    10.46230976    1[6-(6,6)]
    55     8.06921328     8.06921328     8.06921328    1[6-(6,6)]
    56    10.66625064    10.66625064    10.66625064    1[6-(6,6)]
    57     1.67716416     1.67716416     1.67716416    1[6-(1,1,6)]
    58     0.34085224     0.34085224     0.34085224    1[6-(1,1,6)]
    59      1.6543456      1.6543456      1.6543456    1[6-(1,1,6)]
    60   10.612341792   10.612341792   10.612341792    6[6-(1,6),6-(1,6),6-(8,8)]
    61   11.215892704   11.215892704   11.215892704    6[1-(0),6-(6,6),6-(6,6)]
    62   12.240303432   12.240303432   12.240303432    6[6-(1,6),6-(1,6),6-(8,8)]
    63   12.666012192   12.666012192   12.666012192    6[1-(0),6-(6,6),6-(6,6)]
    64   12.138190376   12.138190376   12.138190376    6[6-(1,6),6-(1,6),6-(8,8)]
    65     11.0990902     11.0990902     11.0990902    6[1-(0),6-(6,6),6-(6,6)]
    66    9.402387648    9.402387648    9.402387648    6[6-(6,6),8-(27),8-(27)]
    67     12.9210096     12.9210096     12.9210096    6[6-(6,6),8-(27),8-(27)]
    68   12.706800368   12.706800368   12.706800368    6[6-(6,6),8-(0),8-(27)]
    69      6.4462432      6.4462432      6.4462432    6[6-(1,1,1),8-(0),8-(27,27)]
    70    6.003135288    6.003135288    6.003135288    6[1-(0),1-(0),1-(0),6-(8,8)]
    71   10.780058208   10.780058208   10.780058208    6[6-(1,6),6-(1,6),6-(8,8)]
    72   10.176507296   10.176507296   10.176507296    6[1-(0),6-(6,6),6-(6,6)]
    73    9.152096568    9.152096568    9.152096568    6[6-(1,6),6-(1,6),6-(8,8)]
    74    8.726387808    8.726387808    8.726387808    6[1-(0),6-(6,6),6-(6,6)]
    75    9.254209624    9.254209624    9.254209624    6[6-(1,6),6-(1,6),6-(8,8)]
    76     10.2933098     10.2933098     10.2933098    6[1-(0),6-(6,6),6-(6,6)]
    77   11.990012352   11.990012352   11.990012352    6[6-(6,6),8-(27),8-(27)]
    78      8.4713904      8.4713904      8.4713904    6[6-(6,6),8-(27),8-(27)]
    79    8.685599632    8.685599632    8.685599632    6[6-(6,6),8-(0),8-(27)]
    80      0.6845568      0.6845568      0.6845568    6[6-(1,1,1),8-(0),8-(27,27)]
    81    1.127664712    1.127664712    1.127664712    6[1-(0),1-(0),1-(0),6-(8,8)]
    82    3.649258208    3.649258208    3.649258208    6[6-(1,6),6-(1,6),6-(8,8)]
    83    3.045707296    3.045707296    3.045707296    6[1-(0),6-(6,6),6-(6,6)]
    84    2.021296568    2.021296568    2.021296568    6[6-(1,6),6-(1,6),6-(8,8)]
    85    1.595587808    1.595587808    1.595587808    6[1-(0),6-(6,6),6-(6,6)]
    86    2.123409624    2.123409624    2.123409624    6[6-(1,6),6-(1,6),6-(8,8)]
    87      3.1625098      3.1625098      3.1625098    6[1-(0),6-(6,6),6-(6,6)]
    88    4.859212352    4.859212352    4.859212352    6[6-(6,6),8-(27),8-(27)]
    89      1.3405904      1.3405904      1.3405904    6[6-(6,6),8-(0),8-(27)]
    90    1.554799632    1.554799632    1.554799632    6[6-(6,6),8-(0),8-(27)]
    91      7.8153568      7.8153568      7.8153568    6[6-(1,1,1),8-(0),8-(27,27)]
    92    8.258464712    8.258464712    8.258464712    6[1-(0),1-(0),1-(0),6-(8,8)]
    93    3.481541792    3.481541792    3.481541792    6[6-(1,6),6-(1,6),6-(8,8)]
    94    4.085092704    4.085092704    4.085092704    6[1-(0),6-(6,6),6-(6,6)]
    95    5.109503432    5.109503432    5.109503432    6[6-(1,6),6-(1,6),6-(8,8)]
    96    5.535212192    5.535212192    5.535212192    6[1-(0),6-(6,6),6-(6,6)]
    97    5.007390376    5.007390376    5.007390376    6[6-(1,6),6-(1,6),6-(8,8)]
    98      3.9682902      3.9682902      3.9682902    6[1-(0),6-(6,6),6-(6,6)]
    99    2.271587648    2.271587648    2.271587648    6[6-(6,6),8-(0),8-(27)]
   100      5.7902096      5.7902096      5.7902096    6[6-(6,6),8-(27),8-(27)]
   101    5.576000368    5.576000368    5.576000368    6[6-(6,6),8-(0),8-(27)]
   102     13.5770432     13.5770432     13.5770432    6[6-(1,1,1),8-(0),8-(27)]
   103   13.133935288   13.133935288   13.133935288    6[1-(0),1-(0),1-(0),6-(8,8)]
   104    3.649258208    3.649258208    3.649258208    6[6-(1,6),6-(1,6),6-(8,8)]
   105    3.045707296    3.045707296    3.045707296    6[1-(0),6-(6,6),6-(6,6)]
   106    2.021296568    2.021296568    2.021296568    6[6-(1,6),6-(1,6),6-(8,8)]
   107    1.595587808    1.595587808    1.595587808    6[1-(0),6-(6,6),6-(6,6)]
   108    2.123409624    2.123409624    2.123409624    6[6-(1,6),6-(1,6),6-(8,8)]
   109      3.1625098      3.1625098      3.1625098    6[1-(0),6-(6,6),6-(6,6)]
   110    4.859212352    4.859212352    4.859212352    6[6-(6,6),8-(27),8-(27)]
   111      1.3405904      1.3405904      1.3405904    6[6-(6,6),8-(27),8-(27)]
   112    1.554799632    1.554799632    1.554799632    6[6-(6,6),8-(0),8-(27)]
   113      7.8153568      7.8153568      7.8153568    6[6-(1,1,1),8-(0),8-(27,27)]
   114    8.258464712    8.258464712    8.258464712    6[1-(0),1-(0),1-(0),6-(8,8)]
   115    3.481541792    3.481541792    3.481541792    6[6-(1,6),6-(1,6),6-(8,8)]
   116    4.085092704    4.085092704    4.085092704    6[1-(0),6-(6,6),6-(6,6)]
   117    5.109503432    5.109503432    5.109503432    6[6-(1,6),6-(1,6),6-(8,8)]
   118    5.535212192    5.535212192    5.535212192    6[1-(0),6-(6,6),6-(6,6)]
   119    5.007390376    5.007390376    5.007390376    6[6-(1,6),6-(1,6),6-(8,8)]
   120      3.9682902      3.9682902      3.9682902    6[1-(0),6-(6,6),6-(6,6)]
   121    2.271587648    2.271587648    2.271587648    6[6-(6,6),8-(27),8-(27)]
   122      5.7902096      5.7902096      5.7902096    6[6-(6,6),8-(27),8-(27)]
   123    5.576000368    5.576000368    5.576000368    6[6-(6,6),8-(0),8-(27)]
   124     13.5770432     13.5770432     13.5770432    6[6-(1,1,1),8-(0),8-(27,27)]
   125   13.133935288   13.133935288   13.133935288    6[1-(0),1-(0),1-(0),6-(8,8)]
   126   10.612341792   10.612341792   10.612341792    6[6-(1,6),6-(1,6),6-(8,8)]
   127   11.215892704   11.215892704   11.215892704    6[1-(0),6-(6,6),6-(6,6)]
   128   12.240303432   12.240303432   12.240303432    6[6-(1,6),6-(1,6),6-(8,8)]
   129   12.666012192   12.666012192   12.666012192    6[1-(0),6-(6,6),6-(6,6)]
   130   12.138190376   12.138190376   12.138190376    6[6-(1,6),6-(1,6),6-(8,8)]
   131     11.0990902     11.0990902     11.0990902    6[1-(0),6-(6,6),6-(6,6)]
   132    9.402387648    9.402387648    9.402387648    6[6-(6,6),8-(27),8-(27)]
   133     12.9210096     12.9210096     12.9210096    6[6-(6,6),8-(0),8-(27)]
   134   12.706800368   12.706800368   12.706800368    6[6-(6,6),8-(0),8-(27)]
   135      6.4462432      6.4462432      6.4462432    6[6-(1,1,1),8-(0),8-(27,27)]
   136    6.003135288    6.003135288    6.003135288    6[1-(0),1-(0),1-(0),6-(8,8)]
   137   10.780058208   10.780058208   10.780058208    6[6-(1,6),6-(1,6),6-(8,8)]
   138   10.176507296   10.176507296   10.176507296    6[1-(0),6-(6,6),6-(6,6)]
   139    9.152096568    9.152096568    9.152096568    6[6-(1,6),6-(1,6),6-(8,8)]
   140    8.726387808    8.726387808    8.726387808    6[1-(0),6-(6,6),6-(6,6)]
   141    9.254209624    9.254209624    9.254209624    6[6-(1,6),6-(1,6),6-(8,8)]
   142     10.2933098     10.2933098     10.2933098    6[1-(0),6-(6,6),6-(6,6)]
   143   11.990012352   11.990012352   11.990012352    6[6-(6,6),8-(0),8-(27)]
   144      8.4713904      8.4713904      8.4713904    6[6-(6,6),8-(27),8-(27)]
   145    8.685599632    8.685599632    8.685599632    6[6-(6,6),8-(0),8-(27)]
   146      0.6845568      0.6845568      0.6845568    6[6-(1,1,1),8-(27)]
   147    1.127664712    1.127664712    1.127664712    6[1-(0),1-(0),1-(0),6-(8)]
   148      9.0168966      9.0168966      9.0168966    8[6-(6,8),27-(8,8,8,8,8)]
   149    8.870144736    8.870144736    8.870144736    8[6-(6,8),27-(8,8,8)]
   150   12.971923512   12.971923512   12.971923512    8[6-(6,8),27-(8,8,8)]
   151     13.3987732     13.3987732     13.3987732    8[6-(6,8),27-(8,8,8,8,8)]
   152   13.630809432   13.630809432   13.630809432    8[6-(6,8),27-(8,8,8)]
   153   12.305478944   12.305478944   12.305478944    8[6-(6,8)]
   154    7.179859904    7.179859904    7.179859904    8[6-(6,8),27-(8,8,8),27-(8,8,8,8,8)]
   155    6.176128496    6.176128496    6.176128496    8[6-(6,8)]
   156     12.3755034     12.3755034     12.3755034    8[6-(6,8),27-(8,8,8,8,8)]
   157   12.522255264   12.522255264   12.522255264    8[6-(6,8),27-(8,8,8)]
   158    8.420476488    8.420476488    8.420476488    8[6-(6,8),27-(8,8,8)]
   159      7.9936268      7.9936268      7.9936268    8[6-(6,8),27-(8,8,8,8,8)]
   160    7.761590568    7.761590568    7.761590568    8[6-(6,8),27-(8,8,8)]
   161    9.086921056    9.086921056    9.086921056    8[6-(6,8)]
   162   14.212540096   14.212540096   14.212540096    8[6-(6,8),27-(8,8,8),27-(8,8,8,8,8)]
   163    0.954671504    0.954671504    0.954671504    8[6-(6,8)]
   164      5.2447034      5.2447034      5.2447034    8[6-(6,8),27-(8,8,8,8,8)]
   165    5.391455264    5.391455264    5.391455264    8[6-(6,8),27-(8,8,8)]
   166    1.289676488    1.289676488    1.289676488    8[6-(6,8),27-(8,8,8)]
   167      0.8628268      0.8628268      0.8628268    8[6-(6,8)]
   168    0.630790568    0.630790568    0.630790568    8[6-(6,8),27-(8,8,8)]
   169    1.956121056    1.956121056    1.956121056    8[6-(6,8)]
   170    7.081740096    7.081740096    7.081740096    8[6-(6,8),27-(8,8,8),27-(8,8,8,8,8)]
   171    8.085471504    8.085471504    8.085471504    8[6-(6,8)]
   172      1.8860966      1.8860966      1.8860966    8[6-(6,8)]
   173    1.739344736    1.739344736    1.739344736    8[6-(6,8),27-(8,8,8)]
   174    5.841123512    5.841123512    5.841123512    8[6-(6,8),27-(8,8,8)]
   175      6.2679732      6.2679732      6.2679732    8[6-(6,8),27-(8,8,8,8,8)]
   176    6.500009432    6.500009432    6.500009432    8[6-(6,8),27-(8,8,8)]
   177    5.174678944    5.174678944    5.174678944    8[6-(6,8)]
   178    0.049059904    0.049059904    0.049059904    8[6-(6,8),27-(8,8,8)]
   179   13.306928496   13.306928496   13.306928496    8[6-(6,8)]
   180      5.2447034      5.2447034      5.2447034    8[6-(6,8),27-(8,8,8,8,8)]
   181    5.391455264    5.391455264    5.391455264    8[6-(6,8),27-(8,8,8)]
   182    1.289676488    1.289676488    1.289676488    8[6-(6,8),27-(8,8,8)]
   183      0.8628268      0.8628268      0.8628268    8[6-(6,8),27-(8,8,8,8,8)]
   184    0.630790568    0.630790568    0.630790568    8[6-(6,8),27-(8,8,8)]
   185    1.956121056    1.956121056    1.956121056    8[6-(6,8)]
   186    7.081740096    7.081740096    7.081740096    8[6-(6,8),27-(8,8,8),27-(8,8,8,8,8)]
   187    8.085471504    8.085471504    8.085471504    8[6-(6,8)]
   188      1.8860966      1.8860966      1.8860966    8[6-(6,8),27-(8,8,8,8,8)]
   189    1.739344736    1.739344736    1.739344736    8[6-(6,8),27-(8,8,8)]
   190    5.841123512    5.841123512    5.841123512    8[6-(6,8),27-(8,8,8)]
   191      6.2679732      6.2679732      6.2679732    8[6-(6,8),27-(8,8,8,8,8)]
   192    6.500009432    6.500009432    6.500009432    8[6-(6,8),27-(8,8,8)]
   193    5.174678944    5.174678944    5.174678944    8[6-(6,8)]
   194    0.049059904    0.049059904    0.049059904    8[6-(6,8),27-(8,8,8),27-(8,8,8,8,8)]
   195   13.306928496   13.306928496   13.306928496    8[6-(6,8)]
   196      9.0168966      9.0168966      9.0168966    8[6-(6,8),27-(8,8,8,8,8)]
   197    8.870144736    8.870144736    8.870144736    8[6-(6,8),27-(8,8,8)]
   198   12.971923512   12.971923512   12.971923512    8[6-(6,8),27-(8,8,8)]
   199     13.3987732     13.3987732     13.3987732    8[6-(6,8)]
   200   13.630809432   13.630809432   13.630809432    8[6-(6,8),27-(8,8,8)]
   201   12.305478944   12.305478944   12.305478944    8[6-(6,8)]
   202    7.179859904    7.179859904    7.179859904    8[6-(6,8),27-(8,8,8),27-(8,8,8,8,8)]
   203    6.176128496    6.176128496    6.176128496    8[6-(6,8)]
   204     12.3755034     12.3755034     12.3755034    8[6-(6,8)]
   205   12.522255264   12.522255264   12.522255264    8[6-(6,8),27-(8,8,8)]
   206    8.420476488    8.420476488    8.420476488    8[6-(6,8),27-(8,8,8)]
   207      7.9936268      7.9936268      7.9936268    8[6-(6,8),27-(8,8,8,8,8)]
   208    7.761590568    7.761590568    7.761590568    8[6-(6,8),27-(8,8,8)]
   209    9.086921056    9.086921056    9.086921056    8[6-(6,8)]
   210   14.212540096   14.212540096   14.212540096    8[6-(6),27-(8,8,8)]
