# Supplementary material for: A collection of forcefield precursors for metal–organic frameworks
Source: RSC Adv. 2019 Nov 13;9(63):36492–507. doi: 10.1039/c9ra07327b (PMC9075174; doi:10.1039/c9ra07327b)
Supplement: RA-009-C9RA07327B-s3279 [file RA-009-C9RA07327B-s3279.txt]

VEWLAM_clean

20.7308006287    0.0000000000    0.0000000000
0.0000000000    34.3744010925    0.0000000000
-8.3213361112    0.0000000000    17.4994632236

     1  1.08060825722  1.08060825722  1.08060825722    27[8-(6),8-(6),8-(6),8-(6)]
     2  11.3288556384  11.3288556384  11.3288556384    27[8-(6),8-(6),8-(6),8-(6)]
     3 -3.16966734648 -3.16966734648 -3.16966734648    27[8-(6),8-(6),8-(6),8-(6)]
     4  15.5791321542  15.5791321542  15.5791321542    27[8-(6),8-(6),8-(6),8-(6)]
     5-0.453255750232-0.453255750232-0.453255750232    27[8-(6),8-(6),8-(6),8-(6)]
     6  12.8627202677  12.8627202677  12.8627202677    27[8-(6),8-(6),8-(6),8-(6)]
     7  1.54828300044  1.54828300044  1.54828300044    27[8-(6),8-(6),8-(6),8-(6)]
     8  10.8611809159  10.8611809159  10.8611809159    27[8-(6),8-(6),8-(6),8-(6)]
     9  1.97220554224  1.97220554224  1.97220554224    27[8-(6),8-(6),8-(6)]
    10  10.4372590366  10.4372590366  10.4372590366    27[8-(6),8-(6),8-(6)]
    11  15.5112997855  15.5112997855  15.5112997855    6[6-(1,6),6-(1,6),6-(6,6)]
    12 -3.10183550934 -3.10183550934 -3.10183550934    6[6-(1,6),6-(1,6),6-(6,6)]
    13  14.4782271258  14.4782271258  14.4782271258    6[1-(0),6-(1,6),6-(6,6)]
    14 -2.06876235862 -2.06876235862 -2.06876235862    6[1-(0),6-(1,6),6-(6,6)]
    15  16.6117639272  16.6117639272  16.6117639272    6[1-(0),6-(1,6),6-(6,6)]
    16 -4.20229940967 -4.20229940967 -4.20229940967    6[1-(0),6-(1,6),6-(6,6)]
    17-0.333755526904-0.333755526904-0.333755526904    6[6-(1,6),6-(1,6),6-(6,6)]
    18  12.7432205463  12.7432205463  12.7432205463    6[6-(1,6),6-(1,6),6-(6,6)]
    19 0.614557027793 0.614557027793 0.614557027793    6[1-(0),6-(1,6),6-(6,6)]
    20  11.7949079458  11.7949079458  11.7949079458    6[1-(0),6-(1,6),6-(6,6)]
    21  1.85358116075  1.85358116075  1.85358116075    6[1-(0),6-(1,6),6-(6,6)]
    22  10.5558829875  10.5558829875  10.5558829875    6[1-(0),6-(1,6),6-(6,6)]
    23 -4.26927702706 -4.26927702706 -4.26927702706    6[1-(0),6-(1,6),6-(6,6)]
    24  16.6787411714  16.6787411714  16.6787411714    6[1-(0),6-(1,6),6-(6,6)]
    25 -3.31379286545 -3.31379286545 -3.31379286545    6[6-(1,6),6-(1,6),6-(8,8)]
    26   15.723257839   15.723257839   15.723257839    6[6-(1,6),6-(1,6),6-(8,8)]
    27 -2.74332885951 -2.74332885951 -2.74332885951    6[1-(0),6-(1,6),6-(6,6)]
    28   15.152793066   15.152793066   15.152793066    6[1-(0),6-(1,6),6-(6,6)]
    29  16.5323765504  16.5323765504  16.5323765504    6[6-(1,6),6-(1,6),6-(6,6)]
    30  -4.1229117916  -4.1229117916  -4.1229117916    6[6-(1,6),6-(1,6),6-(6,6)]
    31 -3.21696684774 -3.21696684774 -3.21696684774    6[1-(0),6-(1,6),6-(6,6)]
    32  15.6264308055  15.6264308055  15.6264308055    6[1-(0),6-(1,6),6-(6,6)]
    33  16.0282364785  16.0282364785  16.0282364785    6[1-(0),6-(1,6),6-(6,6)]
    34 -3.61877196105 -3.61877196105 -3.61877196105    6[1-(0),6-(1,6),6-(6,6)]
    35 -2.81850225467 -2.81850225467 -2.81850225467    6[6-(6,6),8-(27),8-(27)]
    36  15.2279670831  15.2279670831  15.2279670831    6[6-(6,6),8-(27),8-(27)]
    37  15.7249864549  15.7249864549  15.7249864549    6[1-(0),6-(1,6),6-(6,6)]
    38 -3.31552193743 -3.31552193743 -3.31552193743    6[1-(0),6-(1,6),6-(6,6)]
    39  15.5639169314  15.5639169314  15.5639169314    6[6-(1,6),6-(1,6),6-(6,6,6)]
    40 -3.15445241385 -3.15445241385 -3.15445241385    6[6-(1,6),6-(1,6),6-(6,6,6)]
    41  16.0601823339  16.0601823339  16.0601823339    6[6-(1,6),6-(1,6),6-(6,6)]
    42 -3.65071757513 -3.65071757513 -3.65071757513    6[6-(1,6),6-(1,6),6-(6,6)]
    43  15.5706918457  15.5706918457  15.5706918457    6[1-(0),6-(1,6),6-(6,6)]
    44 -3.16122732819 -3.16122732819 -3.16122732819    6[1-(0),6-(1,6),6-(6,6)]
    45  15.9670826744  15.9670826744  15.9670826744    6[1-(0),6-(1,6),6-(6,6)]
    46 -3.55761790723 -3.55761790723 -3.55761790723    6[1-(0),6-(1,6),6-(6,6)]
    47  15.8663095611  15.8663095611  15.8663095611    6[1-(0),6-(1,6),6-(6,6)]
    48 -3.45684529321 -3.45684529321 -3.45684529321    6[1-(0),6-(1,6),6-(6,6)]
    49  15.5513174496  15.5513174496  15.5513174496    6[6-(6,6),6-(6,6),6-(6,6),6-(6,6)]
    50 -3.14185305693 -3.14185305693 -3.14185305693    6[6-(6,6),6-(6,6),6-(6,6),6-(6,6)]
    51  13.1419434682  13.1419434682  13.1419434682    6[1-(0),6-(1,6),6-(6,6)]
    52-0.732479075559-0.732479075559-0.732479075559    6[1-(0),6-(1,6),6-(6,6)]
    53  14.1931498764  14.1931498764  14.1931498764    6[6-(1,6),6-(1,6),6-(6,6,6)]
    54 -1.78368511759 -1.78368511759 -1.78368511759    6[6-(1,6),6-(1,6),6-(6,6,6)]
    55  14.1521561304  14.1521561304  14.1521561304    6[1-(0),6-(1,6),6-(6,6)]
    56 -1.74269142981 -1.74269142981 -1.74269142981    6[1-(0),6-(1,6),6-(6,6)]
    57  12.0370418677  12.0370418677  12.0370418677    6[1-(0),6-(1,6),6-(6,6)]
    58 0.372422524932 0.372422524932 0.372422524932    6[1-(0),6-(1,6),6-(6,6)]
    59 0.563840830723 0.563840830723 0.563840830723    6[6-(1,6),6-(1,6),6-(8,8)]
    60  11.8456236868  11.8456236868  11.8456236868    6[6-(1,6),6-(1,6),6-(8,8)]
    61   2.8462032262   2.8462032262   2.8462032262    6[1-(0),6-(1,6),6-(6,6)]
    62   9.5632612913   9.5632612913   9.5632612913    6[1-(0),6-(1,6),6-(6,6)]
    63  13.0253704852  13.0253704852  13.0253704852    6[1-(0),6-(1,6),6-(6,6)]
    64-0.615906184019-0.615906184019-0.615906184019    6[1-(0),6-(1,6),6-(6,6)]
    65 0.257854796865 0.257854796865 0.257854796865    6[1-(0),6-(6),6-(6,6)]
    66  12.1516097206  12.1516097206  12.1516097206    6[1-(0),6-(6),6-(6,6)]
    67  11.9687194821  11.9687194821  11.9687194821    6[6-(1,6),6-(1,6),6-(6,6)]
    68 0.440745160241 0.440745160241 0.440745160241    6[6-(1,6),6-(1,6),6-(6,6)]
    69   1.8455087487   1.8455087487   1.8455087487    6[1-(0),6-(1,6),6-(6,6)]
    70  10.5639557688  10.5639557688  10.5639557688    6[1-(0),6-(1,6),6-(6,6)]
    71  9.57949063684  9.57949063684  9.57949063684    6[6-(1,6),6-(6,6)]
    72  2.82997325451  2.82997325451  2.82997325451    6[6-(1,6),6-(6,6)]
    73   10.891335949   10.891335949   10.891335949    6[6-(1,6),6-(6),6-(6,6)]
    74  1.51812872658  1.51812872658  1.51812872658    6[6-(1,6),6-(6),6-(6,6)]
    75  16.7817562643  16.7817562643  16.7817562643    6[6-(1,6),6-(1,6),6-(6,6,6)]
    76 -4.37229174679 -4.37229174679 -4.37229174679    6[6-(1,6),6-(1,6),6-(6,6,6)]
    77  19.2157289439  19.2157289439  19.2157289439    6[1-(0),6-(1,6),6-(6,6)]
    78 -6.80626455124 -6.80626455124 -6.80626455124    6[1-(0),6-(1,6),6-(6,6)]
    79  16.7907670046  16.7907670046  16.7907670046    6[1-(0),6-(1,6),6-(6,6)]
    80 -4.38130261189 -4.38130261189 -4.38130261189    6[1-(0),6-(1,6),6-(6,6)]
    81  19.1720806487  19.1720806487  19.1720806487    6[6-(1,6),6-(1,6),6-(6,6)]
    82 -6.76261618947 -6.76261618947 -6.76261618947    6[6-(1,6),6-(1,6),6-(6,6)]
    83   18.032808349   18.032808349   18.032808349    6[1-(0),6-(1,6),6-(6,6)]
    84 -5.62334370666 -5.62334370666 -5.62334370666    6[1-(0),6-(1,6),6-(6,6)]
    85    17.98529349    17.98529349    17.98529349    6[1-(0),6-(1,6),6-(6,6)]
    86 -5.57582875619 -5.57582875619 -5.57582875619    6[1-(0),6-(1,6),6-(6,6)]
    87 -7.19865649044 -7.19865649044 -7.19865649044    6[1-(0),6-(1,6),6-(6,6)]
    88  19.6081213189  19.6081213189  19.6081213189    6[1-(0),6-(1,6),6-(6,6)]
    89 -6.21043008512 -6.21043008512 -6.21043008512    6[6-(1,6),6-(1,6),6-(8,8)]
    90  18.6198949136  18.6198949136  18.6198949136    6[6-(1,6),6-(1,6),6-(8,8)]
    91 -4.90968308987 -4.90968308987 -4.90968308987    6[6-(6,6),8-(0),8-(27)]
    92  17.3191479183  17.3191479183  17.3191479183    6[6-(6,6),8-(0),8-(27)]
    93  1.30471973789  1.30471973789  1.30471973789    6[6-(6,6),8-(27),8-(27)]
    94  11.1047441577  11.1047441577  11.1047441577    6[6-(6,6),8-(27),8-(27)]
    95  11.0574107403  11.0574107403  11.0574107403    6[6-(1,6),6-(1,6),6-(6,6,6)]
    96  1.35205377716  1.35205377716  1.35205377716    6[6-(1,6),6-(1,6),6-(6,6,6)]
    97  10.6748286708  10.6748286708  10.6748286708    6[6-(1,6),6-(1,6),6-(6,6)]
    98  1.73463573021  1.73463573021  1.73463573021    6[6-(1,6),6-(1,6),6-(6,6)]
    99  9.89814950015  9.89814950015  9.89814950015    6[1-(0),6-(1,6),6-(6,6)]
   100  2.51131489253  2.51131489253  2.51131489253    6[1-(0),6-(1,6),6-(6,6)]
   101  10.1251946469  10.1251946469  10.1251946469    6[1-(0),6-(1,6),6-(6,6)]
   102  2.28426962096  2.28426962096  2.28426962096    6[1-(0),6-(1,6),6-(6,6)]
   103  11.8455513896  11.8455513896  11.8455513896    6[1-(0),6-(1,6),6-(6,6)]
   104 0.563913127938 0.563913127938 0.563913127938    6[1-(0),6-(1,6),6-(6,6)]
   105  11.7222179171  11.7222179171  11.7222179171    6[1-(0),6-(1,6),6-(6,6)]
   106 0.687246475605 0.687246475605 0.687246475605    6[1-(0),6-(1,6),6-(6,6)]
   107  12.5853205471  12.5853205471  12.5853205471    6[6-(1,6),6-(1,6),6-(6,6,6)]
   108-0.175856279216-0.175856279216-0.175856279216    6[6-(1,6),6-(1,6),6-(6,6,6)]
   109  14.6258875098  14.6258875098  14.6258875098    6[1-(0),6-(1,6),6-(6,6)]
   110 -2.21642299226 -2.21642299226 -2.21642299226    6[1-(0),6-(1,6),6-(6,6)]
   111  13.4663437098  13.4663437098  13.4663437098    6[1-(0),6-(1,6),6-(6,6)]
   112 -1.05687943362 -1.05687943362 -1.05687943362    6[1-(0),6-(1,6),6-(6,6)]
   113  14.9586448543  14.9586448543  14.9586448543    6[6-(1,6),6-(1,6),6-(6,6)]
   114 -2.54918033676 -2.54918033676 -2.54918033676    6[6-(1,6),6-(1,6),6-(6,6)]
   115  14.1135376396  14.1135376396  14.1135376396    6[1-(0),6-(1,6),6-(6,6)]
   116 -1.70407312211 -1.70407312211 -1.70407312211    6[1-(0),6-(1,6),6-(6,6)]
   117  12.9495118831  12.9495118831  12.9495118831    6[1-(0),6-(1,6),6-(6,6)]
   118-0.540047365641-0.540047365641-0.540047365641    6[1-(0),6-(1,6),6-(6,6)]
   119  11.3786498464  11.3786498464  11.3786498464    6[6-(1,6),6-(1,6),6-(6,6,6)]
   120  1.03081467107  1.03081467107  1.03081467107    6[6-(1,6),6-(1,6),6-(6,6,6)]
   121  12.2597431166  12.2597431166  12.2597431166    6[1-(0),6-(1,6),6-(6,6)]
   122  0.14972115126  0.14972115126  0.14972115126    6[1-(0),6-(1,6),6-(6,6)]
   123  11.3139870458  11.3139870458  11.3139870458    6[6-(1,6),6-(1,6),6-(6,6)]
   124  1.09547722204  1.09547722204  1.09547722204    6[6-(1,6),6-(1,6),6-(6,6)]
   125   10.462135391   10.462135391   10.462135391    6[1-(0),6-(1,6),6-(6,6)]
   126  1.94732937615  1.94732937615  1.94732937615    6[1-(0),6-(1,6),6-(6,6)]
   127  12.3212806843  12.3212806843  12.3212806843    6[1-(0),6-(1,6),6-(6,6)]
   1280.08818408284520.08818408284520.0881840828452    6[1-(0),6-(1,6),6-(6,6)]
   129  10.3652252059  10.3652252059  10.3652252059    6[1-(0),6-(1,6),6-(6,6)]
   130   2.0442393116   2.0442393116   2.0442393116    6[1-(0),6-(1,6),6-(6,6)]
   131  11.2798432551  11.2798432551  11.2798432551    6[6-(6,6),6-(6,6),6-(6,6),6-(6,6)]
   132  1.12962101274  1.12962101274  1.12962101274    6[6-(6,6),6-(6,6),6-(6,6),6-(6,6)]
   133  -2.2743391023  -2.2743391023  -2.2743391023    6[1-(0),6-(1,6),6-(6,6)]
   134  14.6838036198  14.6838036198  14.6838036198    6[1-(0),6-(1,6),6-(6,6)]
   135 -2.31149406077 -2.31149406077 -2.31149406077    6[6-(1,6),6-(1,6),6-(8,8)]
   136  14.7209590343  14.7209590343  14.7209590343    6[6-(1,6),6-(1,6),6-(8,8)]
   137 -3.34066760092 -3.34066760092 -3.34066760092    6[1-(0),6-(1,6),6-(6,6)]
   138  15.7501319526  15.7501319526  15.7501319526    6[1-(0),6-(1,6),6-(6,6)]
   139   16.183608787   16.183608787   16.183608787    6[6-(1,6),6-(1,6),6-(6,6)]
   140 -3.77414426954 -3.77414426954 -3.77414426954    6[6-(1,6),6-(1,6),6-(6,6)]
   141 -3.43264222998 -3.43264222998 -3.43264222998    6[1-(0),6-(1,6),6-(6,6)]
   142  15.8421065327  15.8421065327  15.8421065327    6[1-(0),6-(1,6),6-(6,6)]
   143 -4.50386207914 -4.50386207914 -4.50386207914    6[1-(0),6-(1,6),6-(6,6)]
   144  16.9133271771  16.9133271771  16.9133271771    6[1-(0),6-(1,6),6-(6,6)]
   145  10.1343019573  10.1343019573  10.1343019573    6[6-(1,6),6-(1,6),6-(6,6,6)]
   146  2.27516280984  2.27516280984  2.27516280984    6[6-(1,6),6-(1,6),6-(6,6,6)]
   147  8.03957300805  8.03957300805  8.03957300805    6[6-(1,6),6-(1,6),6-(6,6)]
   148  4.36989150945  4.36989150945  4.36989150945    6[6-(1,6),6-(1,6),6-(6,6)]
   149  9.11209811871  9.11209811871  9.11209811871    6[1-(0),6-(1,6),6-(6,6)]
   150  3.29736639879  3.29736639879  3.29736639879    6[1-(0),6-(1,6),6-(6,6)]
   151    10.16032376    10.16032376    10.16032376    6[1-(0),6-(1,6),6-(6,6)]
   152   2.2491405079   2.2491405079   2.2491405079    6[1-(0),6-(1,6),6-(6,6)]
   153  9.08234779827  9.08234779827  9.08234779827    6[1-(0),6-(1,6),6-(6,6)]
   154  3.32711647791  3.32711647791  3.32711647791    6[1-(0),6-(1,6),6-(6,6)]
   155  8.03083757354  8.03083757354  8.03083757354    6[1-(0),6-(1,6),6-(6,6)]
   156  4.37862694396  4.37862694396  4.37862694396    6[1-(0),6-(1,6),6-(6,6)]
   157  4.55208789768  4.55208789768  4.55208789768    6[6-(1,6),6-(1,6),6-(8,8)]
   158  7.85737661982  7.85737661982  7.85737661982    6[6-(1,6),6-(1,6),6-(8,8)]
   159  4.32697201866  4.32697201866  4.32697201866    6[1-(0),6-(1,6),6-(6,6)]
   160  8.08249187692  8.08249187692  8.08249187692    6[1-(0),6-(1,6),6-(6,6)]
   161  6.75101553269  6.75101553269  6.75101553269    6[6-(1,6),6-(1,6),6-(6,6)]
   162  5.65844898481  5.65844898481  5.65844898481    6[6-(1,6),6-(1,6),6-(6,6)]
   163  5.81167821084  5.81167821084  5.81167821084    6[1-(0),6-(1,6),6-(6,6)]
   164  6.59778630666  6.59778630666  6.59778630666    6[1-(0),6-(1,6),6-(6,6)]
   165   5.4437140051   5.4437140051   5.4437140051    6[1-(0),6-(1,6),6-(6,6)]
   166  6.96575113433  6.96575113433  6.96575113433    6[1-(0),6-(1,6),6-(6,6)]
   167  6.99454101027  6.99454101027  6.99454101027    6[1-(0),6-(1,6),6-(6,6)]
   168  5.41492350723  5.41492350723  5.41492350723    6[1-(0),6-(1,6),6-(6,6)]
   169  11.0328378121  11.0328378121  11.0328378121    6[6-(1,6),6-(1,6),6-(8,8)]
   170  1.37662645576  1.37662645576  1.37662645576    6[6-(1,6),6-(1,6),6-(8,8)]
   171  11.0900822538  11.0900822538  11.0900822538    6[1-(0),6-(1,6),6-(6,6)]
   172   1.3193822637   1.3193822637   1.3193822637    6[1-(0),6-(1,6),6-(6,6)]
   173  11.1847555359  11.1847555359  11.1847555359    6[6-(1,6),6-(1,6),6-(6,6)]
   174  1.22470873193  1.22470873193  1.22470873193    6[6-(1,6),6-(1,6),6-(6,6)]
   175  10.9955784425  10.9955784425  10.9955784425    6[1-(0),6-(1,6),6-(6,6)]
   176  1.41388607501  1.41388607501  1.41388607501    6[1-(0),6-(1,6),6-(6,6)]
   177  11.1158206875  11.1158206875  11.1158206875    6[1-(0),6-(1,6),6-(6,6)]
   178  1.29364382996  1.29364382996  1.29364382996    6[1-(0),6-(1,6),6-(6,6)]
   179  1.64866173107  1.64866173107  1.64866173107    6[6-(1,6),6-(1,6),6-(8,8)]
   180  10.7608034084  10.7608034084  10.7608034084    6[6-(1,6),6-(1,6),6-(8,8)]
   181  1.86553457335  1.86553457335  1.86553457335    6[1-(0),6-(1,6),6-(6,6)]
   182  10.5439305661  10.5439305661  10.5439305661    6[1-(0),6-(1,6),6-(6,6)]
   183  10.4495633199  10.4495633199  10.4495633199    6[6-(1,6),6-(1,6),6-(6,6)]
   184  1.95990138063  1.95990138063  1.95990138063    6[6-(1,6),6-(1,6),6-(6,6)]
   185  10.5205045482  10.5205045482  10.5205045482    6[1-(0),6-(1,6),6-(6,6)]
   186   1.8889600608   1.8889600608   1.8889600608    6[1-(0),6-(1,6),6-(6,6)]
   187  1.58926866438  1.58926866438  1.58926866438    6[1-(0),6-(1,6),6-(6,6)]
   188  10.8201964543  10.8201964543  10.8201964543    6[1-(0),6-(1,6),6-(6,6)]
   189  10.1256351806  10.1256351806  10.1256351806    6[1-(0),6-(1,6),6-(6,6)]
   190  2.28382952833  2.28382952833  2.28382952833    6[1-(0),6-(1,6),6-(6,6)]
   191  3.35740104027  3.35740104027  3.35740104027    6[6-(6,6),8-(0),8-(27)]
   192  9.05206409915  9.05206409915  9.05206409915    6[6-(6,6),8-(0),8-(27)]
   193  11.0150267334  11.0150267334  11.0150267334    6[6-(6,6),8-(27),8-(27)]
   194  1.39443778413  1.39443778413  1.39443778413    6[6-(6,6),8-(27),8-(27)]
   195-0.438152214997-0.438152214997-0.438152214997    6[6-(6,6),8-(27),8-(27)]
   196  12.8476173544  12.8476173544  12.8476173544    6[6-(6,6),8-(27),8-(27)]
   197  14.5164036253  14.5164036253  14.5164036253    6[1-(0),6-(1,6),6-(6,6)]
   198 -2.10693935741 -2.10693935741 -2.10693935741    6[1-(0),6-(1,6),6-(6,6)]
   199  15.6011148616  15.6011148616  15.6011148616    6[6-(1,6),6-(1,6),6-(6,6,6)]
   200 -3.19165009448 -3.19165009448 -3.19165009448    6[6-(1,6),6-(1,6),6-(6,6,6)]
   201   16.663605876   16.663605876   16.663605876    6[1-(0),6-(1,6),6-(6,6)]
   202  -4.2541416081  -4.2541416081  -4.2541416081    6[1-(0),6-(1,6),6-(6,6)]
   203  15.3093012393  15.3093012393  15.3093012393    6[6-(6,6),8-(27),8-(27)]
   204 -2.89983684662 -2.89983684662 -2.89983684662    6[6-(6,6),8-(27),8-(27)]
   205  15.4753561732  15.4753561732  15.4753561732    6[6-(1,6),6-(1,6),6-(6,6)]
   206 -3.06589153085 -3.06589153085 -3.06589153085    6[6-(1,6),6-(1,6),6-(6,6)]
   207  16.5910671001  16.5910671001  16.5910671001    6[1-(0),6-(1,6),6-(6,6)]
   208 -4.18160245774 -4.18160245774 -4.18160245774    6[1-(0),6-(1,6),6-(6,6)]
   209  16.6907372538  16.6907372538  16.6907372538    6[1-(0),6-(1,6),6-(6,6)]
   210 -4.28127298596 -4.28127298596 -4.28127298596    6[1-(0),6-(1,6),6-(6,6)]
   211  14.2523817728  14.2523817728  14.2523817728    6[1-(0),6-(1,6),6-(6,6)]
   212 -1.84291738008 -1.84291738008 -1.84291738008    6[1-(0),6-(1,6),6-(6,6)]
   213  15.3869555788  15.3869555788  15.3869555788    6[6-(1,6),6-(1,6),6-(8,8)]
   214 -2.97749118613 -2.97749118613 -2.97749118613    6[6-(1,6),6-(1,6),6-(8,8)]
   215-0.993126267586-0.993126267586-0.993126267586    6[6-(6,6),8-(27),8-(27)]
   216  13.4025907851  13.4025907851  13.4025907851    6[6-(6,6),8-(27),8-(27)]
   217  12.3146693865  12.3146693865  12.3146693865    6[1-(0),6-(1,6),6-(6,6)]
   2180.09479513097150.09479513097150.0947951309715    6[1-(0),6-(1,6),6-(6,6)]
   219  14.2571272762  14.2571272762  14.2571272762    6[1-(0),6-(1,6),6-(6,6)]
   220 -1.84766288356 -1.84766288356 -1.84766288356    6[1-(0),6-(1,6),6-(6,6)]
   221   11.121348613   11.121348613   11.121348613    6[1-(0),6-(1,6),6-(6,6)]
   222  1.28811565486  1.28811565486  1.28811565486    6[1-(0),6-(1,6),6-(6,6)]
   223  1.73351243033  1.73351243033  1.73351243033    6[1-(0),6-(1,6),6-(1,6)]
   224  10.6759513404  10.6759513404  10.6759513404    6[1-(0),6-(1,6),6-(1,6)]
   225 0.788991246717 0.788991246717 0.788991246717    6[1-(0),6-(1,6),6-(1,6)]
   226  11.6204727944  11.6204727944  11.6204727944    6[1-(0),6-(1,6),6-(1,6)]
   227  2.40079938676  2.40079938676  2.40079938676    6[1-(0),6-(1,6),6-(1,6)]
   228   10.008665915   10.008665915   10.008665915    6[1-(0),6-(1,6),6-(1,6)]
   229  3.96824822555  3.96824822555  3.96824822555    6[6-(6,6),8-(27),8-(27)]
   230  8.44121689314  8.44121689314  8.44121689314    6[6-(6,6),8-(27),8-(27)]
   231-0.523918399239-0.523918399239-0.523918399239    6[6-(6,6),8-(0),8-(27)]
   232  12.9333834773  12.9333834773  12.9333834773    6[6-(6,6),8-(0),8-(27)]
   233  15.7280059965  15.7280059965  15.7280059965    6[6-(1,6),6-(1,6),6-(6,6)]
   234 -3.31854147897 -3.31854147897 -3.31854147897    6[6-(1,6),6-(1,6),6-(6,6)]
   235  14.5104439843  14.5104439843  14.5104439843    6[1-(0),6-(1,6),6-(6,6)]
   236 -2.10097946678 -2.10097946678 -2.10097946678    6[1-(0),6-(1,6),6-(6,6)]
   237  13.5277958445  13.5277958445  13.5277958445    6[6-(1,6),6-(1,6),6-(6,6,6)]
   238 -1.11833132698 -1.11833132698 -1.11833132698    6[6-(1,6),6-(1,6),6-(6,6,6)]
   239 -4.80789826264 -4.80789826264 -4.80789826264    6[1-(0),6-(1,6),6-(6,6)]
   240  17.2173623448  17.2173623448  17.2173623448    6[1-(0),6-(1,6),6-(6,6)]
   241  14.8940050329  14.8940050329  14.8940050329    6[1-(0),6-(1,6),6-(6,6)]
   242 -2.48454051544 -2.48454051544 -2.48454051544    6[1-(0),6-(1,6),6-(6,6)]
   243  13.4370346346  13.4370346346  13.4370346346    6[1-(0),6-(1,6),6-(6,6)]
   244 -1.02757011711 -1.02757011711 -1.02757011711    6[1-(0),6-(1,6),6-(6,6)]
   245 -3.75438513407 -3.75438513407 -3.75438513407    6[6-(1,6),6-(1,6),6-(6,6)]
   246  16.1638495479  16.1638495479  16.1638495479    6[6-(1,6),6-(1,6),6-(6,6)]
   247 -1.43287458547 -1.43287458547 -1.43287458547    6[1-(0),6-(1,6),6-(6,6)]
   248  13.8423393526  13.8423393526  13.8423393526    6[1-(0),6-(1,6),6-(6,6)]
   249  -2.9248062466  -2.9248062466  -2.9248062466    6[1-(0),6-(1,6),6-(6,6)]
   250  15.3342700791  15.3342700791  15.3342700791    6[1-(0),6-(1,6),6-(6,6)]
   251 -2.52571597601 -2.52571597601 -2.52571597601    6[1-(0),6-(1,6),6-(6,6)]
   252  14.9351808045  14.9351808045  14.9351808045    6[1-(0),6-(1,6),6-(6,6)]
   253 -1.64575401539 -1.64575401539 -1.64575401539    6[6-(1,6),6-(1,6),6-(8,8)]
   254  14.0552191548  14.0552191548  14.0552191548    6[6-(1,6),6-(1,6),6-(8,8)]
   255  11.0007869868  11.0007869868  11.0007869868    6[6-(1,6),6-(1,6),6-(6,6,6)]
   256  1.40867753071  1.40867753071  1.40867753071    6[6-(1,6),6-(1,6),6-(6,6,6)]
   257  9.39427670873  9.39427670873  9.39427670873    6[1-(0),6-(1,6),6-(6,6)]
   258  3.01518780877  3.01518780877  3.01518780877    6[1-(0),6-(1,6),6-(6,6)]
   259  10.5716891126  10.5716891126  10.5716891126    6[1-(0),6-(1,6),6-(6,6)]
   260  1.83777540494  1.83777540494  1.83777540494    6[1-(0),6-(1,6),6-(6,6)]
   261  8.68708615708  8.68708615708  8.68708615708    6[6-(1,6),6-(1,6),6-(6,6)]
   262  3.72237836042  3.72237836042  3.72237836042    6[6-(1,6),6-(1,6),6-(6,6)]
   263  8.97568033286  8.97568033286  8.97568033286    6[1-(0),6-(1,6),6-(6,6)]
   264  3.43378418464  3.43378418464  3.43378418464    6[1-(0),6-(1,6),6-(6,6)]
   265  10.1854448252  10.1854448252  10.1854448252    6[1-(0),6-(1,6),6-(6,6)]
   266  2.22401969233  2.22401969233  2.22401969233    6[1-(0),6-(1,6),6-(6,6)]
   267  12.3535790139  12.3535790139  12.3535790139    6[6-(6,6),6-(6,6),6-(6,6),6-(6,6)]
   2680.05588550361670.05588550361670.0558855036167    6[6-(6,6),6-(6,6),6-(6,6),6-(6,6)]
   269  7.35881892504  7.35881892504  7.35881892504    6[6-(1,6),6-(1,6),6-(6,6)]
   270  5.05064559246  5.05064559246  5.05064559246    6[6-(1,6),6-(1,6),6-(6,6)]
   271  7.01394482411  7.01394482411  7.01394482411    6[1-(0),6-(1,6),6-(6,6)]
   272  5.39551969339  5.39551969339  5.39551969339    6[1-(0),6-(1,6),6-(6,6)]
   273  5.92992149844  5.92992149844  5.92992149844    6[1-(0),6-(1,6),6-(6,6)]
   274  6.47954301906  6.47954301906  6.47954301906    6[1-(0),6-(1,6),6-(6,6)]
   275  5.19160540369  5.19160540369  5.19160540369    6[6-(1,6),6-(1,6),6-(8,8)]
   276  7.21785826298  7.21785826298  7.21785826298    6[6-(1,6),6-(1,6),6-(8,8)]
   277  5.53523931236  5.53523931236  5.53523931236    6[1-(0),6-(1,6),6-(6,6)]
   278  6.87422582707  6.87422582707  6.87422582707    6[1-(0),6-(1,6),6-(6,6)]
   279  6.61926204516  6.61926204516  6.61926204516    6[1-(0),6-(1,6),6-(6,6)]
   280  5.79020247234  5.79020247234  5.79020247234    6[1-(0),6-(1,6),6-(6,6)]
   281   11.908314309   11.908314309   11.908314309    6[6-(1,6),6-(1,6),6-(6,6)]
   282 0.501150208528 0.501150208528 0.501150208528    6[6-(1,6),6-(1,6),6-(6,6)]
   283  13.2176951837  13.2176951837  13.2176951837    6[1-(0),6-(1,6),6-(6,6)]
   284-0.808230666152-0.808230666152-0.808230666152    6[1-(0),6-(1,6),6-(6,6)]
   285  12.2952832312  12.2952832312  12.2952832312    6[6-(1,6),6-(1,6),6-(6,6,6)]
   286 0.114181286329 0.114181286329 0.114181286329    6[6-(1,6),6-(1,6),6-(6,6,6)]
   287  12.9903408856  12.9903408856  12.9903408856    6[1-(0),6-(1,6),6-(6,6)]
   288-0.580876368149-0.580876368149-0.580876368149    6[1-(0),6-(1,6),6-(6,6)]
   289   10.878526241   10.878526241   10.878526241    6[1-(0),6-(1,6),6-(6,6)]
   290  1.53093827648  1.53093827648  1.53093827648    6[1-(0),6-(1,6),6-(6,6)]
   291  11.0787853983  11.0787853983  11.0787853983    6[1-(0),6-(1,6),6-(6,6)]
   292  1.33067911918  1.33067911918  1.33067911918    6[1-(0),6-(1,6),6-(6,6)]
   293  11.8024683017  11.8024683017  11.8024683017    6[1-(0),6-(1,6),6-(6,6)]
   294 0.606996215836 0.606996215836 0.606996215836    6[1-(0),6-(1,6),6-(6,6)]
   295  11.0330875707  11.0330875707  11.0330875707    6[6-(1,6),6-(1,6),6-(8,8)]
   296  1.37637694676  1.37637694676  1.37637694676    6[6-(1,6),6-(1,6),6-(8,8)]
   297  10.5269605954  10.5269605954  10.5269605954    6[1-(0),6-(1,6),6-(6,6)]
   298   1.8825039221   1.8825039221   1.8825039221    6[1-(0),6-(1,6),6-(6,6)]
   299   11.572545349   11.572545349   11.572545349    6[6-(1,6),6-(1,6),6-(6,6)]
   300 0.836919168547 0.836919168547 0.836919168547    6[6-(1,6),6-(1,6),6-(6,6)]
   301  12.1018691459  12.1018691459  12.1018691459    6[1-(0),6-(1,6),6-(6,6)]
   302 0.307595371609 0.307595371609 0.307595371609    6[1-(0),6-(1,6),6-(6,6)]
   303  10.8052232907  10.8052232907  10.8052232907    6[1-(0),6-(1,6),6-(6,6)]
   304  1.60424122676  1.60424122676  1.60424122676    6[1-(0),6-(1,6),6-(6,6)]
   305  12.5941879383  12.5941879383  12.5941879383    6[6-(1,6),6-(1,6),6-(6,6,6)]
   306 -0.18472342085 -0.18472342085 -0.18472342085    6[6-(1,6),6-(1,6),6-(6,6,6)]
   307  12.8210905803  12.8210905803  12.8210905803    6[1-(0),6-(1,6),6-(6,6)]
   308-0.411626062831-0.411626062831-0.411626062831    6[1-(0),6-(1,6),6-(6,6)]
   309  13.0452449124  13.0452449124  13.0452449124    6[1-(0),6-(1,6),6-(6,6)]
   310-0.635780394934-0.635780394934-0.635780394934    6[1-(0),6-(1,6),6-(6,6)]
   311  13.0708779084  13.0708779084  13.0708779084    6[6-(1,6),6-(1,6),6-(6,6)]
   312 -0.66141339094 -0.66141339094 -0.66141339094    6[6-(1,6),6-(1,6),6-(6,6)]
   313  12.8721237011  12.8721237011  12.8721237011    6[1-(0),6-(1,6),6-(6,6)]
   314-0.462659183568-0.462659183568-0.462659183568    6[1-(0),6-(1,6),6-(6,6)]
   315  12.6151491506  12.6151491506  12.6151491506    6[1-(0),6-(1,6),6-(6,6)]
   316-0.205684633126-0.205684633126-0.205684633126    6[1-(0),6-(1,6),6-(6,6)]
   317   -7.253876648   -7.253876648   -7.253876648    6[6-(1,6),6-(1,6),6-(6,6)]
   318  19.6633409375  19.6633409375  19.6633409375    6[6-(1,6),6-(1,6),6-(6,6)]
   319 -6.33169201452 -6.33169201452 -6.33169201452    6[1-(0),6-(1,6),6-(6,6)]
   320   18.741156532   18.741156532   18.741156532    6[1-(0),6-(1,6),6-(6,6)]
   321  10.8573679558  10.8573679558  10.8573679558    6[6-(6,6),8-(27),8-(27)]
   322  1.55209656165  1.55209656165  1.55209656165    6[6-(6,6),8-(27),8-(27)]
   323  16.7757110511  16.7757110511  16.7757110511    6[1-(0),6-(1,6),6-(6,6)]
   324 -4.36624678326 -4.36624678326 -4.36624678326    6[1-(0),6-(1,6),6-(6,6)]
   325 0.323118082893 0.323118082893 0.323118082893    6[1-(0),6-(1,6),6-(6,6)]
   326  12.0863464229  12.0863464229  12.0863464229    6[1-(0),6-(1,6),6-(6,6)]
   327  11.4276458444  11.4276458444  11.4276458444    8[6-(6,8),27-(8,8,8)]
   328 0.981818423481 0.981818423481 0.981818423481    8[6-(6,8),27-(8,8,8)]
   329-0.709509958949-0.709509958949-0.709509958949    8[6-(6,8),27-(8,8,8)]
   330  13.1189744764  13.1189744764  13.1189744764    8[6-(6,8),27-(8,8,8)]
   331 -0.27670911778 -0.27670911778 -0.27670911778    8[6-(6,8),27-(8,8,8)]
   332  12.6861739462  12.6861739462  12.6861739462    8[6-(6,8),27-(8,8,8)]
   333  10.5393525327  10.5393525327  10.5393525327    8[6-(6,8),27-(8,8,8)]
   334  1.87011174349  1.87011174349  1.87011174349    8[6-(6,8),27-(8,8,8)]
   335  1.30384190445  1.30384190445  1.30384190445    8[6-(6,8),27-(8,8,8)]
   336  11.1056226131  11.1056226131  11.1056226131    8[6-(6,8),27-(8,8,8)]
   337  2.19990103034  2.19990103034  2.19990103034    8[6-(6,8),27-(8,8,8)]
   338  10.2095634872  10.2095634872  10.2095634872    8[6-(6,8),27-(8,8,8)]
   339  3.44157571932  3.44157571932  3.44157571932    8[6-(6,8)]
   340  8.96788819699  8.96788819699  8.96788819699    8[6-(6,8)]
   341 -1.55076159696 -1.55076159696 -1.55076159696    8[6-(6,8),27-(8,8,8)]
   342  13.9602267364  13.9602267364  13.9602267364    8[6-(6,8),27-(8,8,8)]
   343  1.17482208135  1.17482208135  1.17482208135    8[6-(6,8),27-(8,8,8)]
   344  11.2346430581  11.2346430581  11.2346430581    8[6-(6,8),27-(8,8,8)]
   3450.006264991327580.006264991327580.00626499132758    8[6-(6,8),27-(8,8,8)]
   346  12.4032001274  12.4032001274  12.4032001274    8[6-(6,8),27-(8,8,8)]
   347  14.1892413398  14.1892413398  14.1892413398    8[6-(6,8),27-(8,8,8)]
   348  -1.7797766975  -1.7797766975  -1.7797766975    8[6-(6,8),27-(8,8,8)]
   349 -3.41748175782 -3.41748175782 -3.41748175782    8[6-(6,8),27-(8,8,8)]
   350  15.8269465863  15.8269465863  15.8269465863    8[6-(6,8),27-(8,8,8)]
   351 -4.77739595524 -4.77739595524 -4.77739595524    8[6-(6,8),27-(8,8,8)]
   352  17.1868607837  17.1868607837  17.1868607837    8[6-(6,8),27-(8,8,8)]
   353 -1.77406693228 -1.77406693228 -1.77406693228    8[6-(6,8),27-(8,8,8)]
   354  14.1835311388  14.1835311388  14.1835311388    8[6-(6,8),27-(8,8,8)]
   355  4.05700302999  4.05700302999  4.05700302999    8[6-(6,8)]
   356  8.35246230082  8.35246230082  8.35246230082    8[6-(6,8)]
   357  16.3628469271  16.3628469271  16.3628469271    8[6-(6,8),27-(8,8,8)]
   358 -3.95338228474 -3.95338228474 -3.95338228474    8[6-(6,8),27-(8,8,8)]
   359  11.1109580809  11.1109580809  11.1109580809    8[6-(6,8),27-(8,8,8)]
   360   1.2985064366   1.2985064366   1.2985064366    8[6-(6,8),27-(8,8,8)]
   361  10.3848180442  10.3848180442  10.3848180442    8[6-(6,8),27-(8,8)]
   362  2.02464647331  2.02464647331  2.02464647331    8[6-(6,8),27-(8,8)]
   363 0.689012988186 0.689012988186 0.689012988186    8[6-(6,8),27-(8,8)]
   364  11.7204509074  11.7204509074  11.7204509074    8[6-(6,8),27-(8,8)]
   365  3.41978020825  3.41978020825  3.41978020825    8[6-(6,8),27-(8,8,8)]
   366  8.98968430925  8.98968430925  8.98968430925    8[6-(6,8),27-(8,8,8)]
   367  3.67536247134  3.67536247134  3.67536247134    8[6-(6,8),27-(8,8)]
   368   8.7341022958   8.7341022958   8.7341022958    8[6-(6,8),27-(8,8)]
   369-0.744550761116-0.744550761116-0.744550761116    8[6-(6,8)]
   370  13.1540148018  13.1540148018  13.1540148018    8[6-(6,8)]
   371  13.6334707684  13.6334707684  13.6334707684    1[6-(6,6)]
   372  -1.2240065005  -1.2240065005  -1.2240065005    1[6-(6,6)]
   373  17.4768867764  17.4768867764  17.4768867764    1[6-(6,6)]
   374 -5.06742225886 -5.06742225886 -5.06742225886    1[6-(6,6)]
   375 0.381227428753 0.381227428753 0.381227428753    1[6-(6,6)]
   376  12.0282370601  12.0282370601  12.0282370601    1[6-(6,6)]
   377  2.63369270181  2.63369270181  2.63369270181    1[6-(6,6)]
   378  9.77577212665  9.77577212665  9.77577212665    1[6-(6,6)]
   379  -4.6108090922  -4.6108090922  -4.6108090922    1[6-(6,6)]
   380  17.0202738377  17.0202738377  17.0202738377    1[6-(6,6)]
   381 -1.89419270267 -1.89419270267 -1.89419270267    1[6-(6,6)]
   382  14.3036565982  14.3036565982  14.3036565982    1[6-(6,6)]
   383 -2.80976022183 -2.80976022183 -2.80976022183    1[6-(6,6)]
   384  15.2192242833  15.2192242833  15.2192242833    1[6-(6,6)]
   385    15.23038451    15.23038451    15.23038451    1[6-(6,6)]
   386 -2.82091999249 -2.82091999249 -2.82091999249    1[6-(6,6)]
   387  15.6598849279  15.6598849279  15.6598849279    1[6-(6,6)]
   388  -3.2504201608  -3.2504201608  -3.2504201608    1[6-(6,6)]
   389  15.3366634554  15.3366634554  15.3366634554    1[6-(6,6)]
   390 -2.92719893789 -2.92719893789 -2.92719893789    1[6-(6,6)]
   391  16.0859982594  16.0859982594  16.0859982594    1[6-(6,6)]
   392 -3.67653349229 -3.67653349229 -3.67653349229    1[6-(6,6)]
   393  15.9465329471  15.9465329471  15.9465329471    1[6-(6,6)]
   394 -3.53706867924 -3.53706867924 -3.53706867924    1[6-(6,6)]
   395  13.1659195139  13.1659195139  13.1659195139    1[6-(6,6)]
   396  -0.7564549964  -0.7564549964  -0.7564549964    1[6-(6,6)]
   397  14.9784061305  14.9784061305  14.9784061305    1[6-(6,6)]
   398 -2.56894179612 -2.56894179612 -2.56894179612    1[6-(6,6)]
   399   11.196302459   11.196302459   11.196302459    1[6-(6,6)]
   400  1.21316205852  1.21316205852  1.21316205852    1[6-(6,6)]
   401  3.90440327579  3.90440327579  3.90440327579    1[6-(6,6)]
   402  8.50506124171  8.50506124171  8.50506124171    1[6-(6,6)]
   403  4.68849844359  4.68849844359  4.68849844359    1[6-(6,6)]
   404  7.72096617377  7.72096617377  7.72096617377    1[6-(6,6)]
   405  7.50656473631  7.50656473631  7.50656473631    1[6-(6,6)]
   406  4.90290040311  4.90290040311  4.90290040311    1[6-(6,6)]
   407  2.05980775486  2.05980775486  2.05980775486    1[6-(6,6)]
   408  10.3496561407  10.3496561407  10.3496561407    1[6-(6,6)]
   409-0.519282610111-0.519282610111-0.519282610111    1[6-(6,6)]
   410  12.9287471276  12.9287471276  12.9287471276    1[6-(6,6)]
   411  15.8159909014  15.8159909014  15.8159909014    1[6-(6,6)]
   412 -3.40652654204 -3.40652654204 -3.40652654204    1[6-(6,6)]
   413   18.045227404   18.045227404   18.045227404    1[6-(6,6)]
   414 -5.63576288646 -5.63576288646 -5.63576288646    1[6-(6,6)]
   415  17.9448658356  17.9448658356  17.9448658356    1[6-(6,6)]
   416 -5.53540147624 -5.53540147624 -5.53540147624    1[6-(6,6)]
   417 -7.02957453521 -7.02957453521 -7.02957453521    1[6-(6,6)]
   418  19.4390388454  19.4390388454  19.4390388454    1[6-(6,6)]
   419  9.08523737863  9.08523737863  9.08523737863    1[6-(6,6)]
   420  3.32422701405  3.32422701405  3.32422701405    1[6-(6,6)]
   421  9.59193742015  9.59193742015  9.59193742015    1[6-(6,6)]
   422  2.81752684771  2.81752684771  2.81752684771    1[6-(6,6)]
   423  12.6721490913  12.6721490913  12.6721490913    1[6-(6,6)]
   424-0.262684573756-0.262684573756-0.262684573756    1[6-(6,6)]
   425  12.4085458584  12.4085458584  12.4085458584    1[6-(6,6)]
   4260.0009184094459990.0009184094459990.000918409445999    1[6-(6,6)]
   427  15.2453758187  15.2453758187  15.2453758187    1[6-(6,6)]
   428 -2.83591105156 -2.83591105156 -2.83591105156    1[6-(6,6)]
   429   13.259942233   13.259942233   13.259942233    1[6-(6,6)]
   430-0.850477715454-0.850477715454-0.850477715454    1[6-(6,6)]
   431  14.4199915877  14.4199915877  14.4199915877    1[6-(6,6)]
   432 -2.01052707017 -2.01052707017 -2.01052707017    1[6-(6,6)]
   433  12.2759893363  12.2759893363  12.2759893363    1[6-(6,6)]
   434 0.133475181164 0.133475181164 0.133475181164    1[6-(6,6)]
   435  13.0420674905  13.0420674905  13.0420674905    1[6-(6,6)]
   436-0.632602731725-0.632602731725-0.632602731725    1[6-(6,6)]
   437  9.78016494397  9.78016494397  9.78016494397    1[6-(6,6)]
   438  2.62929957353  2.62929957353  2.62929957353    1[6-(6,6)]
   439   13.154390272   13.154390272   13.154390272    1[6-(6,6)]
   440-0.744926004173-0.744926004173-0.744926004173    1[6-(6,6)]
   441  9.52496049838  9.52496049838  9.52496049838    1[6-(6,6)]
   442  2.88450401912  2.88450401912  2.88450401912    1[6-(6,6)]
   443 -1.33403603714 -1.33403603714 -1.33403603714    1[6-(6,6)]
   444  13.7435004933  13.7435004933  13.7435004933    1[6-(6,6)]
   445 -3.25025373079 -3.25025373079 -3.25025373079    1[6-(6,6)]
   446  15.6597185593  15.6597185593  15.6597185593    1[6-(6,6)]
   447  17.2698767654  17.2698767654  17.2698767654    1[6-(6,6)]
   448 -4.86041289139 -4.86041289139 -4.86041289139    1[6-(6,6)]
   449  15.2999902501  15.2999902501  15.2999902501    1[6-(6,6)]
   450 -2.89052620936 -2.89052620936 -2.89052620936    1[6-(6,6)]
   451  9.16240897298  9.16240897298  9.16240897298    1[6-(6,6)]
   452  3.24705554452  3.24705554452  3.24705554452    1[6-(6,6)]
   453  11.0324620039  11.0324620039  11.0324620039    1[6-(6,6)]
   454  1.37700251364  1.37700251364  1.37700251364    1[6-(6,6)]
   455   9.0306480574   9.0306480574   9.0306480574    1[6-(6,6)]
   456   3.3788164601   3.3788164601   3.3788164601    1[6-(6,6)]
   457  7.16777720668  7.16777720668  7.16777720668    1[6-(6,6)]
   458  5.24168731082  5.24168731082  5.24168731082    1[6-(6,6)]
   459  3.25780168265  3.25780168265  3.25780168265    1[6-(6,6)]
   460  9.15166221293  9.15166221293  9.15166221293    1[6-(6,6)]
   461  5.91968270187  5.91968270187  5.91968270187    1[6-(6,6)]
   462  6.48978181563  6.48978181563  6.48978181563    1[6-(6,6)]
   463  5.34627818433  5.34627818433  5.34627818433    1[6-(6,6)]
   464  7.06318658281  7.06318658281  7.06318658281    1[6-(6,6)]
   465  8.05337993052  8.05337993052  8.05337993052    1[6-(6,6)]
   466  4.35608458698  4.35608458698  4.35608458698    1[6-(6,6)]
   467    11.11338798    11.11338798    11.11338798    1[6-(6,6)]
   468   1.2960765375   1.2960765375   1.2960765375    1[6-(6,6)]
   469   10.877518439   10.877518439   10.877518439    1[6-(6,6)]
   470  1.53194607854  1.53194607854  1.53194607854    1[6-(6,6)]
   471  11.0798578018  11.0798578018  11.0798578018    1[6-(6,6)]
   472  1.32960696535  1.32960696535  1.32960696535    1[6-(6,6)]
   473  1.77411862643  1.77411862643  1.77411862643    1[6-(6,6)]
   474  10.6353452899  10.6353452899  10.6353452899    1[6-(6,6)]
   475  10.8662155993  10.8662155993  10.8662155993    1[6-(6,6)]
   476  1.54324904302  1.54324904302  1.54324904302    1[6-(6,6)]
   477  1.37879570783  1.37879570783  1.37879570783    1[6-(6,6)]
   478  11.0306688097  11.0306688097  11.0306688097    1[6-(6,6)]
   479  10.0304368779  10.0304368779  10.0304368779    1[6-(6,6)]
   480   2.3790275231   2.3790275231   2.3790275231    1[6-(6,6)]
   481  13.6507925717  13.6507925717  13.6507925717    1[6-(6,6)]
   482 -1.24132817897 -1.24132817897 -1.24132817897    1[6-(6,6)]
   483  17.4821106768  17.4821106768  17.4821106768    1[6-(6,6)]
   484 -5.07264635072 -5.07264635072 -5.07264635072    1[6-(6,6)]
   485  17.5286621838  17.5286621838  17.5286621838    1[6-(6,6)]
   486  -5.1191975415  -5.1191975415  -5.1191975415    1[6-(6,6)]
   487  17.6638218456  17.6638218456  17.6638218456    1[6-(6,6)]
   488 -5.25435745293 -5.25435745293 -5.25435745293    1[6-(6,6)]
   489  13.2854531521  13.2854531521  13.2854531521    1[6-(6,6)]
   490-0.875988509797-0.875988509797-0.875988509797    1[6-(6,6)]
   491  11.5431400073  11.5431400073  11.5431400073    1[6-(6,6)]
   492 0.866324510182 0.866324510182 0.866324510182    1[6-(6,6)]
   493  13.3116780597  13.3116780597  13.3116780597    1[6-(6,6)]
   494-0.902213542219-0.902213542219-0.902213542219    1[6-(6,6)]
   495  11.1678987273  11.1678987273  11.1678987273    1[6-(6,6)]
   496  1.24156603987  1.24156603987  1.24156603987    1[6-(6,6)]
   497  1.97094287981  1.97094287981  1.97094287981    1[6-(6,6)]
   498  10.4385212019  10.4385212019  10.4385212019    1[6-(6,6)]
   499 0.356357005141 0.356357005141 0.356357005141    1[6-(6,6)]
   500  12.0531070766  12.0531070766  12.0531070766    1[6-(6,6)]
   501  3.20013473728  3.20013473728  3.20013473728    1[6-(6,6)]
   502  9.20932934444  9.20932934444  9.20932934444    1[6-(6,6)]
   503   14.440920026   14.440920026   14.440920026    1[6-(6,6)]
   504 -2.03145574981 -2.03145574981 -2.03145574981    1[6-(6,6)]
   505 -3.75608572604 -3.75608572604 -3.75608572604    1[6-(6,6)]
   506  16.1655502435  16.1655502435  16.1655502435    1[6-(6,6)]
   507 -5.68597758912 -5.68597758912 -5.68597758912    1[6-(6,6)]
   508  18.0954421066  18.0954421066  18.0954421066    1[6-(6,6)]
   509  12.4170336489  12.4170336489  12.4170336489    1[6-(6,6)]
   510-0.00756913137054-0.00756913137054-0.00756913137054    1[6-(6,6)]
   511-0.338807781073-0.338807781073-0.338807781073    1[6-(6,6)]
   512  12.7482722986  12.7482722986  12.7482722986    1[6-(6,6)]
   513 -2.97088693148 -2.97088693148 -2.97088693148    1[6-(6,6)]
   514  15.3803518221  15.3803518221  15.3803518221    1[6-(6,6)]
   515 -2.45918755571 -2.45918755571 -2.45918755571    1[6-(6,6)]
   516  14.8686517622  14.8686517622  14.8686517622    1[6-(6,6)]
   517  9.02791667087  9.02791667087  9.02791667087    1[6-(6,6)]
   518  3.38154809627  3.38154809627  3.38154809627    1[6-(6,6)]
   519  11.1255333563  11.1255333563  11.1255333563    1[6-(6,6)]
   520  1.28393116121  1.28393116121  1.28393116121    1[6-(6,6)]
   521  8.25118133865  8.25118133865  8.25118133865    1[6-(6,6)]
   522  4.15828317885  4.15828317885  4.15828317885    1[6-(6,6)]
   523  10.4766413167  10.4766413167  10.4766413167    1[6-(6,6)]
   524  1.93282320085  1.93282320085  1.93282320085    1[6-(6,6)]
   525  7.62108239145  7.62108239145  7.62108239145    1[6-(6,6)]
   526  4.78838212605  4.78838212605  4.78838212605    1[6-(6,6)]
   527  5.64593509711  5.64593509711  5.64593509711    1[6-(6,6)]
   528  6.76352942039  6.76352942039  6.76352942039    1[6-(6,6)]
   529  4.92872800141  4.92872800141  4.92872800141    1[6-(6,6)]
   530  7.48073651609  7.48073651609  7.48073651609    1[6-(6,6)]
   531   6.9032065337   6.9032065337   6.9032065337    1[6-(6,6)]
   532   5.5062579838   5.5062579838   5.5062579838    1[6-(6,6)]
   533  14.1493556029  14.1493556029  14.1493556029    1[6-(6,6)]
   534 -1.73989108537 -1.73989108537 -1.73989108537    1[6-(6,6)]
   535  13.7789500991  13.7789500991  13.7789500991    1[6-(6,6)]
   536 -1.36948558164 -1.36948558164 -1.36948558164    1[6-(6,6)]
   537  9.89417916323  9.89417916323  9.89417916323    1[6-(6,6)]
   538  2.51528535427  2.51528535427  2.51528535427    1[6-(6,6)]
   539  10.3450872954  10.3450872954  10.3450872954    1[6-(6,6)]
   540  2.06437722214  2.06437722214  2.06437722214    1[6-(6,6)]
   541  12.2098636977  12.2098636977  12.2098636977    1[6-(6,6)]
   542 0.199600819843 0.199600819843 0.199600819843    1[6-(6,6)]
   543  9.93340147058  9.93340147058  9.93340147058    1[6-(6,6)]
   544  2.47606304692  2.47606304692  2.47606304692    1[6-(6,6)]
   545  12.7401326377  12.7401326377  12.7401326377    1[6-(6,6)]
   546-0.330668120169-0.330668120169-0.330668120169    1[6-(6,6)]
   547  10.4143059643  10.4143059643  10.4143059643    1[6-(6,6)]
   548   1.9951585532   1.9951585532   1.9951585532    1[6-(6,6)]
   549  12.8318232518  12.8318232518  12.8318232518    1[6-(6,6)]
   550-0.422358734319-0.422358734319-0.422358734319    1[6-(6,6)]
   551  13.1972292731  13.1972292731  13.1972292731    1[6-(6,6)]
   552-0.787764755599-0.787764755599-0.787764755599    1[6-(6,6)]
   553 -7.83422300202 -7.83422300202 -7.83422300202    1[6-(6,6)]
   554  20.2436875195  20.2436875195  20.2436875195    1[6-(6,6)]
   555  12.4538017521  12.4538017521  12.4538017521    1[6-(6,6)]
   556-0.0443372346095-0.0443372346095-0.0443372346095    1[6-(6,6)]
   557 -5.87888064814 -5.87888064814 -5.87888064814    1[6-(6,6)]
   558  18.2883451656  18.2883451656  18.2883451656    1[6-(6,6)]
   559  15.6762457658  15.6762457658  15.6762457658    1[6-(6,6)]
   560 -3.26678149796 -3.26678149796 -3.26678149796    1[6-(6,6)]
   561  20.2446575222  20.2446575222  20.2446575222    1[6-(6,6)]
   562 -7.83519274776 -7.83519274776 -7.83519274776    1[6-(6,6)]
