# Supplementary material for: A collection of forcefield precursors for metal–organic frameworks
Source: RSC Adv. 2019 Nov 13;9(63):36492–507. doi: 10.1039/c9ra07327b (PMC9075174; doi:10.1039/c9ra07327b)
Supplement: RA-009-C9RA07327B-s3280 [file RA-009-C9RA07327B-s3280.txt]

VEXVAW_clean

18.8313    0.00000000    0.00000000
8.99822604    16.54236343    0.00000000
8.99822604    5.34870501    15.65379004

     1  10.1786423887  10.1786423887  10.1786423887    26[7-(6,6),8-(26,26),8-(6),8-(6),8-(6),8-(6)]
     2     9.20693802     9.20693802     9.20693802    26[7-(6,6),8-(26,26),8-(6),8-(6),8-(6),8-(6)]
     3  8.23523365127  8.23523365127  8.23523365127    26[7-(6,6),8-(26,26),8-(6),8-(6),8-(6),8-(6)]
     4  26.6491096913  26.6491096913  26.6491096913    26[7-(6,6),8-(6),8-(6),8-(6),8-(6)]
     5    27.62081406    27.62081406    27.62081406    26[7-(6,6),8-(6),8-(6),8-(6),8-(6)]
     6  28.5925184287  28.5925184287  28.5925184287    26[7-(6,6),8-(6),8-(6),8-(6),8-(6)]
     7  12.4709659218  12.4709659218  12.4709659218    1[6-(6,7)]
     8  21.8814863711  21.8814863711  21.8814863711    1[6-(6,6)]
     9  23.5484659152  23.5484659152  23.5484659152    1[6-(6,6)]
    10    26.07578918    26.07578918    26.07578918    1[6-(6,6)]
    11  24.4107762508  24.4107762508  24.4107762508    1[6-(6,6)]
    12  11.1621837777  11.1621837777  11.1621837777    1[6-(6,7)]
    13   21.670075281   21.670075281   21.670075281    1[6-(6,6)]
    14  23.8169088343  23.8169088343  23.8169088343    1[6-(6,6)]
    15  22.3716702193  22.3716702193  22.3716702193    1[6-(6,6)]
    16  20.2061538255  20.2061538255  20.2061538255    1[6-(6,6)]
    17  8.04608263976  8.04608263976  8.04608263976    1[6-(6,7)]
    18  26.0271103527  26.0271103527  26.0271103527    1[6-(6,6)]
    19  26.8425456918  26.8425456918  26.8425456918    1[6-(6,6)]
    20  26.4012639281  26.4012639281  26.4012639281    1[6-(6,6)]
    21  25.6025448147  25.6025448147  25.6025448147    1[6-(6,6)]
    22  10.3677934002  10.3677934002  10.3677934002    1[6-(6,7)]
    23  11.2180656873  11.2180656873  11.2180656873    1[6-(6,6)]
    24  28.3990824282  28.3990824282  28.3990824282    1[6-(6,6)]
    25  19.8421381519  19.8421381519  19.8421381519    1[6-(6,6)]
    26  20.6408572653  20.6408572653  20.6408572653    1[6-(6,6)]
    27  5.94291011824  5.94291011824  5.94291011824    1[6-(6,7)]
    28  5.53061570888  5.53061570888  5.53061570888    1[6-(6,6)]
    29  31.6931622048  31.6931622048  31.6931622048    1[6-(6,6)]
    30     20.1676129     20.1676129     20.1676129    1[6-(6,6)]
    31  21.8326258292  21.8326258292  21.8326258292    1[6-(6,6)]
    32  7.25169226231  7.25169226231  7.25169226231    1[6-(6,7)]
    33  5.74202679902  5.74202679902  5.74202679902    1[6-(6,6)]
    34  31.4247192857  31.4247192857  31.4247192857    1[6-(6,6)]
    35  14.0386579007  14.0386579007  14.0386579007    1[6-(6,6)]
    36  16.2041742945  16.2041742945  16.2041742945    1[6-(6,6)]
    37  24.3567861582  24.3567861582  24.3567861582    1[6-(6,7)]
    38  14.9462657089  14.9462657089  14.9462657089    1[6-(6,6)]
    39  13.2792861648  13.2792861648  13.2792861648    1[6-(6,6)]
    40     10.7519629     10.7519629     10.7519629    1[6-(6,6)]
    41  12.4169758292  12.4169758292  12.4169758292    1[6-(6,6)]
    42  25.6655683023  25.6655683023  25.6655683023    1[6-(6,7)]
    43   15.157676799   15.157676799   15.157676799    1[6-(6,6)]
    44  13.0108432457  13.0108432457  13.0108432457    1[6-(6,6)]
    45  14.4560818607  14.4560818607  14.4560818607    1[6-(6,6)]
    46  16.6215982545  16.6215982545  16.6215982545    1[6-(6,6)]
    47  28.7816694402  28.7816694402  28.7816694402    1[6-(6,7)]
    48  10.8006417273  10.8006417273  10.8006417273    1[6-(6,6)]
    49  9.98520638824  9.98520638824  9.98520638824    1[6-(6,6)]
    50  10.4264881519  10.4264881519  10.4264881519    1[6-(6,6)]
    51  11.2252072653  11.2252072653  11.2252072653    1[6-(6,6)]
    52  26.4599586798  26.4599586798  26.4599586798    1[6-(6,7)]
    53  25.6096863927  25.6096863927  25.6096863927    1[6-(6,6)]
    54  8.42866965176  8.42866965176  8.42866965176    1[6-(6,6)]
    55  16.9856139281  16.9856139281  16.9856139281    1[6-(6,6)]
    56  16.1868948147  16.1868948147  16.1868948147    1[6-(6,6)]
    57  30.8848419618  30.8848419618  30.8848419618    1[6-(6,7)]
    58  31.2971363711  31.2971363711  31.2971363711    1[6-(6,6)]
    59  5.13458987516  5.13458987516  5.13458987516    1[6-(6,6)]
    60    16.66013918    16.66013918    16.66013918    1[6-(6,6)]
    61  14.9951262508  14.9951262508  14.9951262508    1[6-(6,6)]
    62  29.5760598177  29.5760598177  29.5760598177    1[6-(6,7)]
    63   31.085725281   31.085725281   31.085725281    1[6-(6,6)]
    64  5.40303279427  5.40303279427  5.40303279427    1[6-(6,6)]
    65  22.7890941793  22.7890941793  22.7890941793    1[6-(6,6)]
    66  20.6235777855  20.6235777855  20.6235777855    1[6-(6,6)]
    67  22.2175498894  22.2175498894  22.2175498894    1[6-(6,6)]
    68    18.20516406    18.20516406    18.20516406    1[6-(6,6)]
    69  24.0258521906  24.0258521906  24.0258521906    1[6-(6,6)]
    70  14.6102021906  14.6102021906  14.6102021906    1[6-(6,6)]
    71    18.62258802    18.62258802    18.62258802    1[6-(6,6)]
    72  12.8018998894  12.8018998894  12.8018998894    1[6-(6,6)]
    73  12.2805430955  12.2805430955  12.2805430955    6[1-(0),6-(6,6),7-(6,26)]
    74  22.0293491279  22.0293491279  22.0293491279    6[6-(1,6),6-(1,7),6-(6,6)]
    75  26.0994594701  26.0994594701  26.0994594701    6[6-(6,6),8-(26),8-(26)]
    76  22.9804927825  22.9804927825  22.9804927825    6[6-(1,6),6-(1,6),6-(6,6)]
    77  22.7370019617  22.7370019617  22.7370019617    6[1-(0),6-(1,6),6-(6,6)]
    78  23.7238352176  23.7238352176  23.7238352176    6[1-(0),6-(1,6),6-(6,6)]
    79   24.960184366   24.960184366   24.960184366    6[6-(1,6),6-(1,6),6-(8,8)]
    80  25.2245713945  25.2245713945  25.2245713945    6[1-(0),6-(1,6),6-(6,6)]
    81  24.2404413084  24.2404413084  24.2404413084    6[1-(0),6-(1,6),6-(6,6)]
    82  10.3453941402  10.3453941402  10.3453941402    6[1-(0),6-(6,6),7-(6,26)]
    83  19.3970352288  19.3970352288  19.3970352288    6[6-(1,6),6-(1,7),6-(6,6)]
    84   24.706506213   24.706506213   24.706506213    6[6-(6,6),8-(26),8-(26)]
    85  20.7336353827  20.7336353827  20.7336353827    6[6-(1,6),6-(1,6),6-(6,6)]
    86  21.8087597799  21.8087597799  21.8087597799    6[1-(0),6-(1,6),6-(6,6)]
    87  23.0846854102  23.0846854102  23.0846854102    6[1-(0),6-(1,6),6-(6,6)]
    88  23.3033114037  23.3033114037  23.3033114037    6[6-(1,6),6-(1,6),6-(8,8)]
    89  22.2245005293  22.2245005293  22.2245005293    6[1-(0),6-(1,6),6-(6,6)]
    90  20.9414449948  20.9414449948  20.9414449948    6[1-(0),6-(1,6),6-(6,6)]
    91  7.36400611554  7.36400611554  7.36400611554    6[1-(0),6-(6,6),7-(6,26)]
    92  25.5161571541  25.5161571541  25.5161571541    6[6-(1,6),6-(1,7),6-(6,6)]
    93  27.3362635128  27.3362635128  27.3362635128    6[6-(6,6),8-(26),8-(26)]
    94   25.775052402   25.775052402   25.775052402    6[6-(1,6),6-(1,6),6-(6,6)]
    95  26.1156461743  26.1156461743  26.1156461743    6[1-(0),6-(1,6),6-(6,6)]
    96  26.5862430474  26.5862430474  26.5862430474    6[1-(0),6-(1,6),6-(6,6)]
    97  26.6868721534  26.6868721534  26.6868721534    6[6-(1,6),6-(1,6),6-(8,8)]
    98  26.3268589854  26.3268589854  26.3268589854    6[1-(0),6-(1,6),6-(6,6)]
    99  25.8628985118  25.8628985118  25.8628985118    6[1-(0),6-(1,6),6-(6,6)]
   100  20.0480959645  20.0480959645  20.0480959645    6[1-(0),6-(6,6),7-(6,26)]
   101  20.7272449259  20.7272449259  20.7272449259    6[6-(1,6),6-(1,7),6-(6,6)]
   102  27.9053646072  27.9053646072  27.9053646072    6[6-(6,6),8-(26),8-(26)]
   103   20.468349678   20.468349678   20.468349678    6[6-(1,6),6-(1,6),6-(6,6)]
   104  20.1277559057  20.1277559057  20.1277559057    6[1-(0),6-(1,6),6-(6,6)]
   105  28.6553850726  28.6553850726  28.6553850726    6[1-(0),6-(1,6),6-(6,6)]
   106  28.5547559666  28.5547559666  28.5547559666    6[6-(1,6),6-(1,6),6-(8,8)]
   107  19.9165430946  19.9165430946  19.9165430946    6[1-(0),6-(1,6),6-(6,6)]
   108  20.3805035682  20.3805035682  20.3805035682    6[1-(0),6-(1,6),6-(6,6)]
   109  24.9646329445  24.9646329445  24.9646329445    6[1-(0),6-(6,6),7-(6,26)]
   110  24.2140529521  24.2140529521  24.2140529521    6[6-(1,6),6-(1,7),6-(6,6)]
   111  29.1421686499  29.1421686499  29.1421686499    6[6-(6,6),8-(26),8-(26)]
   112  23.2629092975  23.2629092975  23.2629092975    6[6-(1,6),6-(1,6),6-(6,6)]
   113  23.5064001183  23.5064001183  23.5064001183    6[1-(0),6-(1,6),6-(6,6)]
   114  31.5177929024  31.5177929024  31.5177929024    6[1-(0),6-(1,6),6-(6,6)]
   115   30.281443754   30.281443754   30.281443754    6[6-(1,6),6-(1,6),6-(8,8)]
   116  21.0188306855  21.0188306855  21.0188306855    6[1-(0),6-(1,6),6-(6,6)]
   117  22.0029607716  22.0029607716  22.0029607716    6[1-(0),6-(1,6),6-(6,6)]
   118  17.0667079398  17.0667079398  17.0667079398    6[1-(0),6-(6,6),7-(6,26)]
   119  17.0132928912  17.0132928912  17.0132928912    6[6-(1,6),6-(1,7),6-(6,6)]
   120   30.535121907   30.535121907   30.535121907    6[6-(6,6),8-(26),8-(26)]
   121  15.6766927373  15.6766927373  15.6766927373    6[6-(1,6),6-(1,6),6-(6,6)]
   122  14.6015683401  14.6015683401  14.6015683401    6[1-(0),6-(1,6),6-(6,6)]
   123  32.1569427098  32.1569427098  32.1569427098    6[1-(0),6-(1,6),6-(6,6)]
   124  31.9383167163  31.9383167163  31.9383167163    6[6-(1,6),6-(1,6),6-(8,8)]
   125  14.1858275907  14.1858275907  14.1858275907    6[1-(0),6-(1,6),6-(6,6)]
   126  15.4688831252  15.4688831252  15.4688831252    6[1-(0),6-(1,6),6-(6,6)]
   127  24.5472089845  24.5472089845  24.5472089845    6[1-(0),6-(6,6),7-(6,26)]
   128  14.7984029521  14.7984029521  14.7984029521    6[6-(1,6),6-(1,7),6-(6,6)]
   129  10.7282926099  10.7282926099  10.7282926099    6[6-(6,6),8-(26),8-(26)]
   130  13.8472592975  13.8472592975  13.8472592975    6[6-(1,6),6-(1,6),6-(6,6)]
   131  14.0907501183  14.0907501183  14.0907501183    6[1-(0),6-(1,6),6-(6,6)]
   132  13.1039168624  13.1039168624  13.1039168624    6[1-(0),6-(1,6),6-(6,6)]
   133   11.867567714   11.867567714   11.867567714    6[6-(1,6),6-(1,6),6-(8,8)]
   134  11.6031806855  11.6031806855  11.6031806855    6[1-(0),6-(1,6),6-(6,6)]
   135  12.5873107716  12.5873107716  12.5873107716    6[1-(0),6-(1,6),6-(6,6)]
   136  26.4823579398  26.4823579398  26.4823579398    6[1-(0),6-(6,6),7-(6,26)]
   137  17.4307168512  17.4307168512  17.4307168512    6[6-(1,6),6-(1,7),6-(6,6)]
   138   12.121245867   12.121245867   12.121245867    6[6-(6,6),8-(26),8-(26)]
   139  16.0941166973  16.0941166973  16.0941166973    6[6-(1,6),6-(1,6),6-(6,6)]
   140  15.0189923001  15.0189923001  15.0189923001    6[1-(0),6-(1,6),6-(6,6)]
   141  13.7430666698  13.7430666698  13.7430666698    6[1-(0),6-(1,6),6-(6,6)]
   142  13.5244406763  13.5244406763  13.5244406763    6[6-(1,6),6-(1,6),6-(8,8)]
   143  14.6032515507  14.6032515507  14.6032515507    6[1-(0),6-(1,6),6-(6,6)]
   144  15.8863070852  15.8863070852  15.8863070852    6[1-(0),6-(1,6),6-(6,6)]
   145  29.4637459645  29.4637459645  29.4637459645    6[1-(0),6-(6,6),7-(6,26)]
   146  11.3115949259  11.3115949259  11.3115949259    6[6-(1,6),6-(1,7),6-(6,6)]
   147  9.49148856718  9.49148856718  9.49148856718    6[6-(6,6),8-(26),8-(26)]
   148   11.052699678   11.052699678   11.052699678    6[6-(1,6),6-(1,6),6-(6,6)]
   149  10.7121059057  10.7121059057  10.7121059057    6[1-(0),6-(1,6),6-(6,6)]
   150  10.2415090326  10.2415090326  10.2415090326    6[1-(0),6-(1,6),6-(6,6)]
   151  10.1408799266  10.1408799266  10.1408799266    6[6-(1,6),6-(1,6),6-(8,8)]
   152  10.5008930946  10.5008930946  10.5008930946    6[1-(0),6-(1,6),6-(6,6)]
   153  10.9648535682  10.9648535682  10.9648535682    6[1-(0),6-(1,6),6-(6,6)]
   154  16.7796561155  16.7796561155  16.7796561155    6[1-(0),6-(6,6),7-(6,26)]
   155  16.1005071541  16.1005071541  16.1005071541    6[6-(1,6),6-(1,7),6-(6,6)]
   156  8.92238747282  8.92238747282  8.92238747282    6[6-(6,6),8-(26),8-(26)]
   157   16.359402402   16.359402402   16.359402402    6[6-(1,6),6-(1,6),6-(6,6)]
   158  16.6999961743  16.6999961743  16.6999961743    6[1-(0),6-(1,6),6-(6,6)]
   159   8.1723670074   8.1723670074   8.1723670074    6[1-(0),6-(1,6),6-(6,6)]
   160  8.27299611338  8.27299611338  8.27299611338    6[6-(1,6),6-(1,6),6-(8,8)]
   161  16.9112089854  16.9112089854  16.9112089854    6[1-(0),6-(1,6),6-(6,6)]
   162  16.4472485118  16.4472485118  16.4472485118    6[1-(0),6-(1,6),6-(6,6)]
   163  11.8631191355  11.8631191355  11.8631191355    6[1-(0),6-(6,6),7-(6,26)]
   164  12.6136991279  12.6136991279  12.6136991279    6[6-(1,6),6-(1,7),6-(6,6)]
   165  7.68558343013  7.68558343013  7.68558343013    6[6-(6,6),8-(26),8-(26)]
   166  13.5648427825  13.5648427825  13.5648427825    6[6-(1,6),6-(1,6),6-(6,6)]
   167  13.3213519617  13.3213519617  13.3213519617    6[1-(0),6-(1,6),6-(6,6)]
   168  5.30995917764  5.30995917764  5.30995917764    6[1-(0),6-(1,6),6-(6,6)]
   169  6.54630832601  6.54630832601  6.54630832601    6[6-(1,6),6-(1,6),6-(8,8)]
   170  15.8089213945  15.8089213945  15.8089213945    6[1-(0),6-(1,6),6-(6,6)]
   171  14.8247913084  14.8247913084  14.8247913084    6[1-(0),6-(1,6),6-(6,6)]
   172  19.7610441402  19.7610441402  19.7610441402    6[1-(0),6-(6,6),7-(6,26)]
   173  19.8144591888  19.8144591888  19.8144591888    6[6-(1,6),6-(1,7),6-(6,6)]
   174  6.29263017296  6.29263017296  6.29263017296    6[6-(6,6),8-(26),8-(26)]
   175  21.1510593427  21.1510593427  21.1510593427    6[6-(1,6),6-(1,6),6-(6,6)]
   176  22.2261837399  22.2261837399  22.2261837399    6[1-(0),6-(1,6),6-(6,6)]
   177  4.67080937024  4.67080937024  4.67080937024    6[1-(0),6-(1,6),6-(6,6)]
   178  4.88943536375  4.88943536375  4.88943536375    6[6-(1,6),6-(1,6),6-(8,8)]
   179  22.6419244893  22.6419244893  22.6419244893    6[1-(0),6-(1,6),6-(6,6)]
   180  21.3588689548  21.3588689548  21.3588689548    6[1-(0),6-(1,6),6-(6,6)]
   181  21.7327793431  21.7327793431  21.7327793431    6[1-(0),6-(6,6),6-(6,6)]
   182    18.20516406    18.20516406    18.20516406    6[1-(0),6-(6,6),6-(6,6)]
   183  24.5106227369  24.5106227369  24.5106227369    6[1-(0),6-(6,6),6-(6,6)]
   184  15.0949727368  15.0949727368  15.0949727368    6[1-(0),6-(6,6),6-(6,6)]
   185    18.62258802    18.62258802    18.62258802    6[1-(0),6-(6,6),6-(6,6)]
   186  12.3171293432  12.3171293432  12.3171293432    6[1-(0),6-(6,6),6-(6,6)]
   187  11.3087575789  11.3087575789  11.3087575789    7[6-(1,6),6-(1,6),26-(8,8,8,8,8)]
   188     9.20693802     9.20693802     9.20693802    7[6-(1,6),6-(1,6),26-(8,8,8,8,8)]
   189  7.10511846105  7.10511846105  7.10511846105    7[6-(1,6),6-(1,6),26-(8,8,8,8,8)]
   190  25.5189945011  25.5189945011  25.5189945011    7[6-(1,6),6-(1,6),26-(8,8,8,8)]
   191    27.62081406    27.62081406    27.62081406    7[6-(1,6),6-(1,6),26-(8,8,8,8)]
   192   29.722633619   29.722633619   29.722633619    7[6-(1,6),6-(1,6),26-(8,8,8,8)]
   193   25.979979843   25.979979843   25.979979843    8[6-(6,8),26-(7,8,8,8)]
   194  27.0155603949  27.0155603949  27.0155603949    8[6-(6,8),26-(7,8,8,8)]
   195  25.6331673245  25.6331673245  25.6331673245    8[6-(6,8),26-(7,8,8,8)]
   196  24.8675253884  24.8675253884  24.8675253884    8[6-(6,8),26-(7,8,8,8)]
   197  28.0736379506  28.0736379506  28.0736379506    8[6-(6,8),26-(7,8,8,8)]
   198  27.0159537179  27.0159537179  27.0159537179    8[6-(6,8),26-(7,8,8,8)]
   199  27.1679901694  27.1679901694  27.1679901694    8[6-(6,8),26-(7,8,8,8)]
   200  28.2256744021  28.2256744021  28.2256744021    8[6-(6,8),26-(7,8,8,8)]
   201   29.261648277   29.261648277   29.261648277    8[6-(6,8),26-(7,8,8,8)]
   202  28.2260677251  28.2260677251  28.2260677251    8[6-(6,8),26-(7,8,8,8)]
   203  29.6084607955  29.6084607955  29.6084607955    8[6-(6,8),26-(7,8,8,8)]
   204  30.3741027316  30.3741027316  30.3741027316    8[6-(6,8),26-(7,8,8,8)]
   205   10.847772237   10.847772237   10.847772237    8[6-(6,8),26-(7,8,8,8,8)]
   206  9.81219168508  9.81219168508  9.81219168508    8[6-(6,8),26-(7,8,8,8,8)]
   207  11.1945847555  11.1945847555  11.1945847555    8[6-(6,8),26-(7,8,8,8,8)]
   208  11.9602266916  11.9602266916  11.9602266916    8[6-(6,8),26-(7,8,8,8,8)]
   209  8.75411412939  8.75411412939  8.75411412939    8[6-(6,8),26-(7,8,8,8,8)]
   210  9.81179836212  9.81179836212  9.81179836212    8[6-(6,8),26-(7,8,8,8,8)]
   211  9.65976191061  9.65976191061  9.65976191061    8[6-(6,8),26-(7,8,8,8,8)]
   212  8.60207767788  8.60207767788  8.60207767788    8[6-(6,8),26-(7,8,8,8,8)]
   213  7.56610380305  7.56610380305  7.56610380305    8[6-(6,8),26-(7,8,8,8,8)]
   214  8.60168435492  8.60168435492  8.60168435492    8[6-(6,8),26-(7,8,8,8,8)]
   215  7.21929128448  7.21929128448  7.21929128448    8[6-(6,8),26-(7,8,8,8,8)]
   216  6.45364934836  6.45364934836  6.45364934836    8[6-(6,8),26-(7,8,8,8,8)]
   217     9.20693802     9.20693802     9.20693802    8[26-(7,8,8,8,8),26-(7,8,8,8,8),26-(7,8,8,8,8)]
