# Supplementary material for: A collection of forcefield precursors for metal–organic frameworks
Source: RSC Adv. 2019 Nov 13;9(63):36492–507. doi: 10.1039/c9ra07327b (PMC9075174; doi:10.1039/c9ra07327b)
Supplement: RA-009-C9RA07327B-s3281 [file RA-009-C9RA07327B-s3281.txt]

VEYVEC_clean

11.3816    0.00000000    0.00000000
0.0    15.2214    0.00000000
0.0    -7.61076166    16.09850908

     1     2.35371488     2.35371488     2.35371488    27[8-(6),8-(6)]
     2         5.6908         5.6908         5.6908    27[7-(6,6),7-(6,6),8-(6),8-(6)]
     3         5.6908         5.6908         5.6908    27[7-(6,6),7-(6,6),8-(6),8-(6)]
     4     3.33708512     3.33708512     3.33708512    27[8-(6),8-(6)]
     5     8.04451488     8.04451488     8.04451488    27[8-(6),8-(6)]
     6            0.0            0.0            0.0    27[7-(6,6),7-(6,6),8-(6),8-(6)]
     7     8.51002232     8.51002232     8.51002232    1[8-(6)]
     8     7.19089488     7.19089488     7.19089488    1[6-(6,7)]
     9      7.2728424      7.2728424      7.2728424    1[6-(6,6)]
    10     3.97559288     3.97559288     3.97559288    1[6-(6,6)]
    11     3.96421128     3.96421128     3.96421128    1[6-(6,7)]
    12     2.87157768     2.87157768     2.87157768    1[8-(6)]
    13     4.19070512     4.19070512     4.19070512    1[6-(6,7)]
    14      4.1087576      4.1087576      4.1087576    1[6-(6,6)]
    15     7.40600712     7.40600712     7.40600712    1[6-(6,6)]
    16     7.41738872     7.41738872     7.41738872    1[6-(6,7)]
    17     2.87157768     2.87157768     2.87157768    1[8-(6)]
    18     4.19070512     4.19070512     4.19070512    1[6-(6,7)]
    19      4.1087576      4.1087576      4.1087576    1[6-(6,6)]
    20     7.40600712     7.40600712     7.40600712    1[6-(6,6)]
    21     7.41738872     7.41738872     7.41738872    1[6-(6,7)]
    22     8.51002232     8.51002232     8.51002232    1[8-(6)]
    23     7.19089488     7.19089488     7.19089488    1[6-(6,7)]
    24      7.2728424      7.2728424      7.2728424    1[6-(6,6)]
    25     3.97559288     3.97559288     3.97559288    1[6-(6,6)]
    26     3.96421128     3.96421128     3.96421128    1[6-(6,7)]
    27     2.81922232     2.81922232     2.81922232    1[8-(6)]
    28     1.50009488     1.50009488     1.50009488    1[6-(6,7)]
    29      1.5820424      1.5820424      1.5820424    1[6-(6,6)]
    30     9.66639288     9.66639288     9.66639288    1[6-(6,6)]
    31     9.65501128     9.65501128     9.65501128    1[6-(6,7)]
    32     8.56237768     8.56237768     8.56237768    1[8-(6)]
    33     9.88150512     9.88150512     9.88150512    1[6-(6,7)]
    34      9.7995576      9.7995576      9.7995576    1[6-(6,6)]
    35     1.71520712     1.71520712     1.71520712    1[6-(6,6)]
    36     1.72658872     1.72658872     1.72658872    1[6-(6,7)]
    37     8.56237768     8.56237768     8.56237768    1[8-(6)]
    38     9.88150512     9.88150512     9.88150512    1[6-(6,7)]
    39      9.7995576      9.7995576      9.7995576    1[6-(6,6)]
    40     1.71520712     1.71520712     1.71520712    1[6-(6,6)]
    41     1.72658872     1.72658872     1.72658872    1[6-(6,7)]
    42     2.81922232     2.81922232     2.81922232    1[8-(6)]
    43     1.50009488     1.50009488     1.50009488    1[6-(6,7)]
    44      1.5820424      1.5820424      1.5820424    1[6-(6,6)]
    45     9.66639288     9.66639288     9.66639288    1[6-(6,6)]
    46     9.65501128     9.65501128     9.65501128    1[6-(6,7)]
    47     9.37160944     9.37160944     9.37160944    6[6-(6,6),8-(0),8-(1)]
    48     8.56693032     8.56693032     8.56693032    6[6-(6,6),8-(0),8-(27)]
    49     0.88321216     0.88321216     0.88321216    6[6-(6,6),8-(0),8-(0)]
    50     10.4312364     10.4312364     10.4312364    6[6-(6,6),6-(6,6),6-(8,8)]
    51    10.02605144    10.02605144    10.02605144    6[6-(6,6),6-(6,6),6-(8,8)]
    52     0.41315208     0.41315208     0.41315208    6[6-(6,6),6-(6,6),6-(8,8)]
    53     6.52393312     6.52393312     6.52393312    6[1-(0),6-(1,6),7-(6,27)]
    54     6.58311744     6.58311744     6.58311744    6[1-(0),6-(1,7),6-(6,6)]
    55     5.67031312     5.67031312     5.67031312    6[6-(1,6),6-(1,6),6-(6,6)]
    56     4.67556128     4.67556128     4.67556128    6[1-(0),6-(1,7),6-(6,6)]
    57     4.67442312     4.67442312     4.67442312    6[1-(0),6-(1,6),7-(6,27)]
    58     2.00999056     2.00999056     2.00999056    6[6-(6,6),8-(1),8-(27)]
    59     2.81466968     2.81466968     2.81466968    6[6-(6,6),8-(0),8-(27)]
    60    10.49838784    10.49838784    10.49838784    6[6-(6,6),8-(0),8-(0)]
    61      0.9503636      0.9503636      0.9503636    6[6-(6,6),6-(6,6),6-(8,8)]
    62     1.35554856     1.35554856     1.35554856    6[6-(6,6),6-(6,6),6-(8,8)]
    63    10.96844792    10.96844792    10.96844792    6[6-(6,6),6-(6,6),6-(8,8)]
    64     4.85766688     4.85766688     4.85766688    6[1-(0),6-(1,6),7-(6,27)]
    65     4.79848256     4.79848256     4.79848256    6[1-(0),6-(1,7),6-(6,6)]
    66     5.71128688     5.71128688     5.71128688    6[6-(1,6),6-(1,6),6-(6,6)]
    67     6.70603872     6.70603872     6.70603872    6[1-(0),6-(1,7),6-(6,6)]
    68     6.70717688     6.70717688     6.70717688    6[1-(0),6-(1,6),7-(6,27)]
    69     2.00999056     2.00999056     2.00999056    6[6-(6,6),8-(1),8-(27)]
    70     2.81466968     2.81466968     2.81466968    6[6-(6,6),8-(0),8-(27)]
    71    10.49838784    10.49838784    10.49838784    6[6-(6,6),8-(0),8-(0)]
    72      0.9503636      0.9503636      0.9503636    6[6-(6,6),6-(6,6),6-(8,8)]
    73     1.35554856     1.35554856     1.35554856    6[6-(6,6),6-(6,6),6-(8,8)]
    74    10.96844792    10.96844792    10.96844792    6[6-(6,6),6-(6,6),6-(8,8)]
    75     4.85766688     4.85766688     4.85766688    6[1-(0),6-(1,6),7-(6,27)]
    76     4.79848256     4.79848256     4.79848256    6[1-(0),6-(1,7),6-(6,6)]
    77     5.71128688     5.71128688     5.71128688    6[6-(1,6),6-(1,6),6-(6,6)]
    78     6.70603872     6.70603872     6.70603872    6[1-(0),6-(1,7),6-(6,6)]
    79     6.70717688     6.70717688     6.70717688    6[1-(0),6-(1,6),7-(6,27)]
    80     9.37160944     9.37160944     9.37160944    6[6-(6,6),8-(0),8-(1)]
    81     8.56693032     8.56693032     8.56693032    6[6-(6,6),8-(0),8-(27)]
    82     0.88321216     0.88321216     0.88321216    6[6-(6,6),8-(0),8-(0)]
    83     10.4312364     10.4312364     10.4312364    6[6-(6,6),6-(6,6),6-(8,8)]
    84    10.02605144    10.02605144    10.02605144    6[6-(6,6),6-(6,6),6-(8,8)]
    85     0.41315208     0.41315208     0.41315208    6[6-(6,6),6-(6,6),6-(8,8)]
    86     6.52393312     6.52393312     6.52393312    6[1-(0),6-(1,6),7-(6,27)]
    87     6.58311744     6.58311744     6.58311744    6[1-(0),6-(1,7),6-(6,6)]
    88     5.67031312     5.67031312     5.67031312    6[6-(1,6),6-(1,6),6-(6,6)]
    89     4.67556128     4.67556128     4.67556128    6[1-(0),6-(1,7),6-(6,6)]
    90     4.67442312     4.67442312     4.67442312    6[1-(0),6-(1,6),7-(6,27)]
    91     3.68080944     3.68080944     3.68080944    6[6-(6,6),8-(1),8-(27)]
    92     2.87613032     2.87613032     2.87613032    6[6-(6,6),8-(0),8-(0)]
    93     6.57401216     6.57401216     6.57401216    6[6-(6,6),8-(0),8-(0)]
    94      4.7404364      4.7404364      4.7404364    6[6-(6,6),6-(6,6),6-(8,8)]
    95     4.33525144     4.33525144     4.33525144    6[6-(6,6),6-(6,6),6-(8,8)]
    96     6.10395208     6.10395208     6.10395208    6[6-(6,6),6-(6,6),6-(8,8)]
    97     0.83313312     0.83313312     0.83313312    6[1-(0),6-(1,6),7-(6)]
    98     0.89231744     0.89231744     0.89231744    6[1-(0),6-(1,7),6-(6,6)]
    99    11.36111312    11.36111312    11.36111312    6[6-(1,6),6-(1,6),6-(6,6)]
   100    10.36636128    10.36636128    10.36636128    6[1-(0),6-(1,7),6-(6,6)]
   101    10.36522312    10.36522312    10.36522312    6[1-(0),6-(1,6),7-(6)]
   102     7.70079056     7.70079056     7.70079056    6[6-(6,6),8-(1),8-(27)]
   103     8.50546968     8.50546968     8.50546968    6[6-(6,6),8-(0),8-(0)]
   104     4.80758784     4.80758784     4.80758784    6[6-(6,6),8-(0),8-(0)]
   105      6.6411636      6.6411636      6.6411636    6[6-(6,6),6-(6,6),6-(8,8)]
   106     7.04634856     7.04634856     7.04634856    6[6-(6,6),6-(6,6),6-(8,8)]
   107     5.27764792     5.27764792     5.27764792    6[6-(6,6),6-(6,6),6-(8,8)]
   108    10.54846688    10.54846688    10.54846688    6[1-(0),6-(1,6),7-(6)]
   109    10.48928256    10.48928256    10.48928256    6[1-(0),6-(1,7),6-(6,6)]
   110     0.02048688     0.02048688     0.02048688    6[6-(1,6),6-(1,6),6-(6,6)]
   111     1.01523872     1.01523872     1.01523872    6[1-(0),6-(1,7),6-(6,6)]
   112     1.01637688     1.01637688     1.01637688    6[1-(0),6-(1,6),7-(6)]
   113     7.70079056     7.70079056     7.70079056    6[6-(6,6),8-(1),8-(27)]
   114     8.50546968     8.50546968     8.50546968    6[6-(6,6),8-(0),8-(27)]
   115     4.80758784     4.80758784     4.80758784    6[6-(6,6),8-(0),8-(0)]
   116      6.6411636      6.6411636      6.6411636    6[6-(6,6),6-(6,6),6-(8,8)]
   117     7.04634856     7.04634856     7.04634856    6[6-(6,6),6-(6,6),6-(8,8)]
   118     5.27764792     5.27764792     5.27764792    6[6-(6,6),6-(6,6),6-(8,8)]
   119    10.54846688    10.54846688    10.54846688    6[1-(0),6-(1,6),7-(6,27)]
   120    10.48928256    10.48928256    10.48928256    6[1-(0),6-(1,7),6-(6,6)]
   121     0.02048688     0.02048688     0.02048688    6[6-(1,6),6-(1,6),6-(6,6)]
   122     1.01523872     1.01523872     1.01523872    6[1-(0),6-(1,7),6-(6,6)]
   123     1.01637688     1.01637688     1.01637688    6[1-(0),6-(1,6),7-(6,27)]
   124     3.68080944     3.68080944     3.68080944    6[6-(6,6),8-(1),8-(27)]
   125     2.87613032     2.87613032     2.87613032    6[6-(6,6),8-(0),8-(27)]
   126     6.57401216     6.57401216     6.57401216    6[6-(6,6),8-(0)]
   127      4.7404364      4.7404364      4.7404364    6[6-(6,6),6-(6,6),6-(8,8)]
   128     4.33525144     4.33525144     4.33525144    6[6-(6,6),6-(6,6),6-(8,8)]
   129     6.10395208     6.10395208     6.10395208    6[6-(6,6),6-(6,6),6-(8)]
   130     0.83313312     0.83313312     0.83313312    6[1-(0),6-(1,6),7-(6,27)]
   131     0.89231744     0.89231744     0.89231744    6[1-(0),6-(1,7),6-(6,6)]
   132    11.36111312    11.36111312    11.36111312    6[6-(1,6),6-(1,6),6-(6,6)]
   133    10.36636128    10.36636128    10.36636128    6[1-(0),6-(1,7),6-(6,6)]
   134    10.36522312    10.36522312    10.36522312    6[1-(0),6-(1,6),7-(6,27)]
   135       5.605438       5.605438       5.605438    7[6-(1,6),6-(1,6),27-(7,8,8)]
   136       5.776162       5.776162       5.776162    7[6-(1,6),6-(1,6),27-(7,8,8)]
   137       5.776162       5.776162       5.776162    7[6-(1,6),6-(1,6),27-(7,8,8)]
   138       5.605438       5.605438       5.605438    7[6-(1,6),6-(1,6),27-(7,8,8)]
   139      11.296238      11.296238      11.296238    7[6-(1,6),6-(1,6)]
   140       0.085362       0.085362       0.085362    7[6-(1,6),6-(1,6)]
   141       0.085362       0.085362       0.085362    7[6-(1,6),6-(1,6),27-(7,8,8)]
   142      11.296238      11.296238      11.296238    7[6-(1,6),6-(1,6),27-(7,8,8)]
   143    8.809244584    8.809244584    8.809244584    8[6-(6,8)]
   144    9.090142472    9.090142472    9.090142472    8[1-(0),6-(6,8)]
   145     7.75712948     7.75712948     7.75712948    8[6-(6,8),27-(7,7,8)]
   146    8.279431104    8.279431104    8.279431104    8[6-(6,8)]
   147    1.768814456    1.768814456    1.768814456    8[6-(6,8)]
   148    0.360682904    0.360682904    0.360682904    8[6-(6,8)]
   149    2.572355416    2.572355416    2.572355416    8[6-(6,8),27-(8)]
   150    2.291457528    2.291457528    2.291457528    8[1-(0),6-(6,8)]
   151     3.62447052     3.62447052     3.62447052    8[6-(6,8),27-(7,7,8)]
   152    3.102168896    3.102168896    3.102168896    8[6-(6,8)]
   153    9.612785544    9.612785544    9.612785544    8[6-(6,8)]
   154   11.020917096   11.020917096   11.020917096    8[6-(6,8)]
   155    2.572355416    2.572355416    2.572355416    8[6-(6,8),27-(8)]
   156    2.291457528    2.291457528    2.291457528    8[1-(0),6-(6,8)]
   157     3.62447052     3.62447052     3.62447052    8[6-(6,8),27-(7,7,8)]
   158    3.102168896    3.102168896    3.102168896    8[6-(6,8)]
   159    9.612785544    9.612785544    9.612785544    8[6-(6,8)]
   160   11.020917096   11.020917096   11.020917096    8[6-(6,8)]
   161    8.809244584    8.809244584    8.809244584    8[6-(6,8)]
   162    9.090142472    9.090142472    9.090142472    8[1-(0),6-(6,8)]
   163     7.75712948     7.75712948     7.75712948    8[6-(6,8),27-(7,7,8)]
   164    8.279431104    8.279431104    8.279431104    8[6-(6,8)]
   165    1.768814456    1.768814456    1.768814456    8[6-(6,8)]
   166    0.360682904    0.360682904    0.360682904    8[6-(6,8)]
   167    3.118444584    3.118444584    3.118444584    8[6-(6,8),27-(8)]
   168    3.399342472    3.399342472    3.399342472    8[1-(0),6-(6,8)]
   169     2.06632948     2.06632948     2.06632948    8[6-(6,8)]
   170    2.588631104    2.588631104    2.588631104    8[6-(6,8)]
   171    7.459614456    7.459614456    7.459614456    8[6-(6,8)]
   172    6.051482904    6.051482904    6.051482904    8[6-(6,8)]
   173    8.263155416    8.263155416    8.263155416    8[6-(6,8),27-(8)]
   174    7.982257528    7.982257528    7.982257528    8[1-(0),6-(6,8)]
   175     9.31527052     9.31527052     9.31527052    8[6-(6,8)]
   176    8.792968896    8.792968896    8.792968896    8[6-(6,8)]
   177    3.921985544    3.921985544    3.921985544    8[6-(6,8)]
   178    5.330117096    5.330117096    5.330117096    8[6-(6,8)]
   179    8.263155416    8.263155416    8.263155416    8[6-(6,8),27-(8)]
   180    7.982257528    7.982257528    7.982257528    8[1-(0),6-(6,8)]
   181     9.31527052     9.31527052     9.31527052    8[6-(6,8),27-(7,7,8)]
   182    8.792968896    8.792968896    8.792968896    8[6-(6,8)]
   183    3.921985544    3.921985544    3.921985544    8[6-(6,8)]
   184    5.330117096    5.330117096    5.330117096    8[6-(6,8)]
   185    3.118444584    3.118444584    3.118444584    8[6-(6,8),27-(8)]
   186    3.399342472    3.399342472    3.399342472    8[1-(0),6-(6,8)]
   187     2.06632948     2.06632948     2.06632948    8[6-(6,8),27-(7,7,8)]
   188    2.588631104    2.588631104    2.588631104    8[6-(6,8)]
   189    7.459614456    7.459614456    7.459614456    8[6-(6)]
