# Supplementary material for: A collection of forcefield precursors for metal–organic frameworks
Source: RSC Adv. 2019 Nov 13;9(63):36492–507. doi: 10.1039/c9ra07327b (PMC9075174; doi:10.1039/c9ra07327b)
Supplement: RA-009-C9RA07327B-s3282 [file RA-009-C9RA07327B-s3282.txt]

VURYIR_clean

4.713    0.00000000    0.00000000
-1.26051887    11.02920184    0.00000000
0.0    0.0    26.797

     1   1.6773817356   1.6773817356   1.6773817356    29[7-(6,6),7-(6,6),8-(6),8-(6)]
     2   2.4053588294   2.4053588294   2.4053588294    29[7-(6,6),7-(6,6),8-(6),8-(6),8-(6)]
     3   1.7750993944   1.7750993944   1.7750993944    29[7-(6,6),7-(6,6),8-(6),8-(6),8-(6)]
     4   1.0471223006   1.0471223006   1.0471223006    29[7-(6,6),7-(6,6),8-(6),8-(6),8-(6)]
     5 0.962825165019 0.962825165019 0.962825165019    1[6-(6,7)]
     6  1.60106849689  1.60106849689  1.60106849689    1[6-(6,7)]
     7 0.112742100509 0.112742100509 0.112742100509    1[6-(6,7)]
     8 0.793659802853 0.793659802853 0.793659802853    1[6-(6,7)]
     9 0.891255228608 0.891255228608 0.891255228608    1[6-(6,6)]
    10   3.7262934249   3.7262934249   3.7262934249    1[6-(6,6)]
    11  3.11991539998  3.11991539998  3.11991539998    1[6-(6,7)]
    12  2.48167206811  2.48167206811  2.48167206811    1[6-(6,7)]
    13  3.96999846449  3.96999846449  3.96999846449    1[6-(6,7)]
    14  2.02856189215  2.02856189215  2.02856189215    1[6-(6,7)]
    15  1.93096646639  1.93096646639  1.93096646639    1[6-(6,6)]
    16 0.356447140103 0.356447140103 0.356447140103    1[6-(6,6)]
    17  2.48965596498  2.48965596498  2.48965596498    1[6-(6,7)]
    18  1.85141263311  1.85141263311  1.85141263311    1[6-(6,7)]
    19  3.33973902949  3.33973902949  3.33973902949    1[6-(6,7)]
    20  2.65882132715  2.65882132715  2.65882132715    1[6-(6,7)]
    21  2.56122590139  2.56122590139  2.56122590139    1[6-(6,6)]
    22-0.273812294897-0.273812294897-0.273812294897    1[6-(6,6)]
    23 0.332565730019 0.332565730019 0.332565730019    1[6-(6,7)]
    24 0.970809061889 0.970809061889 0.970809061889    1[6-(6,7)]
    25-0.517517334491-0.517517334491-0.517517334491    1[6-(6,7)]
    26  1.42391923785  1.42391923785  1.42391923785    1[6-(6,7)]
    27  1.52151466361  1.52151466361  1.52151466361    1[6-(6,6)]
    28   3.0960339899   3.0960339899   3.0960339899    1[6-(6,6)]
    29   2.6633172465   2.6633172465   2.6633172465    6[6-(6,7),8-(0),8-(29)]
    30  2.42453047963  2.42453047963  2.42453047963    6[6-(6,7),6-(8,8),7-(6,29)]
    31  1.43717825732  1.43717825732  1.43717825732    6[1-(0),6-(1,7),7-(6,29)]
    32  1.82870414776  1.82870414776  1.82870414776    6[1-(0),6-(1,7),7-(6)]
    33  2.82156974556  2.82156974556  2.82156974556    6[6-(6,7),6-(8,8),7-(6)]
    34   3.5352417038   3.5352417038   3.5352417038    6[6-(6,7),8-(29),8-(29)]
    35 0.361012381793 0.361012381793 0.361012381793    6[1-(0),6-(6,6),7-(6,29)]
    36 0.240054061229 0.240054061229 0.240054061229    6[1-(0),6-(6,6),7-(6,29)]
    37-0.154915402863-0.154915402863-0.154915402863    6[6-(1,6),6-(1,7),6-(6,6)]
    38-0.079322918163-0.079322918163-0.079322918163    6[6-(1,6),6-(1,7),6-(6,6)]
    39 0.287558252814 0.287558252814 0.287558252814    6[6-(6,6),6-(6,6),6-(6,6)]
    40 0.258098509628 0.258098509628 0.258098509628    6[1-(0),6-(1,6),6-(6,6)]
    41  3.82963365902  3.82963365902  3.82963365902    6[1-(0),6-(1,6),6-(6,6)]
    42   1.4194233185   1.4194233185   1.4194233185    6[6-(6,7),8-(0),8-(29)]
    43  1.65821008537  1.65821008537  1.65821008537    6[6-(6,7),6-(8,8),7-(6,29)]
    44  2.64556230768  2.64556230768  2.64556230768    6[1-(0),6-(1,7),7-(6,29)]
    45  2.25403641724  2.25403641724  2.25403641724    6[1-(0),6-(1,7),7-(6)]
    46  1.26117081945  1.26117081945  1.26117081945    6[6-(6,7),6-(8,8),7-(6)]
    47 0.547498861201 0.547498861201 0.547498861201    6[6-(6,7),8-(29),8-(29)]
    48  3.72172818321  3.72172818321  3.72172818321    6[1-(0),6-(6,6),7-(6,29)]
    49  2.58216763377  2.58216763377  2.58216763377    6[1-(0),6-(6,6),7-(6,29)]
    50  2.97713709786  2.97713709786  2.97713709786    6[6-(1,6),6-(1,7),6-(6,6)]
    51  4.16206348316  4.16206348316  4.16206348316    6[6-(1,6),6-(1,7),6-(6,6)]
    52  3.79518231219  3.79518231219  3.79518231219    6[6-(6,6),6-(6,6),6-(6,6)]
    53  2.56412318537  2.56412318537  2.56412318537    6[1-(0),6-(1,6),6-(6,6)]
    54 0.253106905983 0.253106905983 0.253106905983    6[1-(0),6-(1,6),6-(6,6)]
    55 0.789163883496 0.789163883496 0.789163883496    6[6-(6,7),8-(0),8-(29)]
    56  1.02795065037  1.02795065037  1.02795065037    6[6-(6,7),6-(8,8),7-(6,29)]
    57  2.01530287268  2.01530287268  2.01530287268    6[1-(0),6-(1,7),7-(6,29)]
    58  1.62377698224  1.62377698224  1.62377698224    6[1-(0),6-(1,7),7-(6)]
    59 0.630911384445 0.630911384445 0.630911384445    6[6-(6,7),6-(8,8),7-(6)]
    60-0.082760573799-0.082760573799-0.082760573799    6[6-(6,7),8-(29),8-(29)]
    61  3.09146874821  3.09146874821  3.09146874821    6[1-(0),6-(6,6),7-(6,29)]
    62  3.21242706877  3.21242706877  3.21242706877    6[1-(0),6-(6,6),7-(6,29)]
    63  3.60739653286  3.60739653286  3.60739653286    6[6-(1,6),6-(1,7),6-(6,6)]
    64  3.53180404816  3.53180404816  3.53180404816    6[6-(1,6),6-(1,7),6-(6,6)]
    65  3.16492287719  3.16492287719  3.16492287719    6[6-(6,6),6-(6,6),6-(6,6)]
    66  3.19438262037  3.19438262037  3.19438262037    6[1-(0),6-(1,6),6-(6,6)]
    67-0.377152529017-0.377152529017-0.377152529017    6[1-(0),6-(1,6),6-(6,6)]
    68   2.0330578115   2.0330578115   2.0330578115    6[6-(6,7),8-(0),8-(29)]
    69  1.79427104463  1.79427104463  1.79427104463    6[6-(6,7),6-(8,8),7-(6,29)]
    70 0.806918822317 0.806918822317 0.806918822317    6[1-(0),6-(1,7),7-(6,29)]
    71  1.19844471276  1.19844471276  1.19844471276    6[1-(0),6-(1,7),7-(6)]
    72  2.19131031056  2.19131031056  2.19131031056    6[6-(6,7),6-(8),7-(6)]
    73   2.9049822688   2.9049822688   2.9049822688    6[6-(6,7),8-(29)]
    74-0.269247053207-0.269247053207-0.269247053207    6[1-(0),6-(6,6),7-(6,29)]
    75 0.870313496229 0.870313496229 0.870313496229    6[1-(0),6-(6,6),7-(6,29)]
    76 0.475344032137 0.475344032137 0.475344032137    6[6-(1,6),6-(1,7),6-(6,6)]
    77-0.709582353163-0.709582353163-0.709582353163    6[6-(1,6),6-(1,7),6-(6,6)]
    78-0.342701182186-0.342701182186-0.342701182186    6[6-(6,6),6-(6,6),6-(6,6)]
    79 0.888357944628 0.888357944628 0.888357944628    6[1-(0),6-(1,6),6-(6,6)]
    80  3.19937422402  3.19937422402  3.19937422402    6[1-(0),6-(1,6),6-(6,6)]
    81  1.75451316475  1.75451316475  1.75451316475    7[6-(1,6),6-(6,6),29-(7,8,8)]
    82  2.51164400792  2.51164400792  2.51164400792    7[6-(1,6),6-(6,6)]
    83  1.13797752441  1.13797752441  1.13797752441    7[6-(1,6),6-(1,6),29-(7,8,8)]
    84  2.32822740024  2.32822740024  2.32822740024    7[6-(1,6),6-(6,6),29-(7,8,8,8)]
    85  1.57109655708  1.57109655708  1.57109655708    7[6-(1,6),6-(6,6)]
    86  2.94476304059  2.94476304059  2.94476304059    7[6-(1,6),6-(1,6),29-(7,8,8,8)]
    87  1.69796796524  1.69796796524  1.69796796524    7[6-(1,6),6-(6,6),29-(7,8,8,8)]
    88 0.940837122075 0.940837122075 0.940837122075    7[6-(1,6),6-(6,6)]
    89  2.31450360559  2.31450360559  2.31450360559    7[6-(1,6),6-(1,6),29-(7,8,8,8)]
    90  1.12425372975  1.12425372975  1.12425372975    7[6-(1,6),6-(6,6),29-(7,8,8,8)]
    91  1.88138457293  1.88138457293  1.88138457293    7[6-(1,6),6-(6,6)]
    92  0.50771808941  0.50771808941  0.50771808941    7[6-(1,6),6-(1,6),29-(7,8,8,8)]
    93  2.18643697588  2.18643697588  2.18643697588    8[6-(6,8),29-(7,7,8)]
    94  3.18863486705  3.18863486705  3.18863486705    8[6-(6,8)]
    95 -0.05428620856 -0.05428620856 -0.05428620856    8[6-(6,8),29-(7,7,8,8)]
    96  2.88507187153  2.88507187153  2.88507187153    8[6-(6,8),29-(7,7,8,8)]
    97  1.89630358912  1.89630358912  1.89630358912    8[6-(6,8),29-(7,7,8,8)]
    98 0.894105697948 0.894105697948 0.894105697948    8[6-(6,8)]
    99  4.13702677356  4.13702677356  4.13702677356    8[6-(6,8),29-(7,7,8,8)]
   100-0.062850176533-0.062850176533-0.062850176533    8[6-(6,8),29-(7,7,8,8)]
   101  1.26604415412  1.26604415412  1.26604415412    8[6-(6,8),29-(7,7,8,8)]
   102 0.263846262948 0.263846262948 0.263846262948    8[6-(6,8)]
   103  3.50676733856  3.50676733856  3.50676733856    8[6-(6,8),29-(7,7,8,8)]
   104 0.567409258467 0.567409258467 0.567409258467    8[6-(6,8),29-(7,7,8,8)]
   105  1.55617754088  1.55617754088  1.55617754088    8[6-(6,8),29-(7,7,8,8)]
   106  2.55837543205  2.55837543205  2.55837543205    8[6-(6,8)]
   107 -0.68454564356 -0.68454564356 -0.68454564356    8[6-(6),29-(7,7,8)]
