# Supplementary material for: A collection of forcefield precursors for metal–organic frameworks
Source: RSC Adv. 2019 Nov 13;9(63):36492–507. doi: 10.1039/c9ra07327b (PMC9075174; doi:10.1039/c9ra07327b)
Supplement: RA-009-C9RA07327B-s3283 [file RA-009-C9RA07327B-s3283.txt]

WASVES_clean

12.3192    0.00000000    0.00000000
0.30988069    12.36151654    0.00000000
2.01871274    3.49003542    24.78561804

     1  10.1205510345  10.1205510345  10.1205510345    57[8-(42,42),8-(42,42),8-(42,42),8-(6),8-(6)]
     2  14.1897155554  14.1897155554  14.1897155554    57[8-(42,42),8-(42,42),8-(42,42),8-(6)]
     3  10.4613355595  10.4613355595  10.4613355595    57[8-(42,42),8-(42,42),8-(42,42),8-(6),8-(6)]
     4  4.09972009182  4.09972009182  4.09972009182    57[8-(42,42),8-(42,42),8-(42,42),8-(6)]
     5  4.52724239554  4.52724239554  4.52724239554    57[8-(42,42),8-(42,42),8-(42,42),8-(6),8-(6)]
     6 0.458077874639 0.458077874639 0.458077874639    57[8-(42,42),8-(42,42),8-(42,42),8-(6)]
     7  4.18645787053  4.18645787053  4.18645787053    57[8-(42,42),8-(42,42),8-(42,42),8-(6),8-(6)]
     8  10.5480733382  10.5480733382  10.5480733382    57[8-(42,42),8-(42,42),8-(42,42),8-(6)]
     9  13.1633634857  13.1633634857  13.1633634857    42[8-(42),8-(42),8-(42,57),8-(42,57),42-(8,8,8,8)]
    10  1.76156402236  1.76156402236  1.76156402236    42[8-(42),8-(42),8-(42,57),8-(42,57)]
    11  3.52884923311  3.52884923311  3.52884923311    42[8-(42),8-(42),8-(42,57),8-(42,57),42-(8,8,8,8)]
    12  11.1451214682  11.1451214682  11.1451214682    42[8-(42),8-(42),8-(42,57),8-(42,57),42-(8,8,8,8)]
    13  9.20562321444  9.20562321444  9.20562321444    42[8-(15),8-(42),8-(42),8-(42,57),8-(42,57),42-(8,8,8,8)]
    14  10.8824257286  10.8824257286  10.8824257286    42[8-(42),8-(42),8-(42,57),8-(42,57)]
    15  13.5367361524  13.5367361524  13.5367361524    42[8-(42),8-(42),8-(42,57),8-(42,57)]
    16  3.73486732622  3.73486732622  3.73486732622    42[8-(42),8-(42),8-(42,57),8-(42,57),42-(8,8,8,8)]
    17  2.05805253524  2.05805253524  2.05805253524    42[8-(42),8-(42),8-(42,57),8-(42,57),42-(8,8,8,8,8)]
    18  13.0035862429  13.0035862429  13.0035862429    42[8-(15),8-(42),8-(42),8-(42,57),8-(42,57),42-(8,8,8,8)]
    19  9.94112778697  9.94112778697  9.94112778697    42[8-(42),8-(42),8-(42,57),8-(42,57),42-(8,8,8,8,8)]
    20  12.5418727677  12.5418727677  12.5418727677    42[8-(42),8-(42),8-(42,57),8-(42,57)]
    21  1.48442994428  1.48442994428  1.48442994428    42[8-(42),8-(42),8-(42,57),8-(42,57),42-(8,8,8,8)]
    22  12.8862294076  12.8862294076  12.8862294076    42[8-(42),8-(42),8-(42,57),8-(42,57)]
    23  11.1189441969  11.1189441969  11.1189441969    42[8-(42),8-(42),8-(42,57),8-(42,57),42-(8,8,8,8)]
    24  3.50267196183  3.50267196183  3.50267196183    42[8-(42),8-(42),8-(42,57),8-(42,57),42-(8,8,8,8)]
    25  5.44217021556  5.44217021556  5.44217021556    42[8-(15),8-(42),8-(42),8-(42,57),8-(42,57),42-(8,8,8,8)]
    26  3.76536770143  3.76536770143  3.76536770143    42[8-(42),8-(42),8-(42,57),8-(42,57)]
    27  1.11105727761  1.11105727761  1.11105727761    42[8-(42),8-(42),8-(42,57),8-(42,57)]
    28  10.9129261038  10.9129261038  10.9129261038    42[8-(42),8-(42),8-(42,57),8-(42,57),42-(8,8,8,8)]
    29  12.5897408948  12.5897408948  12.5897408948    42[8-(42),8-(42),8-(42,57),8-(42,57),42-(8,8,8,8,8)]
    30  1.64420718712  1.64420718712  1.64420718712    42[8-(15),8-(42),8-(42),8-(42,57),8-(42,57),42-(8,8,8,8)]
    31  4.70666564303  4.70666564303  4.70666564303    42[8-(42),8-(42),8-(42,57),8-(42,57),42-(8,8,8,8,8)]
    32  2.10592066231  2.10592066231  2.10592066231    42[8-(42),8-(42),8-(42,57),8-(42,57)]
    33   12.762745252   12.762745252   12.762745252    15[8-(0),8-(0),8-(42),8-(42)]
    34  1.88504817803  1.88504817803  1.88504817803    15[8-(0),8-(0),8-(42),8-(42)]
    35  14.2895310005  14.2895310005  14.2895310005    1[6-(6,6)]
    36  9.64156465635  9.64156465635  9.64156465635    1[6-(6,6)]
    37  0.35826242948  0.35826242948  0.35826242948    1[6-(6,6)]
    38  5.00622877365  5.00622877365  5.00622877365    1[6-(6,6)]
    39  12.3475424077  12.3475424077  12.3475424077    6[6-(6,6),8-(57),8-(57)]
    40  13.4662477062  13.4662477062  13.4662477062    6[6-(1,6),6-(6,6),6-(8,8)]
    41  13.5332646486  13.5332646486  13.5332646486    6[6-(1,6),6-(6,6),6-(8,8)]
    42  14.3822316339  14.3822316339  14.3822316339    6[1-(0),6-(6,6),6-(6,6)]
    43  12.4688581173  12.4688581173  12.4688581173    6[6-(6,6),8-(0),8-(57)]
    44  6.58948547134  6.58948547134  6.58948547134    6[6-(1,6),6-(6,6),6-(8,8)]
    45  8.71989632592  8.71989632592  8.71989632592    6[1-(0),6-(6,6),6-(6,6)]
    46   7.9702832545   7.9702832545   7.9702832545    6[6-(1,6),6-(6,6),6-(8,8)]
    47  8.71467205263  8.71467205263  8.71467205263    6[6-(6,6),8-(57),8-(57)]
    48  5.71189165802  5.71189165802  5.71189165802    6[6-(6,6),8-(0),8-(57)]
    49  2.30025102233  2.30025102233  2.30025102233    6[6-(6,6),8-(57),8-(57)]
    50  1.18154572382  1.18154572382  1.18154572382    6[6-(1,6),6-(6,6),6-(8,8)]
    51  1.11452878141  1.11452878141  1.11452878141    6[6-(1,6),6-(6,6),6-(8,8)]
    52 0.265561796106 0.265561796106 0.265561796106    6[1-(0),6-(6,6),6-(6,6)]
    53  2.17893531272  2.17893531272  2.17893531272    6[6-(6,6),8-(0),8-(57)]
    54  8.05830795867  8.05830795867  8.05830795867    6[6-(1,6),6-(6,6),6-(8)]
    55  5.92789710407  5.92789710407  5.92789710407    6[1-(0),6-(6,6),6-(6,6)]
    56   6.6775101755   6.6775101755   6.6775101755    6[6-(1,6),6-(6,6),6-(8,8)]
    57  5.93312137737  5.93312137737  5.93312137737    6[6-(6,6),8-(57),8-(57)]
    58  8.93590177198  8.93590177198  8.93590177198    6[6-(6,6),8-(57)]
    59  13.0421249873  13.0421249873  13.0421249873    8[42-(8,8,8,42),42-(8,8,8,42),57-(8,8,8)]
    60  11.4399817957  11.4399817957  11.4399817957    8[42-(8,8,8,42),42-(8,8,8,42),57-(8,8,8,8)]
    61  2.84309582995  2.84309582995  2.84309582995    8[42-(8,8,8,42),42-(8,8,8,42)]
    62  13.5694134769  13.5694134769  13.5694134769    8[42-(8,8,8),42-(8,8,8,42)]
    63  13.5125140764  13.5125140764  13.5125140764    8[15-(8,8,8)]
    64  3.32029847909  3.32029847909  3.32029847909    8[42-(8,8,8),42-(8,8,8,42)]
    65  12.2681463544  12.2681463544  12.2681463544    8[42-(8,8,8),42-(8,8,8),57-(8,8,8,8)]
    66  2.00133522658  2.00133522658  2.00133522658    8[42-(8,8,8),42-(8,8,8),57-(8,8,8)]
    67  3.20225377963  3.20225377963  3.20225377963    8[42-(8,8,8,42),42-(8,8,8,42),57-(8,8,8)]
    68  3.82805259554  3.82805259554  3.82805259554    8[42-(8,8,8,42),42-(8,8,8,42),57-(8,8,8)]
    69  9.44390120815  9.44390120815  9.44390120815    8[42-(8,8,8,42),42-(8,8,8,8,42)]
    70  11.1414792843  11.1414792843  11.1414792843    8[42-(8,8,8),42-(8,8,8,42)]
    71   11.520226249   11.520226249   11.520226249    8[15-(8,8,8),42-(8,8,8,8,42)]
    72  9.72142541346  9.72142541346  9.72142541346    8[42-(8,8,8,42),42-(8,8,8,8,42),57-(8,8,8,8)]
    73  9.99141449949  9.99141449949  9.99141449949    8[42-(8,8,8,42),42-(8,8,8,8,42),57-(8,8,8,8)]
    74  9.45491101584  9.45491101584  9.45491101584    8[42-(8,8,8),42-(8,8,8,8,42)]
    75  13.1481166749  13.1481166749  13.1481166749    8[42-(8,8,8),42-(8,8,8),57-(8,8,8)]
    76  11.6395606179  11.6395606179  11.6395606179    8[42-(8,8,8),42-(8,8,8),57-(8,8,8,8)]
    77  13.8609834388  13.8609834388  13.8609834388    8[42-(8,8,8),42-(8,8,8,42)]
    78  2.87299662595  2.87299662595  2.87299662595    8[42-(8,8,8),42-(8,8,8,42)]
    79  13.7236106916  13.7236106916  13.7236106916    8[15-(8,8,8)]
    80  3.78734337439  3.78734337439  3.78734337439    8[42-(8,8,8,42),42-(8,8,8,42)]
    81  12.4869511287  12.4869511287  12.4869511287    8[42-(8,8,8,42),42-(8,8,8,8,42),57-(8,8,8,8)]
    82  2.42712723213  2.42712723213  2.42712723213    8[42-(8,8,8,42),42-(8,8,8,8,42),57-(8,8,8)]
    83  13.1579767766  13.1579767766  13.1579767766    8[42-(8,8,8),42-(8,8,8,8,42)]
    84  10.9765640575  10.9765640575  10.9765640575    8[42-(8,8,8,42),42-(8,8,8,8,42)]
    85  12.2893751038  12.2893751038  12.2893751038    8[15-(8,8,8),42-(8,8,8,8,42)]
    86  10.8075834064  10.8075834064  10.8075834064    8[42-(8,8,8),42-(8,8,8,42)]
    87  9.78199722379  9.78199722379  9.78199722379    8[6-(6,8),57-(8,8,8,8)]
    88  8.16906487124  8.16906487124  8.16906487124    8[6-(6,8),57-(8,8,8,8)]
    89  12.9314571653  12.9314571653  12.9314571653    8[6-(6,8),57-(8,8,8)]
    90  11.3163216522  11.3163216522  11.3163216522    8[6-(6,8)]
    91  12.0317335189  12.0317335189  12.0317335189    8[6-(6,8),57-(8,8,8,8)]
    92  11.8463415064  11.8463415064  11.8463415064    8[6-(6,8),57-(8,8,8,8)]
    93  4.79451577585  4.79451577585  4.79451577585    8[6-(6,8),57-(8,8,8)]
    94  5.98892892422  5.98892892422  5.98892892422    8[6-(6,8)]
    95  1.60566844267  1.60566844267  1.60566844267    8[42-(8,8,8,42),42-(8,8,8,42),57-(8,8,8)]
    96  3.20781163435  3.20781163435  3.20781163435    8[42-(8,8,8,42),42-(8,8,8,42),57-(8,8,8,8)]
    97  11.8046976001  11.8046976001  11.8046976001    8[42-(8,8,8,42),42-(8,8,8,42)]
    98  1.07837995312  1.07837995312  1.07837995312    8[42-(8,8,8),42-(8,8,8,42)]
    99  1.13527935357  1.13527935357  1.13527935357    8[15-(8,8,8)]
   100  11.3274949509  11.3274949509  11.3274949509    8[42-(8,8,8),42-(8,8,8,42)]
   101   2.3796470756   2.3796470756   2.3796470756    8[42-(8,8,8),42-(8,8,8),57-(8,8,8,8)]
   102  12.6464582034  12.6464582034  12.6464582034    8[42-(8,8,8),42-(8,8,8),57-(8,8,8)]
   103  11.4455396504  11.4455396504  11.4455396504    8[42-(8,8,8,42),42-(8,8,8,42),57-(8,8,8)]
   104  10.8197408345  10.8197408345  10.8197408345    8[42-(8,8,8,42),42-(8,8,8,42),57-(8,8,8)]
   105  5.20389222185  5.20389222185  5.20389222185    8[42-(8,8,8,42),42-(8,8,8,8,42)]
   106   3.5063141457   3.5063141457   3.5063141457    8[42-(8,8,8),42-(8,8,8,42)]
   107  3.12756718099  3.12756718099  3.12756718099    8[15-(8,8,8),42-(8,8,8,8,42)]
   108  4.92636801654  4.92636801654  4.92636801654    8[42-(8,8,8,42),42-(8,8,8,8,42),57-(8,8,8,8)]
   109  4.65637893051  4.65637893051  4.65637893051    8[42-(8,8,8,42),42-(8,8,8,8,42),57-(8,8,8,8)]
   110  5.19288241416  5.19288241416  5.19288241416    8[42-(8,8,8),42-(8,8,8,8,42)]
   111  1.49967675506  1.49967675506  1.49967675506    8[42-(8,8,8),42-(8,8,8),57-(8,8,8)]
   112  3.00823281212  3.00823281212  3.00823281212    8[42-(8,8,8),42-(8,8,8),57-(8,8,8,8)]
   113  0.78680999117  0.78680999117  0.78680999117    8[42-(8,8,8),42-(8,8,8,42)]
   114  11.7747968041  11.7747968041  11.7747968041    8[42-(8,8,8),42-(8,8,8,42)]
   115 0.924182738448 0.924182738448 0.924182738448    8[15-(8,8,8)]
   116  10.8604500556  10.8604500556  10.8604500556    8[42-(8,8,8,42),42-(8,8,8,42)]
   117  2.16084230128  2.16084230128  2.16084230128    8[42-(8,8,8,42),42-(8,8,8,8,42),57-(8,8,8,8)]
   118  12.2206661979  12.2206661979  12.2206661979    8[42-(8,8,8,42),42-(8,8,8,8,42),57-(8,8,8)]
   119  1.48981665339  1.48981665339  1.48981665339    8[42-(8,8,8),42-(8,8,8,8,42)]
   120   3.6712293725   3.6712293725   3.6712293725    8[42-(8,8,8,42),42-(8,8,8,8,42)]
   121  2.35841832621  2.35841832621  2.35841832621    8[15-(8,8,8),42-(8,8,8,8,42)]
   122  3.84021002359  3.84021002359  3.84021002359    8[42-(8,8,8),42-(8,8,8,42)]
   123  4.86579620621  4.86579620621  4.86579620621    8[6-(6,8),57-(8,8,8,8)]
   124  6.47872855876  6.47872855876  6.47872855876    8[6-(6,8),57-(8,8,8,8)]
   125  1.71633626465  1.71633626465  1.71633626465    8[6-(6,8),57-(8,8,8)]
   126  3.33147177778  3.33147177778  3.33147177778    8[6-(6,8)]
   127  2.61605991108  2.61605991108  2.61605991108    8[6-(6,8),57-(8,8,8,8)]
   128  2.80145192357  2.80145192357  2.80145192357    8[6-(6,8),57-(8,8,8,8)]
   129  9.85327765415  9.85327765415  9.85327765415    8[6-(6),57-(8,8,8)]
