# Supplementary material for: A collection of forcefield precursors for metal–organic frameworks
Source: RSC Adv. 2019 Nov 13;9(63):36492–507. doi: 10.1039/c9ra07327b (PMC9075174; doi:10.1039/c9ra07327b)
Supplement: RA-009-C9RA07327B-s3284 [file RA-009-C9RA07327B-s3284.txt]

WAZQUL_clean

13.159    0.00000000    0.00000000
0.0    14.04    0.00000000
-5.0085677    0.0    15.20323316

     1  4.65972162638  4.65972162638  4.65972162638    58[8-(6),8-(6),8-(6),8-(6),8-(6)]
     2-0.584505476381-0.584505476381-0.584505476381    58[8-(6),8-(6),8-(6),8-(6),8-(6)]
     3  3.49071067362  3.49071067362  3.49071067362    58[8-(6),8-(6),8-(6),8-(6),8-(6)]
     4  8.73493777638  8.73493777638  8.73493777638    58[8-(6),8-(6),8-(6),8-(6),8-(6)]
     5 -2.01744746293 -2.01744746293 -2.01744746293    5[1-(0),5-(1,5,5,5,6),5-(1,5,5,5,6),5-(1,5,5,5,6),5-(1,5,5,5,6),6-(5,5,5,5,6)]
     6  -0.5621147962  -0.5621147962  -0.5621147962    5[1-(0),5-(1,5,5,5,6),5-(1,5,5,5,6),5-(1,5,5,5,6),5-(1,5,5,5,6),6-(5,5,5,5,6)]
     7  0.55371985094  0.55371985094  0.55371985094    5[1-(0),5-(1,5,5,5,6),5-(1,5,5,5,6),5-(1,5,5,5,6),5-(1,5,5,5,6),6-(5,5,5,5,6)]
     8 -0.20258195935 -0.20258195935 -0.20258195935    5[1-(0),5-(1,5,5,5,6),5-(1,5,5,5,6),5-(1,5,5,5,6),5-(1,5,5,5,6),6-(5,5,5,5,6)]
     9 -1.82233125038 -1.82233125038 -1.82233125038    5[1-(0),5-(1,5,5,5,6),5-(1,5,5,5,6),5-(1,5,5,5,6),5-(1,5,5,5,6),6-(5,5,5,5,6)]
    10 -2.67383713193 -2.67383713193 -2.67383713193    5[1-(0),5-(1,5,5,5,6),5-(1,5,5,5,6),5-(1,5,5,5,6),5-(1,5,5,5,6),6-(5,5,5,5,6)]
    11 -1.85807399717 -1.85807399717 -1.85807399717    5[1-(0),5-(1,5,5,5,6),5-(1,5,5,5,6),5-(1,5,5,5,6),5-(1,5,5,5,6),6-(5,5,5,5,6)]
    12 -0.26351347645 -0.26351347645 -0.26351347645    5[1-(0),5-(1,5,5,5,6),5-(1,5,5,5,6),5-(1,5,5,5,6),5-(1,5,5,5,6),6-(5,5,5,5,6)]
    13 -0.06852478005 -0.06852478005 -0.06852478005    5[1-(0),5-(1,5,5,5,6),5-(1,5,5,5,6),5-(1,5,5,5,6),5-(1,5,5,5,6),6-(5,5,5,5,6)]
    14 -1.48123858218 -1.48123858218 -1.48123858218    5[1-(0),5-(1,5,5,5,6),5-(1,5,5,5,6),5-(1,5,5,5,6),5-(1,5,5,5,6),6-(5,5,5,5,6)]
    15  2.72374332456  2.72374332456  2.72374332456    5[1-(0),5-(1,5,5,5,6),5-(1,5,5,5,6),5-(1,5,5,5,6),5-(1,5,5,5,6),6-(5,5,5,5,6)]
    16  2.83082426697  2.83082426697  2.83082426697    5[1-(0),5-(1,5,5,5,6),5-(1,5,5,5,6),5-(1,5,5,5,6),5-(1,5,5,5,6),6-(5,5,5,5,6)]
    17  4.54210422423  4.54210422423  4.54210422423    5[1-(0),5-(1,5,5,5,6),5-(1,5,5,5,6),5-(1,5,5,5,6),5-(1,5,5,5,6),6-(5,5,5,5,6)]
    18  5.51436626045  5.51436626045  5.51436626045    5[1-(0),5-(1,5,5,5,6),5-(1,5,5,5,6),5-(1,5,5,5,6),5-(1,5,5,5,6),6-(5,5,5,5,6)]
    19  4.39848696763  4.39848696763  4.39848696763    5[1-(0),5-(1,5,5,5,6),5-(1,5,5,5,6),5-(1,5,5,5,6),5-(1,5,5,5,6),6-(5,5,5,5,6)]
    20  1.08409591293  1.08409591293  1.08409591293    5[1-(0),5-(1,5,5,5,6),5-(1,5,5,5,6),5-(1,5,5,5,6),5-(1,5,5,5,6),6-(5,5,5,5,6)]
    21  -0.3712367538  -0.3712367538  -0.3712367538    5[1-(0),5-(1,5,5,5,6),5-(1,5,5,5,6),5-(1,5,5,5,6),5-(1,5,5,5,6),6-(5,5,5,5,6)]
    22 -1.48707140094 -1.48707140094 -1.48707140094    5[1-(0),5-(1,5,5,5,6),5-(1,5,5,5,6),5-(1,5,5,5,6),5-(1,5,5,5,6),6-(5,5,5,5,6)]
    23 -0.73076959065 -0.73076959065 -0.73076959065    5[1-(0),5-(1,5,5,5,6),5-(1,5,5,5,6),5-(1,5,5,5,6),5-(1,5,5,5,6),6-(5,5,5,5,6)]
    24  0.88897970038  0.88897970038  0.88897970038    5[1-(0),5-(1,5,5,5,6),5-(1,5,5,5,6),5-(1,5,5,5,6),5-(1,5,5,5,6),6-(5,5,5,5,6)]
    25  1.74048558193  1.74048558193  1.74048558193    5[1-(0),5-(1,5,5,5,6),5-(1,5,5,5,6),5-(1,5,5,5,6),5-(1,5,5,5,6),6-(5,5,5,5,6)]
    26  0.92472244717  0.92472244717  0.92472244717    5[1-(0),5-(1,5,5,5,6),5-(1,5,5,5,6),5-(1,5,5,5,6),5-(1,5,5,5,6),6-(5,5,5,5,6)]
    27 -0.66983807355 -0.66983807355 -0.66983807355    5[1-(0),5-(1,5,5,5,6),5-(1,5,5,5,6),5-(1,5,5,5,6),5-(1,5,5,5,6),6-(5,5,5,5,6)]
    28 -0.86482676995 -0.86482676995 -0.86482676995    5[1-(0),5-(1,5,5,5,6),5-(1,5,5,5,6),5-(1,5,5,5,6),5-(1,5,5,5,6),6-(5,5,5,5,6)]
    29  0.54788703218  0.54788703218  0.54788703218    5[1-(0),5-(1,5,5,5,6),5-(1,5,5,5,6),5-(1,5,5,5,6),5-(1,5,5,5,6),6-(5,5,5,5,6)]
    30  1.35147282544  1.35147282544  1.35147282544    5[1-(0),5-(1,5,5,5,6),5-(1,5,5,5,6),5-(1,5,5,5,6),5-(1,5,5,5,6),6-(5,5,5,5,6)]
    31  1.24439188303  1.24439188303  1.24439188303    5[1-(0),5-(1,5,5,5,6),5-(1,5,5,5,6),5-(1,5,5,5,6),5-(1,5,5,5,6),6-(5,5,5,5,6)]
    32  12.6921119258  12.6921119258  12.6921119258    5[1-(0),5-(1,5,5,5,6),5-(1,5,5,5,6),5-(1,5,5,5,6),5-(1,5,5,5,6),6-(5,5,5,5,6)]
    33  11.7198498895  11.7198498895  11.7198498895    5[1-(0),5-(1,5,5,5,6),5-(1,5,5,5,6),5-(1,5,5,5,6),5-(1,5,5,5,6),6-(5,5,5,5,6)]
    34 -0.32327081763 -0.32327081763 -0.32327081763    5[1-(0),5-(1,5,5,5,6),5-(1,5,5,5,6),5-(1,5,5,5,6),5-(1,5,5,5,6),6-(5,5,5,5,6)]
    35  10.1678797629  10.1678797629  10.1678797629    5[1-(0),5-(1,5,5,5,6),5-(1,5,5,5,6),5-(1,5,5,5,6),5-(1,5,5,5,6),6-(5,5,5,5,6)]
    36   8.7125470962   8.7125470962   8.7125470962    5[1-(0),5-(1,5,5,5,6),5-(1,5,5,5,6),5-(1,5,5,5,6),5-(1,5,5,5,6),6-(5,5,5,5,6)]
    37  7.59671244906  7.59671244906  7.59671244906    5[1-(0),5-(1,5,5,5,6),5-(1,5,5,5,6),5-(1,5,5,5,6),5-(1,5,5,5,6),6-(5,5,5,5,6)]
    38  8.35301425935  8.35301425935  8.35301425935    5[1-(0),5-(1,5,5,5,6),5-(1,5,5,5,6),5-(1,5,5,5,6),5-(1,5,5,5,6),6-(5,5,5,5,6)]
    39  9.97276355038  9.97276355038  9.97276355038    5[1-(0),5-(1,5,5,5,6),5-(1,5,5,5,6),5-(1,5,5,5,6),5-(1,5,5,5,6),6-(5,5,5,5,6)]
    40  10.8242694319  10.8242694319  10.8242694319    5[1-(0),5-(1,5,5,5,6),5-(1,5,5,5,6),5-(1,5,5,5,6),5-(1,5,5,5,6),6-(5,5,5,5,6)]
    41  10.0085062972  10.0085062972  10.0085062972    5[1-(0),5-(1,5,5,5,6),5-(1,5,5,5,6),5-(1,5,5,5,6),5-(1,5,5,5,6),6-(5,5,5,5,6)]
    42  8.41394577645  8.41394577645  8.41394577645    5[1-(0),5-(1,5,5,5,6),5-(1,5,5,5,6),5-(1,5,5,5,6),5-(1,5,5,5,6),6-(5,5,5,5,6)]
    43  8.21895708005  8.21895708005  8.21895708005    5[1-(0),5-(1,5,5,5,6),5-(1,5,5,5,6),5-(1,5,5,5,6),5-(1,5,5,5,6),6-(5,5,5,5,6)]
    44  9.63167088218  9.63167088218  9.63167088218    5[1-(0),5-(1,5,5,5,6),5-(1,5,5,5,6),5-(1,5,5,5,6),5-(1,5,5,5,6),6-(5,5,5,5,6)]
    45  5.42668897544  5.42668897544  5.42668897544    5[1-(0),5-(1,5,5,5,6),5-(1,5,5,5,6),5-(1,5,5,5,6),5-(1,5,5,5,6),6-(5,5,5,5,6)]
    46  5.31960803303  5.31960803303  5.31960803303    5[1-(0),5-(1,5,5,5,6),5-(1,5,5,5,6),5-(1,5,5,5,6),5-(1,5,5,5,6),6-(5,5,5,5,6)]
    47  3.60832807577  3.60832807577  3.60832807577    5[1-(0),5-(1,5,5,5,6),5-(1,5,5,5,6),5-(1,5,5,5,6),5-(1,5,5,5,6),6-(5,5,5,5,6)]
    48  2.63606603955  2.63606603955  2.63606603955    5[1-(0),5-(1,5,5,5,6),5-(1,5,5,5,6),5-(1,5,5,5,6),5-(1,5,5,5,6),6-(5,5,5,5,6)]
    49  3.75194533237  3.75194533237  3.75194533237    5[1-(0),5-(1,5,5,5,6),5-(1,5,5,5,6),5-(1,5,5,5,6),5-(1,5,5,5,6),6-(5,5,5,5,6)]
    50  7.06633638707  7.06633638707  7.06633638707    5[1-(0),5-(1,5,5,5,6),5-(1,5,5,5,6),5-(1,5,5,5,6),5-(1,5,5,5,6),6-(5,5,5,5,6)]
    51   8.5216690538   8.5216690538   8.5216690538    5[1-(0),5-(1,5,5,5,6),5-(1,5,5,5,6),5-(1,5,5,5,6),5-(1,5,5,5,6),6-(5,5,5,5,6)]
    52  9.63750370094  9.63750370094  9.63750370094    5[1-(0),5-(1,5,5,5,6),5-(1,5,5,5,6),5-(1,5,5,5,6),5-(1,5,5,5,6),6-(5,5,5,5,6)]
    53  8.88120189065  8.88120189065  8.88120189065    5[1-(0),5-(1,5,5,5,6),5-(1,5,5,5,6),5-(1,5,5,5,6),5-(1,5,5,5,6),6-(5,5,5,5,6)]
    54  7.26145259962  7.26145259962  7.26145259962    5[1-(0),5-(1,5,5,5,6),5-(1,5,5,5,6),5-(1,5,5,5,6),5-(1,5,5,5,6),6-(5,5,5,5,6)]
    55  6.40994671807  6.40994671807  6.40994671807    5[1-(0),5-(1,5,5,5,6),5-(1,5,5,5,6),5-(1,5,5,5,6),5-(1,5,5,5,6),6-(5,5,5,5,6)]
    56  7.22570985283  7.22570985283  7.22570985283    5[1-(0),5-(1,5,5,5,6),5-(1,5,5,5,6),5-(1,5,5,5,6),5-(1,5,5,5,6),6-(5,5,5,5,6)]
    57  8.82027037355  8.82027037355  8.82027037355    5[1-(0),5-(1,5,5,5,6),5-(1,5,5,5,6),5-(1,5,5,5,6),5-(1,5,5,5,6),6-(5,5,5,5,6)]
    58  9.01525906995  9.01525906995  9.01525906995    5[1-(0),5-(1,5,5,5,6),5-(1,5,5,5,6),5-(1,5,5,5,6),5-(1,5,5,5,6),6-(5,5,5,5,6)]
    59  7.60254526782  7.60254526782  7.60254526782    5[1-(0),5-(1,5,5,5,6),5-(1,5,5,5,6),5-(1,5,5,5,6),5-(1,5,5,5,6),6-(5,5,5,5,6)]
    60  6.79895947456  6.79895947456  6.79895947456    5[1-(0),5-(1,5,5,5,6),5-(1,5,5,5,6),5-(1,5,5,5,6),5-(1,5,5,5,6),6-(5,5,5,5,6)]
    61  6.90604041697  6.90604041697  6.90604041697    5[1-(0),5-(1,5,5,5,6),5-(1,5,5,5,6),5-(1,5,5,5,6),5-(1,5,5,5,6),6-(5,5,5,5,6)]
    62 -4.54167962577 -4.54167962577 -4.54167962577    5[1-(0),5-(1,5,5,5,6),5-(1,5,5,5,6),5-(1,5,5,5,6),5-(1,5,5,5,6),6-(5,5,5,5,6)]
    63 -3.56941758955 -3.56941758955 -3.56941758955    5[1-(0),5-(1,5,5,5,6),5-(1,5,5,5,6),5-(1,5,5,5,6),5-(1,5,5,5,6),6-(5,5,5,5,6)]
    64  8.47370311763  8.47370311763  8.47370311763    5[1-(0),5-(1,5,5,5,6),5-(1,5,5,5,6),5-(1,5,5,5,6),5-(1,5,5,5,6),6-(5,5,5,5,6)]
    65  -2.6699918383  -2.6699918383  -2.6699918383    1[5-(5,5,5,5,6)]
    66 -0.23346849114 -0.23346849114 -0.23346849114    1[5-(5,5,5,5,6)]
    67  1.64768366138  1.64768366138  1.64768366138    1[5-(5,5,5,5,6)]
    68  0.36725547392  0.36725547392  0.36725547392    1[5-(5,5,5,5,6)]
    69 -2.36069061026 -2.36069061026 -2.36069061026    1[5-(5,5,5,5,6)]
    70  9.38950981701  9.38950981701  9.38950981701    1[5-(5,5,5,5,6)]
    71  -2.4021626492  -2.4021626492  -2.4021626492    1[5-(5,5,5,5,6)]
    72  0.26318945374  0.26318945374  0.26318945374    1[5-(5,5,5,5,6)]
    73  0.59090407395  0.59090407395  0.59090407395    1[5-(5,5,5,5,6)]
    74 -1.77723321171 -1.77723321171 -1.77723321171    1[5-(5,5,5,5,6)]
    75  1.84475226176  1.84475226176  1.84475226176    1[5-(5,5,5,5,6)]
    76  1.98561941004  1.98561941004  1.98561941004    1[5-(5,5,5,5,6)]
    77  4.84003391885  4.84003391885  4.84003391885    1[5-(5,5,5,5,6)]
    78  6.45129878199  6.45129878199  6.45129878199    1[5-(5,5,5,5,6)]
    79    4.606501574    4.606501574    4.606501574    1[5-(5,5,5,5,6)]
    80   1.7366402883   1.7366402883   1.7366402883    1[5-(5,5,5,5,6)]
    81 -0.69988305886 -0.69988305886 -0.69988305886    1[5-(5,5,5,5,6)]
    82 -2.58103521138 -2.58103521138 -2.58103521138    1[5-(5,5,5,5,6)]
    83 -1.30060702392 -1.30060702392 -1.30060702392    1[5-(5,5,5,5,6)]
    84  1.42733906026  1.42733906026  1.42733906026    1[5-(5,5,5,5,6)]
    85  2.83613863299  2.83613863299  2.83613863299    1[5-(5,5,5,5,6)]
    86   1.4688110992   1.4688110992   1.4688110992    1[5-(5,5,5,5,6)]
    87 -1.19654100374 -1.19654100374 -1.19654100374    1[5-(5,5,5,5,6)]
    88 -1.52425562395 -1.52425562395 -1.52425562395    1[5-(5,5,5,5,6)]
    89  0.84388166171  0.84388166171  0.84388166171    1[5-(5,5,5,5,6)]
    90  2.23046388824  2.23046388824  2.23046388824    1[5-(5,5,5,5,6)]
    91  2.08959673996  2.08959673996  2.08959673996    1[5-(5,5,5,5,6)]
    92  12.3941822311  12.3941822311  12.3941822311    1[5-(5,5,5,5,6)]
    93   10.782917368   10.782917368   10.782917368    1[5-(5,5,5,5,6)]
    94   -0.531285424   -0.531285424   -0.531285424    1[5-(5,5,5,5,6)]
    95  10.8204241383  10.8204241383  10.8204241383    1[5-(5,5,5,5,6)]
    96  8.38390079114  8.38390079114  8.38390079114    1[5-(5,5,5,5,6)]
    97  6.50274863862  6.50274863862  6.50274863862    1[5-(5,5,5,5,6)]
    98  7.78317682608  7.78317682608  7.78317682608    1[5-(5,5,5,5,6)]
    99  10.5111229103  10.5111229103  10.5111229103    1[5-(5,5,5,5,6)]
   100 -1.23907751701 -1.23907751701 -1.23907751701    1[5-(5,5,5,5,6)]
   101  10.5525949492  10.5525949492  10.5525949492    1[5-(5,5,5,5,6)]
   102  7.88724284626  7.88724284626  7.88724284626    1[5-(5,5,5,5,6)]
   103  7.55952822605  7.55952822605  7.55952822605    1[5-(5,5,5,5,6)]
   104  9.92766551171  9.92766551171  9.92766551171    1[5-(5,5,5,5,6)]
   105  6.30568003824  6.30568003824  6.30568003824    1[5-(5,5,5,5,6)]
   106  6.16481288996  6.16481288996  6.16481288996    1[5-(5,5,5,5,6)]
   107  3.31039838115  3.31039838115  3.31039838115    1[5-(5,5,5,5,6)]
   108  1.69913351801  1.69913351801  1.69913351801    1[5-(5,5,5,5,6)]
   109    3.543930726    3.543930726    3.543930726    1[5-(5,5,5,5,6)]
   110   6.4137920117   6.4137920117   6.4137920117    1[5-(5,5,5,5,6)]
   111  8.85031535886  8.85031535886  8.85031535886    1[5-(5,5,5,5,6)]
   112  10.7314675114  10.7314675114  10.7314675114    1[5-(5,5,5,5,6)]
   113  9.45103932392  9.45103932392  9.45103932392    1[5-(5,5,5,5,6)]
   114  6.72309323974  6.72309323974  6.72309323974    1[5-(5,5,5,5,6)]
   115  5.31429366701  5.31429366701  5.31429366701    1[5-(5,5,5,5,6)]
   116   6.6816212008   6.6816212008   6.6816212008    1[5-(5,5,5,5,6)]
   117  9.34697330374  9.34697330374  9.34697330374    1[5-(5,5,5,5,6)]
   118  9.67468792395  9.67468792395  9.67468792395    1[5-(5,5,5,5,6)]
   119  7.30655063829  7.30655063829  7.30655063829    1[5-(5,5,5,5,6)]
   120  5.91996841176  5.91996841176  5.91996841176    1[5-(5,5,5,5,6)]
   121  6.06083556004  6.06083556004  6.06083556004    1[5-(5,5,5,5,6)]
   122 -4.24374993115 -4.24374993115 -4.24374993115    1[5-(5,5,5,5,6)]
   123 -2.63248506801 -2.63248506801 -2.63248506801    1[5-(5,5,5,5,6)]
   124    8.681717724    8.681717724    8.681717724    1[5-(5,5,5,5,6)]
   125 -0.55564412346 -0.55564412346 -0.55564412346    6[5-(1,5,5,5,5),5-(1,5,5,5,5),5-(1,5,5,5,5),5-(1,5,5,5,5),5-(1,5,5,5,5),6-(8,8)]
   126 -1.55676442784 -1.55676442784 -1.55676442784    6[5-(1,5,5,5,5),5-(1,5,5,5,5),5-(1,5,5,5,5),5-(1,5,5,5,5),5-(1,5,5,5,5),6-(8,8)]
   127 -0.03234033065 -0.03234033065 -0.03234033065    6[6-(5,5,5,5,5),8-(58),8-(58)]
   128 -2.06358068574 -2.06358068574 -2.06358068574    6[6-(5,5,5,5,5),8-(58),8-(58)]
   129  3.92821762522  3.92821762522  3.92821762522    6[5-(1,5,5,5,5),5-(1,5,5,5,5),5-(1,5,5,5,5),5-(1,5,5,5,5),5-(1,5,5,5,5),6-(8,8)]
   130   3.7854809869   3.7854809869   3.7854809869    6[6-(5,5,5,5,5),8-(0),8-(58)]
   131 -0.37770742654 -0.37770742654 -0.37770742654    6[5-(1,5,5,5,5),5-(1,5,5,5,5),5-(1,5,5,5,5),5-(1,5,5,5,5),5-(1,5,5,5,5),6-(8,8)]
   132  0.62341287784  0.62341287784  0.62341287784    6[5-(1,5,5,5,5),5-(1,5,5,5,5),5-(1,5,5,5,5),5-(1,5,5,5,5),5-(1,5,5,5,5),6-(8,8)]
   133 -0.90101121935 -0.90101121935 -0.90101121935    6[6-(5,5,5,5,5),8-(58),8-(58)]
   134  1.13022913574  1.13022913574  1.13022913574    6[6-(5,5,5,5,5),8-(58),8-(58)]
   135  0.14699852478  0.14699852478  0.14699852478    6[5-(1,5,5,5,5),5-(1,5,5,5,5),5-(1,5,5,5,5),5-(1,5,5,5,5),5-(1,5,5,5,5),6-(8,8)]
   136   0.2897351631   0.2897351631   0.2897351631    6[6-(5,5,5,5,5),8-(0),8-(58)]
   137  8.70607642346  8.70607642346  8.70607642346    6[5-(1,5,5,5,5),5-(1,5,5,5,5),5-(1,5,5,5,5),5-(1,5,5,5,5),5-(1,5,5,5,5),6-(8,8)]
   138  9.70719672784  9.70719672784  9.70719672784    6[5-(1,5,5,5,5),5-(1,5,5,5,5),5-(1,5,5,5,5),5-(1,5,5,5,5),5-(1,5,5,5,5),6-(8,8)]
   139  8.18277263065  8.18277263065  8.18277263065    6[6-(5,5,5,5,5),8-(58),8-(58)]
   140  10.2140129857  10.2140129857  10.2140129857    6[6-(5,5,5,5,5),8-(58),8-(58)]
   141  4.22221467478  4.22221467478  4.22221467478    6[5-(1,5,5,5,5),5-(1,5,5,5,5),5-(1,5,5,5,5),5-(1,5,5,5,5),5-(1,5,5,5,5),6-(8,8)]
   142   4.3649513131   4.3649513131   4.3649513131    6[6-(5,5,5,5,5),8-(0),8-(58)]
   143  8.52813972654  8.52813972654  8.52813972654    6[5-(1,5,5,5,5),5-(1,5,5,5,5),5-(1,5,5,5,5),5-(1,5,5,5,5),5-(1,5,5,5,5),6-(8,8)]
   144  7.52701942216  7.52701942216  7.52701942216    6[5-(1,5,5,5,5),5-(1,5,5,5,5),5-(1,5,5,5,5),5-(1,5,5,5,5),5-(1,5,5,5,5),6-(8,8)]
   145  9.05144351935  9.05144351935  9.05144351935    6[6-(5,5,5,5,5),8-(58),8-(58)]
   146  7.02020316426  7.02020316426  7.02020316426    6[6-(5,5,5,5,5),8-(58),8-(58)]
   147  8.00343377522  8.00343377522  8.00343377522    6[5-(1,5,5,5,5),5-(1,5,5,5,5),5-(1,5,5,5,5),5-(1,5,5,5,5),5-(1,5,5,5,5),6-(8)]
   148   7.8606971369   7.8606971369   7.8606971369    6[6-(5,5,5,5,5),8-(58)]
   149 -0.87263763278 -0.87263763278 -0.87263763278    8[6-(6,8),58-(8,8,8,8)]
   150  1.17846513183  1.17846513183  1.17846513183    8[6-(6,8),58-(8,8,8,8)]
   151  9.93444979713  9.93444979713  9.93444979713    8[6-(6,8),58-(8,8,8,8)]
   152 -1.23156133206 -1.23156133206 -1.23156133206    8[6-(6,8),58-(8,8,8,8)]
   153  4.35684304009  4.35684304009  4.35684304009    8[6-(6,8),58-(8,8,8,8)]
   154  3.11486754302  3.11486754302  3.11486754302    8[6-(6,8)]
   155 -0.06071391722 -0.06071391722 -0.06071391722    8[6-(6,8),58-(8,8,8,8)]
   156 -2.11181668183 -2.11181668183 -2.11181668183    8[6-(6,8),58-(8,8,8,8)]
   157  2.29119865287  2.29119865287  2.29119865287    8[6-(6,8),58-(8,8,8,8)]
   158  0.29820978206  0.29820978206  0.29820978206    8[6-(6,8),58-(8,8,8,8)]
   159 -0.28162689009 -0.28162689009 -0.28162689009    8[6-(6,8),58-(8,8,8,8)]
   160  0.96034860698  0.96034860698  0.96034860698    8[6-(6,8)]
   161  9.02306993278  9.02306993278  9.02306993278    8[6-(6,8),58-(8,8,8,8)]
   162  6.97196716817  6.97196716817  6.97196716817    8[6-(6,8),58-(8,8,8,8)]
   163 -1.78401749713 -1.78401749713 -1.78401749713    8[6-(6,8),58-(8,8,8,8)]
   164  9.38199363206  9.38199363206  9.38199363206    8[6-(6,8),58-(8,8,8,8)]
   165  3.79358925991  3.79358925991  3.79358925991    8[6-(6,8),58-(8,8,8,8)]
   166  5.03556475698  5.03556475698  5.03556475698    8[6-(6,8)]
   167  8.21114621722  8.21114621722  8.21114621722    8[6-(6,8),58-(8,8,8,8)]
   168  10.2622489818  10.2622489818  10.2622489818    8[6-(6,8),58-(8,8,8,8)]
   169  5.85923364713  5.85923364713  5.85923364713    8[6-(6,8),58-(8,8,8,8)]
   170  7.85222251794  7.85222251794  7.85222251794    8[6-(6,8),58-(8,8,8,8)]
   171  8.43205919009  8.43205919009  8.43205919009    8[6-(6),58-(8,8,8,8)]
