# Supplementary material for: A collection of forcefield precursors for metal–organic frameworks
Source: RSC Adv. 2019 Nov 13;9(63):36492–507. doi: 10.1039/c9ra07327b (PMC9075174; doi:10.1039/c9ra07327b)
Supplement: RA-009-C9RA07327B-s3285 [file RA-009-C9RA07327B-s3285.txt]

WIYZOU_clean

11.3768    0.00000000    0.00000000
0.0    12.6162    0.00000000
0.0    -0.41199501    15.33456645

     1   10.239575072   10.239575072   10.239575072    27[8-(6),8-(6),8-(6),8-(6,27)]
     2   11.354387704   11.354387704   11.354387704    27[8-(6),8-(6),8-(6,27)]
     3    4.551175072    4.551175072    4.551175072    27[8-(6),8-(6),8-(6,27)]
     4    5.665987704    5.665987704    5.665987704    27[8-(6),8-(6),8-(6,27)]
     5    1.137224928    1.137224928    1.137224928    27[8-(6),8-(6),8-(6),8-(6,27)]
     6    0.022412296    0.022412296    0.022412296    27[8-(6),8-(6),8-(6,27)]
     7    6.825624928    6.825624928    6.825624928    27[8-(6),8-(6),8-(6),8-(6,27)]
     8    5.710812296    5.710812296    5.710812296    27[8-(6),8-(6),8-(6,27)]
     9            0.0            0.0            0.0    27[8-(6),8-(6)]
    10         5.6884         5.6884         5.6884    27[8-(6),8-(6)]
    11      0.8418832      0.8418832      0.8418832    1[6-(6,6)]
    12      6.5302832      6.5302832      6.5302832    1[6-(6,6)]
    13     10.5349168     10.5349168     10.5349168    1[6-(6,6)]
    14      4.8465168      4.8465168      4.8465168    1[6-(6,6)]
    15     1.27306392     1.27306392     1.27306392    6[6-(1,6),6-(6,6),6-(8,8)]
    16     1.73837504     1.73837504     1.73837504    6[6-(6,6),6-(6,6),6-(8,8)]
    17     2.20254848     2.20254848     2.20254848    6[6-(6,6),6-(6,6),6-(8,8)]
    18      2.1502152      2.1502152      2.1502152    6[6-(6,6),6-(6,6),6-(8,8)]
    19      1.5984404      1.5984404      1.5984404    6[6-(1,6),6-(6,6),6-(8,8)]
    20     1.21959296     1.21959296     1.21959296    6[1-(0),6-(6,6),6-(6,6)]
    21     0.71787608     0.71787608     0.71787608    6[6-(6,6),8-(27),8-(27)]
    22     1.73041128     1.73041128     1.73041128    6[6-(6,6),8-(0),8-(27,27)]
    23     2.65989584     2.65989584     2.65989584    6[6-(6,6),8-(27),8-(27)]
    24     2.65420744     2.65420744     2.65420744    6[6-(6,6),8-(0),8-(0)]
    25     1.23779584     1.23779584     1.23779584    6[6-(6,6),8-(27),8-(27)]
    26     6.96146392     6.96146392     6.96146392    6[6-(1,6),6-(6,6),6-(8,8)]
    27     7.42677504     7.42677504     7.42677504    6[6-(6,6),6-(6,6),6-(8,8)]
    28     7.89094848     7.89094848     7.89094848    6[6-(6,6),6-(6,6),6-(8,8)]
    29      7.8386152      7.8386152      7.8386152    6[6-(6,6),6-(6,6),6-(8,8)]
    30      7.2868404      7.2868404      7.2868404    6[6-(1,6),6-(6,6),6-(8,8)]
    31     6.90799296     6.90799296     6.90799296    6[1-(0),6-(6,6),6-(6,6)]
    32     6.40627608     6.40627608     6.40627608    6[6-(6,6),8-(27),8-(27)]
    33     7.41881128     7.41881128     7.41881128    6[6-(6,6),8-(0),8-(27,27)]
    34     8.34829584     8.34829584     8.34829584    6[6-(6,6),8-(27),8-(27)]
    35     8.34260744     8.34260744     8.34260744    6[6-(6,6),8-(0),8-(0)]
    36     6.92619584     6.92619584     6.92619584    6[6-(6,6),8-(27),8-(27)]
    37    10.10373608    10.10373608    10.10373608    6[6-(1,6),6-(6,6),6-(8,8)]
    38     9.63842496     9.63842496     9.63842496    6[6-(6,6),6-(6,6),6-(8,8)]
    39     9.17425152     9.17425152     9.17425152    6[6-(6,6),6-(6,6),6-(8,8)]
    40      9.2265848      9.2265848      9.2265848    6[6-(6,6),6-(6,6),6-(8,8)]
    41      9.7783596      9.7783596      9.7783596    6[6-(1,6),6-(6,6),6-(8,8)]
    42    10.15720704    10.15720704    10.15720704    6[1-(0),6-(6,6),6-(6,6)]
    43    10.65892392    10.65892392    10.65892392    6[6-(6,6),8-(27),8-(27)]
    44     9.64638872     9.64638872     9.64638872    6[6-(6,6),8-(0),8-(27,27)]
    45     8.71690416     8.71690416     8.71690416    6[6-(6,6),8-(27),8-(27)]
    46     8.72259256     8.72259256     8.72259256    6[6-(6,6),8-(0),8-(0)]
    47    10.13900416    10.13900416    10.13900416    6[6-(6,6),8-(27),8-(27)]
    48     4.41533608     4.41533608     4.41533608    6[6-(1,6),6-(6,6),6-(8,8)]
    49     3.95002496     3.95002496     3.95002496    6[6-(6,6),6-(6,6),6-(8,8)]
    50     3.48585152     3.48585152     3.48585152    6[6-(6,6),6-(6,6),6-(8,8)]
    51      3.5381848      3.5381848      3.5381848    6[6-(6,6),6-(6,6),6-(8,8)]
    52      4.0899596      4.0899596      4.0899596    6[6-(1,6),6-(6,6),6-(8)]
    53     4.46880704     4.46880704     4.46880704    6[1-(0),6-(6,6),6-(6,6)]
    54     4.97052392     4.97052392     4.97052392    6[6-(6,6),8-(27),8-(27)]
    55     3.95798872     3.95798872     3.95798872    6[6-(6,6),8-(0),8-(27,27)]
    56     3.02850416     3.02850416     3.02850416    6[6-(6,6),8-(27),8-(27)]
    57     3.03419256     3.03419256     3.03419256    6[6-(6,6),8-(0),8-(0)]
    58     4.45060416     4.45060416     4.45060416    6[6-(6,6),8-(27)]
    59    0.896605608    0.896605608    0.896605608    8[6-(6,8),27-(8)]
    60    0.092265848    0.092265848    0.092265848    8[6-(6,8),27-(8,8,8)]
    61    0.655076144    0.655076144    0.655076144    8[6-(6,8),27-(8,8),27-(8,8,8)]
    62    2.735892864    2.735892864    2.735892864    8[6-(6,8)]
    63     1.88741112     1.88741112     1.88741112    8[6-(6,8),27-(8,8)]
    64    3.832957688    3.832957688    3.832957688    8[6-(6,8),27-(8,8)]
    65    2.064092824    2.064092824    2.064092824    8[6-(6,8)]
    66      3.6718622      3.6718622      3.6718622    8[6-(6,8)]
    67     0.80149556     0.80149556     0.80149556    8[6-(6,8),27-(8,8)]
    68    1.319253728    1.319253728    1.319253728    8[6-(6,8),27-(8,8,8)]
    69    6.585005608    6.585005608    6.585005608    8[6-(6,8),27-(8)]
    70    5.780665848    5.780665848    5.780665848    8[6-(6,8),27-(8,8)]
    71    6.343476144    6.343476144    6.343476144    8[6-(6,8),27-(8,8),27-(8,8)]
    72    8.424292864    8.424292864    8.424292864    8[6-(6,8)]
    73     7.57581112     7.57581112     7.57581112    8[6-(6,8),27-(8,8)]
    74    9.521357688    9.521357688    9.521357688    8[6-(6,8),27-(8,8,8)]
    75    7.752492824    7.752492824    7.752492824    8[6-(6,8)]
    76      9.3602622      9.3602622      9.3602622    8[6-(6,8)]
    77     6.48989556     6.48989556     6.48989556    8[6-(6,8),27-(8,8)]
    78    7.007653728    7.007653728    7.007653728    8[6-(6,8),27-(8,8,8)]
    79   10.480194392   10.480194392   10.480194392    8[6-(6,8),27-(8)]
    80   11.284534152   11.284534152   11.284534152    8[6-(6,8),27-(8,8,8)]
    81   10.721723856   10.721723856   10.721723856    8[6-(6,8),27-(8,8),27-(8,8,8)]
    82    8.640907136    8.640907136    8.640907136    8[6-(6,8)]
    83     9.48938888     9.48938888     9.48938888    8[6-(6,8),27-(8,8)]
    84    7.543842312    7.543842312    7.543842312    8[6-(6,8),27-(8,8,8)]
    85    9.312707176    9.312707176    9.312707176    8[6-(6,8)]
    86      7.7049378      7.7049378      7.7049378    8[6-(6,8)]
    87    10.57530444    10.57530444    10.57530444    8[6-(6,8),27-(8,8)]
    88   10.057546272   10.057546272   10.057546272    8[6-(6,8),27-(8,8,8)]
    89    4.791794392    4.791794392    4.791794392    8[6-(6,8),27-(8)]
    90    5.596134152    5.596134152    5.596134152    8[6-(6,8),27-(8,8,8)]
    91    5.033323856    5.033323856    5.033323856    8[6-(6,8),27-(8,8),27-(8,8,8)]
    92    2.952507136    2.952507136    2.952507136    8[6-(6,8)]
    93     3.80098888     3.80098888     3.80098888    8[6-(6,8),27-(8,8)]
    94    1.855442312    1.855442312    1.855442312    8[6-(6,8),27-(8,8,8)]
    95    3.624307176    3.624307176    3.624307176    8[6-(6,8)]
    96      2.0165378      2.0165378      2.0165378    8[6-(6,8)]
    97     4.88690444     4.88690444     4.88690444    8[6-(6),27-(8,8)]
