# Supplementary material for: A collection of forcefield precursors for metal–organic frameworks
Source: RSC Adv. 2019 Nov 13;9(63):36492–507. doi: 10.1039/c9ra07327b (PMC9075174; doi:10.1039/c9ra07327b)
Supplement: RA-009-C9RA07327B-s3286 [file RA-009-C9RA07327B-s3286.txt]

WOWHIZ_charged

12.4122    0.00000000    0.00000000
6.2060733    12.47896724    0.00000000
0.04441508    -9.75e-06    24.94896047

     1  16.6238588078  16.6238588078  16.6238588078    23[8-(0),8-(23),8-(23),8-(27)]
     2  16.7485351536  16.7485351536  16.7485351536    23[8-(23),8-(23),8-(27),8-(27)]
     3  13.2424720909  13.2424720909  13.2424720909    23[8-(23),8-(23),8-(27),8-(27)]
     4  10.9892808804  10.9892808804  10.9892808804    23[8-(0),8-(0),8-(23),8-(23)]
     5  10.5361570637  10.5361570637  10.5361570637    23[8-(23),8-(23),8-(27),8-(27)]
     6  7.02749366823  7.02749366823  7.02749366823    23[8-(23),8-(23),8-(27),8-(27)]
     7  4.56116141521  4.56116141521  4.56116141521    23[8-(0),8-(0),8-(23),8-(23)]
     8  4.23342762059  4.23342762059  4.23342762059    23[8-(23),8-(23),8-(27),8-(27)]
     9  13.1837181041  13.1837181041  13.1837181041    23[8-(23),8-(23),8-(27),8-(27)]
    10   12.328241414   12.328241414   12.328241414    23[8-(0),8-(23),8-(23),8-(27)]
    11  10.4399881692  10.4399881692  10.4399881692    23[8-(0),8-(23),8-(23),8-(27)]
    12  10.5646587692  10.5646587692  10.5646587692    23[8-(23),8-(23),8-(27),8-(27)]
    13  7.05859543621  7.05859543621  7.05859543621    23[8-(23),8-(23),8-(27),8-(27)]
    14  4.80540101315  4.80540101315  4.80540101315    23[8-(0),8-(0),8-(23),8-(23)]
    15  4.35226472654  4.35226472654  4.35226472654    23[8-(23),8-(23),8-(27),8-(27)]
    16  13.2558014464  13.2558014464  13.2558014464    23[8-(23),8-(23),8-(27),8-(27)]
    17  10.7894602104  10.7894602104  10.7894602104    23[8-(0),8-(0),8-(23),8-(23)]
    18   10.461719132   10.461719132   10.461719132    23[8-(23),8-(23),8-(27),8-(27)]
    19  6.99980946071  6.99980946071  6.99980946071    23[8-(23),8-(23),8-(27),8-(27)]
    20  6.14432806394  6.14432806394  6.14432806394    23[8-(23),8-(23),8-(27)]
    21  5.67949240761  5.67949240761  5.67949240761    27[7-(6,6),7-(6,6),8-(23),8-(23),8-(6),8-(6)]
    22  5.67084571613  5.67084571613  5.67084571613    27[7-(6,6),7-(6,6),8-(0),8-(23),8-(6),8-(6)]
    23  11.8175044168  11.8175044168  11.8175044168    27[7-(6,6),7-(6,6),8-(0),8-(23),8-(6),8-(6)]
    24  5.67538079828  5.67538079828  5.67538079828    27[7-(6,6),7-(6,6),8-(23),8-(23),8-(6),8-(6)]
    25   11.787748261   11.787748261   11.787748261    27[7-(6,6),7-(6,6),8-(23),8-(23),8-(6),8-(6)]
    26  11.8059187562  11.8059187562  11.8059187562    27[7-(6,6),7-(6,6),8-(23),8-(23),8-(6),8-(6)]
    27  5.57275427668  5.57275427668  5.57275427668    27[7-(6,6),7-(6,6),8-(23),8-(23),8-(6),8-(6)]
    28  11.8423056361  11.8423056361  11.8423056361    27[7-(6,6),7-(6,6),8-(23),8-(23),8-(6),8-(6)]
    29  11.9078017685  11.9078017685  11.9078017685    27[7-(6,6),7-(6,6),8-(23),8-(23),8-(6),8-(6)]
    30  11.8991300805  11.8991300805  11.8991300805    27[7-(6,6),7-(6,6),8-(0),8-(23),8-(6),8-(6)]
    31  5.63363541327  5.63363541327  5.63363541327    27[7-(6,6),7-(6,6),8-(0),8-(23),8-(6),8-(6)]
    32  11.8592750589  11.8592750589  11.8592750589    27[7-(6,6),7-(6,6),8-(23),8-(23),8-(6),8-(6)]
    33  5.60384556207  5.60384556207  5.60384556207    27[7-(6,6),7-(6,6),8-(23),8-(23),8-(6),8-(6)]
    34  17.9897867943  17.9897867943  17.9897867943    27[7-(6,6),7-(6,6),8-(23),8-(23),8-(6),8-(6)]
    35   11.801072989   11.801072989   11.801072989    27[7-(6,6),7-(6,6),8-(23),8-(23),8-(6),8-(6)]
    36  5.65842089989  5.65842089989  5.65842089989    27[7-(6,6),7-(6,6),8-(23),8-(23),8-(6),8-(6)]
    37  15.2132926171  15.2132926171  15.2132926171    1[6-(6,7)]
    38  13.1835446577  13.1835446577  13.1835446577    1[6-(6,7)]
    39  2.27154319237  2.27154319237  2.27154319237    1[6-(6,7)]
    40  8.98687285352  8.98687285352  8.98687285352    1[6-(6,7)]
    41  6.90814728439  6.90814728439  6.90814728439    1[6-(6,7)]
    42  2.27356246294  2.27356246294  2.27356246294    1[6-(6,7)]
    43  2.70693454625  2.70693454625  2.70693454625    1[6-(6,7)]
    44  6.85627290484  6.85627290484  6.85627290484    1[6-(6,7)]
    45  8.45379911865  8.45379911865  8.45379911865    1[6-(6,7)]
    46  15.2585883757  15.2585883757  15.2585883757    1[6-(6,7)]
    47  13.1754096447  13.1754096447  13.1754096447    1[6-(6,7)]
    48   14.740466479   14.740466479   14.740466479    1[6-(6,7)]
    49  8.78035468128  8.78035468128  8.78035468128    1[6-(6,7)]
    50  6.78453932557  6.78453932557  6.78453932557    1[6-(6,7)]
    51  8.63366045875  8.63366045875  8.63366045875    1[6-(6,7)]
    52  8.86443766662  8.86443766662  8.86443766662    1[6-(6,7)]
    53  6.84811160262  6.84811160262  6.84811160262    1[6-(6,7)]
    54  14.7445291756  14.7445291756  14.7445291756    1[6-(6,7)]
    55  8.87283182224  8.87283182224  8.87283182224    1[6-(6,7)]
    56  6.88106440346  6.88106440346  6.88106440346    1[6-(6,7)]
    57  8.63229202712  8.63229202712  8.63229202712    1[6-(6,7)]
    58  8.91619404292  8.91619404292  8.91619404292    1[6-(6,7)]
    59   6.8852063047   6.8852063047   6.8852063047    1[6-(6,7)]
    60   8.6434615772   8.6434615772   8.6434615772    1[6-(6,7)]
    61  9.02940566798  9.02940566798  9.02940566798    1[6-(6,7)]
    62   6.9996535861   6.9996535861   6.9996535861    1[6-(6,7)]
    63  8.49983743577  8.49983743577  8.49983743577    1[6-(6,7)]
    64   2.8030051284   2.8030051284   2.8030051284    1[6-(6,7)]
    65 0.724279196148 0.724279196148 0.724279196148    1[6-(6,7)]
    66  8.50184362334  8.50184362334  8.50184362334    1[6-(6,7)]
    67  8.93521590957  8.93521590957  8.93521590957    1[6-(6,7)]
    68 0.672403406844 0.672403406844 0.672403406844    1[6-(6,7)]
    69  2.26991479681  2.26991479681  2.26991479681    1[6-(6,7)]
    70  9.03028807675  9.03028807675  9.03028807675    1[6-(6,7)]
    71   6.9471104458   6.9471104458   6.9471104458    1[6-(6,7)]
    72  8.55657943374  8.55657943374  8.55657943374    1[6-(6,7)]
    73  15.0086515199  15.0086515199  15.0086515199    1[6-(6,7)]
    74  13.0128325223  13.0128325223  13.0128325223    1[6-(6,7)]
    75   14.861944396   14.861944396   14.861944396    1[6-(6,7)]
    76  15.0483114687  15.0483114687  15.0483114687    1[6-(6,7)]
    77  13.0319831405  13.0319831405  13.0319831405    1[6-(6,7)]
    78   8.5606566552   8.5606566552   8.5606566552    1[6-(6,7)]
    79  15.0567133673  15.0567133673  15.0567133673    1[6-(6,7)]
    80    13.06495037    13.06495037    13.06495037    1[6-(6,7)]
    81   14.860601607   14.860601607   14.860601607    1[6-(6,7)]
    82   2.7323154776   2.7323154776   2.7323154776    1[6-(6,7)]
    83  13.1135248131  13.1135248131  13.1135248131    1[6-(6,7)]
    84  14.8717670346  14.8717670346  14.8717670346    1[6-(6,7)]
    85  15.1267555931  15.1267555931  15.1267555931    6[1-(0),6-(1,7),7-(6,27)]
    86  13.9026652089  13.9026652089  13.9026652089    6[1-(0),6-(1,7),7-(6,27)]
    87  2.37043913425  2.37043913425  2.37043913425    6[1-(0),6-(6,7),7-(6,27)]
    88  3.61187985863  3.61187985863  3.61187985863    6[6-(1,7),6-(8,8),7-(6,27)]
    89  4.80926599148  4.80926599148  4.80926599148    6[6-(6,7),8-(27),8-(27)]
    90  8.88423116082  8.88423116082  8.88423116082    6[1-(0),6-(1,7),7-(6,27)]
    91  7.64145279478  7.64145279478  7.64145279478    6[1-(0),6-(1,7),7-(6,27)]
    92  8.56736488406  8.56736488406  8.56736488406    6[1-(0),6-(6,7),7-(6,27)]
    93  3.61882678587  3.61882678587  3.61882678587    6[6-(1,7),6-(8,8),7-(6,27)]
    94  4.80312077742  4.80312077742  4.80312077742    6[6-(6,7),8-(27),8-(27)]
    95  8.83321194252  8.83321194252  8.83321194252    6[1-(0),6-(1,7),7-(6,27)]
    96  7.61813436044  7.61813436044  7.61813436044    6[1-(0),6-(1,7),7-(6,27)]
    97  8.52344759111  8.52344759111  8.52344759111    6[1-(0),6-(6,7),7-(6,27)]
    98  9.78789413683  9.78789413683  9.78789413683    6[6-(1,7),6-(8,8),7-(6,27)]
    99  10.9985180083  10.9985180083  10.9985180083    6[6-(6,7),8-(27),8-(27)]
   100  15.1663495493  15.1663495493  15.1663495493    6[1-(0),6-(1,7),7-(6,27)]
   101  13.9030335003  13.9030335003  13.9030335003    6[1-(0),6-(1,7),7-(6,27)]
   102  14.8128592167  14.8128592167  14.8128592167    6[1-(0),6-(6,7),7-(6,27)]
   103  16.0725849524  16.0725849524  16.0725849524    6[6-(1,7),6-(8,8),7-(6,27)]
   104   4.8294440595   4.8294440595   4.8294440595    6[6-(6,7),8-(27),8-(27)]
   105  8.76677149832  8.76677149832  8.76677149832    6[1-(0),6-(1,7),7-(6,27)]
   106  7.56972824864  7.56972824864  7.56972824864    6[1-(0),6-(1,7),7-(6,27)]
   107  8.63992937471  8.63992937471  8.63992937471    6[1-(0),6-(6,7),7-(6,27)]
   108  9.84081606627  9.84081606627  9.84081606627    6[6-(1,7),6-(8,8),7-(6,27)]
   109  11.1355049691  11.1355049691  11.1355049691    6[6-(6,7),8-(27),8-(27)]
   110   8.8344613366   8.8344613366   8.8344613366    6[1-(0),6-(1,7),7-(6,27)]
   111  7.60308980973  7.60308980973  7.60308980973    6[1-(0),6-(1,7),7-(6,27)]
   112  14.7682994057  14.7682994057  14.7682994057    6[1-(0),6-(6,7),7-(6,27)]
   113   16.015573522   16.015573522   16.015573522    6[6-(1,7),6-(8,8),7-(6,27)]
   114  17.2757777878  17.2757777878  17.2757777878    6[6-(6,7),8-(27),8-(27)]
   115  8.84305657104  8.84305657104  8.84305657104    6[1-(0),6-(1,7),7-(6,27)]
   116  7.62983704929  7.62983704929  7.62983704929    6[1-(0),6-(1,7),7-(6,27)]
   117  8.64962402515  8.64962402515  8.64962402515    6[1-(0),6-(6,7),7-(6,27)]
   118  9.84426966732  9.84426966732  9.84426966732    6[6-(1,7),6-(8,8),7-(6,27)]
   119  11.1188263722  11.1188263722  11.1188263722    6[6-(6,7),8-(27),8-(27)]
   120  8.86442628109  8.86442628109  8.86442628109    6[1-(0),6-(1,7),7-(6,27)]
   121  7.65322497167  7.65322497167  7.65322497167    6[1-(0),6-(1,7),7-(6,27)]
   122  8.67424861586  8.67424861586  8.67424861586    6[1-(0),6-(6,7),7-(6,27)]
   123  9.87064869046  9.87064869046  9.87064869046    6[6-(1,7),6-(8,8),7-(6,27)]
   124  11.1463803724  11.1463803724  11.1463803724    6[6-(6,7),8-(27),8-(27)]
   125  8.94286476718  8.94286476718  8.94286476718    6[1-(0),6-(1,7),7-(6,27)]
   126  7.71877186249  7.71877186249  7.71877186249    6[1-(0),6-(1,7),7-(6,27)]
   127  8.59873722245  8.59873722245  8.59873722245    6[1-(0),6-(6,7),7-(6,27)]
   128  9.84018064887  9.84018064887  9.84018064887    6[6-(1,7),6-(8,8),7-(6,27)]
   129  11.0375633321  11.0375633321  11.0375633321    6[6-(6,7),8-(27),8-(27)]
   130  2.70036416194  2.70036416194  2.70036416194    6[1-(0),6-(1,7),7-(6,27)]
   131   1.4575853153   1.4575853153   1.4575853153    6[1-(0),6-(1,7),7-(6,27)]
   132   2.3834990493   2.3834990493   2.3834990493    6[1-(0),6-(6,7),7-(6,27)]
   133  9.84710826667  9.84710826667  9.84710826667    6[6-(1,7),6-(8,8),7-(6,27)]
   134  11.0314043942  11.0314043942  11.0314043942    6[6-(6,7),8-(27),8-(27)]
   135    2.649342829    2.649342829    2.649342829    6[1-(0),6-(1,7),7-(6,27)]
   136  1.43426266236  1.43426266236  1.43426266236    6[1-(0),6-(1,7),7-(6,27)]
   137  2.33956722087  2.33956722087  2.33956722087    6[1-(0),6-(6,7),7-(6,27)]
   138  3.60401639387  3.60401639387  3.60401639387    6[6-(1,7),6-(8,8),7-(6,27)]
   139  4.81463725353  4.81463725353  4.81463725353    6[6-(6,7),8-(27),8-(27)]
   140  8.93804871632  8.93804871632  8.93804871632    6[1-(0),6-(1,7),7-(6,27)]
   141   7.6747334897   7.6747334897   7.6747334897    6[1-(0),6-(1,7),7-(6,27)]
   142   8.6289724919   8.6289724919   8.6289724919    6[1-(0),6-(6,7),7-(6,27)]
   143  9.88869720229  9.88869720229  9.88869720229    6[6-(1,7),6-(8,8),7-(6,27)]
   144  11.0577542161  11.0577542161  11.0577542161    6[6-(6,7),8-(27),8-(27)]
   145  14.9950659126  14.9950659126  14.9950659126    6[1-(0),6-(1,7),7-(6,27)]
   146  13.7980202599  13.7980202599  13.7980202599    6[1-(0),6-(1,7),7-(6,27)]
   147  14.8682161208  14.8682161208  14.8682161208    6[1-(0),6-(6,7),7-(6,27)]
   148   16.069105493   16.069105493   16.069105493    6[6-(1,7),6-(8,8),7-(6,27)]
   149  17.3637928579  17.3637928579  17.3637928579    6[6-(6,7),8-(27),8-(27)]
   150  15.0183320735  15.0183320735  15.0183320735    6[1-(0),6-(1,7),7-(6,27)]
   151  13.7869591475  13.7869591475  13.7869591475    6[1-(0),6-(1,7),7-(6,27)]
   152  8.58442995038  8.58442995038  8.58442995038    6[1-(0),6-(6,7),7-(6,27)]
   153  9.78729031102  9.78729031102  9.78729031102    6[6-(1,7),6-(8,8),7-(6,27)]
   154  11.0474910525  11.0474910525  11.0474910525    6[6-(6,7),8-(27),8-(27)]
   155  15.0269407861  15.0269407861  15.0269407861    6[1-(0),6-(1,7),7-(6,27)]
   156  13.8137238169  13.8137238169  13.8137238169    6[1-(0),6-(1,7),7-(6,27)]
   157  14.8335157803  14.8335157803  14.8335157803    6[1-(0),6-(6,7),7-(6,27)]
   158  3.61595885924  3.61595885924  3.61595885924    6[6-(1,7),6-(8,8),7-(6,27)]
   159  4.89051679228  4.89051679228  4.89051679228    6[6-(6,7),8-(27),8-(27)]
   160  2.68054436225  2.68054436225  2.68054436225    6[1-(0),6-(1,7),7-(6,27)]
   161   13.881541344   13.881541344   13.881541344    6[1-(0),6-(1,7),7-(6,27)]
   162  14.9025572345  14.9025572345  14.9025572345    6[1-(0),6-(6,7),7-(6,27)]
   163  3.68675875094  3.68675875094  3.68675875094    6[6-(1,7),6-(8,8),7-(6,27)]
   164  4.96248682308  4.96248682308  4.96248682308    6[6-(6,7),8-(27),8-(27)]
   165   3.7628484465   3.7628484465   3.7628484465    7[6-(1,6),6-(6,6),27-(7,8,8,8,8)]
   166  13.6932614931  13.6932614931  13.6932614931    7[6-(1,6),6-(1,6),27-(7,8,8,8,8)]
   167  3.76544605462  3.76544605462  3.76544605462    7[6-(1,6),6-(6,6),27-(7,8,8,8,8)]
   168  7.48369365795  7.48369365795  7.48369365795    7[6-(1,6),6-(1,6),27-(7,8,8,8,8)]
   169  9.95590468972  9.95590468972  9.95590468972    7[6-(1,6),6-(6,6),27-(7,8,8,8,8)]
   170  7.49497668641  7.49497668641  7.49497668641    7[6-(1,6),6-(1,6),27-(7,8,8,8,8)]
   171  3.84643038833  3.84643038833  3.84643038833    7[6-(1,6),6-(6,6),27-(7,8,8,8,8)]
   172   13.738013256   13.738013256   13.738013256    7[6-(1,6),6-(1,6),27-(7,8,8,8,8)]
   173  9.92352488932  9.92352488932  9.92352488932    7[6-(1,6),6-(6,6),27-(7,8,8,8,8)]
   174  7.49318998284  7.49318998284  7.49318998284    7[6-(1,6),6-(1,6),27-(7,8,8,8,8)]
   175  9.91473283452  9.91473283452  9.91473283452    7[6-(1,6),6-(6,6),27-(7,8,8,8,8)]
   176  13.7101365651  13.7101365651  13.7101365651    7[6-(1,6),6-(1,6),27-(7,8,8,8,8)]
   177  9.93915741623  9.93915741623  9.93915741623    7[6-(1,6),6-(6,6),27-(7,8,8,8,8)]
   178  7.52371177252  7.52371177252  7.52371177252    7[6-(1,6),6-(1,6),27-(7,8,8,8,8)]
   179  9.98740340228  9.98740340228  9.98740340228    7[6-(1,6),6-(6,6),27-(7,8,8,8,8)]
   180   7.5711444994   7.5711444994   7.5711444994    7[6-(1,6),6-(1,6),27-(7,8,8,8,8)]
   181  9.99115479034  9.99115479034  9.99115479034    7[6-(1,6),6-(6,6),27-(7,8,8,8,8)]
   182   7.5093627426   7.5093627426   7.5093627426    7[6-(1,6),6-(1,6),27-(7,8,8,8,8)]
   183  9.99372709754  9.99372709754  9.99372709754    7[6-(1,6),6-(6,6),27-(7,8,8,8,8)]
   184  1.29982657363  1.29982657363  1.29982657363    7[6-(1,6),6-(1,6),27-(7,8,8,8,8)]
   185   3.7720324256   3.7720324256   3.7720324256    7[6-(1,6),6-(6,6),27-(7,8,8,8,8)]
   186  13.7232991464  13.7232991464  13.7232991464    7[6-(1,6),6-(1,6),27-(7,8,8,8,8)]
   187  10.0303280388  10.0303280388  10.0303280388    7[6-(1,6),6-(6,6),27-(7,8,8,8,8)]
   188  7.55412793026  7.55412793026  7.55412793026    7[6-(1,6),6-(1,6),27-(7,8,8,8,8)]
   189  16.1518181608  16.1518181608  16.1518181608    7[6-(1,6),6-(6,6),27-(7,8,8,8,8)]
   190  13.7214781707  13.7214781707  13.7214781707    7[6-(1,6),6-(1,6),27-(7,8,8,8,8)]
   191   16.098600613   16.098600613   16.098600613    7[6-(1,6),6-(6,6),27-(7,8,8,8,8)]
   192  7.48185497755  7.48185497755  7.48185497755    7[6-(1,6),6-(1,6),27-(7,8,8,8,8)]
   193  16.1230428488  16.1230428488  16.1230428488    7[6-(1,6),6-(6,6),27-(7,8,8,8,8)]
   194  13.7076021499  13.7076021499  13.7076021499    7[6-(1,6),6-(1,6),27-(7,8,8,8,8)]
   195  3.80351809788  3.80351809788  3.80351809788    7[6-(1,6),6-(6,6),27-(7,8,8,8,8)]
   196  13.7994561832  13.7994561832  13.7994561832    7[6-(1,6),6-(1,6),27-(7,8,8,8,8)]
   197  5.84242141039  5.84242141039  5.84242141039    8[6-(6,8),27-(7,7,8,8,8)]
   198  12.6788962749  12.6788962749  12.6788962749    8[27-(7,7,8,8,8)]
   199  4.65307022899  4.65307022899  4.65307022899    8[6-(6,8),27-(7,7,8,8,8)]
   200  5.16082398744  5.16082398744  5.16082398744    8[27-(7,7,8,8,8)]
   201   5.8210069325   5.8210069325   5.8210069325    8[6-(6,8),27-(7,7,8,8,8)]
   202  4.66260576904  4.66260576904  4.66260576904    8[6-(6,8),27-(7,7,8,8,8)]
   203  12.0382325844  12.0382325844  12.0382325844    8[6-(6,8),27-(7,7,8,8,8)]
   204  10.9101853821  10.9101853821  10.9101853821    8[6-(6,8),27-(7,7,8,8,8)]
   205  5.82604479476  5.82604479476  5.82604479476    8[6-(6,8),27-(7,7,8,8,8)]
   206  4.70308346471  4.70308346471  4.70308346471    8[6-(6,8),27-(7,7,8,8,8)]
   207  12.1612464328  12.1612464328  12.1612464328    8[6-(6,8),27-(7,7,8,8,8)]
   208  11.0502468699  11.0502468699  11.0502468699    8[6-(6,8),27-(7,7,8,8,8)]
   209  5.90386353572  5.90386353572  5.90386353572    8[6-(6,8),27-(7,7,8,8,8)]
   210  17.1246844484  17.1246844484  17.1246844484    8[6-(6,8),27-(7,7,8,8,8)]
   211  12.1285392936  12.1285392936  12.1285392936    8[6-(6,8),27-(7,7,8,8,8)]
   212  11.0415023427  11.0415023427  11.0415023427    8[6-(6,8),27-(7,7,8,8,8)]
   213   12.165041389   12.165041389   12.165041389    8[6-(6,8),27-(7,7,8,8,8)]
   214  11.0460991286  11.0460991286  11.0460991286    8[6-(6,8),27-(7,7,8,8,8)]
   215  17.4428015752  17.4428015752  17.4428015752    8[23-(8,8,8),27-(7,7,8,8,8)]
   216  15.0421269621  15.0421269621  15.0421269621    8[23-(8,8,8)]
   217  16.9881316701  16.9881316701  16.9881316701    8[23-(8,8,8),23-(8,8,8)]
   218  10.7842765606  10.7842765606  10.7842765606    8[23-(8,8,8),23-(8,8,8)]
   219  11.2324140409  11.2324140409  11.2324140409    8[23-(8,8,8),27-(7,7,8,8,8)]
   220  5.11871694294  5.11871694294  5.11871694294    8[23-(8,8,8),27-(7,7,8,8,8)]
   221  15.0061867762  15.0061867762  15.0061867762    8[23-(8,8,8),23-(8,8,8)]
   222  12.6616741151  12.6616741151  12.6616741151    8[23-(8,8,8),27-(7,7,8,8,8)]
   223  12.8463133747  12.8463133747  12.8463133747    8[23-(8,8,8),27-(7,7,8,8,8)]
   224  12.4532469434  12.4532469434  12.4532469434    8[23-(8,8,8),23-(8,8,8)]
   225  10.8738160646  10.8738160646  10.8738160646    8[23-(8,8,8)]
   226  9.67529901436  9.67529901436  9.67529901436    8[23-(8,8,8)]
   227  11.0675608139  11.0675608139  11.0675608139    8[23-(8,8,8),23-(8,8,8)]
   228  10.9866340456  10.9866340456  10.9866340456    8[23-(8,8,8),27-(7,7,8,8,8)]
   229  11.2922440673  11.2922440673  11.2922440673    8[23-(8,8,8),27-(7,7,8,8,8)]
   230  8.76456421638  8.76456421638  8.76456421638    8[23-(8,8,8),23-(8,8,8)]
   231  6.75606364594  6.75606364594  6.75606364594    8[23-(8,8,8),27-(7,7,8,8,8)]
   232  6.41791780991  6.41791780991  6.41791780991    8[23-(8,8,8),27-(7,7,8,8,8)]
   233  6.24071813553  6.24071813553  6.24071813553    8[23-(8,8,8),23-(8,8,8)]
   234  4.44730405939  4.44730405939  4.44730405939    8[23-(8,8,8)]
   235   3.4522910231   3.4522910231   3.4522910231    8[23-(8,8,8)]
   236  4.36314251504  4.36314251504  4.36314251504    8[23-(8,8,8),23-(8,8,8)]
   237  5.04111851543  5.04111851543  5.04111851543    8[23-(8,8,8),27-(7,7,8,8,8)]
   238  4.98682892309  4.98682892309  4.98682892309    8[23-(8,8,8),27-(7,7,8,8,8)]
   239  2.52129521865  2.52129521865  2.52129521865    8[23-(8,8,8),23-(8,8,8)]
   240  12.8799071211  12.8799071211  12.8799071211    8[23-(8,8,8),27-(7,7,8,8,8)]
   241  12.4350593138  12.4350593138  12.4350593138    8[23-(8,8,8),27-(7,7,8,8,8)]
   242  12.5880484371  12.5880484371  12.5880484371    8[23-(8,8,8),23-(8,8,8)]
   243  12.2800108902  12.2800108902  12.2800108902    8[23-(8,8,8),27-(7,7,8,8,8)]
   244 0.962443535852 0.962443535852 0.962443535852    8[23-(8,8,8)]
   245  12.0707218268  12.0707218268  12.0707218268    8[6-(6,8),27-(7,7,8,8,8)]
   246  6.49502636043  6.49502636043  6.49502636043    8[27-(7,7,8,8,8)]
   247  10.8813625073  10.8813625073  10.8813625073    8[6-(6,8),27-(7,7,8,8,8)]
   248  11.3891077217  11.3891077217  11.3891077217    8[27-(7,7,8,8,8)]
   249   12.049291895   12.049291895   12.049291895    8[6-(6,8),27-(7,7,8,8,8)]
   250  10.8908891936  10.8908891936  10.8908891936    8[6-(6,8),27-(7,7,8,8,8)]
   251  5.85435462784  5.85435462784  5.85435462784    8[6-(6,8),27-(7,7,8,8,8)]
   252   4.7262991379   4.7262991379   4.7262991379    8[6-(6,8),27-(7,7,8,8,8)]
   253   12.054353296   12.054353296   12.054353296    8[6-(6,8),27-(7,7,8,8,8)]
   254  10.9313937708  10.9313937708  10.9313937708    8[6-(6,8),27-(7,7,8,8,8)]
   255  5.97733692755  5.97733692755  5.97733692755    8[6-(6,8),27-(7,7,8,8,8)]
   256  17.2785313411  17.2785313411  17.2785313411    8[6-(6,8),27-(7,7,8,8,8)]
   257  12.0877783596  12.0877783596  12.0877783596    8[6-(6,8),27-(7,7,8,8,8)]
   258  10.9408086386  10.9408086386  10.9408086386    8[6-(6,8),27-(7,7,8,8,8)]
   259  5.90022679804  5.90022679804  5.90022679804    8[6-(6,8),27-(7,7,8,8,8)]
   260  4.85761140995  4.85761140995  4.85761140995    8[6-(6,8),27-(7,7,8,8,8)]
   261  5.98114991159  5.98114991159  5.98114991159    8[6-(6,8),27-(7,7,8,8,8)]
   262  4.86220083734  4.86220083734  4.86220083734    8[6-(6,8),27-(7,7,8,8,8)]
   263   11.258926011   11.258926011   11.258926011    8[23-(8,8,8),27-(7,7,8,8,8)]
   264  8.85825556304  8.85825556304  8.85825556304    8[23-(8,8,8)]
   265  10.8042603886  10.8042603886  10.8042603886    8[23-(8,8,8),23-(8,8,8)]
   266  17.0125596327  17.0125596327  17.0125596327    8[23-(8,8),23-(8,8,8)]
   267  17.4162880245  17.4162880245  17.4162880245    8[23-(8,8,8),27-(7,7,8,8,8)]
   268  11.3470346076  11.3470346076  11.3470346076    8[23-(8,8,8),27-(7,7,8,8,8)]
   269  8.82230895848  8.82230895848  8.82230895848    8[23-(8,8,8),23-(8,8,8)]
   270  6.47779520804  6.47779520804  6.47779520804    8[23-(8,8,8),27-(7,7,8,8,8)]
   271  6.66244362041  6.66244362041  6.66244362041    8[23-(8,8,8),27-(7,7,8,8,8)]
   272  6.26936643427  6.26936643427  6.26936643427    8[23-(8,8,8),23-(8,8,8)]
   273  4.68994258295  4.68994258295  4.68994258295    8[23-(8,8,8)]
   274  3.49141821692  3.49141821692  3.49141821692    8[23-(8,8,8)]
   275  4.88367574451  4.88367574451  4.88367574451    8[23-(8,8,8),23-(8,8,8)]
   276  4.80273830686  4.80273830686  4.80273830686    8[23-(8,8,8),27-(7,7,8,8,8)]
   277  5.10834893729  5.10834893729  5.10834893729    8[23-(8,8,8),27-(7,7,8,8,8)]
   278  14.9928712971  14.9928712971  14.9928712971    8[23-(8,8,8),23-(8,8,8)]
   279  12.9843719763  12.9843719763  12.9843719763    8[23-(8,8,8),27-(7,7,8,8,8)]
   280   12.646231523   12.646231523   12.646231523    8[23-(8,8,8),27-(7,7,8,8,8)]
   281  12.4690196734  12.4690196734  12.4690196734    8[23-(8,8,8),23-(8,8,8)]
   282  10.6755970105  10.6755970105  10.6755970105    8[23-(8,8,8)]
   283  9.68059442994  9.68059442994  9.68059442994    8[23-(8,8,8)]
   284  10.5914397488  10.5914397488  10.5914397488    8[23-(8,8,8),23-(8,8,8)]
   285  11.2249966215  11.2249966215  11.2249966215    8[23-(8,8,8),27-(7,7,8,8,8)]
   286  11.2151148574  11.2151148574  11.2151148574    8[23-(8,8,8),27-(7,7,8,8,8)]
   287  8.74958520073  8.74958520073  8.74958520073    8[23-(8,8,8),23-(8,8,8)]
   288  6.69600536953  6.69600536953  6.69600536953    8[23-(8,8,8),27-(7,7,8,8,8)]
   289  6.20673313715  6.20673313715  6.20673313715    8[23-(8,8,8),27-(7,7,8,8,8)]
   290  6.40413605888  6.40413605888  6.40413605888    8[23-(8,8),23-(8,8,8)]
   291  6.09610355292  6.09610355292  6.09610355292    8[23-(8,8),27-(7,7,8,8,8)]
