# Supplementary material for: A collection of forcefield precursors for metal–organic frameworks
Source: RSC Adv. 2019 Nov 13;9(63):36492–507. doi: 10.1039/c9ra07327b (PMC9075174; doi:10.1039/c9ra07327b)
Supplement: RA-009-C9RA07327B-s3287 [file RA-009-C9RA07327B-s3287.txt]

WUQRAC_clean_h

35.1571    0.00000000    0.00000000
0.0    35.1571    0.00000000
0.0    0.0    35.1571

     1     22.4653869     22.4653869     22.4653869    6[7-(26),41-(6,6,6,6,6,6,6)]
     2     20.3208038     20.3208038     20.3208038    6[7-(0),41-(6,6,6,6,6,6,6)]
     3     24.0474564     24.0474564     24.0474564    6[1-(0),6-(1,6),7-(6,26)]
     4     24.3638703     24.3638703     24.3638703    6[1-(0),6-(1,6),6-(1,7)]
     5     24.8209126     24.8209126     24.8209126    6[1-(0),6-(1,6),6-(1,6)]
     6     24.7505984     24.7505984     24.7505984    6[1-(0),6-(1,6),6-(1,7)]
     7     24.4341845     24.4341845     24.4341845    6[1-(0),6-(1,6),7-(6,26)]
     8     21.5161452     21.5161452     21.5161452    6[1-(0),6-(1,6),7-(6)]
     9      20.391118      20.391118      20.391118    6[1-(0),6-(1,6),6-(1,7)]
    10     19.4067192     19.4067192     19.4067192    6[1-(0),6-(1,6),6-(6,6)]
    11     19.7231331     19.7231331     19.7231331    6[6-(1,1),6-(1,6),6-(1,7)]
    12     20.9536316     20.9536316     20.9536316    6[1-(0),6-(6,6),7-(6)]
    13     18.7738914     18.7738914     18.7738914    6[1-(0),1-(0),6-(6,6)]
    14      4.8868369      4.8868369      4.8868369    6[7-(26),41-(6,6,6,6,6,6,6)]
    15      2.7422538      2.7422538      2.7422538    6[7-(0),41-(6,6,6,6,6,6,6)]
    16      6.4689064      6.4689064      6.4689064    6[1-(0),6-(1,6),7-(6,26)]
    17      6.7853203      6.7853203      6.7853203    6[1-(0),6-(1,6),6-(1,7)]
    18      7.2423626      7.2423626      7.2423626    6[1-(0),6-(1,6),6-(1,6)]
    19      7.1720484      7.1720484      7.1720484    6[1-(0),6-(1,6),6-(1,7)]
    20      6.8556345      6.8556345      6.8556345    6[1-(0),6-(1,6),7-(6,26)]
    21      3.9375952      3.9375952      3.9375952    6[1-(0),6-(1,6),7-(6)]
    22       2.812568       2.812568       2.812568    6[1-(0),6-(1,6),6-(1,7)]
    23      1.8281692      1.8281692      1.8281692    6[1-(0),6-(1,6),6-(6,6)]
    24      2.1445831      2.1445831      2.1445831    6[6-(1,1),6-(1,6),6-(1,7)]
    25      3.3750816      3.3750816      3.3750816    6[1-(0),6-(6,6),7-(6)]
    26      1.1953414      1.1953414      1.1953414    6[1-(0),1-(0),6-(6,6)]
    27     30.2702631     30.2702631     30.2702631    6[7-(26),41-(6,6,6,6,6,6,6)]
    28     32.4148462     32.4148462     32.4148462    6[7-(0),41-(6,6,6,6,6,6,6)]
    29     28.6881936     28.6881936     28.6881936    6[1-(0),6-(1,6),7-(6,26)]
    30     28.3717797     28.3717797     28.3717797    6[1-(0),6-(1,6),6-(1,7)]
    31     27.9147374     27.9147374     27.9147374    6[1-(0),6-(1,6),6-(1,6)]
    32     27.9850516     27.9850516     27.9850516    6[1-(0),6-(1,6),6-(1,7)]
    33     28.3014655     28.3014655     28.3014655    6[1-(0),6-(1,6),7-(6,26)]
    34     31.2195048     31.2195048     31.2195048    6[1-(0),6-(1,6),7-(6)]
    35      32.344532      32.344532      32.344532    6[1-(0),6-(1,6),6-(1,7)]
    36     33.3289308     33.3289308     33.3289308    6[1-(0),6-(1,6),6-(6,6)]
    37     33.0125169     33.0125169     33.0125169    6[6-(1,1),6-(1,6),6-(1,7)]
    38     31.7820184     31.7820184     31.7820184    6[1-(0),6-(6,6),7-(6)]
    39     33.9617586     33.9617586     33.9617586    6[1-(0),1-(0),6-(6,6)]
    40     12.6917131     12.6917131     12.6917131    6[7-(26),41-(6,6,6,6,6,6,6)]
    41     14.8362962     14.8362962     14.8362962    6[7-(0),41-(6,6,6,6,6,6,6)]
    42     11.1096436     11.1096436     11.1096436    6[1-(0),6-(1,6),7-(6,26)]
    43     10.7932297     10.7932297     10.7932297    6[1-(0),6-(1,6),6-(1,7)]
    44     10.3361874     10.3361874     10.3361874    6[1-(0),6-(1,6),6-(1,6)]
    45     10.4065016     10.4065016     10.4065016    6[1-(0),6-(1,6),6-(1,7)]
    46     10.7229155     10.7229155     10.7229155    6[1-(0),6-(1,6),7-(6,26)]
    47     13.6409548     13.6409548     13.6409548    6[1-(0),6-(1,6),7-(6)]
    48      14.765982      14.765982      14.765982    6[1-(0),6-(1,6),6-(1,7)]
    49     15.7503808     15.7503808     15.7503808    6[1-(0),6-(1,6),6-(6,6)]
    50     15.4339669     15.4339669     15.4339669    6[6-(1,1),6-(1,6),6-(1,7)]
    51     14.2034684     14.2034684     14.2034684    6[1-(0),6-(6,6),7-(6)]
    52     16.3832086     16.3832086     16.3832086    6[1-(0),1-(0),6-(6,6)]
    53     12.6917131     12.6917131     12.6917131    6[7-(26),41-(6,6,6,6,6,6,6)]
    54     14.8362962     14.8362962     14.8362962    6[7-(0),41-(6,6,6,6,6,6,6)]
    55     11.1096436     11.1096436     11.1096436    6[1-(0),6-(1,6),7-(6,26)]
    56     10.7932297     10.7932297     10.7932297    6[1-(0),6-(1,6),6-(1,7)]
    57     10.3361874     10.3361874     10.3361874    6[1-(0),6-(1,6),6-(1,6)]
    58     10.4065016     10.4065016     10.4065016    6[1-(0),6-(1,6),6-(1,7)]
    59     10.7229155     10.7229155     10.7229155    6[1-(0),6-(1,6),7-(6,26)]
    60     13.6409548     13.6409548     13.6409548    6[1-(0),6-(1,6),7-(6)]
    61      14.765982      14.765982      14.765982    6[1-(0),6-(1,6),6-(1,7)]
    62     15.7503808     15.7503808     15.7503808    6[1-(0),6-(1,6),6-(6,6)]
    63     15.4339669     15.4339669     15.4339669    6[6-(1,1),6-(1,6),6-(1,7)]
    64     14.2034684     14.2034684     14.2034684    6[1-(0),6-(6,6),7-(6)]
    65     16.3832086     16.3832086     16.3832086    6[1-(0),1-(0),6-(6,6)]
    66     30.2702631     30.2702631     30.2702631    6[7-(26),41-(6,6,6,6,6,6,6)]
    67     32.4148462     32.4148462     32.4148462    6[7-(0),41-(6,6,6,6,6,6,6)]
    68     28.6881936     28.6881936     28.6881936    6[1-(0),6-(1,6),7-(6,26)]
    69     28.3717797     28.3717797     28.3717797    6[1-(0),6-(1,6),6-(1,7)]
    70     27.9147374     27.9147374     27.9147374    6[1-(0),6-(1,6),6-(1,6)]
    71     27.9850516     27.9850516     27.9850516    6[1-(0),6-(1,6),6-(1,7)]
    72     28.3014655     28.3014655     28.3014655    6[1-(0),6-(1,6),7-(6,26)]
    73     31.2195048     31.2195048     31.2195048    6[1-(0),6-(1,6),7-(6)]
    74      32.344532      32.344532      32.344532    6[1-(0),6-(1,6),6-(1,7)]
    75     33.3289308     33.3289308     33.3289308    6[1-(0),6-(1,6),6-(6,6)]
    76     33.0125169     33.0125169     33.0125169    6[6-(1,1),6-(1,6),6-(1,7)]
    77     31.7820184     31.7820184     31.7820184    6[1-(0),6-(6,6),7-(6)]
    78     33.9617586     33.9617586     33.9617586    6[1-(0),1-(0),6-(6,6)]
    79      4.8868369      4.8868369      4.8868369    6[7-(26),41-(6,6,6,6,6,6,6)]
    80      2.7422538      2.7422538      2.7422538    6[7-(0),41-(6,6,6,6,6,6,6)]
    81      6.4689064      6.4689064      6.4689064    6[1-(0),6-(1,6),7-(6,26)]
    82      6.7853203      6.7853203      6.7853203    6[1-(0),6-(1,6),6-(1,7)]
    83      7.2423626      7.2423626      7.2423626    6[1-(0),6-(1,6),6-(1,6)]
    84      7.1720484      7.1720484      7.1720484    6[1-(0),6-(1,6),6-(1,7)]
    85      6.8556345      6.8556345      6.8556345    6[1-(0),6-(1,6),7-(6,26)]
    86      3.9375952      3.9375952      3.9375952    6[1-(0),6-(1,6),7-(6)]
    87       2.812568       2.812568       2.812568    6[1-(0),6-(1,6),6-(1,7)]
    88      1.8281692      1.8281692      1.8281692    6[1-(0),6-(1,6),6-(6,6)]
    89      2.1445831      2.1445831      2.1445831    6[6-(1,1),6-(1,6),6-(1,7)]
    90      3.3750816      3.3750816      3.3750816    6[1-(0),6-(6,6),7-(6)]
    91      1.1953414      1.1953414      1.1953414    6[1-(0),1-(0),6-(6,6)]
    92     22.4653869     22.4653869     22.4653869    6[7-(26),41-(6,6,6,6,6,6,6)]
    93     20.3208038     20.3208038     20.3208038    6[7-(0),41-(6,6,6,6,6,6,6)]
    94     24.0474564     24.0474564     24.0474564    6[1-(0),6-(1,6),7-(6,26)]
    95     24.3638703     24.3638703     24.3638703    6[1-(0),6-(1,6),6-(1,7)]
    96     24.8209126     24.8209126     24.8209126    6[1-(0),6-(1,6),6-(1,6)]
    97     24.7505984     24.7505984     24.7505984    6[1-(0),6-(1,6),6-(1,7)]
    98     24.4341845     24.4341845     24.4341845    6[1-(0),6-(1,6),7-(6,26)]
    99     21.5161452     21.5161452     21.5161452    6[1-(0),6-(1,6),7-(6)]
   100      20.391118      20.391118      20.391118    6[1-(0),6-(1,6),6-(1,7)]
   101     19.4067192     19.4067192     19.4067192    6[1-(0),6-(1,6),6-(6,6)]
   102     19.7231331     19.7231331     19.7231331    6[6-(1,1),6-(1,6),6-(1,7)]
   103     20.9536316     20.9536316     20.9536316    6[1-(0),6-(6,6),7-(6)]
   104     18.7738914     18.7738914     18.7738914    6[1-(0),1-(0),6-(6,6)]
   105       10.54713       10.54713       10.54713    6[7-(26),41-(6,6,6,6,6,6,6)]
   106      9.9143022      9.9143022      9.9143022    6[7-(0),41-(6,6,6,6,6,6,6)]
   107      15.469124      15.469124      15.469124    6[1-(0),6-(1,6),7-(6,26)]
   108     15.9613234     15.9613234     15.9613234    6[1-(0),6-(1,6),6-(1,7)]
   109     15.0472388     15.0472388     15.0472388    6[1-(0),6-(1,6),6-(1,6)]
   110     13.6761119     13.6761119     13.6761119    6[1-(0),6-(1,6),6-(1,7)]
   111     13.1487554     13.1487554     13.1487554    6[1-(0),6-(1,6),7-(6,26)]
   112     14.8011391     14.8011391     14.8011391    6[1-(0),6-(1,6),7-(6)]
   113      15.469124      15.469124      15.469124    6[1-(0),6-(1,6),6-(1,7)]
   114     15.1878672     15.1878672     15.1878672    6[1-(0),6-(1,6),6-(6,6)]
   115     14.3792539     14.3792539     14.3792539    6[6-(1,1),6-(1,6),6-(1,7)]
   116     13.9925258     13.9925258     13.9925258    6[1-(0),6-(6,6),7-(6)]
   117     13.8870545     13.8870545     13.8870545    6[1-(0),1-(0),6-(6,6)]
   118       28.12568       28.12568       28.12568    6[7-(26),41-(6,6,6,6,6,6,6)]
   119     27.4928522     27.4928522     27.4928522    6[7-(0),41-(6,6,6,6,6,6,6)]
   120      33.047674      33.047674      33.047674    6[1-(0),6-(1,6),7-(6,26)]
   121     33.5398734     33.5398734     33.5398734    6[1-(0),6-(1,6),6-(1,7)]
   122     32.6257888     32.6257888     32.6257888    6[1-(0),6-(1,6),6-(1,6)]
   123     31.2546619     31.2546619     31.2546619    6[1-(0),6-(1,6),6-(1,7)]
   124     30.7273054     30.7273054     30.7273054    6[1-(0),6-(1,6),7-(6,26)]
   125     32.3796891     32.3796891     32.3796891    6[1-(0),6-(1,6),7-(6)]
   126      33.047674      33.047674      33.047674    6[1-(0),6-(1,6),6-(1,7)]
   127     32.7664172     32.7664172     32.7664172    6[1-(0),6-(1,6),6-(6,6)]
   128     31.9578039     31.9578039     31.9578039    6[6-(1,1),6-(1,6),6-(1,7)]
   129     31.5710758     31.5710758     31.5710758    6[1-(0),6-(6,6),7-(6)]
   130     31.4656045     31.4656045     31.4656045    6[1-(0),1-(0),6-(6,6)]
   131       28.12568       28.12568       28.12568    6[7-(26),41-(6,6,6,6,6,6,6)]
   132     27.4928522     27.4928522     27.4928522    6[7-(0),41-(6,6,6,6,6,6,6)]
   133      33.047674      33.047674      33.047674    6[1-(0),6-(1,6),7-(6,26)]
   134     33.5398734     33.5398734     33.5398734    6[1-(0),6-(1,6),6-(1,7)]
   135     32.6257888     32.6257888     32.6257888    6[1-(0),6-(1,6),6-(1,6)]
   136     31.2546619     31.2546619     31.2546619    6[1-(0),6-(1,6),6-(1,7)]
   137     30.7273054     30.7273054     30.7273054    6[1-(0),6-(1,6),7-(6,26)]
   138     32.3796891     32.3796891     32.3796891    6[1-(0),6-(1,6),7-(6)]
   139      33.047674      33.047674      33.047674    6[1-(0),6-(1,6),6-(1,7)]
   140     32.7664172     32.7664172     32.7664172    6[1-(0),6-(1,6),6-(6,6)]
   141     31.9578039     31.9578039     31.9578039    6[6-(1,1),6-(1,6),6-(1,7)]
   142     31.5710758     31.5710758     31.5710758    6[1-(0),6-(6,6),7-(6)]
   143     31.4656045     31.4656045     31.4656045    6[1-(0),1-(0),6-(6,6)]
   144       10.54713       10.54713       10.54713    6[7-(26),41-(6,6,6,6,6,6,6)]
   145      9.9143022      9.9143022      9.9143022    6[7-(0),41-(6,6,6,6,6,6,6)]
   146      15.469124      15.469124      15.469124    6[1-(0),6-(1,6),7-(6,26)]
   147     15.9613234     15.9613234     15.9613234    6[1-(0),6-(1,6),6-(1,7)]
   148     15.0472388     15.0472388     15.0472388    6[1-(0),6-(1,6),6-(1,6)]
   149     13.6761119     13.6761119     13.6761119    6[1-(0),6-(1,6),6-(1,7)]
   150     13.1487554     13.1487554     13.1487554    6[1-(0),6-(1,6),7-(6,26)]
   151     14.8011391     14.8011391     14.8011391    6[1-(0),6-(1,6),7-(6)]
   152      15.469124      15.469124      15.469124    6[1-(0),6-(1,6),6-(1,7)]
   153     15.1878672     15.1878672     15.1878672    6[1-(0),6-(1,6),6-(6,6)]
   154     14.3792539     14.3792539     14.3792539    6[6-(1,1),6-(1,6),6-(1,7)]
   155     13.9925258     13.9925258     13.9925258    6[1-(0),6-(6,6),7-(6)]
   156     13.8870545     13.8870545     13.8870545    6[1-(0),1-(0),6-(6,6)]
   157        7.03142        7.03142        7.03142    6[7-(26),41-(6,6,6,6,6,6,6)]
   158      7.6642478      7.6642478      7.6642478    6[7-(0),41-(6,6,6,6,6,6,6)]
   159       2.109426       2.109426       2.109426    6[1-(0),6-(1,6),7-(6,26)]
   160      1.6172266      1.6172266      1.6172266    6[1-(0),6-(1,6),6-(1,7)]
   161      2.5313112      2.5313112      2.5313112    6[1-(0),6-(1,6),6-(1,6)]
   162      3.9024381      3.9024381      3.9024381    6[1-(0),6-(1,6),6-(1,7)]
   163      4.4297946      4.4297946      4.4297946    6[1-(0),6-(1,6),7-(6,26)]
   164      2.7774109      2.7774109      2.7774109    6[1-(0),6-(1,6),7-(6)]
   165       2.109426       2.109426       2.109426    6[1-(0),6-(1,6),6-(1,7)]
   166      2.3906828      2.3906828      2.3906828    6[1-(0),6-(1,6),6-(6,6)]
   167      3.1992961      3.1992961      3.1992961    6[6-(1,1),6-(1,6),6-(1,7)]
   168      3.5860242      3.5860242      3.5860242    6[1-(0),6-(6,6),7-(6)]
   169      3.6914955      3.6914955      3.6914955    6[1-(0),1-(0),6-(6,6)]
   170       24.60997       24.60997       24.60997    6[7-(26),41-(6,6,6,6,6,6,6)]
   171     25.2427978     25.2427978     25.2427978    6[7-(0),41-(6,6,6,6,6,6,6)]
   172      19.687976      19.687976      19.687976    6[1-(0),6-(1,6),7-(6,26)]
   173     19.1957766     19.1957766     19.1957766    6[1-(0),6-(1,6),6-(1,7)]
   174     20.1098612     20.1098612     20.1098612    6[1-(0),6-(1,6),6-(1,6)]
   175     21.4809881     21.4809881     21.4809881    6[1-(0),6-(1,6),6-(1,7)]
   176     22.0083446     22.0083446     22.0083446    6[1-(0),6-(1,6),7-(6,26)]
   177     20.3559609     20.3559609     20.3559609    6[1-(0),6-(1,6),7-(6)]
   178      19.687976      19.687976      19.687976    6[1-(0),6-(1,6),6-(1,7)]
   179     19.9692328     19.9692328     19.9692328    6[1-(0),6-(1,6),6-(6,6)]
   180     20.7778461     20.7778461     20.7778461    6[6-(1,1),6-(1,6),6-(1,7)]
   181     21.1645742     21.1645742     21.1645742    6[1-(0),6-(6,6),7-(6)]
   182     21.2700455     21.2700455     21.2700455    6[1-(0),1-(0),6-(6,6)]
   183       24.60997       24.60997       24.60997    6[7-(26),41-(6,6,6,6,6,6,6)]
   184     25.2427978     25.2427978     25.2427978    6[7-(0),41-(6,6,6,6,6,6,6)]
   185      19.687976      19.687976      19.687976    6[1-(0),6-(1,6),7-(6,26)]
   186     19.1957766     19.1957766     19.1957766    6[1-(0),6-(1,6),6-(1,7)]
   187     20.1098612     20.1098612     20.1098612    6[1-(0),6-(1,6),6-(1,6)]
   188     21.4809881     21.4809881     21.4809881    6[1-(0),6-(1,6),6-(1,7)]
   189     22.0083446     22.0083446     22.0083446    6[1-(0),6-(1,6),7-(6,26)]
   190     20.3559609     20.3559609     20.3559609    6[1-(0),6-(1,6),7-(6)]
   191      19.687976      19.687976      19.687976    6[1-(0),6-(1,6),6-(1,7)]
   192     19.9692328     19.9692328     19.9692328    6[1-(0),6-(1,6),6-(6,6)]
   193     20.7778461     20.7778461     20.7778461    6[6-(1,1),6-(1,6),6-(1,7)]
   194     21.1645742     21.1645742     21.1645742    6[1-(0),6-(6,6),7-(6)]
   195     21.2700455     21.2700455     21.2700455    6[1-(0),1-(0),6-(6,6)]
   196        7.03142        7.03142        7.03142    6[7-(26),41-(6,6,6,6,6,6,6)]
   197      7.6642478      7.6642478      7.6642478    6[7-(0),41-(6,6,6,6,6,6,6)]
   198       2.109426       2.109426       2.109426    6[1-(0),6-(1,6),7-(6,26)]
   199      1.6172266      1.6172266      1.6172266    6[1-(0),6-(1,6),6-(1,7)]
   200      2.5313112      2.5313112      2.5313112    6[1-(0),6-(1,6),6-(1,6)]
   201      3.9024381      3.9024381      3.9024381    6[1-(0),6-(1,6),6-(1,7)]
   202      4.4297946      4.4297946      4.4297946    6[1-(0),6-(1,6),7-(6,26)]
   203      2.7774109      2.7774109      2.7774109    6[1-(0),6-(1,6),7-(6)]
   204       2.109426       2.109426       2.109426    6[1-(0),6-(1,6),6-(1,7)]
   205      2.3906828      2.3906828      2.3906828    6[1-(0),6-(1,6),6-(6,6)]
   206      3.1992961      3.1992961      3.1992961    6[6-(1,1),6-(1,6),6-(1,7)]
   207      3.5860242      3.5860242      3.5860242    6[1-(0),6-(6,6),7-(6)]
   208      3.6914955      3.6914955      3.6914955    6[1-(0),1-(0),6-(6,6)]
   209     16.4535228     16.4535228     16.4535228    6[7-(26),41-(6,6,6,6,6,6,6)]
   210     16.7699367     16.7699367     16.7699367    6[7-(0),41-(6,6,6,6,6,6,6)]
   211     17.6137071     17.6137071     17.6137071    6[1-(0),6-(1,6),7-(6,26)]
   212     18.8090485     18.8090485     18.8090485    6[1-(0),6-(1,6),6-(1,7)]
   213      19.687976      19.687976      19.687976    6[1-(0),6-(1,6),6-(1,6)]
   214     19.4067192     19.4067192     19.4067192    6[1-(0),6-(1,6),6-(1,7)]
   215     18.2465349     18.2465349     18.2465349    6[1-(0),6-(1,6),7-(6,26)]
   216     13.9925258     13.9925258     13.9925258    6[1-(0),6-(1,6),7-(6)]
   217       14.06284       14.06284       14.06284    6[1-(0),6-(1,6),6-(1,7)]
   218     14.9769246     14.9769246     14.9769246    6[1-(0),6-(1,6),6-(6,6)]
   219     15.9261663     15.9261663     15.9261663    6[6-(1,1),6-(1,6),6-(1,7)]
   220     15.9613234     15.9613234     15.9613234    6[1-(0),6-(6,6),7-(6)]
   221     16.7699367     16.7699367     16.7699367    6[1-(0),1-(0),6-(6,6)]
   222     34.0320728     34.0320728     34.0320728    6[7-(26),41-(6,6,6,6,6,6,6)]
   223     34.3484867     34.3484867     34.3484867    6[7-(0),41-(6,6,6,6,6,6,6)]
   224      0.0351571      0.0351571      0.0351571    6[1-(0),6-(1,6),7-(6,26)]
   225      1.2304985      1.2304985      1.2304985    6[1-(0),6-(1,6),6-(1,7)]
   226       2.109426       2.109426       2.109426    6[1-(0),6-(1,6),6-(1,6)]
   227      1.8281692      1.8281692      1.8281692    6[1-(0),6-(1,6),6-(1,7)]
   228      0.6679849      0.6679849      0.6679849    6[1-(0),6-(1,6),7-(6,26)]
   229     31.5710758     31.5710758     31.5710758    6[1-(0),6-(1,6),7-(6)]
   230       31.64139       31.64139       31.64139    6[1-(0),6-(1,6),6-(1,7)]
   231     32.5554746     32.5554746     32.5554746    6[1-(0),6-(1,6),6-(6,6)]
   232     33.5047163     33.5047163     33.5047163    6[6-(1,1),6-(1,6),6-(1,7)]
   233     33.5398734     33.5398734     33.5398734    6[1-(0),6-(6,6),7-(6)]
   234     34.3484867     34.3484867     34.3484867    6[1-(0),1-(0),6-(6,6)]
   235     18.7035772     18.7035772     18.7035772    6[7-(26),41-(6,6,6,6,6,6,6)]
   236     18.3871633     18.3871633     18.3871633    6[7-(0),41-(6,6,6,6,6,6,6)]
   237     17.5433929     17.5433929     17.5433929    6[1-(0),6-(1,6),7-(6,26)]
   238     16.3480515     16.3480515     16.3480515    6[1-(0),6-(1,6),6-(1,7)]
   239      15.469124      15.469124      15.469124    6[1-(0),6-(1,6),6-(1,6)]
   240     15.7503808     15.7503808     15.7503808    6[1-(0),6-(1,6),6-(1,7)]
   241     16.9105651     16.9105651     16.9105651    6[1-(0),6-(1,6),7-(6,26)]
   242     21.1645742     21.1645742     21.1645742    6[1-(0),6-(1,6),7-(6)]
   243       21.09426       21.09426       21.09426    6[1-(0),6-(1,6),6-(1,7)]
   244     20.1801754     20.1801754     20.1801754    6[1-(0),6-(1,6),6-(6,6)]
   245     19.2309337     19.2309337     19.2309337    6[6-(1,1),6-(1,6),6-(1,7)]
   246     19.1957766     19.1957766     19.1957766    6[1-(0),6-(6,6),7-(6)]
   247     18.3871633     18.3871633     18.3871633    6[1-(0),1-(0),6-(6,6)]
   248      1.1250272      1.1250272      1.1250272    6[7-(26),41-(6,6,6,6,6,6,6)]
   249      0.8086133      0.8086133      0.8086133    6[7-(0),41-(6,6,6,6,6,6,6)]
   250     35.1219429     35.1219429     35.1219429    6[1-(0),6-(1,6),7-(6,26)]
   251     33.9266015     33.9266015     33.9266015    6[1-(0),6-(1,6),6-(1,7)]
   252      33.047674      33.047674      33.047674    6[1-(0),6-(1,6),6-(1,6)]
   253     33.3289308     33.3289308     33.3289308    6[1-(0),6-(1,6),6-(1,7)]
   254     34.4891151     34.4891151     34.4891151    6[1-(0),6-(1,6),7-(6,26)]
   255      3.5860242      3.5860242      3.5860242    6[1-(0),6-(1,6),7-(6)]
   256        3.51571        3.51571        3.51571    6[1-(0),6-(1,6),6-(1,7)]
   257      2.6016254      2.6016254      2.6016254    6[1-(0),6-(1,6),6-(6,6)]
   258      1.6523837      1.6523837      1.6523837    6[6-(1,1),6-(1,6),6-(1,7)]
   259      1.6172266      1.6172266      1.6172266    6[1-(0),6-(6,6),7-(6)]
   260      0.8086133      0.8086133      0.8086133    6[1-(0),1-(0),6-(6,6)]
   261     34.0320728     34.0320728     34.0320728    6[7-(26),41-(6,6,6,6,6,6,6)]
   262     34.3484867     34.3484867     34.3484867    6[7-(0),41-(6,6,6,6,6,6,6)]
   263      0.0351571      0.0351571      0.0351571    6[1-(0),6-(1,6),7-(6,26)]
   264      1.2304985      1.2304985      1.2304985    6[1-(0),6-(1,6),6-(1,7)]
   265       2.109426       2.109426       2.109426    6[1-(0),6-(1,6),6-(1,6)]
   266      1.8281692      1.8281692      1.8281692    6[1-(0),6-(1,6),6-(1,7)]
   267      0.6679849      0.6679849      0.6679849    6[1-(0),6-(1,6),7-(6,26)]
   268     31.5710758     31.5710758     31.5710758    6[1-(0),6-(1,6),7-(6)]
   269       31.64139       31.64139       31.64139    6[1-(0),6-(1,6),6-(1,7)]
   270     32.5554746     32.5554746     32.5554746    6[1-(0),6-(1,6),6-(6,6)]
   271     33.5047163     33.5047163     33.5047163    6[6-(1,1),6-(1,6),6-(1,7)]
   272     33.5398734     33.5398734     33.5398734    6[1-(0),6-(6,6),7-(6)]
   273     34.3484867     34.3484867     34.3484867    6[1-(0),1-(0),6-(6,6)]
   274     16.4535228     16.4535228     16.4535228    6[7-(26),41-(6,6,6,6,6,6,6)]
   275     16.7699367     16.7699367     16.7699367    6[7-(0),41-(6,6,6,6,6,6,6)]
   276     17.6137071     17.6137071     17.6137071    6[1-(0),6-(1,6),7-(6,26)]
   277     18.8090485     18.8090485     18.8090485    6[1-(0),6-(1,6),6-(1,7)]
   278      19.687976      19.687976      19.687976    6[1-(0),6-(1,6),6-(1,6)]
   279     19.4067192     19.4067192     19.4067192    6[1-(0),6-(1,6),6-(1,7)]
   280     18.2465349     18.2465349     18.2465349    6[1-(0),6-(1,6),7-(6,26)]
   281     13.9925258     13.9925258     13.9925258    6[1-(0),6-(1,6),7-(6)]
   282       14.06284       14.06284       14.06284    6[1-(0),6-(1,6),6-(1,7)]
   283     14.9769246     14.9769246     14.9769246    6[1-(0),6-(1,6),6-(6,6)]
   284     15.9261663     15.9261663     15.9261663    6[6-(1,1),6-(1,6),6-(1,7)]
   285     15.9613234     15.9613234     15.9613234    6[1-(0),6-(6,6),7-(6)]
   286     16.7699367     16.7699367     16.7699367    6[1-(0),1-(0),6-(6,6)]
   287      1.1250272      1.1250272      1.1250272    6[7-(26),41-(6,6,6,6,6,6,6)]
   288      0.8086133      0.8086133      0.8086133    6[7-(0),41-(6,6,6,6,6,6,6)]
   289     35.1219429     35.1219429     35.1219429    6[1-(0),6-(1,6),7-(6,26)]
   290     33.9266015     33.9266015     33.9266015    6[1-(0),6-(1,6),6-(1,7)]
   291      33.047674      33.047674      33.047674    6[1-(0),6-(1,6),6-(1,6)]
   292     33.3289308     33.3289308     33.3289308    6[1-(0),6-(1,6),6-(1,7)]
   293     34.4891151     34.4891151     34.4891151    6[1-(0),6-(1,6),7-(6,26)]
   294      3.5860242      3.5860242      3.5860242    6[1-(0),6-(1,6),7-(6)]
   295        3.51571        3.51571        3.51571    6[1-(0),6-(1,6),6-(1,7)]
   296      2.6016254      2.6016254      2.6016254    6[1-(0),6-(1,6),6-(6,6)]
   297      1.6523837      1.6523837      1.6523837    6[6-(1,1),6-(1,6),6-(1,7)]
   298      1.6172266      1.6172266      1.6172266    6[1-(0),6-(6,6),7-(6)]
   299      0.8086133      0.8086133      0.8086133    6[1-(0),1-(0),6-(6,6)]
   300     18.7035772     18.7035772     18.7035772    6[7-(26),41-(6,6,6,6,6,6,6)]
   301     18.3871633     18.3871633     18.3871633    6[7-(0),41-(6,6,6,6,6,6,6)]
   302     17.5433929     17.5433929     17.5433929    6[1-(0),6-(1,6),7-(6,26)]
   303     16.3480515     16.3480515     16.3480515    6[1-(0),6-(1,6),6-(1,7)]
   304      15.469124      15.469124      15.469124    6[1-(0),6-(1,6),6-(1,6)]
   305     15.7503808     15.7503808     15.7503808    6[1-(0),6-(1,6),6-(1,7)]
   306     16.9105651     16.9105651     16.9105651    6[1-(0),6-(1,6),7-(6,26)]
   307     21.1645742     21.1645742     21.1645742    6[1-(0),6-(1,6),7-(6)]
   308       21.09426       21.09426       21.09426    6[1-(0),6-(1,6),6-(1,7)]
   309     20.1801754     20.1801754     20.1801754    6[1-(0),6-(1,6),6-(6,6)]
   310     19.2309337     19.2309337     19.2309337    6[6-(1,1),6-(1,6),6-(1,7)]
   311     19.1957766     19.1957766     19.1957766    6[1-(0),6-(6,6),7-(6)]
   312     18.3871633     18.3871633     18.3871633    6[1-(0),1-(0),6-(6,6)]
   313      7.6642478      7.6642478      7.6642478    6[7-(26),41-(6,6,6,6,6,6,6)]
   314      7.9806617      7.9806617      7.9806617    6[7-(0),41-(6,6,6,6,6,6,6)]
   315      8.8244321      8.8244321      8.8244321    6[1-(0),6-(1,6),7-(6,26)]
   316     10.0197735     10.0197735     10.0197735    6[1-(0),6-(1,6),6-(1,7)]
   317      10.898701      10.898701      10.898701    6[1-(0),6-(1,6),6-(1,6)]
   318     10.6174442     10.6174442     10.6174442    6[1-(0),6-(1,6),6-(1,7)]
   319      9.4572599      9.4572599      9.4572599    6[1-(0),6-(1,6),7-(6,26)]
   320      5.2032508      5.2032508      5.2032508    6[1-(0),6-(1,6),7-(6)]
   321       5.273565       5.273565       5.273565    6[1-(0),6-(1,6),6-(1,7)]
   322      6.1876496      6.1876496      6.1876496    6[1-(0),6-(1,6),6-(6,6)]
   323      7.1368913      7.1368913      7.1368913    6[6-(1,1),6-(1,6),6-(1,7)]
   324      7.1720484      7.1720484      7.1720484    6[1-(0),6-(6,6),7-(6)]
   325      7.9806617      7.9806617      7.9806617    6[1-(0),1-(0),6-(6,6)]
   326     25.2427978     25.2427978     25.2427978    6[7-(26),41-(6,6,6,6,6,6,6)]
   327     25.5592117     25.5592117     25.5592117    6[7-(0),41-(6,6,6,6,6,6,6)]
   328     26.4029821     26.4029821     26.4029821    6[1-(0),6-(1,6),7-(6,26)]
   329     27.5983235     27.5983235     27.5983235    6[1-(0),6-(1,6),6-(1,7)]
   330      28.477251      28.477251      28.477251    6[1-(0),6-(1,6),6-(1,6)]
   331     28.1959942     28.1959942     28.1959942    6[1-(0),6-(1,6),6-(1,7)]
   332     27.0358099     27.0358099     27.0358099    6[1-(0),6-(1,6),7-(6,26)]
   333     22.7818008     22.7818008     22.7818008    6[1-(0),6-(1,6),7-(6)]
   334      22.852115      22.852115      22.852115    6[1-(0),6-(1,6),6-(1,7)]
   335     23.7661996     23.7661996     23.7661996    6[1-(0),6-(1,6),6-(6,6)]
   336     24.7154413     24.7154413     24.7154413    6[6-(1,1),6-(1,6),6-(1,7)]
   337     24.7505984     24.7505984     24.7505984    6[1-(0),6-(6,6),7-(6)]
   338     25.5592117     25.5592117     25.5592117    6[1-(0),1-(0),6-(6,6)]
   339      9.9143022      9.9143022      9.9143022    6[7-(26),41-(6,6,6,6,6,6,6)]
   340      9.5978883      9.5978883      9.5978883    6[7-(0),41-(6,6,6,6,6,6,6)]
   341      8.7541179      8.7541179      8.7541179    6[1-(0),6-(1,6),7-(6,26)]
   342      7.5587765      7.5587765      7.5587765    6[1-(0),6-(1,6),6-(1,7)]
   343       6.679849       6.679849       6.679849    6[1-(0),6-(1,6),6-(1,6)]
   344      6.9611058      6.9611058      6.9611058    6[1-(0),6-(1,6),6-(1,7)]
   345      8.1212901      8.1212901      8.1212901    6[1-(0),6-(1,6),7-(6,26)]
   346     12.3752992     12.3752992     12.3752992    6[1-(0),6-(1,6),7-(6)]
   347      12.304985      12.304985      12.304985    6[1-(0),6-(1,6),6-(1,7)]
   348     11.3909004     11.3909004     11.3909004    6[1-(0),6-(1,6),6-(6,6)]
   349     10.4416587     10.4416587     10.4416587    6[6-(1,1),6-(1,6),6-(1,7)]
   350     10.4065016     10.4065016     10.4065016    6[1-(0),6-(6,6),7-(6)]
   351      9.5978883      9.5978883      9.5978883    6[1-(0),1-(0),6-(6,6)]
   352     27.4928522     27.4928522     27.4928522    6[7-(26),41-(6,6,6,6,6,6,6)]
   353     27.1764383     27.1764383     27.1764383    6[7-(0),41-(6,6,6,6,6,6,6)]
   354     26.3326679     26.3326679     26.3326679    6[1-(0),6-(1,6),7-(6,26)]
   355     25.1373265     25.1373265     25.1373265    6[1-(0),6-(1,6),6-(1,7)]
   356      24.258399      24.258399      24.258399    6[1-(0),6-(1,6),6-(1,6)]
   357     24.5396558     24.5396558     24.5396558    6[1-(0),6-(1,6),6-(1,7)]
   358     25.6998401     25.6998401     25.6998401    6[1-(0),6-(1,6),7-(6,26)]
   359     29.9538492     29.9538492     29.9538492    6[1-(0),6-(1,6),7-(6)]
   360      29.883535      29.883535      29.883535    6[1-(0),6-(1,6),6-(1,7)]
   361     28.9694504     28.9694504     28.9694504    6[1-(0),6-(1,6),6-(6,6)]
   362     28.0202087     28.0202087     28.0202087    6[6-(1,1),6-(1,6),6-(1,7)]
   363     27.9850516     27.9850516     27.9850516    6[1-(0),6-(6,6),7-(6)]
   364     27.1764383     27.1764383     27.1764383    6[1-(0),1-(0),6-(6,6)]
   365     25.2427978     25.2427978     25.2427978    6[7-(26),41-(6,6,6,6,6,6,6)]
   366     25.5592117     25.5592117     25.5592117    6[7-(0),41-(6,6,6,6,6,6,6)]
   367     26.4029821     26.4029821     26.4029821    6[1-(0),6-(1,6),7-(6,26)]
   368     27.5983235     27.5983235     27.5983235    6[1-(0),6-(1,6),6-(1,7)]
   369      28.477251      28.477251      28.477251    6[1-(0),6-(1,6),6-(1,6)]
   370     28.1959942     28.1959942     28.1959942    6[1-(0),6-(1,6),6-(1,7)]
   371     27.0358099     27.0358099     27.0358099    6[1-(0),6-(1,6),7-(6,26)]
   372     22.7818008     22.7818008     22.7818008    6[1-(0),6-(1,6),7-(6)]
   373      22.852115      22.852115      22.852115    6[1-(0),6-(1,6),6-(1,7)]
   374     23.7661996     23.7661996     23.7661996    6[1-(0),6-(1,6),6-(6,6)]
   375     24.7154413     24.7154413     24.7154413    6[6-(1,1),6-(1,6),6-(1,7)]
   376     24.7505984     24.7505984     24.7505984    6[1-(0),6-(6,6),7-(6)]
   377     25.5592117     25.5592117     25.5592117    6[1-(0),1-(0),6-(6,6)]
   378      7.6642478      7.6642478      7.6642478    6[7-(26),41-(6,6,6,6,6,6,6)]
   379      7.9806617      7.9806617      7.9806617    6[7-(0),41-(6,6,6,6,6,6,6)]
   380      8.8244321      8.8244321      8.8244321    6[1-(0),6-(1,6),7-(6,26)]
   381     10.0197735     10.0197735     10.0197735    6[1-(0),6-(1,6),6-(1,7)]
   382      10.898701      10.898701      10.898701    6[1-(0),6-(1,6),6-(1,6)]
   383     10.6174442     10.6174442     10.6174442    6[1-(0),6-(1,6),6-(1,7)]
   384      9.4572599      9.4572599      9.4572599    6[1-(0),6-(1,6),7-(6,26)]
   385      5.2032508      5.2032508      5.2032508    6[1-(0),6-(1,6),7-(6)]
   386       5.273565       5.273565       5.273565    6[1-(0),6-(1,6),6-(1,7)]
   387      6.1876496      6.1876496      6.1876496    6[1-(0),6-(1,6),6-(6,6)]
   388      7.1368913      7.1368913      7.1368913    6[6-(1,1),6-(1,6),6-(1,7)]
   389      7.1720484      7.1720484      7.1720484    6[1-(0),6-(6,6),7-(6)]
   390      7.9806617      7.9806617      7.9806617    6[1-(0),1-(0),6-(6,6)]
   391     27.4928522     27.4928522     27.4928522    6[7-(26),41-(6,6,6,6,6,6,6)]
   392     27.1764383     27.1764383     27.1764383    6[7-(0),41-(6,6,6,6,6,6,6)]
   393     26.3326679     26.3326679     26.3326679    6[1-(0),6-(1,6),7-(6,26)]
   394     25.1373265     25.1373265     25.1373265    6[1-(0),6-(1,6),6-(1,7)]
   395      24.258399      24.258399      24.258399    6[1-(0),6-(1,6),6-(1,6)]
   396     24.5396558     24.5396558     24.5396558    6[1-(0),6-(1,6),6-(1,7)]
   397     25.6998401     25.6998401     25.6998401    6[1-(0),6-(1,6),7-(6,26)]
   398     29.9538492     29.9538492     29.9538492    6[1-(0),6-(1,6),7-(6)]
   399      29.883535      29.883535      29.883535    6[1-(0),6-(1,6),6-(1,7)]
   400     28.9694504     28.9694504     28.9694504    6[1-(0),6-(1,6),6-(6,6)]
   401     28.0202087     28.0202087     28.0202087    6[6-(1,1),6-(1,6),6-(1,7)]
   402     27.9850516     27.9850516     27.9850516    6[1-(0),6-(6,6),7-(6)]
   403     27.1764383     27.1764383     27.1764383    6[1-(0),1-(0),6-(6,6)]
   404      9.9143022      9.9143022      9.9143022    6[7-(26),41-(6,6,6,6,6,6,6)]
   405      9.5978883      9.5978883      9.5978883    6[7-(0),41-(6,6,6,6,6,6,6)]
   406      8.7541179      8.7541179      8.7541179    6[1-(0),6-(1,6),7-(6,26)]
   407      7.5587765      7.5587765      7.5587765    6[1-(0),6-(1,6),6-(1,7)]
   408       6.679849       6.679849       6.679849    6[1-(0),6-(1,6),6-(1,6)]
   409      6.9611058      6.9611058      6.9611058    6[1-(0),6-(1,6),6-(1,7)]
   410      8.1212901      8.1212901      8.1212901    6[1-(0),6-(1,6),7-(6,26)]
   411     12.3752992     12.3752992     12.3752992    6[1-(0),6-(1,6),7-(6)]
   412      12.304985      12.304985      12.304985    6[1-(0),6-(1,6),6-(1,7)]
   413     11.3909004     11.3909004     11.3909004    6[1-(0),6-(1,6),6-(6,6)]
   414     10.4416587     10.4416587     10.4416587    6[6-(1,1),6-(1,6),6-(1,7)]
   415     10.4065016     10.4065016     10.4065016    6[1-(0),6-(6,6),7-(6)]
   416      9.5978883      9.5978883      9.5978883    6[1-(0),1-(0),6-(6,6)]
   417     13.6761119     13.6761119     13.6761119    6[7-(26),41-(6,6,6,6,6,6,6)]
   418     11.5315288     11.5315288     11.5315288    6[7-(0),41-(6,6,6,6,6,6,6)]
   419     15.2581814     15.2581814     15.2581814    6[1-(0),6-(1,6),7-(6,26)]
   420     15.5745953     15.5745953     15.5745953    6[1-(0),6-(1,6),6-(1,7)]
   421     16.0316376     16.0316376     16.0316376    6[1-(0),6-(1,6),6-(1,6)]
   422     15.9613234     15.9613234     15.9613234    6[1-(0),6-(1,6),6-(1,7)]
   423     15.6449095     15.6449095     15.6449095    6[1-(0),6-(1,6),7-(6,26)]
   424     12.7268702     12.7268702     12.7268702    6[1-(0),6-(1,6),7-(6)]
   425      11.601843      11.601843      11.601843    6[1-(0),6-(1,6),6-(1,7)]
   426     10.6174442     10.6174442     10.6174442    6[1-(0),6-(1,6),6-(6,6)]
   427     10.9338581     10.9338581     10.9338581    6[6-(1,1),6-(1,6),6-(1,7)]
   428     12.1643566     12.1643566     12.1643566    6[1-(0),6-(6,6),7-(6)]
   429      9.9846164      9.9846164      9.9846164    6[1-(0),1-(0),6-(6,6)]
   430     31.2546619     31.2546619     31.2546619    6[7-(26),41-(6,6,6,6,6,6,6)]
   431     29.1100788     29.1100788     29.1100788    6[7-(0),41-(6,6,6,6,6,6,6)]
   432     32.8367314     32.8367314     32.8367314    6[1-(0),6-(1,6),7-(6,26)]
   433     33.1531453     33.1531453     33.1531453    6[1-(0),6-(1,6),6-(1,7)]
   434     33.6101876     33.6101876     33.6101876    6[1-(0),6-(1,6),6-(1,6)]
   435     33.5398734     33.5398734     33.5398734    6[1-(0),6-(1,6),6-(1,7)]
   436     33.2234595     33.2234595     33.2234595    6[1-(0),6-(1,6),7-(6,26)]
   437     30.3054202     30.3054202     30.3054202    6[1-(0),6-(1,6),7-(6)]
   438      29.180393      29.180393      29.180393    6[1-(0),6-(1,6),6-(1,7)]
   439     28.1959942     28.1959942     28.1959942    6[1-(0),6-(1,6),6-(6,6)]
   440     28.5124081     28.5124081     28.5124081    6[6-(1,1),6-(1,6),6-(1,7)]
   441     29.7429066     29.7429066     29.7429066    6[1-(0),6-(6,6),7-(6)]
   442     27.5631664     27.5631664     27.5631664    6[1-(0),1-(0),6-(6,6)]
   443     21.4809881     21.4809881     21.4809881    6[7-(26),41-(6,6,6,6,6,6,6)]
   444     23.6255712     23.6255712     23.6255712    6[7-(0),41-(6,6,6,6,6,6,6)]
   445     19.8989186     19.8989186     19.8989186    6[1-(0),6-(1,6),7-(6,26)]
   446     19.5825047     19.5825047     19.5825047    6[1-(0),6-(1,6),6-(1,7)]
   447     19.1254624     19.1254624     19.1254624    6[1-(0),6-(1,6),6-(1,6)]
   448     19.1957766     19.1957766     19.1957766    6[1-(0),6-(1,6),6-(1,7)]
   449     19.5121905     19.5121905     19.5121905    6[1-(0),6-(1,6),7-(6,26)]
   450     22.4302298     22.4302298     22.4302298    6[1-(0),6-(1,6),7-(6)]
   451      23.555257      23.555257      23.555257    6[1-(0),6-(1,6),6-(1,7)]
   452     24.5396558     24.5396558     24.5396558    6[1-(0),6-(1,6),6-(6,6)]
   453     24.2232419     24.2232419     24.2232419    6[6-(1,1),6-(1,6),6-(1,7)]
   454     22.9927434     22.9927434     22.9927434    6[1-(0),6-(6,6),7-(6)]
   455     25.1724836     25.1724836     25.1724836    6[1-(0),1-(0),6-(6,6)]
   456      3.9024381      3.9024381      3.9024381    6[7-(26),41-(6,6,6,6,6,6,6)]
   457      6.0470212      6.0470212      6.0470212    6[7-(0),41-(6,6,6,6,6,6,6)]
   458      2.3203686      2.3203686      2.3203686    6[1-(0),6-(1,6),7-(6,26)]
   459      2.0039547      2.0039547      2.0039547    6[1-(0),6-(1,6),6-(1,7)]
   460      1.5469124      1.5469124      1.5469124    6[1-(0),6-(1,6),6-(1,6)]
   461      1.6172266      1.6172266      1.6172266    6[1-(0),6-(1,6),6-(1,7)]
   462      1.9336405      1.9336405      1.9336405    6[1-(0),6-(1,6),7-(6,26)]
   463      4.8516798      4.8516798      4.8516798    6[1-(0),6-(1,6),7-(6)]
   464       5.976707       5.976707       5.976707    6[1-(0),6-(1,6),6-(1,7)]
   465      6.9611058      6.9611058      6.9611058    6[1-(0),6-(1,6),6-(6,6)]
   466      6.6446919      6.6446919      6.6446919    6[6-(1,1),6-(1,6),6-(1,7)]
   467      5.4141934      5.4141934      5.4141934    6[1-(0),6-(6,6),7-(6)]
   468      7.5939336      7.5939336      7.5939336    6[1-(0),1-(0),6-(6,6)]
   469      3.9024381      3.9024381      3.9024381    6[7-(26),41-(6,6,6,6,6,6,6)]
   470      6.0470212      6.0470212      6.0470212    6[7-(0),41-(6,6,6,6,6,6,6)]
   471      2.3203686      2.3203686      2.3203686    6[1-(0),6-(1,6),7-(6,26)]
   472      2.0039547      2.0039547      2.0039547    6[1-(0),6-(1,6),6-(1,7)]
   473      1.5469124      1.5469124      1.5469124    6[1-(0),6-(1,6),6-(1,6)]
   474      1.6172266      1.6172266      1.6172266    6[1-(0),6-(1,6),6-(1,7)]
   475      1.9336405      1.9336405      1.9336405    6[1-(0),6-(1,6),7-(6,26)]
   476      4.8516798      4.8516798      4.8516798    6[1-(0),6-(1,6),7-(6)]
   477       5.976707       5.976707       5.976707    6[1-(0),6-(1,6),6-(1,7)]
   478      6.9611058      6.9611058      6.9611058    6[1-(0),6-(1,6),6-(6,6)]
   479      6.6446919      6.6446919      6.6446919    6[6-(1,1),6-(1,6),6-(1,7)]
   480      5.4141934      5.4141934      5.4141934    6[1-(0),6-(6,6),7-(6)]
   481      7.5939336      7.5939336      7.5939336    6[1-(0),1-(0),6-(6,6)]
   482     21.4809881     21.4809881     21.4809881    6[7-(26),41-(6,6,6,6,6,6,6)]
   483     23.6255712     23.6255712     23.6255712    6[7-(0),41-(6,6,6,6,6,6,6)]
   484     19.8989186     19.8989186     19.8989186    6[1-(0),6-(1,6),7-(6,26)]
   485     19.5825047     19.5825047     19.5825047    6[1-(0),6-(1,6),6-(1,7)]
   486     19.1254624     19.1254624     19.1254624    6[1-(0),6-(1,6),6-(1,6)]
   487     19.1957766     19.1957766     19.1957766    6[1-(0),6-(1,6),6-(1,7)]
   488     19.5121905     19.5121905     19.5121905    6[1-(0),6-(1,6),7-(6,26)]
   489     22.4302298     22.4302298     22.4302298    6[1-(0),6-(1,6),7-(6)]
   490      23.555257      23.555257      23.555257    6[1-(0),6-(1,6),6-(1,7)]
   491     24.5396558     24.5396558     24.5396558    6[1-(0),6-(1,6),6-(6,6)]
   492     24.2232419     24.2232419     24.2232419    6[6-(1,1),6-(1,6),6-(1,7)]
   493     22.9927434     22.9927434     22.9927434    6[1-(0),6-(6,6),7-(6)]
   494     25.1724836     25.1724836     25.1724836    6[1-(0),1-(0),6-(6,6)]
   495     31.2546619     31.2546619     31.2546619    6[7-(26),41-(6,6,6,6,6,6,6)]
   496     29.1100788     29.1100788     29.1100788    6[7-(0),41-(6,6,6,6,6,6,6)]
   497     32.8367314     32.8367314     32.8367314    6[1-(0),6-(1,6),7-(6,26)]
   498     33.1531453     33.1531453     33.1531453    6[1-(0),6-(1,6),6-(1,7)]
   499     33.6101876     33.6101876     33.6101876    6[1-(0),6-(1,6),6-(1,6)]
   500     33.5398734     33.5398734     33.5398734    6[1-(0),6-(1,6),6-(1,7)]
   501     33.2234595     33.2234595     33.2234595    6[1-(0),6-(1,6),7-(6,26)]
   502     30.3054202     30.3054202     30.3054202    6[1-(0),6-(1,6),7-(6)]
   503      29.180393      29.180393      29.180393    6[1-(0),6-(1,6),6-(1,7)]
   504     28.1959942     28.1959942     28.1959942    6[1-(0),6-(1,6),6-(6,6)]
   505     28.5124081     28.5124081     28.5124081    6[6-(1,1),6-(1,6),6-(1,7)]
   506     29.7429066     29.7429066     29.7429066    6[1-(0),6-(6,6),7-(6)]
   507     27.5631664     27.5631664     27.5631664    6[1-(0),1-(0),6-(6,6)]
   508     13.6761119     13.6761119     13.6761119    6[7-(26),41-(6,6,6,6,6,6,6)]
   509     11.5315288     11.5315288     11.5315288    6[7-(0),41-(6,6,6,6,6,6,6)]
   510     15.2581814     15.2581814     15.2581814    6[1-(0),6-(1,6),7-(6,26)]
   511     15.5745953     15.5745953     15.5745953    6[1-(0),6-(1,6),6-(1,7)]
   512     16.0316376     16.0316376     16.0316376    6[1-(0),6-(1,6),6-(1,6)]
   513     15.9613234     15.9613234     15.9613234    6[1-(0),6-(1,6),6-(1,7)]
   514     15.6449095     15.6449095     15.6449095    6[1-(0),6-(1,6),7-(6,26)]
   515     12.7268702     12.7268702     12.7268702    6[1-(0),6-(1,6),7-(6)]
   516      11.601843      11.601843      11.601843    6[1-(0),6-(1,6),6-(1,7)]
   517     10.6174442     10.6174442     10.6174442    6[1-(0),6-(1,6),6-(6,6)]
   518     10.9338581     10.9338581     10.9338581    6[6-(1,1),6-(1,6),6-(1,7)]
   519     12.1643566     12.1643566     12.1643566    6[1-(0),6-(6,6),7-(6)]
   520      9.9846164      9.9846164      9.9846164    6[1-(0),1-(0),6-(6,6)]
   521       1.757855       1.757855       1.757855    6[7-(26),41-(6,6,6,6,6,6,6)]
   522      1.1250272      1.1250272      1.1250272    6[7-(0),41-(6,6,6,6,6,6,6)]
   523       6.679849       6.679849       6.679849    6[1-(0),6-(1,6),7-(6,26)]
   524      7.1720484      7.1720484      7.1720484    6[1-(0),6-(1,6),6-(1,7)]
   525      6.2579638      6.2579638      6.2579638    6[1-(0),6-(1,6),6-(1,6)]
   526      4.8868369      4.8868369      4.8868369    6[1-(0),6-(1,6),6-(1,7)]
   527      4.3594804      4.3594804      4.3594804    6[1-(0),6-(1,6),7-(6,26)]
   528      6.0118641      6.0118641      6.0118641    6[1-(0),6-(1,6),7-(6)]
   529       6.679849       6.679849       6.679849    6[1-(0),6-(1,6),6-(1,7)]
   530      6.3985922      6.3985922      6.3985922    6[1-(0),6-(1,6),6-(6,6)]
   531      5.5899789      5.5899789      5.5899789    6[6-(1,1),6-(1,6),6-(1,7)]
   532      5.2032508      5.2032508      5.2032508    6[1-(0),6-(6,6),7-(6)]
   533      5.0977795      5.0977795      5.0977795    6[1-(0),1-(0),6-(6,6)]
   534      19.336405      19.336405      19.336405    6[7-(26),41-(6,6,6,6,6,6,6)]
   535     18.7035772     18.7035772     18.7035772    6[7-(0),41-(6,6,6,6,6,6,6)]
   536      24.258399      24.258399      24.258399    6[1-(0),6-(1,6),7-(6,26)]
   537     24.7505984     24.7505984     24.7505984    6[1-(0),6-(1,6),6-(1,7)]
   538     23.8365138     23.8365138     23.8365138    6[1-(0),6-(1,6),6-(1,6)]
   539     22.4653869     22.4653869     22.4653869    6[1-(0),6-(1,6),6-(1,7)]
   540     21.9380304     21.9380304     21.9380304    6[1-(0),6-(1,6),7-(6,26)]
   541     23.5904141     23.5904141     23.5904141    6[1-(0),6-(1,6),7-(6)]
   542      24.258399      24.258399      24.258399    6[1-(0),6-(1,6),6-(1,7)]
   543     23.9771422     23.9771422     23.9771422    6[1-(0),6-(1,6),6-(6,6)]
   544     23.1685289     23.1685289     23.1685289    6[6-(1,1),6-(1,6),6-(1,7)]
   545     22.7818008     22.7818008     22.7818008    6[1-(0),6-(6,6),7-(6)]
   546     22.6763295     22.6763295     22.6763295    6[1-(0),1-(0),6-(6,6)]
   547      19.336405      19.336405      19.336405    6[7-(26),41-(6,6,6,6,6,6,6)]
   548     18.7035772     18.7035772     18.7035772    6[7-(0),41-(6,6,6,6,6,6,6)]
   549      24.258399      24.258399      24.258399    6[1-(0),6-(1,6),7-(6,26)]
   550     24.7505984     24.7505984     24.7505984    6[1-(0),6-(1,6),6-(1,7)]
   551     23.8365138     23.8365138     23.8365138    6[1-(0),6-(1,6),6-(1,6)]
   552     22.4653869     22.4653869     22.4653869    6[1-(0),6-(1,6),6-(1,7)]
   553     21.9380304     21.9380304     21.9380304    6[1-(0),6-(1,6),7-(6,26)]
   554     23.5904141     23.5904141     23.5904141    6[1-(0),6-(1,6),7-(6)]
   555      24.258399      24.258399      24.258399    6[1-(0),6-(1,6),6-(1,7)]
   556     23.9771422     23.9771422     23.9771422    6[1-(0),6-(1,6),6-(6,6)]
   557     23.1685289     23.1685289     23.1685289    6[6-(1,1),6-(1,6),6-(1,7)]
   558     22.7818008     22.7818008     22.7818008    6[1-(0),6-(6,6),7-(6)]
   559     22.6763295     22.6763295     22.6763295    6[1-(0),1-(0),6-(6,6)]
   560       1.757855       1.757855       1.757855    6[7-(26),41-(6,6,6,6,6,6,6)]
   561      1.1250272      1.1250272      1.1250272    6[7-(0),41-(6,6,6,6,6,6,6)]
   562       6.679849       6.679849       6.679849    6[1-(0),6-(1,6),7-(6,26)]
   563      7.1720484      7.1720484      7.1720484    6[1-(0),6-(1,6),6-(1,7)]
   564      6.2579638      6.2579638      6.2579638    6[1-(0),6-(1,6),6-(1,6)]
   565      4.8868369      4.8868369      4.8868369    6[1-(0),6-(1,6),6-(1,7)]
   566      4.3594804      4.3594804      4.3594804    6[1-(0),6-(1,6),7-(6,26)]
   567      6.0118641      6.0118641      6.0118641    6[1-(0),6-(1,6),7-(6)]
   568       6.679849       6.679849       6.679849    6[1-(0),6-(1,6),6-(1,7)]
   569      6.3985922      6.3985922      6.3985922    6[1-(0),6-(1,6),6-(6,6)]
   570      5.5899789      5.5899789      5.5899789    6[6-(1,1),6-(1,6),6-(1,7)]
   571      5.2032508      5.2032508      5.2032508    6[1-(0),6-(6,6),7-(6)]
   572      5.0977795      5.0977795      5.0977795    6[1-(0),1-(0),6-(6,6)]
   573      33.399245      33.399245      33.399245    6[7-(26),41-(6,6,6,6,6,6,6)]
   574     34.0320728     34.0320728     34.0320728    6[7-(0),41-(6,6,6,6,6,6,6)]
   575      28.477251      28.477251      28.477251    6[1-(0),6-(1,6),7-(6,26)]
   576     27.9850516     27.9850516     27.9850516    6[1-(0),6-(1,6),6-(1,7)]
   577     28.8991362     28.8991362     28.8991362    6[1-(0),6-(1,6),6-(1,6)]
   578     30.2702631     30.2702631     30.2702631    6[1-(0),6-(1,6),6-(1,7)]
   579     30.7976196     30.7976196     30.7976196    6[1-(0),6-(1,6),7-(6,26)]
   580     29.1452359     29.1452359     29.1452359    6[1-(0),6-(1,6),7-(6)]
   581      28.477251      28.477251      28.477251    6[1-(0),6-(1,6),6-(1,7)]
   582     28.7585078     28.7585078     28.7585078    6[1-(0),6-(1,6),6-(6,6)]
   583     29.5671211     29.5671211     29.5671211    6[6-(1,1),6-(1,6),6-(1,7)]
   584     29.9538492     29.9538492     29.9538492    6[1-(0),6-(6,6),7-(6)]
   585     30.0593205     30.0593205     30.0593205    6[1-(0),1-(0),6-(6,6)]
   586      15.820695      15.820695      15.820695    6[7-(26),41-(6,6,6,6,6,6,6)]
   587     16.4535228     16.4535228     16.4535228    6[7-(0),41-(6,6,6,6,6,6,6)]
   588      10.898701      10.898701      10.898701    6[1-(0),6-(1,6),7-(6,26)]
   589     10.4065016     10.4065016     10.4065016    6[1-(0),6-(1,6),6-(1,7)]
   590     11.3205862     11.3205862     11.3205862    6[1-(0),6-(1,6),6-(1,6)]
   591     12.6917131     12.6917131     12.6917131    6[1-(0),6-(1,6),6-(1,7)]
   592     13.2190696     13.2190696     13.2190696    6[1-(0),6-(1,6),7-(6,26)]
   593     11.5666859     11.5666859     11.5666859    6[1-(0),6-(1,6),7-(6)]
   594      10.898701      10.898701      10.898701    6[1-(0),6-(1,6),6-(1,7)]
   595     11.1799578     11.1799578     11.1799578    6[1-(0),6-(1,6),6-(6,6)]
   596     11.9885711     11.9885711     11.9885711    6[6-(1,1),6-(1,6),6-(1,7)]
   597     12.3752992     12.3752992     12.3752992    6[1-(0),6-(6,6),7-(6)]
   598     12.4807705     12.4807705     12.4807705    6[1-(0),1-(0),6-(6,6)]
   599      15.820695      15.820695      15.820695    6[7-(26),41-(6,6,6,6,6,6,6)]
   600     16.4535228     16.4535228     16.4535228    6[7-(0),41-(6,6,6,6,6,6,6)]
   601      10.898701      10.898701      10.898701    6[1-(0),6-(1,6),7-(6,26)]
   602     10.4065016     10.4065016     10.4065016    6[1-(0),6-(1,6),6-(1,7)]
   603     11.3205862     11.3205862     11.3205862    6[1-(0),6-(1,6),6-(1,6)]
   604     12.6917131     12.6917131     12.6917131    6[1-(0),6-(1,6),6-(1,7)]
   605     13.2190696     13.2190696     13.2190696    6[1-(0),6-(1,6),7-(6,26)]
   606     11.5666859     11.5666859     11.5666859    6[1-(0),6-(1,6),7-(6)]
   607      10.898701      10.898701      10.898701    6[1-(0),6-(1,6),6-(1,7)]
   608     11.1799578     11.1799578     11.1799578    6[1-(0),6-(1,6),6-(6,6)]
   609     11.9885711     11.9885711     11.9885711    6[6-(1,1),6-(1,6),6-(1,7)]
   610     12.3752992     12.3752992     12.3752992    6[1-(0),6-(6,6),7-(6)]
   611     12.4807705     12.4807705     12.4807705    6[1-(0),1-(0),6-(6,6)]
   612      33.399245      33.399245      33.399245    6[7-(26),41-(6,6,6,6,6,6,6)]
   613     34.0320728     34.0320728     34.0320728    6[7-(0),41-(6,6,6,6,6,6,6)]
   614      28.477251      28.477251      28.477251    6[1-(0),6-(1,6),7-(6,26)]
   615     27.9850516     27.9850516     27.9850516    6[1-(0),6-(1,6),6-(1,7)]
   616     28.8991362     28.8991362     28.8991362    6[1-(0),6-(1,6),6-(1,6)]
   617     30.2702631     30.2702631     30.2702631    6[1-(0),6-(1,6),6-(1,7)]
   618     30.7976196     30.7976196     30.7976196    6[1-(0),6-(1,6),7-(6,26)]
   619     29.1452359     29.1452359     29.1452359    6[1-(0),6-(1,6),7-(6)]
   620      28.477251      28.477251      28.477251    6[1-(0),6-(1,6),6-(1,7)]
   621     28.7585078     28.7585078     28.7585078    6[1-(0),6-(1,6),6-(6,6)]
   622     29.5671211     29.5671211     29.5671211    6[6-(1,1),6-(1,6),6-(1,7)]
   623     29.9538492     29.9538492     29.9538492    6[1-(0),6-(6,6),7-(6)]
   624     30.0593205     30.0593205     30.0593205    6[1-(0),1-(0),6-(6,6)]
   625     12.6917131     12.6917131     12.6917131    6[7-(26),41-(6,6,6,6,6,6,6)]
   626     14.8362962     14.8362962     14.8362962    6[7-(0),41-(6,6,6,6,6,6,6)]
   627     11.1096436     11.1096436     11.1096436    6[1-(0),6-(1,6),7-(6,26)]
   628     10.7932297     10.7932297     10.7932297    6[1-(0),6-(1,6),6-(1,7)]
   629     10.3361874     10.3361874     10.3361874    6[1-(0),6-(1,6),6-(1,6)]
   630     10.4065016     10.4065016     10.4065016    6[1-(0),6-(1,6),6-(1,7)]
   631     10.7229155     10.7229155     10.7229155    6[1-(0),6-(1,6),7-(6,26)]
   632     13.6409548     13.6409548     13.6409548    6[1-(0),6-(1,6),7-(6)]
   633      14.765982      14.765982      14.765982    6[1-(0),6-(1,6),6-(1,7)]
   634     15.7503808     15.7503808     15.7503808    6[1-(0),6-(1,6),6-(6,6)]
   635     15.4339669     15.4339669     15.4339669    6[6-(1,1),6-(1,6),6-(1,7)]
   636     14.2034684     14.2034684     14.2034684    6[1-(0),6-(6,6),7-(6)]
   637     16.3832086     16.3832086     16.3832086    6[1-(0),1-(0),6-(6,6)]
   638     30.2702631     30.2702631     30.2702631    6[7-(26),41-(6,6,6,6,6,6,6)]
   639     32.4148462     32.4148462     32.4148462    6[7-(0),41-(6,6,6,6,6,6,6)]
   640     28.6881936     28.6881936     28.6881936    6[1-(0),6-(1,6),7-(6,26)]
   641     28.3717797     28.3717797     28.3717797    6[1-(0),6-(1,6),6-(1,7)]
   642     27.9147374     27.9147374     27.9147374    6[1-(0),6-(1,6),6-(1,6)]
   643     27.9850516     27.9850516     27.9850516    6[1-(0),6-(1,6),6-(1,7)]
   644     28.3014655     28.3014655     28.3014655    6[1-(0),6-(1,6),7-(6,26)]
   645     31.2195048     31.2195048     31.2195048    6[1-(0),6-(1,6),7-(6)]
   646      32.344532      32.344532      32.344532    6[1-(0),6-(1,6),6-(1,7)]
   647     33.3289308     33.3289308     33.3289308    6[1-(0),6-(1,6),6-(6,6)]
   648     33.0125169     33.0125169     33.0125169    6[6-(1,1),6-(1,6),6-(1,7)]
   649     31.7820184     31.7820184     31.7820184    6[1-(0),6-(6,6),7-(6)]
   650     33.9617586     33.9617586     33.9617586    6[1-(0),1-(0),6-(6,6)]
   651      4.8868369      4.8868369      4.8868369    6[7-(26),41-(6,6,6,6,6,6,6)]
   652      2.7422538      2.7422538      2.7422538    6[7-(0),41-(6,6,6,6,6,6,6)]
   653      6.4689064      6.4689064      6.4689064    6[1-(0),6-(1,6),7-(6,26)]
   654      6.7853203      6.7853203      6.7853203    6[1-(0),6-(1,6),6-(1,7)]
   655      7.2423626      7.2423626      7.2423626    6[1-(0),6-(1,6),6-(1,6)]
   656      7.1720484      7.1720484      7.1720484    6[1-(0),6-(1,6),6-(1,7)]
   657      6.8556345      6.8556345      6.8556345    6[1-(0),6-(1,6),7-(6,26)]
   658      3.9375952      3.9375952      3.9375952    6[1-(0),6-(1,6),7-(6)]
   659       2.812568       2.812568       2.812568    6[1-(0),6-(1,6),6-(1,7)]
   660      1.8281692      1.8281692      1.8281692    6[1-(0),6-(1,6),6-(6,6)]
   661      2.1445831      2.1445831      2.1445831    6[6-(1,1),6-(1,6),6-(1,7)]
   662      3.3750816      3.3750816      3.3750816    6[1-(0),6-(6,6),7-(6)]
   663      1.1953414      1.1953414      1.1953414    6[1-(0),1-(0),6-(6,6)]
   664     22.4653869     22.4653869     22.4653869    6[7-(26),41-(6,6,6,6,6,6,6)]
   665     20.3208038     20.3208038     20.3208038    6[7-(0),41-(6,6,6,6,6,6,6)]
   666     24.0474564     24.0474564     24.0474564    6[1-(0),6-(1,6),7-(6,26)]
   667     24.3638703     24.3638703     24.3638703    6[1-(0),6-(1,6),6-(1,7)]
   668     24.8209126     24.8209126     24.8209126    6[1-(0),6-(1,6),6-(1,6)]
   669     24.7505984     24.7505984     24.7505984    6[1-(0),6-(1,6),6-(1,7)]
   670     24.4341845     24.4341845     24.4341845    6[1-(0),6-(1,6),7-(6,26)]
   671     21.5161452     21.5161452     21.5161452    6[1-(0),6-(1,6),7-(6)]
   672      20.391118      20.391118      20.391118    6[1-(0),6-(1,6),6-(1,7)]
   673     19.4067192     19.4067192     19.4067192    6[1-(0),6-(1,6),6-(6,6)]
   674     19.7231331     19.7231331     19.7231331    6[6-(1,1),6-(1,6),6-(1,7)]
   675     20.9536316     20.9536316     20.9536316    6[1-(0),6-(6,6),7-(6)]
   676     18.7738914     18.7738914     18.7738914    6[1-(0),1-(0),6-(6,6)]
   677     22.4653869     22.4653869     22.4653869    6[7-(26),41-(6,6,6,6,6,6,6)]
   678     20.3208038     20.3208038     20.3208038    6[7-(0),41-(6,6,6,6,6,6,6)]
   679     24.0474564     24.0474564     24.0474564    6[1-(0),6-(1,6),7-(6,26)]
   680     24.3638703     24.3638703     24.3638703    6[1-(0),6-(1,6),6-(1,7)]
   681     24.8209126     24.8209126     24.8209126    6[1-(0),6-(1,6),6-(1,6)]
   682     24.7505984     24.7505984     24.7505984    6[1-(0),6-(1,6),6-(1,7)]
   683     24.4341845     24.4341845     24.4341845    6[1-(0),6-(1,6),7-(6,26)]
   684     21.5161452     21.5161452     21.5161452    6[1-(0),6-(1,6),7-(6)]
   685      20.391118      20.391118      20.391118    6[1-(0),6-(1,6),6-(1,7)]
   686     19.4067192     19.4067192     19.4067192    6[1-(0),6-(1,6),6-(6,6)]
   687     19.7231331     19.7231331     19.7231331    6[6-(1,1),6-(1,6),6-(1,7)]
   688     20.9536316     20.9536316     20.9536316    6[1-(0),6-(6,6),7-(6)]
   689     18.7738914     18.7738914     18.7738914    6[1-(0),1-(0),6-(6,6)]
   690      4.8868369      4.8868369      4.8868369    6[7-(26),41-(6,6,6,6,6,6,6)]
   691      2.7422538      2.7422538      2.7422538    6[7-(0),41-(6,6,6,6,6,6,6)]
   692      6.4689064      6.4689064      6.4689064    6[1-(0),6-(1,6),7-(6,26)]
   693      6.7853203      6.7853203      6.7853203    6[1-(0),6-(1,6),6-(1,7)]
   694      7.2423626      7.2423626      7.2423626    6[1-(0),6-(1,6),6-(1,6)]
   695      7.1720484      7.1720484      7.1720484    6[1-(0),6-(1,6),6-(1,7)]
   696      6.8556345      6.8556345      6.8556345    6[1-(0),6-(1,6),7-(6,26)]
   697      3.9375952      3.9375952      3.9375952    6[1-(0),6-(1,6),7-(6)]
   698       2.812568       2.812568       2.812568    6[1-(0),6-(1,6),6-(1,7)]
   699      1.8281692      1.8281692      1.8281692    6[1-(0),6-(1,6),6-(6,6)]
   700      2.1445831      2.1445831      2.1445831    6[6-(1,1),6-(1,6),6-(1,7)]
   701      3.3750816      3.3750816      3.3750816    6[1-(0),6-(6,6),7-(6)]
   702      1.1953414      1.1953414      1.1953414    6[1-(0),1-(0),6-(6,6)]
   703     30.2702631     30.2702631     30.2702631    6[7-(26),41-(6,6,6,6,6,6,6)]
   704     32.4148462     32.4148462     32.4148462    6[7-(0),41-(6,6,6,6,6,6,6)]
   705     28.6881936     28.6881936     28.6881936    6[1-(0),6-(1,6),7-(6,26)]
   706     28.3717797     28.3717797     28.3717797    6[1-(0),6-(1,6),6-(1,7)]
   707     27.9147374     27.9147374     27.9147374    6[1-(0),6-(1,6),6-(1,6)]
   708     27.9850516     27.9850516     27.9850516    6[1-(0),6-(1,6),6-(1,7)]
   709     28.3014655     28.3014655     28.3014655    6[1-(0),6-(1,6),7-(6,26)]
   710     31.2195048     31.2195048     31.2195048    6[1-(0),6-(1,6),7-(6)]
   711      32.344532      32.344532      32.344532    6[1-(0),6-(1,6),6-(1,7)]
   712     33.3289308     33.3289308     33.3289308    6[1-(0),6-(1,6),6-(6,6)]
   713     33.0125169     33.0125169     33.0125169    6[6-(1,1),6-(1,6),6-(1,7)]
   714     31.7820184     31.7820184     31.7820184    6[1-(0),6-(6,6),7-(6)]
   715     33.9617586     33.9617586     33.9617586    6[1-(0),1-(0),6-(6,6)]
   716     12.6917131     12.6917131     12.6917131    6[7-(26),41-(6,6,6,6,6,6,6)]
   717     14.8362962     14.8362962     14.8362962    6[7-(0),41-(6,6,6,6,6,6,6)]
   718     11.1096436     11.1096436     11.1096436    6[1-(0),6-(1,6),7-(6,26)]
   719     10.7932297     10.7932297     10.7932297    6[1-(0),6-(1,6),6-(1,7)]
   720     10.3361874     10.3361874     10.3361874    6[1-(0),6-(1,6),6-(1,6)]
   721     10.4065016     10.4065016     10.4065016    6[1-(0),6-(1,6),6-(1,7)]
   722     10.7229155     10.7229155     10.7229155    6[1-(0),6-(1,6),7-(6,26)]
   723     13.6409548     13.6409548     13.6409548    6[1-(0),6-(1,6),7-(6)]
   724      14.765982      14.765982      14.765982    6[1-(0),6-(1,6),6-(1,7)]
   725     15.7503808     15.7503808     15.7503808    6[1-(0),6-(1,6),6-(6,6)]
   726     15.4339669     15.4339669     15.4339669    6[6-(1,1),6-(1,6),6-(1,7)]
   727     14.2034684     14.2034684     14.2034684    6[1-(0),6-(6,6),7-(6)]
   728     16.3832086     16.3832086     16.3832086    6[1-(0),1-(0),6-(6,6)]
   729       24.60997       24.60997       24.60997    6[7-(26),41-(6,6,6,6,6,6,6)]
   730     25.2427978     25.2427978     25.2427978    6[7-(0),41-(6,6,6,6,6,6,6)]
   731      19.687976      19.687976      19.687976    6[1-(0),6-(1,6),7-(6,26)]
   732     19.1957766     19.1957766     19.1957766    6[1-(0),6-(1,6),6-(1,7)]
   733     20.1098612     20.1098612     20.1098612    6[1-(0),6-(1,6),6-(1,6)]
   734     21.4809881     21.4809881     21.4809881    6[1-(0),6-(1,6),6-(1,7)]
   735     22.0083446     22.0083446     22.0083446    6[1-(0),6-(1,6),7-(6,26)]
   736     20.3559609     20.3559609     20.3559609    6[1-(0),6-(1,6),7-(6)]
   737      19.687976      19.687976      19.687976    6[1-(0),6-(1,6),6-(1,7)]
   738     19.9692328     19.9692328     19.9692328    6[1-(0),6-(1,6),6-(6,6)]
   739     20.7778461     20.7778461     20.7778461    6[6-(1,1),6-(1,6),6-(1,7)]
   740     21.1645742     21.1645742     21.1645742    6[1-(0),6-(6,6),7-(6)]
   741     21.2700455     21.2700455     21.2700455    6[1-(0),1-(0),6-(6,6)]
   742        7.03142        7.03142        7.03142    6[7-(26),41-(6,6,6,6,6,6,6)]
   743      7.6642478      7.6642478      7.6642478    6[7-(0),41-(6,6,6,6,6,6,6)]
   744       2.109426       2.109426       2.109426    6[1-(0),6-(1,6),7-(6,26)]
   745      1.6172266      1.6172266      1.6172266    6[1-(0),6-(1,6),6-(1,7)]
   746      2.5313112      2.5313112      2.5313112    6[1-(0),6-(1,6),6-(1,6)]
   747      3.9024381      3.9024381      3.9024381    6[1-(0),6-(1,6),6-(1,7)]
   748      4.4297946      4.4297946      4.4297946    6[1-(0),6-(1,6),7-(6,26)]
   749      2.7774109      2.7774109      2.7774109    6[1-(0),6-(1,6),7-(6)]
   750       2.109426       2.109426       2.109426    6[1-(0),6-(1,6),6-(1,7)]
   751      2.3906828      2.3906828      2.3906828    6[1-(0),6-(1,6),6-(6,6)]
   752      3.1992961      3.1992961      3.1992961    6[6-(1,1),6-(1,6),6-(1,7)]
   753      3.5860242      3.5860242      3.5860242    6[1-(0),6-(6,6),7-(6)]
   754      3.6914955      3.6914955      3.6914955    6[1-(0),1-(0),6-(6,6)]
   755        7.03142        7.03142        7.03142    6[7-(26),41-(6,6,6,6,6,6,6)]
   756      7.6642478      7.6642478      7.6642478    6[7-(0),41-(6,6,6,6,6,6,6)]
   757       2.109426       2.109426       2.109426    6[1-(0),6-(1,6),7-(6,26)]
   758      1.6172266      1.6172266      1.6172266    6[1-(0),6-(1,6),6-(1,7)]
   759      2.5313112      2.5313112      2.5313112    6[1-(0),6-(1,6),6-(1,6)]
   760      3.9024381      3.9024381      3.9024381    6[1-(0),6-(1,6),6-(1,7)]
   761      4.4297946      4.4297946      4.4297946    6[1-(0),6-(1,6),7-(6,26)]
   762      2.7774109      2.7774109      2.7774109    6[1-(0),6-(1,6),7-(6)]
   763       2.109426       2.109426       2.109426    6[1-(0),6-(1,6),6-(1,7)]
   764      2.3906828      2.3906828      2.3906828    6[1-(0),6-(1,6),6-(6,6)]
   765      3.1992961      3.1992961      3.1992961    6[6-(1,1),6-(1,6),6-(1,7)]
   766      3.5860242      3.5860242      3.5860242    6[1-(0),6-(6,6),7-(6)]
   767      3.6914955      3.6914955      3.6914955    6[1-(0),1-(0),6-(6,6)]
   768       24.60997       24.60997       24.60997    6[7-(0),41-(6,6,6,6,6,6,6)]
   769     25.2427978     25.2427978     25.2427978    6[7-(0),41-(6,6,6,6,6,6,6)]
   770      19.687976      19.687976      19.687976    6[1-(0),6-(1,6),7-(6)]
   771     19.1957766     19.1957766     19.1957766    6[1-(0),6-(1,6),6-(1,7)]
   772     20.1098612     20.1098612     20.1098612    6[1-(0),6-(1,6),6-(1,6)]
   773     21.4809881     21.4809881     21.4809881    6[1-(0),6-(1,6),6-(1,7)]
   774     22.0083446     22.0083446     22.0083446    6[1-(0),6-(1,6),7-(6)]
   775     20.3559609     20.3559609     20.3559609    6[1-(0),6-(1,6),7-(6)]
   776      19.687976      19.687976      19.687976    6[1-(0),6-(1,6),6-(1,7)]
   777     19.9692328     19.9692328     19.9692328    6[1-(0),6-(1,6),6-(6,6)]
   778     20.7778461     20.7778461     20.7778461    6[6-(1,1),6-(1,6),6-(1,7)]
   779     21.1645742     21.1645742     21.1645742    6[1-(0),6-(6,6),7-(6)]
   780     21.2700455     21.2700455     21.2700455    6[1-(0),1-(0),6-(6,6)]
   781       28.12568       28.12568       28.12568    6[7-(26),41-(6,6,6,6,6,6,6)]
   782     27.4928522     27.4928522     27.4928522    6[7-(0),41-(6,6,6,6,6,6,6)]
   783      33.047674      33.047674      33.047674    6[1-(0),6-(1,6),7-(6,26)]
   784     33.5398734     33.5398734     33.5398734    6[1-(0),6-(1,6),6-(1,7)]
   785     32.6257888     32.6257888     32.6257888    6[1-(0),6-(1,6),6-(1,6)]
   786     31.2546619     31.2546619     31.2546619    6[1-(0),6-(1,6),6-(1,7)]
   787     30.7273054     30.7273054     30.7273054    6[1-(0),6-(1,6),7-(6,26)]
   788     32.3796891     32.3796891     32.3796891    6[1-(0),6-(1,6),7-(6)]
   789      33.047674      33.047674      33.047674    6[1-(0),6-(1,6),6-(1,7)]
   790     32.7664172     32.7664172     32.7664172    6[1-(0),6-(1,6),6-(6,6)]
   791     31.9578039     31.9578039     31.9578039    6[6-(1,1),6-(1,6),6-(1,7)]
   792     31.5710758     31.5710758     31.5710758    6[1-(0),6-(6,6),7-(6)]
   793     31.4656045     31.4656045     31.4656045    6[1-(0),1-(0),6-(6,6)]
   794       10.54713       10.54713       10.54713    6[7-(26),41-(6,6,6,6,6,6,6)]
   795      9.9143022      9.9143022      9.9143022    6[7-(0),41-(6,6,6,6,6,6,6)]
   796      15.469124      15.469124      15.469124    6[1-(0),6-(1,6),7-(6,26)]
   797     15.9613234     15.9613234     15.9613234    6[1-(0),6-(1,6),6-(1,7)]
   798     15.0472388     15.0472388     15.0472388    6[1-(0),6-(1,6),6-(1,6)]
   799     13.6761119     13.6761119     13.6761119    6[1-(0),6-(1,6),6-(1,7)]
   800     13.1487554     13.1487554     13.1487554    6[1-(0),6-(1,6),7-(6,26)]
   801     14.8011391     14.8011391     14.8011391    6[1-(0),6-(1,6),7-(6)]
   802      15.469124      15.469124      15.469124    6[1-(0),6-(1,6),6-(1,7)]
   803     15.1878672     15.1878672     15.1878672    6[1-(0),6-(1,6),6-(6,6)]
   804     14.3792539     14.3792539     14.3792539    6[6-(1,1),6-(1,6),6-(1,7)]
   805     13.9925258     13.9925258     13.9925258    6[1-(0),6-(6,6),7-(6)]
   806     13.8870545     13.8870545     13.8870545    6[1-(0),1-(0),6-(6,6)]
   807       10.54713       10.54713       10.54713    6[7-(26),41-(6,6,6,6,6,6,6)]
   808      9.9143022      9.9143022      9.9143022    6[7-(0),41-(6,6,6,6,6,6,6)]
   809      15.469124      15.469124      15.469124    6[1-(0),6-(1,6),7-(6,26)]
   810     15.9613234     15.9613234     15.9613234    6[1-(0),6-(1,6),6-(1,7)]
   811     15.0472388     15.0472388     15.0472388    6[1-(0),6-(1,6),6-(1,6)]
   812     13.6761119     13.6761119     13.6761119    6[1-(0),6-(1,6),6-(1,7)]
   813     13.1487554     13.1487554     13.1487554    6[1-(0),6-(1,6),7-(6,26)]
   814     14.8011391     14.8011391     14.8011391    6[1-(0),6-(1,6),7-(6)]
   815      15.469124      15.469124      15.469124    6[1-(0),6-(1,6),6-(1,7)]
   816     15.1878672     15.1878672     15.1878672    6[1-(0),6-(1,6),6-(6,6)]
   817     14.3792539     14.3792539     14.3792539    6[6-(1,1),6-(1,6),6-(1,7)]
   818     13.9925258     13.9925258     13.9925258    6[1-(0),6-(6,6),7-(6)]
   819     13.8870545     13.8870545     13.8870545    6[1-(0),1-(0),6-(6,6)]
   820       28.12568       28.12568       28.12568    6[7-(26),41-(6,6,6,6,6,6,6)]
   821     27.4928522     27.4928522     27.4928522    6[7-(0),41-(6,6,6,6,6,6,6)]
   822      33.047674      33.047674      33.047674    6[1-(0),6-(1,6),7-(6,26)]
   823     33.5398734     33.5398734     33.5398734    6[1-(0),6-(1,6),6-(1,7)]
   824     32.6257888     32.6257888     32.6257888    6[1-(0),6-(1,6),6-(1,6)]
   825     31.2546619     31.2546619     31.2546619    6[1-(0),6-(1,6),6-(1,7)]
   826     30.7273054     30.7273054     30.7273054    6[1-(0),6-(1,6),7-(6,26)]
   827     32.3796891     32.3796891     32.3796891    6[1-(0),6-(1,6),7-(6)]
   828      33.047674      33.047674      33.047674    6[1-(0),6-(1,6),6-(1,7)]
   829     32.7664172     32.7664172     32.7664172    6[1-(0),6-(1,6),6-(6,6)]
   830     31.9578039     31.9578039     31.9578039    6[6-(1,1),6-(1,6),6-(1,7)]
   831     31.5710758     31.5710758     31.5710758    6[1-(0),6-(6,6),7-(6)]
   832     31.4656045     31.4656045     31.4656045    6[1-(0),1-(0),6-(6,6)]
   833     18.7035772     18.7035772     18.7035772    6[7-(26),41-(6,6,6,6,6,6,6)]
   834     18.3871633     18.3871633     18.3871633    6[7-(0),41-(6,6,6,6,6,6,6)]
   835     17.5433929     17.5433929     17.5433929    6[1-(0),6-(1,6),7-(6,26)]
   836     16.3480515     16.3480515     16.3480515    6[1-(0),6-(1,6),6-(1,7)]
   837      15.469124      15.469124      15.469124    6[1-(0),6-(1,6),6-(1,6)]
   838     15.7503808     15.7503808     15.7503808    6[1-(0),6-(1,6),6-(1,7)]
   839     16.9105651     16.9105651     16.9105651    6[1-(0),6-(1,6),7-(6,26)]
   840     21.1645742     21.1645742     21.1645742    6[1-(0),6-(1,6),7-(6)]
   841       21.09426       21.09426       21.09426    6[1-(0),6-(1,6),6-(1,7)]
   842     20.1801754     20.1801754     20.1801754    6[1-(0),6-(1,6),6-(6,6)]
   843     19.2309337     19.2309337     19.2309337    6[6-(1,1),6-(1,6),6-(1,7)]
   844     19.1957766     19.1957766     19.1957766    6[1-(0),6-(6,6),7-(6)]
   845     18.3871633     18.3871633     18.3871633    6[1-(0),1-(0),6-(6,6)]
   846      1.1250272      1.1250272      1.1250272    6[7-(26),41-(6,6,6,6,6,6,6)]
   847      0.8086133      0.8086133      0.8086133    6[7-(0),41-(6,6,6,6,6,6,6)]
   848     35.1219429     35.1219429     35.1219429    6[1-(0),6-(1,6),7-(6,26)]
   849     33.9266015     33.9266015     33.9266015    6[1-(0),6-(1,6),6-(1,7)]
   850      33.047674      33.047674      33.047674    6[1-(0),6-(1,6),6-(1,6)]
   851     33.3289308     33.3289308     33.3289308    6[1-(0),6-(1,6),6-(1,7)]
   852     34.4891151     34.4891151     34.4891151    6[1-(0),6-(1,6),7-(6,26)]
   853      3.5860242      3.5860242      3.5860242    6[1-(0),6-(1,6),7-(6)]
   854        3.51571        3.51571        3.51571    6[1-(0),6-(1,6),6-(1,7)]
   855      2.6016254      2.6016254      2.6016254    6[1-(0),6-(1,6),6-(6,6)]
   856      1.6523837      1.6523837      1.6523837    6[6-(1,1),6-(1,6),6-(1,7)]
   857      1.6172266      1.6172266      1.6172266    6[1-(0),6-(6,6),7-(6)]
   858      0.8086133      0.8086133      0.8086133    6[1-(0),1-(0),6-(6,6)]
   859     16.4535228     16.4535228     16.4535228    6[7-(26),41-(6,6,6,6,6,6,6)]
   860     16.7699367     16.7699367     16.7699367    6[7-(0),41-(6,6,6,6,6,6,6)]
   861     17.6137071     17.6137071     17.6137071    6[1-(0),6-(1,6),7-(6,26)]
   862     18.8090485     18.8090485     18.8090485    6[1-(0),6-(1,6),6-(1,7)]
   863      19.687976      19.687976      19.687976    6[1-(0),6-(1,6),6-(1,6)]
   864     19.4067192     19.4067192     19.4067192    6[1-(0),6-(1,6),6-(1,7)]
   865     18.2465349     18.2465349     18.2465349    6[1-(0),6-(1,6),7-(6,26)]
   866     13.9925258     13.9925258     13.9925258    6[1-(0),6-(1,6),7-(6)]
   867       14.06284       14.06284       14.06284    6[1-(0),6-(1,6),6-(1,7)]
   868     14.9769246     14.9769246     14.9769246    6[1-(0),6-(1,6),6-(6,6)]
   869     15.9261663     15.9261663     15.9261663    6[6-(1,1),6-(1,6),6-(1,7)]
   870     15.9613234     15.9613234     15.9613234    6[1-(0),6-(6,6),7-(6)]
   871     16.7699367     16.7699367     16.7699367    6[1-(0),1-(0),6-(6,6)]
   872     34.0320728     34.0320728     34.0320728    6[7-(26),41-(6,6,6,6,6,6,6)]
   873     34.3484867     34.3484867     34.3484867    6[7-(0),41-(6,6,6,6,6,6,6)]
   874      0.0351571      0.0351571      0.0351571    6[1-(0),6-(1,6),7-(6,26)]
   875      1.2304985      1.2304985      1.2304985    6[1-(0),6-(1,6),6-(1,7)]
   876       2.109426       2.109426       2.109426    6[1-(0),6-(1,6),6-(1,6)]
   877      1.8281692      1.8281692      1.8281692    6[1-(0),6-(1,6),6-(1,7)]
   878      0.6679849      0.6679849      0.6679849    6[1-(0),6-(1,6),7-(6,26)]
   879     31.5710758     31.5710758     31.5710758    6[1-(0),6-(1,6),7-(6)]
   880       31.64139       31.64139       31.64139    6[1-(0),6-(1,6),6-(1,7)]
   881     32.5554746     32.5554746     32.5554746    6[1-(0),6-(1,6),6-(6,6)]
   882     33.5047163     33.5047163     33.5047163    6[6-(1,1),6-(1,6),6-(1,7)]
   883     33.5398734     33.5398734     33.5398734    6[1-(0),6-(6,6),7-(6)]
   884     34.3484867     34.3484867     34.3484867    6[1-(0),1-(0),6-(6,6)]
   885      1.1250272      1.1250272      1.1250272    6[7-(26),41-(6,6,6,6,6,6,6)]
   886      0.8086133      0.8086133      0.8086133    6[7-(0),41-(6,6,6,6,6,6,6)]
   887     35.1219429     35.1219429     35.1219429    6[1-(0),6-(1,6),7-(6,26)]
   888     33.9266015     33.9266015     33.9266015    6[1-(0),6-(1,6),6-(1,7)]
   889      33.047674      33.047674      33.047674    6[1-(0),6-(1,6),6-(1,6)]
   890     33.3289308     33.3289308     33.3289308    6[1-(0),6-(1,6),6-(1,7)]
   891     34.4891151     34.4891151     34.4891151    6[1-(0),6-(1,6),7-(6,26)]
   892      3.5860242      3.5860242      3.5860242    6[1-(0),6-(1,6),7-(6)]
   893        3.51571        3.51571        3.51571    6[1-(0),6-(1,6),6-(1,7)]
   894      2.6016254      2.6016254      2.6016254    6[1-(0),6-(1,6),6-(6,6)]
   895      1.6523837      1.6523837      1.6523837    6[6-(1,1),6-(1,6),6-(1,7)]
   896      1.6172266      1.6172266      1.6172266    6[1-(0),6-(6,6),7-(6)]
   897      0.8086133      0.8086133      0.8086133    6[1-(0),1-(0),6-(6,6)]
   898     18.7035772     18.7035772     18.7035772    6[7-(26),41-(6,6,6,6,6,6,6)]
   899     18.3871633     18.3871633     18.3871633    6[7-(0),41-(6,6,6,6,6,6,6)]
   900     17.5433929     17.5433929     17.5433929    6[1-(0),6-(1,6),7-(6,26)]
   901     16.3480515     16.3480515     16.3480515    6[1-(0),6-(1,6),6-(1,7)]
   902      15.469124      15.469124      15.469124    6[1-(0),6-(1,6),6-(1,6)]
   903     15.7503808     15.7503808     15.7503808    6[1-(0),6-(1,6),6-(1,7)]
   904     16.9105651     16.9105651     16.9105651    6[1-(0),6-(1,6),7-(6,26)]
   905     21.1645742     21.1645742     21.1645742    6[1-(0),6-(1,6),7-(6)]
   906       21.09426       21.09426       21.09426    6[1-(0),6-(1,6),6-(1,7)]
   907     20.1801754     20.1801754     20.1801754    6[1-(0),6-(1,6),6-(6,6)]
   908     19.2309337     19.2309337     19.2309337    6[6-(1,1),6-(1,6),6-(1,7)]
   909     19.1957766     19.1957766     19.1957766    6[1-(0),6-(6,6),7-(6)]
   910     18.3871633     18.3871633     18.3871633    6[1-(0),1-(0),6-(6,6)]
   911     34.0320728     34.0320728     34.0320728    6[7-(26),41-(6,6,6,6,6,6,6)]
   912     34.3484867     34.3484867     34.3484867    6[7-(0),41-(6,6,6,6,6,6,6)]
   913      0.0351571      0.0351571      0.0351571    6[1-(0),6-(1,6),7-(6,26)]
   914      1.2304985      1.2304985      1.2304985    6[1-(0),6-(1,6),6-(1,7)]
   915       2.109426       2.109426       2.109426    6[1-(0),6-(1,6),6-(1,6)]
   916      1.8281692      1.8281692      1.8281692    6[1-(0),6-(1,6),6-(1,7)]
   917      0.6679849      0.6679849      0.6679849    6[1-(0),6-(1,6),7-(6,26)]
   918     31.5710758     31.5710758     31.5710758    6[1-(0),6-(1,6),7-(6)]
   919       31.64139       31.64139       31.64139    6[1-(0),6-(1,6),6-(1,7)]
   920     32.5554746     32.5554746     32.5554746    6[1-(0),6-(1,6),6-(6,6)]
   921     33.5047163     33.5047163     33.5047163    6[6-(1,1),6-(1,6),6-(1,7)]
   922     33.5398734     33.5398734     33.5398734    6[1-(0),6-(6,6),7-(6)]
   923     34.3484867     34.3484867     34.3484867    6[1-(0),1-(0),6-(6,6)]
   924     16.4535228     16.4535228     16.4535228    6[7-(26),41-(6,6,6,6,6,6,6)]
   925     16.7699367     16.7699367     16.7699367    6[7-(0),41-(6,6,6,6,6,6,6)]
   926     17.6137071     17.6137071     17.6137071    6[1-(0),6-(1,6),7-(6,26)]
   927     18.8090485     18.8090485     18.8090485    6[1-(0),6-(1,6),6-(1,7)]
   928      19.687976      19.687976      19.687976    6[1-(0),6-(1,6),6-(1,6)]
   929     19.4067192     19.4067192     19.4067192    6[1-(0),6-(1,6),6-(1,7)]
   930     18.2465349     18.2465349     18.2465349    6[1-(0),6-(1,6),7-(6,26)]
   931     13.9925258     13.9925258     13.9925258    6[1-(0),6-(1,6),7-(6)]
   932       14.06284       14.06284       14.06284    6[1-(0),6-(1,6),6-(1,7)]
   933     14.9769246     14.9769246     14.9769246    6[1-(0),6-(1,6),6-(6,6)]
   934     15.9261663     15.9261663     15.9261663    6[6-(1,1),6-(1,6),6-(1,7)]
   935     15.9613234     15.9613234     15.9613234    6[1-(0),6-(6,6),7-(6)]
   936     16.7699367     16.7699367     16.7699367    6[1-(0),1-(0),6-(6,6)]
   937     27.4928522     27.4928522     27.4928522    6[7-(26),41-(6,6,6,6,6,6,6)]
   938     27.1764383     27.1764383     27.1764383    6[7-(0),41-(6,6,6,6,6,6,6)]
   939     26.3326679     26.3326679     26.3326679    6[1-(0),6-(1,6),7-(6,26)]
   940     25.1373265     25.1373265     25.1373265    6[1-(0),6-(1,6),6-(1,7)]
   941      24.258399      24.258399      24.258399    6[1-(0),6-(1,6),6-(1,6)]
   942     24.5396558     24.5396558     24.5396558    6[1-(0),6-(1,6),6-(1,7)]
   943     25.6998401     25.6998401     25.6998401    6[1-(0),6-(1,6),7-(6,26)]
   944     29.9538492     29.9538492     29.9538492    6[1-(0),6-(1,6),7-(6)]
   945      29.883535      29.883535      29.883535    6[1-(0),6-(1,6),6-(1,7)]
   946     28.9694504     28.9694504     28.9694504    6[1-(0),6-(1,6),6-(6,6)]
   947     28.0202087     28.0202087     28.0202087    6[6-(1,1),6-(1,6),6-(1,7)]
   948     27.9850516     27.9850516     27.9850516    6[1-(0),6-(6,6),7-(6)]
   949     27.1764383     27.1764383     27.1764383    6[1-(0),1-(0),6-(6,6)]
   950      9.9143022      9.9143022      9.9143022    6[7-(26),41-(6,6,6,6,6,6,6)]
   951      9.5978883      9.5978883      9.5978883    6[7-(0),41-(6,6,6,6,6,6,6)]
   952      8.7541179      8.7541179      8.7541179    6[1-(0),6-(1,6),7-(6,26)]
   953      7.5587765      7.5587765      7.5587765    6[1-(0),6-(1,6),6-(1,7)]
   954       6.679849       6.679849       6.679849    6[1-(0),6-(1,6),6-(1,6)]
   955      6.9611058      6.9611058      6.9611058    6[1-(0),6-(1,6),6-(1,7)]
   956      8.1212901      8.1212901      8.1212901    6[1-(0),6-(1,6),7-(6,26)]
   957     12.3752992     12.3752992     12.3752992    6[1-(0),6-(1,6),7-(6)]
   958      12.304985      12.304985      12.304985    6[1-(0),6-(1,6),6-(1,7)]
   959     11.3909004     11.3909004     11.3909004    6[1-(0),6-(1,6),6-(6,6)]
   960     10.4416587     10.4416587     10.4416587    6[6-(1,1),6-(1,6),6-(1,7)]
   961     10.4065016     10.4065016     10.4065016    6[1-(0),6-(6,6),7-(6)]
   962      9.5978883      9.5978883      9.5978883    6[1-(0),1-(0),6-(6,6)]
   963     25.2427978     25.2427978     25.2427978    6[7-(26),41-(6,6,6,6,6,6,6)]
   964     25.5592117     25.5592117     25.5592117    6[7-(0),41-(6,6,6,6,6,6,6)]
   965     26.4029821     26.4029821     26.4029821    6[1-(0),6-(1,6),7-(6,26)]
   966     27.5983235     27.5983235     27.5983235    6[1-(0),6-(1,6),6-(1,7)]
   967      28.477251      28.477251      28.477251    6[1-(0),6-(1,6),6-(1,6)]
   968     28.1959942     28.1959942     28.1959942    6[1-(0),6-(1,6),6-(1,7)]
   969     27.0358099     27.0358099     27.0358099    6[1-(0),6-(1,6),7-(6,26)]
   970     22.7818008     22.7818008     22.7818008    6[1-(0),6-(1,6),7-(6)]
   971      22.852115      22.852115      22.852115    6[1-(0),6-(1,6),6-(1,7)]
   972     23.7661996     23.7661996     23.7661996    6[1-(0),6-(1,6),6-(6,6)]
   973     24.7154413     24.7154413     24.7154413    6[6-(1,1),6-(1,6),6-(1,7)]
   974     24.7505984     24.7505984     24.7505984    6[1-(0),6-(6,6),7-(6)]
   975     25.5592117     25.5592117     25.5592117    6[1-(0),1-(0),6-(6,6)]
   976      7.6642478      7.6642478      7.6642478    6[7-(26),41-(6,6,6,6,6,6,6)]
   977      7.9806617      7.9806617      7.9806617    6[7-(0),41-(6,6,6,6,6,6,6)]
   978      8.8244321      8.8244321      8.8244321    6[1-(0),6-(1,6),7-(6,26)]
   979     10.0197735     10.0197735     10.0197735    6[1-(0),6-(1,6),6-(1,7)]
   980      10.898701      10.898701      10.898701    6[1-(0),6-(1,6),6-(1,6)]
   981     10.6174442     10.6174442     10.6174442    6[1-(0),6-(1,6),6-(1,7)]
   982      9.4572599      9.4572599      9.4572599    6[1-(0),6-(1,6),7-(6,26)]
   983      5.2032508      5.2032508      5.2032508    6[1-(0),6-(1,6),7-(6)]
   984       5.273565       5.273565       5.273565    6[1-(0),6-(1,6),6-(1,7)]
   985      6.1876496      6.1876496      6.1876496    6[1-(0),6-(1,6),6-(6,6)]
   986      7.1368913      7.1368913      7.1368913    6[6-(1,1),6-(1,6),6-(1,7)]
   987      7.1720484      7.1720484      7.1720484    6[1-(0),6-(6,6),7-(6)]
   988      7.9806617      7.9806617      7.9806617    6[1-(0),1-(0),6-(6,6)]
   989      9.9143022      9.9143022      9.9143022    6[7-(26),41-(6,6,6,6,6,6,6)]
   990      9.5978883      9.5978883      9.5978883    6[7-(0),41-(6,6,6,6,6,6,6)]
   991      8.7541179      8.7541179      8.7541179    6[1-(0),6-(1,6),7-(6,26)]
   992      7.5587765      7.5587765      7.5587765    6[1-(0),6-(1,6),6-(1,7)]
   993       6.679849       6.679849       6.679849    6[1-(0),6-(1,6),6-(1,6)]
   994      6.9611058      6.9611058      6.9611058    6[1-(0),6-(1,6),6-(1,7)]
   995      8.1212901      8.1212901      8.1212901    6[1-(0),6-(1,6),7-(6,26)]
   996     12.3752992     12.3752992     12.3752992    6[1-(0),6-(1,6),7-(6)]
   997      12.304985      12.304985      12.304985    6[1-(0),6-(1,6),6-(1,7)]
   998     11.3909004     11.3909004     11.3909004    6[1-(0),6-(1,6),6-(6,6)]
   999     10.4416587     10.4416587     10.4416587    6[6-(1,1),6-(1,6),6-(1,7)]
  1000     10.4065016     10.4065016     10.4065016    6[1-(0),6-(6,6),7-(6)]
  1001      9.5978883      9.5978883      9.5978883    6[1-(0),1-(0),6-(6,6)]
  1002     27.4928522     27.4928522     27.4928522    6[7-(26),41-(6,6,6,6,6,6,6)]
  1003     27.1764383     27.1764383     27.1764383    6[7-(0),41-(6,6,6,6,6,6,6)]
  1004     26.3326679     26.3326679     26.3326679    6[1-(0),6-(1,6),7-(6,26)]
  1005     25.1373265     25.1373265     25.1373265    6[1-(0),6-(1,6),6-(1,7)]
  1006      24.258399      24.258399      24.258399    6[1-(0),6-(1,6),6-(1,6)]
  1007     24.5396558     24.5396558     24.5396558    6[1-(0),6-(1,6),6-(1,7)]
  1008     25.6998401     25.6998401     25.6998401    6[1-(0),6-(1,6),7-(6,26)]
  1009     29.9538492     29.9538492     29.9538492    6[1-(0),6-(1,6),7-(6)]
  1010      29.883535      29.883535      29.883535    6[1-(0),6-(1,6),6-(1,7)]
  1011     28.9694504     28.9694504     28.9694504    6[1-(0),6-(1,6),6-(6,6)]
  1012     28.0202087     28.0202087     28.0202087    6[6-(1,1),6-(1,6),6-(1,7)]
  1013     27.9850516     27.9850516     27.9850516    6[1-(0),6-(6,6),7-(6)]
  1014     27.1764383     27.1764383     27.1764383    6[1-(0),1-(0),6-(6,6)]
  1015      7.6642478      7.6642478      7.6642478    6[7-(26),41-(6,6,6,6,6,6,6)]
  1016      7.9806617      7.9806617      7.9806617    6[7-(0),41-(6,6,6,6,6,6,6)]
  1017      8.8244321      8.8244321      8.8244321    6[1-(0),6-(1,6),7-(6,26)]
  1018     10.0197735     10.0197735     10.0197735    6[1-(0),6-(1,6),6-(1,7)]
  1019      10.898701      10.898701      10.898701    6[1-(0),6-(1,6),6-(1,6)]
  1020     10.6174442     10.6174442     10.6174442    6[1-(0),6-(1,6),6-(1,7)]
  1021      9.4572599      9.4572599      9.4572599    6[1-(0),6-(1,6),7-(6,26)]
  1022      5.2032508      5.2032508      5.2032508    6[1-(0),6-(1,6),7-(6)]
  1023       5.273565       5.273565       5.273565    6[1-(0),6-(1,6),6-(1,7)]
  1024      6.1876496      6.1876496      6.1876496    6[1-(0),6-(1,6),6-(6,6)]
  1025      7.1368913      7.1368913      7.1368913    6[6-(1,1),6-(1,6),6-(1,7)]
  1026      7.1720484      7.1720484      7.1720484    6[1-(0),6-(6,6),7-(6)]
  1027      7.9806617      7.9806617      7.9806617    6[1-(0),1-(0),6-(6,6)]
  1028     25.2427978     25.2427978     25.2427978    6[7-(26),41-(6,6,6,6,6,6,6)]
  1029     25.5592117     25.5592117     25.5592117    6[7-(0),41-(6,6,6,6,6,6,6)]
  1030     26.4029821     26.4029821     26.4029821    6[1-(0),6-(1,6),7-(6,26)]
  1031     27.5983235     27.5983235     27.5983235    6[1-(0),6-(1,6),6-(1,7)]
  1032      28.477251      28.477251      28.477251    6[1-(0),6-(1,6),6-(1,6)]
  1033     28.1959942     28.1959942     28.1959942    6[1-(0),6-(1,6),6-(1,7)]
  1034     27.0358099     27.0358099     27.0358099    6[1-(0),6-(1,6),7-(6,26)]
  1035     22.7818008     22.7818008     22.7818008    6[1-(0),6-(1,6),7-(6)]
  1036      22.852115      22.852115      22.852115    6[1-(0),6-(1,6),6-(1,7)]
  1037     23.7661996     23.7661996     23.7661996    6[1-(0),6-(1,6),6-(6,6)]
  1038     24.7154413     24.7154413     24.7154413    6[6-(1,1),6-(1,6),6-(1,7)]
  1039     24.7505984     24.7505984     24.7505984    6[1-(0),6-(6,6),7-(6)]
  1040     25.5592117     25.5592117     25.5592117    6[1-(0),1-(0),6-(6,6)]
  1041     21.4809881     21.4809881     21.4809881    6[7-(26),41-(6,6,6,6,6,6,6)]
  1042     23.6255712     23.6255712     23.6255712    6[7-(0),41-(6,6,6,6,6,6,6)]
  1043     19.8989186     19.8989186     19.8989186    6[1-(0),6-(1,6),7-(6,26)]
  1044     19.5825047     19.5825047     19.5825047    6[1-(0),6-(1,6),6-(1,7)]
  1045     19.1254624     19.1254624     19.1254624    6[1-(0),6-(1,6),6-(1,6)]
  1046     19.1957766     19.1957766     19.1957766    6[1-(0),6-(1,6),6-(1,7)]
  1047     19.5121905     19.5121905     19.5121905    6[1-(0),6-(1,6),7-(6,26)]
  1048     22.4302298     22.4302298     22.4302298    6[1-(0),6-(1,6),7-(6)]
  1049      23.555257      23.555257      23.555257    6[1-(0),6-(1,6),6-(1,7)]
  1050     24.5396558     24.5396558     24.5396558    6[1-(0),6-(1,6),6-(6,6)]
  1051     24.2232419     24.2232419     24.2232419    6[6-(1,1),6-(1,6),6-(1,7)]
  1052     22.9927434     22.9927434     22.9927434    6[1-(0),6-(6,6),7-(6)]
  1053     25.1724836     25.1724836     25.1724836    6[1-(0),1-(0),6-(6,6)]
  1054      3.9024381      3.9024381      3.9024381    6[7-(26),41-(6,6,6,6,6,6,6)]
  1055      6.0470212      6.0470212      6.0470212    6[7-(0),41-(6,6,6,6,6,6,6)]
  1056      2.3203686      2.3203686      2.3203686    6[1-(0),6-(1,6),7-(6,26)]
  1057      2.0039547      2.0039547      2.0039547    6[1-(0),6-(1,6),6-(1,7)]
  1058      1.5469124      1.5469124      1.5469124    6[1-(0),6-(1,6),6-(1,6)]
  1059      1.6172266      1.6172266      1.6172266    6[1-(0),6-(1,6),6-(1,7)]
  1060      1.9336405      1.9336405      1.9336405    6[1-(0),6-(1,6),7-(6,26)]
  1061      4.8516798      4.8516798      4.8516798    6[1-(0),6-(1,6),7-(6)]
  1062       5.976707       5.976707       5.976707    6[1-(0),6-(1,6),6-(1,7)]
  1063      6.9611058      6.9611058      6.9611058    6[1-(0),6-(1,6),6-(6,6)]
  1064      6.6446919      6.6446919      6.6446919    6[6-(1,1),6-(1,6),6-(1,7)]
  1065      5.4141934      5.4141934      5.4141934    6[1-(0),6-(6,6),7-(6)]
  1066      7.5939336      7.5939336      7.5939336    6[1-(0),1-(0),6-(6,6)]
  1067     13.6761119     13.6761119     13.6761119    6[7-(26),41-(6,6,6,6,6,6,6)]
  1068     11.5315288     11.5315288     11.5315288    6[7-(0),41-(6,6,6,6,6,6,6)]
  1069     15.2581814     15.2581814     15.2581814    6[1-(0),6-(1,6),7-(6,26)]
  1070     15.5745953     15.5745953     15.5745953    6[1-(0),6-(1,6),6-(1,7)]
  1071     16.0316376     16.0316376     16.0316376    6[1-(0),6-(1,6),6-(1,6)]
  1072     15.9613234     15.9613234     15.9613234    6[1-(0),6-(1,6),6-(1,7)]
  1073     15.6449095     15.6449095     15.6449095    6[1-(0),6-(1,6),7-(6,26)]
  1074     12.7268702     12.7268702     12.7268702    6[1-(0),6-(1,6),7-(6)]
  1075      11.601843      11.601843      11.601843    6[1-(0),6-(1,6),6-(1,7)]
  1076     10.6174442     10.6174442     10.6174442    6[1-(0),6-(1,6),6-(6,6)]
  1077     10.9338581     10.9338581     10.9338581    6[6-(1,1),6-(1,6),6-(1,7)]
  1078     12.1643566     12.1643566     12.1643566    6[1-(0),6-(6,6),7-(6)]
  1079      9.9846164      9.9846164      9.9846164    6[1-(0),1-(0),6-(6,6)]
  1080     31.2546619     31.2546619     31.2546619    6[7-(26),41-(6,6,6,6,6,6,6)]
  1081     29.1100788     29.1100788     29.1100788    6[7-(0),41-(6,6,6,6,6,6,6)]
  1082     32.8367314     32.8367314     32.8367314    6[1-(0),6-(1,6),7-(6,26)]
  1083     33.1531453     33.1531453     33.1531453    6[1-(0),6-(1,6),6-(1,7)]
  1084     33.6101876     33.6101876     33.6101876    6[1-(0),6-(1,6),6-(1,6)]
  1085     33.5398734     33.5398734     33.5398734    6[1-(0),6-(1,6),6-(1,7)]
  1086     33.2234595     33.2234595     33.2234595    6[1-(0),6-(1,6),7-(6,26)]
  1087     30.3054202     30.3054202     30.3054202    6[1-(0),6-(1,6),7-(6)]
  1088      29.180393      29.180393      29.180393    6[1-(0),6-(1,6),6-(1,7)]
  1089     28.1959942     28.1959942     28.1959942    6[1-(0),6-(1,6),6-(6,6)]
  1090     28.5124081     28.5124081     28.5124081    6[6-(1,1),6-(1,6),6-(1,7)]
  1091     29.7429066     29.7429066     29.7429066    6[1-(0),6-(6,6),7-(6)]
  1092     27.5631664     27.5631664     27.5631664    6[1-(0),1-(0),6-(6,6)]
  1093     31.2546619     31.2546619     31.2546619    6[7-(26),41-(6,6,6,6,6,6,6)]
  1094     29.1100788     29.1100788     29.1100788    6[7-(0),41-(6,6,6,6,6,6,6)]
  1095     32.8367314     32.8367314     32.8367314    6[1-(0),6-(1,6),7-(6,26)]
  1096     33.1531453     33.1531453     33.1531453    6[1-(0),6-(1,6),6-(1,7)]
  1097     33.6101876     33.6101876     33.6101876    6[1-(0),6-(1,6),6-(1,6)]
  1098     33.5398734     33.5398734     33.5398734    6[1-(0),6-(1,6),6-(1,7)]
  1099     33.2234595     33.2234595     33.2234595    6[1-(0),6-(1,6),7-(6,26)]
  1100     30.3054202     30.3054202     30.3054202    6[1-(0),6-(1,6),7-(6)]
  1101      29.180393      29.180393      29.180393    6[1-(0),6-(1,6),6-(1,7)]
  1102     28.1959942     28.1959942     28.1959942    6[1-(0),6-(1,6),6-(6,6)]
  1103     28.5124081     28.5124081     28.5124081    6[6-(1,1),6-(1,6),6-(1,7)]
  1104     29.7429066     29.7429066     29.7429066    6[1-(0),6-(6,6),7-(6)]
  1105     27.5631664     27.5631664     27.5631664    6[1-(0),1-(0),6-(6,6)]
  1106     13.6761119     13.6761119     13.6761119    6[7-(26),41-(6,6,6,6,6,6,6)]
  1107     11.5315288     11.5315288     11.5315288    6[7-(0),41-(6,6,6,6,6,6,6)]
  1108     15.2581814     15.2581814     15.2581814    6[1-(0),6-(1,6),7-(6,26)]
  1109     15.5745953     15.5745953     15.5745953    6[1-(0),6-(1,6),6-(1,7)]
  1110     16.0316376     16.0316376     16.0316376    6[1-(0),6-(1,6),6-(1,6)]
  1111     15.9613234     15.9613234     15.9613234    6[1-(0),6-(1,6),6-(1,7)]
  1112     15.6449095     15.6449095     15.6449095    6[1-(0),6-(1,6),7-(6,26)]
  1113     12.7268702     12.7268702     12.7268702    6[1-(0),6-(1,6),7-(6)]
  1114      11.601843      11.601843      11.601843    6[1-(0),6-(1,6),6-(1,7)]
  1115     10.6174442     10.6174442     10.6174442    6[1-(0),6-(1,6),6-(6,6)]
  1116     10.9338581     10.9338581     10.9338581    6[6-(1,1),6-(1,6),6-(1,7)]
  1117     12.1643566     12.1643566     12.1643566    6[1-(0),6-(6,6),7-(6)]
  1118      9.9846164      9.9846164      9.9846164    6[1-(0),1-(0),6-(6,6)]
  1119      3.9024381      3.9024381      3.9024381    6[7-(26),41-(6,6,6,6,6,6,6)]
  1120      6.0470212      6.0470212      6.0470212    6[7-(0),41-(6,6,6,6,6,6,6)]
  1121      2.3203686      2.3203686      2.3203686    6[1-(0),6-(1,6),7-(6,26)]
  1122      2.0039547      2.0039547      2.0039547    6[1-(0),6-(1,6),6-(1,7)]
  1123      1.5469124      1.5469124      1.5469124    6[1-(0),6-(1,6),6-(1,6)]
  1124      1.6172266      1.6172266      1.6172266    6[1-(0),6-(1,6),6-(1,7)]
  1125      1.9336405      1.9336405      1.9336405    6[1-(0),6-(1,6),7-(6,26)]
  1126      4.8516798      4.8516798      4.8516798    6[1-(0),6-(1,6),7-(6)]
  1127       5.976707       5.976707       5.976707    6[1-(0),6-(1,6),6-(1,7)]
  1128      6.9611058      6.9611058      6.9611058    6[1-(0),6-(1,6),6-(6,6)]
  1129      6.6446919      6.6446919      6.6446919    6[6-(1,1),6-(1,6),6-(1,7)]
  1130      5.4141934      5.4141934      5.4141934    6[1-(0),6-(6,6),7-(6)]
  1131      7.5939336      7.5939336      7.5939336    6[1-(0),1-(0),6-(6,6)]
  1132     21.4809881     21.4809881     21.4809881    6[7-(26),41-(6,6,6,6,6,6,6)]
  1133     23.6255712     23.6255712     23.6255712    6[7-(0),41-(6,6,6,6,6,6,6)]
  1134     19.8989186     19.8989186     19.8989186    6[1-(0),6-(1,6),7-(6,26)]
  1135     19.5825047     19.5825047     19.5825047    6[1-(0),6-(1,6),6-(1,7)]
  1136     19.1254624     19.1254624     19.1254624    6[1-(0),6-(1,6),6-(1,6)]
  1137     19.1957766     19.1957766     19.1957766    6[1-(0),6-(1,6),6-(1,7)]
  1138     19.5121905     19.5121905     19.5121905    6[1-(0),6-(1,6),7-(6,26)]
  1139     22.4302298     22.4302298     22.4302298    6[1-(0),6-(1,6),7-(6)]
  1140      23.555257      23.555257      23.555257    6[1-(0),6-(1,6),6-(1,7)]
  1141     24.5396558     24.5396558     24.5396558    6[1-(0),6-(1,6),6-(6,6)]
  1142     24.2232419     24.2232419     24.2232419    6[6-(1,1),6-(1,6),6-(1,7)]
  1143     22.9927434     22.9927434     22.9927434    6[1-(0),6-(6,6),7-(6)]
  1144     25.1724836     25.1724836     25.1724836    6[1-(0),1-(0),6-(6,6)]
  1145      33.399245      33.399245      33.399245    6[7-(26),41-(6,6,6,6,6,6,6)]
  1146     34.0320728     34.0320728     34.0320728    6[7-(0),41-(6,6,6,6,6,6,6)]
  1147      28.477251      28.477251      28.477251    6[1-(0),6-(1,6),7-(6,26)]
  1148     27.9850516     27.9850516     27.9850516    6[1-(0),6-(1,6),6-(1,7)]
  1149     28.8991362     28.8991362     28.8991362    6[1-(0),6-(1,6),6-(1,6)]
  1150     30.2702631     30.2702631     30.2702631    6[1-(0),6-(1,6),6-(1,7)]
  1151     30.7976196     30.7976196     30.7976196    6[1-(0),6-(1,6),7-(6,26)]
  1152     29.1452359     29.1452359     29.1452359    6[1-(0),6-(1,6),7-(6)]
  1153      28.477251      28.477251      28.477251    6[1-(0),6-(1,6),6-(1,7)]
  1154     28.7585078     28.7585078     28.7585078    6[1-(0),6-(1,6),6-(6,6)]
  1155     29.5671211     29.5671211     29.5671211    6[6-(1,1),6-(1,6),6-(1,7)]
  1156     29.9538492     29.9538492     29.9538492    6[1-(0),6-(6,6),7-(6)]
  1157     30.0593205     30.0593205     30.0593205    6[1-(0),1-(0),6-(6,6)]
  1158      15.820695      15.820695      15.820695    6[7-(26),41-(6,6,6,6,6,6,6)]
  1159     16.4535228     16.4535228     16.4535228    6[7-(0),41-(6,6,6,6,6,6,6)]
  1160      10.898701      10.898701      10.898701    6[1-(0),6-(1,6),7-(6,26)]
  1161     10.4065016     10.4065016     10.4065016    6[1-(0),6-(1,6),6-(1,7)]
  1162     11.3205862     11.3205862     11.3205862    6[1-(0),6-(1,6),6-(1,6)]
  1163     12.6917131     12.6917131     12.6917131    6[1-(0),6-(1,6),6-(1,7)]
  1164     13.2190696     13.2190696     13.2190696    6[1-(0),6-(1,6),7-(6,26)]
  1165     11.5666859     11.5666859     11.5666859    6[1-(0),6-(1,6),7-(6)]
  1166      10.898701      10.898701      10.898701    6[1-(0),6-(1,6),6-(1,7)]
  1167     11.1799578     11.1799578     11.1799578    6[1-(0),6-(1,6),6-(6,6)]
  1168     11.9885711     11.9885711     11.9885711    6[6-(1,1),6-(1,6),6-(1,7)]
  1169     12.3752992     12.3752992     12.3752992    6[1-(0),6-(6,6),7-(6)]
  1170     12.4807705     12.4807705     12.4807705    6[1-(0),1-(0),6-(6,6)]
  1171      15.820695      15.820695      15.820695    6[7-(26),41-(6,6,6,6,6,6,6)]
  1172     16.4535228     16.4535228     16.4535228    6[7-(0),41-(6,6,6,6,6,6,6)]
  1173      10.898701      10.898701      10.898701    6[1-(0),6-(1,6),7-(6,26)]
  1174     10.4065016     10.4065016     10.4065016    6[1-(0),6-(1,6),6-(1,7)]
  1175     11.3205862     11.3205862     11.3205862    6[1-(0),6-(1,6),6-(1,6)]
  1176     12.6917131     12.6917131     12.6917131    6[1-(0),6-(1,6),6-(1,7)]
  1177     13.2190696     13.2190696     13.2190696    6[1-(0),6-(1,6),7-(6,26)]
  1178     11.5666859     11.5666859     11.5666859    6[1-(0),6-(1,6),7-(6)]
  1179      10.898701      10.898701      10.898701    6[1-(0),6-(1,6),6-(1,7)]
  1180     11.1799578     11.1799578     11.1799578    6[1-(0),6-(1,6),6-(6,6)]
  1181     11.9885711     11.9885711     11.9885711    6[6-(1,1),6-(1,6),6-(1,7)]
  1182     12.3752992     12.3752992     12.3752992    6[1-(0),6-(6,6),7-(6)]
  1183     12.4807705     12.4807705     12.4807705    6[1-(0),1-(0),6-(6,6)]
  1184      33.399245      33.399245      33.399245    6[7-(26),41-(6,6,6,6,6,6,6)]
  1185     34.0320728     34.0320728     34.0320728    6[7-(0),41-(6,6,6,6,6,6,6)]
  1186      28.477251      28.477251      28.477251    6[1-(0),6-(1,6),7-(6,26)]
  1187     27.9850516     27.9850516     27.9850516    6[1-(0),6-(1,6),6-(1,7)]
  1188     28.8991362     28.8991362     28.8991362    6[1-(0),6-(1,6),6-(1,6)]
  1189     30.2702631     30.2702631     30.2702631    6[1-(0),6-(1,6),6-(1,7)]
  1190     30.7976196     30.7976196     30.7976196    6[1-(0),6-(1,6),7-(6,26)]
  1191     29.1452359     29.1452359     29.1452359    6[1-(0),6-(1,6),7-(6)]
  1192      28.477251      28.477251      28.477251    6[1-(0),6-(1,6),6-(1,7)]
  1193     28.7585078     28.7585078     28.7585078    6[1-(0),6-(1,6),6-(6,6)]
  1194     29.5671211     29.5671211     29.5671211    6[6-(1,1),6-(1,6),6-(1,7)]
  1195     29.9538492     29.9538492     29.9538492    6[1-(0),6-(6,6),7-(6)]
  1196     30.0593205     30.0593205     30.0593205    6[1-(0),1-(0),6-(6,6)]
  1197       1.757855       1.757855       1.757855    6[7-(26),41-(6,6,6,6,6,6,6)]
  1198      1.1250272      1.1250272      1.1250272    6[7-(0),41-(6,6,6,6,6,6,6)]
  1199       6.679849       6.679849       6.679849    6[1-(0),6-(1,6),7-(6,26)]
  1200      7.1720484      7.1720484      7.1720484    6[1-(0),6-(1,6),6-(1,7)]
  1201      6.2579638      6.2579638      6.2579638    6[1-(0),6-(1,6),6-(1,6)]
  1202      4.8868369      4.8868369      4.8868369    6[1-(0),6-(1,6),6-(1,7)]
  1203      4.3594804      4.3594804      4.3594804    6[1-(0),6-(1,6),7-(6,26)]
  1204      6.0118641      6.0118641      6.0118641    6[1-(0),6-(1,6),7-(6)]
  1205       6.679849       6.679849       6.679849    6[1-(0),6-(1,6),6-(1,7)]
  1206      6.3985922      6.3985922      6.3985922    6[1-(0),6-(1,6),6-(6,6)]
  1207      5.5899789      5.5899789      5.5899789    6[6-(1,1),6-(1,6),6-(1,7)]
  1208      5.2032508      5.2032508      5.2032508    6[1-(0),6-(6,6),7-(6)]
  1209      5.0977795      5.0977795      5.0977795    6[1-(0),1-(0),6-(6,6)]
  1210      19.336405      19.336405      19.336405    6[7-(26),41-(6,6,6,6,6,6,6)]
  1211     18.7035772     18.7035772     18.7035772    6[7-(0),41-(6,6,6,6,6,6,6)]
  1212      24.258399      24.258399      24.258399    6[1-(0),6-(1,6),7-(6,26)]
  1213     24.7505984     24.7505984     24.7505984    6[1-(0),6-(1,6),6-(1,7)]
  1214     23.8365138     23.8365138     23.8365138    6[1-(0),6-(1,6),6-(1,6)]
  1215     22.4653869     22.4653869     22.4653869    6[1-(0),6-(1,6),6-(1,7)]
  1216     21.9380304     21.9380304     21.9380304    6[1-(0),6-(1,6),7-(6,26)]
  1217     23.5904141     23.5904141     23.5904141    6[1-(0),6-(1,6),7-(6)]
  1218      24.258399      24.258399      24.258399    6[1-(0),6-(1,6),6-(1,7)]
  1219     23.9771422     23.9771422     23.9771422    6[1-(0),6-(1,6),6-(6,6)]
  1220     23.1685289     23.1685289     23.1685289    6[6-(1,1),6-(1,6),6-(1,7)]
  1221     22.7818008     22.7818008     22.7818008    6[1-(0),6-(6,6),7-(6)]
  1222     22.6763295     22.6763295     22.6763295    6[1-(0),1-(0),6-(6,6)]
  1223      19.336405      19.336405      19.336405    6[7-(0),41-(6,6,6,6,6,6,6)]
  1224     18.7035772     18.7035772     18.7035772    6[7-(0),41-(6,6,6,6,6,6,6)]
  1225      24.258399      24.258399      24.258399    6[1-(0),6-(1,6),7-(6)]
  1226     24.7505984     24.7505984     24.7505984    6[1-(0),6-(1,6),6-(1,7)]
  1227     23.8365138     23.8365138     23.8365138    6[1-(0),6-(1,6),6-(1,6)]
  1228     22.4653869     22.4653869     22.4653869    6[1-(0),6-(1,6),6-(1,7)]
  1229     21.9380304     21.9380304     21.9380304    6[1-(0),6-(1,6),7-(6)]
  1230     23.5904141     23.5904141     23.5904141    6[1-(0),6-(1,6),7-(6)]
  1231      24.258399      24.258399      24.258399    6[1-(0),6-(1,6),6-(1,7)]
  1232     23.9771422     23.9771422     23.9771422    6[1-(0),6-(1,6),6-(6,6)]
  1233     23.1685289     23.1685289     23.1685289    6[6-(1,1),6-(1,6),6-(1,7)]
  1234     22.7818008     22.7818008     22.7818008    6[1-(0),6-(6,6),7-(6)]
  1235     22.6763295     22.6763295     22.6763295    6[1-(0),1-(0),6-(6,6)]
  1236       1.757855       1.757855       1.757855    6[7-(26),41-(6,6,6,6,6,6,6)]
  1237      1.1250272      1.1250272      1.1250272    6[7-(0),41-(6,6,6,6,6,6,6)]
  1238       6.679849       6.679849       6.679849    6[1-(0),6-(1,6),7-(6,26)]
  1239      7.1720484      7.1720484      7.1720484    6[1-(0),6-(1,6),6-(1,7)]
  1240      6.2579638      6.2579638      6.2579638    6[1-(0),6-(1,6),6-(1,6)]
  1241      4.8868369      4.8868369      4.8868369    6[1-(0),6-(1,6),6-(1,7)]
  1242      4.3594804      4.3594804      4.3594804    6[1-(0),6-(1,6),7-(6,26)]
  1243      6.0118641      6.0118641      6.0118641    6[1-(0),6-(1,6),7-(6)]
  1244       6.679849       6.679849       6.679849    6[1-(0),6-(1,6),6-(1,7)]
  1245      6.3985922      6.3985922      6.3985922    6[1-(0),6-(1,6),6-(6,6)]
  1246      5.5899789      5.5899789      5.5899789    6[6-(1,1),6-(1,6),6-(1,7)]
  1247      5.2032508      5.2032508      5.2032508    6[1-(0),6-(6,6),7-(6)]
  1248      5.0977795      5.0977795      5.0977795    6[1-(0),1-(0),6-(6,6)]
  1249     22.7818008     22.7818008     22.7818008    7[6-(41),26-(7,7,7)]
  1250     19.5121905     19.5121905     19.5121905    7[6-(41)]
  1251     24.2935561     24.2935561     24.2935561    7[6-(1,6),6-(1,6),26-(7,7,7)]
  1252     21.9380304     21.9380304     21.9380304    7[6-(1,6),6-(1,6)]
  1253      5.2032508      5.2032508      5.2032508    7[6-(41),26-(7,7,7)]
  1254      1.9336405      1.9336405      1.9336405    7[6-(41)]
  1255      6.7150061      6.7150061      6.7150061    7[6-(1,6),6-(1,6),26-(7,7,7)]
  1256      4.3594804      4.3594804      4.3594804    7[6-(1,6),6-(1,6)]
  1257     29.9538492     29.9538492     29.9538492    7[6-(41),26-(7,7,7)]
  1258     33.2234595     33.2234595     33.2234595    7[6-(41)]
  1259     28.4420939     28.4420939     28.4420939    7[6-(1,6),6-(1,6),26-(7,7,7)]
  1260     30.7976196     30.7976196     30.7976196    7[6-(1,6),6-(1,6)]
  1261     12.3752992     12.3752992     12.3752992    7[6-(41),26-(7,7,7)]
  1262     15.6449095     15.6449095     15.6449095    7[6-(41)]
  1263     10.8635439     10.8635439     10.8635439    7[6-(1,6),6-(1,6),26-(7,7,7)]
  1264     13.2190696     13.2190696     13.2190696    7[6-(1,6),6-(1,6)]
  1265     12.3752992     12.3752992     12.3752992    7[6-(41),26-(7,7,7)]
  1266     15.6449095     15.6449095     15.6449095    7[6-(41)]
  1267     10.8635439     10.8635439     10.8635439    7[6-(1,6),6-(1,6),26-(7,7,7)]
  1268     13.2190696     13.2190696     13.2190696    7[6-(1,6),6-(1,6)]
  1269     29.9538492     29.9538492     29.9538492    7[6-(41),26-(7,7,7)]
  1270     33.2234595     33.2234595     33.2234595    7[6-(41)]
  1271     28.4420939     28.4420939     28.4420939    7[6-(1,6),6-(1,6),26-(7,7,7)]
  1272     30.7976196     30.7976196     30.7976196    7[6-(1,6),6-(1,6)]
  1273      5.2032508      5.2032508      5.2032508    7[6-(41),26-(7,7,7)]
  1274      1.9336405      1.9336405      1.9336405    7[6-(41)]
  1275      6.7150061      6.7150061      6.7150061    7[6-(1,6),6-(1,6),26-(7,7,7)]
  1276      4.3594804      4.3594804      4.3594804    7[6-(1,6),6-(1,6)]
  1277     22.7818008     22.7818008     22.7818008    7[6-(41),26-(7,7,7)]
  1278     19.5121905     19.5121905     19.5121905    7[6-(41)]
  1279     24.2935561     24.2935561     24.2935561    7[6-(1,6),6-(1,6),26-(7,7,7)]
  1280     21.9380304     21.9380304     21.9380304    7[6-(1,6),6-(1,6)]
  1281     11.3909004     11.3909004     11.3909004    7[6-(41),26-(7,7,7)]
  1282     10.5119729     10.5119729     10.5119729    7[6-(41)]
  1283       14.06284       14.06284       14.06284    7[6-(1,6),6-(1,6),26-(7,7,7)]
  1284     14.2737826     14.2737826     14.2737826    7[6-(1,6),6-(1,6)]
  1285     28.9694504     28.9694504     28.9694504    7[6-(41),26-(7,7,7)]
  1286     28.0905229     28.0905229     28.0905229    7[6-(41)]
  1287       31.64139       31.64139       31.64139    7[6-(1,6),6-(1,6),26-(7,7,7)]
  1288     31.8523326     31.8523326     31.8523326    7[6-(1,6),6-(1,6)]
  1289     28.9694504     28.9694504     28.9694504    7[6-(41),26-(7,7,7)]
  1290     28.0905229     28.0905229     28.0905229    7[6-(41)]
  1291       31.64139       31.64139       31.64139    7[6-(1,6),6-(1,6),26-(7,7,7)]
  1292     31.8523326     31.8523326     31.8523326    7[6-(1,6),6-(1,6)]
  1293     11.3909004     11.3909004     11.3909004    7[6-(41),26-(7,7,7)]
  1294     10.5119729     10.5119729     10.5119729    7[6-(41)]
  1295       14.06284       14.06284       14.06284    7[6-(1,6),6-(1,6),26-(7,7,7)]
  1296     14.2737826     14.2737826     14.2737826    7[6-(1,6),6-(1,6)]
  1297      6.1876496      6.1876496      6.1876496    7[6-(41),26-(7,7,7)]
  1298      7.0665771      7.0665771      7.0665771    7[6-(41)]
  1299        3.51571        3.51571        3.51571    7[6-(1,6),6-(1,6),26-(7,7,7)]
  1300      3.3047674      3.3047674      3.3047674    7[6-(1,6),6-(1,6)]
  1301     23.7661996     23.7661996     23.7661996    7[6-(41),26-(7,7,7)]
  1302     24.6451271     24.6451271     24.6451271    7[6-(41)]
  1303       21.09426       21.09426       21.09426    7[6-(1,6),6-(1,6),26-(7,7,7)]
  1304     20.8833174     20.8833174     20.8833174    7[6-(1,6),6-(1,6)]
  1305     23.7661996     23.7661996     23.7661996    7[6-(41),26-(7,7,7)]
  1306     24.6451271     24.6451271     24.6451271    7[6-(41)]
  1307       21.09426       21.09426       21.09426    7[6-(1,6),6-(1,6),26-(7,7,7)]
  1308     20.8833174     20.8833174     20.8833174    7[6-(1,6),6-(1,6)]
  1309      6.1876496      6.1876496      6.1876496    7[6-(41),26-(7,7,7)]
  1310      7.0665771      7.0665771      7.0665771    7[6-(41)]
  1311        3.51571        3.51571        3.51571    7[6-(1,6),6-(1,6),26-(7,7,7)]
  1312      3.3047674      3.3047674      3.3047674    7[6-(1,6),6-(1,6)]
  1313     15.9261663     15.9261663     15.9261663    7[6-(41),26-(7,7,7)]
  1314     16.4886799     16.4886799     16.4886799    7[6-(41)]
  1315     17.1918219     17.1918219     17.1918219    7[6-(1,6),6-(1,6),26-(7,7,7)]
  1316     14.9066104     14.9066104     14.9066104    7[6-(1,6),6-(1,6)]
  1317     33.5047163     33.5047163     33.5047163    7[6-(41),26-(7,7,7)]
  1318     34.0672299     34.0672299     34.0672299    7[6-(41)]
  1319     34.7703719     34.7703719     34.7703719    7[6-(1,6),6-(1,6),26-(7,7,7)]
  1320     32.4851604     32.4851604     32.4851604    7[6-(1,6),6-(1,6)]
  1321     19.2309337     19.2309337     19.2309337    7[6-(41),26-(7,7,7)]
  1322     18.6684201     18.6684201     18.6684201    7[6-(41)]
  1323     17.9652781     17.9652781     17.9652781    7[6-(1,6),6-(1,6),26-(7,7,7)]
  1324     20.2504896     20.2504896     20.2504896    7[6-(1,6),6-(1,6)]
  1325      1.6523837      1.6523837      1.6523837    7[6-(41),26-(7,7,7)]
  1326      1.0898701      1.0898701      1.0898701    7[6-(41)]
  1327      0.3867281      0.3867281      0.3867281    7[6-(1,6),6-(1,6),26-(7,7,7)]
  1328      2.6719396      2.6719396      2.6719396    7[6-(1,6),6-(1,6)]
  1329     33.5047163     33.5047163     33.5047163    7[6-(41),26-(7,7,7)]
  1330     34.0672299     34.0672299     34.0672299    7[6-(41)]
  1331     34.7703719     34.7703719     34.7703719    7[6-(1,6),6-(1,6),26-(7,7,7)]
  1332     32.4851604     32.4851604     32.4851604    7[6-(1,6),6-(1,6)]
  1333     15.9261663     15.9261663     15.9261663    7[6-(41),26-(7,7,7)]
  1334     16.4886799     16.4886799     16.4886799    7[6-(41)]
  1335     17.1918219     17.1918219     17.1918219    7[6-(1,6),6-(1,6),26-(7,7,7)]
  1336     14.9066104     14.9066104     14.9066104    7[6-(1,6),6-(1,6)]
  1337      1.6523837      1.6523837      1.6523837    7[6-(41),26-(7,7,7)]
  1338      1.0898701      1.0898701      1.0898701    7[6-(41)]
  1339      0.3867281      0.3867281      0.3867281    7[6-(1,6),6-(1,6),26-(7,7,7)]
  1340      2.6719396      2.6719396      2.6719396    7[6-(1,6),6-(1,6)]
  1341     19.2309337     19.2309337     19.2309337    7[6-(41),26-(7,7,7)]
  1342     18.6684201     18.6684201     18.6684201    7[6-(41)]
  1343     17.9652781     17.9652781     17.9652781    7[6-(1,6),6-(1,6),26-(7,7,7)]
  1344     20.2504896     20.2504896     20.2504896    7[6-(1,6),6-(1,6)]
  1345      7.1368913      7.1368913      7.1368913    7[6-(41),26-(7,7,7)]
  1346      7.6994049      7.6994049      7.6994049    7[6-(41)]
  1347      8.4025469      8.4025469      8.4025469    7[6-(1,6),6-(1,6),26-(7,7,7)]
  1348      6.1173354      6.1173354      6.1173354    7[6-(1,6),6-(1,6)]
  1349     24.7154413     24.7154413     24.7154413    7[6-(41),26-(7,7,7)]
  1350     25.2779549     25.2779549     25.2779549    7[6-(41)]
  1351     25.9810969     25.9810969     25.9810969    7[6-(1,6),6-(1,6),26-(7,7,7)]
  1352     23.6958854     23.6958854     23.6958854    7[6-(1,6),6-(1,6)]
  1353     10.4416587     10.4416587     10.4416587    7[6-(41),26-(7,7,7)]
  1354      9.8791451      9.8791451      9.8791451    7[6-(41)]
  1355      9.1760031      9.1760031      9.1760031    7[6-(1,6),6-(1,6),26-(7,7,7)]
  1356     11.4612146     11.4612146     11.4612146    7[6-(1,6),6-(1,6)]
  1357     28.0202087     28.0202087     28.0202087    7[6-(41),26-(7,7,7)]
  1358     27.4576951     27.4576951     27.4576951    7[6-(41)]
  1359     26.7545531     26.7545531     26.7545531    7[6-(1,6),6-(1,6),26-(7,7,7)]
  1360     29.0397646     29.0397646     29.0397646    7[6-(1,6),6-(1,6)]
  1361     24.7154413     24.7154413     24.7154413    7[6-(41),26-(7,7,7)]
  1362     25.2779549     25.2779549     25.2779549    7[6-(41)]
  1363     25.9810969     25.9810969     25.9810969    7[6-(1,6),6-(1,6),26-(7,7,7)]
  1364     23.6958854     23.6958854     23.6958854    7[6-(1,6),6-(1,6)]
  1365      7.1368913      7.1368913      7.1368913    7[6-(41),26-(7,7,7)]
  1366      7.6994049      7.6994049      7.6994049    7[6-(41)]
  1367      8.4025469      8.4025469      8.4025469    7[6-(1,6),6-(1,6),26-(7,7,7)]
  1368      6.1173354      6.1173354      6.1173354    7[6-(1,6),6-(1,6)]
  1369     28.0202087     28.0202087     28.0202087    7[6-(41),26-(7,7,7)]
  1370     27.4576951     27.4576951     27.4576951    7[6-(41)]
  1371     26.7545531     26.7545531     26.7545531    7[6-(1,6),6-(1,6),26-(7,7,7)]
  1372     29.0397646     29.0397646     29.0397646    7[6-(1,6),6-(1,6)]
  1373     10.4416587     10.4416587     10.4416587    7[6-(41),26-(7,7,7)]
  1374      9.8791451      9.8791451      9.8791451    7[6-(41)]
  1375      9.1760031      9.1760031      9.1760031    7[6-(1,6),6-(1,6),26-(7,7,7)]
  1376     11.4612146     11.4612146     11.4612146    7[6-(1,6),6-(1,6)]
  1377     13.9925258     13.9925258     13.9925258    7[6-(41),26-(7,7,7)]
  1378     10.7229155     10.7229155     10.7229155    7[6-(41)]
  1379     15.5042811     15.5042811     15.5042811    7[6-(1,6),6-(1,6),26-(7,7,7)]
  1380     13.1487554     13.1487554     13.1487554    7[6-(1,6),6-(1,6)]
  1381     31.5710758     31.5710758     31.5710758    7[6-(41),26-(7,7,7)]
  1382     28.3014655     28.3014655     28.3014655    7[6-(41)]
  1383     33.0828311     33.0828311     33.0828311    7[6-(1,6),6-(1,6),26-(7,7,7)]
  1384     30.7273054     30.7273054     30.7273054    7[6-(1,6),6-(1,6)]
  1385     21.1645742     21.1645742     21.1645742    7[6-(41),26-(7,7,7)]
  1386     24.4341845     24.4341845     24.4341845    7[6-(41)]
  1387     19.6528189     19.6528189     19.6528189    7[6-(1,6),6-(1,6),26-(7,7,7)]
  1388     22.0083446     22.0083446     22.0083446    7[6-(1,6),6-(1,6)]
  1389      3.5860242      3.5860242      3.5860242    7[6-(41),26-(7,7,7)]
  1390      6.8556345      6.8556345      6.8556345    7[6-(41)]
  1391      2.0742689      2.0742689      2.0742689    7[6-(1,6),6-(1,6),26-(7,7,7)]
  1392      4.4297946      4.4297946      4.4297946    7[6-(1,6),6-(1,6)]
  1393      3.5860242      3.5860242      3.5860242    7[6-(41),26-(7,7,7)]
  1394      6.8556345      6.8556345      6.8556345    7[6-(41)]
  1395      2.0742689      2.0742689      2.0742689    7[6-(1,6),6-(1,6),26-(7,7,7)]
  1396      4.4297946      4.4297946      4.4297946    7[6-(1,6),6-(1,6)]
  1397     21.1645742     21.1645742     21.1645742    7[6-(41),26-(7,7,7)]
  1398     24.4341845     24.4341845     24.4341845    7[6-(41)]
  1399     19.6528189     19.6528189     19.6528189    7[6-(1,6),6-(1,6),26-(7,7,7)]
  1400     22.0083446     22.0083446     22.0083446    7[6-(1,6),6-(1,6)]
  1401     31.5710758     31.5710758     31.5710758    7[6-(41),26-(7,7,7)]
  1402     28.3014655     28.3014655     28.3014655    7[6-(41)]
  1403     33.0828311     33.0828311     33.0828311    7[6-(1,6),6-(1,6),26-(7,7,7)]
  1404     30.7273054     30.7273054     30.7273054    7[6-(1,6),6-(1,6)]
  1405     13.9925258     13.9925258     13.9925258    7[6-(41),26-(7,7,7)]
  1406     10.7229155     10.7229155     10.7229155    7[6-(41)]
  1407     15.5042811     15.5042811     15.5042811    7[6-(1,6),6-(1,6),26-(7,7,7)]
  1408     13.1487554     13.1487554     13.1487554    7[6-(1,6),6-(1,6)]
  1409      2.6016254      2.6016254      2.6016254    7[6-(41),26-(7,7,7)]
  1410      1.7226979      1.7226979      1.7226979    7[6-(41)]
  1411       5.273565       5.273565       5.273565    7[6-(1,6),6-(1,6),26-(7,7,7)]
  1412      5.4845076      5.4845076      5.4845076    7[6-(1,6),6-(1,6)]
  1413     20.1801754     20.1801754     20.1801754    7[6-(41),26-(7,7,7)]
  1414     19.3012479     19.3012479     19.3012479    7[6-(41)]
  1415      22.852115      22.852115      22.852115    7[6-(1,6),6-(1,6),26-(7,7,7)]
  1416     23.0630576     23.0630576     23.0630576    7[6-(1,6),6-(1,6)]
  1417     20.1801754     20.1801754     20.1801754    7[6-(41),26-(7,7,7)]
  1418     19.3012479     19.3012479     19.3012479    7[6-(41)]
  1419      22.852115      22.852115      22.852115    7[6-(1,6),6-(1,6),26-(7,7,7)]
  1420     23.0630576     23.0630576     23.0630576    7[6-(1,6),6-(1,6)]
  1421      2.6016254      2.6016254      2.6016254    7[6-(41),26-(7,7,7)]
  1422      1.7226979      1.7226979      1.7226979    7[6-(41)]
  1423       5.273565       5.273565       5.273565    7[6-(1,6),6-(1,6),26-(7,7,7)]
  1424      5.4845076      5.4845076      5.4845076    7[6-(1,6),6-(1,6)]
  1425     32.5554746     32.5554746     32.5554746    7[6-(41),26-(7,7,7)]
  1426     33.4344021     33.4344021     33.4344021    7[6-(41)]
  1427      29.883535      29.883535      29.883535    7[6-(1,6),6-(1,6),26-(7,7,7)]
  1428     29.6725924     29.6725924     29.6725924    7[6-(1,6),6-(1,6)]
  1429     14.9769246     14.9769246     14.9769246    7[6-(41),26-(7,7,7)]
  1430     15.8558521     15.8558521     15.8558521    7[6-(41)]
  1431      12.304985      12.304985      12.304985    7[6-(1,6),6-(1,6),26-(7,7,7)]
  1432     12.0940424     12.0940424     12.0940424    7[6-(1,6),6-(1,6)]
  1433     14.9769246     14.9769246     14.9769246    7[6-(41),26-(7,7,7)]
  1434     15.8558521     15.8558521     15.8558521    7[6-(41)]
  1435      12.304985      12.304985      12.304985    7[6-(1,6),6-(1,6),26-(7,7,7)]
  1436     12.0940424     12.0940424     12.0940424    7[6-(1,6),6-(1,6)]
  1437     32.5554746     32.5554746     32.5554746    7[6-(41),26-(7,7,7)]
  1438     33.4344021     33.4344021     33.4344021    7[6-(41)]
  1439      29.883535      29.883535      29.883535    7[6-(1,6),6-(1,6),26-(7,7,7)]
  1440     29.6725924     29.6725924     29.6725924    7[6-(1,6),6-(1,6)]
  1441     12.3752992     12.3752992     12.3752992    7[6-(41),26-(7,7,7)]
  1442     15.6449095     15.6449095     15.6449095    7[6-(41)]
  1443     10.8635439     10.8635439     10.8635439    7[6-(1,6),6-(1,6),26-(7,7,7)]
  1444     13.2190696     13.2190696     13.2190696    7[6-(1,6),6-(1,6)]
  1445     29.9538492     29.9538492     29.9538492    7[6-(41),26-(7,7,7)]
  1446     33.2234595     33.2234595     33.2234595    7[6-(41)]
  1447     28.4420939     28.4420939     28.4420939    7[6-(1,6),6-(1,6),26-(7,7,7)]
  1448     30.7976196     30.7976196     30.7976196    7[6-(1,6),6-(1,6)]
  1449      5.2032508      5.2032508      5.2032508    7[6-(41),26-(7,7,7)]
  1450      1.9336405      1.9336405      1.9336405    7[6-(41)]
  1451      6.7150061      6.7150061      6.7150061    7[6-(1,6),6-(1,6),26-(7,7,7)]
  1452      4.3594804      4.3594804      4.3594804    7[6-(1,6),6-(1,6)]
  1453     22.7818008     22.7818008     22.7818008    7[6-(41),26-(7,7,7)]
  1454     19.5121905     19.5121905     19.5121905    7[6-(41)]
  1455     24.2935561     24.2935561     24.2935561    7[6-(1,6),6-(1,6),26-(7,7,7)]
  1456     21.9380304     21.9380304     21.9380304    7[6-(1,6),6-(1,6)]
  1457     22.7818008     22.7818008     22.7818008    7[6-(41),26-(7,7,7)]
  1458     19.5121905     19.5121905     19.5121905    7[6-(41)]
  1459     24.2935561     24.2935561     24.2935561    7[6-(1,6),6-(1,6),26-(7,7,7)]
  1460     21.9380304     21.9380304     21.9380304    7[6-(1,6),6-(1,6)]
  1461      5.2032508      5.2032508      5.2032508    7[6-(41),26-(7,7,7)]
  1462      1.9336405      1.9336405      1.9336405    7[6-(41)]
  1463      6.7150061      6.7150061      6.7150061    7[6-(1,6),6-(1,6),26-(7,7,7)]
  1464      4.3594804      4.3594804      4.3594804    7[6-(1,6),6-(1,6)]
  1465     29.9538492     29.9538492     29.9538492    7[6-(41),26-(7,7,7)]
  1466     33.2234595     33.2234595     33.2234595    7[6-(41)]
  1467     28.4420939     28.4420939     28.4420939    7[6-(1,6),6-(1,6),26-(7,7,7)]
  1468     30.7976196     30.7976196     30.7976196    7[6-(1,6),6-(1,6)]
  1469     12.3752992     12.3752992     12.3752992    7[6-(41),26-(7,7,7)]
  1470     15.6449095     15.6449095     15.6449095    7[6-(41)]
  1471     10.8635439     10.8635439     10.8635439    7[6-(1,6),6-(1,6),26-(7,7,7)]
  1472     13.2190696     13.2190696     13.2190696    7[6-(1,6),6-(1,6)]
  1473     23.7661996     23.7661996     23.7661996    7[6-(41),26-(7,7,7)]
  1474     24.6451271     24.6451271     24.6451271    7[6-(41)]
  1475       21.09426       21.09426       21.09426    7[6-(1,6),6-(1,6),26-(7,7,7)]
  1476     20.8833174     20.8833174     20.8833174    7[6-(1,6),6-(1,6)]
  1477      6.1876496      6.1876496      6.1876496    7[6-(41),26-(7,7,7)]
  1478      7.0665771      7.0665771      7.0665771    7[6-(41)]
  1479        3.51571        3.51571        3.51571    7[6-(1,6),6-(1,6),26-(7,7,7)]
  1480      3.3047674      3.3047674      3.3047674    7[6-(1,6),6-(1,6)]
  1481      6.1876496      6.1876496      6.1876496    7[6-(41),26-(7,7,7)]
  1482      7.0665771      7.0665771      7.0665771    7[6-(41)]
  1483        3.51571        3.51571        3.51571    7[6-(1,6),6-(1,6),26-(7,7,7)]
  1484      3.3047674      3.3047674      3.3047674    7[6-(1,6),6-(1,6)]
  1485     23.7661996     23.7661996     23.7661996    7[6-(41)]
  1486     24.6451271     24.6451271     24.6451271    7[6-(41)]
  1487       21.09426       21.09426       21.09426    7[6-(1,6),6-(1,6)]
  1488     20.8833174     20.8833174     20.8833174    7[6-(1,6),6-(1,6)]
  1489     28.9694504     28.9694504     28.9694504    7[6-(41),26-(7,7,7)]
  1490     28.0905229     28.0905229     28.0905229    7[6-(41)]
  1491       31.64139       31.64139       31.64139    7[6-(1,6),6-(1,6),26-(7,7,7)]
  1492     31.8523326     31.8523326     31.8523326    7[6-(1,6),6-(1,6)]
  1493     11.3909004     11.3909004     11.3909004    7[6-(41),26-(7,7,7)]
  1494     10.5119729     10.5119729     10.5119729    7[6-(41)]
  1495       14.06284       14.06284       14.06284    7[6-(1,6),6-(1,6),26-(7,7,7)]
  1496     14.2737826     14.2737826     14.2737826    7[6-(1,6),6-(1,6)]
  1497     11.3909004     11.3909004     11.3909004    7[6-(41),26-(7,7,7)]
  1498     10.5119729     10.5119729     10.5119729    7[6-(41)]
  1499       14.06284       14.06284       14.06284    7[6-(1,6),6-(1,6),26-(7,7,7)]
  1500     14.2737826     14.2737826     14.2737826    7[6-(1,6),6-(1,6)]
  1501     28.9694504     28.9694504     28.9694504    7[6-(41),26-(7,7,7)]
  1502     28.0905229     28.0905229     28.0905229    7[6-(41)]
  1503       31.64139       31.64139       31.64139    7[6-(1,6),6-(1,6),26-(7,7,7)]
  1504     31.8523326     31.8523326     31.8523326    7[6-(1,6),6-(1,6)]
  1505     19.2309337     19.2309337     19.2309337    7[6-(41),26-(7,7,7)]
  1506     18.6684201     18.6684201     18.6684201    7[6-(41)]
  1507     17.9652781     17.9652781     17.9652781    7[6-(1,6),6-(1,6),26-(7,7,7)]
  1508     20.2504896     20.2504896     20.2504896    7[6-(1,6),6-(1,6)]
  1509      1.6523837      1.6523837      1.6523837    7[6-(41),26-(7,7,7)]
  1510      1.0898701      1.0898701      1.0898701    7[6-(41)]
  1511      0.3867281      0.3867281      0.3867281    7[6-(1,6),6-(1,6),26-(7,7,7)]
  1512      2.6719396      2.6719396      2.6719396    7[6-(1,6),6-(1,6)]
  1513     15.9261663     15.9261663     15.9261663    7[6-(41),26-(7,7,7)]
  1514     16.4886799     16.4886799     16.4886799    7[6-(41)]
  1515     17.1918219     17.1918219     17.1918219    7[6-(1,6),6-(1,6),26-(7,7,7)]
  1516     14.9066104     14.9066104     14.9066104    7[6-(1,6),6-(1,6)]
  1517     33.5047163     33.5047163     33.5047163    7[6-(41),26-(7,7,7)]
  1518     34.0672299     34.0672299     34.0672299    7[6-(41)]
  1519     34.7703719     34.7703719     34.7703719    7[6-(1,6),6-(1,6),26-(7,7,7)]
  1520     32.4851604     32.4851604     32.4851604    7[6-(1,6),6-(1,6)]
  1521      1.6523837      1.6523837      1.6523837    7[6-(41),26-(7,7,7)]
  1522      1.0898701      1.0898701      1.0898701    7[6-(41)]
  1523      0.3867281      0.3867281      0.3867281    7[6-(1,6),6-(1,6),26-(7,7,7)]
  1524      2.6719396      2.6719396      2.6719396    7[6-(1,6),6-(1,6)]
  1525     19.2309337     19.2309337     19.2309337    7[6-(41),26-(7,7,7)]
  1526     18.6684201     18.6684201     18.6684201    7[6-(41)]
  1527     17.9652781     17.9652781     17.9652781    7[6-(1,6),6-(1,6),26-(7,7,7)]
  1528     20.2504896     20.2504896     20.2504896    7[6-(1,6),6-(1,6)]
  1529     33.5047163     33.5047163     33.5047163    7[6-(41),26-(7,7,7)]
  1530     34.0672299     34.0672299     34.0672299    7[6-(41)]
  1531     34.7703719     34.7703719     34.7703719    7[6-(1,6),6-(1,6),26-(7,7,7)]
  1532     32.4851604     32.4851604     32.4851604    7[6-(1,6),6-(1,6)]
  1533     15.9261663     15.9261663     15.9261663    7[6-(41),26-(7,7,7)]
  1534     16.4886799     16.4886799     16.4886799    7[6-(41)]
  1535     17.1918219     17.1918219     17.1918219    7[6-(1,6),6-(1,6),26-(7,7,7)]
  1536     14.9066104     14.9066104     14.9066104    7[6-(1,6),6-(1,6)]
  1537     28.0202087     28.0202087     28.0202087    7[6-(41),26-(7,7,7)]
  1538     27.4576951     27.4576951     27.4576951    7[6-(41)]
  1539     26.7545531     26.7545531     26.7545531    7[6-(1,6),6-(1,6),26-(7,7,7)]
  1540     29.0397646     29.0397646     29.0397646    7[6-(1,6),6-(1,6)]
  1541     10.4416587     10.4416587     10.4416587    7[6-(41),26-(7,7,7)]
  1542      9.8791451      9.8791451      9.8791451    7[6-(41)]
  1543      9.1760031      9.1760031      9.1760031    7[6-(1,6),6-(1,6),26-(7,7,7)]
  1544     11.4612146     11.4612146     11.4612146    7[6-(1,6),6-(1,6)]
  1545     24.7154413     24.7154413     24.7154413    7[6-(41),26-(7,7,7)]
  1546     25.2779549     25.2779549     25.2779549    7[6-(41)]
  1547     25.9810969     25.9810969     25.9810969    7[6-(1,6),6-(1,6),26-(7,7,7)]
  1548     23.6958854     23.6958854     23.6958854    7[6-(1,6),6-(1,6)]
  1549      7.1368913      7.1368913      7.1368913    7[6-(41),26-(7,7,7)]
  1550      7.6994049      7.6994049      7.6994049    7[6-(41)]
  1551      8.4025469      8.4025469      8.4025469    7[6-(1,6),6-(1,6),26-(7,7,7)]
  1552      6.1173354      6.1173354      6.1173354    7[6-(1,6),6-(1,6)]
  1553     10.4416587     10.4416587     10.4416587    7[6-(41),26-(7,7,7)]
  1554      9.8791451      9.8791451      9.8791451    7[6-(41)]
  1555      9.1760031      9.1760031      9.1760031    7[6-(1,6),6-(1,6),26-(7,7,7)]
  1556     11.4612146     11.4612146     11.4612146    7[6-(1,6),6-(1,6)]
  1557     28.0202087     28.0202087     28.0202087    7[6-(41),26-(7,7,7)]
  1558     27.4576951     27.4576951     27.4576951    7[6-(41)]
  1559     26.7545531     26.7545531     26.7545531    7[6-(1,6),6-(1,6),26-(7,7,7)]
  1560     29.0397646     29.0397646     29.0397646    7[6-(1,6),6-(1,6)]
  1561      7.1368913      7.1368913      7.1368913    7[6-(41),26-(7,7,7)]
  1562      7.6994049      7.6994049      7.6994049    7[6-(41)]
  1563      8.4025469      8.4025469      8.4025469    7[6-(1,6),6-(1,6),26-(7,7,7)]
  1564      6.1173354      6.1173354      6.1173354    7[6-(1,6),6-(1,6)]
  1565     24.7154413     24.7154413     24.7154413    7[6-(41),26-(7,7,7)]
  1566     25.2779549     25.2779549     25.2779549    7[6-(41)]
  1567     25.9810969     25.9810969     25.9810969    7[6-(1,6),6-(1,6),26-(7,7,7)]
  1568     23.6958854     23.6958854     23.6958854    7[6-(1,6),6-(1,6)]
  1569     21.1645742     21.1645742     21.1645742    7[6-(41),26-(7,7,7)]
  1570     24.4341845     24.4341845     24.4341845    7[6-(41)]
  1571     19.6528189     19.6528189     19.6528189    7[6-(1,6),6-(1,6),26-(7,7,7)]
  1572     22.0083446     22.0083446     22.0083446    7[6-(1,6),6-(1,6)]
  1573      3.5860242      3.5860242      3.5860242    7[6-(41),26-(7,7,7)]
  1574      6.8556345      6.8556345      6.8556345    7[6-(41)]
  1575      2.0742689      2.0742689      2.0742689    7[6-(1,6),6-(1,6),26-(7,7,7)]
  1576      4.4297946      4.4297946      4.4297946    7[6-(1,6),6-(1,6)]
  1577     13.9925258     13.9925258     13.9925258    7[6-(41),26-(7,7,7)]
  1578     10.7229155     10.7229155     10.7229155    7[6-(41)]
  1579     15.5042811     15.5042811     15.5042811    7[6-(1,6),6-(1,6),26-(7,7,7)]
  1580     13.1487554     13.1487554     13.1487554    7[6-(1,6),6-(1,6)]
  1581     31.5710758     31.5710758     31.5710758    7[6-(41),26-(7,7,7)]
  1582     28.3014655     28.3014655     28.3014655    7[6-(41)]
  1583     33.0828311     33.0828311     33.0828311    7[6-(1,6),6-(1,6),26-(7,7,7)]
  1584     30.7273054     30.7273054     30.7273054    7[6-(1,6),6-(1,6)]
  1585     31.5710758     31.5710758     31.5710758    7[6-(41),26-(7,7,7)]
  1586     28.3014655     28.3014655     28.3014655    7[6-(41)]
  1587     33.0828311     33.0828311     33.0828311    7[6-(1,6),6-(1,6),26-(7,7,7)]
  1588     30.7273054     30.7273054     30.7273054    7[6-(1,6),6-(1,6)]
  1589     13.9925258     13.9925258     13.9925258    7[6-(41),26-(7,7,7)]
  1590     10.7229155     10.7229155     10.7229155    7[6-(41)]
  1591     15.5042811     15.5042811     15.5042811    7[6-(1,6),6-(1,6),26-(7,7,7)]
  1592     13.1487554     13.1487554     13.1487554    7[6-(1,6),6-(1,6)]
  1593      3.5860242      3.5860242      3.5860242    7[6-(41),26-(7,7,7)]
  1594      6.8556345      6.8556345      6.8556345    7[6-(41)]
  1595      2.0742689      2.0742689      2.0742689    7[6-(1,6),6-(1,6),26-(7,7,7)]
  1596      4.4297946      4.4297946      4.4297946    7[6-(1,6),6-(1,6)]
  1597     21.1645742     21.1645742     21.1645742    7[6-(41),26-(7,7,7)]
  1598     24.4341845     24.4341845     24.4341845    7[6-(41)]
  1599     19.6528189     19.6528189     19.6528189    7[6-(1,6),6-(1,6),26-(7,7,7)]
  1600     22.0083446     22.0083446     22.0083446    7[6-(1,6),6-(1,6)]
  1601     32.5554746     32.5554746     32.5554746    7[6-(41),26-(7,7,7)]
  1602     33.4344021     33.4344021     33.4344021    7[6-(41)]
  1603      29.883535      29.883535      29.883535    7[6-(1,6),6-(1,6),26-(7,7,7)]
  1604     29.6725924     29.6725924     29.6725924    7[6-(1,6),6-(1,6)]
  1605     14.9769246     14.9769246     14.9769246    7[6-(41),26-(7,7,7)]
  1606     15.8558521     15.8558521     15.8558521    7[6-(41)]
  1607      12.304985      12.304985      12.304985    7[6-(1,6),6-(1,6),26-(7,7,7)]
  1608     12.0940424     12.0940424     12.0940424    7[6-(1,6),6-(1,6)]
  1609     14.9769246     14.9769246     14.9769246    7[6-(41),26-(7,7,7)]
  1610     15.8558521     15.8558521     15.8558521    7[6-(41)]
  1611      12.304985      12.304985      12.304985    7[6-(1,6),6-(1,6),26-(7,7,7)]
  1612     12.0940424     12.0940424     12.0940424    7[6-(1,6),6-(1,6)]
  1613     32.5554746     32.5554746     32.5554746    7[6-(41),26-(7,7,7)]
  1614     33.4344021     33.4344021     33.4344021    7[6-(41)]
  1615      29.883535      29.883535      29.883535    7[6-(1,6),6-(1,6),26-(7,7,7)]
  1616     29.6725924     29.6725924     29.6725924    7[6-(1,6),6-(1,6)]
  1617      2.6016254      2.6016254      2.6016254    7[6-(41),26-(7,7,7)]
  1618      1.7226979      1.7226979      1.7226979    7[6-(41)]
  1619       5.273565       5.273565       5.273565    7[6-(1,6),6-(1,6),26-(7,7,7)]
  1620      5.4845076      5.4845076      5.4845076    7[6-(1,6),6-(1,6)]
  1621     20.1801754     20.1801754     20.1801754    7[6-(41),26-(7,7,7)]
  1622     19.3012479     19.3012479     19.3012479    7[6-(41)]
  1623      22.852115      22.852115      22.852115    7[6-(1,6),6-(1,6),26-(7,7,7)]
  1624     23.0630576     23.0630576     23.0630576    7[6-(1,6),6-(1,6)]
  1625     20.1801754     20.1801754     20.1801754    7[6-(41)]
  1626     19.3012479     19.3012479     19.3012479    7[6-(41)]
  1627      22.852115      22.852115      22.852115    7[6-(1,6),6-(1,6)]
  1628     23.0630576     23.0630576     23.0630576    7[6-(1,6),6-(1,6)]
  1629      2.6016254      2.6016254      2.6016254    7[6-(41),26-(7,7,7)]
  1630      1.7226979      1.7226979      1.7226979    7[6-(41)]
  1631       5.273565       5.273565       5.273565    7[6-(1,6),6-(1,6),26-(7,7,7)]
  1632      5.4845076      5.4845076      5.4845076    7[6-(1,6),6-(1,6)]
  1633   23.553499145   23.553499145   23.553499145    1[6-(6,7)]
  1634   24.238711024   24.238711024   24.238711024    1[6-(6,6)]
  1635   25.273384477   25.273384477   25.273384477    1[6-(6,6)]
  1636    24.97911955    24.97911955    24.97911955    1[6-(6,6)]
  1637   24.293907671   24.293907671   24.293907671    1[6-(6,7)]
  1638   22.084283936   22.084283936   22.084283936    1[6-(6,7)]
  1639   20.193535098   20.193535098   20.193535098    1[6-(6,6)]
  1640   18.376264599   18.376264599   18.376264599    1[6-(6,6)]
  1641   21.337195561   21.337195561   21.337195561    1[6-(6,7)]
  1642   18.730999738   18.730999738   18.730999738    1[6-(1,6)]
  1643   18.022232602   18.022232602   18.022232602    1[6-(1,6)]
  1644    5.974949145    5.974949145    5.974949145    1[6-(6,7)]
  1645    6.660161024    6.660161024    6.660161024    1[6-(6,6)]
  1646    7.694834477    7.694834477    7.694834477    1[6-(6,6)]
  1647     7.40056955     7.40056955     7.40056955    1[6-(6,6)]
  1648    6.715357671    6.715357671    6.715357671    1[6-(6,7)]
  1649    4.505733936    4.505733936    4.505733936    1[6-(6,7)]
  1650    2.614985098    2.614985098    2.614985098    1[6-(6,6)]
  1651    0.797714599    0.797714599    0.797714599    1[6-(6,6)]
  1652    3.758645561    3.758645561    3.758645561    1[6-(6,7)]
  1653    1.152449738    1.152449738    1.152449738    1[6-(1,6)]
  1654    0.443682602    0.443682602    0.443682602    1[6-(1,6)]
  1655   29.182150855   29.182150855   29.182150855    1[6-(6,7)]
  1656   28.496938976   28.496938976   28.496938976    1[6-(6,6)]
  1657   27.462265523   27.462265523   27.462265523    1[6-(6,6)]
  1658    27.75653045    27.75653045    27.75653045    1[6-(6,6)]
  1659   28.441742329   28.441742329   28.441742329    1[6-(6,7)]
  1660   30.651366064   30.651366064   30.651366064    1[6-(6,7)]
  1661   32.542114902   32.542114902   32.542114902    1[6-(6,6)]
  1662   34.359385401   34.359385401   34.359385401    1[6-(6,6)]
  1663   31.398454439   31.398454439   31.398454439    1[6-(6,7)]
  1664   34.004650262   34.004650262   34.004650262    1[6-(1,6)]
  1665   34.713417398   34.713417398   34.713417398    1[6-(1,6)]
  1666   11.603600855   11.603600855   11.603600855    1[6-(6,7)]
  1667   10.918388976   10.918388976   10.918388976    1[6-(6,6)]
  1668    9.883715523    9.883715523    9.883715523    1[6-(6,6)]
  1669    10.17798045    10.17798045    10.17798045    1[6-(6,6)]
  1670   10.863192329   10.863192329   10.863192329    1[6-(6,7)]
  1671   13.072816064   13.072816064   13.072816064    1[6-(6,7)]
  1672   14.963564902   14.963564902   14.963564902    1[6-(6,6)]
  1673   16.780835401   16.780835401   16.780835401    1[6-(6,6)]
  1674   13.819904439   13.819904439   13.819904439    1[6-(6,7)]
  1675   16.426100262   16.426100262   16.426100262    1[6-(1,6)]
  1676   17.134867398   17.134867398   17.134867398    1[6-(1,6)]
  1677   11.603600855   11.603600855   11.603600855    1[6-(6,7)]
  1678   10.918388976   10.918388976   10.918388976    1[6-(6,6)]
  1679    9.883715523    9.883715523    9.883715523    1[6-(6,6)]
  1680    10.17798045    10.17798045    10.17798045    1[6-(6,6)]
  1681   10.863192329   10.863192329   10.863192329    1[6-(6,7)]
  1682   13.072816064   13.072816064   13.072816064    1[6-(6,7)]
  1683   14.963564902   14.963564902   14.963564902    1[6-(6,6)]
  1684   16.780835401   16.780835401   16.780835401    1[6-(6,6)]
  1685   13.819904439   13.819904439   13.819904439    1[6-(6,7)]
  1686   16.426100262   16.426100262   16.426100262    1[6-(1,6)]
  1687   17.134867398   17.134867398   17.134867398    1[6-(1,6)]
  1688   29.182150855   29.182150855   29.182150855    1[6-(6,7)]
  1689   28.496938976   28.496938976   28.496938976    1[6-(6,6)]
  1690   27.462265523   27.462265523   27.462265523    1[6-(6,6)]
  1691    27.75653045    27.75653045    27.75653045    1[6-(6,6)]
  1692   28.441742329   28.441742329   28.441742329    1[6-(6,7)]
  1693   30.651366064   30.651366064   30.651366064    1[6-(6,7)]
  1694   32.542114902   32.542114902   32.542114902    1[6-(6,6)]
  1695   34.359385401   34.359385401   34.359385401    1[6-(6,6)]
  1696   31.398454439   31.398454439   31.398454439    1[6-(6,7)]
  1697   34.004650262   34.004650262   34.004650262    1[6-(1,6)]
  1698   34.713417398   34.713417398   34.713417398    1[6-(1,6)]
  1699    5.974949145    5.974949145    5.974949145    1[6-(6,7)]
  1700    6.660161024    6.660161024    6.660161024    1[6-(6,6)]
  1701    7.694834477    7.694834477    7.694834477    1[6-(6,6)]
  1702     7.40056955     7.40056955     7.40056955    1[6-(6,6)]
  1703    6.715357671    6.715357671    6.715357671    1[6-(6,7)]
  1704    4.505733936    4.505733936    4.505733936    1[6-(6,7)]
  1705    2.614985098    2.614985098    2.614985098    1[6-(6,6)]
  1706    0.797714599    0.797714599    0.797714599    1[6-(6,6)]
  1707    3.758645561    3.758645561    3.758645561    1[6-(6,7)]
  1708    1.152449738    1.152449738    1.152449738    1[6-(1,6)]
  1709    0.443682602    0.443682602    0.443682602    1[6-(1,6)]
  1710   23.553499145   23.553499145   23.553499145    1[6-(6,7)]
  1711   24.238711024   24.238711024   24.238711024    1[6-(6,6)]
  1712   25.273384477   25.273384477   25.273384477    1[6-(6,6)]
  1713    24.97911955    24.97911955    24.97911955    1[6-(6,6)]
  1714   24.293907671   24.293907671   24.293907671    1[6-(6,7)]
  1715   22.084283936   22.084283936   22.084283936    1[6-(6,7)]
  1716   20.193535098   20.193535098   20.193535098    1[6-(6,6)]
  1717   18.376264599   18.376264599   18.376264599    1[6-(6,6)]
  1718   21.337195561   21.337195561   21.337195561    1[6-(6,7)]
  1719   18.730999738   18.730999738   18.730999738    1[6-(1,6)]
  1720   18.022232602   18.022232602   18.022232602    1[6-(1,6)]
  1721   16.138515184   16.138515184   16.138515184    1[6-(6,7)]
  1722   17.075100328   17.075100328   17.075100328    1[6-(6,6)]
  1723   15.385098531   15.385098531   15.385098531    1[6-(6,6)]
  1724   12.914257543   12.914257543   12.914257543    1[6-(6,6)]
  1725   12.021267203   12.021267203   12.021267203    1[6-(6,7)]
  1726   14.743833027   14.743833027   14.743833027    1[6-(6,7)]
  1727    16.33047295    16.33047295    16.33047295    1[6-(6,6)]
  1728   15.663191192   15.663191192   15.663191192    1[6-(6,6)]
  1729   13.392394103   13.392394103   13.392394103    1[6-(6,7)]
  1730   12.769410291   12.769410291   12.769410291    1[6-(1,6)]
  1731   14.593009068   14.593009068   14.593009068    1[6-(1,6)]
  1732   33.717065184   33.717065184   33.717065184    1[6-(6,7)]
  1733   34.653650328   34.653650328   34.653650328    1[6-(6,6)]
  1734   32.963648531   32.963648531   32.963648531    1[6-(6,6)]
  1735   30.492807543   30.492807543   30.492807543    1[6-(6,6)]
  1736   29.599817203   29.599817203   29.599817203    1[6-(6,7)]
  1737   32.322383027   32.322383027   32.322383027    1[6-(6,7)]
  1738    33.90902295    33.90902295    33.90902295    1[6-(6,6)]
  1739   33.241741192   33.241741192   33.241741192    1[6-(6,6)]
  1740   30.970944103   30.970944103   30.970944103    1[6-(6,7)]
  1741   30.347960291   30.347960291   30.347960291    1[6-(1,6)]
  1742   32.171559068   32.171559068   32.171559068    1[6-(1,6)]
  1743   33.717065184   33.717065184   33.717065184    1[6-(6,7)]
  1744   34.653650328   34.653650328   34.653650328    1[6-(6,6)]
  1745   32.963648531   32.963648531   32.963648531    1[6-(6,6)]
  1746   30.492807543   30.492807543   30.492807543    1[6-(6,6)]
  1747   29.599817203   29.599817203   29.599817203    1[6-(6,7)]
  1748   32.322383027   32.322383027   32.322383027    1[6-(6,7)]
  1749    33.90902295    33.90902295    33.90902295    1[6-(6,6)]
  1750   33.241741192   33.241741192   33.241741192    1[6-(6,6)]
  1751   30.970944103   30.970944103   30.970944103    1[6-(6,7)]
  1752   30.347960291   30.347960291   30.347960291    1[6-(1,6)]
  1753   32.171559068   32.171559068   32.171559068    1[6-(1,6)]
  1754   16.138515184   16.138515184   16.138515184    1[6-(6,7)]
  1755   17.075100328   17.075100328   17.075100328    1[6-(6,6)]
  1756   15.385098531   15.385098531   15.385098531    1[6-(6,6)]
  1757   12.914257543   12.914257543   12.914257543    1[6-(6,6)]
  1758   12.021267203   12.021267203   12.021267203    1[6-(6,7)]
  1759   14.743833027   14.743833027   14.743833027    1[6-(6,7)]
  1760    16.33047295    16.33047295    16.33047295    1[6-(6,6)]
  1761   15.663191192   15.663191192   15.663191192    1[6-(6,6)]
  1762   13.392394103   13.392394103   13.392394103    1[6-(6,7)]
  1763   12.769410291   12.769410291   12.769410291    1[6-(1,6)]
  1764   14.593009068   14.593009068   14.593009068    1[6-(1,6)]
  1765    1.440034816    1.440034816    1.440034816    1[6-(6,7)]
  1766    0.503449672    0.503449672    0.503449672    1[6-(6,6)]
  1767    2.193451469    2.193451469    2.193451469    1[6-(6,6)]
  1768    4.664292457    4.664292457    4.664292457    1[6-(6,6)]
  1769    5.557282797    5.557282797    5.557282797    1[6-(6,7)]
  1770    2.834716973    2.834716973    2.834716973    1[6-(6,7)]
  1771     1.24807705     1.24807705     1.24807705    1[6-(6,6)]
  1772    1.915358808    1.915358808    1.915358808    1[6-(6,6)]
  1773    4.186155897    4.186155897    4.186155897    1[6-(6,7)]
  1774    4.809139709    4.809139709    4.809139709    1[6-(1,6)]
  1775    2.985540932    2.985540932    2.985540932    1[6-(1,6)]
  1776   19.018584816   19.018584816   19.018584816    1[6-(6,7)]
  1777   18.081999672   18.081999672   18.081999672    1[6-(6,6)]
  1778   19.772001469   19.772001469   19.772001469    1[6-(6,6)]
  1779   22.242842457   22.242842457   22.242842457    1[6-(6,6)]
  1780   23.135832797   23.135832797   23.135832797    1[6-(6,7)]
  1781   20.413266973   20.413266973   20.413266973    1[6-(6,7)]
  1782    18.82662705    18.82662705    18.82662705    1[6-(6,6)]
  1783   19.493908808   19.493908808   19.493908808    1[6-(6,6)]
  1784   21.764705897   21.764705897   21.764705897    1[6-(6,7)]
  1785   22.387689709   22.387689709   22.387689709    1[6-(1,6)]
  1786   20.564090932   20.564090932   20.564090932    1[6-(1,6)]
  1787   19.018584816   19.018584816   19.018584816    1[6-(6,7)]
  1788   18.081999672   18.081999672   18.081999672    1[6-(6,6)]
  1789   19.772001469   19.772001469   19.772001469    1[6-(6,6)]
  1790   22.242842457   22.242842457   22.242842457    1[6-(6,6)]
  1791   23.135832797   23.135832797   23.135832797    1[6-(6,7)]
  1792   20.413266973   20.413266973   20.413266973    1[6-(6,7)]
  1793    18.82662705    18.82662705    18.82662705    1[6-(6,6)]
  1794   19.493908808   19.493908808   19.493908808    1[6-(6,6)]
  1795   21.764705897   21.764705897   21.764705897    1[6-(6,7)]
  1796   22.387689709   22.387689709   22.387689709    1[6-(1,6)]
  1797   20.564090932   20.564090932   20.564090932    1[6-(1,6)]
  1798    1.440034816    1.440034816    1.440034816    1[6-(6,7)]
  1799    0.503449672    0.503449672    0.503449672    1[6-(6,6)]
  1800    2.193451469    2.193451469    2.193451469    1[6-(6,6)]
  1801    4.664292457    4.664292457    4.664292457    1[6-(6,6)]
  1802    5.557282797    5.557282797    5.557282797    1[6-(6,7)]
  1803    2.834716973    2.834716973    2.834716973    1[6-(6,7)]
  1804     1.24807705     1.24807705     1.24807705    1[6-(6,6)]
  1805    1.915358808    1.915358808    1.915358808    1[6-(6,6)]
  1806    4.186155897    4.186155897    4.186155897    1[6-(6,7)]
  1807    4.809139709    4.809139709    4.809139709    1[6-(1,6)]
  1808    2.985540932    2.985540932    2.985540932    1[6-(1,6)]
  1809   16.834274193   16.834274193   16.834274193    1[6-(6,7)]
  1810   19.018233245   19.018233245   19.018233245    1[6-(6,6)]
  1811   20.678351507   20.678351507   20.678351507    1[6-(6,6)]
  1812   20.223418633   20.223418633   20.223418633    1[6-(6,6)]
  1813   18.151962301   18.151962301   18.151962301    1[6-(6,7)]
  1814   13.006017574   13.006017574   13.006017574    1[6-(6,7)]
  1815   13.342471021   13.342471021   13.342471021    1[6-(6,6)]
  1816   14.869343874   14.869343874   14.869343874    1[6-(6,6)]
  1817   16.851501172   16.851501172   16.851501172    1[6-(6,7)]
  1818   16.990020146   16.990020146   16.990020146    1[6-(1,6)]
  1819   17.256159393   17.256159393   17.256159393    1[6-(1,6)]
  1820   34.412824193   34.412824193   34.412824193    1[6-(6,7)]
  1821    1.439683245    1.439683245    1.439683245    1[6-(6,6)]
  1822    3.099801507    3.099801507    3.099801507    1[6-(6,6)]
  1823    2.644868633    2.644868633    2.644868633    1[6-(6,6)]
  1824    0.573412301    0.573412301    0.573412301    1[6-(6,7)]
  1825   30.584567574   30.584567574   30.584567574    1[6-(6,7)]
  1826   30.921021021   30.921021021   30.921021021    1[6-(6,6)]
  1827   32.447893874   32.447893874   32.447893874    1[6-(6,6)]
  1828   34.430051172   34.430051172   34.430051172    1[6-(6,7)]
  1829   34.568570146   34.568570146   34.568570146    1[6-(1,6)]
  1830   34.834709393   34.834709393   34.834709393    1[6-(1,6)]
  1831   18.322825807   18.322825807   18.322825807    1[6-(6,7)]
  1832   16.138866755   16.138866755   16.138866755    1[6-(6,6)]
  1833   14.478748493   14.478748493   14.478748493    1[6-(6,6)]
  1834   14.933681367   14.933681367   14.933681367    1[6-(6,6)]
  1835   17.005137699   17.005137699   17.005137699    1[6-(6,7)]
  1836   22.151082426   22.151082426   22.151082426    1[6-(6,7)]
  1837   21.814628979   21.814628979   21.814628979    1[6-(6,6)]
  1838   20.287756126   20.287756126   20.287756126    1[6-(6,6)]
  1839   18.305598828   18.305598828   18.305598828    1[6-(6,7)]
  1840   18.167079854   18.167079854   18.167079854    1[6-(1,6)]
  1841   17.900940607   17.900940607   17.900940607    1[6-(1,6)]
  1842    0.744275807    0.744275807    0.744275807    1[6-(6,7)]
  1843   33.717416755   33.717416755   33.717416755    1[6-(6,6)]
  1844   32.057298493   32.057298493   32.057298493    1[6-(6,6)]
  1845   32.512231367   32.512231367   32.512231367    1[6-(6,6)]
  1846   34.583687699   34.583687699   34.583687699    1[6-(6,7)]
  1847    4.572532426    4.572532426    4.572532426    1[6-(6,7)]
  1848    4.236078979    4.236078979    4.236078979    1[6-(6,6)]
  1849    2.709206126    2.709206126    2.709206126    1[6-(6,6)]
  1850    0.727048828    0.727048828    0.727048828    1[6-(6,7)]
  1851    0.588529854    0.588529854    0.588529854    1[6-(1,6)]
  1852    0.322390607    0.322390607    0.322390607    1[6-(1,6)]
  1853   34.412824193   34.412824193   34.412824193    1[6-(6,7)]
  1854    1.439683245    1.439683245    1.439683245    1[6-(6,6)]
  1855    3.099801507    3.099801507    3.099801507    1[6-(6,6)]
  1856    2.644868633    2.644868633    2.644868633    1[6-(6,6)]
  1857    0.573412301    0.573412301    0.573412301    1[6-(6,7)]
  1858   30.584567574   30.584567574   30.584567574    1[6-(6,7)]
  1859   30.921021021   30.921021021   30.921021021    1[6-(6,6)]
  1860   32.447893874   32.447893874   32.447893874    1[6-(6,6)]
  1861   34.430051172   34.430051172   34.430051172    1[6-(6,7)]
  1862   34.568570146   34.568570146   34.568570146    1[6-(1,6)]
  1863   34.834709393   34.834709393   34.834709393    1[6-(1,6)]
  1864   16.834274193   16.834274193   16.834274193    1[6-(6,7)]
  1865   19.018233245   19.018233245   19.018233245    1[6-(6,6)]
  1866   20.678351507   20.678351507   20.678351507    1[6-(6,6)]
  1867   20.223418633   20.223418633   20.223418633    1[6-(6,6)]
  1868   18.151962301   18.151962301   18.151962301    1[6-(6,7)]
  1869   13.006017574   13.006017574   13.006017574    1[6-(6,7)]
  1870   13.342471021   13.342471021   13.342471021    1[6-(6,6)]
  1871   14.869343874   14.869343874   14.869343874    1[6-(6,6)]
  1872   16.851501172   16.851501172   16.851501172    1[6-(6,7)]
  1873   16.990020146   16.990020146   16.990020146    1[6-(1,6)]
  1874   17.256159393   17.256159393   17.256159393    1[6-(1,6)]
  1875    0.744275807    0.744275807    0.744275807    1[6-(6,7)]
  1876   33.717416755   33.717416755   33.717416755    1[6-(6,6)]
  1877   32.057298493   32.057298493   32.057298493    1[6-(6,6)]
  1878   32.512231367   32.512231367   32.512231367    1[6-(6,6)]
  1879   34.583687699   34.583687699   34.583687699    1[6-(6,7)]
  1880    4.572532426    4.572532426    4.572532426    1[6-(6,7)]
  1881    4.236078979    4.236078979    4.236078979    1[6-(6,6)]
  1882    2.709206126    2.709206126    2.709206126    1[6-(6,6)]
  1883    0.727048828    0.727048828    0.727048828    1[6-(6,7)]
  1884    0.588529854    0.588529854    0.588529854    1[6-(1,6)]
  1885    0.322390607    0.322390607    0.322390607    1[6-(1,6)]
  1886   18.322825807   18.322825807   18.322825807    1[6-(6,7)]
  1887   16.138866755   16.138866755   16.138866755    1[6-(6,6)]
  1888   14.478748493   14.478748493   14.478748493    1[6-(6,6)]
  1889   14.933681367   14.933681367   14.933681367    1[6-(6,6)]
  1890   17.005137699   17.005137699   17.005137699    1[6-(6,7)]
  1891   22.151082426   22.151082426   22.151082426    1[6-(6,7)]
  1892   21.814628979   21.814628979   21.814628979    1[6-(6,6)]
  1893   20.287756126   20.287756126   20.287756126    1[6-(6,6)]
  1894   18.305598828   18.305598828   18.305598828    1[6-(6,7)]
  1895   18.167079854   18.167079854   18.167079854    1[6-(1,6)]
  1896   17.900940607   17.900940607   17.900940607    1[6-(1,6)]
  1897    8.044999193    8.044999193    8.044999193    1[6-(6,7)]
  1898   10.228958245   10.228958245   10.228958245    1[6-(6,6)]
  1899   11.889076507   11.889076507   11.889076507    1[6-(6,6)]
  1900   11.434143633   11.434143633   11.434143633    1[6-(6,6)]
  1901    9.362687301    9.362687301    9.362687301    1[6-(6,7)]
  1902    4.216742574    4.216742574    4.216742574    1[6-(6,7)]
  1903    4.553196021    4.553196021    4.553196021    1[6-(6,6)]
  1904    6.080068874    6.080068874    6.080068874    1[6-(6,6)]
  1905    8.062226172    8.062226172    8.062226172    1[6-(6,7)]
  1906    8.200745146    8.200745146    8.200745146    1[6-(1,6)]
  1907    8.466884393    8.466884393    8.466884393    1[6-(1,6)]
  1908   25.623549193   25.623549193   25.623549193    1[6-(6,7)]
  1909   27.807508245   27.807508245   27.807508245    1[6-(6,6)]
  1910   29.467626507   29.467626507   29.467626507    1[6-(6,6)]
  1911   29.012693633   29.012693633   29.012693633    1[6-(6,6)]
  1912   26.941237301   26.941237301   26.941237301    1[6-(6,7)]
  1913   21.795292574   21.795292574   21.795292574    1[6-(6,7)]
  1914   22.131746021   22.131746021   22.131746021    1[6-(6,6)]
  1915   23.658618874   23.658618874   23.658618874    1[6-(6,6)]
  1916   25.640776172   25.640776172   25.640776172    1[6-(6,7)]
  1917   25.779295146   25.779295146   25.779295146    1[6-(1,6)]
  1918   26.045434393   26.045434393   26.045434393    1[6-(1,6)]
  1919    9.533550807    9.533550807    9.533550807    1[6-(6,7)]
  1920    7.349591755    7.349591755    7.349591755    1[6-(6,6)]
  1921    5.689473493    5.689473493    5.689473493    1[6-(6,6)]
  1922    6.144406367    6.144406367    6.144406367    1[6-(6,6)]
  1923    8.215862699    8.215862699    8.215862699    1[6-(6,7)]
  1924   13.361807426   13.361807426   13.361807426    1[6-(6,7)]
  1925   13.025353979   13.025353979   13.025353979    1[6-(6,6)]
  1926   11.498481126   11.498481126   11.498481126    1[6-(6,6)]
  1927    9.516323828    9.516323828    9.516323828    1[6-(6,7)]
  1928    9.377804854    9.377804854    9.377804854    1[6-(1,6)]
  1929    9.111665607    9.111665607    9.111665607    1[6-(1,6)]
  1930   27.112100807   27.112100807   27.112100807    1[6-(6,7)]
  1931   24.928141755   24.928141755   24.928141755    1[6-(6,6)]
  1932   23.268023493   23.268023493   23.268023493    1[6-(6,6)]
  1933   23.722956367   23.722956367   23.722956367    1[6-(6,6)]
  1934   25.794412699   25.794412699   25.794412699    1[6-(6,7)]
  1935   30.940357426   30.940357426   30.940357426    1[6-(6,7)]
  1936   30.603903979   30.603903979   30.603903979    1[6-(6,6)]
  1937   29.077031126   29.077031126   29.077031126    1[6-(6,6)]
  1938   27.094873828   27.094873828   27.094873828    1[6-(6,7)]
  1939   26.956354854   26.956354854   26.956354854    1[6-(1,6)]
  1940   26.690215607   26.690215607   26.690215607    1[6-(1,6)]
  1941   25.623549193   25.623549193   25.623549193    1[6-(6,7)]
  1942   27.807508245   27.807508245   27.807508245    1[6-(6,6)]
  1943   29.467626507   29.467626507   29.467626507    1[6-(6,6)]
  1944   29.012693633   29.012693633   29.012693633    1[6-(6,6)]
  1945   26.941237301   26.941237301   26.941237301    1[6-(6,7)]
  1946   21.795292574   21.795292574   21.795292574    1[6-(6,7)]
  1947   22.131746021   22.131746021   22.131746021    1[6-(6,6)]
  1948   23.658618874   23.658618874   23.658618874    1[6-(6,6)]
  1949   25.640776172   25.640776172   25.640776172    1[6-(6,7)]
  1950   25.779295146   25.779295146   25.779295146    1[6-(1,6)]
  1951   26.045434393   26.045434393   26.045434393    1[6-(1,6)]
  1952    8.044999193    8.044999193    8.044999193    1[6-(6,7)]
  1953   10.228958245   10.228958245   10.228958245    1[6-(6,6)]
  1954   11.889076507   11.889076507   11.889076507    1[6-(6,6)]
  1955   11.434143633   11.434143633   11.434143633    1[6-(6,6)]
  1956    9.362687301    9.362687301    9.362687301    1[6-(6,7)]
  1957    4.216742574    4.216742574    4.216742574    1[6-(6,7)]
  1958    4.553196021    4.553196021    4.553196021    1[6-(6,6)]
  1959    6.080068874    6.080068874    6.080068874    1[6-(6,6)]
  1960    8.062226172    8.062226172    8.062226172    1[6-(6,7)]
  1961    8.200745146    8.200745146    8.200745146    1[6-(1,6)]
  1962    8.466884393    8.466884393    8.466884393    1[6-(1,6)]
  1963   27.112100807   27.112100807   27.112100807    1[6-(6,7)]
  1964   24.928141755   24.928141755   24.928141755    1[6-(6,6)]
  1965   23.268023493   23.268023493   23.268023493    1[6-(6,6)]
  1966   23.722956367   23.722956367   23.722956367    1[6-(6,6)]
  1967   25.794412699   25.794412699   25.794412699    1[6-(6,7)]
  1968   30.940357426   30.940357426   30.940357426    1[6-(6,7)]
  1969   30.603903979   30.603903979   30.603903979    1[6-(6,6)]
  1970   29.077031126   29.077031126   29.077031126    1[6-(6,6)]
  1971   27.094873828   27.094873828   27.094873828    1[6-(6,7)]
  1972   26.956354854   26.956354854   26.956354854    1[6-(1,6)]
  1973   26.690215607   26.690215607   26.690215607    1[6-(1,6)]
  1974    9.533550807    9.533550807    9.533550807    1[6-(6,7)]
  1975    7.349591755    7.349591755    7.349591755    1[6-(6,6)]
  1976    5.689473493    5.689473493    5.689473493    1[6-(6,6)]
  1977    6.144406367    6.144406367    6.144406367    1[6-(6,6)]
  1978    8.215862699    8.215862699    8.215862699    1[6-(6,7)]
  1979   13.361807426   13.361807426   13.361807426    1[6-(6,7)]
  1980   13.025353979   13.025353979   13.025353979    1[6-(6,6)]
  1981   11.498481126   11.498481126   11.498481126    1[6-(6,6)]
  1982    9.516323828    9.516323828    9.516323828    1[6-(6,7)]
  1983    9.377804854    9.377804854    9.377804854    1[6-(1,6)]
  1984    9.111665607    9.111665607    9.111665607    1[6-(1,6)]
  1985   14.764224145   14.764224145   14.764224145    1[6-(6,7)]
  1986   15.449436024   15.449436024   15.449436024    1[6-(6,6)]
  1987   16.484109477   16.484109477   16.484109477    1[6-(6,6)]
  1988    16.18984455    16.18984455    16.18984455    1[6-(6,6)]
  1989   15.504632671   15.504632671   15.504632671    1[6-(6,7)]
  1990   13.295008936   13.295008936   13.295008936    1[6-(6,7)]
  1991   11.404260098   11.404260098   11.404260098    1[6-(6,6)]
  1992    9.586989599    9.586989599    9.586989599    1[6-(6,6)]
  1993   12.547920561   12.547920561   12.547920561    1[6-(6,7)]
  1994    9.941724738    9.941724738    9.941724738    1[6-(1,6)]
  1995    9.232957602    9.232957602    9.232957602    1[6-(1,6)]
  1996   32.342774145   32.342774145   32.342774145    1[6-(6,7)]
  1997   33.027986024   33.027986024   33.027986024    1[6-(6,6)]
  1998   34.062659477   34.062659477   34.062659477    1[6-(6,6)]
  1999    33.76839455    33.76839455    33.76839455    1[6-(6,6)]
  2000   33.083182671   33.083182671   33.083182671    1[6-(6,7)]
  2001   30.873558936   30.873558936   30.873558936    1[6-(6,7)]
  2002   28.982810098   28.982810098   28.982810098    1[6-(6,6)]
  2003   27.165539599   27.165539599   27.165539599    1[6-(6,6)]
  2004   30.126470561   30.126470561   30.126470561    1[6-(6,7)]
  2005   27.520274738   27.520274738   27.520274738    1[6-(1,6)]
  2006   26.811507602   26.811507602   26.811507602    1[6-(1,6)]
  2007   20.392875855   20.392875855   20.392875855    1[6-(6,7)]
  2008   19.707663976   19.707663976   19.707663976    1[6-(6,6)]
  2009   18.672990523   18.672990523   18.672990523    1[6-(6,6)]
  2010    18.96725545    18.96725545    18.96725545    1[6-(6,6)]
  2011   19.652467329   19.652467329   19.652467329    1[6-(6,7)]
  2012   21.862091064   21.862091064   21.862091064    1[6-(6,7)]
  2013   23.752839902   23.752839902   23.752839902    1[6-(6,6)]
  2014   25.570110401   25.570110401   25.570110401    1[6-(6,6)]
  2015   22.609179439   22.609179439   22.609179439    1[6-(6,7)]
  2016   25.215375262   25.215375262   25.215375262    1[6-(1,6)]
  2017   25.924142398   25.924142398   25.924142398    1[6-(1,6)]
  2018    2.814325855    2.814325855    2.814325855    1[6-(6,7)]
  2019    2.129113976    2.129113976    2.129113976    1[6-(6,6)]
  2020    1.094440523    1.094440523    1.094440523    1[6-(6,6)]
  2021     1.38870545     1.38870545     1.38870545    1[6-(6,6)]
  2022    2.073917329    2.073917329    2.073917329    1[6-(6,7)]
  2023    4.283541064    4.283541064    4.283541064    1[6-(6,7)]
  2024    6.174289902    6.174289902    6.174289902    1[6-(6,6)]
  2025    7.991560401    7.991560401    7.991560401    1[6-(6,6)]
  2026    5.030629439    5.030629439    5.030629439    1[6-(6,7)]
  2027    7.636825262    7.636825262    7.636825262    1[6-(1,6)]
  2028    8.345592398    8.345592398    8.345592398    1[6-(1,6)]
  2029    2.814325855    2.814325855    2.814325855    1[6-(6,7)]
  2030    2.129113976    2.129113976    2.129113976    1[6-(6,6)]
  2031    1.094440523    1.094440523    1.094440523    1[6-(6,6)]
  2032     1.38870545     1.38870545     1.38870545    1[6-(6,6)]
  2033    2.073917329    2.073917329    2.073917329    1[6-(6,7)]
  2034    4.283541064    4.283541064    4.283541064    1[6-(6,7)]
  2035    6.174289902    6.174289902    6.174289902    1[6-(6,6)]
  2036    7.991560401    7.991560401    7.991560401    1[6-(6,6)]
  2037    5.030629439    5.030629439    5.030629439    1[6-(6,7)]
  2038    7.636825262    7.636825262    7.636825262    1[6-(1,6)]
  2039    8.345592398    8.345592398    8.345592398    1[6-(1,6)]
  2040   20.392875855   20.392875855   20.392875855    1[6-(6,7)]
  2041   19.707663976   19.707663976   19.707663976    1[6-(6,6)]
  2042   18.672990523   18.672990523   18.672990523    1[6-(6,6)]
  2043    18.96725545    18.96725545    18.96725545    1[6-(6,6)]
  2044   19.652467329   19.652467329   19.652467329    1[6-(6,7)]
  2045   21.862091064   21.862091064   21.862091064    1[6-(6,7)]
  2046   23.752839902   23.752839902   23.752839902    1[6-(6,6)]
  2047   25.570110401   25.570110401   25.570110401    1[6-(6,6)]
  2048   22.609179439   22.609179439   22.609179439    1[6-(6,7)]
  2049   25.215375262   25.215375262   25.215375262    1[6-(1,6)]
  2050   25.924142398   25.924142398   25.924142398    1[6-(1,6)]
  2051   32.342774145   32.342774145   32.342774145    1[6-(6,7)]
  2052   33.027986024   33.027986024   33.027986024    1[6-(6,6)]
  2053   34.062659477   34.062659477   34.062659477    1[6-(6,6)]
  2054    33.76839455    33.76839455    33.76839455    1[6-(6,6)]
  2055   33.083182671   33.083182671   33.083182671    1[6-(6,7)]
  2056   30.873558936   30.873558936   30.873558936    1[6-(6,7)]
  2057   28.982810098   28.982810098   28.982810098    1[6-(6,6)]
  2058   27.165539599   27.165539599   27.165539599    1[6-(6,6)]
  2059   30.126470561   30.126470561   30.126470561    1[6-(6,7)]
  2060   27.520274738   27.520274738   27.520274738    1[6-(1,6)]
  2061   26.811507602   26.811507602   26.811507602    1[6-(1,6)]
  2062   14.764224145   14.764224145   14.764224145    1[6-(6,7)]
  2063   15.449436024   15.449436024   15.449436024    1[6-(6,6)]
  2064   16.484109477   16.484109477   16.484109477    1[6-(6,6)]
  2065    16.18984455    16.18984455    16.18984455    1[6-(6,6)]
  2066   15.504632671   15.504632671   15.504632671    1[6-(6,7)]
  2067   13.295008936   13.295008936   13.295008936    1[6-(6,7)]
  2068   11.404260098   11.404260098   11.404260098    1[6-(6,6)]
  2069    9.586989599    9.586989599    9.586989599    1[6-(6,6)]
  2070   12.547920561   12.547920561   12.547920561    1[6-(6,7)]
  2071    9.941724738    9.941724738    9.941724738    1[6-(1,6)]
  2072    9.232957602    9.232957602    9.232957602    1[6-(1,6)]
  2073    7.349240184    7.349240184    7.349240184    1[6-(6,7)]
  2074    8.285825328    8.285825328    8.285825328    1[6-(6,6)]
  2075    6.595823531    6.595823531    6.595823531    1[6-(6,6)]
  2076    4.124982543    4.124982543    4.124982543    1[6-(6,6)]
  2077    3.231992203    3.231992203    3.231992203    1[6-(6,7)]
  2078    5.954558027    5.954558027    5.954558027    1[6-(6,7)]
  2079     7.54119795     7.54119795     7.54119795    1[6-(6,6)]
  2080    6.873916192    6.873916192    6.873916192    1[6-(6,6)]
  2081    4.603119103    4.603119103    4.603119103    1[6-(6,7)]
  2082    3.980135291    3.980135291    3.980135291    1[6-(1,6)]
  2083    5.803734068    5.803734068    5.803734068    1[6-(1,6)]
  2084   24.927790184   24.927790184   24.927790184    1[6-(6,7)]
  2085   25.864375328   25.864375328   25.864375328    1[6-(6,6)]
  2086   24.174373531   24.174373531   24.174373531    1[6-(6,6)]
  2087   21.703532543   21.703532543   21.703532543    1[6-(6,6)]
  2088   20.810542203   20.810542203   20.810542203    1[6-(6,7)]
  2089   23.533108027   23.533108027   23.533108027    1[6-(6,7)]
  2090    25.11974795    25.11974795    25.11974795    1[6-(6,6)]
  2091   24.452466192   24.452466192   24.452466192    1[6-(6,6)]
  2092   22.181669103   22.181669103   22.181669103    1[6-(6,7)]
  2093   21.558685291   21.558685291   21.558685291    1[6-(1,6)]
  2094   23.382284068   23.382284068   23.382284068    1[6-(1,6)]
  2095   24.927790184   24.927790184   24.927790184    1[6-(6,7)]
  2096   25.864375328   25.864375328   25.864375328    1[6-(6,6)]
  2097   24.174373531   24.174373531   24.174373531    1[6-(6,6)]
  2098   21.703532543   21.703532543   21.703532543    1[6-(6,6)]
  2099   20.810542203   20.810542203   20.810542203    1[6-(6,7)]
  2100   23.533108027   23.533108027   23.533108027    1[6-(6,7)]
  2101    25.11974795    25.11974795    25.11974795    1[6-(6,6)]
  2102   24.452466192   24.452466192   24.452466192    1[6-(6,6)]
  2103   22.181669103   22.181669103   22.181669103    1[6-(6,7)]
  2104   21.558685291   21.558685291   21.558685291    1[6-(1,6)]
  2105   23.382284068   23.382284068   23.382284068    1[6-(1,6)]
  2106    7.349240184    7.349240184    7.349240184    1[6-(6,7)]
  2107    8.285825328    8.285825328    8.285825328    1[6-(6,6)]
  2108    6.595823531    6.595823531    6.595823531    1[6-(6,6)]
  2109    4.124982543    4.124982543    4.124982543    1[6-(6,6)]
  2110    3.231992203    3.231992203    3.231992203    1[6-(6,7)]
  2111    5.954558027    5.954558027    5.954558027    1[6-(6,7)]
  2112     7.54119795     7.54119795     7.54119795    1[6-(6,6)]
  2113    6.873916192    6.873916192    6.873916192    1[6-(6,6)]
  2114    4.603119103    4.603119103    4.603119103    1[6-(6,7)]
  2115    3.980135291    3.980135291    3.980135291    1[6-(1,6)]
  2116    5.803734068    5.803734068    5.803734068    1[6-(1,6)]
  2117   27.807859816   27.807859816   27.807859816    1[6-(6,7)]
  2118   26.871274672   26.871274672   26.871274672    1[6-(6,6)]
  2119   28.561276469   28.561276469   28.561276469    1[6-(6,6)]
  2120   31.032117457   31.032117457   31.032117457    1[6-(6,6)]
  2121   31.925107797   31.925107797   31.925107797    1[6-(6,7)]
  2122   29.202541973   29.202541973   29.202541973    1[6-(6,7)]
  2123    27.61590205    27.61590205    27.61590205    1[6-(6,6)]
  2124   28.283183808   28.283183808   28.283183808    1[6-(6,6)]
  2125   30.553980897   30.553980897   30.553980897    1[6-(6,7)]
  2126   31.176964709   31.176964709   31.176964709    1[6-(1,6)]
  2127   29.353365932   29.353365932   29.353365932    1[6-(1,6)]
  2128   10.229309816   10.229309816   10.229309816    1[6-(6,7)]
  2129    9.292724672    9.292724672    9.292724672    1[6-(6,6)]
  2130   10.982726469   10.982726469   10.982726469    1[6-(6,6)]
  2131   13.453567457   13.453567457   13.453567457    1[6-(6,6)]
  2132   14.346557797   14.346557797   14.346557797    1[6-(6,7)]
  2133   11.623991973   11.623991973   11.623991973    1[6-(6,7)]
  2134    10.03735205    10.03735205    10.03735205    1[6-(6,6)]
  2135   10.704633808   10.704633808   10.704633808    1[6-(6,6)]
  2136   12.975430897   12.975430897   12.975430897    1[6-(6,7)]
  2137   13.598414709   13.598414709   13.598414709    1[6-(1,6)]
  2138   11.774815932   11.774815932   11.774815932    1[6-(1,6)]
  2139   10.229309816   10.229309816   10.229309816    1[6-(6,7)]
  2140    9.292724672    9.292724672    9.292724672    1[6-(6,6)]
  2141   10.982726469   10.982726469   10.982726469    1[6-(6,6)]
  2142   13.453567457   13.453567457   13.453567457    1[6-(6,6)]
  2143   14.346557797   14.346557797   14.346557797    1[6-(6,7)]
  2144   11.623991973   11.623991973   11.623991973    1[6-(6,7)]
  2145    10.03735205    10.03735205    10.03735205    1[6-(6,6)]
  2146   10.704633808   10.704633808   10.704633808    1[6-(6,6)]
  2147   12.975430897   12.975430897   12.975430897    1[6-(6,7)]
  2148   13.598414709   13.598414709   13.598414709    1[6-(1,6)]
  2149   11.774815932   11.774815932   11.774815932    1[6-(1,6)]
  2150   27.807859816   27.807859816   27.807859816    1[6-(6,7)]
  2151   26.871274672   26.871274672   26.871274672    1[6-(6,6)]
  2152   28.561276469   28.561276469   28.561276469    1[6-(6,6)]
  2153   31.032117457   31.032117457   31.032117457    1[6-(6,6)]
  2154   31.925107797   31.925107797   31.925107797    1[6-(6,7)]
  2155   29.202541973   29.202541973   29.202541973    1[6-(6,7)]
  2156    27.61590205    27.61590205    27.61590205    1[6-(6,6)]
  2157   28.283183808   28.283183808   28.283183808    1[6-(6,6)]
  2158   30.553980897   30.553980897   30.553980897    1[6-(6,7)]
  2159   31.176964709   31.176964709   31.176964709    1[6-(1,6)]
  2160   29.353365932   29.353365932   29.353365932    1[6-(1,6)]
  2161   11.603600855   11.603600855   11.603600855    1[6-(6,7)]
  2162   10.918388976   10.918388976   10.918388976    1[6-(6,6)]
  2163    9.883715523    9.883715523    9.883715523    1[6-(6,6)]
  2164    10.17798045    10.17798045    10.17798045    1[6-(6,6)]
  2165   10.863192329   10.863192329   10.863192329    1[6-(6,7)]
  2166   13.072816064   13.072816064   13.072816064    1[6-(6,7)]
  2167   14.963564902   14.963564902   14.963564902    1[6-(6,6)]
  2168   16.780835401   16.780835401   16.780835401    1[6-(6,6)]
  2169   13.819904439   13.819904439   13.819904439    1[6-(6,7)]
  2170   16.426100262   16.426100262   16.426100262    1[6-(1,6)]
  2171   17.134867398   17.134867398   17.134867398    1[6-(1,6)]
  2172   29.182150855   29.182150855   29.182150855    1[6-(6,7)]
  2173   28.496938976   28.496938976   28.496938976    1[6-(6,6)]
  2174   27.462265523   27.462265523   27.462265523    1[6-(6,6)]
  2175    27.75653045    27.75653045    27.75653045    1[6-(6,6)]
  2176   28.441742329   28.441742329   28.441742329    1[6-(6,7)]
  2177   30.651366064   30.651366064   30.651366064    1[6-(6,7)]
  2178   32.542114902   32.542114902   32.542114902    1[6-(6,6)]
  2179   34.359385401   34.359385401   34.359385401    1[6-(6,6)]
  2180   31.398454439   31.398454439   31.398454439    1[6-(6,7)]
  2181   34.004650262   34.004650262   34.004650262    1[6-(1,6)]
  2182   34.713417398   34.713417398   34.713417398    1[6-(1,6)]
  2183    5.974949145    5.974949145    5.974949145    1[6-(6,7)]
  2184    6.660161024    6.660161024    6.660161024    1[6-(6,6)]
  2185    7.694834477    7.694834477    7.694834477    1[6-(6,6)]
  2186     7.40056955     7.40056955     7.40056955    1[6-(6,6)]
  2187    6.715357671    6.715357671    6.715357671    1[6-(6,7)]
  2188    4.505733936    4.505733936    4.505733936    1[6-(6,7)]
  2189    2.614985098    2.614985098    2.614985098    1[6-(6,6)]
  2190    0.797714599    0.797714599    0.797714599    1[6-(6,6)]
  2191    3.758645561    3.758645561    3.758645561    1[6-(6,7)]
  2192    1.152449738    1.152449738    1.152449738    1[6-(1,6)]
  2193    0.443682602    0.443682602    0.443682602    1[6-(1,6)]
  2194   23.553499145   23.553499145   23.553499145    1[6-(6,7)]
  2195   24.238711024   24.238711024   24.238711024    1[6-(6,6)]
  2196   25.273384477   25.273384477   25.273384477    1[6-(6,6)]
  2197    24.97911955    24.97911955    24.97911955    1[6-(6,6)]
  2198   24.293907671   24.293907671   24.293907671    1[6-(6,7)]
  2199   22.084283936   22.084283936   22.084283936    1[6-(6,7)]
  2200   20.193535098   20.193535098   20.193535098    1[6-(6,6)]
  2201   18.376264599   18.376264599   18.376264599    1[6-(6,6)]
  2202   21.337195561   21.337195561   21.337195561    1[6-(6,7)]
  2203   18.730999738   18.730999738   18.730999738    1[6-(1,6)]
  2204   18.022232602   18.022232602   18.022232602    1[6-(1,6)]
  2205   23.553499145   23.553499145   23.553499145    1[6-(6,7)]
  2206   24.238711024   24.238711024   24.238711024    1[6-(6,6)]
  2207   25.273384477   25.273384477   25.273384477    1[6-(6,6)]
  2208    24.97911955    24.97911955    24.97911955    1[6-(6,6)]
  2209   24.293907671   24.293907671   24.293907671    1[6-(6,7)]
  2210   22.084283936   22.084283936   22.084283936    1[6-(6,7)]
  2211   20.193535098   20.193535098   20.193535098    1[6-(6,6)]
  2212   18.376264599   18.376264599   18.376264599    1[6-(6,6)]
  2213   21.337195561   21.337195561   21.337195561    1[6-(6,7)]
  2214   18.730999738   18.730999738   18.730999738    1[6-(1,6)]
  2215   18.022232602   18.022232602   18.022232602    1[6-(1,6)]
  2216    5.974949145    5.974949145    5.974949145    1[6-(6,7)]
  2217    6.660161024    6.660161024    6.660161024    1[6-(6,6)]
  2218    7.694834477    7.694834477    7.694834477    1[6-(6,6)]
  2219     7.40056955     7.40056955     7.40056955    1[6-(6,6)]
  2220    6.715357671    6.715357671    6.715357671    1[6-(6,7)]
  2221    4.505733936    4.505733936    4.505733936    1[6-(6,7)]
  2222    2.614985098    2.614985098    2.614985098    1[6-(6,6)]
  2223    0.797714599    0.797714599    0.797714599    1[6-(6,6)]
  2224    3.758645561    3.758645561    3.758645561    1[6-(6,7)]
  2225    1.152449738    1.152449738    1.152449738    1[6-(1,6)]
  2226    0.443682602    0.443682602    0.443682602    1[6-(1,6)]
  2227   29.182150855   29.182150855   29.182150855    1[6-(6,7)]
  2228   28.496938976   28.496938976   28.496938976    1[6-(6,6)]
  2229   27.462265523   27.462265523   27.462265523    1[6-(6,6)]
  2230    27.75653045    27.75653045    27.75653045    1[6-(6,6)]
  2231   28.441742329   28.441742329   28.441742329    1[6-(6,7)]
  2232   30.651366064   30.651366064   30.651366064    1[6-(6,7)]
  2233   32.542114902   32.542114902   32.542114902    1[6-(6,6)]
  2234   34.359385401   34.359385401   34.359385401    1[6-(6,6)]
  2235   31.398454439   31.398454439   31.398454439    1[6-(6,7)]
  2236   34.004650262   34.004650262   34.004650262    1[6-(1,6)]
  2237   34.713417398   34.713417398   34.713417398    1[6-(1,6)]
  2238   11.603600855   11.603600855   11.603600855    1[6-(6,7)]
  2239   10.918388976   10.918388976   10.918388976    1[6-(6,6)]
  2240    9.883715523    9.883715523    9.883715523    1[6-(6,6)]
  2241    10.17798045    10.17798045    10.17798045    1[6-(6,6)]
  2242   10.863192329   10.863192329   10.863192329    1[6-(6,7)]
  2243   13.072816064   13.072816064   13.072816064    1[6-(6,7)]
  2244   14.963564902   14.963564902   14.963564902    1[6-(6,6)]
  2245   16.780835401   16.780835401   16.780835401    1[6-(6,6)]
  2246   13.819904439   13.819904439   13.819904439    1[6-(6,7)]
  2247   16.426100262   16.426100262   16.426100262    1[6-(1,6)]
  2248   17.134867398   17.134867398   17.134867398    1[6-(1,6)]
  2249   19.018584816   19.018584816   19.018584816    1[6-(6,7)]
  2250   18.081999672   18.081999672   18.081999672    1[6-(6,6)]
  2251   19.772001469   19.772001469   19.772001469    1[6-(6,6)]
  2252   22.242842457   22.242842457   22.242842457    1[6-(6,6)]
  2253   23.135832797   23.135832797   23.135832797    1[6-(6,7)]
  2254   20.413266973   20.413266973   20.413266973    1[6-(6,7)]
  2255    18.82662705    18.82662705    18.82662705    1[6-(6,6)]
  2256   19.493908808   19.493908808   19.493908808    1[6-(6,6)]
  2257   21.764705897   21.764705897   21.764705897    1[6-(6,7)]
  2258   22.387689709   22.387689709   22.387689709    1[6-(1,6)]
  2259   20.564090932   20.564090932   20.564090932    1[6-(1,6)]
  2260    1.440034816    1.440034816    1.440034816    1[6-(6,7)]
  2261    0.503449672    0.503449672    0.503449672    1[6-(6,6)]
  2262    2.193451469    2.193451469    2.193451469    1[6-(6,6)]
  2263    4.664292457    4.664292457    4.664292457    1[6-(6,6)]
  2264    5.557282797    5.557282797    5.557282797    1[6-(6,7)]
  2265    2.834716973    2.834716973    2.834716973    1[6-(6,7)]
  2266     1.24807705     1.24807705     1.24807705    1[6-(6,6)]
  2267    1.915358808    1.915358808    1.915358808    1[6-(6,6)]
  2268    4.186155897    4.186155897    4.186155897    1[6-(6,7)]
  2269    4.809139709    4.809139709    4.809139709    1[6-(1,6)]
  2270    2.985540932    2.985540932    2.985540932    1[6-(1,6)]
  2271    1.440034816    1.440034816    1.440034816    1[6-(6,7)]
  2272    0.503449672    0.503449672    0.503449672    1[6-(6,6)]
  2273    2.193451469    2.193451469    2.193451469    1[6-(6,6)]
  2274    4.664292457    4.664292457    4.664292457    1[6-(6,6)]
  2275    5.557282797    5.557282797    5.557282797    1[6-(6,7)]
  2276    2.834716973    2.834716973    2.834716973    1[6-(6,7)]
  2277     1.24807705     1.24807705     1.24807705    1[6-(6,6)]
  2278    1.915358808    1.915358808    1.915358808    1[6-(6,6)]
  2279    4.186155897    4.186155897    4.186155897    1[6-(6,7)]
  2280    4.809139709    4.809139709    4.809139709    1[6-(1,6)]
  2281    2.985540932    2.985540932    2.985540932    1[6-(1,6)]
  2282   19.018584816   19.018584816   19.018584816    1[6-(6,7)]
  2283   18.081999672   18.081999672   18.081999672    1[6-(6,6)]
  2284   19.772001469   19.772001469   19.772001469    1[6-(6,6)]
  2285   22.242842457   22.242842457   22.242842457    1[6-(6,6)]
  2286   23.135832797   23.135832797   23.135832797    1[6-(6,7)]
  2287   20.413266973   20.413266973   20.413266973    1[6-(6,7)]
  2288    18.82662705    18.82662705    18.82662705    1[6-(6,6)]
  2289   19.493908808   19.493908808   19.493908808    1[6-(6,6)]
  2290   21.764705897   21.764705897   21.764705897    1[6-(6,7)]
  2291   22.387689709   22.387689709   22.387689709    1[6-(1,6)]
  2292   20.564090932   20.564090932   20.564090932    1[6-(1,6)]
  2293   33.717065184   33.717065184   33.717065184    1[6-(6,7)]
  2294   34.653650328   34.653650328   34.653650328    1[6-(6,6)]
  2295   32.963648531   32.963648531   32.963648531    1[6-(6,6)]
  2296   30.492807543   30.492807543   30.492807543    1[6-(6,6)]
  2297   29.599817203   29.599817203   29.599817203    1[6-(6,7)]
  2298   32.322383027   32.322383027   32.322383027    1[6-(6,7)]
  2299    33.90902295    33.90902295    33.90902295    1[6-(6,6)]
  2300   33.241741192   33.241741192   33.241741192    1[6-(6,6)]
  2301   30.970944103   30.970944103   30.970944103    1[6-(6,7)]
  2302   30.347960291   30.347960291   30.347960291    1[6-(1,6)]
  2303   32.171559068   32.171559068   32.171559068    1[6-(1,6)]
  2304   16.138515184   16.138515184   16.138515184    1[6-(6,7)]
  2305   17.075100328   17.075100328   17.075100328    1[6-(6,6)]
  2306   15.385098531   15.385098531   15.385098531    1[6-(6,6)]
  2307   12.914257543   12.914257543   12.914257543    1[6-(6,6)]
  2308   12.021267203   12.021267203   12.021267203    1[6-(6,7)]
  2309   14.743833027   14.743833027   14.743833027    1[6-(6,7)]
  2310    16.33047295    16.33047295    16.33047295    1[6-(6,6)]
  2311   15.663191192   15.663191192   15.663191192    1[6-(6,6)]
  2312   13.392394103   13.392394103   13.392394103    1[6-(6,7)]
  2313   12.769410291   12.769410291   12.769410291    1[6-(1,6)]
  2314   14.593009068   14.593009068   14.593009068    1[6-(1,6)]
  2315   16.138515184   16.138515184   16.138515184    1[6-(6,7)]
  2316   17.075100328   17.075100328   17.075100328    1[6-(6,6)]
  2317   15.385098531   15.385098531   15.385098531    1[6-(6,6)]
  2318   12.914257543   12.914257543   12.914257543    1[6-(6,6)]
  2319   12.021267203   12.021267203   12.021267203    1[6-(6,7)]
  2320   14.743833027   14.743833027   14.743833027    1[6-(6,7)]
  2321    16.33047295    16.33047295    16.33047295    1[6-(6,6)]
  2322   15.663191192   15.663191192   15.663191192    1[6-(6,6)]
  2323   13.392394103   13.392394103   13.392394103    1[6-(6,7)]
  2324   12.769410291   12.769410291   12.769410291    1[6-(1,6)]
  2325   14.593009068   14.593009068   14.593009068    1[6-(1,6)]
  2326   33.717065184   33.717065184   33.717065184    1[6-(6,7)]
  2327   34.653650328   34.653650328   34.653650328    1[6-(6,6)]
  2328   32.963648531   32.963648531   32.963648531    1[6-(6,6)]
  2329   30.492807543   30.492807543   30.492807543    1[6-(6,6)]
  2330   29.599817203   29.599817203   29.599817203    1[6-(6,7)]
  2331   32.322383027   32.322383027   32.322383027    1[6-(6,7)]
  2332    33.90902295    33.90902295    33.90902295    1[6-(6,6)]
  2333   33.241741192   33.241741192   33.241741192    1[6-(6,6)]
  2334   30.970944103   30.970944103   30.970944103    1[6-(6,7)]
  2335   30.347960291   30.347960291   30.347960291    1[6-(1,6)]
  2336   32.171559068   32.171559068   32.171559068    1[6-(1,6)]
  2337   18.322825807   18.322825807   18.322825807    1[6-(6,7)]
  2338   16.138866755   16.138866755   16.138866755    1[6-(6,6)]
  2339   14.478748493   14.478748493   14.478748493    1[6-(6,6)]
  2340   14.933681367   14.933681367   14.933681367    1[6-(6,6)]
  2341   17.005137699   17.005137699   17.005137699    1[6-(6,7)]
  2342   22.151082426   22.151082426   22.151082426    1[6-(6,7)]
  2343   21.814628979   21.814628979   21.814628979    1[6-(6,6)]
  2344   20.287756126   20.287756126   20.287756126    1[6-(6,6)]
  2345   18.305598828   18.305598828   18.305598828    1[6-(6,7)]
  2346   18.167079854   18.167079854   18.167079854    1[6-(1,6)]
  2347   17.900940607   17.900940607   17.900940607    1[6-(1,6)]
  2348    0.744275807    0.744275807    0.744275807    1[6-(6,7)]
  2349   33.717416755   33.717416755   33.717416755    1[6-(6,6)]
  2350   32.057298493   32.057298493   32.057298493    1[6-(6,6)]
  2351   32.512231367   32.512231367   32.512231367    1[6-(6,6)]
  2352   34.583687699   34.583687699   34.583687699    1[6-(6,7)]
  2353    4.572532426    4.572532426    4.572532426    1[6-(6,7)]
  2354    4.236078979    4.236078979    4.236078979    1[6-(6,6)]
  2355    2.709206126    2.709206126    2.709206126    1[6-(6,6)]
  2356    0.727048828    0.727048828    0.727048828    1[6-(6,7)]
  2357    0.588529854    0.588529854    0.588529854    1[6-(1,6)]
  2358    0.322390607    0.322390607    0.322390607    1[6-(1,6)]
  2359   16.834274193   16.834274193   16.834274193    1[6-(6,7)]
  2360   19.018233245   19.018233245   19.018233245    1[6-(6,6)]
  2361   20.678351507   20.678351507   20.678351507    1[6-(6,6)]
  2362   20.223418633   20.223418633   20.223418633    1[6-(6,6)]
  2363   18.151962301   18.151962301   18.151962301    1[6-(6,7)]
  2364   13.006017574   13.006017574   13.006017574    1[6-(6,7)]
  2365   13.342471021   13.342471021   13.342471021    1[6-(6,6)]
  2366   14.869343874   14.869343874   14.869343874    1[6-(6,6)]
  2367   16.851501172   16.851501172   16.851501172    1[6-(6,7)]
  2368   16.990020146   16.990020146   16.990020146    1[6-(1,6)]
  2369   17.256159393   17.256159393   17.256159393    1[6-(1,6)]
  2370   34.412824193   34.412824193   34.412824193    1[6-(6,7)]
  2371    1.439683245    1.439683245    1.439683245    1[6-(6,6)]
  2372    3.099801507    3.099801507    3.099801507    1[6-(6,6)]
  2373    2.644868633    2.644868633    2.644868633    1[6-(6,6)]
  2374    0.573412301    0.573412301    0.573412301    1[6-(6,7)]
  2375   30.584567574   30.584567574   30.584567574    1[6-(6,7)]
  2376   30.921021021   30.921021021   30.921021021    1[6-(6,6)]
  2377   32.447893874   32.447893874   32.447893874    1[6-(6,6)]
  2378   34.430051172   34.430051172   34.430051172    1[6-(6,7)]
  2379   34.568570146   34.568570146   34.568570146    1[6-(1,6)]
  2380   34.834709393   34.834709393   34.834709393    1[6-(1,6)]
  2381    0.744275807    0.744275807    0.744275807    1[6-(6,7)]
  2382   33.717416755   33.717416755   33.717416755    1[6-(6,6)]
  2383   32.057298493   32.057298493   32.057298493    1[6-(6,6)]
  2384   32.512231367   32.512231367   32.512231367    1[6-(6,6)]
  2385   34.583687699   34.583687699   34.583687699    1[6-(6,7)]
  2386    4.572532426    4.572532426    4.572532426    1[6-(6,7)]
  2387    4.236078979    4.236078979    4.236078979    1[6-(6,6)]
  2388    2.709206126    2.709206126    2.709206126    1[6-(6,6)]
  2389    0.727048828    0.727048828    0.727048828    1[6-(6,7)]
  2390    0.588529854    0.588529854    0.588529854    1[6-(1,6)]
  2391    0.322390607    0.322390607    0.322390607    1[6-(1,6)]
  2392   18.322825807   18.322825807   18.322825807    1[6-(6,7)]
  2393   16.138866755   16.138866755   16.138866755    1[6-(6,6)]
  2394   14.478748493   14.478748493   14.478748493    1[6-(6,6)]
  2395   14.933681367   14.933681367   14.933681367    1[6-(6,6)]
  2396   17.005137699   17.005137699   17.005137699    1[6-(6,7)]
  2397   22.151082426   22.151082426   22.151082426    1[6-(6,7)]
  2398   21.814628979   21.814628979   21.814628979    1[6-(6,6)]
  2399   20.287756126   20.287756126   20.287756126    1[6-(6,6)]
  2400   18.305598828   18.305598828   18.305598828    1[6-(6,7)]
  2401   18.167079854   18.167079854   18.167079854    1[6-(1,6)]
  2402   17.900940607   17.900940607   17.900940607    1[6-(1,6)]
  2403   34.412824193   34.412824193   34.412824193    1[6-(6,7)]
  2404    1.439683245    1.439683245    1.439683245    1[6-(6,6)]
  2405    3.099801507    3.099801507    3.099801507    1[6-(6,6)]
  2406    2.644868633    2.644868633    2.644868633    1[6-(6,6)]
  2407    0.573412301    0.573412301    0.573412301    1[6-(6,7)]
  2408   30.584567574   30.584567574   30.584567574    1[6-(6,7)]
  2409   30.921021021   30.921021021   30.921021021    1[6-(6,6)]
  2410   32.447893874   32.447893874   32.447893874    1[6-(6,6)]
  2411   34.430051172   34.430051172   34.430051172    1[6-(6,7)]
  2412   34.568570146   34.568570146   34.568570146    1[6-(1,6)]
  2413   34.834709393   34.834709393   34.834709393    1[6-(1,6)]
  2414   16.834274193   16.834274193   16.834274193    1[6-(6,7)]
  2415   19.018233245   19.018233245   19.018233245    1[6-(6,6)]
  2416   20.678351507   20.678351507   20.678351507    1[6-(6,6)]
  2417   20.223418633   20.223418633   20.223418633    1[6-(6,6)]
  2418   18.151962301   18.151962301   18.151962301    1[6-(6,7)]
  2419   13.006017574   13.006017574   13.006017574    1[6-(6,7)]
  2420   13.342471021   13.342471021   13.342471021    1[6-(6,6)]
  2421   14.869343874   14.869343874   14.869343874    1[6-(6,6)]
  2422   16.851501172   16.851501172   16.851501172    1[6-(6,7)]
  2423   16.990020146   16.990020146   16.990020146    1[6-(1,6)]
  2424   17.256159393   17.256159393   17.256159393    1[6-(1,6)]
  2425   27.112100807   27.112100807   27.112100807    1[6-(6,7)]
  2426   24.928141755   24.928141755   24.928141755    1[6-(6,6)]
  2427   23.268023493   23.268023493   23.268023493    1[6-(6,6)]
  2428   23.722956367   23.722956367   23.722956367    1[6-(6,6)]
  2429   25.794412699   25.794412699   25.794412699    1[6-(6,7)]
  2430   30.940357426   30.940357426   30.940357426    1[6-(6,7)]
  2431   30.603903979   30.603903979   30.603903979    1[6-(6,6)]
  2432   29.077031126   29.077031126   29.077031126    1[6-(6,6)]
  2433   27.094873828   27.094873828   27.094873828    1[6-(6,7)]
  2434   26.956354854   26.956354854   26.956354854    1[6-(1,6)]
  2435   26.690215607   26.690215607   26.690215607    1[6-(1,6)]
  2436    9.533550807    9.533550807    9.533550807    1[6-(6,7)]
  2437    7.349591755    7.349591755    7.349591755    1[6-(6,6)]
  2438    5.689473493    5.689473493    5.689473493    1[6-(6,6)]
  2439    6.144406367    6.144406367    6.144406367    1[6-(6,6)]
  2440    8.215862699    8.215862699    8.215862699    1[6-(6,7)]
  2441   13.361807426   13.361807426   13.361807426    1[6-(6,7)]
  2442   13.025353979   13.025353979   13.025353979    1[6-(6,6)]
  2443   11.498481126   11.498481126   11.498481126    1[6-(6,6)]
  2444    9.516323828    9.516323828    9.516323828    1[6-(6,7)]
  2445    9.377804854    9.377804854    9.377804854    1[6-(1,6)]
  2446    9.111665607    9.111665607    9.111665607    1[6-(1,6)]
  2447   25.623549193   25.623549193   25.623549193    1[6-(6,7)]
  2448   27.807508245   27.807508245   27.807508245    1[6-(6,6)]
  2449   29.467626507   29.467626507   29.467626507    1[6-(6,6)]
  2450   29.012693633   29.012693633   29.012693633    1[6-(6,6)]
  2451   26.941237301   26.941237301   26.941237301    1[6-(6,7)]
  2452   21.795292574   21.795292574   21.795292574    1[6-(6,7)]
  2453   22.131746021   22.131746021   22.131746021    1[6-(6,6)]
  2454   23.658618874   23.658618874   23.658618874    1[6-(6,6)]
  2455   25.640776172   25.640776172   25.640776172    1[6-(6,7)]
  2456   25.779295146   25.779295146   25.779295146    1[6-(1,6)]
  2457   26.045434393   26.045434393   26.045434393    1[6-(1,6)]
  2458    8.044999193    8.044999193    8.044999193    1[6-(6,7)]
  2459   10.228958245   10.228958245   10.228958245    1[6-(6,6)]
  2460   11.889076507   11.889076507   11.889076507    1[6-(6,6)]
  2461   11.434143633   11.434143633   11.434143633    1[6-(6,6)]
  2462    9.362687301    9.362687301    9.362687301    1[6-(6,7)]
  2463    4.216742574    4.216742574    4.216742574    1[6-(6,7)]
  2464    4.553196021    4.553196021    4.553196021    1[6-(6,6)]
  2465    6.080068874    6.080068874    6.080068874    1[6-(6,6)]
  2466    8.062226172    8.062226172    8.062226172    1[6-(6,7)]
  2467    8.200745146    8.200745146    8.200745146    1[6-(1,6)]
  2468    8.466884393    8.466884393    8.466884393    1[6-(1,6)]
  2469    9.533550807    9.533550807    9.533550807    1[6-(6,7)]
  2470    7.349591755    7.349591755    7.349591755    1[6-(6,6)]
  2471    5.689473493    5.689473493    5.689473493    1[6-(6,6)]
  2472    6.144406367    6.144406367    6.144406367    1[6-(6,6)]
  2473    8.215862699    8.215862699    8.215862699    1[6-(6,7)]
  2474   13.361807426   13.361807426   13.361807426    1[6-(6,7)]
  2475   13.025353979   13.025353979   13.025353979    1[6-(6,6)]
  2476   11.498481126   11.498481126   11.498481126    1[6-(6,6)]
  2477    9.516323828    9.516323828    9.516323828    1[6-(6,7)]
  2478    9.377804854    9.377804854    9.377804854    1[6-(1,6)]
  2479    9.111665607    9.111665607    9.111665607    1[6-(1,6)]
  2480   27.112100807   27.112100807   27.112100807    1[6-(6,7)]
  2481   24.928141755   24.928141755   24.928141755    1[6-(6,6)]
  2482   23.268023493   23.268023493   23.268023493    1[6-(6,6)]
  2483   23.722956367   23.722956367   23.722956367    1[6-(6,6)]
  2484   25.794412699   25.794412699   25.794412699    1[6-(6,7)]
  2485   30.940357426   30.940357426   30.940357426    1[6-(6,7)]
  2486   30.603903979   30.603903979   30.603903979    1[6-(6,6)]
  2487   29.077031126   29.077031126   29.077031126    1[6-(6,6)]
  2488   27.094873828   27.094873828   27.094873828    1[6-(6,7)]
  2489   26.956354854   26.956354854   26.956354854    1[6-(1,6)]
  2490   26.690215607   26.690215607   26.690215607    1[6-(1,6)]
  2491    8.044999193    8.044999193    8.044999193    1[6-(6,7)]
  2492   10.228958245   10.228958245   10.228958245    1[6-(6,6)]
  2493   11.889076507   11.889076507   11.889076507    1[6-(6,6)]
  2494   11.434143633   11.434143633   11.434143633    1[6-(6,6)]
  2495    9.362687301    9.362687301    9.362687301    1[6-(6,7)]
  2496    4.216742574    4.216742574    4.216742574    1[6-(6,7)]
  2497    4.553196021    4.553196021    4.553196021    1[6-(6,6)]
  2498    6.080068874    6.080068874    6.080068874    1[6-(6,6)]
  2499    8.062226172    8.062226172    8.062226172    1[6-(6,7)]
  2500    8.200745146    8.200745146    8.200745146    1[6-(1,6)]
  2501    8.466884393    8.466884393    8.466884393    1[6-(1,6)]
  2502   25.623549193   25.623549193   25.623549193    1[6-(6,7)]
  2503   27.807508245   27.807508245   27.807508245    1[6-(6,6)]
  2504   29.467626507   29.467626507   29.467626507    1[6-(6,6)]
  2505   29.012693633   29.012693633   29.012693633    1[6-(6,6)]
  2506   26.941237301   26.941237301   26.941237301    1[6-(6,7)]
  2507   21.795292574   21.795292574   21.795292574    1[6-(6,7)]
  2508   22.131746021   22.131746021   22.131746021    1[6-(6,6)]
  2509   23.658618874   23.658618874   23.658618874    1[6-(6,6)]
  2510   25.640776172   25.640776172   25.640776172    1[6-(6,7)]
  2511   25.779295146   25.779295146   25.779295146    1[6-(1,6)]
  2512   26.045434393   26.045434393   26.045434393    1[6-(1,6)]
  2513   20.392875855   20.392875855   20.392875855    1[6-(6,7)]
  2514   19.707663976   19.707663976   19.707663976    1[6-(6,6)]
  2515   18.672990523   18.672990523   18.672990523    1[6-(6,6)]
  2516    18.96725545    18.96725545    18.96725545    1[6-(6,6)]
  2517   19.652467329   19.652467329   19.652467329    1[6-(6,7)]
  2518   21.862091064   21.862091064   21.862091064    1[6-(6,7)]
  2519   23.752839902   23.752839902   23.752839902    1[6-(6,6)]
  2520   25.570110401   25.570110401   25.570110401    1[6-(6,6)]
  2521   22.609179439   22.609179439   22.609179439    1[6-(6,7)]
  2522   25.215375262   25.215375262   25.215375262    1[6-(1,6)]
  2523   25.924142398   25.924142398   25.924142398    1[6-(1,6)]
  2524    2.814325855    2.814325855    2.814325855    1[6-(6,7)]
  2525    2.129113976    2.129113976    2.129113976    1[6-(6,6)]
  2526    1.094440523    1.094440523    1.094440523    1[6-(6,6)]
  2527     1.38870545     1.38870545     1.38870545    1[6-(6,6)]
  2528    2.073917329    2.073917329    2.073917329    1[6-(6,7)]
  2529    4.283541064    4.283541064    4.283541064    1[6-(6,7)]
  2530    6.174289902    6.174289902    6.174289902    1[6-(6,6)]
  2531    7.991560401    7.991560401    7.991560401    1[6-(6,6)]
  2532    5.030629439    5.030629439    5.030629439    1[6-(6,7)]
  2533    7.636825262    7.636825262    7.636825262    1[6-(1,6)]
  2534    8.345592398    8.345592398    8.345592398    1[6-(1,6)]
  2535   14.764224145   14.764224145   14.764224145    1[6-(6,7)]
  2536   15.449436024   15.449436024   15.449436024    1[6-(6,6)]
  2537   16.484109477   16.484109477   16.484109477    1[6-(6,6)]
  2538    16.18984455    16.18984455    16.18984455    1[6-(6,6)]
  2539   15.504632671   15.504632671   15.504632671    1[6-(6,7)]
  2540   13.295008936   13.295008936   13.295008936    1[6-(6,7)]
  2541   11.404260098   11.404260098   11.404260098    1[6-(6,6)]
  2542    9.586989599    9.586989599    9.586989599    1[6-(6,6)]
  2543   12.547920561   12.547920561   12.547920561    1[6-(6,7)]
  2544    9.941724738    9.941724738    9.941724738    1[6-(1,6)]
  2545    9.232957602    9.232957602    9.232957602    1[6-(1,6)]
  2546   32.342774145   32.342774145   32.342774145    1[6-(6,7)]
  2547   33.027986024   33.027986024   33.027986024    1[6-(6,6)]
  2548   34.062659477   34.062659477   34.062659477    1[6-(6,6)]
  2549    33.76839455    33.76839455    33.76839455    1[6-(6,6)]
  2550   33.083182671   33.083182671   33.083182671    1[6-(6,7)]
  2551   30.873558936   30.873558936   30.873558936    1[6-(6,7)]
  2552   28.982810098   28.982810098   28.982810098    1[6-(6,6)]
  2553   27.165539599   27.165539599   27.165539599    1[6-(6,6)]
  2554   30.126470561   30.126470561   30.126470561    1[6-(6,7)]
  2555   27.520274738   27.520274738   27.520274738    1[6-(1,6)]
  2556   26.811507602   26.811507602   26.811507602    1[6-(1,6)]
  2557   32.342774145   32.342774145   32.342774145    1[6-(6,7)]
  2558   33.027986024   33.027986024   33.027986024    1[6-(6,6)]
  2559   34.062659477   34.062659477   34.062659477    1[6-(6,6)]
  2560    33.76839455    33.76839455    33.76839455    1[6-(6,6)]
  2561   33.083182671   33.083182671   33.083182671    1[6-(6,7)]
  2562   30.873558936   30.873558936   30.873558936    1[6-(6,7)]
  2563   28.982810098   28.982810098   28.982810098    1[6-(6,6)]
  2564   27.165539599   27.165539599   27.165539599    1[6-(6,6)]
  2565   30.126470561   30.126470561   30.126470561    1[6-(6,7)]
  2566   27.520274738   27.520274738   27.520274738    1[6-(1,6)]
  2567   26.811507602   26.811507602   26.811507602    1[6-(1,6)]
  2568   14.764224145   14.764224145   14.764224145    1[6-(6,7)]
  2569   15.449436024   15.449436024   15.449436024    1[6-(6,6)]
  2570   16.484109477   16.484109477   16.484109477    1[6-(6,6)]
  2571    16.18984455    16.18984455    16.18984455    1[6-(6,6)]
  2572   15.504632671   15.504632671   15.504632671    1[6-(6,7)]
  2573   13.295008936   13.295008936   13.295008936    1[6-(6,7)]
  2574   11.404260098   11.404260098   11.404260098    1[6-(6,6)]
  2575    9.586989599    9.586989599    9.586989599    1[6-(6,6)]
  2576   12.547920561   12.547920561   12.547920561    1[6-(6,7)]
  2577    9.941724738    9.941724738    9.941724738    1[6-(1,6)]
  2578    9.232957602    9.232957602    9.232957602    1[6-(1,6)]
  2579    2.814325855    2.814325855    2.814325855    1[6-(6,7)]
  2580    2.129113976    2.129113976    2.129113976    1[6-(6,6)]
  2581    1.094440523    1.094440523    1.094440523    1[6-(6,6)]
  2582     1.38870545     1.38870545     1.38870545    1[6-(6,6)]
  2583    2.073917329    2.073917329    2.073917329    1[6-(6,7)]
  2584    4.283541064    4.283541064    4.283541064    1[6-(6,7)]
  2585    6.174289902    6.174289902    6.174289902    1[6-(6,6)]
  2586    7.991560401    7.991560401    7.991560401    1[6-(6,6)]
  2587    5.030629439    5.030629439    5.030629439    1[6-(6,7)]
  2588    7.636825262    7.636825262    7.636825262    1[6-(1,6)]
  2589    8.345592398    8.345592398    8.345592398    1[6-(1,6)]
  2590   20.392875855   20.392875855   20.392875855    1[6-(6,7)]
  2591   19.707663976   19.707663976   19.707663976    1[6-(6,6)]
  2592   18.672990523   18.672990523   18.672990523    1[6-(6,6)]
  2593    18.96725545    18.96725545    18.96725545    1[6-(6,6)]
  2594   19.652467329   19.652467329   19.652467329    1[6-(6,7)]
  2595   21.862091064   21.862091064   21.862091064    1[6-(6,7)]
  2596   23.752839902   23.752839902   23.752839902    1[6-(6,6)]
  2597   25.570110401   25.570110401   25.570110401    1[6-(6,6)]
  2598   22.609179439   22.609179439   22.609179439    1[6-(6,7)]
  2599   25.215375262   25.215375262   25.215375262    1[6-(1,6)]
  2600   25.924142398   25.924142398   25.924142398    1[6-(1,6)]
  2601   27.807859816   27.807859816   27.807859816    1[6-(6,7)]
  2602   26.871274672   26.871274672   26.871274672    1[6-(6,6)]
  2603   28.561276469   28.561276469   28.561276469    1[6-(6,6)]
  2604   31.032117457   31.032117457   31.032117457    1[6-(6,6)]
  2605   31.925107797   31.925107797   31.925107797    1[6-(6,7)]
  2606   29.202541973   29.202541973   29.202541973    1[6-(6,7)]
  2607    27.61590205    27.61590205    27.61590205    1[6-(6,6)]
  2608   28.283183808   28.283183808   28.283183808    1[6-(6,6)]
  2609   30.553980897   30.553980897   30.553980897    1[6-(6,7)]
  2610   31.176964709   31.176964709   31.176964709    1[6-(1,6)]
  2611   29.353365932   29.353365932   29.353365932    1[6-(1,6)]
  2612   10.229309816   10.229309816   10.229309816    1[6-(6,7)]
  2613    9.292724672    9.292724672    9.292724672    1[6-(6,6)]
  2614   10.982726469   10.982726469   10.982726469    1[6-(6,6)]
  2615   13.453567457   13.453567457   13.453567457    1[6-(6,6)]
  2616   14.346557797   14.346557797   14.346557797    1[6-(6,7)]
  2617   11.623991973   11.623991973   11.623991973    1[6-(6,7)]
  2618    10.03735205    10.03735205    10.03735205    1[6-(6,6)]
  2619   10.704633808   10.704633808   10.704633808    1[6-(6,6)]
  2620   12.975430897   12.975430897   12.975430897    1[6-(6,7)]
  2621   13.598414709   13.598414709   13.598414709    1[6-(1,6)]
  2622   11.774815932   11.774815932   11.774815932    1[6-(1,6)]
  2623   10.229309816   10.229309816   10.229309816    1[6-(6,7)]
  2624    9.292724672    9.292724672    9.292724672    1[6-(6,6)]
  2625   10.982726469   10.982726469   10.982726469    1[6-(6,6)]
  2626   13.453567457   13.453567457   13.453567457    1[6-(6,6)]
  2627   14.346557797   14.346557797   14.346557797    1[6-(6,7)]
  2628   11.623991973   11.623991973   11.623991973    1[6-(6,7)]
  2629    10.03735205    10.03735205    10.03735205    1[6-(6,6)]
  2630   10.704633808   10.704633808   10.704633808    1[6-(6,6)]
  2631   12.975430897   12.975430897   12.975430897    1[6-(6,7)]
  2632   13.598414709   13.598414709   13.598414709    1[6-(1,6)]
  2633   11.774815932   11.774815932   11.774815932    1[6-(1,6)]
  2634   27.807859816   27.807859816   27.807859816    1[6-(6,7)]
  2635   26.871274672   26.871274672   26.871274672    1[6-(6,6)]
  2636   28.561276469   28.561276469   28.561276469    1[6-(6,6)]
  2637   31.032117457   31.032117457   31.032117457    1[6-(6,6)]
  2638   31.925107797   31.925107797   31.925107797    1[6-(6,7)]
  2639   29.202541973   29.202541973   29.202541973    1[6-(6,7)]
  2640    27.61590205    27.61590205    27.61590205    1[6-(6,6)]
  2641   28.283183808   28.283183808   28.283183808    1[6-(6,6)]
  2642   30.553980897   30.553980897   30.553980897    1[6-(6,7)]
  2643   31.176964709   31.176964709   31.176964709    1[6-(1,6)]
  2644   29.353365932   29.353365932   29.353365932    1[6-(1,6)]
  2645    7.349240184    7.349240184    7.349240184    1[6-(6,7)]
  2646    8.285825328    8.285825328    8.285825328    1[6-(6,6)]
  2647    6.595823531    6.595823531    6.595823531    1[6-(6,6)]
  2648    4.124982543    4.124982543    4.124982543    1[6-(6,6)]
  2649    3.231992203    3.231992203    3.231992203    1[6-(6,7)]
  2650    5.954558027    5.954558027    5.954558027    1[6-(6,7)]
  2651     7.54119795     7.54119795     7.54119795    1[6-(6,6)]
  2652    6.873916192    6.873916192    6.873916192    1[6-(6,6)]
  2653    4.603119103    4.603119103    4.603119103    1[6-(6,7)]
  2654    3.980135291    3.980135291    3.980135291    1[6-(1,6)]
  2655    5.803734068    5.803734068    5.803734068    1[6-(1,6)]
  2656   24.927790184   24.927790184   24.927790184    1[6-(6,7)]
  2657   25.864375328   25.864375328   25.864375328    1[6-(6,6)]
  2658   24.174373531   24.174373531   24.174373531    1[6-(6,6)]
  2659   21.703532543   21.703532543   21.703532543    1[6-(6,6)]
  2660   20.810542203   20.810542203   20.810542203    1[6-(6,7)]
  2661   23.533108027   23.533108027   23.533108027    1[6-(6,7)]
  2662    25.11974795    25.11974795    25.11974795    1[6-(6,6)]
  2663   24.452466192   24.452466192   24.452466192    1[6-(6,6)]
  2664   22.181669103   22.181669103   22.181669103    1[6-(6,7)]
  2665   21.558685291   21.558685291   21.558685291    1[6-(1,6)]
  2666   23.382284068   23.382284068   23.382284068    1[6-(1,6)]
  2667   24.927790184   24.927790184   24.927790184    1[6-(6,7)]
  2668   25.864375328   25.864375328   25.864375328    1[6-(6,6)]
  2669   24.174373531   24.174373531   24.174373531    1[6-(6,6)]
  2670   21.703532543   21.703532543   21.703532543    1[6-(6,6)]
  2671   20.810542203   20.810542203   20.810542203    1[6-(6,7)]
  2672   23.533108027   23.533108027   23.533108027    1[6-(6,7)]
  2673    25.11974795    25.11974795    25.11974795    1[6-(6,6)]
  2674   24.452466192   24.452466192   24.452466192    1[6-(6,6)]
  2675   22.181669103   22.181669103   22.181669103    1[6-(6,7)]
  2676   21.558685291   21.558685291   21.558685291    1[6-(1,6)]
  2677   23.382284068   23.382284068   23.382284068    1[6-(1,6)]
  2678    7.349240184    7.349240184    7.349240184    1[6-(6,7)]
  2679    8.285825328    8.285825328    8.285825328    1[6-(6,6)]
  2680    6.595823531    6.595823531    6.595823531    1[6-(6,6)]
  2681    4.124982543    4.124982543    4.124982543    1[6-(6,6)]
  2682    3.231992203    3.231992203    3.231992203    1[6-(6,7)]
  2683    5.954558027    5.954558027    5.954558027    1[6-(6,7)]
  2684     7.54119795     7.54119795     7.54119795    1[6-(6,6)]
  2685    6.873916192    6.873916192    6.873916192    1[6-(6,6)]
  2686    4.603119103    4.603119103    4.603119103    1[6-(6,7)]
  2687    3.980135291    3.980135291    3.980135291    1[6-(1,6)]
  2688    5.803734068    5.803734068    5.803734068    1[6-(1,6)]
  2689     21.9731875     21.9731875     21.9731875    41[6-(7),6-(7),6-(7),6-(7),6-(7),6-(7),6-(7),6-(7)]
  2690     30.7624625     30.7624625     30.7624625    41[6-(7),6-(7),6-(7),6-(7),6-(7),6-(7),6-(7),6-(7)]
  2691     13.1839125     13.1839125     13.1839125    41[6-(7),6-(7),6-(7),6-(7),6-(7),6-(7),6-(7),6-(7)]
  2692      4.3946375      4.3946375      4.3946375    41[6-(7),6-(7),6-(7),6-(7),6-(7),6-(7),6-(7),6-(7)]
  2693       8.789275       8.789275       8.789275    41[6-(7),6-(7),6-(7),6-(7),6-(7),6-(7),6-(7),6-(7)]
  2694      26.367825      26.367825      26.367825    41[6-(7),6-(7),6-(7),6-(7),6-(7),6-(7),6-(7),6-(7)]
  2695       8.789275       8.789275       8.789275    41[6-(7),6-(7),6-(7),6-(7),6-(7),6-(7),6-(7),6-(7)]
  2696      26.367825      26.367825      26.367825    41[6-(7),6-(7),6-(7),6-(7),6-(7),6-(7),6-(7),6-(7)]
  2697       17.57855       17.57855       17.57855    41[6-(7),6-(7),6-(7),6-(7),6-(7),6-(7),6-(7),6-(7)]
  2698       17.57855       17.57855       17.57855    41[6-(7),6-(7),6-(7),6-(7),6-(7),6-(7),6-(7),6-(7)]
  2699            0.0            0.0            0.0    41[6-(7),6-(7),6-(7),6-(7),6-(7),6-(7),6-(7),6-(7)]
  2700            0.0            0.0            0.0    41[6-(7),6-(7),6-(7),6-(7),6-(7),6-(7),6-(7),6-(7)]
  2701       8.789275       8.789275       8.789275    41[6-(7),6-(7),6-(7),6-(7),6-(7),6-(7),6-(7),6-(7)]
  2702      26.367825      26.367825      26.367825    41[6-(7),6-(7),6-(7),6-(7),6-(7),6-(7),6-(7),6-(7)]
  2703       8.789275       8.789275       8.789275    41[6-(7),6-(7),6-(7),6-(7),6-(7),6-(7),6-(7),6-(7)]
  2704      26.367825      26.367825      26.367825    41[6-(7),6-(7),6-(7),6-(7),6-(7),6-(7),6-(7),6-(7)]
  2705     13.1839125     13.1839125     13.1839125    41[6-(7),6-(7),6-(7),6-(7),6-(7),6-(7),6-(7),6-(7)]
  2706     21.9731875     21.9731875     21.9731875    41[6-(7),6-(7),6-(7),6-(7),6-(7),6-(7),6-(7),6-(7)]
  2707      4.3946375      4.3946375      4.3946375    41[6-(7),6-(7),6-(7),6-(7),6-(7),6-(7),6-(7),6-(7)]
  2708     30.7624625     30.7624625     30.7624625    41[6-(7),6-(7),6-(7),6-(7),6-(7),6-(7),6-(7),6-(7)]
  2709            0.0            0.0            0.0    41[6-(7),6-(7),6-(7),6-(7),6-(7),6-(7),6-(7),6-(7)]
  2710       17.57855       17.57855       17.57855    41[6-(7),6-(7),6-(7),6-(7),6-(7),6-(7),6-(7),6-(7)]
  2711            0.0            0.0            0.0    41[6-(7),6-(7),6-(7),6-(7),6-(7),6-(7),6-(7),6-(7)]
  2712       17.57855       17.57855       17.57855    41[6-(7),6-(7),6-(7),6-(7),6-(7),6-(7),6-(7),6-(7)]
  2713     23.9771422     23.9771422     23.9771422    26[7-(6),7-(6),7-(6,6),7-(6,6)]
  2714     28.7585078     28.7585078     28.7585078    26[7-(6),7-(6),7-(6,6),7-(6,6)]
  2715     11.1799578     11.1799578     11.1799578    26[7-(6),7-(6),7-(6,6),7-(6,6)]
  2716      6.3985922      6.3985922      6.3985922    26[7-(6),7-(6),7-(6,6),7-(6,6)]
  2717     13.1839125     13.1839125     13.1839125    26[7-(6),7-(6),7-(6,6),7-(6,6)]
  2718     30.7624625     30.7624625     30.7624625    26[7-(6),7-(6),7-(6,6),7-(6,6)]
  2719      4.3946375      4.3946375      4.3946375    26[7-(6),7-(6),7-(6,6),7-(6,6)]
  2720     21.9731875     21.9731875     21.9731875    26[7-(6),7-(6),7-(6,6),7-(6,6)]
  2721     15.1878672     15.1878672     15.1878672    26[7-(6),7-(6),7-(6,6),7-(6,6)]
  2722     19.9692328     19.9692328     19.9692328    26[7-(6),7-(6),7-(6,6),7-(6,6)]
  2723     32.7664172     32.7664172     32.7664172    26[7-(6),7-(6),7-(6,6),7-(6,6)]
  2724      2.3906828      2.3906828      2.3906828    26[7-(6),7-(6),7-(6,6),7-(6,6)]
  2725      6.3985922      6.3985922      6.3985922    26[7-(6),7-(6),7-(6,6),7-(6,6)]
  2726     11.1799578     11.1799578     11.1799578    26[7-(6),7-(6),7-(6,6),7-(6,6)]
  2727     23.9771422     23.9771422     23.9771422    26[7-(6),7-(6),7-(6,6),7-(6,6)]
  2728     28.7585078     28.7585078     28.7585078    26[7-(6),7-(6),7-(6,6),7-(6,6)]
  2729     15.1878672     15.1878672     15.1878672    26[7-(6),7-(6),7-(6,6),7-(6,6)]
  2730     19.9692328     19.9692328     19.9692328    26[7-(6),7-(6),7-(6,6),7-(6,6)]
  2731      2.3906828      2.3906828      2.3906828    26[7-(6),7-(6),7-(6,6),7-(6,6)]
  2732     32.7664172     32.7664172     32.7664172    26[7-(6),7-(6),7-(6,6),7-(6,6)]
  2733      4.3946375      4.3946375      4.3946375    26[7-(6),7-(6),7-(6,6),7-(6,6)]
  2734     21.9731875     21.9731875     21.9731875    26[7-(6),7-(6),7-(6,6),7-(6,6)]
  2735     30.7624625     30.7624625     30.7624625    26[7-(6),7-(6),7-(6,6),7-(6,6)]
  2736     13.1839125     13.1839125     13.1839125    26[7-(6),7-(6),7-(6,6),7-(6,6)]
  2737     11.1799578     11.1799578     11.1799578    26[7-(6),7-(6),7-(6,6),7-(6,6)]
  2738      6.3985922      6.3985922      6.3985922    26[7-(6),7-(6),7-(6,6),7-(6,6)]
  2739     23.9771422     23.9771422     23.9771422    26[7-(6),7-(6),7-(6,6),7-(6,6)]
  2740     28.7585078     28.7585078     28.7585078    26[7-(6),7-(6),7-(6,6),7-(6,6)]
  2741     21.9731875     21.9731875     21.9731875    26[7-(6),7-(6),7-(6,6),7-(6,6)]
  2742      4.3946375      4.3946375      4.3946375    26[7-(6),7-(6),7-(6,6),7-(6,6)]
  2743     30.7624625     30.7624625     30.7624625    26[7-(6),7-(6),7-(6,6),7-(6,6)]
  2744     13.1839125     13.1839125     13.1839125    26[7-(6),7-(6),7-(6,6),7-(6,6)]
  2745     19.9692328     19.9692328     19.9692328    26[7-(6),7-(6),7-(6,6),7-(6,6)]
  2746     15.1878672     15.1878672     15.1878672    26[7-(6),7-(6),7-(6,6),7-(6,6)]
  2747      2.3906828      2.3906828      2.3906828    26[7-(6),7-(6),7-(6,6),7-(6,6)]
  2748     32.7664172     32.7664172     32.7664172    26[7-(6),7-(6),7-(6,6),7-(6,6)]
  2749     28.7585078     28.7585078     28.7585078    26[7-(6),7-(6),7-(6,6),7-(6,6)]
  2750     23.9771422     23.9771422     23.9771422    26[7-(6),7-(6),7-(6,6),7-(6,6)]
  2751     11.1799578     11.1799578     11.1799578    26[7-(6),7-(6),7-(6,6),7-(6,6)]
  2752      6.3985922      6.3985922      6.3985922    26[7-(6),7-(6),7-(6,6),7-(6,6)]
  2753     19.9692328     19.9692328     19.9692328    26[7-(6),7-(6),7-(6,6),7-(6,6)]
  2754     15.1878672     15.1878672     15.1878672    26[7-(6),7-(6),7-(6,6),7-(6,6)]
  2755     32.7664172     32.7664172     32.7664172    26[7-(6),7-(6),7-(6,6),7-(6,6)]
  2756      2.3906828      2.3906828      2.3906828    26[7-(6),7-(6),7-(6,6),7-(6,6)]
  2757     30.7624625     30.7624625     30.7624625    26[7-(6),7-(6),7-(6,6),7-(6,6)]
  2758     13.1839125     13.1839125     13.1839125    26[7-(6),7-(6),7-(6,6),7-(6,6)]
  2759      4.3946375      4.3946375      4.3946375    26[7-(6),7-(6),7-(6,6),7-(6,6)]
