# Supplementary material for: A collection of forcefield precursors for metal–organic frameworks
Source: RSC Adv. 2019 Nov 13;9(63):36492–507. doi: 10.1039/c9ra07327b (PMC9075174; doi:10.1039/c9ra07327b)
Supplement: RA-009-C9RA07327B-s3288 [file RA-009-C9RA07327B-s3288.txt]

XAKVIP_clean

10.387    0.00000000    0.00000000
0.0    13.009    0.00000000
0.0    0.0    22.102

     1     7.23880417     7.23880417     7.23880417    58[8-(1,6),8-(6),8-(6),8-(6),8-(6),8-(6),8-(6,58),8-(6,58)]
     2     2.96891621     2.96891621     2.96891621    58[8-(6),8-(6),8-(6),8-(6),8-(6),8-(6,58),8-(6,58)]
     3     3.14819583     3.14819583     3.14819583    58[8-(1,6),8-(6),8-(6),8-(6),8-(6),8-(6),8-(6,58),8-(6,58)]
     4     7.41808379     7.41808379     7.41808379    58[8-(6),8-(6),8-(6),8-(6),8-(6),8-(6,58),8-(6,58)]
     5     2.04530417     2.04530417     2.04530417    58[8-(1,6),8-(6),8-(6),8-(6),8-(6),8-(6),8-(6,58),8-(6,58)]
     6     8.16241621     8.16241621     8.16241621    58[8-(6),8-(6),8-(6),8-(6),8-(6),8-(6,58),8-(6,58)]
     7     8.34169583     8.34169583     8.34169583    58[8-(1,6),8-(6),8-(6),8-(6),8-(6),8-(6),8-(6,58),8-(6,58)]
     8     2.22458379     2.22458379     2.22458379    58[8-(6),8-(6),8-(6),8-(6),8-(6),8-(6,58),8-(6,58)]
     9     3.14819583     3.14819583     3.14819583    58[8-(1,6),8-(6),8-(6),8-(6),8-(6),8-(6),8-(6,58),8-(6,58)]
    10     7.41808379     7.41808379     7.41808379    58[8-(6),8-(6),8-(6),8-(6),8-(6),8-(6,58),8-(6,58)]
    11     7.23880417     7.23880417     7.23880417    58[8-(1,6),8-(6),8-(6),8-(6),8-(6),8-(6),8-(6,58),8-(6,58)]
    12     2.96891621     2.96891621     2.96891621    58[8-(6),8-(6),8-(6),8-(6),8-(6),8-(6,58),8-(6,58)]
    13     8.34169583     8.34169583     8.34169583    58[8-(1,6),8-(6),8-(6),8-(6),8-(6),8-(6),8-(6,58),8-(6,58)]
    14     2.22458379     2.22458379     2.22458379    58[8-(6),8-(6),8-(6),8-(6),8-(6),8-(6,58),8-(6,58)]
    15     2.04530417     2.04530417     2.04530417    58[8-(1,6),8-(6),8-(6),8-(6),8-(6),8-(6,58),8-(6,58)]
    16     8.16241621     8.16241621     8.16241621    58[8-(6),8-(6),8-(6),8-(6),8-(6),8-(6,58),8-(6,58)]
    17      4.9223993      4.9223993      4.9223993    1[8-(6,58)]
    18       5.972525       5.972525       5.972525    1[6-(1,6,8)]
    19      6.2197356      6.2197356      6.2197356    1[6-(1,6,8)]
    20      5.4646007      5.4646007      5.4646007    1[8-(6,58)]
    21       4.414475       4.414475       4.414475    1[6-(1,6,8)]
    22      4.1672644      4.1672644      4.1672644    1[6-(1,6,8)]
    23     10.1158993     10.1158993     10.1158993    1[8-(6,58)]
    24       0.779025       0.779025       0.779025    1[6-(1,6,8)]
    25      1.0262356      1.0262356      1.0262356    1[6-(1,6,8)]
    26      0.2711007      0.2711007      0.2711007    1[8-(6,58)]
    27       9.607975       9.607975       9.607975    1[6-(1,6,8)]
    28      9.3607644      9.3607644      9.3607644    1[6-(1,6,8)]
    29      5.4646007      5.4646007      5.4646007    1[8-(6,58)]
    30       4.414475       4.414475       4.414475    1[6-(1,6,8)]
    31      4.1672644      4.1672644      4.1672644    1[6-(1,6,8)]
    32      4.9223993      4.9223993      4.9223993    1[8-(6,58)]
    33       5.972525       5.972525       5.972525    1[6-(1,6,8)]
    34      6.2197356      6.2197356      6.2197356    1[6-(1,6,8)]
    35      0.2711007      0.2711007      0.2711007    1[8-(6,58)]
    36       9.607975       9.607975       9.607975    1[6-(1,6,8)]
    37      9.3607644      9.3607644      9.3607644    1[6-(1,6,8)]
    38     10.1158993     10.1158993     10.1158993    1[8-(6,58)]
    39       0.779025       0.779025       0.779025    1[6-(1,6,8)]
    40      1.0262356      1.0262356      1.0262356    1[6-(1,6,8)]
    41      0.1537276      0.1537276      0.1537276    6[6-(8,8),8-(58),8-(58)]
    42      4.6367568      4.6367568      4.6367568    6[6-(8,8),8-(58),8-(58,58)]
    43      5.8291844      5.8291844      5.8291844    6[6-(8,8),8-(58),8-(58,58)]
    44      3.4837998      3.4837998      3.4837998    6[6-(8,8),8-(58),8-(58)]
    45      2.3630425      2.3630425      2.3630425    6[6-(8,8),8-(58),8-(58)]
    46      6.4222821      6.4222821      6.4222821    6[1-(0),1-(0),6-(8,8),8-(1,58)]
    47        7.89412        7.89412        7.89412    6[6-(1,1,8),8-(58),8-(58)]
    48     10.2332724     10.2332724     10.2332724    6[6-(8,8),8-(58),8-(58)]
    49      5.7502432      5.7502432      5.7502432    6[6-(8,8),8-(58),8-(58,58)]
    50      4.5578156      4.5578156      4.5578156    6[6-(8,8),8-(58),8-(58,58)]
    51      6.9032002      6.9032002      6.9032002    6[6-(8,8),8-(58),8-(58)]
    52      8.0239575      8.0239575      8.0239575    6[6-(8,8),8-(58),8-(58)]
    53      3.9647179      3.9647179      3.9647179    6[1-(0),1-(0),6-(8,8),8-(1,58)]
    54        2.49288        2.49288        2.49288    6[6-(1,1,8),8-(58),8-(58)]
    55      5.3472276      5.3472276      5.3472276    6[6-(8,8),8-(58),8-(58)]
    56      9.8302568      9.8302568      9.8302568    6[6-(8,8),8-(58),8-(58,58)]
    57      0.6356844      0.6356844      0.6356844    6[6-(8,8),8-(58),8-(58,58)]
    58      8.6772998      8.6772998      8.6772998    6[6-(8,8),8-(58),8-(58)]
    59      7.5565425      7.5565425      7.5565425    6[6-(8,8),8-(58),8-(58)]
    60      1.2287821      1.2287821      1.2287821    6[1-(0),1-(0),6-(8,8),8-(1,58)]
    61        2.70062        2.70062        2.70062    6[6-(1,1,8),8-(58),8-(58)]
    62      5.0397724      5.0397724      5.0397724    6[6-(8,8),8-(58),8-(58)]
    63      0.5567432      0.5567432      0.5567432    6[6-(8,8),8-(58),8-(58,58)]
    64      9.7513156      9.7513156      9.7513156    6[6-(8,8),8-(58),8-(58,58)]
    65      1.7097002      1.7097002      1.7097002    6[6-(8,8),8-(58),8-(58)]
    66      2.8304575      2.8304575      2.8304575    6[6-(8,8),8-(58),8-(58)]
    67      9.1582179      9.1582179      9.1582179    6[1-(0),1-(0),6-(8,8),8-(1,58)]
    68        7.68638        7.68638        7.68638    6[6-(1,1,8),8-(58),8-(58)]
    69     10.2332724     10.2332724     10.2332724    6[6-(8,8),8-(58),8-(58)]
    70      5.7502432      5.7502432      5.7502432    6[6-(8,8),8-(58),8-(58,58)]
    71      4.5578156      4.5578156      4.5578156    6[6-(8,8),8-(58),8-(58,58)]
    72      6.9032002      6.9032002      6.9032002    6[6-(8,8),8-(58),8-(58)]
    73      8.0239575      8.0239575      8.0239575    6[6-(8,8),8-(58),8-(58)]
    74      3.9647179      3.9647179      3.9647179    6[1-(0),1-(0),6-(8),8-(1,58)]
    75        2.49288        2.49288        2.49288    6[6-(1,1,8),8-(58)]
    76      0.1537276      0.1537276      0.1537276    6[6-(8,8),8-(58),8-(58)]
    77      4.6367568      4.6367568      4.6367568    6[6-(8,8),8-(58),8-(58,58)]
    78      5.8291844      5.8291844      5.8291844    6[6-(8,8),8-(58),8-(58,58)]
    79      3.4837998      3.4837998      3.4837998    6[6-(8,8),8-(58),8-(58)]
    80      2.3630425      2.3630425      2.3630425    6[6-(8,8),8-(58),8-(58)]
    81      6.4222821      6.4222821      6.4222821    6[1-(0),1-(0),6-(8,8),8-(1,58)]
    82        7.89412        7.89412        7.89412    6[6-(1,1,8),8-(58),8-(58)]
    83      5.0397724      5.0397724      5.0397724    6[6-(8,8),8-(58),8-(58)]
    84      0.5567432      0.5567432      0.5567432    6[6-(8,8),8-(58),8-(58,58)]
    85      9.7513156      9.7513156      9.7513156    6[6-(8,8),8-(58),8-(58,58)]
    86      1.7097002      1.7097002      1.7097002    6[6-(8,8),8-(58),8-(58)]
    87      2.8304575      2.8304575      2.8304575    6[6-(8,8),8-(58),8-(58)]
    88      9.1582179      9.1582179      9.1582179    6[1-(0),1-(0),6-(8,8),8-(1,58)]
    89        7.68638        7.68638        7.68638    6[6-(1,1,8),8-(58),8-(58)]
    90      5.3472276      5.3472276      5.3472276    6[6-(8,8),8-(58),8-(58)]
    91      9.8302568      9.8302568      9.8302568    6[6-(8,8),8-(58),8-(58,58)]
    92      0.6356844      0.6356844      0.6356844    6[6-(8,8),8-(58),8-(58,58)]
    93      8.6772998      8.6772998      8.6772998    6[6-(8,8),8-(58),8-(58)]
    94      7.5565425      7.5565425      7.5565425    6[6-(8,8),8-(58),8-(58)]
    95      1.2287821      1.2287821      1.2287821    6[1-(0),1-(0),6-(8,8),8-(1,58)]
    96        2.70062        2.70062        2.70062    6[6-(1,1,8),8-(58),8-(58)]
    97      9.5342273      9.5342273      9.5342273    8[6-(6,8),58-(8,8,8,8,8,8,8)]
    98      9.0449996      9.0449996      9.0449996    8[6-(6,8),58-(8,8,8,8,8,8,8)]
    99      4.8777352      4.8777352      4.8777352    8[6-(6,8),58-(8,8,8,8,8,8,8),58-(8,8,8,8,8,8,8)]
   100      3.5263865      3.5263865      3.5263865    8[6-(6,8),58-(8,8,8,8,8,8)]
   101      6.9873349      6.9873349      6.9873349    8[6-(6,8),58-(8,8,8,8,8,8,8)]
   102      5.5653546      5.5653546      5.5653546    8[6-(6,8),58-(8,8,8,8,8,8),58-(8,8,8,8,8,8)]
   103      3.8369578      3.8369578      3.8369578    8[6-(6,8),58-(8,8,8,8,8,8)]
   104      3.9294021      3.9294021      3.9294021    8[6-(6,8),58-(8,8,8,8,8,8)]
   105      1.9911879      1.9911879      1.9911879    8[6-(6,8),58-(8,8,8,8,8,8)]
   106       1.931982       1.931982       1.931982    8[6-(6,8),58-(8,8,8,8,8,8)]
   107       5.910203       5.910203       5.910203    8[1-(0),6-(1,1,6),58-(8,8,8,8,8,8,8)]
   108      8.4726759      8.4726759      8.4726759    8[6-(6,8),58-(8,8,8,8,8,8,8)]
   109      7.0912049      7.0912049      7.0912049    8[6-(6,8),58-(8,8,8,8,8,8,8)]
   110      0.8527727      0.8527727      0.8527727    8[6-(6,8),58-(8,8,8,8,8,8,8)]
   111      1.3420004      1.3420004      1.3420004    8[6-(6,8),58-(8,8,8,8,8,8,8)]
   112      5.5092648      5.5092648      5.5092648    8[6-(6,8),58-(8,8,8,8,8,8,8),58-(8,8,8,8,8,8,8)]
   113      6.8606135      6.8606135      6.8606135    8[6-(6,8),58-(8,8,8,8,8,8)]
   114      3.3996651      3.3996651      3.3996651    8[6-(6,8),58-(8,8,8,8,8,8,8)]
   115      4.8216454      4.8216454      4.8216454    8[6-(6,8),58-(8,8,8,8,8,8),58-(8,8,8,8,8,8)]
   116      6.5500422      6.5500422      6.5500422    8[6-(6,8),58-(8,8,8,8,8,8)]
   117      6.4575979      6.4575979      6.4575979    8[6-(6,8),58-(8,8,8,8,8,8)]
   118      8.3958121      8.3958121      8.3958121    8[6-(6,8),58-(8,8,8,8,8,8)]
   119       8.455018       8.455018       8.455018    8[6-(6,8),58-(8,8,8,8,8,8)]
   120       4.476797       4.476797       4.476797    8[1-(0),6-(1,1,6),58-(8,8,8,8,8,8,8)]
   121      1.9143241      1.9143241      1.9143241    8[6-(6,8),58-(8,8,8,8,8,8,8)]
   122      3.2957951      3.2957951      3.2957951    8[6-(6,8),58-(8,8,8,8,8,8,8)]
   123      4.3407273      4.3407273      4.3407273    8[6-(6,8),58-(8,8,8,8,8,8,8)]
   124      3.8514996      3.8514996      3.8514996    8[6-(6,8),58-(8,8,8,8,8,8,8)]
   125     10.0712352     10.0712352     10.0712352    8[6-(6,8),58-(8,8,8,8,8,8,8),58-(8,8,8,8,8,8,8)]
   126      8.7198865      8.7198865      8.7198865    8[6-(6,8),58-(8,8,8,8,8,8)]
   127      1.7938349      1.7938349      1.7938349    8[6-(6,8),58-(8,8,8,8,8,8,8)]
   128      0.3718546      0.3718546      0.3718546    8[6-(6,8),58-(8,8,8,8,8,8),58-(8,8,8,8,8,8)]
   129      9.0304578      9.0304578      9.0304578    8[6-(6,8),58-(8,8,8,8,8,8)]
   130      9.1229021      9.1229021      9.1229021    8[6-(6,8),58-(8,8,8,8,8,8)]
   131      7.1846879      7.1846879      7.1846879    8[6-(6,8),58-(8,8,8,8,8,8)]
   132       7.125482       7.125482       7.125482    8[6-(6,8),58-(8,8,8,8,8,8)]
   133       0.716703       0.716703       0.716703    8[1-(0),6-(1,1,6),58-(8,8,8,8,8,8,8)]
   134      3.2791759      3.2791759      3.2791759    8[6-(6,8),58-(8,8,8,8,8,8,8)]
   135      1.8977049      1.8977049      1.8977049    8[6-(6,8),58-(8,8,8,8,8,8,8)]
   136      6.0462727      6.0462727      6.0462727    8[6-(6,8),58-(8,8,8,8,8,8,8)]
   137      6.5355004      6.5355004      6.5355004    8[6-(6,8),58-(8,8,8,8,8,8,8)]
   138      0.3157648      0.3157648      0.3157648    8[6-(6,8),58-(8,8,8,8,8,8),58-(8,8,8,8,8,8,8)]
   139      1.6671135      1.6671135      1.6671135    8[6-(6,8),58-(8,8,8,8,8,8)]
   140      8.5931651      8.5931651      8.5931651    8[6-(6,8),58-(8,8,8,8,8,8,8)]
   141     10.0151454     10.0151454     10.0151454    8[6-(6,8),58-(8,8,8,8,8,8),58-(8,8,8,8,8,8)]
   142      1.3565422      1.3565422      1.3565422    8[6-(6,8),58-(8,8,8,8,8,8)]
   143      1.2640979      1.2640979      1.2640979    8[6-(6,8),58-(8,8,8,8,8,8)]
   144      3.2023121      3.2023121      3.2023121    8[6-(6,8),58-(8,8,8,8,8,8)]
   145       3.261518       3.261518       3.261518    8[6-(6,8),58-(8,8,8,8,8,8)]
   146       9.670297       9.670297       9.670297    8[1-(0),6-(1,1,6),58-(8,8,8,8,8,8,8)]
   147      7.1078241      7.1078241      7.1078241    8[6-(6,8),58-(8,8,8,8,8,8,8)]
   148      8.4892951      8.4892951      8.4892951    8[6-(6,8),58-(8,8,8,8,8,8,8)]
   149      0.8527727      0.8527727      0.8527727    8[6-(6,8),58-(8,8,8,8,8,8,8)]
   150      1.3420004      1.3420004      1.3420004    8[6-(6,8),58-(8,8,8,8,8,8,8)]
   151      5.5092648      5.5092648      5.5092648    8[6-(6,8),58-(8,8,8,8,8,8,8),58-(8,8,8,8,8,8,8)]
   152      6.8606135      6.8606135      6.8606135    8[6-(6,8),58-(8,8,8,8,8,8)]
   153      3.3996651      3.3996651      3.3996651    8[6-(6,8),58-(8,8,8,8,8,8,8)]
   154      4.8216454      4.8216454      4.8216454    8[6-(6,8),58-(8,8,8,8,8,8),58-(8,8,8,8,8,8)]
   155      6.5500422      6.5500422      6.5500422    8[6-(6,8),58-(8,8,8,8,8,8)]
   156      6.4575979      6.4575979      6.4575979    8[6-(6,8),58-(8,8,8,8,8,8)]
   157      8.3958121      8.3958121      8.3958121    8[6-(6,8),58-(8,8,8,8,8,8)]
   158       8.455018       8.455018       8.455018    8[6-(6,8),58-(8,8,8,8,8,8)]
   159       4.476797       4.476797       4.476797    8[1-(0),6-(1,1,6),58-(8,8,8,8,8,8,8)]
   160      1.9143241      1.9143241      1.9143241    8[6-(6),58-(8,8,8,8,8,8,8)]
   161      3.2957951      3.2957951      3.2957951    8[6-(6,8),58-(8,8,8,8,8,8,8)]
   162      9.5342273      9.5342273      9.5342273    8[6-(6,8),58-(8,8,8,8,8,8,8)]
   163      9.0449996      9.0449996      9.0449996    8[6-(6,8),58-(8,8,8,8,8,8,8)]
   164      4.8777352      4.8777352      4.8777352    8[6-(6,8),58-(8,8,8,8,8,8,8),58-(8,8,8,8,8,8,8)]
   165      3.5263865      3.5263865      3.5263865    8[6-(6,8),58-(8,8,8,8,8,8)]
   166      6.9873349      6.9873349      6.9873349    8[6-(6,8),58-(8,8,8,8,8,8,8)]
   167      5.5653546      5.5653546      5.5653546    8[6-(6,8),58-(8,8,8,8,8,8),58-(8,8,8,8,8,8)]
   168      3.8369578      3.8369578      3.8369578    8[6-(6,8),58-(8,8,8,8,8,8)]
   169      3.9294021      3.9294021      3.9294021    8[6-(6,8),58-(8,8,8,8,8,8)]
   170      1.9911879      1.9911879      1.9911879    8[6-(6,8),58-(8,8,8,8,8,8)]
   171       1.931982       1.931982       1.931982    8[6-(6,8),58-(8,8,8,8,8,8)]
   172       5.910203       5.910203       5.910203    8[1-(0),6-(1,1,6),58-(8,8,8,8,8,8,8)]
   173      8.4726759      8.4726759      8.4726759    8[6-(6,8),58-(8,8,8,8,8,8,8)]
   174      7.0912049      7.0912049      7.0912049    8[6-(6,8),58-(8,8,8,8,8,8,8)]
   175      6.0462727      6.0462727      6.0462727    8[6-(6,8),58-(8,8,8,8,8,8,8)]
   176      6.5355004      6.5355004      6.5355004    8[6-(6,8),58-(8,8,8,8,8,8,8)]
   177      0.3157648      0.3157648      0.3157648    8[6-(6,8),58-(8,8,8,8,8,8,8),58-(8,8,8,8,8,8,8)]
   178      1.6671135      1.6671135      1.6671135    8[6-(6,8),58-(8,8,8,8,8,8)]
   179      8.5931651      8.5931651      8.5931651    8[6-(6,8),58-(8,8,8,8,8,8,8)]
   180     10.0151454     10.0151454     10.0151454    8[6-(6,8),58-(8,8,8,8,8,8),58-(8,8,8,8,8,8)]
   181      1.3565422      1.3565422      1.3565422    8[6-(6,8),58-(8,8,8,8,8,8)]
   182      1.2640979      1.2640979      1.2640979    8[6-(6,8),58-(8,8,8,8,8,8)]
   183      3.2023121      3.2023121      3.2023121    8[6-(6,8),58-(8,8,8,8,8,8)]
   184       3.261518       3.261518       3.261518    8[6-(6,8),58-(8,8,8,8,8,8)]
   185       9.670297       9.670297       9.670297    8[1-(0),6-(1,1,6),58-(8,8,8,8,8,8,8)]
   186      7.1078241      7.1078241      7.1078241    8[6-(6,8),58-(8,8,8,8,8,8,8)]
   187      8.4892951      8.4892951      8.4892951    8[6-(6,8),58-(8,8,8,8,8,8,8)]
   188      4.3407273      4.3407273      4.3407273    8[6-(6,8),58-(8,8,8,8,8,8)]
   189      3.8514996      3.8514996      3.8514996    8[6-(6,8),58-(8,8,8,8,8,8)]
   190     10.0712352     10.0712352     10.0712352    8[6-(6,8),58-(8,8,8,8,8,8),58-(8,8,8,8,8,8,8)]
   191      8.7198865      8.7198865      8.7198865    8[6-(6,8),58-(8,8,8,8,8,8)]
   192      1.7938349      1.7938349      1.7938349    8[6-(6,8),58-(8,8,8,8,8,8)]
   193      0.3718546      0.3718546      0.3718546    8[6-(6,8),58-(8,8,8,8,8,8),58-(8,8,8,8,8,8)]
   194      9.0304578      9.0304578      9.0304578    8[6-(6,8),58-(8,8,8,8,8,8)]
   195      9.1229021      9.1229021      9.1229021    8[6-(6,8),58-(8,8,8,8,8,8)]
   196      7.1846879      7.1846879      7.1846879    8[6-(6,8),58-(8,8,8,8,8,8)]
   197       7.125482       7.125482       7.125482    8[6-(6,8),58-(8,8,8,8,8,8)]
   198       0.716703       0.716703       0.716703    8[1-(0),6-(1,1,6),58-(8,8,8,8,8,8)]
   199      3.2791759      3.2791759      3.2791759    8[6-(6,8),58-(8,8,8,8,8,8)]
