# Supplementary material for: A collection of forcefield precursors for metal–organic frameworks
Source: RSC Adv. 2019 Nov 13;9(63):36492–507. doi: 10.1039/c9ra07327b (PMC9075174; doi:10.1039/c9ra07327b)
Supplement: RA-009-C9RA07327B-s3289 [file RA-009-C9RA07327B-s3289.txt]

XALDEU_clean

17.204    0.00000000    0.00000000
8.60199411    28.77079335    0.00000000
8.60199411    2.235e-05    28.77079335

     1    18.34564952    18.34564952    18.34564952    25[7-(6,7),7-(6,7),8-(6),8-(6),8-(6)]
     2  8.67003841635  8.67003841635  8.67003841635    25[7-(6,6),7-(6,7),7-(6,7),8-(6),8-(6),8-(6)]
     3  21.9744896627  21.9744896627  21.9744896627    25[7-(6,6),7-(6,7),7-(6,7),8-(6),8-(6),8-(6)]
     4  9.74365358005  9.74365358005  9.74365358005    25[7-(6,7),7-(6,7),8-(6),8-(6),8-(6)]
     5  8.67021137365  8.67021137365  8.67021137365    25[7-(6,6),7-(6,7),7-(6,7),8-(6),8-(6),8-(6)]
     6  13.3724928773  13.3724928773  13.3724928773    25[7-(6,6),7-(6,7),7-(6,7),8-(6),8-(6),8-(6)]
     7  22.6466510585  22.6466510585  22.6466510585    25[7-(6,7),7-(6,7),8-(6),8-(6),8-(6)]
     8  21.5731214909  21.5731214909  21.5731214909    25[7-(6,6),7-(6,7),7-(6,7),8-(6),8-(6),8-(6)]
     9  9.07149161869  9.07149161869  9.07149161869    25[7-(6,6),7-(6,7),7-(6,7),8-(6),8-(6),8-(6)]
    10  14.0446520415  14.0446520415  14.0446520415    25[7-(6,7),7-(6,7),8-(6),8-(6),8-(6)]
    11  21.5731165191  21.5731165191  21.5731165191    25[7-(6,6),7-(6,7),7-(6,7),8-(6),8-(6),8-(6)]
    12  17.6734909213  17.6734909213  17.6734909213    25[7-(6,6),7-(6,7),7-(6,7),8-(6),8-(6),8-(6)]
    13     16.0623387     16.0623387     16.0623387    25[7-(6,7),7-(6,7),8-(6),8-(6),8-(6)]
    14  25.7379498037  25.7379498037  25.7379498037    25[7-(6,6),7-(6,7),7-(6,7),8-(6),8-(6),8-(6)]
    15  12.4334985573  12.4334985573  12.4334985573    25[7-(6,6),7-(6,7),7-(6,7),8-(6),8-(6),8-(6)]
    16    24.66433464    24.66433464    24.66433464    25[7-(6,7),7-(6,7),8-(6),8-(6),8-(6)]
    17  25.7377768463  25.7377768463  25.7377768463    25[7-(6,6),7-(6,7),7-(6,7),8-(6),8-(6),8-(6)]
    18  21.0354953427  21.0354953427  21.0354953427    25[7-(6,6),7-(6,7),7-(6,7),8-(6),8-(6),8-(6)]
    19  11.7613371615  11.7613371615  11.7613371615    25[7-(6,7),7-(6,7),8-(6),8-(6),8-(6)]
    20  12.8348667291  12.8348667291  12.8348667291    25[7-(6,6),7-(6,7),7-(6,7),8-(6),8-(6),8-(6)]
    21  25.3364966013  25.3364966013  25.3364966013    25[7-(6,6),7-(6,7),7-(6,7),8-(6),8-(6),8-(6)]
    22  20.3633361785  20.3633361785  20.3633361785    25[7-(6,7),7-(6,7),8-(6),8-(6),8-(6)]
    23  12.8348717009  12.8348717009  12.8348717009    25[7-(6,6),7-(6,7),7-(6,7),8-(6),8-(6),8-(6)]
    24  16.7344972987  16.7344972987  16.7344972987    25[7-(6,6),7-(6,7),7-(6,7),8-(6),8-(6)]
    25  15.4887538198  15.4887538198  15.4887538198    1[6-(6,6)]
    26   13.555023976   13.555023976   13.555023976    1[6-(6,6)]
    27  12.8221329622  12.8221329622  12.8221329622    1[6-(6,6)]
    28  14.1330773488  14.1330773488  14.1330773488    1[6-(6,6)]
    29  11.2823799617  11.2823799617  11.2823799617    1[6-(1,6,6)]
    30  12.5073050468  12.5073050468  12.5073050468    1[6-(1,6,6)]
    31  12.4281665678  12.4281665678  12.4281665678    1[6-(1,6,6)]
    32  11.9602182025  11.9602182025  11.9602182025    1[6-(1,6,6)]
    33  9.71165522463  9.71165522463  9.71165522463    1[6-(1,6,6)]
    34  10.1279915817  10.1279915817  10.1279915817    1[6-(1,6,6)]
    35  10.8075501907  10.8075501907  10.8075501907    1[6-(1,6,6)]
    36   11.247972149   11.247972149   11.247972149    1[6-(1,6,6)]
    37  8.97188277346  8.97188277346  8.97188277346    1[6-(1,1,6)]
    38  9.40198307267  9.40198307267  9.40198307267    1[6-(1,1,6)]
    39   8.5710300211   8.5710300211   8.5710300211    1[6-(1,1,6)]
    40  6.77665195527  6.77665195527  6.77665195527    1[6-(6,6)]
    41  7.18438629114  7.18438629114  7.18438629114    1[6-(6,6)]
    42    8.854894227    8.854894227    8.854894227    1[6-(6,6)]
    43    10.24669788    10.24669788    10.24669788    1[6-(6,6)]
    44  20.0529731268  20.0529731268  20.0529731268    1[6-(1,6,6)]
    45  11.9825821915  11.9825821915  11.9825821915    1[6-(1,6,6)]
    46  19.2220195192  19.2220195192  19.2220195192    1[6-(1,6,6)]
    47  17.9661276358  17.9661276358  17.9661276358    1[6-(1,6,6)]
    48  9.50520572504  9.50520572504  9.50520572504    1[6-(1,6,6)]
    49  10.7955056096  10.7955056096  10.7955056096    1[6-(1,6,6)]
    50  9.42950800959  9.42950800959  9.42950800959    1[6-(1,6,6)]
    51  8.15125089088  8.15125089088  8.15125089088    1[6-(1,6,6)]
    52  9.34176707125  9.34176707125  9.34176707125    1[6-(1,1,6)]
    53  7.91899628892  7.91899628892  7.91899628892    1[6-(1,1,6)]
    54  9.24370420999  9.24370420999  9.24370420999    1[6-(1,1,6)]
    55  7.20847175213  7.20847175213  7.20847175213    1[6-(6,7)]
    56  23.1600201422  23.1600201422  23.1600201422    1[6-(6,6)]
    57  6.98310015435  6.98310015435  6.98310015435    1[6-(6,7)]
    58  5.80462573616  5.80462573616  5.80462573616    1[6-(6,6)]
    59  22.5578799384  22.5578799384  22.5578799384    1[6-(1,6,6)]
    60  22.3755178753  22.3755178753  22.3755178753    1[6-(1,6,6)]
    61  23.5539899622  23.5539899622  23.5539899622    1[6-(6,6)]
    62  22.7557247604  22.7557247604  22.7557247604    1[6-(6,6)]
    63  20.9252189719  20.9252189719  20.9252189719    1[6-(6,6)]
    64  19.8757743876  19.8757743876  19.8757743876    1[6-(6,6)]
    65  18.8332102831  18.8332102831  18.8332102831    1[6-(1,6,6)]
    66  19.9428681853  19.9428681853  19.9428681853    1[6-(1,6,6)]
    67  17.6822630965  17.6822630965  17.6822630965    1[6-(1,6,6)]
    68    18.81256582    18.81256582    18.81256582    1[6-(1,6,6)]
    69  18.1622539838  18.1622539838  18.1622539838    1[6-(1,6,6)]
    70  17.1799056133  17.1799056133  17.1799056133    1[6-(1,6,6)]
    71  16.8048587914  16.8048587914  16.8048587914    1[6-(1,6,6)]
    72  15.7949839961  15.7949839961  15.7949839961    1[6-(1,6,6)]
    73  15.6883184693  15.6883184693  15.6883184693    1[6-(1,1,6)]
    74  16.6534628705  16.6534628705  16.6534628705    1[6-(1,1,6)]
    75  15.1670374378  15.1670374378  15.1670374378    1[6-(1,1,6)]
    76  19.8310453812  19.8310453812  19.8310453812    1[6-(6,7)]
    77  21.3811260792  21.3811260792  21.3811260792    1[6-(6,6)]
    78  16.8840006418  16.8840006418  16.8840006418    1[6-(6,7)]
    79  18.2998901599  18.2998901599  18.2998901599    1[6-(6,6)]
    80  20.8701677316  20.8701677316  20.8701677316    1[6-(1,6,6)]
    81  20.7067300873  20.7067300873  20.7067300873    1[6-(1,6,6)]
    82  6.88675680017  6.88675680017  6.88675680017    1[6-(6,6)]
    83   22.157027444   22.157027444   22.157027444    1[6-(6,6)]
    84  21.4241376578  21.4241376578  21.4241376578    1[6-(6,6)]
    85  5.53108287123  5.53108287123  5.53108287123    1[6-(6,6)]
    86  11.2823805483  11.2823805483  11.2823805483    1[6-(1,6,6)]
    87  12.5073050632  12.5073050632  12.5073050632    1[6-(1,6,6)]
    88  12.4281667422  12.4281667422  12.4281667422    1[6-(1,6,6)]
    89  11.9602175075  11.9602175075  11.9602175075    1[6-(1,6,6)]
    90  9.71165488537  9.71165488537  9.71165488537    1[6-(1,6,6)]
    91  10.1279921283  10.1279921283  10.1279921283    1[6-(1,6,6)]
    92  10.8075495193  10.8075495193  10.8075495193    1[6-(1,6,6)]
    93   11.247972361   11.247972361   11.247972361    1[6-(1,6,6)]
    94  8.97188333654  8.97188333654  8.97188333654    1[6-(1,1,6)]
    95  9.40198303733  9.40198303733  9.40198303733    1[6-(1,1,6)]
    96   8.5710296889   8.5710296889   8.5710296889    1[6-(1,1,6)]
    97  6.77665335473  6.77665335473  6.77665335473    1[6-(6,6)]
    98  7.18438861886  7.18438861886  7.18438861886    1[6-(6,6)]
    99    8.854897483    8.854897483    8.854897483    1[6-(6,6)]
   100    18.84869514    18.84869514    18.84869514    1[6-(6,6)]
   101  20.0529740032  20.0529740032  20.0529740032    1[6-(1,6,6)]
   102  20.5845780285  20.5845780285  20.5845780285    1[6-(1,6,6)]
   103  19.2220212108  19.2220212108  19.2220212108    1[6-(1,6,6)]
   104  17.9661290942  17.9661290942  17.9661290942    1[6-(1,6,6)]
   105   18.107202495   18.107202495   18.107202495    1[6-(1,6,6)]
   106  19.3975026104  19.3975026104  19.3975026104    1[6-(1,6,6)]
   107  18.0315050104  18.0315050104  18.0315050104    1[6-(1,6,6)]
   108  16.7532477291  16.7532477291  16.7532477291    1[6-(1,6,6)]
   109  17.9437651488  17.9437651488  17.9437651488    1[6-(1,1,6)]
   110  16.5209943311  16.5209943311  16.5209943311    1[6-(1,1,6)]
   111    17.84570241    17.84570241    17.84570241    1[6-(1,1,6)]
   112  15.8104684679  15.8104684679  15.8104684679    1[6-(6,7)]
   113  14.5580176778  14.5580176778  14.5580176778    1[6-(6,6)]
   114  15.5850952657  15.5850952657  15.5850952657    1[6-(6,7)]
   115  14.4066216838  14.4066216838  14.4066216838    1[6-(6,6)]
   116  13.9558778816  13.9558778816  13.9558778816    1[6-(1,6,6)]
   117  13.7735151447  13.7735151447  13.7735151447    1[6-(1,6,6)]
   118  14.9519910578  14.9519910578  14.9519910578    1[6-(6,6)]
   119  14.1537250596  14.1537250596  14.1537250596    1[6-(6,6)]
   120  12.3232196481  12.3232196481  12.3232196481    1[6-(6,6)]
   121  11.2737762324  11.2737762324  11.2737762324    1[6-(6,6)]
   122  10.2312155369  10.2312155369  10.2312155369    1[6-(1,6,6)]
   123  19.9428677447  19.9428677447  19.9428677447    1[6-(1,6,6)]
   124  9.08026752346  9.08026752346  9.08026752346    1[6-(1,6,6)]
   125    18.81256451    18.81256451    18.81256451    1[6-(1,6,6)]
   126  18.1622539462  18.1622539462  18.1622539462    1[6-(1,6,6)]
   127  17.1799055167  17.1799055167  17.1799055167    1[6-(1,6,6)]
   128  16.8048579386  16.8048579386  16.8048579386    1[6-(1,6,6)]
   129  15.7949831339  15.7949831339  15.7949831339    1[6-(1,6,6)]
   130  15.6883190607  15.6883190607  15.6883190607    1[6-(1,1,6)]
   131  16.6534634595  16.6534634595  16.6534634595    1[6-(1,1,6)]
   132  15.1670376922  15.1670376922  15.1670376922    1[6-(1,1,6)]
   133  11.2290444388  11.2290444388  11.2290444388    1[6-(6,7)]
   134  12.7791245408  12.7791245408  12.7791245408    1[6-(6,6)]
   135  25.4859987782  25.4859987782  25.4859987782    1[6-(6,7)]
   136  26.9018876601  26.9018876601  26.9018876601    1[6-(6,6)]
   137  12.2681652884  12.2681652884  12.2681652884    1[6-(1,6,6)]
   138  12.1047269327  12.1047269327  12.1047269327    1[6-(1,6,6)]
   139  19.7897556139  19.7897556139  19.7897556139    1[6-(6,6)]
   140  17.8560262943  17.8560262943  17.8560262943    1[6-(6,6)]
   141  17.1231357482  17.1231357482  17.1231357482    1[6-(6,6)]
   142   18.434080176   18.434080176   18.434080176    1[6-(6,6)]
   143  24.1853763264  24.1853763264  24.1853763264    1[6-(1,6,6)]
   144  25.4103012147  25.4103012147  25.4103012147    1[6-(1,6,6)]
   145  25.3311621515  25.3311621515  25.3311621515    1[6-(1,6,6)]
   146  24.8632134399  24.8632134399  24.8632134399    1[6-(1,6,6)]
   147  22.6146505598  22.6146505598  22.6146505598    1[6-(1,6,6)]
   148  23.0309873009  23.0309873009  23.0309873009    1[6-(1,6,6)]
   149  23.7105447743  23.7105447743  23.7105447743    1[6-(1,6,6)]
   150  24.1509671166  24.1509671166  24.1509671166    1[6-(1,6,6)]
   151  21.8748778636  21.8748778636  21.8748778636    1[6-(1,1,6)]
   152  22.3049775314  22.3049775314  22.3049775314    1[6-(1,1,6)]
   153  21.4740246989  21.4740246989  21.4740246989    1[6-(1,1,6)]
   154  19.6796481409  19.6796481409  19.6796481409    1[6-(6,6)]
   155  20.0873824838  20.0873824838  20.0873824838    1[6-(6,6)]
   156  21.7578909781  21.7578909781  21.7578909781    1[6-(6,6)]
   157  23.1496951211  23.1496951211  23.1496951211    1[6-(6,6)]
   158  24.3539770613  24.3539770613  24.3539770613    1[6-(1,6,6)]
   159  24.8855805576  24.8855805576  24.8855805576    1[6-(1,6,6)]
   160  23.5230243419  23.5230243419  23.5230243419    1[6-(1,6,6)]
   161  22.2671320781  22.2671320781  22.2671320781    1[6-(1,6,6)]
   162   22.408204547   22.408204547   22.408204547    1[6-(1,6,6)]
   163  23.6985047944  23.6985047944  23.6985047944    1[6-(1,6,6)]
   164  22.3325077681  22.3325077681  22.3325077681    1[6-(1,6,6)]
   165  21.0542503019  21.0542503019  21.0542503019    1[6-(1,6,6)]
   166  22.2447668144  22.2447668144  22.2447668144    1[6-(1,1,6)]
   167  20.8219962253  20.8219962253  20.8219962253    1[6-(1,1,6)]
   168  22.1467044727  22.1467044727  22.1467044727    1[6-(1,1,6)]
   169  20.1114695999  20.1114695999  20.1114695999    1[6-(6,7)]
   170   18.859018771   18.859018771   18.859018771    1[6-(6,6)]
   171  19.8860979963  19.8860979963  19.8860979963    1[6-(6,7)]
   172  18.7076243991  18.7076243991  18.7076243991    1[6-(6,6)]
   173  18.2568794507  18.2568794507  18.2568794507    1[6-(1,6,6)]
   174  18.0745173652  18.0745173652  18.0745173652    1[6-(1,6,6)]
   175  10.6509903745  10.6509903745  10.6509903745    1[6-(6,6)]
   176  9.85272428566  9.85272428566  9.85272428566    1[6-(6,6)]
   177  25.2262183099  25.2262183099  25.2262183099    1[6-(6,6)]
   178  24.1767744395  24.1767744395  24.1767744395    1[6-(6,6)]
   179  23.1342131268  23.1342131268  23.1342131268    1[6-(1,6,6)]
   180  24.2438714472  24.2438714472  24.2438714472    1[6-(1,6,6)]
   181  21.9832659791  21.9832659791  21.9832659791    1[6-(1,6,6)]
   182  23.1135690972  23.1135690972  23.1135690972    1[6-(1,6,6)]
   183  22.4632579667  22.4632579667  22.4632579667    1[6-(1,6,6)]
   184  21.4809092038  21.4809092038  21.4809092038    1[6-(1,6,6)]
   185  21.1058627012  21.1058627012  21.1058627012    1[6-(1,6,6)]
   186  20.0959875372  20.0959875372  20.0959875372    1[6-(1,6,6)]
   187  19.9893227596  19.9893227596  19.9893227596    1[6-(1,1,6)]
   188  20.9544675295  20.9544675295  20.9544675295    1[6-(1,1,6)]
   189  19.4680419637  19.4680419637  19.4680419637    1[6-(1,1,6)]
   190  15.5300463896  15.5300463896  15.5300463896    1[6-(6,7)]
   191  17.0801263938  17.0801263938  17.0801263938    1[6-(6,6)]
   192  12.5830006006  12.5830006006  12.5830006006    1[6-(6,7)]
   193  13.9988894071  13.9988894071  13.9988894071    1[6-(6,6)]
   194  16.5691667503  16.5691667503  16.5691667503    1[6-(1,6,6)]
   195  16.4057290377  16.4057290377  16.4057290377    1[6-(1,6,6)]
   196  11.1877550061  11.1877550061  11.1877550061    1[6-(6,6)]
   197  26.4580251257  26.4580251257  26.4580251257    1[6-(6,6)]
   198  25.7251348718  25.7251348718  25.7251348718    1[6-(6,6)]
   199  9.83208004403  9.83208004403  9.83208004403    1[6-(6,6)]
   200  24.1853724036  24.1853724036  24.1853724036    1[6-(1,6,6)]
   201  25.4102971153  25.4102971153  25.4102971153    1[6-(1,6,6)]
   202  25.3311593785  25.3311593785  25.3311593785    1[6-(1,6,6)]
   203  24.8632104901  24.8632104901  24.8632104901    1[6-(1,6,6)]
   204  22.6146477702  22.6146477702  22.6146477702    1[6-(1,6,6)]
   205  23.0309846291  23.0309846291  23.0309846291    1[6-(1,6,6)]
   206  23.7105431557  23.7105431557  23.7105431557    1[6-(1,6,6)]
   207  24.1509656134  24.1509656134  24.1509656134    1[6-(1,6,6)]
   208  21.8748764664  21.8748764664  21.8748764664    1[6-(1,1,6)]
   209  22.3049767986  22.3049767986  22.3049767986    1[6-(1,1,6)]
   210  21.4740232311  21.4740232311  21.4740232311    1[6-(1,1,6)]
   211  19.6796453891  19.6796453891  19.6796453891    1[6-(6,6)]
   212  20.0873806462  20.0873806462  20.0873806462    1[6-(6,6)]
   213  21.7578889519  21.7578889519  21.7578889519    1[6-(6,6)]
   214  14.5476978989  14.5476978989  14.5476978989    1[6-(6,6)]
   215   7.1499818487   7.1499818487   7.1499818487    1[6-(1,6,6)]
   216  16.2835796624  16.2835796624  16.2835796624    1[6-(1,6,6)]
   217  6.31902816807  6.31902816807  6.31902816807    1[6-(1,6,6)]
   218  5.06313643194  5.06313643194  5.06313643194    1[6-(1,6,6)]
   219   13.806203673   13.806203673   13.806203673    1[6-(1,6,6)]
   220  15.0965034256  15.0965034256  15.0965034256    1[6-(1,6,6)]
   221  13.7305052519  13.7305052519  13.7305052519    1[6-(1,6,6)]
   222  12.4522483181  12.4522483181  12.4522483181    1[6-(1,6,6)]
   223  13.6427654056  13.6427654056  13.6427654056    1[6-(1,1,6)]
   224  12.2199943947  12.2199943947  12.2199943947    1[6-(1,1,6)]
   225  13.5447021473  13.5447021473  13.5447021473    1[6-(1,1,6)]
   226  11.5094706201  11.5094706201  11.5094706201    1[6-(6,7)]
   227   10.257019049   10.257019049   10.257019049    1[6-(6,6)]
   228  11.2840974237  11.2840974237  11.2840974237    1[6-(6,7)]
   229  10.1056230209  10.1056230209  10.1056230209    1[6-(6,6)]
   230   9.6548783693   9.6548783693   9.6548783693    1[6-(1,6,6)]
   231  26.6765156548  26.6765156548  26.6765156548    1[6-(1,6,6)]
   232  19.2529906455  19.2529906455  19.2529906455    1[6-(6,6)]
   233  18.4547255343  18.4547255343  18.4547255343    1[6-(6,6)]
   234  16.6242203101  16.6242203101  16.6242203101    1[6-(6,6)]
   235  15.5747761805  15.5747761805  15.5747761805    1[6-(6,6)]
   236  14.5322126932  14.5322126932  14.5322126932    1[6-(1,6,6)]
   237  7.03987626283  7.03987626283  7.03987626283    1[6-(1,6,6)]
   238  13.3812646409  13.3812646409  13.3812646409    1[6-(1,6,6)]
   239  5.90957301284  5.90957301284  5.90957301284    1[6-(1,6,6)]
   240  5.25926174333  5.25926174333  5.25926174333    1[6-(1,6,6)]
   241  4.27691370616  4.27691370616  4.27691370616    1[6-(1,6,6)]
   242  3.90186580878  3.90186580878  3.90186580878    1[6-(1,6,6)]
   243  2.89199137278  2.89199137278  2.89199137278    1[6-(1,6,6)]
   244   2.7853265504   2.7853265504   2.7853265504    1[6-(1,1,6)]
   245  3.75047058051  3.75047058051  3.75047058051    1[6-(1,1,6)]
   246  2.26404494635  2.26404494635  2.26404494635    1[6-(1,1,6)]
   247  24.1320434304  24.1320434304  24.1320434304    1[6-(6,7)]
   248  25.6821242262  25.6821242262  25.6821242262    1[6-(6,6)]
   249  21.1849988194  21.1849988194  21.1849988194    1[6-(6,7)]
   250  22.6008884129  22.6008884129  22.6008884129    1[6-(6,6)]
   251  25.1711662697  25.1711662697  25.1711662697    1[6-(1,6,6)]
   252  25.0077279823  25.0077279823  25.0077279823    1[6-(1,6,6)]
   253  18.9192344002  18.9192344002  18.9192344002    1[6-(6,6)]
   254   20.852964244   20.852964244   20.852964244    1[6-(6,6)]
   255  21.5858552578  21.5858552578  21.5858552578    1[6-(6,6)]
   256  20.2749108712  20.2749108712  20.2749108712    1[6-(6,6)]
   257  23.1256082583  23.1256082583  23.1256082583    1[6-(1,6,6)]
   258  21.9006831732  21.9006831732  21.9006831732    1[6-(1,6,6)]
   259  21.9798216522  21.9798216522  21.9798216522    1[6-(1,6,6)]
   260  22.4477700175  22.4477700175  22.4477700175    1[6-(1,6,6)]
   261  24.6963329954  24.6963329954  24.6963329954    1[6-(1,6,6)]
   262  24.2799966383  24.2799966383  24.2799966383    1[6-(1,6,6)]
   263  23.6004380293  23.6004380293  23.6004380293    1[6-(1,6,6)]
   264   23.160016071   23.160016071   23.160016071    1[6-(1,6,6)]
   265  25.4361054465  25.4361054465  25.4361054465    1[6-(1,1,6)]
   266  25.0060051473  25.0060051473  25.0060051473    1[6-(1,1,6)]
   267  25.8369581989  25.8369581989  25.8369581989    1[6-(1,1,6)]
   268  27.6313362647  27.6313362647  27.6313362647    1[6-(6,6)]
   269  27.2236019289  27.2236019289  27.2236019289    1[6-(6,6)]
   270   25.553093993   25.553093993   25.553093993    1[6-(6,6)]
   271    24.16129034    24.16129034    24.16129034    1[6-(6,6)]
   272  14.3550150932  14.3550150932  14.3550150932    1[6-(1,6,6)]
   273  22.4254060285  22.4254060285  22.4254060285    1[6-(1,6,6)]
   274  15.1859687008  15.1859687008  15.1859687008    1[6-(1,6,6)]
   275  16.4418605842  16.4418605842  16.4418605842    1[6-(1,6,6)]
   276   24.902782495   24.902782495   24.902782495    1[6-(1,6,6)]
   277  23.6124826104  23.6124826104  23.6124826104    1[6-(1,6,6)]
   278  24.9784802104  24.9784802104  24.9784802104    1[6-(1,6,6)]
   279  26.2567373291  26.2567373291  26.2567373291    1[6-(1,6,6)]
   280  25.0662211488  25.0662211488  25.0662211488    1[6-(1,1,6)]
   281  26.4889919311  26.4889919311  26.4889919311    1[6-(1,1,6)]
   282    25.16428401    25.16428401    25.16428401    1[6-(1,1,6)]
   283  27.1995164679  27.1995164679  27.1995164679    1[6-(6,7)]
   284  11.2479680778  11.2479680778  11.2479680778    1[6-(6,6)]
   285  27.4248880656  27.4248880656  27.4248880656    1[6-(6,7)]
   286  28.6033624838  28.6033624838  28.6033624838    1[6-(6,6)]
   287  11.8501082816  11.8501082816  11.8501082816    1[6-(1,6,6)]
   288  12.0324703447  12.0324703447  12.0324703447    1[6-(1,6,6)]
   289  10.8539982578  10.8539982578  10.8539982578    1[6-(6,6)]
   290  11.6522634596  11.6522634596  11.6522634596    1[6-(6,6)]
   291  13.4827692481  13.4827692481  13.4827692481    1[6-(6,6)]
   292  14.5322138324  14.5322138324  14.5322138324    1[6-(6,6)]
   293  15.5747779369  15.5747779369  15.5747779369    1[6-(1,6,6)]
   294  14.4651200347  14.4651200347  14.4651200347    1[6-(1,6,6)]
   295  16.7257251235  16.7257251235  16.7257251235    1[6-(1,6,6)]
   296     15.5954224     15.5954224     15.5954224    1[6-(1,6,6)]
   297  16.2457342362  16.2457342362  16.2457342362    1[6-(1,6,6)]
   298  17.2280826067  17.2280826067  17.2280826067    1[6-(1,6,6)]
   299  17.6031294286  17.6031294286  17.6031294286    1[6-(1,6,6)]
   300  18.6130042239  18.6130042239  18.6130042239    1[6-(1,6,6)]
   301  18.7196697507  18.7196697507  18.7196697507    1[6-(1,1,6)]
   302  17.7545253495  17.7545253495  17.7545253495    1[6-(1,1,6)]
   303  19.2409507822  19.2409507822  19.2409507822    1[6-(1,1,6)]
   304  14.5769428388  14.5769428388  14.5769428388    1[6-(6,7)]
   305  13.0268621408  13.0268621408  13.0268621408    1[6-(6,6)]
   306  17.5239875782  17.5239875782  17.5239875782    1[6-(6,7)]
   307  16.1080980601  16.1080980601  16.1080980601    1[6-(6,6)]
   308  13.5378204884  13.5378204884  13.5378204884    1[6-(1,6,6)]
   309  13.7012581327  13.7012581327  13.7012581327    1[6-(1,6,6)]
   310  27.5212314198  27.5212314198  27.5212314198    1[6-(6,6)]
   311   12.250960776   12.250960776   12.250960776    1[6-(6,6)]
   312  12.9838505622  12.9838505622  12.9838505622    1[6-(6,6)]
   313  28.8769053488  28.8769053488  28.8769053488    1[6-(6,6)]
   314  23.1256076717  23.1256076717  23.1256076717    1[6-(1,6,6)]
   315  21.9006831568  21.9006831568  21.9006831568    1[6-(1,6,6)]
   316  21.9798214778  21.9798214778  21.9798214778    1[6-(1,6,6)]
   317  22.4477707125  22.4477707125  22.4477707125    1[6-(1,6,6)]
   318  24.6963333346  24.6963333346  24.6963333346    1[6-(1,6,6)]
   319  24.2799960917  24.2799960917  24.2799960917    1[6-(1,6,6)]
   320  23.6004387007  23.6004387007  23.6004387007    1[6-(1,6,6)]
   321   23.160015859   23.160015859   23.160015859    1[6-(1,6,6)]
   322  25.4361048835  25.4361048835  25.4361048835    1[6-(1,1,6)]
   323  25.0060051827  25.0060051827  25.0060051827    1[6-(1,1,6)]
   324  25.8369585311  25.8369585311  25.8369585311    1[6-(1,1,6)]
   325  27.6313348653  27.6313348653  27.6313348653    1[6-(6,6)]
   326  27.2235996011  27.2235996011  27.2235996011    1[6-(6,6)]
   327   25.553090737   25.553090737   25.553090737    1[6-(6,6)]
   328    15.55929308    15.55929308    15.55929308    1[6-(6,6)]
   329  14.3550142168  14.3550142168  14.3550142168    1[6-(1,6,6)]
   330  13.8234101915  13.8234101915  13.8234101915    1[6-(1,6,6)]
   331  15.1859670092  15.1859670092  15.1859670092    1[6-(1,6,6)]
   332  16.4418591258  16.4418591258  16.4418591258    1[6-(1,6,6)]
   333   16.300785725   16.300785725   16.300785725    1[6-(1,6,6)]
   334  15.0104856096  15.0104856096  15.0104856096    1[6-(1,6,6)]
   335  16.3764832096  16.3764832096  16.3764832096    1[6-(1,6,6)]
   336  17.6547404909  17.6547404909  17.6547404909    1[6-(1,6,6)]
   337  16.4642230712  16.4642230712  16.4642230712    1[6-(1,1,6)]
   338  17.8869938889  17.8869938889  17.8869938889    1[6-(1,1,6)]
   339    16.56228581    16.56228581    16.56228581    1[6-(1,1,6)]
   340  18.5975197521  18.5975197521  18.5975197521    1[6-(6,7)]
   341  19.8499705422  19.8499705422  19.8499705422    1[6-(6,6)]
   342  18.8228929544  18.8228929544  18.8228929544    1[6-(6,7)]
   343  20.0013665362  20.0013665362  20.0013665362    1[6-(6,6)]
   344  20.4521103384  20.4521103384  20.4521103384    1[6-(1,6,6)]
   345  20.6344730753  20.6344730753  20.6344730753    1[6-(1,6,6)]
   346  19.4559971622  19.4559971622  19.4559971622    1[6-(6,6)]
   347  20.2542631604  20.2542631604  20.2542631604    1[6-(6,6)]
   348  22.0847685719  22.0847685719  22.0847685719    1[6-(6,6)]
   349  23.1342119876  23.1342119876  23.1342119876    1[6-(6,6)]
   350  24.1767726831  24.1767726831  24.1767726831    1[6-(1,6,6)]
   351  14.4651204753  14.4651204753  14.4651204753    1[6-(1,6,6)]
   352  25.3277206965  25.3277206965  25.3277206965    1[6-(1,6,6)]
   353    15.59542371    15.59542371    15.59542371    1[6-(1,6,6)]
   354  16.2457342738  16.2457342738  16.2457342738    1[6-(1,6,6)]
   355  17.2280827033  17.2280827033  17.2280827033    1[6-(1,6,6)]
   356  17.6031302814  17.6031302814  17.6031302814    1[6-(1,6,6)]
   357  18.6130050861  18.6130050861  18.6130050861    1[6-(1,6,6)]
   358  18.7196691593  18.7196691593  18.7196691593    1[6-(1,1,6)]
   359  17.7545247605  17.7545247605  17.7545247605    1[6-(1,1,6)]
   360  19.2409505278  19.2409505278  19.2409505278    1[6-(1,1,6)]
   361  23.1789437812  23.1789437812  23.1789437812    1[6-(6,7)]
   362  21.6288636792  21.6288636792  21.6288636792    1[6-(6,6)]
   363   8.9219894418   8.9219894418   8.9219894418    1[6-(6,7)]
   364  7.50610055986  7.50610055986  7.50610055986    1[6-(6,6)]
   365  22.1398229316  22.1398229316  22.1398229316    1[6-(1,6,6)]
   366  22.3032612873  22.3032612873  22.3032612873    1[6-(1,6,6)]
   367  14.6182326061  14.6182326061  14.6182326061    1[6-(6,6)]
   368  16.5519619257  16.5519619257  16.5519619257    1[6-(6,6)]
   369  17.2848524718  17.2848524718  17.2848524718    1[6-(6,6)]
   370   15.973908044   15.973908044   15.973908044    1[6-(6,6)]
   371  10.2226118936  10.2226118936  10.2226118936    1[6-(1,6,6)]
   372  8.99768700528  8.99768700528  8.99768700528    1[6-(1,6,6)]
   373  9.07682606849  9.07682606849  9.07682606849    1[6-(1,6,6)]
   374  9.54477478014  9.54477478014  9.54477478014    1[6-(1,6,6)]
   375  11.7933376602  11.7933376602  11.7933376602    1[6-(1,6,6)]
   376  11.3770009191  11.3770009191  11.3770009191    1[6-(1,6,6)]
   377  10.6974434457  10.6974434457  10.6974434457    1[6-(1,6,6)]
   378  10.2570211034  10.2570211034  10.2570211034    1[6-(1,6,6)]
   379  12.5331103564  12.5331103564  12.5331103564    1[6-(1,1,6)]
   380  12.1030106886  12.1030106886  12.1030106886    1[6-(1,1,6)]
   381  12.9339635211  12.9339635211  12.9339635211    1[6-(1,1,6)]
   382  14.7283400791  14.7283400791  14.7283400791    1[6-(6,6)]
   383  14.3206057362  14.3206057362  14.3206057362    1[6-(6,6)]
   384  12.6500972419  12.6500972419  12.6500972419    1[6-(6,6)]
   385  11.2582930989  11.2582930989  11.2582930989    1[6-(6,6)]
   386  10.0540111587  10.0540111587  10.0540111587    1[6-(1,6,6)]
   387  9.52240766236  9.52240766236  9.52240766236    1[6-(1,6,6)]
   388  10.8849638781  10.8849638781  10.8849638781    1[6-(1,6,6)]
   389  12.1408561419  12.1408561419  12.1408561419    1[6-(1,6,6)]
   390   11.999783673   11.999783673   11.999783673    1[6-(1,6,6)]
   391  10.7094834256  10.7094834256  10.7094834256    1[6-(1,6,6)]
   392  12.0754804519  12.0754804519  12.0754804519    1[6-(1,6,6)]
   393  13.3537379181  13.3537379181  13.3537379181    1[6-(1,6,6)]
   394  12.1632214056  12.1632214056  12.1632214056    1[6-(1,1,6)]
   395  13.5859919947  13.5859919947  13.5859919947    1[6-(1,1,6)]
   396  12.2612837473  12.2612837473  12.2612837473    1[6-(1,1,6)]
   397  14.2965186201  14.2965186201  14.2965186201    1[6-(6,7)]
   398   15.548969449   15.548969449   15.548969449    1[6-(6,6)]
   399  14.5218902237  14.5218902237  14.5218902237    1[6-(6,7)]
   400  15.7003638209  15.7003638209  15.7003638209    1[6-(6,6)]
   401  16.1511087693  16.1511087693  16.1511087693    1[6-(1,6,6)]
   402  16.3334708548  16.3334708548  16.3334708548    1[6-(1,6,6)]
   403  23.7569978455  23.7569978455  23.7569978455    1[6-(6,6)]
   404  24.5552639343  24.5552639343  24.5552639343    1[6-(6,6)]
   405  9.18176991012  9.18176991012  9.18176991012    1[6-(6,6)]
   406  10.2312137805  10.2312137805  10.2312137805    1[6-(6,6)]
   407  11.2737750932  11.2737750932  11.2737750932    1[6-(1,6,6)]
   408  10.1641167728  10.1641167728  10.1641167728    1[6-(1,6,6)]
   409  12.4247222409  12.4247222409  12.4247222409    1[6-(1,6,6)]
   410  11.2944191228  11.2944191228  11.2944191228    1[6-(1,6,6)]
   411  11.9447302533  11.9447302533  11.9447302533    1[6-(1,6,6)]
   412  12.9270790162  12.9270790162  12.9270790162    1[6-(1,6,6)]
   413  13.3021255188  13.3021255188  13.3021255188    1[6-(1,6,6)]
   414  14.3120006828  14.3120006828  14.3120006828    1[6-(1,6,6)]
   415  14.4186654604  14.4186654604  14.4186654604    1[6-(1,1,6)]
   416  13.4535206905  13.4535206905  13.4535206905    1[6-(1,1,6)]
   417  14.9399462563  14.9399462563  14.9399462563    1[6-(1,1,6)]
   418  18.8779418304  18.8779418304  18.8779418304    1[6-(6,7)]
   419  17.3278618262  17.3278618262  17.3278618262    1[6-(6,6)]
   420  21.8249876194  21.8249876194  21.8249876194    1[6-(6,7)]
   421  20.4090988129  20.4090988129  20.4090988129    1[6-(6,6)]
   422  17.8388214697  17.8388214697  17.8388214697    1[6-(1,6,6)]
   423  18.0022591823  18.0022591823  18.0022591823    1[6-(1,6,6)]
   424  23.2202332139  23.2202332139  23.2202332139    1[6-(6,6)]
   425  7.94996309429  7.94996309429  7.94996309429    1[6-(6,6)]
   426  8.68285334822  8.68285334822  8.68285334822    1[6-(6,6)]
   427   24.575908176   24.575908176   24.575908176    1[6-(6,6)]
   428  10.2226158164  10.2226158164  10.2226158164    1[6-(1,6,6)]
   429  8.99769110472  8.99769110472  8.99769110472    1[6-(1,6,6)]
   430  9.07682884151  9.07682884151  9.07682884151    1[6-(1,6,6)]
   431  9.54477772986  9.54477772986  9.54477772986    1[6-(1,6,6)]
   432  11.7933404498  11.7933404498  11.7933404498    1[6-(1,6,6)]
   433  11.3770035909  11.3770035909  11.3770035909    1[6-(1,6,6)]
   434  10.6974450643  10.6974450643  10.6974450643    1[6-(1,6,6)]
   435  10.2570226066  10.2570226066  10.2570226066    1[6-(1,6,6)]
   436  12.5331117536  12.5331117536  12.5331117536    1[6-(1,1,6)]
   437  12.1030114214  12.1030114214  12.1030114214    1[6-(1,1,6)]
   438  12.9339649889  12.9339649889  12.9339649889    1[6-(1,1,6)]
   439  14.7283428309  14.7283428309  14.7283428309    1[6-(6,6)]
   440  14.3206075738  14.3206075738  14.3206075738    1[6-(6,6)]
   441  12.6500992681  12.6500992681  12.6500992681    1[6-(6,6)]
   442  19.8602903211  19.8602903211  19.8602903211    1[6-(6,6)]
   443  27.2580063713  27.2580063713  27.2580063713    1[6-(1,6,6)]
   444  18.1244085576  18.1244085576  18.1244085576    1[6-(1,6,6)]
   445  28.0889600519  28.0889600519  28.0889600519    1[6-(1,6,6)]
   446  29.3448517881  29.3448517881  29.3448517881    1[6-(1,6,6)]
   447   20.601784547   20.601784547   20.601784547    1[6-(1,6,6)]
   448  19.3114847944  19.3114847944  19.3114847944    1[6-(1,6,6)]
   449  20.6774829681  20.6774829681  20.6774829681    1[6-(1,6,6)]
   450  21.9557399019  21.9557399019  21.9557399019    1[6-(1,6,6)]
   451  20.7652228144  20.7652228144  20.7652228144    1[6-(1,1,6)]
   452  22.1879938253  22.1879938253  22.1879938253    1[6-(1,1,6)]
   453  20.8632860727  20.8632860727  20.8632860727    1[6-(1,1,6)]
   454  22.8985175999  22.8985175999  22.8985175999    1[6-(6,7)]
   455   24.150969171   24.150969171   24.150969171    1[6-(6,6)]
   456  23.1238907963  23.1238907963  23.1238907963    1[6-(6,7)]
   457  24.3023651991  24.3023651991  24.3023651991    1[6-(6,6)]
   458  24.7531098507  24.7531098507  24.7531098507    1[6-(1,6,6)]
   459  7.73147256523  7.73147256523  7.73147256523    1[6-(1,6,6)]
   460  15.1549975745  15.1549975745  15.1549975745    1[6-(6,6)]
   461  15.9532626857  15.9532626857  15.9532626857    1[6-(6,6)]
   462  17.7837679099  17.7837679099  17.7837679099    1[6-(6,6)]
   463  18.8332120395  18.8332120395  18.8332120395    1[6-(6,6)]
   464  19.8757755268  19.8757755268  19.8757755268    1[6-(1,6,6)]
   465  27.3681119572  27.3681119572  27.3681119572    1[6-(1,6,6)]
   466  21.0267235791  21.0267235791  21.0267235791    1[6-(1,6,6)]
   467  28.4984152072  28.4984152072  28.4984152072    1[6-(1,6,6)]
   468  29.1487264767  29.1487264767  29.1487264767    1[6-(1,6,6)]
   469  30.1310745138  30.1310745138  30.1310745138    1[6-(1,6,6)]
   470  30.5061224112  30.5061224112  30.5061224112    1[6-(1,6,6)]
   471  31.5159968472  31.5159968472  31.5159968472    1[6-(1,6,6)]
   472  31.6226616696  31.6226616696  31.6226616696    1[6-(1,1,6)]
   473  30.6575176395  30.6575176395  30.6575176395    1[6-(1,1,6)]
   474  32.1439432737  32.1439432737  32.1439432737    1[6-(1,1,6)]
   475  10.2759447896  10.2759447896  10.2759447896    1[6-(6,7)]
   476  8.72586399376  8.72586399376  8.72586399376    1[6-(6,6)]
   477  13.2229894006  13.2229894006  13.2229894006    1[6-(6,7)]
   478  11.8070998071  11.8070998071  11.8070998071    1[6-(6,6)]
   479  9.23682195031  9.23682195031  9.23682195031    1[6-(1,6,6)]
   480  9.40026023774  9.40026023774  9.40026023774    1[6-(1,6,6)]
   481  15.9790673298  15.9790673298  15.9790673298    6[6-(1,6),6-(6,6),8-(25)]
   482  15.2134895622  15.2134895622  15.2134895622    6[1-(0),6-(1,6),6-(6,8)]
   483  14.0625418181  14.0625418181  14.0625418181    6[1-(0),6-(1,6),6-(1,6)]
   484  13.6479250518  13.6479250518  13.6479250518    6[1-(0),6-(1,6),6-(1,6)]
   485  14.4117824085  14.4117824085  14.4117824085    6[1-(0),6-(1,6),6-(6,6)]
   486  15.5971381433  15.5971381433  15.5971381433    6[6-(1,6),6-(6,8),6-(7,8)]
   487  16.3816402614  16.3816402614  16.3816402614    6[6-(6,6),7-(7,25),8-(25)]
   488  10.6836812996  10.6836812996  10.6836812996    6[6-(1,1,6),7-(7,25),8-(25)]
   489  11.6075358309  11.6075358309  11.6075358309    6[1-(0),1-(0),6-(1,1,6),6-(7,8)]
   490  11.7107599262  11.7107599262  11.7107599262    6[1-(0),1-(0),6-(1,1,6),6-(1,1,6)]
   491  10.4135782526  10.4135782526  10.4135782526    6[1-(0),1-(0),6-(1,1,6),6-(1,1,6)]
   492  10.5374471186  10.5374471186  10.5374471186    6[1-(0),1-(0),6-(1,1,1),6-(1,1,6)]
   493  9.26091023969  9.26091023969  9.26091023969    6[1-(0),1-(0),1-(0),6-(1,1,6)]
   494  8.28716301085  8.28716301085  8.28716301085    6[6-(1,6),6-(6,6),8-(25)]
   495  7.49233817857  7.49233817857  7.49233817857    6[1-(0),6-(1,6),6-(6,8)]
   496  7.72115110021  7.72115110021  7.72115110021    6[1-(0),6-(1,6),6-(1,6)]
   497  8.72242362915  8.72242362915  8.72242362915    6[1-(0),6-(1,6),6-(1,6)]
   498  9.53445245907  9.53445245907  9.53445245907    6[1-(0),6-(1,6),6-(6,6)]
   499  9.32800474379  9.32800474379  9.32800474379    6[6-(1,6),6-(6,8),6-(7,8)]
   500  10.2363759418  10.2363759418  10.2363759418    6[6-(6,6),7-(7,25),8-(25)]
   501  10.5099199814  10.5099199814  10.5099199814    6[6-(1,1,6),7-(7,25),8-(25)]
   502   11.170553555   11.170553555   11.170553555    6[1-(0),1-(0),6-(1,1,6),6-(7,8)]
   503  10.2191721809  10.2191721809  10.2191721809    6[1-(0),1-(0),6-(1,1,6),6-(1,1,6)]
   504  9.93530575095  9.93530575095  9.93530575095    6[1-(0),1-(0),6-(1,1,6),6-(1,1,6)]
   505  9.04069756483  9.04069756483  9.04069756483    6[1-(0),1-(0),6-(1,1,1),6-(1,1,6)]
   506  8.87209795017  8.87209795017  8.87209795017    6[1-(0),1-(0),1-(0),6-(1,1,6)]
   507  6.91428343671  6.91428343671  6.91428343671    6[1-(0),6-(1,6),7-(6,25)]
   508  23.3905539886  23.3905539886  23.3905539886    6[1-(0),6-(1,7),6-(6,6)]
   509  6.79729669884  6.79729669884  6.79729669884    6[1-(0),6-(1,6),7-(6,25)]
   510  6.08333045017  6.08333045017  6.08333045017    6[1-(0),6-(1,7),6-(6,6)]
   511  22.9914212826  22.9914212826  22.9914212826    6[6-(1,1,6),6-(1,6),6-(1,6)]
   512  22.2189614046  22.2189614046  22.2189614046    6[1-(0),1-(0),6-(1,1,6),6-(6,6)]
   513  22.1862715274  22.1862715274  22.1862715274    6[6-(1,6),6-(6,6),8-(25)]
   514  22.7970138821  22.7970138821  22.7970138821    6[1-(0),6-(1,6),6-(6,8)]
   515  22.3273449202  22.3273449202  22.3273449202    6[1-(0),6-(1,6),6-(1,6)]
   516  21.2400520102  21.2400520102  21.2400520102    6[1-(0),6-(1,6),6-(1,6)]
   517   20.620707664   20.620707664   20.620707664    6[1-(0),6-(1,6),6-(6,6)]
   518  21.0576890186  21.0576890186  21.0576890186    6[6-(1,6),6-(6,8),6-(7,8)]
   519  20.3110350513  20.3110350513  20.3110350513    6[6-(6,6),7-(7,25),8-(25)]
   520  20.1286719345  20.1286719345  20.1286719345    6[6-(1,1,6),7-(7,25),8-(25)]
   521  19.3304059887  19.3304059887  19.3304059887    6[1-(0),1-(0),6-(1,1,6),6-(7,8)]
   522   18.315370101   18.315370101   18.315370101    6[1-(0),1-(0),6-(1,1,6),6-(1,1,6)]
   523  17.5377489582  17.5377489582  17.5377489582    6[1-(0),1-(0),6-(1,1,6),6-(1,1,6)]
   524  16.4951866442  16.4951866442  16.4951866442    6[1-(0),1-(0),6-(1,1,1),6-(1,1,6)]
   525  15.9446582119  15.9446582119  15.9446582119    6[1-(0),1-(0),1-(0),6-(1,1,6)]
   526  19.5265347414  19.5265347414  19.5265347414    6[1-(0),6-(1,6),7-(6,25)]
   527  20.4521101228  20.4521101228  20.4521101228    6[1-(0),6-(1,7),6-(6,6)]
   528  17.8181778101  17.8181778101  17.8181778101    6[1-(0),6-(1,6),7-(6,25)]
   529  18.6422496035  18.6422496035  18.6422496035    6[1-(0),6-(1,7),6-(6,6)]
   530  19.9893227749  19.9893227749  19.9893227749    6[6-(1,1,6),6-(1,6),6-(1,6)]
   531  20.9905958129  20.9905958129  20.9905958129    6[1-(0),1-(0),6-(1,1,6),6-(6,6)]
   532  7.37707129022  7.37707129022  7.37707129022    6[6-(1,6),6-(6,6),8-(25)]
   533   6.6114930578   6.6114930578   6.6114930578    6[1-(0),6-(1,6),6-(6,8)]
   534  22.6645456019  22.6645456019  22.6645456019    6[1-(0),6-(1,6),6-(1,6)]
   535  22.2499295682  22.2499295682  22.2499295682    6[1-(0),6-(1,6),6-(1,6)]
   536  5.80978741148  5.80978741148  5.80978741148    6[1-(0),6-(1,6),6-(6,6)]
   537  6.99514287672  6.99514287672  6.99514287672    6[6-(1,6),6-(6,8),6-(7,8)]
   538  7.77964555862  7.77964555862  7.77964555862    6[6-(6,6),7-(7,25),8-(25)]
   539  10.6836808104  10.6836808104  10.6836808104    6[6-(1,1,6),7-(7,25),8-(25)]
   540  11.6075358791  11.6075358791  11.6075358791    6[1-(0),1-(0),6-(1,1,6),6-(7,8)]
   541  11.7107597838  11.7107597838  11.7107597838    6[1-(0),1-(0),6-(1,1,6),6-(1,1,6)]
   542  10.4135782574  10.4135782574  10.4135782574    6[1-(0),1-(0),6-(1,1,6),6-(1,1,6)]
   543  10.5374469914  10.5374469914  10.5374469914    6[1-(0),1-(0),6-(1,1,1),6-(1,1,6)]
   544  9.26091027031  9.26091027031  9.26091027031    6[1-(0),1-(0),1-(0),6-(1,1,6)]
   545  8.28716469915  8.28716469915  8.28716469915    6[6-(1,6),6-(6,6),8-(25)]
   546  7.49233993143  7.49233993143  7.49233993143    6[1-(0),6-(1,6),6-(6,8)]
   547  7.72115340979  7.72115340979  7.72115340979    6[1-(0),6-(1,6),6-(1,6)]
   548  8.72242648085  8.72242648085  8.72242648085    6[1-(0),6-(1,6),6-(1,6)]
   549  9.53445525093  9.53445525093  9.53445525093    6[1-(0),6-(1,6),6-(6,6)]
   550  9.32800696621  9.32800696621  9.32800696621    6[6-(1,6),6-(6,8),6-(7,8)]
   551  18.8383722782  18.8383722782  18.8383722782    6[6-(6,6),7-(7,25),8-(25)]
   552  19.1119154386  19.1119154386  19.1119154386    6[6-(1,1,6),7-(7,25),8-(25)]
   553   19.772549065   19.772549065   19.772549065    6[1-(0),1-(0),6-(1,1,6),6-(7,8)]
   554  18.8211680391  18.8211680391  18.8211680391    6[1-(0),1-(0),6-(1,1,6),6-(1,1,6)]
   555   18.537302469   18.537302469   18.537302469    6[1-(0),1-(0),6-(1,1,6),6-(1,1,6)]
   556  17.6426946552  17.6426946552  17.6426946552    6[1-(0),1-(0),6-(1,1,1),6-(1,1,6)]
   557  17.4740958698  17.4740958698  17.4740958698    6[1-(0),1-(0),1-(0),6-(1,1,6)]
   558  15.5162799833  15.5162799833  15.5162799833    6[1-(0),6-(1,6),7-(6,25)]
   559  14.7885510314  14.7885510314  14.7885510314    6[1-(0),6-(1,7),6-(6,6)]
   560  15.3992923212  15.3992923212  15.3992923212    6[1-(0),6-(1,6),7-(6,25)]
   561  14.6853265698  14.6853265698  14.6853265698    6[1-(0),6-(1,7),6-(6,6)]
   562  14.3894181374  14.3894181374  14.3894181374    6[6-(1,1,6),6-(1,6),6-(1,6)]
   563  13.6169588154  13.6169588154  13.6169588154    6[1-(0),1-(0),6-(1,1,6),6-(6,6)]
   564  13.5842734926  13.5842734926  13.5842734926    6[6-(1,6),6-(6,6),8-(25)]
   565  14.1950151379  14.1950151379  14.1950151379    6[1-(0),6-(1,6),6-(6,8)]
   566  13.7253456998  13.7253456998  13.7253456998    6[1-(0),6-(1,6),6-(1,6)]
   567  12.6380530098  12.6380530098  12.6380530098    6[1-(0),6-(1,6),6-(1,6)]
   568   12.018709356   12.018709356   12.018709356    6[1-(0),6-(1,6),6-(6,6)]
   569  12.4556912014  12.4556912014  12.4556912014    6[6-(1,6),6-(6,8),6-(7,8)]
   570  11.7090379687  11.7090379687  11.7090379687    6[6-(6,6),7-(7,25),8-(25)]
   571  11.5266762855  11.5266762855  11.5266762855    6[6-(1,1,6),7-(7,25),8-(25)]
   572  19.3304051413  19.3304051413  19.3304051413    6[1-(0),1-(0),6-(1,1,6),6-(7,8)]
   573   18.315369029   18.315369029   18.315369029    6[1-(0),1-(0),6-(1,1,6),6-(1,1,6)]
   574  17.5377485718  17.5377485718  17.5377485718    6[1-(0),1-(0),6-(1,1,6),6-(1,1,6)]
   575  16.4951860858  16.4951860858  16.4951860858    6[1-(0),1-(0),6-(1,1,1),6-(1,1,6)]
   576  15.9446585181  15.9446585181  15.9446585181    6[1-(0),1-(0),1-(0),6-(1,1,6)]
   577  10.9245334786  10.9245334786  10.9245334786    6[1-(0),6-(1,6),7-(6,25)]
   578  11.8501084972  11.8501084972  11.8501084972    6[1-(0),6-(1,7),6-(6,6)]
   579  26.4201760099  26.4201760099  26.4201760099    6[1-(0),6-(1,6),7-(6,25)]
   580  27.2442474165  27.2442474165  27.2442474165    6[1-(0),6-(1,7),6-(6,6)]
   581  11.3873206451  11.3873206451  11.3873206451    6[6-(1,1,6),6-(1,6),6-(1,6)]
   582  12.3885932071  12.3885932071  12.3885932071    6[1-(0),1-(0),6-(1,1,6),6-(6,6)]
   583  20.2800693093  20.2800693093  20.2800693093    6[6-(1,6),6-(6,6),8-(25)]
   584  19.5144915587  19.5144915587  19.5144915587    6[1-(0),6-(1,6),6-(6,8)]
   585  18.3635441235  18.3635441235  18.3635441235    6[1-(0),6-(1,6),6-(1,6)]
   586  17.9489276457  17.9489276457  17.9489276457    6[1-(0),6-(1,6),6-(1,6)]
   587  18.7127850178  18.7127850178  18.7127850178    6[1-(0),6-(1,6),6-(6,6)]
   588  19.8981404474  19.8981404474  19.8981404474    6[6-(1,6),6-(6,8),6-(7,8)]
   589  20.6826426305  20.6826426305  20.6826426305    6[6-(6,6),7-(7,25),8-(25)]
   590  23.5866773025  23.5866773025  23.5866773025    6[6-(1,1,6),7-(7,25),8-(25)]
   591   24.510531896   24.510531896   24.510531896    6[1-(0),1-(0),6-(1,1,6),6-(7,8)]
   592  24.6137554691  24.6137554691  24.6137554691    6[1-(0),1-(0),6-(1,1,6),6-(1,1,6)]
   593  23.3165736546  23.3165736546  23.3165736546    6[1-(0),1-(0),6-(1,1,6),6-(1,1,6)]
   594  23.4404420214  23.4404420214  23.4404420214    6[1-(0),1-(0),6-(1,1,1),6-(1,1,6)]
   595  22.1639050105  22.1639050105  22.1639050105    6[1-(0),1-(0),1-(0),6-(1,1,6)]
   596  21.1901597141  21.1901597141  21.1901597141    6[6-(1,6),6-(6,6),8-(25)]
   597  20.3953345793  20.3953345793  20.3953345793    6[1-(0),6-(1,6),6-(6,8)]
   598  20.6241475103  20.6241475103  20.6241475103    6[1-(0),6-(1,6),6-(1,6)]
   599   21.625420361   21.625420361   21.625420361    6[1-(0),6-(1,6),6-(1,6)]
   600  22.4374494869  22.4374494869  22.4374494869    6[1-(0),6-(1,6),6-(6,6)]
   601  22.2310017637  22.2310017637  22.2310017637    6[6-(1,6),6-(6,8),6-(7,8)]
   602   23.139373305   23.139373305   23.139373305    6[6-(6,6),7-(7,25),8-(25)]
   603  23.4129177854  23.4129177854  23.4129177854    6[6-(1,1,6),7-(7,25),8-(25)]
   604  24.0735517774  24.0735517774  24.0735517774    6[1-(0),1-(0),6-(1,1,6),6-(7,8)]
   605  23.1221708812  23.1221708812  23.1221708812    6[1-(0),1-(0),6-(1,1,6),6-(1,1,6)]
   606  22.8383048041  22.8383048041  22.8383048041    6[1-(0),1-(0),6-(1,1,6),6-(1,1,6)]
   607  21.9436971089  21.9436971089  21.9436971089    6[1-(0),1-(0),6-(1,1,1),6-(1,1,6)]
   608    21.77509785    21.77509785    21.77509785    6[1-(0),1-(0),1-(0),6-(1,1,6)]
   609   19.817281447   19.817281447   19.817281447    6[1-(0),6-(1,6),7-(6,25)]
   610  19.0895524711  19.0895524711  19.0895524711    6[1-(0),6-(1,7),6-(6,6)]
   611  19.7002947085  19.7002947085  19.7002947085    6[1-(0),6-(1,6),7-(6,25)]
   612  18.9863289506  18.9863289506  18.9863289506    6[1-(0),6-(1,7),6-(6,6)]
   613  18.6904200304  18.6904200304  18.6904200304    6[6-(1,1,6),6-(1,6),6-(1,6)]
   614  17.9179606908  17.9179606908  17.9179606908    6[1-(0),1-(0),6-(1,1,6),6-(6,6)]
   615  9.28327231363  9.28327231363  9.28327231363    6[6-(1,6),6-(6,6),8-(25)]
   616  9.89401422799  9.89401422799  9.89401422799    6[1-(0),6-(1,6),6-(6,8)]
   617  26.6283447345  26.6283447345  26.6283447345    6[1-(0),6-(1,6),6-(1,6)]
   618  25.5410517128  25.5410517128  25.5410517128    6[1-(0),6-(1,6),6-(1,6)]
   619  24.9217077914  24.9217077914  24.9217077914    6[1-(0),6-(1,6),6-(6,6)]
   620  25.3586896903  25.3586896903  25.3586896903    6[6-(1,6),6-(6,8),6-(7,8)]
   621  24.6120361548  24.6120361548  24.6120361548    6[6-(6,6),7-(7,25),8-(25)]
   622  24.4296744254  24.4296744254  24.4296744254    6[6-(1,1,6),7-(7,25),8-(25)]
   623  23.6314089515  23.6314089515  23.6314089515    6[1-(0),1-(0),6-(1,1,6),6-(7,8)]
   624  22.6163732804  22.6163732804  22.6163732804    6[1-(0),1-(0),6-(1,1,6),6-(1,1,6)]
   625  21.8387526288  21.8387526288  21.8387526288    6[1-(0),1-(0),6-(1,1,6),6-(1,1,6)]
   626  20.7961904715  20.7961904715  20.7961904715    6[1-(0),1-(0),6-(1,1,1),6-(1,1,6)]
   627   20.245662594   20.245662594   20.245662594    6[1-(0),1-(0),1-(0),6-(1,1,6)]
   628  15.2255353834  15.2255353834  15.2255353834    6[1-(0),6-(1,6),7-(6,25)]
   629  16.1511103572  16.1511103572  16.1511103572    6[1-(0),6-(1,7),6-(6,6)]
   630  13.5171778427  13.5171778427  13.5171778427    6[1-(0),6-(1,6),7-(6,25)]
   631  14.3412492108  14.3412492108  14.3412492108    6[1-(0),6-(1,7),6-(6,6)]
   632  15.6883224686  15.6883224686  15.6883224686    6[6-(1,1,6),6-(1,6),6-(1,6)]
   633  16.6895950224  16.6895950224  16.6895950224    6[1-(0),1-(0),6-(1,1,6),6-(6,6)]
   634  11.6780693107  11.6780693107  11.6780693107    6[6-(1,6),6-(6,6),8-(25)]
   635  10.9124910613  10.9124910613  10.9124910613    6[1-(0),6-(1,6),6-(6,8)]
   636  9.76154329652  9.76154329652  9.76154329652    6[1-(0),6-(1,6),6-(1,6)]
   637  9.34692697427  9.34692697427  9.34692697427    6[1-(0),6-(1,6),6-(1,6)]
   638  10.1107848022  10.1107848022  10.1107848022    6[1-(0),6-(1,6),6-(6,6)]
   639  11.2961405726  11.2961405726  11.2961405726    6[6-(1,6),6-(6,8),6-(7,8)]
   640  12.0806431895  12.0806431895  12.0806431895    6[6-(6,6),7-(7,25),8-(25)]
   641  23.5866730275  23.5866730275  23.5866730275    6[6-(1,1,6),7-(7,25),8-(25)]
   642   24.510528034   24.510528034   24.510528034    6[1-(0),1-(0),6-(1,1,6),6-(7,8)]
   643  24.6137524609  24.6137524609  24.6137524609    6[1-(0),1-(0),6-(1,1,6),6-(1,1,6)]
   644  23.3165710754  23.3165710754  23.3165710754    6[1-(0),1-(0),6-(1,1,6),6-(1,1,6)]
   645  23.4404403086  23.4404403086  23.4404403086    6[1-(0),1-(0),6-(1,1,1),6-(1,1,6)]
   646  22.1639037195  22.1639037195  22.1639037195    6[1-(0),1-(0),1-(0),6-(1,1,6)]
   647  21.1901562159  21.1901562159  21.1901562159    6[6-(1,6),6-(6,6),8-(25)]
   648  20.3953317507  20.3953317507  20.3953317507    6[1-(0),6-(1,6),6-(6,8)]
   649  20.6241452197  20.6241452197  20.6241452197    6[1-(0),6-(1,6),6-(1,6)]
   650   21.625417969   21.625417969   21.625417969    6[1-(0),6-(1,6),6-(1,6)]
   651  22.4374464431  22.4374464431  22.4374464431    6[1-(0),6-(1,6),6-(6,6)]
   652  22.2309981663  22.2309981663  22.2309981663    6[6-(1,6),6-(6,8),6-(7,8)]
   653   14.537374915   14.537374915   14.537374915    6[6-(6,6),7-(7,25),8-(25)]
   654  14.8109176346  14.8109176346  14.8109176346    6[6-(1,1,6),7-(7,25),8-(25)]
   655  15.4715508426  15.4715508426  15.4715508426    6[1-(0),1-(0),6-(1,1,6),6-(7,8)]
   656  14.5201693388  14.5201693388  14.5201693388    6[1-(0),1-(0),6-(1,1,6),6-(1,1,6)]
   657  14.2363034159  14.2363034159  14.2363034159    6[1-(0),1-(0),6-(1,1,6),6-(1,1,6)]
   658  13.3416951111  13.3416951111  13.3416951111    6[1-(0),1-(0),6-(1,1,1),6-(1,1,6)]
   659    13.17309597    13.17309597    13.17309597    6[1-(0),1-(0),1-(0),6-(1,1,6)]
   660   11.215281973   11.215281973   11.215281973    6[1-(0),6-(1,6),7-(6,25)]
   661  10.4875525489  10.4875525489  10.4875525489    6[1-(0),6-(1,7),6-(6,6)]
   662  11.0982943115  11.0982943115  11.0982943115    6[1-(0),6-(1,6),7-(6,25)]
   663  10.3843280694  10.3843280694  10.3843280694    6[1-(0),6-(1,7),6-(6,6)]
   664  10.0884193896  10.0884193896  10.0884193896    6[6-(1,1,6),6-(1,6),6-(1,6)]
   665  26.5199595292  26.5199595292  26.5199595292    6[1-(0),1-(0),6-(1,1,6),6-(6,6)]
   666  17.8852727064  17.8852727064  17.8852727064    6[6-(1,6),6-(6,6),8-(25)]
   667   18.496014792   18.496014792   18.496014792    6[1-(0),6-(1,6),6-(6,8)]
   668  18.0263458855  18.0263458855  18.0263458855    6[1-(0),6-(1,6),6-(1,6)]
   669  16.9390533072  16.9390533072  16.9390533072    6[1-(0),6-(1,6),6-(1,6)]
   670  16.3197092286  16.3197092286  16.3197092286    6[1-(0),6-(1,6),6-(6,6)]
   671  16.7566905297  16.7566905297  16.7566905297    6[6-(1,6),6-(6,8),6-(7,8)]
   672  16.0100368652  16.0100368652  16.0100368652    6[6-(6,6),7-(7,25),8-(25)]
   673  15.8276737946  15.8276737946  15.8276737946    6[6-(1,1,6),7-(7,25),8-(25)]
   674  6.42741395849  6.42741395849  6.42741395849    6[1-(0),1-(0),6-(1,1,6),6-(7,8)]
   675  5.41237762959  5.41237762959  5.41237762959    6[1-(0),1-(0),6-(1,1,6),6-(1,1,6)]
   676  4.63475668116  4.63475668116  4.63475668116    6[1-(0),1-(0),6-(1,1,6),6-(1,1,6)]
   677  3.59219403849  3.59219403849  3.59219403849    6[1-(0),1-(0),6-(1,1,1),6-(1,1,6)]
   678  3.04166591598  3.04166591598  3.04166591598    6[1-(0),1-(0),1-(0),6-(1,1,6)]
   679  23.8275328366  23.8275328366  23.8275328366    6[1-(0),6-(1,6),7-(6,25)]
   680  24.7531082628  24.7531082628  24.7531082628    6[1-(0),6-(1,7),6-(6,6)]
   681  22.1191759773  22.1191759773  22.1191759773    6[1-(0),6-(1,6),7-(6,25)]
   682  22.9432478092  22.9432478092  22.9432478092    6[1-(0),6-(1,7),6-(6,6)]
   683  24.2903209514  24.2903209514  24.2903209514    6[6-(1,1,6),6-(1,6),6-(1,6)]
   684  25.2915939976  25.2915939976  25.2915939976    6[1-(0),1-(0),6-(1,1,6),6-(6,6)]
   685  18.4289208902  18.4289208902  18.4289208902    6[6-(1,6),6-(6,6),8-(25)]
   686  19.1944986578  19.1944986578  19.1944986578    6[1-(0),6-(1,6),6-(6,8)]
   687  20.3454464019  20.3454464019  20.3454464019    6[1-(0),6-(1,6),6-(1,6)]
   688  20.7600631682  20.7600631682  20.7600631682    6[1-(0),6-(1,6),6-(1,6)]
   689  19.9962058115  19.9962058115  19.9962058115    6[1-(0),6-(1,6),6-(6,6)]
   690  18.8108500767  18.8108500767  18.8108500767    6[6-(1,6),6-(6,8),6-(7,8)]
   691  18.0263479586  18.0263479586  18.0263479586    6[6-(6,6),7-(7,25),8-(25)]
   692  23.7243069204  23.7243069204  23.7243069204    6[6-(1,1,6),7-(7,25),8-(25)]
   693  22.8004523891  22.8004523891  22.8004523891    6[1-(0),1-(0),6-(1,1,6),6-(7,8)]
   694  22.6972282938  22.6972282938  22.6972282938    6[1-(0),1-(0),6-(1,1,6),6-(1,1,6)]
   695  23.9944099674  23.9944099674  23.9944099674    6[1-(0),1-(0),6-(1,1,6),6-(1,1,6)]
   696  23.8705411014  23.8705411014  23.8705411014    6[1-(0),1-(0),6-(1,1,1),6-(1,1,6)]
   697  25.1470779803  25.1470779803  25.1470779803    6[1-(0),1-(0),1-(0),6-(1,1,6)]
   698  26.1208252092  26.1208252092  26.1208252092    6[6-(1,6),6-(6,6),8-(25)]
   699  26.9156500414  26.9156500414  26.9156500414    6[1-(0),6-(1,6),6-(6,8)]
   700  26.6868371198  26.6868371198  26.6868371198    6[1-(0),6-(1,6),6-(1,6)]
   701  25.6855645909  25.6855645909  25.6855645909    6[1-(0),6-(1,6),6-(1,6)]
   702  24.8735357609  24.8735357609  24.8735357609    6[1-(0),6-(1,6),6-(6,6)]
   703  25.0799834762  25.0799834762  25.0799834762    6[6-(1,6),6-(6,8),6-(7,8)]
   704  24.1716122782  24.1716122782  24.1716122782    6[6-(6,6),7-(7,25),8-(25)]
   705  23.8980682386  23.8980682386  23.8980682386    6[6-(1,1,6),7-(7,25),8-(25)]
   706   23.237434665   23.237434665   23.237434665    6[1-(0),1-(0),6-(1,1,6),6-(7,8)]
   707  24.1888160391  24.1888160391  24.1888160391    6[1-(0),1-(0),6-(1,1,6),6-(1,1,6)]
   708   24.472682469   24.472682469   24.472682469    6[1-(0),1-(0),6-(1,1,6),6-(1,1,6)]
   709  25.3672906552  25.3672906552  25.3672906552    6[1-(0),1-(0),6-(1,1,1),6-(1,1,6)]
   710  25.5358902698  25.5358902698  25.5358902698    6[1-(0),1-(0),1-(0),6-(1,1,6)]
   711  27.4937047833  27.4937047833  27.4937047833    6[1-(0),6-(1,6),7-(6,25)]
   712  11.0174342314  11.0174342314  11.0174342314    6[1-(0),6-(1,7),6-(6,6)]
   713  27.6106915212  27.6106915212  27.6106915212    6[1-(0),6-(1,6),7-(6,25)]
   714  28.3246577698  28.3246577698  28.3246577698    6[1-(0),6-(1,7),6-(6,6)]
   715  11.4165669374  11.4165669374  11.4165669374    6[6-(1,1,6),6-(1,6),6-(1,6)]
   716  12.1890268154  12.1890268154  12.1890268154    6[1-(0),1-(0),6-(1,1,6),6-(6,6)]
   717  12.2217166926  12.2217166926  12.2217166926    6[6-(1,6),6-(6,6),8-(25)]
   718  11.6109743379  11.6109743379  11.6109743379    6[1-(0),6-(1,6),6-(6,8)]
   719  12.0806432998  12.0806432998  12.0806432998    6[1-(0),6-(1,6),6-(1,6)]
   720  13.1679362098  13.1679362098  13.1679362098    6[1-(0),6-(1,6),6-(1,6)]
   721   13.787280556   13.787280556   13.787280556    6[1-(0),6-(1,6),6-(6,6)]
   722  13.3502992014  13.3502992014  13.3502992014    6[6-(1,6),6-(6,8),6-(7,8)]
   723  14.0969531687  14.0969531687  14.0969531687    6[6-(6,6),7-(7,25),8-(25)]
   724  14.2793162855  14.2793162855  14.2793162855    6[6-(1,1,6),7-(7,25),8-(25)]
   725  15.0775822313  15.0775822313  15.0775822313    6[1-(0),1-(0),6-(1,1,6),6-(7,8)]
   726   16.092618119   16.092618119   16.092618119    6[1-(0),1-(0),6-(1,1,6),6-(1,1,6)]
   727  16.8702392618  16.8702392618  16.8702392618    6[1-(0),1-(0),6-(1,1,6),6-(1,1,6)]
   728  17.9128015758  17.9128015758  17.9128015758    6[1-(0),1-(0),6-(1,1,1),6-(1,1,6)]
   729  18.4633300081  18.4633300081  18.4633300081    6[1-(0),1-(0),1-(0),6-(1,1,6)]
   730  14.8814534786  14.8814534786  14.8814534786    6[1-(0),6-(1,6),7-(6,25)]
   731  13.9558780972  13.9558780972  13.9558780972    6[1-(0),6-(1,7),6-(6,6)]
   732  16.5898104099  16.5898104099  16.5898104099    6[1-(0),6-(1,6),7-(6,25)]
   733  15.7657386165  15.7657386165  15.7657386165    6[1-(0),6-(1,7),6-(6,6)]
   734  14.4186654451  14.4186654451  14.4186654451    6[6-(1,1,6),6-(1,6),6-(1,6)]
   735  13.4173924071  13.4173924071  13.4173924071    6[1-(0),1-(0),6-(1,1,6),6-(6,6)]
   736  27.0309169298  27.0309169298  27.0309169298    6[6-(1,6),6-(6,6),8-(25)]
   737  27.7964951622  27.7964951622  27.7964951622    6[1-(0),6-(1,6),6-(6,8)]
   738  11.7434426181  11.7434426181  11.7434426181    6[1-(0),6-(1,6),6-(1,6)]
   739  12.1580586518  12.1580586518  12.1580586518    6[1-(0),6-(1,6),6-(1,6)]
   740  28.5982008085  28.5982008085  28.5982008085    6[1-(0),6-(1,6),6-(6,6)]
   741  27.4128453433  27.4128453433  27.4128453433    6[6-(1,6),6-(6,8),6-(7,8)]
   742  26.6283426614  26.6283426614  26.6283426614    6[6-(6,6),7-(7,25),8-(25)]
   743  23.7243074096  23.7243074096  23.7243074096    6[6-(1,1,6),7-(7,25),8-(25)]
   744  22.8004523409  22.8004523409  22.8004523409    6[1-(0),1-(0),6-(1,1,6),6-(7,8)]
   745  22.6972284362  22.6972284362  22.6972284362    6[1-(0),1-(0),6-(1,1,6),6-(1,1,6)]
   746  23.9944099626  23.9944099626  23.9944099626    6[1-(0),1-(0),6-(1,1,6),6-(1,1,6)]
   747  23.8705412286  23.8705412286  23.8705412286    6[1-(0),1-(0),6-(1,1,1),6-(1,1,6)]
   748  25.1470779497  25.1470779497  25.1470779497    6[1-(0),1-(0),1-(0),6-(1,1,6)]
   749  26.1208235208  26.1208235208  26.1208235208    6[6-(1,6),6-(6,6),8-(25)]
   750  26.9156482886  26.9156482886  26.9156482886    6[1-(0),6-(1,6),6-(6,8)]
   751  26.6868348102  26.6868348102  26.6868348102    6[1-(0),6-(1,6),6-(1,6)]
   752  25.6855617391  25.6855617391  25.6855617391    6[1-(0),6-(1,6),6-(1,6)]
   753  24.8735329691  24.8735329691  24.8735329691    6[1-(0),6-(1,6),6-(6,6)]
   754  25.0799812538  25.0799812538  25.0799812538    6[6-(1,6),6-(6,8),6-(7,8)]
   755  15.5696159418  15.5696159418  15.5696159418    6[6-(6,6),7-(7,25),8-(25)]
   756  15.2960727814  15.2960727814  15.2960727814    6[6-(1,1,6),7-(7,25),8-(25)]
   757   14.635439155   14.635439155   14.635439155    6[1-(0),1-(0),6-(1,1,6),6-(7,8)]
   758  15.5868201809  15.5868201809  15.5868201809    6[1-(0),1-(0),6-(1,1,6),6-(1,1,6)]
   759   15.870685751   15.870685751   15.870685751    6[1-(0),1-(0),6-(1,1,6),6-(1,1,6)]
   760  16.7652935648  16.7652935648  16.7652935648    6[1-(0),1-(0),6-(1,1,1),6-(1,1,6)]
   761  16.9338923502  16.9338923502  16.9338923502    6[1-(0),1-(0),1-(0),6-(1,1,6)]
   762  18.8917082367  18.8917082367  18.8917082367    6[1-(0),6-(1,6),7-(6,25)]
   763  19.6194371886  19.6194371886  19.6194371886    6[1-(0),6-(1,7),6-(6,6)]
   764  19.0086958988  19.0086958988  19.0086958988    6[1-(0),6-(1,6),7-(6,25)]
   765  19.7226616502  19.7226616502  19.7226616502    6[1-(0),6-(1,7),6-(6,6)]
   766  20.0185700826  20.0185700826  20.0185700826    6[6-(1,1,6),6-(1,6),6-(1,6)]
   767  20.7910294046  20.7910294046  20.7910294046    6[1-(0),1-(0),6-(1,1,6),6-(6,6)]
   768  20.8237147274  20.8237147274  20.8237147274    6[6-(1,6),6-(6,6),8-(25)]
   769  20.2129730821  20.2129730821  20.2129730821    6[1-(0),6-(1,6),6-(6,8)]
   770  20.6826425202  20.6826425202  20.6826425202    6[1-(0),6-(1,6),6-(1,6)]
   771  21.7699352102  21.7699352102  21.7699352102    6[1-(0),6-(1,6),6-(1,6)]
   772   22.389278864   22.389278864   22.389278864    6[1-(0),6-(1,6),6-(6,6)]
   773  21.9522970186  21.9522970186  21.9522970186    6[6-(1,6),6-(6,8),6-(7,8)]
   774  22.6989502513  22.6989502513  22.6989502513    6[6-(6,6),7-(7,25),8-(25)]
   775  22.8813119345  22.8813119345  22.8813119345    6[6-(1,1,6),7-(7,25),8-(25)]
   776  15.0775830787  15.0775830787  15.0775830787    6[1-(0),1-(0),6-(1,1,6),6-(7,8)]
   777   16.092619191   16.092619191   16.092619191    6[1-(0),1-(0),6-(1,1,6),6-(1,1,6)]
   778  16.8702396482  16.8702396482  16.8702396482    6[1-(0),1-(0),6-(1,1,6),6-(1,1,6)]
   779  17.9128021342  17.9128021342  17.9128021342    6[1-(0),1-(0),6-(1,1,1),6-(1,1,6)]
   780  18.4633297019  18.4633297019  18.4633297019    6[1-(0),1-(0),1-(0),6-(1,1,6)]
   781  23.4834547414  23.4834547414  23.4834547414    6[1-(0),6-(1,6),7-(6,25)]
   782  22.5578797228  22.5578797228  22.5578797228    6[1-(0),6-(1,7),6-(6,6)]
   783  7.98781221011  7.98781221011  7.98781221011    6[1-(0),6-(1,6),7-(6,25)]
   784  7.16374080354  7.16374080354  7.16374080354    6[1-(0),6-(1,7),6-(6,6)]
   785  23.0206675749  23.0206675749  23.0206675749    6[6-(1,1,6),6-(1,6),6-(1,6)]
   786  22.0193950129  22.0193950129  22.0193950129    6[1-(0),1-(0),6-(1,1,6),6-(6,6)]
   787  14.1279189107  14.1279189107  14.1279189107    6[6-(1,6),6-(6,6),8-(25)]
   788  14.8934966613  14.8934966613  14.8934966613    6[1-(0),6-(1,6),6-(6,8)]
   789  16.0444440965  16.0444440965  16.0444440965    6[1-(0),6-(1,6),6-(1,6)]
   790  16.4590605743  16.4590605743  16.4590605743    6[1-(0),6-(1,6),6-(1,6)]
   791  15.6952032022  15.6952032022  15.6952032022    6[1-(0),6-(1,6),6-(6,6)]
   792  14.5098477726  14.5098477726  14.5098477726    6[6-(1,6),6-(6,8),6-(7,8)]
   793  13.7253455895  13.7253455895  13.7253455895    6[6-(6,6),7-(7,25),8-(25)]
   794  10.8213109175  10.8213109175  10.8213109175    6[6-(1,1,6),7-(7,25),8-(25)]
   795  9.89745632402  9.89745632402  9.89745632402    6[1-(0),1-(0),6-(1,1,6),6-(7,8)]
   796  9.79423275093  9.79423275093  9.79423275093    6[1-(0),1-(0),6-(1,1,6),6-(1,1,6)]
   797  11.0914145654  11.0914145654  11.0914145654    6[1-(0),1-(0),6-(1,1,6),6-(1,1,6)]
   798  10.9675461986  10.9675461986  10.9675461986    6[1-(0),1-(0),6-(1,1,1),6-(1,1,6)]
   799  12.2440832095  12.2440832095  12.2440832095    6[1-(0),1-(0),1-(0),6-(1,1,6)]
   800  13.2178285059  13.2178285059  13.2178285059    6[6-(1,6),6-(6,6),8-(25)]
   801  14.0126536407  14.0126536407  14.0126536407    6[1-(0),6-(1,6),6-(6,8)]
   802  13.7838407097  13.7838407097  13.7838407097    6[1-(0),6-(1,6),6-(1,6)]
   803   12.782567859   12.782567859   12.782567859    6[1-(0),6-(1,6),6-(1,6)]
   804  11.9705387331  11.9705387331  11.9705387331    6[1-(0),6-(1,6),6-(6,6)]
   805  12.1769864563  12.1769864563  12.1769864563    6[6-(1,6),6-(6,8),6-(7,8)]
   806   11.268614915   11.268614915   11.268614915    6[6-(6,6),7-(7,25),8-(25)]
   807  10.9950704346  10.9950704346  10.9950704346    6[6-(1,1,6),7-(7,25),8-(25)]
   808  10.3344364426  10.3344364426  10.3344364426    6[1-(0),1-(0),6-(1,1,6),6-(7,8)]
   809  11.2858173388  11.2858173388  11.2858173388    6[1-(0),1-(0),6-(1,1,6),6-(1,1,6)]
   810  11.5696834159  11.5696834159  11.5696834159    6[1-(0),1-(0),6-(1,1,6),6-(1,1,6)]
   811  12.4642911111  12.4642911111  12.4642911111    6[1-(0),1-(0),6-(1,1,1),6-(1,1,6)]
   812    12.63289037    12.63289037    12.63289037    6[1-(0),1-(0),1-(0),6-(1,1,6)]
   813   14.590706773   14.590706773   14.590706773    6[1-(0),6-(1,6),7-(6,25)]
   814  15.3184357489  15.3184357489  15.3184357489    6[1-(0),6-(1,7),6-(6,6)]
   815  14.7076935115  14.7076935115  14.7076935115    6[1-(0),6-(1,6),7-(6,25)]
   816  15.4216592694  15.4216592694  15.4216592694    6[1-(0),6-(1,7),6-(6,6)]
   817  15.7175681896  15.7175681896  15.7175681896    6[6-(1,1,6),6-(1,6),6-(1,6)]
   818  16.4900275292  16.4900275292  16.4900275292    6[1-(0),1-(0),6-(1,1,6),6-(6,6)]
   819  25.1247159064  25.1247159064  25.1247159064    6[6-(1,6),6-(6,6),8-(25)]
   820   24.513973992   24.513973992   24.513973992    6[1-(0),6-(1,6),6-(6,8)]
   821  7.77964348545  7.77964348545  7.77964348545    6[1-(0),6-(1,6),6-(1,6)]
   822  8.86693650715  8.86693650715  8.86693650715    6[1-(0),6-(1,6),6-(1,6)]
   823  9.48628042858  9.48628042858  9.48628042858    6[1-(0),6-(1,6),6-(6,6)]
   824  9.04929852972  9.04929852972  9.04929852972    6[6-(1,6),6-(6,8),6-(7,8)]
   825  9.79595206517  9.79595206517  9.79595206517    6[6-(6,6),7-(7,25),8-(25)]
   826  9.97831379465  9.97831379465  9.97831379465    6[6-(1,1,6),7-(7,25),8-(25)]
   827  10.7765792685  10.7765792685  10.7765792685    6[1-(0),1-(0),6-(1,1,6),6-(7,8)]
   828  11.7916149396  11.7916149396  11.7916149396    6[1-(0),1-(0),6-(1,1,6),6-(1,1,6)]
   829  12.5692355912  12.5692355912  12.5692355912    6[1-(0),1-(0),6-(1,1,6),6-(1,1,6)]
   830  13.6117977485  13.6117977485  13.6117977485    6[1-(0),1-(0),6-(1,1,1),6-(1,1,6)]
   831   14.162325626   14.162325626   14.162325626    6[1-(0),1-(0),1-(0),6-(1,1,6)]
   832  19.1824528366  19.1824528366  19.1824528366    6[1-(0),6-(1,6),7-(6,25)]
   833  18.2568778628  18.2568778628  18.2568778628    6[1-(0),6-(1,7),6-(6,6)]
   834  20.8908103773  20.8908103773  20.8908103773    6[1-(0),6-(1,6),7-(6,25)]
   835  20.0667390092  20.0667390092  20.0667390092    6[1-(0),6-(1,7),6-(6,6)]
   836  18.7196657514  18.7196657514  18.7196657514    6[6-(1,1,6),6-(1,6),6-(1,6)]
   837  17.7183931976  17.7183931976  17.7183931976    6[1-(0),1-(0),6-(1,1,6),6-(6,6)]
   838  22.7299189093  22.7299189093  22.7299189093    6[6-(1,6),6-(6,6),8-(25)]
   839  23.4954971587  23.4954971587  23.4954971587    6[1-(0),6-(1,6),6-(6,8)]
   840  24.6464449235  24.6464449235  24.6464449235    6[1-(0),6-(1,6),6-(1,6)]
   841  25.0610612457  25.0610612457  25.0610612457    6[1-(0),6-(1,6),6-(1,6)]
   842  24.2972034178  24.2972034178  24.2972034178    6[1-(0),6-(1,6),6-(6,6)]
   843  23.1118476474  23.1118476474  23.1118476474    6[6-(1,6),6-(6,8),6-(7,8)]
   844  22.3273450305  22.3273450305  22.3273450305    6[6-(6,6),7-(7,25),8-(25)]
   845  10.8213151925  10.8213151925  10.8213151925    6[6-(1,1,6),7-(7,25),8-(25)]
   846  9.89746018598  9.89746018598  9.89746018598    6[1-(0),1-(0),6-(1,1,6),6-(7,8)]
   847  9.79423575907  9.79423575907  9.79423575907    6[1-(0),1-(0),6-(1,1,6),6-(1,1,6)]
   848  11.0914171446  11.0914171446  11.0914171446    6[1-(0),1-(0),6-(1,1,6),6-(1,1,6)]
   849  10.9675479114  10.9675479114  10.9675479114    6[1-(0),1-(0),6-(1,1,1),6-(1,1,6)]
   850  12.2440845005  12.2440845005  12.2440845005    6[1-(0),1-(0),1-(0),6-(1,1,6)]
   851  13.2178320041  13.2178320041  13.2178320041    6[6-(1,6),6-(6,6),8-(25)]
   852  14.0126564693  14.0126564693  14.0126564693    6[1-(0),6-(1,6),6-(6,8)]
   853  13.7838430003  13.7838430003  13.7838430003    6[1-(0),6-(1,6),6-(1,6)]
   854   12.782570251   12.782570251   12.782570251    6[1-(0),6-(1,6),6-(1,6)]
   855  11.9705417769  11.9705417769  11.9705417769    6[1-(0),6-(1,6),6-(6,6)]
   856  12.1769900537  12.1769900537  12.1769900537    6[6-(1,6),6-(6,8),6-(7,8)]
   857   19.870613305   19.870613305   19.870613305    6[6-(6,6),7-(7,25),8-(25)]
   858  19.5970705854  19.5970705854  19.5970705854    6[6-(1,1,6),7-(7,25),8-(25)]
   859  18.9364373774  18.9364373774  18.9364373774    6[1-(0),1-(0),6-(1,1,6),6-(7,8)]
   860  19.8878188812  19.8878188812  19.8878188812    6[1-(0),1-(0),6-(1,1,6),6-(1,1,6)]
   861  20.1716848041  20.1716848041  20.1716848041    6[1-(0),1-(0),6-(1,1,6),6-(1,1,6)]
   862  21.0662931089  21.0662931089  21.0662931089    6[1-(0),1-(0),6-(1,1,1),6-(1,1,6)]
   863    21.23489225    21.23489225    21.23489225    6[1-(0),1-(0),1-(0),6-(1,1,6)]
   864   23.192706247   23.192706247   23.192706247    6[1-(0),6-(1,6),7-(6,25)]
   865  23.9204356711  23.9204356711  23.9204356711    6[1-(0),6-(1,7),6-(6,6)]
   866  23.3096939085  23.3096939085  23.3096939085    6[1-(0),6-(1,6),7-(6,25)]
   867  24.0236601506  24.0236601506  24.0236601506    6[1-(0),6-(1,7),6-(6,6)]
   868  24.3195688304  24.3195688304  24.3195688304    6[6-(1,1,6),6-(1,6),6-(1,6)]
   869  7.88802869075  7.88802869075  7.88802869075    6[1-(0),1-(0),6-(1,1,6),6-(6,6)]
   870  16.5227155136  16.5227155136  16.5227155136    6[6-(1,6),6-(6,6),8-(25)]
   871   15.911973428   15.911973428   15.911973428    6[1-(0),6-(1,6),6-(6,8)]
   872  16.3816423345  16.3816423345  16.3816423345    6[1-(0),6-(1,6),6-(1,6)]
   873  17.4689349128  17.4689349128  17.4689349128    6[1-(0),6-(1,6),6-(1,6)]
   874  18.0882789914  18.0882789914  18.0882789914    6[1-(0),6-(1,6),6-(6,6)]
   875  17.6512976903  17.6512976903  17.6512976903    6[6-(1,6),6-(6,8),6-(7,8)]
   876  18.3979513548  18.3979513548  18.3979513548    6[6-(6,6),7-(7,25),8-(25)]
   877  18.5803144254  18.5803144254  18.5803144254    6[6-(1,1,6),7-(7,25)]
   878  27.9805742615  27.9805742615  27.9805742615    6[1-(0),1-(0),6-(1,1,6),6-(7)]
   879  28.9956105904  28.9956105904  28.9956105904    6[1-(0),1-(0),6-(1,1,6),6-(1,1,6)]
   880  29.7732315388  29.7732315388  29.7732315388    6[1-(0),1-(0),6-(1,1,6),6-(1,1,6)]
   881  30.8157941815  30.8157941815  30.8157941815    6[1-(0),1-(0),6-(1,1,1),6-(1,1,6)]
   882   31.366322304   31.366322304   31.366322304    6[1-(0),1-(0),1-(0),6-(1,1,6)]
   883  10.5804553834  10.5804553834  10.5804553834    6[1-(0),6-(1,6),7-(6,25)]
   884  9.65487995724  9.65487995724  9.65487995724    6[1-(0),6-(1,7),6-(6,6)]
   885  12.2888122427  12.2888122427  12.2888122427    6[1-(0),6-(1,6),7-(6,25)]
   886  11.4647404108  11.4647404108  11.4647404108    6[1-(0),6-(1,7),6-(6,6)]
   887  10.1176672686  10.1176672686  10.1176672686    6[6-(1,1,6),6-(1,6),6-(1,6)]
   888  9.11639422243  9.11639422243  9.11639422243    6[1-(0),1-(0),6-(1,1,6),6-(6,6)]
   889  8.92371226718  8.92371226718  8.92371226718    7[6-(6,8),7-(6,25),25-(7,8,8,8)]
   890  9.63079636137  9.63079636137  9.63079636137    7[6-(6,8),7-(6,25),25-(7,7,8,8,8)]
   891  9.98003659235  9.98003659235  9.98003659235    7[6-(6,8),7-(6,25),25-(7,7,8,8,8)]
   892  10.8281937375  10.8281937375  10.8281937375    7[6-(6,8),7-(6,25),25-(7,7,8,8,8)]
   893  7.22567619424  7.22567619424  7.22567619424    7[6-(1,6),6-(1,6),25-(7,7,8,8,8)]
   894  20.6895228252  20.6895228252  20.6895228252    7[6-(6,8),7-(6,25),25-(7,7,8,8,8)]
   895  19.8688916941  19.8688916941  19.8688916941    7[6-(6,8),7-(6,25),25-(7,8,8,8)]
   896  18.1897839778  18.1897839778  18.1897839778    7[6-(1,6),6-(1,6),25-(7,7,8,8)]
   897  8.92371144282  8.92371144282  8.92371144282    7[6-(6,8),7-(6,25),25-(7,8,8,8)]
   898  9.63079614863  9.63079614863  9.63079614863    7[6-(6,8),7-(6,25),25-(7,7,8,8,8)]
   899  18.5820324276  18.5820324276  18.5820324276    7[6-(6,8),7-(6,25),25-(7,7,8,8,8)]
   900  19.4301896825  19.4301896825  19.4301896825    7[6-(6,8),7-(6,25),25-(7,7,8,8,8)]
   901  15.8276720258  15.8276720258  15.8276720258    7[6-(1,6),6-(1,6),25-(7,7,8,8,8)]
   902  12.0875261948  12.0875261948  12.0875261948    7[6-(6,8),7-(6,25),25-(7,7,8,8,8)]
   903  11.2668957259  11.2668957259  11.2668957259    7[6-(6,8),7-(6,25),25-(7,8,8,8)]
   904  9.58778264219  9.58778264219  9.58778264219    7[6-(1,6),6-(1,6),25-(7,7,8,8,8)]
   905  21.8267084703  21.8267084703  21.8267084703    7[6-(6,8),7-(6,25),25-(7,8,8,8)]
   906  22.5337926832  22.5337926832  22.5337926832    7[6-(6,8),7-(6,25),25-(7,7,8,8,8)]
   907   22.883033987   22.883033987   22.883033987    7[6-(6,8),7-(6,25),25-(7,7,8,8,8)]
   908  23.7311915152  23.7311915152  23.7311915152    7[6-(6,8),7-(6,25),25-(7,7,8,8,8)]
   909  20.1286739631  20.1286739631  20.1286739631    7[6-(1,6),6-(1,6),25-(7,7,8,8,8)]
   910  24.9905244446  24.9905244446  24.9905244446    7[6-(6,8),7-(6,25),25-(7,7,8,8,8)]
   911  24.1698936967  24.1698936967  24.1698936967    7[6-(6,8),7-(6,25),25-(7,8,8,8)]
   912  13.8887845269  13.8887845269  13.8887845269    7[6-(1,6),6-(1,6),25-(7,7,8,8,8)]
   913  21.8267034597  21.8267034597  21.8267034597    7[6-(6,8),7-(6,25),25-(7,8,8,8)]
   914  22.5337880468  22.5337880468  22.5337880468    7[6-(6,8),7-(6,25),25-(7,7,8,8,8)]
   915   14.281035033   14.281035033   14.281035033    7[6-(6,8),7-(6,25),25-(7,7,8,8,8)]
   916  15.1291919048  15.1291919048  15.1291919048    7[6-(6,8),7-(6,25),25-(7,7,8,8)]
   917  11.5266742569  11.5266742569  11.5266742569    7[6-(1,6),6-(1,6),25-(7,7,8,8,8)]
   918  16.3885245754  16.3885245754  16.3885245754    7[6-(6,8),7-(6,25),25-(7,7,8,8,8)]
   919  15.5678937233  15.5678937233  15.5678937233    7[6-(6,8),7-(6,25),25-(7,8,8,8)]
   920  22.4907820931  22.4907820931  22.4907820931    7[6-(1,6),6-(1,6),25-(7,7,8,8,8)]
   921  25.4842759528  25.4842759528  25.4842759528    7[6-(6,8),7-(6,25),25-(7,8,8,8)]
   922  24.7771918586  24.7771918586  24.7771918586    7[6-(6,8),7-(6,25),25-(7,7,8,8,8)]
   923  24.4279516276  24.4279516276  24.4279516276    7[6-(6,8),7-(6,25),25-(7,7,8,8,8)]
   924  23.5797944825  23.5797944825  23.5797944825    7[6-(6,8),7-(6,25),25-(7,7,8,8,8)]
   925  27.1823120258  27.1823120258  27.1823120258    7[6-(1,6),6-(1,6),25-(7,7,8,8,8)]
   926  13.7184653948  13.7184653948  13.7184653948    7[6-(6,8),7-(6,25),25-(7,7,8,8,8)]
   927  14.5390965259  14.5390965259  14.5390965259    7[6-(6,8),7-(6,25),25-(7,8,8,8)]
   928  16.2182042422  16.2182042422  16.2182042422    7[6-(1,6),6-(1,6),25-(7,7,8,8,8)]
   929  25.4842767772  25.4842767772  25.4842767772    7[6-(6,8),7-(6,25),25-(7,8,8,8)]
   930  24.7771920714  24.7771920714  24.7771920714    7[6-(6,8),7-(6,25),25-(7,7,8,8,8)]
   931  15.8259557924  15.8259557924  15.8259557924    7[6-(6,8),7-(6,25),25-(7,7,8,8,8)]
   932  14.9777985375  14.9777985375  14.9777985375    7[6-(6,8),7-(6,25),25-(7,7,8,8,8)]
   933  18.5803161942  18.5803161942  18.5803161942    7[6-(1,6),6-(1,6),25-(7,7,8,8,8)]
   934  22.3204620252  22.3204620252  22.3204620252    7[6-(6,8),7-(6,25),25-(7,7,8,8,8)]
   935  23.1410924941  23.1410924941  23.1410924941    7[6-(6,8),7-(6,25),25-(7,8,8,8)]
   936  24.8202055778  24.8202055778  24.8202055778    7[6-(1,6),6-(1,6),25-(7,7,8,8,8)]
   937  12.5812797497  12.5812797497  12.5812797497    7[6-(6,8),7-(6,25),25-(7,8,8,8)]
   938  11.8741955368  11.8741955368  11.8741955368    7[6-(6,8),7-(6,25),25-(7,7,8,8,8)]
   939   11.524954233   11.524954233   11.524954233    7[6-(6,8),7-(6,25),25-(7,7,8,8,8)]
   940  10.6767967048  10.6767967048  10.6767967048    7[6-(6,8),7-(6,25),25-(7,7,8,8,8)]
   941  14.2793142569  14.2793142569  14.2793142569    7[6-(1,6),6-(1,6),25-(7,7,8,8,8)]
   942  9.41746377538  9.41746377538  9.41746377538    7[6-(6,8),7-(6,25),25-(7,7,8,8,8)]
   943  10.2380945233  10.2380945233  10.2380945233    7[6-(6,8),7-(6,25),25-(7,8,8,8)]
   944  20.5192036931  20.5192036931  20.5192036931    7[6-(1,6),6-(1,6),25-(7,7,8,8,8)]
   945  12.5812847603  12.5812847603  12.5812847603    7[6-(6,8),7-(6,25),25-(7,8,8,8)]
   946  11.8742001732  11.8742001732  11.8742001732    7[6-(6,8),7-(6,25),25-(7,7,8,8,8)]
   947   20.126953187   20.126953187   20.126953187    7[6-(6,8),7-(6,25),25-(7,7,8,8,8)]
   948  19.2787963152  19.2787963152  19.2787963152    7[6-(6,8),7-(6,25),25-(7,7,8,8,8)]
   949  22.8813139631  22.8813139631  22.8813139631    7[6-(1,6),6-(1,6),25-(7,7,8,8,8)]
   950  18.0194636446  18.0194636446  18.0194636446    7[6-(6,8),7-(6,25),25-(7,7,8,8)]
   951  18.8400944967  18.8400944967  18.8400944967    7[6-(6),7-(6,25),25-(7,8,8,8)]
   952  11.9172061269  11.9172061269  11.9172061269    7[6-(1,6),6-(1,6),25-(7,7,8,8,8)]
   953  17.0646398916  17.0646398916  17.0646398916    8[6-(6,6),25-(7,7,8,8)]
   954  7.37087876635  7.37087876635  7.37087876635    8[6-(6,7),25-(7,7,7,8,8)]
   955  10.9572252659  10.9572252659  10.9572252659    8[6-(6,7),25-(7,7,8,8)]
   956  7.97577089121  7.97577089121  7.97577089121    8[6-(6,6),25-(7,7,7,8,8)]
   957  11.1850042539  11.1850042539  11.1850042539    8[6-(6,7),25-(7,7,7,8,8)]
   958  9.58468911775  9.58468911775  9.58468911775    8[6-(6,7),25-(7,7,7,8,8)]
   959  22.7092729238  22.7092729238  22.7092729238    8[6-(6,6),25-(7,7,7,8,8)]
   960   19.320084568   19.320084568   19.320084568    8[6-(6,7),25-(7,7,8,8)]
   961  21.0129576598  21.0129576598  21.0129576598    8[6-(6,7),25-(7,7,7,8,8)]
   962  8.46264352836  8.46264352836  8.46264352836    8[6-(6,6),25-(7,7,8,8)]
   963  7.37087886365  7.37087886365  7.37087886365    8[6-(6,7),25-(7,7,7,8,8)]
   964  10.9572240441  10.9572240441  10.9572240441    8[6-(6,7),25-(7,7,8,8)]
   965  7.97577201879  7.97577201879  7.97577201879    8[6-(6,6),25-(7,7,7,8,8)]
   966  19.7870010861  19.7870010861  19.7870010861    8[6-(6,7),25-(7,7,7,8,8)]
   967  18.1866840622  18.1866840622  18.1866840622    8[6-(6,7),25-(7,7,7,8,8)]
   968  14.1072752962  14.1072752962  14.1072752962    8[6-(6,6),25-(7,7,7,8,8)]
   969   10.718087652   10.718087652   10.718087652    8[6-(6,7),25-(7,7,8,8)]
   970  12.4109617602  12.4109617602  12.4109617602    8[6-(6,7),25-(7,7,7,8,8)]
   971  21.3656415488  21.3656415488  21.3656415488    8[6-(6,6),25-(7,7,8,8)]
   972  20.2738755612  20.2738755612  20.2738755612    8[6-(6,7),25-(7,7,7,8,8)]
   973  23.8602208998  23.8602208998  23.8602208998    8[6-(6,7),25-(7,7,8,8)]
   974  20.8787675602  20.8787675602  20.8787675602    8[6-(6,6),25-(7,7,7,8,8)]
   975  24.0880018765  24.0880018765  24.0880018765    8[6-(6,7),25-(7,7,7,8,8)]
   976  22.4876866237  22.4876866237  22.4876866237    8[6-(6,7),25-(7,7,7,8,8)]
   977  9.80627420023  9.80627420023  9.80627420023    8[6-(6,6),25-(7,7,7,8,8)]
   978  23.6210855333  23.6210855333  23.6210855333    8[6-(6,7),25-(7,7,8,8)]
   979  8.10996026413  8.10996026413  8.10996026413    8[6-(6,7),25-(7,7,7,8,8)]
   980  12.7636418712  12.7636418712  12.7636418712    8[6-(6,6),25-(7,7,8,8)]
   981  20.2738702888  20.2738702888  20.2738702888    8[6-(6,7),25-(7,7,7,8,8)]
   982  23.8602166302  23.8602166302  23.8602166302    8[6-(6,7),25-(7,7,8,8)]
   983  20.8787635698  20.8787635698  20.8787635698    8[6-(6,6),25-(7,7,7,8,8)]
   984  15.4860034635  15.4860034635  15.4860034635    8[6-(6,7),25-(7,7,7,8)]
   985  13.8856865563  13.8856865563  13.8856865563    8[6-(6,7),25-(7,7,7,8,8)]
   986  18.4082740198  18.4082740198  18.4082740198    8[6-(6,6),25-(7,7,7,8,8)]
   987  15.0190866867  15.0190866867  15.0190866867    8[6-(6,7),25-(7,7,8,8)]
   988  16.7119591559  16.7119591559  16.7119591559    8[6-(6,7),25-(7,7,7,8,8)]
   989  17.3433483284  17.3433483284  17.3433483284    8[6-(6,6),25-(7,7,8,8)]
   990  27.0371094537  27.0371094537  27.0371094537    8[6-(6,7),25-(7,7,7,8,8)]
   991  23.4507629541  23.4507629541  23.4507629541    8[6-(6,7),25-(7,7,8,8)]
   992  26.4322173288  26.4322173288  26.4322173288    8[6-(6,6),25-(7,7,7,8,8)]
   993  23.2229839661  23.2229839661  23.2229839661    8[6-(6,7),25-(7,7,7,8,8)]
   994  24.8232991022  24.8232991022  24.8232991022    8[6-(6,7),25-(7,7,7,8,8)]
   995  11.6987152962  11.6987152962  11.6987152962    8[6-(6,6),25-(7,7,7,8,8)]
   996   15.087903652   15.087903652   15.087903652    8[6-(6,7),25-(7,7,8,8)]
   997  13.3950305602  13.3950305602  13.3950305602    8[6-(6,7),25-(7,7,7,8,8)]
   998  25.9453446916  25.9453446916  25.9453446916    8[6-(6,6),25-(7,7,8,8)]
   999  27.0371093563  27.0371093563  27.0371093563    8[6-(6,7),25-(7,7,7,8,8)]
  1000  23.4507641759  23.4507641759  23.4507641759    8[6-(6,7),25-(7,7,8,8)]
  1001  26.4322162012  26.4322162012  26.4322162012    8[6-(6,6),25-(7,7,7,8,8)]
  1002  14.6209871339  14.6209871339  14.6209871339    8[6-(6,7),25-(7,7,7,8,8)]
  1003  16.2213041578  16.2213041578  16.2213041578    8[6-(6,7),25-(7,7,7,8,8)]
  1004  20.3007129238  20.3007129238  20.3007129238    8[6-(6,6),25-(7,7,7,8,8)]
  1005   23.689900568   23.689900568   23.689900568    8[6-(6,7),25-(7,7,8,8)]
  1006  21.9970264598  21.9970264598  21.9970264598    8[6-(6,7),25-(7,7,7,8,8)]
  1007  13.0423466712  13.0423466712  13.0423466712    8[6-(6,6),25-(7,7,8,8)]
  1008  14.1341126588  14.1341126588  14.1341126588    8[6-(6,7),25-(7,7,7,8,8)]
  1009  10.5477673202  10.5477673202  10.5477673202    8[6-(6,7),25-(7,7,8,8)]
  1010  13.5292206598  13.5292206598  13.5292206598    8[6-(6,6),25-(7,7,7,8,8)]
  1011  10.3199863435  10.3199863435  10.3199863435    8[6-(6,7),25-(7,7,7,8,8)]
  1012  11.9203015963  11.9203015963  11.9203015963    8[6-(6,7),25-(7,7,7,8,8)]
  1013  24.6017140198  24.6017140198  24.6017140198    8[6-(6,6),25-(7,7,7,8,8)]
  1014  10.7869026867  10.7869026867  10.7869026867    8[6-(6,7),25-(7,7,8,8)]
  1015  26.2980279559  26.2980279559  26.2980279559    8[6-(6,7),25-(7,7,7,8,8)]
  1016  21.6443463488  21.6443463488  21.6443463488    8[6-(6,6),25-(7,7,8,8)]
  1017  14.1341179312  14.1341179312  14.1341179312    8[6-(6,7),25-(7,7,7,8,8)]
  1018  10.5477715898  10.5477715898  10.5477715898    8[6-(6,7),25-(7,7,8,8)]
  1019  13.5292246502  13.5292246502  13.5292246502    8[6-(6,6),25-(7,7,7,8,8)]
  1020  18.9219847565  18.9219847565  18.9219847565    8[6-(6,7),25-(7,7,7,8,8)]
  1021  20.5223016637  20.5223016637  20.5223016637    8[6-(6,7),25-(7,7,7,8,8)]
  1022  15.9997142002  15.9997142002  15.9997142002    8[6-(6,6),25-(7,7,7,8)]
  1023  19.3889015333  19.3889015333  19.3889015333    8[6-(6,7),25-(7,7,8,8)]
