# Supplementary material for: A collection of forcefield precursors for metal–organic frameworks
Source: RSC Adv. 2019 Nov 13;9(63):36492–507. doi: 10.1039/c9ra07327b (PMC9075174; doi:10.1039/c9ra07327b)
Supplement: RA-009-C9RA07327B-s3290 [file RA-009-C9RA07327B-s3290.txt]

XALDOE_clean

17.4993    0.00000000    0.00000000
8.74968694    28.90158797    0.00000000
8.74968694    2.373e-05    28.90158797

     1  22.9473034594  22.9473034594  22.9473034594    25[7-(6,7),7-(6,7),8-(6),8-(6),8-(6)]
     2  22.0510770312  22.0510770312  22.0510770312    25[7-(6,6),7-(6,7),7-(6,7),8-(6),8-(6),8-(6)]
     3  26.5748260869  26.5748260869  26.5748260869    25[7-(6,6),7-(6,7),7-(6,7),8-(6),8-(6),8-(6)]
     4  14.1977470617  14.1977470617  14.1977470617    25[7-(6,7),7-(6,7),8-(6),8-(6),8-(6)]
     5  13.3014326948  13.3014326948  13.3014326948    25[7-(6,6),7-(6,7),7-(6,7),8-(6),8-(6),8-(6)]
     6  17.8251717251  17.8251717251  17.8251717251    25[7-(6,6),7-(6,7),7-(6,7),8-(6),8-(6),8-(6)]
     7  27.3221443687  27.3221443687  27.3221443687    25[7-(6,7),7-(6,7),8-(6),8-(6),8-(6)]
     8  17.6762394524  17.6762394524  17.6762394524    25[7-(6,6),7-(6,7),7-(6,7),8-(6),8-(6),8-(6)]
     9  13.4503590261  13.4503590261  13.4503590261    25[7-(6,6),7-(6,7),7-(6,7),8-(6),8-(6),8-(6)]
    10  18.5725561531  18.5725561531  18.5725561531    25[7-(6,7),7-(6,7),8-(6),8-(6),8-(6)]
    11  26.4259202736  26.4259202736  26.4259202736    25[7-(6,6),7-(6,7),7-(6,7),8-(6),8-(6),8-(6)]
    12  22.1999887859  22.1999887859  22.1999887859    25[7-(6,6),7-(6,7),7-(6,7),8-(6),8-(6),8-(6)]
    13  12.0512829237  12.0512829237  12.0512829237    25[7-(6,7),7-(6,7),8-(6),8-(6),8-(6)]
    14  12.9475968488  12.9475968488  12.9475968488    25[7-(6,6),7-(6,7),7-(6,7),8-(6),8-(6),8-(6)]
    15  8.42384779306  8.42384779306  8.42384779306    25[7-(6,6),7-(6,7),7-(6,7),8-(6),8-(6),8-(6)]
    16  20.8009268183  20.8009268183  20.8009268183    25[7-(6,7),7-(6,7),8-(6),8-(6),8-(6)]
    17  21.6972411852  21.6972411852  21.6972411852    25[7-(6,6),7-(6,7),7-(6,7),8-(6),8-(6),8-(6)]
    18  17.1735021549  17.1735021549  17.1735021549    25[7-(6,6),7-(6,7),7-(6,7),8-(6),8-(6),8-(6)]
    19  7.67652951127  7.67652951127  7.67652951127    25[7-(6,7),7-(6,7),8-(6),8-(6),8-(6)]
    20  17.3224344276  17.3224344276  17.3224344276    25[7-(6,6),7-(6,7),7-(6,7),8-(6),8-(6),8-(6)]
    21  21.5483148539  21.5483148539  21.5483148539    25[7-(6,6),7-(6,7),7-(6,7),8-(6),8-(6),8-(6)]
    22  16.4260302307  16.4260302307  16.4260302307    25[7-(6,7),7-(6,7),8-(6),8-(6),8-(6)]
    23  8.57275360637  8.57275360637  8.57275360637    25[7-(6,6),7-(6,7),7-(6,7),8-(6),8-(6),8-(6)]
    24  12.7986850941  12.7986850941  12.7986850941    25[7-(6,6),7-(6,7),7-(6,7),8-(6),8-(6)]
    25  19.8862431001  19.8862431001  19.8862431001    1[6-(6,6)]
    26  17.9473222042  17.9473222042  17.9473222042    1[6-(6,6)]
    27  17.3313460685  17.3313460685  17.3313460685    1[6-(6,6)]
    28  18.7732861943  18.7732861943  18.7732861943    1[6-(6,6)]
    29  33.4359804205  33.4359804205  33.4359804205    1[6-(1,6,6)]
    30   17.112633942   17.112633942   17.112633942    1[6-(1,6,6)]
    31  16.5999007801  16.5999007801  16.5999007801    1[6-(1,6,6)]
    32  17.0811310573  17.0811310573  17.0811310573    1[6-(1,6,6)]
    33  32.3107713893  32.3107713893  32.3107713893    1[6-(1,6,6)]
    34  31.8505401982  31.8505401982  31.8505401982    1[6-(1,6,6)]
    35  15.8964243618  15.8964243618  15.8964243618    1[6-(1,6,6)]
    36  15.4641920581  15.4641920581  15.4641920581    1[6-(1,6,6)]
    37  30.6675834991  30.6675834991  30.6675834991    1[6-(1,1,6)]
    38  31.1453138277  31.1453138277  31.1453138277    1[6-(1,1,6)]
    39   13.999497848   13.999497848   13.999497848    1[6-(1,1,6)]
    40  28.9771549387  28.9771549387  28.9771549387    1[6-(6,6)]
    41  29.4146345648  29.4146345648  29.4146345648    1[6-(6,6)]
    42  31.1068175028  31.1068175028  31.1068175028    1[6-(6,6)]
    43  23.7220793169  23.7220793169  23.7220793169    1[6-(6,6)]
    44  16.1431076115  16.1431076115  16.1431076115    1[6-(1,6,6)]
    45  25.4562714057  25.4562714057  25.4562714057    1[6-(1,6,6)]
    46  15.3976405049  15.3976405049  15.3976405049    1[6-(1,6,6)]
    47  14.1131902818  14.1131902818  14.1131902818    1[6-(1,6,6)]
    48   24.339817728   24.339817728   24.339817728    1[6-(1,6,6)]
    49  23.0396181792  23.0396181792  23.0396181792    1[6-(1,6,6)]
    50  23.0238739512  23.0238739512  23.0238739512    1[6-(1,6,6)]
    51  21.7201745645  21.7201745645  21.7201745645    1[6-(1,6,6)]
    52  21.9861618115  21.9861618115  21.9861618115    1[6-(1,1,6)]
    53  21.6571777864  21.6571777864  21.6571777864    1[6-(1,1,6)]
    54  23.1551169059  23.1551169059  23.1551169059    1[6-(1,1,6)]
    55  20.5057186378  20.5057186378  20.5057186378    1[6-(6,7)]
    56  19.3052690885  19.3052690885  19.3052690885    1[6-(6,6)]
    57  19.2755147892  19.2755147892  19.2755147892    1[6-(6,6)]
    58   20.526712508   20.526712508   20.526712508    1[6-(6,7)]
    59  18.4670511113  18.4670511113  18.4670511113    1[6-(1,6,6)]
    60  18.7155434542  18.7155434542  18.7155434542    1[6-(1,6,6)]
    61  10.6326106596  10.6326106596  10.6326106596    1[6-(6,6)]
    62  9.80489070354  9.80489070354  9.80489070354    1[6-(6,6)]
    63  7.92896352714  7.92896352714  7.92896352714    1[6-(6,6)]
    64  24.4028054189  24.4028054189  24.4028054189    1[6-(6,6)]
    65   23.471849478   23.471849478   23.471849478    1[6-(1,6,6)]
    66  15.8001214941  15.8001214941  15.8001214941    1[6-(1,6,6)]
    67  14.6031721076  14.6031721076  14.6031721076    1[6-(1,6,6)]
    68  22.2923993768  22.2923993768  22.2923993768    1[6-(1,6,6)]
    69  13.8472026579  13.8472026579  13.8472026579    1[6-(1,6,6)]
    70  13.0194833077  13.0194833077  13.0194833077    1[6-(1,6,6)]
    71  12.3790132497  12.3790132497  12.3790132497    1[6-(1,6,6)]
    72  11.5652933173  11.5652933173  11.5652933173    1[6-(1,6,6)]
    73  11.9170303629  11.9170303629  11.9170303629    1[6-(1,1,6)]
    74   11.050817052   11.050817052   11.050817052    1[6-(1,1,6)]
    75  10.5380848211  10.5380848211  10.5380848211    1[6-(1,1,6)]
    76  12.9302754283  12.9302754283  12.9302754283    1[6-(6,7)]
    77  14.3984643785  14.3984643785  14.3984643785    1[6-(6,6)]
    78  17.4293469064  17.4293469064  17.4293469064    1[6-(6,6)]
    79  15.8806610358  15.8806610358  15.8806610358    1[6-(6,7)]
    80   16.729369587   16.729369587   16.729369587    1[6-(1,6,6)]
    81  16.9831116682  16.9831116682  16.9831116682    1[6-(1,6,6)]
    82  11.1365898199  11.1365898199  11.1365898199    1[6-(6,6)]
    83  9.19766583577  9.19766583577  9.19766583577    1[6-(6,6)]
    84  8.58169125151  8.58169125151  8.58169125151    1[6-(6,6)]
    85  10.0236357657  10.0236357657  10.0236357657    1[6-(6,6)]
    86  15.9366554195  15.9366554195  15.9366554195    1[6-(1,6,6)]
    87   17.112607818   17.112607818   17.112607818    1[6-(1,6,6)]
    88  16.5998819999  16.5998819999  16.5998819999    1[6-(1,6,6)]
    89  17.0811132227  17.0811132227  17.0811132227    1[6-(1,6,6)]
    90  14.8114544707  14.8114544707  14.8114544707    1[6-(1,6,6)]
    91  14.3512224818  14.3512224818  14.3512224818    1[6-(1,6,6)]
    92  15.8964146982  15.8964146982  15.8964146982    1[6-(1,6,6)]
    93  15.4641815819  15.4641815819  15.4641815819    1[6-(1,6,6)]
    94  13.1682738209  13.1682738209  13.1682738209    1[6-(1,1,6)]
    95  13.6460052723  13.6460052723  13.6460052723    1[6-(1,1,6)]
    96   13.999492972   13.999492972   13.999492972    1[6-(1,1,6)]
    97  11.4778376213  11.4778376213  11.4778376213    1[6-(6,6)]
    98  11.9153229952  11.9153229952  11.9153229952    1[6-(6,6)]
    99  13.6075046772  13.6075046772  13.6075046772    1[6-(6,6)]
   100  14.9724467231  14.9724467231  14.9724467231    1[6-(6,6)]
   101  16.1431378285  16.1431378285  16.1431378285    1[6-(1,6,6)]
   102  16.7066158943  16.7066158943  16.7066158943    1[6-(1,6,6)]
   103  15.3976645751  15.3976645751  15.3976645751    1[6-(1,6,6)]
   104  14.1132175582  14.1132175582  14.1132175582    1[6-(1,6,6)]
   105   15.590158892   15.590158892   15.590158892    1[6-(1,6,6)]
   106  14.2899624608  14.2899624608  14.2899624608    1[6-(1,6,6)]
   107  14.2742079488  14.2742079488  14.2742079488    1[6-(1,6,6)]
   108  12.9705116355  12.9705116355  12.9705116355    1[6-(1,6,6)]
   109  13.2365031085  13.2365031085  13.2365031085    1[6-(1,1,6)]
   110  12.9075134536  12.9075134536  12.9075134536    1[6-(1,1,6)]
   111  14.4054544941  14.4054544941  14.4054544941    1[6-(1,1,6)]
   112  11.7560647222  11.7560647222  11.7560647222    1[6-(6,7)]
   113  10.5556103115  10.5556103115  10.5556103115    1[6-(6,6)]
   114  10.5258669908  10.5258669908  10.5258669908    1[6-(6,6)]
   115   11.777069172   11.777069172   11.777069172    1[6-(6,7)]
   116  9.71739534868  9.71739534868  9.71739534868    1[6-(1,6,6)]
   117  9.96588312579  9.96588312579  9.96588312579    1[6-(1,6,6)]
   118  19.3822625804  19.3822625804  19.3822625804    1[6-(6,6)]
   119  18.5545487565  18.5545487565  18.5545487565    1[6-(6,6)]
   120  16.6786260129  16.6786260129  16.6786260129    1[6-(6,6)]
   121  15.6531661611  15.6531661611  15.6531661611    1[6-(6,6)]
   122   14.722196582   14.722196582   14.722196582    1[6-(1,6,6)]
   123  15.8001513859  15.8001513859  15.8001513859    1[6-(1,6,6)]
   124  14.6031965324  14.6031965324  14.6031965324    1[6-(1,6,6)]
   125  13.5427410432  13.5427410432  13.5427410432    1[6-(1,6,6)]
   126  13.8472264621  13.8472264621  13.8472264621    1[6-(1,6,6)]
   127  13.0195120323  13.0195120323  13.0195120323    1[6-(1,6,6)]
   128  12.3790333303  12.3790333303  12.3790333303    1[6-(1,6,6)]
   129  11.5653183627  11.5653183627  11.5653183627    1[6-(1,6,6)]
   130  11.9170531771  11.9170531771  11.9170531771    1[6-(1,1,6)]
   131   11.050835788   11.050835788   11.050835788    1[6-(1,1,6)]
   132  10.5381090389  10.5381090389  10.5381090389    1[6-(1,1,6)]
   133  21.6799139917  21.6799139917  21.6799139917    1[6-(6,7)]
   134  23.1481075815  23.1481075815  23.1481075815    1[6-(6,6)]
   135  8.67968257364  8.67968257364  8.67968257364    1[6-(6,6)]
   136  7.13099234418  7.13099234418  7.13099234418    1[6-(6,7)]
   137   25.479015893   25.479015893   25.479015893    1[6-(1,6,6)]
   138  8.23345351182  8.23345351182  8.23345351182    1[6-(1,6,6)]
   139  24.2610760866  24.2610760866  24.2610760866    1[6-(6,6)]
   140  22.3221552498  22.3221552498  22.3221552498    1[6-(6,6)]
   141  21.7061838867  21.7061838867  21.7061838867    1[6-(6,6)]
   142  23.1481286521  23.1481286521  23.1481286521    1[6-(6,6)]
   143  20.3114578418  20.3114578418  20.3114578418    1[6-(1,6,6)]
   144  21.4874089178  21.4874089178  21.4874089178    1[6-(1,6,6)]
   145  20.9746773518  20.9746773518  20.9746773518    1[6-(1,6,6)]
   146  21.4559108132  21.4559108132  21.4559108132    1[6-(1,6,6)]
   147  19.1862528074  19.1862528074  19.1862528074    1[6-(1,6,6)]
   148  18.7260184839  18.7260184839  18.7260184839    1[6-(1,6,6)]
   149  20.2712082992  20.2712082992  20.2712082992    1[6-(1,6,6)]
   150  19.8389728409  19.8389728409  19.8389728409    1[6-(1,6,6)]
   151  17.5430658556  17.5430658556  17.5430658556    1[6-(1,1,6)]
   152  18.0207994496  18.0207994496  18.0207994496    1[6-(1,1,6)]
   153  18.3742831745  18.3742831745  18.3742831745    1[6-(1,1,6)]
   154  15.8526388762  15.8526388762  15.8526388762    1[6-(6,6)]
   155  16.2901243167  16.2901243167  16.2901243167    1[6-(6,6)]
   156  17.9823094341  17.9823094341  17.9823094341    1[6-(6,6)]
   157  19.3472544942  19.3472544942  19.3472544942    1[6-(6,6)]
   158   29.267637364   29.267637364   29.267637364    1[6-(1,6,6)]
   159  21.0814305289  21.0814305289  21.0814305289    1[6-(1,6,6)]
   160  28.5221696885  28.5221696885  28.5221696885    1[6-(1,6,6)]
   161  27.2377204406  27.2377204406  27.2377204406    1[6-(1,6,6)]
   162  19.9649788164  19.9649788164  19.9649788164    1[6-(1,6,6)]
   163  18.6647801984  18.6647801984  18.6647801984    1[6-(1,6,6)]
   164  18.6490315746  18.6490315746  18.6490315746    1[6-(1,6,6)]
   165  17.3453330523  17.3453330523  17.3453330523    1[6-(1,6,6)]
   166  17.6113260915  17.6113260915  17.6113260915    1[6-(1,1,6)]
   167  17.2823395914  17.2823395914  17.2823395914    1[6-(1,1,6)]
   168  18.7802800112  18.7802800112  18.7802800112    1[6-(1,1,6)]
   169  16.1308767489  16.1308767489  16.1308767489    1[6-(6,7)]
   170  14.9304274064  14.9304274064  14.9304274064    1[6-(6,6)]
   171  14.9006833025  14.9006833025  14.9006833025    1[6-(6,6)]
   172  16.1518805781  16.1518805781  16.1518805781    1[6-(6,7)]
   173  14.0922169871  14.0922169871  14.0922169871    1[6-(1,6,6)]
   174  14.3407053257  14.3407053257  14.3407053257    1[6-(1,6,6)]
   175  15.0074401589  15.0074401589  15.0074401589    1[6-(6,6)]
   176   14.179720816   14.179720816   14.179720816    1[6-(6,6)]
   177   12.303797016   12.303797016   12.303797016    1[6-(6,6)]
   178  11.2783416708  11.2783416708  11.2783416708    1[6-(6,6)]
   179  27.8466896161  27.8466896161  27.8466896161    1[6-(1,6,6)]
   180  28.9246470132  28.9246470132  28.9246470132    1[6-(1,6,6)]
   181  27.7276922335  27.7276922335  27.7276922335    1[6-(1,6,6)]
   182  26.6672340403  26.6672340403  26.6672340403    1[6-(1,6,6)]
   183  26.9717264926  26.9717264926  26.9717264926    1[6-(1,6,6)]
   184  26.1440094105  26.1440094105  26.1440094105    1[6-(1,6,6)]
   185  25.5035328215  25.5035328215  25.5035328215    1[6-(1,6,6)]
   186  24.6898150391  24.6898150391  24.6898150391    1[6-(1,6,6)]
   187  25.0415560003  25.0415560003  25.0415560003    1[6-(1,1,6)]
   188  24.1753393204  24.1753393204  24.1753393204    1[6-(1,1,6)]
   189  23.6626098674  23.6626098674  23.6626098674    1[6-(1,1,6)]
   190  8.55543878482  8.55543878482  8.55543878482    1[6-(6,7)]
   191  10.0236278163  10.0236278163  10.0236278163    1[6-(6,6)]
   192  13.0545095462  13.0545095462  13.0545095462    1[6-(6,6)]
   193  11.5058236535  11.5058236535  11.5058236535    1[6-(6,7)]
   194  12.3545343103  12.3545343103  12.3545343103    1[6-(1,6,6)]
   195  12.6082724093  12.6082724093  12.6082724093    1[6-(1,6,6)]
   196  15.5114068334  15.5114068334  15.5114068334    1[6-(6,6)]
   197  13.5724827902  13.5724827902  13.5724827902    1[6-(6,6)]
   198  12.9565034333  12.9565034333  12.9565034333    1[6-(6,6)]
   199  14.3984433079  14.3984433079  14.3984433079    1[6-(6,6)]
   200  20.3114541182  20.3114541182  20.3114541182    1[6-(1,6,6)]
   201  21.4874089622  21.4874089622  21.4874089622    1[6-(1,6,6)]
   202  20.9746815482  20.9746815482  20.9746815482    1[6-(1,6,6)]
   203  21.4559095868  21.4559095868  21.4559095868    1[6-(1,6,6)]
   204  19.1862491726  19.1862491726  19.1862491726    1[6-(1,6,6)]
   205  18.7260203161  18.7260203161  18.7260203161    1[6-(1,6,6)]
   206  20.2712068808  20.2712068808  20.2712068808    1[6-(1,6,6)]
   207  19.8389769191  19.8389769191  19.8389769191    1[6-(1,6,6)]
   208  17.5430675844  17.5430675844  17.5430675844    1[6-(1,1,6)]
   209  18.0207957704  18.0207957704  18.0207957704    1[6-(1,1,6)]
   210  18.3742837655  18.3742837655  18.3742837655    1[6-(1,1,6)]
   211  15.8526298038  15.8526298038  15.8526298038    1[6-(6,6)]
   212  16.2901093633  16.2901093633  16.2901093633    1[6-(6,6)]
   213  17.9822888659  17.9822888659  17.9822888659    1[6-(6,6)]
   214  28.0969215458  28.0969215458  28.0969215458    1[6-(6,6)]
   215   29.267631956   29.267631956   29.267631956    1[6-(1,6,6)]
   216  12.3318067711  12.3318067711  12.3318067711    1[6-(1,6,6)]
   217  28.5221592715  28.5221592715  28.5221592715    1[6-(1,6,6)]
   218  27.2377112794  27.2377112794  27.2377112794    1[6-(1,6,6)]
   219  11.2153478036  11.2153478036  11.2153478036    1[6-(1,6,6)]
   220  27.4144504416  27.4144504416  27.4144504416    1[6-(1,6,6)]
   221  27.3987003254  27.3987003254  27.3987003254    1[6-(1,6,6)]
   222  26.0950031477  26.0950031477  26.0950031477    1[6-(1,6,6)]
   223  26.3609888285  26.3609888285  26.3609888285    1[6-(1,1,6)]
   224  26.0320016486  26.0320016486  26.0320016486    1[6-(1,1,6)]
   225  27.5299413888  27.5299413888  27.5299413888    1[6-(1,1,6)]
   226  24.8805566111  24.8805566111  24.8805566111    1[6-(6,7)]
   227  23.6801019936  23.6801019936  23.6801019936    1[6-(6,6)]
   228  23.6503484775  23.6503484775  23.6503484775    1[6-(6,6)]
   229  24.9015511019  24.9015511019  24.9015511019    1[6-(6,7)]
   230  22.8418794729  22.8418794729  22.8418794729    1[6-(1,6,6)]
   231  23.0903712543  23.0903712543  23.0903712543    1[6-(1,6,6)]
   232  23.7570830811  23.7570830811  23.7570830811    1[6-(6,6)]
   233   22.929368644   22.929368644   22.929368644    1[6-(6,6)]
   234   21.053442524   21.053442524   21.053442524    1[6-(6,6)]
   235  20.0279799092  20.0279799092  20.0279799092    1[6-(6,6)]
   236  19.0970064439  19.0970064439  19.0970064439    1[6-(1,6,6)]
   237  28.9246497468  28.9246497468  28.9246497468    1[6-(1,6,6)]
   238  27.7277002865  27.7277002865  27.7277002865    1[6-(1,6,6)]
   239  17.9175563797  17.9175563797  17.9175563797    1[6-(1,6,6)]
   240  26.9717265074  26.9717265074  26.9717265074    1[6-(1,6,6)]
   241  26.1440098095  26.1440098095  26.1440098095    1[6-(1,6,6)]
   242  25.5035376385  25.5035376385  25.5035376385    1[6-(1,6,6)]
   243  24.6898205209  24.6898205209  24.6898205209    1[6-(1,6,6)]
   244  25.0415514197  25.0415514197  25.0415514197    1[6-(1,1,6)]
   245  24.1753373996  24.1753373996  24.1753373996    1[6-(1,1,6)]
   246  23.6626078726  23.6626078726  23.6626078726    1[6-(1,1,6)]
   247  17.3051006352  17.3051006352  17.3051006352    1[6-(6,7)]
   248  18.7732941437  18.7732941437  18.7732941437    1[6-(6,6)]
   249  21.8041699338  21.8041699338  21.8041699338    1[6-(6,6)]
   250  20.2554797265  20.2554797265  20.2554797265    1[6-(6,7)]
   251  21.1042011697  21.1042011697  21.1042011697    1[6-(1,6,6)]
   252  21.3579427707  21.3579427707  21.3579427707    1[6-(1,6,6)]
   253  15.1124307799  15.1124307799  15.1124307799    1[6-(6,6)]
   254  17.0513516758  17.0513516758  17.0513516758    1[6-(6,6)]
   255  17.6673278115  17.6673278115  17.6673278115    1[6-(6,6)]
   256  16.2253876857  16.2253876857  16.2253876857    1[6-(6,6)]
   257   1.5626934595   1.5626934595   1.5626934595    1[6-(1,6,6)]
   258   17.886039938   17.886039938   17.886039938    1[6-(1,6,6)]
   259  18.3987730999  18.3987730999  18.3987730999    1[6-(1,6,6)]
   260  17.9175428227  17.9175428227  17.9175428227    1[6-(1,6,6)]
   261  2.68790249074  2.68790249074  2.68790249074    1[6-(1,6,6)]
   262  3.14813368179  3.14813368179  3.14813368179    1[6-(1,6,6)]
   263  19.1022495182  19.1022495182  19.1022495182    1[6-(1,6,6)]
   264  19.5344818219  19.5344818219  19.5344818219    1[6-(1,6,6)]
   265  4.33109038086  4.33109038086  4.33109038086    1[6-(1,1,6)]
   266  3.85336005235  3.85336005235  3.85336005235    1[6-(1,1,6)]
   267   20.999176032   20.999176032   20.999176032    1[6-(1,1,6)]
   268  6.02151894126  6.02151894126  6.02151894126    1[6-(6,6)]
   269   5.5840393152   5.5840393152   5.5840393152    1[6-(6,6)]
   270  3.89185637722  3.89185637722  3.89185637722    1[6-(6,6)]
   271  11.2765945631  11.2765945631  11.2765945631    1[6-(6,6)]
   272  18.8555662685  18.8555662685  18.8555662685    1[6-(1,6,6)]
   273  9.54240247428  9.54240247428  9.54240247428    1[6-(1,6,6)]
   274  19.6010333751  19.6010333751  19.6010333751    1[6-(1,6,6)]
   275  20.8854835982  20.8854835982  20.8854835982    1[6-(1,6,6)]
   276   10.658856152   10.658856152   10.658856152    1[6-(1,6,6)]
   277  11.9590557008  11.9590557008  11.9590557008    1[6-(1,6,6)]
   278  11.9747999288  11.9747999288  11.9747999288    1[6-(1,6,6)]
   279  13.2784993155  13.2784993155  13.2784993155    1[6-(1,6,6)]
   280  13.0125120685  13.0125120685  13.0125120685    1[6-(1,1,6)]
   281  13.3414960936  13.3414960936  13.3414960936    1[6-(1,1,6)]
   282  11.8435569741  11.8435569741  11.8435569741    1[6-(1,1,6)]
   283  14.4929552422  14.4929552422  14.4929552422    1[6-(6,7)]
   284  15.6934047915  15.6934047915  15.6934047915    1[6-(6,6)]
   285  15.7231590908  15.7231590908  15.7231590908    1[6-(6,6)]
   286   14.471961372   14.471961372   14.471961372    1[6-(6,7)]
   287  16.5316227687  16.5316227687  16.5316227687    1[6-(1,6,6)]
   288  16.2831304258  16.2831304258  16.2831304258    1[6-(1,6,6)]
   289  24.3660632204  24.3660632204  24.3660632204    1[6-(6,6)]
   290  25.1937831765  25.1937831765  25.1937831765    1[6-(6,6)]
   291  27.0697103529  27.0697103529  27.0697103529    1[6-(6,6)]
   292  10.5958684611  10.5958684611  10.5958684611    1[6-(6,6)]
   293   11.526824402   11.526824402   11.526824402    1[6-(1,6,6)]
   294  19.1985523859  19.1985523859  19.1985523859    1[6-(1,6,6)]
   295  20.3955017724  20.3955017724  20.3955017724    1[6-(1,6,6)]
   296  12.7062745032  12.7062745032  12.7062745032    1[6-(1,6,6)]
   297  21.1514712221  21.1514712221  21.1514712221    1[6-(1,6,6)]
   298  21.9791905723  21.9791905723  21.9791905723    1[6-(1,6,6)]
   299  22.6196606303  22.6196606303  22.6196606303    1[6-(1,6,6)]
   300  23.4333805627  23.4333805627  23.4333805627    1[6-(1,6,6)]
   301  23.0816435171  23.0816435171  23.0816435171    1[6-(1,1,6)]
   302   23.947856828   23.947856828   23.947856828    1[6-(1,1,6)]
   303  24.4605890589  24.4605890589  24.4605890589    1[6-(1,1,6)]
   304  22.0683984517  22.0683984517  22.0683984517    1[6-(6,7)]
   305  20.6002095015  20.6002095015  20.6002095015    1[6-(6,6)]
   306  17.5693269736  17.5693269736  17.5693269736    1[6-(6,6)]
   307  19.1180128442  19.1180128442  19.1180128442    1[6-(6,7)]
   308   18.269304293   18.269304293   18.269304293    1[6-(1,6,6)]
   309  18.0155622118  18.0155622118  18.0155622118    1[6-(1,6,6)]
   310  23.8620840601  23.8620840601  23.8620840601    1[6-(6,6)]
   311  25.8010080442  25.8010080442  25.8010080442    1[6-(6,6)]
   312  26.4169826285  26.4169826285  26.4169826285    1[6-(6,6)]
   313  24.9750381143  24.9750381143  24.9750381143    1[6-(6,6)]
   314  19.0620184605  19.0620184605  19.0620184605    1[6-(1,6,6)]
   315   17.886066062   17.886066062   17.886066062    1[6-(1,6,6)]
   316  18.3987918801  18.3987918801  18.3987918801    1[6-(1,6,6)]
   317  17.9175606573  17.9175606573  17.9175606573    1[6-(1,6,6)]
   318  20.1872194093  20.1872194093  20.1872194093    1[6-(1,6,6)]
   319  20.6474513982  20.6474513982  20.6474513982    1[6-(1,6,6)]
   320  19.1022591818  19.1022591818  19.1022591818    1[6-(1,6,6)]
   321  19.5344922981  19.5344922981  19.5344922981    1[6-(1,6,6)]
   322  21.8304000591  21.8304000591  21.8304000591    1[6-(1,1,6)]
   323  21.3526686077  21.3526686077  21.3526686077    1[6-(1,1,6)]
   324   20.999180908   20.999180908   20.999180908    1[6-(1,1,6)]
   325  23.5208362587  23.5208362587  23.5208362587    1[6-(6,6)]
   326  23.0833508848  23.0833508848  23.0833508848    1[6-(6,6)]
   327  21.3911692028  21.3911692028  21.3911692028    1[6-(6,6)]
   328  20.0262271569  20.0262271569  20.0262271569    1[6-(6,6)]
   329  18.8555360515  18.8555360515  18.8555360515    1[6-(1,6,6)]
   330  18.2920579857  18.2920579857  18.2920579857    1[6-(1,6,6)]
   331  19.6010093049  19.6010093049  19.6010093049    1[6-(1,6,6)]
   332  20.8854563218  20.8854563218  20.8854563218    1[6-(1,6,6)]
   333   19.408514988   19.408514988   19.408514988    1[6-(1,6,6)]
   334  20.7087114192  20.7087114192  20.7087114192    1[6-(1,6,6)]
   335  20.7244659312  20.7244659312  20.7244659312    1[6-(1,6,6)]
   336  22.0281622445  22.0281622445  22.0281622445    1[6-(1,6,6)]
   337  21.7621707715  21.7621707715  21.7621707715    1[6-(1,1,6)]
   338  22.0911604264  22.0911604264  22.0911604264    1[6-(1,1,6)]
   339  20.5932193859  20.5932193859  20.5932193859    1[6-(1,1,6)]
   340  23.2426091578  23.2426091578  23.2426091578    1[6-(6,7)]
   341  24.4430635685  24.4430635685  24.4430635685    1[6-(6,6)]
   342  24.4728068892  24.4728068892  24.4728068892    1[6-(6,6)]
   343   23.221604708   23.221604708   23.221604708    1[6-(6,7)]
   344  25.2812785313  25.2812785313  25.2812785313    1[6-(1,6,6)]
   345  25.0327907542  25.0327907542  25.0327907542    1[6-(1,6,6)]
   346  15.6164112996  15.6164112996  15.6164112996    1[6-(6,6)]
   347  16.4441251235  16.4441251235  16.4441251235    1[6-(6,6)]
   348  18.3200478671  18.3200478671  18.3200478671    1[6-(6,6)]
   349  19.3455077189  19.3455077189  19.3455077189    1[6-(6,6)]
   350   20.276477298   20.276477298   20.276477298    1[6-(1,6,6)]
   351  19.1985224941  19.1985224941  19.1985224941    1[6-(1,6,6)]
   352  20.3954773476  20.3954773476  20.3954773476    1[6-(1,6,6)]
   353  21.4559328368  21.4559328368  21.4559328368    1[6-(1,6,6)]
   354  21.1514474179  21.1514474179  21.1514474179    1[6-(1,6,6)]
   355  21.9791618477  21.9791618477  21.9791618477    1[6-(1,6,6)]
   356  22.6196405497  22.6196405497  22.6196405497    1[6-(1,6,6)]
   357  23.4333555173  23.4333555173  23.4333555173    1[6-(1,6,6)]
   358  23.0816207029  23.0816207029  23.0816207029    1[6-(1,1,6)]
   359   23.947838092   23.947838092   23.947838092    1[6-(1,1,6)]
   360  24.4605648411  24.4605648411  24.4605648411    1[6-(1,1,6)]
   361  13.3187598883  13.3187598883  13.3187598883    1[6-(6,7)]
   362  11.8505662985  11.8505662985  11.8505662985    1[6-(6,6)]
   363  26.3189913064  26.3189913064  26.3189913064    1[6-(6,6)]
   364  27.8676815358  27.8676815358  27.8676815358    1[6-(6,7)]
   365    9.519657987    9.519657987    9.519657987    1[6-(1,6,6)]
   366  26.7652203682  26.7652203682  26.7652203682    1[6-(1,6,6)]
   367  10.7375977934  10.7375977934  10.7375977934    1[6-(6,6)]
   368  12.6765186302  12.6765186302  12.6765186302    1[6-(6,6)]
   369  13.2924899933  13.2924899933  13.2924899933    1[6-(6,6)]
   370  11.8505452279  11.8505452279  11.8505452279    1[6-(6,6)]
   371  14.6872160382  14.6872160382  14.6872160382    1[6-(1,6,6)]
   372  13.5112649622  13.5112649622  13.5112649622    1[6-(1,6,6)]
   373  14.0239965282  14.0239965282  14.0239965282    1[6-(1,6,6)]
   374  13.5427630668  13.5427630668  13.5427630668    1[6-(1,6,6)]
   375  15.8124210726  15.8124210726  15.8124210726    1[6-(1,6,6)]
   376  16.2726553961  16.2726553961  16.2726553961    1[6-(1,6,6)]
   377  14.7274655808  14.7274655808  14.7274655808    1[6-(1,6,6)]
   378  15.1597010391  15.1597010391  15.1597010391    1[6-(1,6,6)]
   379  17.4556080244  17.4556080244  17.4556080244    1[6-(1,1,6)]
   380  16.9778744304  16.9778744304  16.9778744304    1[6-(1,1,6)]
   381  16.6243907055  16.6243907055  16.6243907055    1[6-(1,1,6)]
   382  19.1460350038  19.1460350038  19.1460350038    1[6-(6,6)]
   383  18.7085495633  18.7085495633  18.7085495633    1[6-(6,6)]
   384  17.0163644459  17.0163644459  17.0163644459    1[6-(6,6)]
   385  15.6514193858  15.6514193858  15.6514193858    1[6-(6,6)]
   386  5.73103651599  5.73103651599  5.73103651599    1[6-(1,6,6)]
   387  13.9172433511  13.9172433511  13.9172433511    1[6-(1,6,6)]
   388  6.47650419146  6.47650419146  6.47650419146    1[6-(1,6,6)]
   389  7.76095343944  7.76095343944  7.76095343944    1[6-(1,6,6)]
   390  15.0336950636  15.0336950636  15.0336950636    1[6-(1,6,6)]
   391  16.3338936816  16.3338936816  16.3338936816    1[6-(1,6,6)]
   392  16.3496423054  16.3496423054  16.3496423054    1[6-(1,6,6)]
   393  17.6533408277  17.6533408277  17.6533408277    1[6-(1,6,6)]
   394  17.3873477885  17.3873477885  17.3873477885    1[6-(1,1,6)]
   395  17.7163342886  17.7163342886  17.7163342886    1[6-(1,1,6)]
   396  16.2183938688  16.2183938688  16.2183938688    1[6-(1,1,6)]
   397  18.8677971311  18.8677971311  18.8677971311    1[6-(6,7)]
   398  20.0682464736  20.0682464736  20.0682464736    1[6-(6,6)]
   399  20.0979905775  20.0979905775  20.0979905775    1[6-(6,6)]
   400  18.8467933019  18.8467933019  18.8467933019    1[6-(6,7)]
   401  20.9064568929  20.9064568929  20.9064568929    1[6-(1,6,6)]
   402  20.6579685543  20.6579685543  20.6579685543    1[6-(1,6,6)]
   403  19.9912337211  19.9912337211  19.9912337211    1[6-(6,6)]
   404   20.818953064   20.818953064   20.818953064    1[6-(6,6)]
   405   22.694876864   22.694876864   22.694876864    1[6-(6,6)]
   406  23.7203322092  23.7203322092  23.7203322092    1[6-(6,6)]
   407  7.15198426394  7.15198426394  7.15198426394    1[6-(1,6,6)]
   408  6.07402686678  6.07402686678  6.07402686678    1[6-(1,6,6)]
   409  7.27098164646  7.27098164646  7.27098164646    1[6-(1,6,6)]
   410  8.33143983966  8.33143983966  8.33143983966    1[6-(1,6,6)]
   411  8.02694738739  8.02694738739  8.02694738739    1[6-(1,6,6)]
   412  8.85466446948  8.85466446948  8.85466446948    1[6-(1,6,6)]
   413  9.49514105849  9.49514105849  9.49514105849    1[6-(1,6,6)]
   414  10.3088588409  10.3088588409  10.3088588409    1[6-(1,6,6)]
   415  9.95711787972  9.95711787972  9.95711787972    1[6-(1,1,6)]
   416  10.8233345596  10.8233345596  10.8233345596    1[6-(1,1,6)]
   417  11.3360640126  11.3360640126  11.3360640126    1[6-(1,1,6)]
   418  26.4432350952  26.4432350952  26.4432350952    1[6-(6,7)]
   419  24.9750460637  24.9750460637  24.9750460637    1[6-(6,6)]
   420  21.9441643338  21.9441643338  21.9441643338    1[6-(6,6)]
   421  23.4928502265  23.4928502265  23.4928502265    1[6-(6,7)]
   422  22.6441395697  22.6441395697  22.6441395697    1[6-(1,6,6)]
   423  22.3904014707  22.3904014707  22.3904014707    1[6-(1,6,6)]
   424  19.4872670466  19.4872670466  19.4872670466    1[6-(6,6)]
   425  21.4261910898  21.4261910898  21.4261910898    1[6-(6,6)]
   426  22.0421704467  22.0421704467  22.0421704467    1[6-(6,6)]
   427  20.6002305721  20.6002305721  20.6002305721    1[6-(6,6)]
   428  14.6872197618  14.6872197618  14.6872197618    1[6-(1,6,6)]
   429  13.5112649178  13.5112649178  13.5112649178    1[6-(1,6,6)]
   430  14.0239923318  14.0239923318  14.0239923318    1[6-(1,6,6)]
   431  13.5427642932  13.5427642932  13.5427642932    1[6-(1,6,6)]
   432  15.8124247074  15.8124247074  15.8124247074    1[6-(1,6,6)]
   433  16.2726535639  16.2726535639  16.2726535639    1[6-(1,6,6)]
   434  14.7274669992  14.7274669992  14.7274669992    1[6-(1,6,6)]
   435  15.1596969609  15.1596969609  15.1596969609    1[6-(1,6,6)]
   436  17.4556062956  17.4556062956  17.4556062956    1[6-(1,1,6)]
   437  16.9778781096  16.9778781096  16.9778781096    1[6-(1,1,6)]
   438  16.6243901145  16.6243901145  16.6243901145    1[6-(1,1,6)]
   439  19.1460440762  19.1460440762  19.1460440762    1[6-(6,6)]
   440  18.7085645167  18.7085645167  18.7085645167    1[6-(6,6)]
   441  17.0163850141  17.0163850141  17.0163850141    1[6-(6,6)]
   442  6.90175233425  6.90175233425  6.90175233425    1[6-(6,6)]
   443  5.73104192401  5.73104192401  5.73104192401    1[6-(1,6,6)]
   444  22.6668671089  22.6668671089  22.6668671089    1[6-(1,6,6)]
   445  6.47651460854  6.47651460854  6.47651460854    1[6-(1,6,6)]
   446  7.76096260056  7.76096260056  7.76096260056    1[6-(1,6,6)]
   447  23.7833260764  23.7833260764  23.7833260764    1[6-(1,6,6)]
   448  7.58422343844  7.58422343844  7.58422343844    1[6-(1,6,6)]
   449  7.59997355463  7.59997355463  7.59997355463    1[6-(1,6,6)]
   450  8.90367073232  8.90367073232  8.90367073232    1[6-(1,6,6)]
   451  8.63768505154  8.63768505154  8.63768505154    1[6-(1,1,6)]
   452  8.96667223139  8.96667223139  8.96667223139    1[6-(1,1,6)]
   453  7.46873249124  7.46873249124  7.46873249124    1[6-(1,1,6)]
   454  10.1181172689  10.1181172689  10.1181172689    1[6-(6,7)]
   455  11.3185718864  11.3185718864  11.3185718864    1[6-(6,6)]
   456  11.3483254025  11.3483254025  11.3483254025    1[6-(6,6)]
   457  10.0971227781  10.0971227781  10.0971227781    1[6-(6,7)]
   458  12.1567944071  12.1567944071  12.1567944071    1[6-(1,6,6)]
   459  11.9083026257  11.9083026257  11.9083026257    1[6-(1,6,6)]
   460  11.2415907989  11.2415907989  11.2415907989    1[6-(6,6)]
   461   12.069305236   12.069305236   12.069305236    1[6-(6,6)]
   462   13.945231356   13.945231356   13.945231356    1[6-(6,6)]
   463  14.9706939708  14.9706939708  14.9706939708    1[6-(6,6)]
   464  15.9016674361  15.9016674361  15.9016674361    1[6-(1,6,6)]
   465  6.07402413322  6.07402413322  6.07402413322    1[6-(1,6,6)]
   466  7.27097359354  7.27097359354  7.27097359354    1[6-(1,6,6)]
   467  17.0811175003  17.0811175003  17.0811175003    1[6-(1,6,6)]
   468  8.02694737261  8.02694737261  8.02694737261    1[6-(1,6,6)]
   469  8.85466407052  8.85466407052  8.85466407052    1[6-(1,6,6)]
   470  9.49513624151  9.49513624151  9.49513624151    1[6-(1,6,6)]
   471  10.3088533591  10.3088533591  10.3088533591    1[6-(1,6,6)]
   472  9.95712246028  9.95712246028  9.95712246028    1[6-(1,1,6)]
   473  10.8233364804  10.8233364804  10.8233364804    1[6-(1,1,6)]
   474  11.3360660074  11.3360660074  11.3360660074    1[6-(1,1,6)]
   475  17.6935732448  17.6935732448  17.6935732448    1[6-(6,7)]
   476  16.2253797363  16.2253797363  16.2253797363    1[6-(6,6)]
   477  13.1945039462  13.1945039462  13.1945039462    1[6-(6,6)]
   478  14.7431941535  14.7431941535  14.7431941535    1[6-(6,7)]
   479  13.8944727103  13.8944727103  13.8944727103    1[6-(1,6,6)]
   480  13.6407311093  13.6407311093  13.6407311093    1[6-(1,6,6)]
   481  20.5162160989  20.5162160989  20.5162160989    6[6-(1,6),6-(6,6),8-(25)]
   482  19.6605017918  19.6605017918  19.6605017918    6[1-(0),6-(1,6),6-(6,8)]
   483  18.5125486345  18.5125486345  18.5125486345    6[1-(0),6-(1,6),6-(1,6)]
   484  18.1485627682  18.1485627682  18.1485627682    6[1-(0),6-(1,6),6-(1,6)]
   485  18.9990274199  18.9990274199  18.9990274199    6[1-(0),6-(1,6),6-(6,6)]
   486  20.1767293347  20.1767293347  20.1767293347    6[6-(1,6),6-(6,8),6-(7,8)]
   487   29.799805064   29.799805064   29.799805064    6[6-(6,6),7-(7,25),8-(25)]
   488  32.7417842164  32.7417842164  32.7417842164    6[6-(1,1,6),7-(7,25),8-(25)]
   489  16.2254186592  16.2254186592  16.2254186592    6[1-(0),1-(0),6-(1,1,6),6-(7,8)]
   490  16.3514109278  16.3514109278  16.3514109278    6[1-(0),1-(0),6-(1,1,6),6-(1,1,6)]
   491  15.0722106985  15.0722106985  15.0722106985    6[1-(0),1-(0),6-(1,1,6),6-(1,1,6)]
   492  15.1894533155  15.1894533155  15.1894533155    6[1-(0),1-(0),6-(1,1,1),6-(1,1,6)]
   493  31.3815542417  31.3815542417  31.3815542417    6[1-(0),1-(0),1-(0),6-(1,1,6)]
   494  30.4628478559  30.4628478559  30.4628478559    6[6-(1,6),6-(6,6),8-(25)]
   495  29.6893767014  29.6893767014  29.6893767014    6[1-(0),6-(1,6),6-(6,8)]
   496  29.9431148485  29.9431148485  29.9431148485    6[1-(0),6-(1,6),6-(1,6)]
   497  30.9563246664  30.9563246664  30.9563246664    6[1-(0),6-(1,6),6-(1,6)]
   498  31.7525448282  31.7525448282  31.7525448282    6[1-(0),6-(1,6),6-(6,6)]
   499  31.5355552643  31.5355552643  31.5355552643    6[6-(1,6),6-(6,8),6-(7,8)]
   500  23.6753598578  23.6753598578  23.6753598578    6[6-(6,6),7-(7,25),8-(25)]
   501  23.9350549857  23.9350549857  23.9350549857    6[6-(1,1,6),7-(7,25),8-(25)]
   502  24.6320545102  24.6320545102  24.6320545102    6[1-(0),1-(0),6-(1,1,6),6-(7,8)]
   503  23.7273426454  23.7273426454  23.7273426454    6[1-(0),1-(0),6-(1,1,6),6-(1,1,6)]
   504   23.471852485   23.471852485   23.471852485    6[1-(0),1-(0),6-(1,1,6),6-(1,1,6)]
   505  22.5846399269  22.5846399269  22.5846399269    6[1-(0),1-(0),6-(1,1,1),6-(1,1,6)]
   506  22.3238999498  22.3238999498  22.3238999498    6[1-(0),1-(0),1-(0),6-(1,1,6)]
   507  20.2607278172  20.2607278172  20.2607278172    6[1-(0),6-(1,6),7-(6,25)]
   508  19.5432579749  19.5432579749  19.5432579749    6[1-(0),6-(1,7),6-(6,6)]
   509  19.1775217442  19.1775217442  19.1775217442    6[6-(1,1,6),6-(1,6),6-(1,6)]
   510  19.5362550574  19.5362550574  19.5362550574    6[1-(0),6-(1,7),6-(6,6)]
   511  20.2659745331  20.2659745331  20.2659745331    6[1-(0),6-(1,6),7-(6,25)]
   512   18.362055923   18.362055923   18.362055923    6[1-(0),1-(0),6-(1,1,6),6-(6,6)]
   513  9.25191559256  9.25191559256  9.25191559256    6[6-(1,6),6-(6,6),8-(25)]
   514  9.86439050965  9.86439050965  9.86439050965    6[1-(0),6-(1,6),6-(6,8)]
   515  9.37265834669  9.37265834669  9.37265834669    6[1-(0),6-(1,6),6-(1,6)]
   516  8.26670127236  8.26670127236  8.26670127236    6[1-(0),6-(1,6),6-(1,6)]
   517  25.1605260287  25.1605260287  25.1605260287    6[1-(0),6-(1,6),6-(6,6)]
   518  25.6132347697  25.6132347697  25.6132347697    6[6-(1,6),6-(6,8),6-(7,8)]
   519  24.8962888742  24.8962888742  24.8962888742    6[6-(6,6),7-(7,25),8-(25)]
   520  24.7405493036  24.7405493036  24.7405493036    6[6-(1,1,6),7-(7,25),8-(25)]
   521  15.1911451766  15.1911451766  15.1911451766    6[1-(0),1-(0),6-(1,1,6),6-(7,8)]
   522  14.1359393629  14.1359393629  14.1359393629    6[1-(0),1-(0),6-(1,1,6),6-(1,1,6)]
   523  13.2784744253  13.2784744253  13.2784744253    6[1-(0),1-(0),6-(1,1,6),6-(1,1,6)]
   524  12.1375213582  12.1375213582  12.1375213582    6[1-(0),1-(0),6-(1,1,1),6-(1,1,6)]
   525  11.3290542228  11.3290542228  11.3290542228    6[1-(0),1-(0),1-(0),6-(1,1,6)]
   526  13.8629884101  13.8629884101  13.8629884101    6[1-(0),6-(1,6),7-(6,25)]
   527   14.729202383   14.729202383   14.729202383    6[1-(0),6-(1,7),6-(6,6)]
   528  16.0818987111  16.0818987111  16.0818987111    6[6-(1,1,6),6-(1,6),6-(1,6)]
   529  16.5036336105  16.5036336105  16.5036336105    6[1-(0),6-(1,7),6-(6,6)]
   530  15.5761719879  15.5761719879  15.5761719879    6[1-(0),6-(1,6),7-(6,25)]
   531  17.0548582574  17.0548582574  17.0548582574    6[1-(0),1-(0),6-(1,1,6),6-(6,6)]
   532  11.7665664211  11.7665664211  11.7665664211    6[6-(1,6),6-(6,6),8-(25)]
   533  10.9108491882  10.9108491882  10.9108491882    6[1-(0),6-(1,6),6-(6,8)]
   534  9.76289418547  9.76289418547  9.76289418547    6[1-(0),6-(1,6),6-(1,6)]
   535  9.39890917176  9.39890917176  9.39890917176    6[1-(0),6-(1,6),6-(1,6)]
   536  10.2493764801  10.2493764801  10.2493764801    6[1-(0),6-(1,6),6-(6,6)]
   537  11.4270803453  11.4270803453  11.4270803453    6[6-(1,6),6-(6,8),6-(7,8)]
   538   12.300471682   12.300471682   12.300471682    6[6-(6,6),7-(7,25),8-(25)]
   539  15.2424571616  15.2424571616  15.2424571616    6[6-(1,1,6),7-(7,25),8-(25)]
   540  16.2253940808  16.2253940808  16.2253940808    6[1-(0),1-(0),6-(1,1,6),6-(7,8)]
   541  16.3513917322  16.3513917322  16.3513917322    6[1-(0),1-(0),6-(1,1,6),6-(1,1,6)]
   542  15.0721943015  15.0721943015  15.0721943015    6[1-(0),1-(0),6-(1,1,6),6-(1,1,6)]
   543  15.1894423045  15.1894423045  15.1894423045    6[1-(0),1-(0),6-(1,1,1),6-(1,1,6)]
   544  13.8822459583  13.8822459583  13.8822459583    6[1-(0),1-(0),1-(0),6-(1,1,6)]
   545  12.9635258441  12.9635258441  12.9635258441    6[6-(1,6),6-(6,6),8-(25)]
   546  12.1900588786  12.1900588786  12.1900588786    6[1-(0),6-(1,6),6-(6,8)]
   547  12.4438004315  12.4438004315  12.4438004315    6[1-(0),6-(1,6),6-(1,6)]
   548  13.4570095536  13.4570095536  13.4570095536    6[1-(0),6-(1,6),6-(1,6)]
   549  14.2532256918  14.2532256918  14.2532256918    6[1-(0),6-(1,6),6-(6,6)]
   550  14.0362326157  14.0362326157  14.0362326157    6[6-(1,6),6-(6,8),6-(7,8)]
   551  14.9257199202  14.9257199202  14.9257199202    6[6-(6,6),7-(7,25),8-(25)]
   552  15.1854040163  15.1854040163  15.1854040163    6[6-(1,1,6),7-(7,25),8-(25)]
   553  15.8823987298  15.8823987298  15.8823987298    6[1-(0),1-(0),6-(1,1,6),6-(7,8)]
   554  14.9776829746  14.9776829746  14.9776829746    6[1-(0),1-(0),6-(1,1,6),6-(1,1,6)]
   555   14.722193575   14.722193575   14.722193575    6[1-(0),1-(0),6-(1,1,6),6-(1,1,6)]
   556  13.8349771131  13.8349771131  13.8349771131    6[1-(0),1-(0),6-(1,1,1),6-(1,1,6)]
   557  13.5742379502  13.5742379502  13.5742379502    6[1-(0),1-(0),1-(0),6-(1,1,6)]
   558  11.5110751428  11.5110751428  11.5110751428    6[1-(0),6-(1,6),7-(6,25)]
   559  10.7936023851  10.7936023851  10.7936023851    6[1-(0),6-(1,7),6-(6,6)]
   560  10.4278678758  10.4278678758  10.4278678758    6[6-(1,1,6),6-(1,6),6-(1,6)]
   561  10.7866058626  10.7866058626  10.7866058626    6[1-(0),6-(1,7),6-(6,6)]
   562  11.5163280069  11.5163280069  11.5163280069    6[1-(0),6-(1,6),7-(6,25)]
   563  9.61239893695  9.61239893695  9.61239893695    6[1-(0),1-(0),6-(1,1,6),6-(6,6)]
   564  18.0015681074  18.0015681074  18.0015681074    6[6-(1,6),6-(6,6),8-(25)]
   565  18.6140441904  18.6140441904  18.6140441904    6[1-(0),6-(1,6),6-(6,8)]
   566  18.1223156933  18.1223156933  18.1223156933    6[1-(0),6-(1,6),6-(1,6)]
   567  17.0163612476  17.0163612476  17.0163612476    6[1-(0),6-(1,6),6-(1,6)]
   568  16.4108849313  16.4108849313  16.4108849313    6[1-(0),6-(1,6),6-(6,6)]
   569  16.8635899723  16.8635899723  16.8635899723    6[6-(1,6),6-(6,8),6-(7,8)]
   570  16.1466432258  16.1466432258  16.1466432258    6[6-(6,6),7-(7,25),8-(25)]
   571  15.9908952564  15.9908952564  15.9908952564    6[6-(1,1,6),7-(7,25),8-(25)]
   572  15.1911764234  15.1911764234  15.1911764234    6[1-(0),1-(0),6-(1,1,6),6-(7,8)]
   573  14.1359666571  14.1359666571  14.1359666571    6[1-(0),1-(0),6-(1,1,6),6-(1,1,6)]
   574  13.2785001947  13.2785001947  13.2785001947    6[1-(0),1-(0),6-(1,1,6),6-(1,1,6)]
   575  12.1375445418  12.1375445418  12.1375445418    6[1-(0),1-(0),6-(1,1,1),6-(1,1,6)]
   576  11.3290763572  11.3290763572  11.3290763572    6[1-(0),1-(0),1-(0),6-(1,1,6)]
   577  22.6126263899  22.6126263899  22.6126263899    6[1-(0),6-(1,6),7-(6,25)]
   578   23.478843117   23.478843117   23.478843117    6[1-(0),6-(1,7),6-(6,6)]
   579  24.8315385689  24.8315385689  24.8315385689    6[6-(1,1,6),6-(1,6),6-(1,6)]
   580  7.75396992945  7.75396992945  7.75396992945    6[1-(0),6-(1,7),6-(6,6)]
   581  24.3258057521  24.3258057521  24.3258057521    6[1-(0),6-(1,6),7-(6,25)]
   582  8.30520118263  8.30520118263  8.30520118263    6[1-(0),1-(0),6-(1,1,6),6-(6,6)]
   583  24.8910539408  24.8910539408  24.8910539408    6[6-(1,6),6-(6,6),8-(25)]
   584  24.0353367493  24.0353367493  24.0353367493    6[1-(0),6-(1,6),6-(6,8)]
   585  22.8873836298  22.8873836298  22.8873836298    6[1-(0),6-(1,6),6-(1,6)]
   586  22.5234005716  22.5234005716  22.5234005716    6[1-(0),6-(1,6),6-(1,6)]
   587  23.3738679783  23.3738679783  23.3738679783    6[1-(0),6-(1,6),6-(6,6)]
   588  24.5515699847  24.5515699847  24.5515699847    6[6-(1,6),6-(6,8),6-(7,8)]
   589  16.6752748062  16.6752748062  16.6752748062    6[6-(6,6),7-(7,25),8-(25)]
   590  19.6172572766  19.6172572766  19.6172572766    6[6-(1,1,6),7-(7,25),8-(25)]
   591  20.6001945911  20.6001945911  20.6001945911    6[1-(0),1-(0),6-(1,1,6),6-(7,8)]
   592  20.7261890088  20.7261890088  20.7261890088    6[1-(0),1-(0),6-(1,1,6),6-(1,1,6)]
   593  19.4469906745  19.4469906745  19.4469906745    6[1-(0),1-(0),6-(1,1,6),6-(1,1,6)]
   594  19.5642355265  19.5642355265  19.5642355265    6[1-(0),1-(0),6-(1,1,1),6-(1,1,6)]
   595  18.2570382863  18.2570382863  18.2570382863    6[1-(0),1-(0),1-(0),6-(1,1,6)]
   596  17.3383303749  17.3383303749  17.3383303749    6[6-(1,6),6-(6,6),8-(25)]
   597  16.5648614922  16.5648614922  16.5648614922    6[1-(0),6-(1,6),6-(6,8)]
   598  16.8186030954  16.8186030954  16.8186030954    6[1-(0),6-(1,6),6-(1,6)]
   599  17.8318141996  17.8318141996  17.8318141996    6[1-(0),6-(1,6),6-(1,6)]
   600  18.6280321649  18.6280321649  18.6280321649    6[1-(0),6-(1,6),6-(6,6)]
   601  18.4110390917  18.4110390917  18.4110390917    6[6-(1,6),6-(6,8),6-(7,8)]
   602  19.3005284672  19.3005284672  19.3005284672    6[6-(6,6),7-(7,25),8-(25)]
   603  19.5602153301  19.5602153301  19.5602153301    6[6-(1,1,6),7-(7,25),8-(25)]
   604  20.2572125178  20.2572125178  20.2572125178    6[1-(0),1-(0),6-(1,1,6),6-(7,8)]
   605  19.3524997887  19.3524997887  19.3524997887    6[1-(0),1-(0),6-(1,1,6),6-(1,1,6)]
   606  19.0970126853  19.0970126853  19.0970126853    6[1-(0),1-(0),6-(1,1,6),6-(1,1,6)]
   607  18.2097993426  18.2097993426  18.2097993426    6[1-(0),1-(0),6-(1,1,1),6-(1,1,6)]
   608  17.9490623496  17.9490623496  17.9490623496    6[1-(0),1-(0),1-(0),6-(1,1,6)]
   609  15.8858880833  15.8858880833  15.8858880833    6[1-(0),6-(1,6),7-(6,25)]
   610  15.1684183503  15.1684183503  15.1684183503    6[1-(0),6-(1,7),6-(6,6)]
   611  14.8026852086  14.8026852086  14.8026852086    6[6-(1,1,6),6-(1,6),6-(1,6)]
   612  15.1614213787  15.1614213787  15.1614213787    6[1-(0),6-(1,7),6-(6,6)]
   613  15.8911405685  15.8911405685  15.8911405685    6[1-(0),6-(1,6),7-(6,25)]
   614   13.987219513   13.987219513   13.987219513    6[1-(0),1-(0),6-(1,1,6),6-(6,6)]
   615  13.6267480884  13.6267480884  13.6267480884    6[6-(1,6),6-(6,6),8-(25)]
   616   14.239221389   14.239221389   14.239221389    6[1-(0),6-(1,6),6-(6,8)]
   617  13.7474895932  13.7474895932  13.7474895932    6[1-(0),6-(1,6),6-(1,6)]
   618  12.6415345122  12.6415345122  12.6415345122    6[1-(0),6-(1,6),6-(1,6)]
   619  12.0360608865  12.0360608865  12.0360608865    6[1-(0),6-(1,6),6-(6,6)]
   620   12.488769312   12.488769312   12.488769312    6[6-(1,6),6-(6,8),6-(7,8)]
   621  11.7718252621  11.7718252621  11.7718252621    6[6-(6,6),7-(7,25),8-(25)]
   622  29.1153860047  29.1153860047  29.1153860047    6[6-(1,1,6),7-(7,25),8-(25)]
   623   28.315670135   28.315670135   28.315670135    6[1-(0),1-(0),6-(1,1,6),6-(7,8)]
   624  27.2604615855  27.2604615855  27.2604615855    6[1-(0),1-(0),6-(1,1,6),6-(1,1,6)]
   625  26.4029981566  26.4029981566  26.4029981566    6[1-(0),1-(0),6-(1,1,6),6-(1,1,6)]
   626   25.262043272   25.262043272   25.262043272    6[1-(0),1-(0),6-(1,1,1),6-(1,1,6)]
   627  24.4535781387  24.4535781387  24.4535781387    6[1-(0),1-(0),1-(0),6-(1,1,6)]
   628  9.48815162702  9.48815162702  9.48815162702    6[1-(0),6-(1,6),7-(6,25)]
   629  10.3543656169  10.3543656169  10.3543656169    6[1-(0),6-(1,7),6-(6,6)]
   630  11.7070616554  11.7070616554  11.7070616554    6[6-(1,1,6),6-(1,6),6-(1,6)]
   631  12.1287963797  12.1287963797  12.1287963797    6[1-(0),6-(1,7),6-(6,6)]
   632  11.2013347682  11.2013347682  11.2013347682    6[1-(0),6-(1,6),7-(6,25)]
   633  12.6800212415  12.6800212415  12.6800212415    6[1-(0),1-(0),6-(1,1,6),6-(6,6)]
   634  16.1413785792  16.1413785792  16.1413785792    6[6-(1,6),6-(6,6),8-(25)]
   635  15.2856642307  15.2856642307  15.2856642307    6[1-(0),6-(1,6),6-(6,8)]
   636  14.1377091902  14.1377091902  14.1377091902    6[1-(0),6-(1,6),6-(1,6)]
   637  13.7737213684  13.7737213684  13.7737213684    6[1-(0),6-(1,6),6-(1,6)]
   638  14.6241859217  14.6241859217  14.6241859217    6[1-(0),6-(1,6),6-(6,6)]
   639  15.8018896953  15.8018896953  15.8018896953    6[6-(1,6),6-(6,8),6-(7,8)]
   640  16.6752780598  16.6752780598  16.6752780598    6[6-(6,6),7-(7,25),8-(25)]
   641  19.6172602214  19.6172602214  19.6172602214    6[6-(1,1,6),7-(7,25),8-(25)]
   642  20.6001942689  20.6001942689  20.6001942689    6[1-(0),1-(0),6-(1,1,6),6-(7,8)]
   643  20.7261897712  20.7261897712  20.7261897712    6[1-(0),1-(0),6-(1,1,6),6-(1,1,6)]
   644  19.4469904455  19.4469904455  19.4469904455    6[1-(0),1-(0),6-(1,1,6),6-(1,1,6)]
   645  19.5642362135  19.5642362135  19.5642362135    6[1-(0),1-(0),6-(1,1,1),6-(1,1,6)]
   646  18.2570380337  18.2570380337  18.2570380337    6[1-(0),1-(0),1-(0),6-(1,1,6)]
   647  17.3383194451  17.3383194451  17.3383194451    6[6-(1,6),6-(6,6),8-(25)]
   648  16.5648502078  16.5648502078  16.5648502078    6[1-(0),6-(1,6),6-(6,8)]
   649  16.8185883046  16.8185883046  16.8185883046    6[1-(0),6-(1,6),6-(1,6)]
   650  17.8317961404  17.8317961404  17.8317961404    6[1-(0),6-(1,6),6-(1,6)]
   651  18.6280144751  18.6280144751  18.6280144751    6[1-(0),6-(1,6),6-(6,6)]
   652  18.4110249083  18.4110249083  18.4110249083    6[6-(1,6),6-(6,8),6-(7,8)]
   653  28.0502013108  28.0502013108  28.0502013108    6[6-(6,6),7-(7,25),8-(25)]
   654  28.3098936719  28.3098936719  28.3098936719    6[6-(1,1,6),7-(7,25),8-(25)]
   655  29.0068907222  29.0068907222  29.0068907222    6[1-(0),1-(0),6-(1,1,6),6-(7,8)]
   656  28.1021758314  28.1021758314  28.1021758314    6[1-(0),1-(0),6-(1,1,6),6-(1,1,6)]
   657  27.8466833747  27.8466833747  27.8466833747    6[1-(0),1-(0),6-(1,1,6),6-(1,1,6)]
   658  26.9594676974  26.9594676974  26.9594676974    6[1-(0),1-(0),6-(1,1,1),6-(1,1,6)]
   659  26.6987255504  26.6987255504  26.6987255504    6[1-(0),1-(0),1-(0),6-(1,1,6)]
   660  24.6355648767  24.6355648767  24.6355648767    6[1-(0),6-(1,6),7-(6,25)]
   661  23.9180920097  23.9180920097  23.9180920097    6[1-(0),6-(1,7),6-(6,6)]
   662  23.5523544114  23.5523544114  23.5523544114    6[6-(1,1,6),6-(1,6),6-(1,6)]
   663  23.9110895413  23.9110895413  23.9110895413    6[1-(0),6-(1,7),6-(6,6)]
   664  24.6408119715  24.6408119715  24.6408119715    6[1-(0),6-(1,6),7-(6,25)]
   665   22.736885347   22.736885347   22.736885347    6[1-(0),1-(0),6-(1,1,6),6-(6,6)]
   666  22.3763856116  22.3763856116  22.3763856116    6[6-(1,6),6-(6,6),8-(25)]
   667   22.988863311   22.988863311   22.988863311    6[1-(0),6-(1,6),6-(6,8)]
   668  22.4971344468  22.4971344468  22.4971344468    6[1-(0),6-(1,6),6-(1,6)]
   669  21.3911780078  21.3911780078  21.3911780078    6[1-(0),6-(1,6),6-(1,6)]
   670  20.7857000735  20.7857000735  20.7857000735    6[1-(0),6-(1,6),6-(6,6)]
   671    21.23840543    21.23840543    21.23840543    6[6-(1,6),6-(6,8),6-(7,8)]
   672  20.5214568379  20.5214568379  20.5214568379    6[6-(6,6),7-(7,25),8-(25)]
   673  20.3657085553  20.3657085553  20.3657085553    6[6-(1,1,6),7-(7,25),8-(25)]
   674   28.315675345   28.315675345   28.315675345    6[1-(0),1-(0),6-(1,1,6),6-(7,8)]
   675  27.2604683145  27.2604683145  27.2604683145    6[1-(0),1-(0),6-(1,1,6),6-(1,1,6)]
   676  26.4030003434  26.4030003434  26.4030003434    6[1-(0),1-(0),6-(1,1,6),6-(1,1,6)]
   677   25.262046508   25.262046508   25.262046508    6[1-(0),1-(0),6-(1,1,1),6-(1,1,6)]
   678  24.4535763213  24.4535763213  24.4535763213    6[1-(0),1-(0),1-(0),6-(1,1,6)]
   679   18.237813173   18.237813173   18.237813173    6[1-(0),6-(1,6),7-(6,25)]
   680  19.1040298831  19.1040298831  19.1040298831    6[1-(0),6-(1,7),6-(6,6)]
   681  20.4567256246  20.4567256246  20.4567256246    6[6-(1,1,6),6-(1,6),6-(1,6)]
   682  20.8784571603  20.8784571603  20.8784571603    6[1-(0),6-(1,7),6-(6,6)]
   683  19.9509929718  19.9509929718  19.9509929718    6[1-(0),6-(1,6),7-(6,25)]
   684  21.4296881985  21.4296881985  21.4296881985    6[1-(0),1-(0),6-(1,1,6),6-(6,6)]
   685  14.4824577811  14.4824577811  14.4824577811    6[6-(1,6),6-(6,6),8-(25)]
   686  15.3381720882  15.3381720882  15.3381720882    6[1-(0),6-(1,6),6-(6,8)]
   687  16.4861252455  16.4861252455  16.4861252455    6[1-(0),6-(1,6),6-(1,6)]
   688  16.8501111118  16.8501111118  16.8501111118    6[1-(0),6-(1,6),6-(1,6)]
   689  15.9996464601  15.9996464601  15.9996464601    6[1-(0),6-(1,6),6-(6,6)]
   690  14.8219445453  14.8219445453  14.8219445453    6[6-(1,6),6-(6,8),6-(7,8)]
   691  5.19886881603  5.19886881603  5.19886881603    6[6-(6,6),7-(7,25),8-(25)]
   692  2.25688966357  2.25688966357  2.25688966357    6[6-(1,1,6),7-(7,25),8-(25)]
   693  18.7732552208  18.7732552208  18.7732552208    6[1-(0),1-(0),6-(1,1,6),6-(7,8)]
   694  18.6472629522  18.6472629522  18.6472629522    6[1-(0),1-(0),6-(1,1,6),6-(1,1,6)]
   695  19.9264631815  19.9264631815  19.9264631815    6[1-(0),1-(0),6-(1,1,6),6-(1,1,6)]
   696  19.8092205645  19.8092205645  19.8092205645    6[1-(0),1-(0),6-(1,1,1),6-(1,1,6)]
   697  3.61711963829  3.61711963829  3.61711963829    6[1-(0),1-(0),1-(0),6-(1,1,6)]
   698   4.5358260241   4.5358260241   4.5358260241    6[6-(1,6),6-(6,6),8-(25)]
   699  5.30929717859  5.30929717859  5.30929717859    6[1-(0),6-(1,6),6-(6,8)]
   700  5.05555903153  5.05555903153  5.05555903153    6[1-(0),6-(1,6),6-(1,6)]
   701  4.04234921355  4.04234921355  4.04234921355    6[1-(0),6-(1,6),6-(1,6)]
   702   3.2461290518   3.2461290518   3.2461290518    6[1-(0),6-(1,6),6-(6,6)]
   703  3.46311861567  3.46311861567  3.46311861567    6[6-(1,6),6-(6,8),6-(7,8)]
   704  11.3233140222  11.3233140222  11.3233140222    6[6-(6,6),7-(7,25),8-(25)]
   705  11.0636188943  11.0636188943  11.0636188943    6[6-(1,1,6),7-(7,25),8-(25)]
   706  10.3666193698  10.3666193698  10.3666193698    6[1-(0),1-(0),6-(1,1,6),6-(7,8)]
   707  11.2713312346  11.2713312346  11.2713312346    6[1-(0),1-(0),6-(1,1,6),6-(1,1,6)]
   708   11.526821395   11.526821395   11.526821395    6[1-(0),1-(0),6-(1,1,6),6-(1,1,6)]
   709  12.4140339531  12.4140339531  12.4140339531    6[1-(0),1-(0),6-(1,1,1),6-(1,1,6)]
   710  12.6747739302  12.6747739302  12.6747739302    6[1-(0),1-(0),1-(0),6-(1,1,6)]
   711  14.7379460628  14.7379460628  14.7379460628    6[1-(0),6-(1,6),7-(6,25)]
   712  15.4554159051  15.4554159051  15.4554159051    6[1-(0),6-(1,7),6-(6,6)]
   713  15.8211521358  15.8211521358  15.8211521358    6[6-(1,1,6),6-(1,6),6-(1,6)]
   714  15.4624188226  15.4624188226  15.4624188226    6[1-(0),6-(1,7),6-(6,6)]
   715  14.7326993469  14.7326993469  14.7326993469    6[1-(0),6-(1,6),7-(6,25)]
   716   16.636617957   16.636617957   16.636617957    6[1-(0),1-(0),6-(1,1,6),6-(6,6)]
   717  25.7467582874  25.7467582874  25.7467582874    6[6-(1,6),6-(6,6),8-(25)]
   718  25.1342833704  25.1342833704  25.1342833704    6[1-(0),6-(1,6),6-(6,8)]
   719  25.6260155333  25.6260155333  25.6260155333    6[1-(0),6-(1,6),6-(1,6)]
   720  26.7319726076  26.7319726076  26.7319726076    6[1-(0),6-(1,6),6-(1,6)]
   721  9.83814785127  9.83814785127  9.83814785127    6[1-(0),6-(1,6),6-(6,6)]
   722  9.38543911031  9.38543911031  9.38543911031    6[6-(1,6),6-(6,8),6-(7,8)]
   723  10.1023850058  10.1023850058  10.1023850058    6[6-(6,6),7-(7,25),8-(25)]
   724  10.2581245764  10.2581245764  10.2581245764    6[6-(1,1,6),7-(7,25),8-(25)]
   725  19.8075287034  19.8075287034  19.8075287034    6[1-(0),1-(0),6-(1,1,6),6-(7,8)]
   726  20.8627345171  20.8627345171  20.8627345171    6[1-(0),1-(0),6-(1,1,6),6-(1,1,6)]
   727  21.7201994547  21.7201994547  21.7201994547    6[1-(0),1-(0),6-(1,1,6),6-(1,1,6)]
   728  22.8611525218  22.8611525218  22.8611525218    6[1-(0),1-(0),6-(1,1,1),6-(1,1,6)]
   729  23.6696196572  23.6696196572  23.6696196572    6[1-(0),1-(0),1-(0),6-(1,1,6)]
   730  21.1356854699  21.1356854699  21.1356854699    6[1-(0),6-(1,6),7-(6,25)]
   731   20.269471497   20.269471497   20.269471497    6[1-(0),6-(1,7),6-(6,6)]
   732  18.9167751689  18.9167751689  18.9167751689    6[6-(1,1,6),6-(1,6),6-(1,6)]
   733  18.4950402695  18.4950402695  18.4950402695    6[1-(0),6-(1,7),6-(6,6)]
   734  19.4225018921  19.4225018921  19.4225018921    6[1-(0),6-(1,6),7-(6,25)]
   735  17.9438156226  17.9438156226  17.9438156226    6[1-(0),1-(0),6-(1,1,6),6-(6,6)]
   736  23.2321074589  23.2321074589  23.2321074589    6[6-(1,6),6-(6,6),8-(25)]
   737  24.0878246918  24.0878246918  24.0878246918    6[1-(0),6-(1,6),6-(6,8)]
   738  25.2357796945  25.2357796945  25.2357796945    6[1-(0),6-(1,6),6-(1,6)]
   739  25.5997647082  25.5997647082  25.5997647082    6[1-(0),6-(1,6),6-(1,6)]
   740  24.7492973999  24.7492973999  24.7492973999    6[1-(0),6-(1,6),6-(6,6)]
   741  23.5715935347  23.5715935347  23.5715935347    6[6-(1,6),6-(6,8),6-(7,8)]
   742   22.698202198   22.698202198   22.698202198    6[6-(6,6),7-(7,25),8-(25)]
   743  19.7562167184  19.7562167184  19.7562167184    6[6-(1,1,6),7-(7,25),8-(25)]
   744  18.7732797992  18.7732797992  18.7732797992    6[1-(0),1-(0),6-(1,1,6),6-(7,8)]
   745  18.6472821478  18.6472821478  18.6472821478    6[1-(0),1-(0),6-(1,1,6),6-(1,1,6)]
   746  19.9264795785  19.9264795785  19.9264795785    6[1-(0),1-(0),6-(1,1,6),6-(1,1,6)]
   747  19.8092315755  19.8092315755  19.8092315755    6[1-(0),1-(0),6-(1,1,1),6-(1,1,6)]
   748  21.1164279217  21.1164279217  21.1164279217    6[1-(0),1-(0),1-(0),6-(1,1,6)]
   749  22.0351480359  22.0351480359  22.0351480359    6[6-(1,6),6-(6,6),8-(25)]
   750  22.8086150014  22.8086150014  22.8086150014    6[1-(0),6-(1,6),6-(6,8)]
   751  22.5548734485  22.5548734485  22.5548734485    6[1-(0),6-(1,6),6-(1,6)]
   752  21.5416643264  21.5416643264  21.5416643264    6[1-(0),6-(1,6),6-(1,6)]
   753  20.7454481882  20.7454481882  20.7454481882    6[1-(0),6-(1,6),6-(6,6)]
   754  20.9624412643  20.9624412643  20.9624412643    6[6-(1,6),6-(6,8),6-(7,8)]
   755  20.0729539598  20.0729539598  20.0729539598    6[6-(6,6),7-(7,25),8-(25)]
   756  19.8132698637  19.8132698637  19.8132698637    6[6-(1,1,6),7-(7,25),8-(25)]
   757  19.1162751502  19.1162751502  19.1162751502    6[1-(0),1-(0),6-(1,1,6),6-(7,8)]
   758  20.0209909054  20.0209909054  20.0209909054    6[1-(0),1-(0),6-(1,1,6),6-(1,1,6)]
   759   20.276480305   20.276480305   20.276480305    6[1-(0),1-(0),6-(1,1,6),6-(1,1,6)]
   760  21.1636967669  21.1636967669  21.1636967669    6[1-(0),1-(0),6-(1,1,1),6-(1,1,6)]
   761  21.4244359298  21.4244359298  21.4244359298    6[1-(0),1-(0),1-(0),6-(1,1,6)]
   762  23.4875987372  23.4875987372  23.4875987372    6[1-(0),6-(1,6),7-(6,25)]
   763  24.2050714949  24.2050714949  24.2050714949    6[1-(0),6-(1,7),6-(6,6)]
   764  24.5708060042  24.5708060042  24.5708060042    6[6-(1,1,6),6-(1,6),6-(1,6)]
   765  24.2120680174  24.2120680174  24.2120680174    6[1-(0),6-(1,7),6-(6,6)]
   766  23.4823458731  23.4823458731  23.4823458731    6[1-(0),6-(1,6),7-(6,25)]
   767   25.386274943   25.386274943   25.386274943    6[1-(0),1-(0),6-(1,1,6),6-(6,6)]
   768  16.9971057726  16.9971057726  16.9971057726    6[6-(1,6),6-(6,6),8-(25)]
   769  16.3846296896  16.3846296896  16.3846296896    6[1-(0),6-(1,6),6-(6,8)]
   770  16.8763581867  16.8763581867  16.8763581867    6[1-(0),6-(1,6),6-(1,6)]
   771  17.9823126324  17.9823126324  17.9823126324    6[1-(0),6-(1,6),6-(1,6)]
   772  18.5877889487  18.5877889487  18.5877889487    6[1-(0),6-(1,6),6-(6,6)]
   773  18.1350839077  18.1350839077  18.1350839077    6[6-(1,6),6-(6,8),6-(7,8)]
   774  18.8520306542  18.8520306542  18.8520306542    6[6-(6,6),7-(7,25),8-(25)]
   775  19.0077786236  19.0077786236  19.0077786236    6[6-(1,1,6),7-(7,25),8-(25)]
   776  19.8074974566  19.8074974566  19.8074974566    6[1-(0),1-(0),6-(1,1,6),6-(7,8)]
   777  20.8627072229  20.8627072229  20.8627072229    6[1-(0),1-(0),6-(1,1,6),6-(1,1,6)]
   778  21.7201736853  21.7201736853  21.7201736853    6[1-(0),1-(0),6-(1,1,6),6-(1,1,6)]
   779  22.8611293382  22.8611293382  22.8611293382    6[1-(0),1-(0),6-(1,1,1),6-(1,1,6)]
   780  23.6695975228  23.6695975228  23.6695975228    6[1-(0),1-(0),1-(0),6-(1,1,6)]
   781  12.3860474901  12.3860474901  12.3860474901    6[1-(0),6-(1,6),7-(6,25)]
   782   11.519830763   11.519830763   11.519830763    6[1-(0),6-(1,7),6-(6,6)]
   783  10.1671353111  10.1671353111  10.1671353111    6[6-(1,1,6),6-(1,6),6-(1,6)]
   784  27.2447039505  27.2447039505  27.2447039505    6[1-(0),6-(1,7),6-(6,6)]
   785  10.6728681279  10.6728681279  10.6728681279    6[1-(0),6-(1,6),7-(6,25)]
   786  26.6934726974  26.6934726974  26.6934726974    6[1-(0),1-(0),6-(1,1,6),6-(6,6)]
   787  10.1076199392  10.1076199392  10.1076199392    6[6-(1,6),6-(6,6),8-(25)]
   788  10.9633371307  10.9633371307  10.9633371307    6[1-(0),6-(1,6),6-(6,8)]
   789  12.1112902502  12.1112902502  12.1112902502    6[1-(0),6-(1,6),6-(1,6)]
   790  12.4752733084  12.4752733084  12.4752733084    6[1-(0),6-(1,6),6-(1,6)]
   791  11.6248059017  11.6248059017  11.6248059017    6[1-(0),6-(1,6),6-(6,6)]
   792  10.4471038953  10.4471038953  10.4471038953    6[6-(1,6),6-(6,8),6-(7,8)]
   793  18.3233990738  18.3233990738  18.3233990738    6[6-(6,6),7-(7,25),8-(25)]
   794  15.3814166034  15.3814166034  15.3814166034    6[6-(1,1,6),7-(7,25),8-(25)]
   795  14.3984792889  14.3984792889  14.3984792889    6[1-(0),1-(0),6-(1,1,6),6-(7,8)]
   796  14.2724848712  14.2724848712  14.2724848712    6[1-(0),1-(0),6-(1,1,6),6-(1,1,6)]
   797  15.5516832055  15.5516832055  15.5516832055    6[1-(0),1-(0),6-(1,1,6),6-(1,1,6)]
   798  15.4344383535  15.4344383535  15.4344383535    6[1-(0),1-(0),6-(1,1,1),6-(1,1,6)]
   799  16.7416355937  16.7416355937  16.7416355937    6[1-(0),1-(0),1-(0),6-(1,1,6)]
   800  17.6603435051  17.6603435051  17.6603435051    6[6-(1,6),6-(6,6),8-(25)]
   801  18.4338123878  18.4338123878  18.4338123878    6[1-(0),6-(1,6),6-(6,8)]
   802  18.1800707846  18.1800707846  18.1800707846    6[1-(0),6-(1,6),6-(1,6)]
   803  17.1668596804  17.1668596804  17.1668596804    6[1-(0),6-(1,6),6-(1,6)]
   804  16.3706417151  16.3706417151  16.3706417151    6[1-(0),6-(1,6),6-(6,6)]
   805  16.5876347883  16.5876347883  16.5876347883    6[6-(1,6),6-(6,8),6-(7,8)]
   806  15.6981454128  15.6981454128  15.6981454128    6[6-(6,6),7-(7,25),8-(25)]
   807  15.4384585499  15.4384585499  15.4384585499    6[6-(1,1,6),7-(7,25),8-(25)]
   808  14.7414613622  14.7414613622  14.7414613622    6[1-(0),1-(0),6-(1,1,6),6-(7,8)]
   809  15.6461740914  15.6461740914  15.6461740914    6[1-(0),1-(0),6-(1,1,6),6-(1,1,6)]
   810  15.9016611947  15.9016611947  15.9016611947    6[1-(0),1-(0),6-(1,1,6),6-(1,1,6)]
   811  16.7888745374  16.7888745374  16.7888745374    6[1-(0),1-(0),6-(1,1,1),6-(1,1,6)]
   812  17.0496115304  17.0496115304  17.0496115304    6[1-(0),1-(0),1-(0),6-(1,1,6)]
   813  19.1127857967  19.1127857967  19.1127857967    6[1-(0),6-(1,6),7-(6,25)]
   814  19.8302555297  19.8302555297  19.8302555297    6[1-(0),6-(1,7),6-(6,6)]
   815  20.1959886714  20.1959886714  20.1959886714    6[6-(1,1,6),6-(1,6),6-(1,6)]
   816  19.8372525013  19.8372525013  19.8372525013    6[1-(0),6-(1,7),6-(6,6)]
   817  19.1075333115  19.1075333115  19.1075333115    6[1-(0),6-(1,6),7-(6,25)]
   818   21.011454367   21.011454367   21.011454367    6[1-(0),1-(0),6-(1,1,6),6-(6,6)]
   819  21.3719257916  21.3719257916  21.3719257916    6[6-(1,6),6-(6,6),8-(25)]
   820   20.759452491   20.759452491   20.759452491    6[1-(0),6-(1,6),6-(6,8)]
   821  21.2511842868  21.2511842868  21.2511842868    6[1-(0),6-(1,6),6-(1,6)]
   822  22.3571393678  22.3571393678  22.3571393678    6[1-(0),6-(1,6),6-(1,6)]
   823  22.9626129935  22.9626129935  22.9626129935    6[1-(0),6-(1,6),6-(6,6)]
   824   22.509904568   22.509904568   22.509904568    6[6-(1,6),6-(6,8),6-(7,8)]
   825  23.2268486179  23.2268486179  23.2268486179    6[6-(6,6),7-(7,25),8-(25)]
   826  5.88328787531  5.88328787531  5.88328787531    6[6-(1,1,6),7-(7,25),8-(25)]
   827  6.68300374501  6.68300374501  6.68300374501    6[1-(0),1-(0),6-(1,1,6),6-(7,8)]
   828   7.7382122945   7.7382122945   7.7382122945    6[1-(0),1-(0),6-(1,1,6),6-(1,1,6)]
   829  8.59567572342  8.59567572342  8.59567572342    6[1-(0),1-(0),6-(1,1,6),6-(1,1,6)]
   830  9.73663060797  9.73663060797  9.73663060797    6[1-(0),1-(0),6-(1,1,1),6-(1,1,6)]
   831  10.5450957413  10.5450957413  10.5450957413    6[1-(0),1-(0),1-(0),6-(1,1,6)]
   832   25.510522253   25.510522253   25.510522253    6[1-(0),6-(1,6),7-(6,25)]
   833  24.6443082631  24.6443082631  24.6443082631    6[1-(0),6-(1,7),6-(6,6)]
   834  23.2916122246  23.2916122246  23.2916122246    6[6-(1,1,6),6-(1,6),6-(1,6)]
   835  22.8698775003  22.8698775003  22.8698775003    6[1-(0),6-(1,7),6-(6,6)]
   836  23.7973391118  23.7973391118  23.7973391118    6[1-(0),6-(1,6),7-(6,25)]
   837  22.3186526385  22.3186526385  22.3186526385    6[1-(0),1-(0),6-(1,1,6),6-(6,6)]
   838  18.8572953008  18.8572953008  18.8572953008    6[6-(1,6),6-(6,6),8-(25)]
   839  19.7130096493  19.7130096493  19.7130096493    6[1-(0),6-(1,6),6-(6,8)]
   840  20.8609646898  20.8609646898  20.8609646898    6[1-(0),6-(1,6),6-(1,6)]
   841  21.2249525116  21.2249525116  21.2249525116    6[1-(0),6-(1,6),6-(1,6)]
   842  20.3744879583  20.3744879583  20.3744879583    6[1-(0),6-(1,6),6-(6,6)]
   843  19.1967841847  19.1967841847  19.1967841847    6[6-(1,6),6-(6,8),6-(7,8)]
   844  18.3233958202  18.3233958202  18.3233958202    6[6-(6,6),7-(7,25),8-(25)]
   845  15.3814136586  15.3814136586  15.3814136586    6[6-(1,1,6),7-(7,25),8-(25)]
   846  14.3984796111  14.3984796111  14.3984796111    6[1-(0),1-(0),6-(1,1,6),6-(7,8)]
   847  14.2724841088  14.2724841088  14.2724841088    6[1-(0),1-(0),6-(1,1,6),6-(1,1,6)]
   848  15.5516834345  15.5516834345  15.5516834345    6[1-(0),1-(0),6-(1,1,6),6-(1,1,6)]
   849  15.4344376665  15.4344376665  15.4344376665    6[1-(0),1-(0),6-(1,1,1),6-(1,1,6)]
   850  16.7416358463  16.7416358463  16.7416358463    6[1-(0),1-(0),1-(0),6-(1,1,6)]
   851  17.6603544349  17.6603544349  17.6603544349    6[6-(1,6),6-(6,6),8-(25)]
   852  18.4338236722  18.4338236722  18.4338236722    6[1-(0),6-(1,6),6-(6,8)]
   853  18.1800855754  18.1800855754  18.1800855754    6[1-(0),6-(1,6),6-(1,6)]
   854  17.1668777396  17.1668777396  17.1668777396    6[1-(0),6-(1,6),6-(1,6)]
   855  16.3706594049  16.3706594049  16.3706594049    6[1-(0),6-(1,6),6-(6,6)]
   856  16.5876489717  16.5876489717  16.5876489717    6[6-(1,6),6-(6,8),6-(7,8)]
   857  6.94847256915  6.94847256915  6.94847256915    6[6-(6,6),7-(7,25),8-(25)]
   858  6.68878020808  6.68878020808  6.68878020808    6[6-(1,1,6),7-(7,25),8-(25)]
   859  5.99178315779  5.99178315779  5.99178315779    6[1-(0),1-(0),6-(1,1,6),6-(7,8)]
   860  6.89649804865  6.89649804865  6.89649804865    6[1-(0),1-(0),6-(1,1,6),6-(1,1,6)]
   861  7.15199050532  7.15199050532  7.15199050532    6[1-(0),1-(0),6-(1,1,6),6-(1,1,6)]
   862  8.03920618263  8.03920618263  8.03920618263    6[1-(0),1-(0),6-(1,1,1),6-(1,1,6)]
   863  8.29994832956  8.29994832956  8.29994832956    6[1-(0),1-(0),1-(0),6-(1,1,6)]
   864  10.3631090033  10.3631090033  10.3631090033    6[1-(0),6-(1,6),7-(6,25)]
   865  11.0805818703  11.0805818703  11.0805818703    6[1-(0),6-(1,7),6-(6,6)]
   866  11.4463194686  11.4463194686  11.4463194686    6[6-(1,1,6),6-(1,6),6-(1,6)]
   867  11.0875843387  11.0875843387  11.0875843387    6[1-(0),6-(1,7),6-(6,6)]
   868  10.3578619085  10.3578619085  10.3578619085    6[1-(0),6-(1,6),7-(6,25)]
   869   12.261788533   12.261788533   12.261788533    6[1-(0),1-(0),6-(1,1,6),6-(6,6)]
   870  12.6222882684  12.6222882684  12.6222882684    6[6-(1,6),6-(6,6),8-(25)]
   871   12.009810569   12.009810569   12.009810569    6[1-(0),6-(1,6),6-(6,8)]
   872  12.5015394332  12.5015394332  12.5015394332    6[1-(0),6-(1,6),6-(1,6)]
   873  13.6074958722  13.6074958722  13.6074958722    6[1-(0),6-(1,6),6-(1,6)]
   874  14.2129738065  14.2129738065  14.2129738065    6[1-(0),6-(1,6),6-(6,6)]
   875    13.76026845    13.76026845    13.76026845    6[6-(1,6),6-(6,8),6-(7,8)]
   876  14.4772170421  14.4772170421  14.4772170421    6[6-(6,6),7-(7,25),8-(25)]
   877  14.6329653247  14.6329653247  14.6329653247    6[6-(1,1,6),7-(7,25)]
   878  6.68299853499  6.68299853499  6.68299853499    6[1-(0),1-(0),6-(1,1,6),6-(7)]
   879   7.7382055655   7.7382055655   7.7382055655    6[1-(0),1-(0),6-(1,1,6),6-(1,1,6)]
   880  8.59567353658  8.59567353658  8.59567353658    6[1-(0),1-(0),6-(1,1,6),6-(1,1,6)]
   881  9.73662737203  9.73662737203  9.73662737203    6[1-(0),1-(0),6-(1,1,1),6-(1,1,6)]
   882  10.5450975587  10.5450975587  10.5450975587    6[1-(0),1-(0),1-(0),6-(1,1,6)]
   883   16.760860707   16.760860707   16.760860707    6[1-(0),6-(1,6),7-(6,25)]
   884  15.8946439969  15.8946439969  15.8946439969    6[1-(0),6-(1,7),6-(6,6)]
   885  14.5419482554  14.5419482554  14.5419482554    6[6-(1,1,6),6-(1,6),6-(1,6)]
   886  14.1202167197  14.1202167197  14.1202167197    6[1-(0),6-(1,7),6-(6,6)]
   887  15.0476809082  15.0476809082  15.0476809082    6[1-(0),6-(1,6),7-(6,25)]
   888  13.5689856815  13.5689856815  13.5689856815    6[1-(0),1-(0),6-(1,1,6),6-(6,6)]
   889  30.9332337542  30.9332337542  30.9332337542    7[6-(6,8),7-(6,25),25-(7,8,8,8)]
   890  31.7065267108  31.7065267108  31.7065267108    7[6-(6,8),7-(6,25),25-(7,7,8,8,8)]
   891  23.4237217021  23.4237217021  23.4237217021    7[6-(6,8),7-(6,25),25-(7,7,8,8,8)]
   892  24.2715648313  24.2715648313  24.2715648313    7[6-(6,8),7-(6,25),25-(7,7,8,8,8)]
   893  20.6203361722  20.6203361722  20.6203361722    7[6-(1,6),6-(1,6),25-(7,7,8,8,8)]
   894  25.2709506936  25.2709506936  25.2709506936    7[6-(6,8),7-(6,25),25-(7,7,8,8,8)]
   895  24.4560086206  24.4560086206  24.4560086206    7[6-(6,8),7-(6,25),25-(7,8,8,8)]
   896  14.2673989435  14.2673989435  14.2673989435    7[6-(1,6),6-(1,6),25-(7,7,8,8)]
   897  13.4339023138  13.4339023138  13.4339023138    7[6-(6,8),7-(6,25),25-(7,8,8,8)]
   898  14.2071974912  14.2071974912  14.2071974912    7[6-(6,8),7-(6,25),25-(7,7,8,8,8)]
   899  14.6740782079  14.6740782079  14.6740782079    7[6-(6,8),7-(6,25),25-(7,7,8,8,8)]
   900  15.5219172487  15.5219172487  15.5219172487    7[6-(6,8),7-(6,25),25-(7,7,8,8,8)]
   901  11.8706880178  11.8706880178  11.8706880178    7[6-(1,6),6-(1,6),25-(7,7,8,8,8)]
   902  16.5213014324  16.5213014324  16.5213014324    7[6-(6,8),7-(6,25),25-(7,7,8,8,8)]
   903  15.7063587034  15.7063587034  15.7063587034    7[6-(6,8),7-(6,25),25-(7,8,8,8)]
   904  23.0170335025  23.0170335025  23.0170335025    7[6-(1,6),6-(1,6),25-(7,7,8,8,8)]
   905  17.8087036959  17.8087036959  17.8087036959    7[6-(6,8),7-(6,25),25-(7,8,8,8)]
   906  18.5819996143  18.5819996143  18.5819996143    7[6-(6,8),7-(6,25),25-(7,7,8,8,8)]
   907  19.0488870149  19.0488870149  19.0488870149    7[6-(6,8),7-(6,25),25-(7,7,8,8,8)]
   908  19.8967283563  19.8967283563  19.8967283563    7[6-(6,8),7-(6,25),25-(7,7,8,8,8)]
   909  16.2454992761  16.2454992761  16.2454992761    7[6-(1,6),6-(1,6),25-(7,7,8,8,8)]
   910  12.1464866833  12.1464866833  12.1464866833    7[6-(6,8),7-(6,25),25-(7,7,8,8,8)]
   911  28.8308463583  28.8308463583  28.8308463583    7[6-(6,8),7-(6,25),25-(7,8,8,8)]
   912  9.89256196012  9.89256196012  9.89256196012    7[6-(1,6),6-(1,6),25-(7,7,8,8,8)]
   913  17.8087084921  17.8087084921  17.8087084921    7[6-(6,8),7-(6,25),25-(7,8,8,8)]
   914  18.5820007077  18.5820007077  18.5820007077    7[6-(6,8),7-(6,25),25-(7,7,8,8,8)]
   915  27.7985628951  27.7985628951  27.7985628951    7[6-(6,8),7-(6,25),25-(7,7,8,8,8)]
   916  28.6464037237  28.6464037237  28.6464037237    7[6-(6,8),7-(6,25),25-(7,7,8,8)]
   917  24.9951749139  24.9951749139  24.9951749139    7[6-(1,6),6-(1,6),25-(7,7,8,8,8)]
   918  20.8961154428  20.8961154428  20.8961154428    7[6-(6,8),7-(6,25),25-(7,7,8,8,8)]
   919  20.0811709657  20.0811709657  20.0811709657    7[6-(6,8),7-(6,25),25-(7,8,8,8)]
   920  18.6422204859  18.6422204859  18.6422204859    7[6-(1,6),6-(1,6),25-(7,7,8,8,8)]
   921  4.06544012581  4.06544012581  4.06544012581    7[6-(6,8),7-(6,25),25-(7,8,8,8)]
   922  3.29214716923  3.29214716923  3.29214716923    7[6-(6,8),7-(6,25),25-(7,7,8,8,8)]
   923  11.5749521779  11.5749521779  11.5749521779    7[6-(6,8),7-(6,25),25-(7,7,8,8,8)]
   924  10.7271090487  10.7271090487  10.7271090487    7[6-(6,8),7-(6,25),25-(7,7,8,8,8)]
   925  14.3783377078  14.3783377078  14.3783377078    7[6-(1,6),6-(1,6),25-(7,7,8,8,8)]
   926   9.7277231864   9.7277231864   9.7277231864    7[6-(6,8),7-(6,25),25-(7,7,8,8,8)]
   927  10.5426652594  10.5426652594  10.5426652594    7[6-(6,8),7-(6,25),25-(7,8,8,8)]
   928  20.7312749365  20.7312749365  20.7312749365    7[6-(1,6),6-(1,6),25-(7,7,8,8,8)]
   929  21.5647715662  21.5647715662  21.5647715662    7[6-(6,8),7-(6,25),25-(7,8,8,8)]
   930  20.7914763888  20.7914763888  20.7914763888    7[6-(6,8),7-(6,25),25-(7,7,8,8,8)]
   931  20.3245956721  20.3245956721  20.3245956721    7[6-(6,8),7-(6,25),25-(7,7,8,8,8)]
   932  19.4767566313  19.4767566313  19.4767566313    7[6-(6,8),7-(6,25),25-(7,7,8,8,8)]
   933  23.1279858622  23.1279858622  23.1279858622    7[6-(1,6),6-(1,6),25-(7,7,8,8,8)]
   934  18.4773724476  18.4773724476  18.4773724476    7[6-(6,8),7-(6,25),25-(7,7,8,8,8)]
   935  19.2923151766  19.2923151766  19.2923151766    7[6-(6,8),7-(6,25),25-(7,8,8,8)]
   936  11.9816403775  11.9816403775  11.9816403775    7[6-(1,6),6-(1,6),25-(7,7,8,8,8)]
   937  17.1899701841  17.1899701841  17.1899701841    7[6-(6,8),7-(6,25),25-(7,8,8,8)]
   938  16.4166742657  16.4166742657  16.4166742657    7[6-(6,8),7-(6,25),25-(7,7,8,8,8)]
   939  15.9497868651  15.9497868651  15.9497868651    7[6-(6,8),7-(6,25),25-(7,7,8,8,8)]
   940  15.1019455237  15.1019455237  15.1019455237    7[6-(6,8),7-(6,25),25-(7,7,8,8,8)]
   941  18.7531746039  18.7531746039  18.7531746039    7[6-(1,6),6-(1,6),25-(7,7,8,8,8)]
   942  22.8521871968  22.8521871968  22.8521871968    7[6-(6,8),7-(6,25),25-(7,7,8,8,8)]
   943  6.16782752172  6.16782752172  6.16782752172    7[6-(6,8),7-(6,25),25-(7,8,8,8)]
   944  25.1061119199  25.1061119199  25.1061119199    7[6-(1,6),6-(1,6),25-(7,7,8,8,8)]
   945  17.1899653879  17.1899653879  17.1899653879    7[6-(6,8),7-(6,25),25-(7,8,8,8)]
   946  16.4166731723  16.4166731723  16.4166731723    7[6-(6,8),7-(6,25),25-(7,7,8,8,8)]
   947  7.20011098492  7.20011098492  7.20011098492    7[6-(6,8),7-(6,25),25-(7,7,8,8,8)]
   948  6.35227015628  6.35227015628  6.35227015628    7[6-(6,8),7-(6,25),25-(7,7,8,8,8)]
   949  10.0034989661  10.0034989661  10.0034989661    7[6-(1,6),6-(1,6),25-(7,7,8,8,8)]
   950  14.1025584372  14.1025584372  14.1025584372    7[6-(6,8),7-(6,25),25-(7,7,8,8)]
   951  14.9175029143  14.9175029143  14.9175029143    7[6-(6),7-(6,25),25-(7,8,8,8)]
   952  16.3564533941  16.3564533941  16.3564533941    7[6-(1,6),6-(1,6),25-(7,7,8,8,8)]
   953  21.5980219014  21.5980219014  21.5980219014    8[6-(6,6),25-(7,7,8,8)]
   954  29.4517438658  29.4517438658  29.4517438658    8[6-(6,7),25-(7,7,7,8,8)]
   955  32.9677001358  32.9677001358  32.9677001358    8[6-(6,7),25-(7,7,8,8)]
   956  30.1366624672  30.1366624672  30.1366624672    8[6-(6,6),25-(7,7,7,8,8)]
   957  24.6565457107  24.6565457107  24.6565457107    8[6-(6,7),25-(7,7,7,8,8)]
   958  22.9554439205  22.9554439205  22.9554439205    8[6-(6,7),25-(7,7,7,8,8)]
   959  9.78197119297  9.78197119297  9.78197119297    8[6-(6,6),25-(7,7,7,8,8)]
   960  23.8914777037  23.8914777037  23.8914777037    8[6-(6,7),25-(7,7,8,8)]
   961  25.6414147252  25.6414147252  25.6414147252    8[6-(6,7),25-(7,7,7,8,8)]
   962  12.8483740706  12.8483740706  12.8483740706    8[6-(6,6),25-(7,7,8,8)]
   963  11.9524107262  11.9524107262  11.9524107262    8[6-(6,7),25-(7,7,7,8,8)]
   964  15.4683731682  15.4683731682  15.4683731682    8[6-(6,7),25-(7,7,8,8)]
   965  12.6373373288  12.6373373288  12.6373373288    8[6-(6,6),25-(7,7,7,8,8)]
   966  15.9069055693  15.9069055693  15.9069055693    8[6-(6,7),25-(7,7,7,8,8)]
   967  14.2057934535  14.2057934535  14.2057934535    8[6-(6,7),25-(7,7,7,8,8)]
   968   18.531620101   18.531620101   18.531620101    8[6-(6,6),25-(7,7,7,8,8)]
   969  15.1418347843  15.1418347843  15.1418347843    8[6-(6,7),25-(7,7,8,8)]
   970  16.8917577628  16.8917577628  16.8917577628    8[6-(6,7),25-(7,7,7,8,8)]
   971  25.9728595911  25.9728595911  25.9728595911    8[6-(6,6),25-(7,7,8,8)]
   972  16.3272159493  16.3272159493  16.3272159493    8[6-(6,7),25-(7,7,7,8,8)]
   973  19.8431709057  19.8431709057  19.8431709057    8[6-(6,7),25-(7,7,8,8)]
   974  17.0121416912  17.0121416912  17.0121416912    8[6-(6,6),25-(7,7,7,8,8)]
   975  20.2817157083  20.2817157083  20.2817157083    8[6-(6,7),25-(7,7,7,8,8)]
   976  18.5806029956  18.5806029956  18.5806029956    8[6-(6,7),25-(7,7,7,8,8)]
   977   14.156803148   14.156803148   14.156803148    8[6-(6,6),25-(7,7,7,8,8)]
   978  28.2663160058  28.2663160058  28.2663160058    8[6-(6,7),25-(7,7,8,8)]
   979  12.5169491331  12.5169491331  12.5169491331    8[6-(6,7),25-(7,7,7,8,8)]
   980  17.2231863809  17.2231863809  17.2231863809    8[6-(6,6),25-(7,7,8,8)]
   981  16.3272147627  16.3272147627  16.3272147627    8[6-(6,7),25-(7,7,7,8,8)]
   982  19.8431785183  19.8431785183  19.8431785183    8[6-(6,7),25-(7,7,8,8)]
   983  17.0121342248  17.0121342248  17.0121342248    8[6-(6,6),25-(7,7,7,8,8)]
   984  11.5320855717  11.5320855717  11.5320855717    8[6-(6,7),25-(7,7,7,8)]
   985  27.3302843784  27.3302843784  27.3302843784    8[6-(6,7),25-(7,7,7,8,8)]
   986   22.906438146   22.906438146   22.906438146    8[6-(6,6),25-(7,7,7,8,8)]
   987  19.5166464822  19.5166464822  19.5166464822    8[6-(6,7),25-(7,7,8,8)]
   988  21.2665733549  21.2665733549  21.2665733549    8[6-(6,7),25-(7,7,7,8,8)]
   989  13.4006519786  13.4006519786  13.4006519786    8[6-(6,6),25-(7,7,8,8)]
   990  5.54693001419  5.54693001419  5.54693001419    8[6-(6,7),25-(7,7,7,8,8)]
   991  2.03097374416  2.03097374416  2.03097374416    8[6-(6,7),25-(7,7,8,8)]
   992   4.8620114128   4.8620114128   4.8620114128    8[6-(6,6),25-(7,7,7,8,8)]
   993  10.3421281693  10.3421281693  10.3421281693    8[6-(6,7),25-(7,7,7,8,8)]
   994  12.0432299595  12.0432299595  12.0432299595    8[6-(6,7),25-(7,7,7,8,8)]
   995   25.216702687   25.216702687   25.216702687    8[6-(6,6),25-(7,7,7,8,8)]
   996  11.1071961763  11.1071961763  11.1071961763    8[6-(6,7),25-(7,7,8,8)]
   997  9.35725915477  9.35725915477  9.35725915477    8[6-(6,7),25-(7,7,7,8,8)]
   998  22.1502998094  22.1502998094  22.1502998094    8[6-(6,6),25-(7,7,8,8)]
   999  23.0462631538  23.0462631538  23.0462631538    8[6-(6,7),25-(7,7,7,8,8)]
  1000  19.5303007118  19.5303007118  19.5303007118    8[6-(6,7),25-(7,7,8,8)]
  1001  22.3613365512  22.3613365512  22.3613365512    8[6-(6,6),25-(7,7,7,8,8)]
  1002  19.0917683107  19.0917683107  19.0917683107    8[6-(6,7),25-(7,7,7,8,8)]
  1003  20.7928804265  20.7928804265  20.7928804265    8[6-(6,7),25-(7,7,7,8,8)]
  1004   16.467053779   16.467053779   16.467053779    8[6-(6,6),25-(7,7,7,8,8)]
  1005  19.8568390957  19.8568390957  19.8568390957    8[6-(6,7),25-(7,7,8,8)]
  1006  18.1069161172  18.1069161172  18.1069161172    8[6-(6,7),25-(7,7,7,8,8)]
  1007  9.02581428893  9.02581428893  9.02581428893    8[6-(6,6),25-(7,7,8,8)]
  1008  18.6714579307  18.6714579307  18.6714579307    8[6-(6,7),25-(7,7,7,8,8)]
  1009  15.1555029743  15.1555029743  15.1555029743    8[6-(6,7),25-(7,7,8,8)]
  1010  17.9865321888  17.9865321888  17.9865321888    8[6-(6,6),25-(7,7,7,8,8)]
  1011  14.7169581717  14.7169581717  14.7169581717    8[6-(6,7),25-(7,7,7,8,8)]
  1012  16.4180708844  16.4180708844  16.4180708844    8[6-(6,7),25-(7,7,7,8,8)]
  1013   20.841870732   20.841870732   20.841870732    8[6-(6,6),25-(7,7,7,8,8)]
  1014  6.73235787424  6.73235787424  6.73235787424    8[6-(6,7),25-(7,7,8,8)]
  1015  22.4817247469  22.4817247469  22.4817247469    8[6-(6,7),25-(7,7,7,8,8)]
  1016  17.7754874991  17.7754874991  17.7754874991    8[6-(6,6),25-(7,7,8,8)]
  1017  18.6714591173  18.6714591173  18.6714591173    8[6-(6,7),25-(7,7,7,8,8)]
  1018  15.1554953617  15.1554953617  15.1554953617    8[6-(6,7),25-(7,7,8,8)]
  1019  17.9865396552  17.9865396552  17.9865396552    8[6-(6,6),25-(7,7,7,8,8)]
  1020  23.4665883083  23.4665883083  23.4665883083    8[6-(6,7),25-(7,7,7,8,8)]
  1021  7.66838950163  7.66838950163  7.66838950163    8[6-(6,7),25-(7,7,7,8,8)]
  1022   12.092235734   12.092235734   12.092235734    8[6-(6,6),25-(7,7,7,8)]
  1023  15.4820273978  15.4820273978  15.4820273978    8[6-(6,7),25-(7,7,8,8)]
