# Supplementary material for: A collection of forcefield precursors for metal–organic frameworks
Source: RSC Adv. 2019 Nov 13;9(63):36492–507. doi: 10.1039/c9ra07327b (PMC9075174; doi:10.1039/c9ra07327b)
Supplement: RA-009-C9RA07327B-s3291 [file RA-009-C9RA07327B-s3291.txt]

XALMII_clean

19.73    0.00000000    0.00000000
0.0    24.65    0.00000000
0.0    -12.325    21.3475262

     1      1.0794283      1.0794283      1.0794283    27[8-(1,27,27),8-(6),8-(6),8-(6,27),8-(6,27),8-(6,27)]
     2      4.1717112      4.1717112      4.1717112    27[8-(1,27,27),8-(6),8-(6),8-(6,27),8-(6,27)]
     3      2.2681608      2.2681608      2.2681608    27[7-(6,6),8-(1,27,27),8-(6),8-(6),8-(6,27)]
     4     14.2326301     14.2326301     14.2326301    27[8-(1,27,27),8-(6),8-(6),8-(6,27),8-(6,27),8-(6,27)]
     5      17.324913      17.324913      17.324913    27[8-(1,27,27),8-(6),8-(6),8-(6),8-(6,27),8-(6,27)]
     6     15.4213626     15.4213626     15.4213626    27[7-(6,6),8-(1,27,27),8-(6),8-(6),8-(6,27)]
     7      7.6560292      7.6560292      7.6560292    27[8-(1,27,27),8-(6),8-(6),8-(6,27),8-(6,27),8-(6,27)]
     8     10.7483121     10.7483121     10.7483121    27[8-(1,27,27),8-(6),8-(6),8-(6),8-(6,27),8-(6,27)]
     9      8.8447617      8.8447617      8.8447617    27[7-(6,6),8-(1,27,27),8-(6),8-(6),8-(6,27)]
    10     10.9444283     10.9444283     10.9444283    27[8-(1,27,27),8-(6),8-(6),8-(6,27),8-(6,27),8-(6,27)]
    11     14.0367112     14.0367112     14.0367112    27[8-(1,27,27),8-(6),8-(6),8-(6),8-(6,27),8-(6,27)]
    12     12.1331608     12.1331608     12.1331608    27[7-(6,6),8-(1,27,27),8-(6),8-(6),8-(6,27)]
    13      4.3676301      4.3676301      4.3676301    27[8-(1,27,27),8-(6),8-(6),8-(6,27),8-(6,27),8-(6,27)]
    14       7.459913       7.459913       7.459913    27[8-(1,27,27),8-(6),8-(6),8-(6),8-(6,27),8-(6,27)]
    15      5.5563626      5.5563626      5.5563626    27[7-(6,6),8-(1,27,27),8-(6),8-(6),8-(6,27)]
    16     17.5210292     17.5210292     17.5210292    27[8-(1,27,27),8-(6),8-(6),8-(6,27),8-(6,27),8-(6,27)]
    17      0.8833121      0.8833121      0.8833121    27[8-(1,27,27),8-(6),8-(6),8-(6),8-(6,27),8-(6,27)]
    18     18.7097617     18.7097617     18.7097617    27[7-(6,6),8-(1,27,27),8-(6),8-(6),8-(6,27)]
    19       2.154516       2.154516       2.154516    1[8-(27,27,27)]
    20       3.683591       3.683591       3.683591    1[6-(1,1,6)]
    21       4.918689       4.918689       4.918689    1[6-(1,1,6)]
    22       3.541535       3.541535       3.541535    1[6-(1,1,6)]
    23      18.271953      18.271953      18.271953    1[6-(1,1,6)]
    24      16.946097      16.946097      16.946097    1[6-(1,1,6)]
    25      18.273926      18.273926      18.273926    1[6-(1,1,6)]
    26        1.61786        1.61786        1.61786    1[6-(1,1,6)]
    27        2.52544        2.52544        2.52544    1[6-(1,1,6)]
    28       0.972689       0.972689       0.972689    1[6-(1,1,6)]
    29      18.721797      18.721797      18.721797    1[6-(6,6)]
    30       17.02699       17.02699       17.02699    1[6-(6,6)]
    31      15.667593      15.667593      15.667593    1[6-(6,6)]
    32      17.356481      17.356481      17.356481    1[6-(6,6)]
    33      16.152951      16.152951      16.152951    1[6-(6,6)]
    34      12.491063      12.491063      12.491063    1[6-(6,6)]
    35      10.502279      10.502279      10.502279    1[6-(6,6)]
    36       8.657524       8.657524       8.657524    1[6-(6,6)]
    37      11.005394      11.005394      11.005394    1[6-(6,6)]
    38      12.867906      12.867906      12.867906    1[6-(6,6)]
    39      16.622525      16.622525      16.622525    1[6-(6,6)]
    40      16.952016      16.952016      16.952016    1[6-(6,7)]
    41      13.077044      13.077044      13.077044    1[6-(6,7)]
    42      12.641011      12.641011      12.641011    1[6-(6,6)]
    43     15.3079151     15.3079151     15.3079151    1[8-(27,27,27)]
    44     16.8369901     16.8369901     16.8369901    1[6-(1,1,6)]
    45     18.0720881     18.0720881     18.0720881    1[6-(1,1,6)]
    46     16.6949341     16.6949341     16.6949341    1[6-(1,1,6)]
    47     11.6953521     11.6953521     11.6953521    1[6-(1,1,6)]
    48     10.3694961     10.3694961     10.3694961    1[6-(1,1,6)]
    49     11.6973251     11.6973251     11.6973251    1[6-(1,1,6)]
    50     14.7712591     14.7712591     14.7712591    1[6-(1,1,6)]
    51     15.6788391     15.6788391     15.6788391    1[6-(1,1,6)]
    52     14.1260881     14.1260881     14.1260881    1[6-(1,1,6)]
    53     12.1451961     12.1451961     12.1451961    1[6-(6,6)]
    54     10.4503891     10.4503891     10.4503891    1[6-(6,6)]
    55      9.0909921      9.0909921      9.0909921    1[6-(6,6)]
    56     10.7798801     10.7798801     10.7798801    1[6-(6,6)]
    57      9.5763501      9.5763501      9.5763501    1[6-(6,6)]
    58      5.9144621      5.9144621      5.9144621    1[6-(6,6)]
    59      3.9256781      3.9256781      3.9256781    1[6-(6,6)]
    60      2.0809231      2.0809231      2.0809231    1[6-(6,6)]
    61      4.4287931      4.4287931      4.4287931    1[6-(6,6)]
    62      6.2913051      6.2913051      6.2913051    1[6-(6,6)]
    63     10.0459241     10.0459241     10.0459241    1[6-(6,6)]
    64     10.3754151     10.3754151     10.3754151    1[6-(6,7)]
    65      6.5004431      6.5004431      6.5004431    1[6-(6,7)]
    66      6.0644101      6.0644101      6.0644101    1[6-(6,6)]
    67      8.7311169      8.7311169      8.7311169    1[8-(27,27,27)]
    68     10.2601919     10.2601919     10.2601919    1[6-(1,1,6)]
    69     11.4952899     11.4952899     11.4952899    1[6-(1,1,6)]
    70     10.1181359     10.1181359     10.1181359    1[6-(1,1,6)]
    71      5.1185539      5.1185539      5.1185539    1[6-(1,1,6)]
    72      3.7926979      3.7926979      3.7926979    1[6-(1,1,6)]
    73      5.1205269      5.1205269      5.1205269    1[6-(1,1,6)]
    74      8.1944609      8.1944609      8.1944609    1[6-(1,1,6)]
    75      9.1020409      9.1020409      9.1020409    1[6-(1,1,6)]
    76      7.5492899      7.5492899      7.5492899    1[6-(1,1,6)]
    77      5.5683979      5.5683979      5.5683979    1[6-(6,6)]
    78      3.8735909      3.8735909      3.8735909    1[6-(6,6)]
    79      2.5141939      2.5141939      2.5141939    1[6-(6,6)]
    80      4.2030819      4.2030819      4.2030819    1[6-(6,6)]
    81      2.9995519      2.9995519      2.9995519    1[6-(6,6)]
    82     19.0676639     19.0676639     19.0676639    1[6-(6,6)]
    83     17.0788799     17.0788799     17.0788799    1[6-(6,6)]
    84     15.2341249     15.2341249     15.2341249    1[6-(6,6)]
    85     17.5819949     17.5819949     17.5819949    1[6-(6,6)]
    86     19.4445069     19.4445069     19.4445069    1[6-(6,6)]
    87      3.4691259      3.4691259      3.4691259    1[6-(6,6)]
    88      3.7986169      3.7986169      3.7986169    1[6-(6,7)]
    89     19.6536449     19.6536449     19.6536449    1[6-(6,7)]
    90     19.2176119     19.2176119     19.2176119    1[6-(6,6)]
    91      12.019516      12.019516      12.019516    1[8-(27,27,27)]
    92      13.548591      13.548591      13.548591    1[6-(1,1,6)]
    93      14.783689      14.783689      14.783689    1[6-(1,1,6)]
    94      13.406535      13.406535      13.406535    1[6-(1,1,6)]
    95       8.406953       8.406953       8.406953    1[6-(1,1,6)]
    96       7.081097       7.081097       7.081097    1[6-(1,1,6)]
    97       8.408926       8.408926       8.408926    1[6-(1,1,6)]
    98       11.48286       11.48286       11.48286    1[6-(1,1,6)]
    99       12.39044       12.39044       12.39044    1[6-(1,1,6)]
   100      10.837689      10.837689      10.837689    1[6-(1,1,6)]
   101       8.856797       8.856797       8.856797    1[6-(6,6)]
   102        7.16199        7.16199        7.16199    1[6-(6,6)]
   103       5.802593       5.802593       5.802593    1[6-(6,6)]
   104       7.491481       7.491481       7.491481    1[6-(6,6)]
   105       6.287951       6.287951       6.287951    1[6-(6,6)]
   106       2.626063       2.626063       2.626063    1[6-(6,6)]
   107       0.637279       0.637279       0.637279    1[6-(6,6)]
   108      18.522524      18.522524      18.522524    1[6-(6,6)]
   109       1.140394       1.140394       1.140394    1[6-(6,6)]
   110       3.002906       3.002906       3.002906    1[6-(6,6)]
   111       6.757525       6.757525       6.757525    1[6-(6,6)]
   112       7.087016       7.087016       7.087016    1[6-(6,7)]
   113       3.212044       3.212044       3.212044    1[6-(6,7)]
   114       2.776011       2.776011       2.776011    1[6-(6,6)]
   115      5.4429151      5.4429151      5.4429151    1[8-(27,27,27)]
   116      6.9719901      6.9719901      6.9719901    1[6-(1,1,6)]
   117      8.2070881      8.2070881      8.2070881    1[6-(1,1,6)]
   118      6.8299341      6.8299341      6.8299341    1[6-(1,1,6)]
   119      1.8303521      1.8303521      1.8303521    1[6-(1,1,6)]
   120      0.5044961      0.5044961      0.5044961    1[6-(1,1,6)]
   121      1.8323251      1.8323251      1.8323251    1[6-(1,1,6)]
   122      4.9062591      4.9062591      4.9062591    1[6-(1,1,6)]
   123      5.8138391      5.8138391      5.8138391    1[6-(1,1,6)]
   124      4.2610881      4.2610881      4.2610881    1[6-(1,1,6)]
   125      2.2801961      2.2801961      2.2801961    1[6-(6,6)]
   126      0.5853891      0.5853891      0.5853891    1[6-(6,6)]
   127     18.9559921     18.9559921     18.9559921    1[6-(6,6)]
   128      0.9148801      0.9148801      0.9148801    1[6-(6,6)]
   129     19.4413501     19.4413501     19.4413501    1[6-(6,6)]
   130     15.7794621     15.7794621     15.7794621    1[6-(6,6)]
   131     13.7906781     13.7906781     13.7906781    1[6-(6,6)]
   132     11.9459231     11.9459231     11.9459231    1[6-(6,6)]
   133     14.2937931     14.2937931     14.2937931    1[6-(6,6)]
   134     16.1563051     16.1563051     16.1563051    1[6-(6,6)]
   135      0.1809241      0.1809241      0.1809241    1[6-(6,6)]
   136      0.5104151      0.5104151      0.5104151    1[6-(6,7)]
   137     16.3654431     16.3654431     16.3654431    1[6-(6,7)]
   138     15.9294101     15.9294101     15.9294101    1[6-(6,6)]
   139     18.5961169     18.5961169     18.5961169    1[8-(27,27,27)]
   140      0.3951919      0.3951919      0.3951919    1[6-(1,1,6)]
   141      1.6302899      1.6302899      1.6302899    1[6-(1,1,6)]
   142      0.2531359      0.2531359      0.2531359    1[6-(1,1,6)]
   143     14.9835539     14.9835539     14.9835539    1[6-(1,1,6)]
   144     13.6576979     13.6576979     13.6576979    1[6-(1,1,6)]
   145     14.9855269     14.9855269     14.9855269    1[6-(1,1,6)]
   146     18.0594609     18.0594609     18.0594609    1[6-(1,1,6)]
   147     18.9670409     18.9670409     18.9670409    1[6-(1,1,6)]
   148     17.4142899     17.4142899     17.4142899    1[6-(1,1,6)]
   149     15.4333979     15.4333979     15.4333979    1[6-(6,6)]
   150     13.7385909     13.7385909     13.7385909    1[6-(6,6)]
   151     12.3791939     12.3791939     12.3791939    1[6-(6,6)]
   152     14.0680819     14.0680819     14.0680819    1[6-(6,6)]
   153     12.8645519     12.8645519     12.8645519    1[6-(6,6)]
   154      9.2026639      9.2026639      9.2026639    1[6-(6,6)]
   155      7.2138799      7.2138799      7.2138799    1[6-(6,6)]
   156      5.3691249      5.3691249      5.3691249    1[6-(6,6)]
   157      7.7169949      7.7169949      7.7169949    1[6-(6,6)]
   158      9.5795069      9.5795069      9.5795069    1[6-(6,6)]
   159     13.3341259     13.3341259     13.3341259    1[6-(6,6)]
   160     13.6636169     13.6636169     13.6636169    1[6-(6,7)]
   161      9.7886449      9.7886449      9.7886449    1[6-(6,7)]
   162      9.3526119      9.3526119      9.3526119    1[6-(6,6)]
   163      3.4563014      3.4563014      3.4563014    6[6-(1,1,1),8-(27),8-(27,27)]
   164      3.9424486      3.9424486      3.9424486    6[1-(0),1-(0),1-(0),6-(8,8)]
   165     18.3652759     18.3652759     18.3652759    6[6-(1,1,1),8-(27),8-(27,27)]
   166     17.9252969     17.9252969     17.9252969    6[1-(0),1-(0),1-(0),6-(8,8)]
   167      1.2972475      1.2972475      1.2972475    6[6-(1,1,1),8-(27),8-(27,27)]
   168      1.6338413      1.6338413      1.6338413    6[1-(0),1-(0),1-(0),6-(8,8)]
   169     19.3618382     19.3618382     19.3618382    6[6-(6,6),8-(27),8-(27)]
   170      18.226574      18.226574      18.226574    6[6-(1,6),6-(1,6),6-(8,8)]
   171     18.1066156     18.1066156     18.1066156    6[1-(0),6-(1,6),6-(6,6)]
   172     17.1065019     17.1065019     17.1065019    6[1-(0),6-(1,6),6-(6,6)]
   173     16.2093788     16.2093788     16.2093788    6[6-(1,6),6-(1,6),6-(6,7)]
   174     16.2965854     16.2965854     16.2965854    6[1-(0),6-(1,6),6-(6,6)]
   175     17.3024208     17.3024208     17.3024208    6[1-(0),6-(1,6),6-(6,6)]
   176     15.1488913     15.1488913     15.1488913    6[6-(1,6),6-(6,6),7-(6)]
   177     15.3505319     15.3505319     15.3505319    6[1-(0),6-(6,6),6-(6,7)]
   178     14.3612697     14.3612697     14.3612697    6[6-(1,6),6-(1,6),6-(6,6)]
   179     13.2003565     13.2003565     13.2003565    6[1-(0),6-(6,6),6-(6,7)]
   180     13.0796089     13.0796089     13.0796089    6[6-(1,6),6-(6,6),7-(6)]
   181     11.8770654     11.8770654     11.8770654    6[6-(1,6),6-(1,6),6-(6,7)]
   182     10.6080318     10.6080318     10.6080318    6[1-(0),6-(1,6),6-(6,6)]
   183      9.5122276      9.5122276      9.5122276    6[1-(0),6-(1,6),6-(6,6)]
   184      9.6450105      9.6450105      9.6450105    6[6-(1,6),6-(1,6),6-(8,8)]
   185     10.9039818     10.9039818     10.9039818    6[1-(0),6-(1,6),6-(6,6)]
   186     12.0149781     12.0149781     12.0149781    6[1-(0),6-(1,6),6-(6,6)]
   187      8.4235262      8.4235262      8.4235262    6[6-(6,6),8-(27),8-(27)]
   188     14.5893485     14.5893485     14.5893485    6[6-(1,6),6-(1,6),6-(6,6)]
   189     15.8739688     15.8739688     15.8739688    6[1-(0),6-(1,7),6-(6,6)]
   190     16.0657444     16.0657444     16.0657444    6[1-(0),6-(1,6),7-(6,27)]
   191     13.8082378     13.8082378     13.8082378    6[1-(0),6-(1,6),7-(6,27)]
   192     13.5401071     13.5401071     13.5401071    6[1-(0),6-(1,7),6-(6,6)]
   193     16.6097005     16.6097005     16.6097005    6[6-(1,1,1),8-(27),8-(27,27)]
   194     17.0958477     17.0958477     17.0958477    6[1-(0),1-(0),1-(0),6-(8,8)]
   195      11.788675      11.788675      11.788675    6[6-(1,1,1),8-(27),8-(27,27)]
   196      11.348696      11.348696      11.348696    6[1-(0),1-(0),1-(0),6-(8,8)]
   197     14.4506466     14.4506466     14.4506466    6[6-(1,1,1),8-(27),8-(27,27)]
   198     14.7872404     14.7872404     14.7872404    6[1-(0),1-(0),1-(0),6-(8,8)]
   199     12.7852373     12.7852373     12.7852373    6[6-(6,6),8-(27),8-(27)]
   200     11.6499731     11.6499731     11.6499731    6[6-(1,6),6-(1,6),6-(8,8)]
   201     11.5300147     11.5300147     11.5300147    6[1-(0),6-(1,6),6-(6,6)]
   202      10.529901      10.529901      10.529901    6[1-(0),6-(1,6),6-(6,6)]
   203      9.6327779      9.6327779      9.6327779    6[6-(1,6),6-(1,6),6-(6,7)]
   204      9.7199845      9.7199845      9.7199845    6[1-(0),6-(1,6),6-(6,6)]
   205     10.7258199     10.7258199     10.7258199    6[1-(0),6-(1,6),6-(6,6)]
   206      8.5722904      8.5722904      8.5722904    6[6-(1,6),6-(6,6),7-(6)]
   207       8.773931       8.773931       8.773931    6[1-(0),6-(6,6),6-(6,7)]
   208      7.7846688      7.7846688      7.7846688    6[6-(1,6),6-(1,6),6-(6,6)]
   209      6.6237556      6.6237556      6.6237556    6[1-(0),6-(6,6),6-(6,7)]
   210       6.503008       6.503008       6.503008    6[6-(1,6),6-(6,6),7-(6)]
   211      5.3004645      5.3004645      5.3004645    6[6-(1,6),6-(1,6),6-(6,7)]
   212      4.0314309      4.0314309      4.0314309    6[1-(0),6-(1,6),6-(6,6)]
   213      2.9356267      2.9356267      2.9356267    6[1-(0),6-(1,6),6-(6,6)]
   214      3.0684096      3.0684096      3.0684096    6[6-(1,6),6-(1,6),6-(8,8)]
   215      4.3273809      4.3273809      4.3273809    6[1-(0),6-(1,6),6-(6,6)]
   216      5.4383772      5.4383772      5.4383772    6[1-(0),6-(1,6),6-(6,6)]
   217      1.8469253      1.8469253      1.8469253    6[6-(6,6),8-(27),8-(27)]
   218      8.0127476      8.0127476      8.0127476    6[6-(1,6),6-(1,6),6-(6,6)]
   219      9.2973679      9.2973679      9.2973679    6[1-(0),6-(1,7),6-(6,6)]
   220      9.4891435      9.4891435      9.4891435    6[1-(0),6-(1,6),7-(6,27)]
   221      7.2316369      7.2316369      7.2316369    6[1-(0),6-(1,6),7-(6,27)]
   222      6.9635062      6.9635062      6.9635062    6[1-(0),6-(1,7),6-(6,6)]
   223     10.0329023     10.0329023     10.0329023    6[6-(1,1,1),8-(27),8-(27,27)]
   224     10.5190495     10.5190495     10.5190495    6[1-(0),1-(0),1-(0),6-(8,8)]
   225      5.2118768      5.2118768      5.2118768    6[6-(1,1,1),8-(27),8-(27,27)]
   226      4.7718978      4.7718978      4.7718978    6[1-(0),1-(0),1-(0),6-(8,8)]
   227      7.8738484      7.8738484      7.8738484    6[6-(1,1,1),8-(27),8-(27,27)]
   228      8.2104422      8.2104422      8.2104422    6[1-(0),1-(0),1-(0),6-(8,8)]
   229      6.2084391      6.2084391      6.2084391    6[6-(6,6),8-(27),8-(27)]
   230      5.0731749      5.0731749      5.0731749    6[6-(1,6),6-(1,6),6-(8,8)]
   231      4.9532165      4.9532165      4.9532165    6[1-(0),6-(1,6),6-(6,6)]
   232      3.9531028      3.9531028      3.9531028    6[1-(0),6-(1,6),6-(6,6)]
   233      3.0559797      3.0559797      3.0559797    6[6-(1,6),6-(1,6),6-(6,7)]
   234      3.1431863      3.1431863      3.1431863    6[1-(0),6-(1,6),6-(6,6)]
   235      4.1490217      4.1490217      4.1490217    6[1-(0),6-(1,6),6-(6,6)]
   236      1.9954922      1.9954922      1.9954922    6[6-(1,6),6-(6,6),7-(6)]
   237      2.1971328      2.1971328      2.1971328    6[1-(0),6-(6,6),6-(6,7)]
   238      1.2078706      1.2078706      1.2078706    6[6-(1,6),6-(1,6),6-(6,6)]
   239      0.0469574      0.0469574      0.0469574    6[1-(0),6-(6,6),6-(6,7)]
   240     19.6562098     19.6562098     19.6562098    6[6-(1,6),6-(6,6),7-(6)]
   241     18.4536663     18.4536663     18.4536663    6[6-(1,6),6-(1,6),6-(6,7)]
   242     17.1846327     17.1846327     17.1846327    6[1-(0),6-(1,6),6-(6,6)]
   243     16.0888285     16.0888285     16.0888285    6[1-(0),6-(1,6),6-(6,6)]
   244     16.2216114     16.2216114     16.2216114    6[6-(1,6),6-(1,6),6-(8,8)]
   245     17.4805827     17.4805827     17.4805827    6[1-(0),6-(1,6),6-(6,6)]
   246      18.591579      18.591579      18.591579    6[1-(0),6-(1,6),6-(6,6)]
   247     15.0001271     15.0001271     15.0001271    6[6-(6,6),8-(27),8-(27)]
   248      1.4359494      1.4359494      1.4359494    6[6-(1,6),6-(1,6),6-(6,6)]
   249      2.7205697      2.7205697      2.7205697    6[1-(0),6-(1,7),6-(6,6)]
   250      2.9123453      2.9123453      2.9123453    6[1-(0),6-(1,6),7-(6,27)]
   251      0.6548387      0.6548387      0.6548387    6[1-(0),6-(1,6),7-(6,27)]
   252       0.386708       0.386708       0.386708    6[1-(0),6-(1,7),6-(6,6)]
   253     13.3213014     13.3213014     13.3213014    6[6-(1,1,1),8-(27),8-(27,27)]
   254     13.8074486     13.8074486     13.8074486    6[1-(0),1-(0),1-(0),6-(8,8)]
   255      8.5002759      8.5002759      8.5002759    6[6-(1,1,1),8-(27),8-(27,27)]
   256      8.0602969      8.0602969      8.0602969    6[1-(0),1-(0),1-(0),6-(8,8)]
   257     11.1622475     11.1622475     11.1622475    6[6-(1,1,1),8-(27),8-(27,27)]
   258     11.4988413     11.4988413     11.4988413    6[1-(0),1-(0),1-(0),6-(8,8)]
   259      9.4968382      9.4968382      9.4968382    6[6-(6,6),8-(27),8-(27)]
   260       8.361574       8.361574       8.361574    6[6-(1,6),6-(1,6),6-(8,8)]
   261      8.2416156      8.2416156      8.2416156    6[1-(0),6-(1,6),6-(6,6)]
   262      7.2415019      7.2415019      7.2415019    6[1-(0),6-(1,6),6-(6,6)]
   263      6.3443788      6.3443788      6.3443788    6[6-(1,6),6-(1,6),6-(6,7)]
   264      6.4315854      6.4315854      6.4315854    6[1-(0),6-(1,6),6-(6,6)]
   265      7.4374208      7.4374208      7.4374208    6[1-(0),6-(1,6),6-(6,6)]
   266      5.2838913      5.2838913      5.2838913    6[6-(1,6),6-(6,6),7-(6)]
   267      5.4855319      5.4855319      5.4855319    6[1-(0),6-(6,6),6-(6,7)]
   268      4.4962697      4.4962697      4.4962697    6[6-(1,6),6-(1,6),6-(6,6)]
   269      3.3353565      3.3353565      3.3353565    6[1-(0),6-(6,6),6-(6,7)]
   270      3.2146089      3.2146089      3.2146089    6[6-(1,6),6-(6,6),7-(6)]
   271      2.0120654      2.0120654      2.0120654    6[6-(1,6),6-(1,6),6-(6,7)]
   272      0.7430318      0.7430318      0.7430318    6[1-(0),6-(1,6),6-(6,6)]
   273     19.3772276     19.3772276     19.3772276    6[1-(0),6-(1,6),6-(6,6)]
   274     19.5100105     19.5100105     19.5100105    6[6-(1,6),6-(1,6),6-(8,8)]
   275      1.0389818      1.0389818      1.0389818    6[1-(0),6-(1,6),6-(6,6)]
   276      2.1499781      2.1499781      2.1499781    6[1-(0),6-(1,6),6-(6,6)]
   277     18.2885262     18.2885262     18.2885262    6[6-(6,6),8-(27),8-(27)]
   278      4.7243485      4.7243485      4.7243485    6[6-(1,6),6-(1,6),6-(6,6)]
   279      6.0089688      6.0089688      6.0089688    6[1-(0),6-(1,7),6-(6,6)]
   280      6.2007444      6.2007444      6.2007444    6[1-(0),6-(1,6),7-(6,27)]
   281      3.9432378      3.9432378      3.9432378    6[1-(0),6-(1,6),7-(6,27)]
   282      3.6751071      3.6751071      3.6751071    6[1-(0),6-(1,7),6-(6,6)]
   283      6.7447005      6.7447005      6.7447005    6[6-(1,1,1),8-(27),8-(27,27)]
   284      7.2308477      7.2308477      7.2308477    6[1-(0),1-(0),1-(0),6-(8,8)]
   285       1.923675       1.923675       1.923675    6[6-(1,1,1),8-(27),8-(27,27)]
   286       1.483696       1.483696       1.483696    6[1-(0),1-(0),1-(0),6-(8,8)]
   287      4.5856466      4.5856466      4.5856466    6[6-(1,1,1),8-(27),8-(27,27)]
   288      4.9222404      4.9222404      4.9222404    6[1-(0),1-(0),1-(0),6-(8,8)]
   289      2.9202373      2.9202373      2.9202373    6[6-(6,6),8-(27),8-(27)]
   290      1.7849731      1.7849731      1.7849731    6[6-(1,6),6-(1,6),6-(8,8)]
   291      1.6650147      1.6650147      1.6650147    6[1-(0),6-(1,6),6-(6,6)]
   292       0.664901       0.664901       0.664901    6[1-(0),6-(1,6),6-(6,6)]
   293     19.4977779     19.4977779     19.4977779    6[6-(1,6),6-(1,6),6-(6,7)]
   294     19.5849845     19.5849845     19.5849845    6[1-(0),6-(1,6),6-(6,6)]
   295      0.8608199      0.8608199      0.8608199    6[1-(0),6-(1,6),6-(6,6)]
   296     18.4372904     18.4372904     18.4372904    6[6-(1,6),6-(6,6),7-(6)]
   297      18.638931      18.638931      18.638931    6[1-(0),6-(6,6),6-(6,7)]
   298     17.6496688     17.6496688     17.6496688    6[6-(1,6),6-(1,6),6-(6,6)]
   299     16.4887556     16.4887556     16.4887556    6[1-(0),6-(6,6),6-(6,7)]
   300      16.368008      16.368008      16.368008    6[6-(1,6),6-(6,6),7-(6)]
   301     15.1654645     15.1654645     15.1654645    6[6-(1,6),6-(1,6),6-(6,7)]
   302     13.8964309     13.8964309     13.8964309    6[1-(0),6-(1,6),6-(6,6)]
   303     12.8006267     12.8006267     12.8006267    6[1-(0),6-(1,6),6-(6,6)]
   304     12.9334096     12.9334096     12.9334096    6[6-(1,6),6-(1,6),6-(8,8)]
   305     14.1923809     14.1923809     14.1923809    6[1-(0),6-(1,6),6-(6,6)]
   306     15.3033772     15.3033772     15.3033772    6[1-(0),6-(1,6),6-(6,6)]
   307     11.7119253     11.7119253     11.7119253    6[6-(6,6),8-(27),8-(27)]
   308     17.8777476     17.8777476     17.8777476    6[6-(1,6),6-(1,6),6-(6,6)]
   309     19.1623679     19.1623679     19.1623679    6[1-(0),6-(1,7),6-(6,6)]
   310     19.3541435     19.3541435     19.3541435    6[1-(0),6-(1,6),7-(6,27)]
   311     17.0966369     17.0966369     17.0966369    6[1-(0),6-(1,6),7-(6,27)]
   312     16.8285062     16.8285062     16.8285062    6[1-(0),6-(1,7),6-(6,6)]
   313      0.1679023      0.1679023      0.1679023    6[6-(1,1,1),8-(27),8-(27,27)]
   314      0.6540495      0.6540495      0.6540495    6[1-(0),1-(0),1-(0),6-(8,8)]
   315     15.0768768     15.0768768     15.0768768    6[6-(1,1,1),8-(27),8-(27,27)]
   316     14.6368978     14.6368978     14.6368978    6[1-(0),1-(0),1-(0),6-(8,8)]
   317     17.7388484     17.7388484     17.7388484    6[6-(1,1,1),8-(27),8-(27,27)]
   318     18.0754422     18.0754422     18.0754422    6[1-(0),1-(0),1-(0),6-(8,8)]
   319     16.0734391     16.0734391     16.0734391    6[6-(6,6),8-(27),8-(27)]
   320     14.9381749     14.9381749     14.9381749    6[6-(1,6),6-(1,6),6-(8,8)]
   321     14.8182165     14.8182165     14.8182165    6[1-(0),6-(1,6),6-(6,6)]
   322     13.8181028     13.8181028     13.8181028    6[1-(0),6-(1,6),6-(6,6)]
   323     12.9209797     12.9209797     12.9209797    6[6-(1,6),6-(1,6),6-(6,7)]
   324     13.0081863     13.0081863     13.0081863    6[1-(0),6-(1,6),6-(6,6)]
   325     14.0140217     14.0140217     14.0140217    6[1-(0),6-(1,6),6-(6,6)]
   326     11.8604922     11.8604922     11.8604922    6[6-(1,6),6-(6,6),7-(6)]
   327     12.0621328     12.0621328     12.0621328    6[1-(0),6-(6,6),6-(6,7)]
   328     11.0728706     11.0728706     11.0728706    6[6-(1,6),6-(1,6),6-(6,6)]
   329      9.9119574      9.9119574      9.9119574    6[1-(0),6-(6,6),6-(6,7)]
   330      9.7912098      9.7912098      9.7912098    6[6-(1,6),6-(6,6),7-(6)]
   331      8.5886663      8.5886663      8.5886663    6[6-(1,6),6-(1,6),6-(6,7)]
   332      7.3196327      7.3196327      7.3196327    6[1-(0),6-(1,6),6-(6,6)]
   333      6.2238285      6.2238285      6.2238285    6[1-(0),6-(1,6),6-(6,6)]
   334      6.3566114      6.3566114      6.3566114    6[6-(1,6),6-(1,6),6-(8)]
   335      7.6155827      7.6155827      7.6155827    6[1-(0),6-(1,6),6-(6,6)]
   336       8.726579       8.726579       8.726579    6[1-(0),6-(1,6),6-(6,6)]
   337      5.1351271      5.1351271      5.1351271    6[6-(6,6),8-(27)]
   338     11.3009494     11.3009494     11.3009494    6[6-(1,6),6-(1,6),6-(6,6)]
   339     12.5855697     12.5855697     12.5855697    6[1-(0),6-(1,7),6-(6,6)]
   340     12.7773453     12.7773453     12.7773453    6[1-(0),6-(1,6),7-(6,27)]
   341     10.5198387     10.5198387     10.5198387    6[1-(0),6-(1,6),7-(6,27)]
   342      10.251708      10.251708      10.251708    6[1-(0),6-(1,7),6-(6,6)]
   343     14.0375004     14.0375004     14.0375004    7[6-(6,6),6-(6,6)]
   344     15.0447169     15.0447169     15.0447169    7[6-(1,6),6-(1,6),27-(8,8,8,8)]
   345      7.4608995      7.4608995      7.4608995    7[6-(6,6),6-(6,6)]
   346       8.468116       8.468116       8.468116    7[6-(1,6),6-(1,6),27-(8,8,8,8)]
   347      0.8841013      0.8841013      0.8841013    7[6-(6,6),6-(6,6)]
   348      1.8913178      1.8913178      1.8913178    7[6-(1,6),6-(1,6),27-(8,8,8,8)]
   349      4.1725004      4.1725004      4.1725004    7[6-(6,6),6-(6,6)]
   350      5.1797169      5.1797169      5.1797169    7[6-(1,6),6-(1,6),27-(8,8,8,8)]
   351     17.3258995     17.3258995     17.3258995    7[6-(6,6),6-(6,6)]
   352      18.333116      18.333116      18.333116    7[6-(1,6),6-(1,6),27-(8,8,8,8)]
   353     10.7491013     10.7491013     10.7491013    7[6-(6,6),6-(6,6)]
   354     11.7563178     11.7563178     11.7563178    7[6-(1,6),6-(1,6),27-(8,8,8,8)]
   355      2.4995937      2.4995937      2.4995937    8[1-(0),27-(7,8,8,8),27-(8,8,8,8),27-(8,8,8,8,8)]
   356      4.1444838      4.1444838      4.1444838    8[6-(6,8),27-(8,8,8,8)]
   357      2.3462916      2.3462916      2.3462916    8[6-(6,8),27-(8,8,8,8,8),27-(8,8,8,8,8)]
   358      19.400509      19.400509      19.400509    8[6-(6,8),27-(8,8,8,8,8),27-(8,8,8,8,8)]
   359     17.6751205     17.6751205     17.6751205    8[6-(6,8),27-(8,8,8,8,8)]
   360      1.0579226      1.0579226      1.0579226    8[6-(6,8),27-(8,8,8,8,8)]
   361       1.296261       1.296261       1.296261    8[6-(6,8),27-(7,8,8,8),27-(8,8,8,8,8)]
   362      0.4788471      0.4788471      0.4788471    8[6-(6,8),27-(7,8,8,8)]
   363     19.3797925     19.3797925     19.3797925    8[6-(6,8),27-(8,8,8,8,8)]
   364      7.3283139      7.3283139      7.3283139    8[6-(6,8),27-(7,8,8,8)]
   365      8.6350318      8.6350318      8.6350318    8[6-(6,8),27-(8,8,8,8,8)]
   366     15.6529928     15.6529928     15.6529928    8[1-(0),27-(7,8,8,8),27-(8,8,8,8,8),27-(8,8,8,8,8)]
   367     17.2978829     17.2978829     17.2978829    8[6-(6,8),27-(8,8,8,8,8)]
   368     15.4996907     15.4996907     15.4996907    8[6-(6,8),27-(8,8,8,8,8),27-(8,8,8,8,8)]
   369     12.8239081     12.8239081     12.8239081    8[6-(6,8),27-(8,8,8,8,8),27-(8,8,8,8,8)]
   370     11.0985196     11.0985196     11.0985196    8[6-(6,8),27-(8,8,8,8,8)]
   371     14.2113217     14.2113217     14.2113217    8[6-(6,8),27-(8,8,8,8,8)]
   372     14.4496601     14.4496601     14.4496601    8[6-(6,8),27-(7,8,8,8),27-(8,8,8,8,8)]
   373     13.6322462     13.6322462     13.6322462    8[6-(6,8),27-(7,8,8,8)]
   374     12.8031916     12.8031916     12.8031916    8[6-(6,8),27-(8,8,8,8,8)]
   375       0.751713       0.751713       0.751713    8[6-(6,8),27-(7,8,8,8)]
   376      2.0584309      2.0584309      2.0584309    8[6-(6,8),27-(8,8,8,8,8)]
   377      9.0761946      9.0761946      9.0761946    8[1-(0),27-(7,8,8,8),27-(8,8,8,8,8),27-(8,8,8,8,8)]
   378     10.7210847     10.7210847     10.7210847    8[6-(6,8),27-(8,8,8,8,8)]
   379      8.9228925      8.9228925      8.9228925    8[6-(6,8),27-(8,8,8,8,8),27-(8,8,8,8,8)]
   380      6.2471099      6.2471099      6.2471099    8[6-(6,8),27-(8,8,8,8,8),27-(8,8,8,8,8)]
   381      4.5217214      4.5217214      4.5217214    8[6-(6,8),27-(8,8,8,8,8)]
   382      7.6345235      7.6345235      7.6345235    8[6-(6,8),27-(8,8,8,8,8)]
   383      7.8728619      7.8728619      7.8728619    8[6-(6,8),27-(7,8,8,8),27-(8,8,8,8,8)]
   384       7.055448       7.055448       7.055448    8[6-(6,8),27-(7,8,8,8)]
   385      6.2263934      6.2263934      6.2263934    8[6-(6,8),27-(8,8,8,8,8)]
   386     13.9049148     13.9049148     13.9049148    8[6-(6,8),27-(7,8,8,8)]
   387     15.2116327     15.2116327     15.2116327    8[6-(6,8),27-(8,8,8,8,8)]
   388     12.3645937     12.3645937     12.3645937    8[1-(0),27-(7,8,8,8),27-(8,8,8,8,8),27-(8,8,8,8,8)]
   389     14.0094838     14.0094838     14.0094838    8[6-(6,8),27-(8,8,8,8,8)]
   390     12.2112916     12.2112916     12.2112916    8[6-(6,8),27-(8,8,8,8,8),27-(8,8,8,8,8)]
   391       9.535509       9.535509       9.535509    8[6-(6,8),27-(8,8,8,8,8),27-(8,8,8,8,8)]
   392      7.8101205      7.8101205      7.8101205    8[6-(6,8),27-(8,8,8,8,8)]
   393     10.9229226     10.9229226     10.9229226    8[6-(6,8),27-(8,8,8,8,8)]
   394      11.161261      11.161261      11.161261    8[6-(6,8),27-(7,8,8,8),27-(8,8,8,8,8)]
   395     10.3438471     10.3438471     10.3438471    8[6-(6,8),27-(7,8,8,8)]
   396      9.5147925      9.5147925      9.5147925    8[6-(6,8),27-(8,8,8,8,8)]
   397     17.1933139     17.1933139     17.1933139    8[6-(6,8),27-(7,8,8,8)]
   398     18.5000318     18.5000318     18.5000318    8[6-(6,8),27-(8,8,8,8,8)]
   399      5.7879928      5.7879928      5.7879928    8[1-(0),27-(7,8,8,8),27-(8,8,8,8,8),27-(8,8,8,8,8)]
   400      7.4328829      7.4328829      7.4328829    8[6-(6,8),27-(8,8,8,8,8)]
   401      5.6346907      5.6346907      5.6346907    8[6-(6,8),27-(8,8,8,8),27-(8,8,8,8,8)]
   402      2.9589081      2.9589081      2.9589081    8[6-(6,8),27-(8,8,8,8),27-(8,8,8,8,8)]
   403      1.2335196      1.2335196      1.2335196    8[6-(6,8),27-(8,8,8,8,8)]
   404      4.3463217      4.3463217      4.3463217    8[6-(6,8),27-(8,8,8,8)]
   405      4.5846601      4.5846601      4.5846601    8[6-(6,8),27-(7,8,8,8),27-(8,8,8,8,8)]
   406      3.7672462      3.7672462      3.7672462    8[6-(6,8),27-(7,8,8,8)]
   407      2.9381916      2.9381916      2.9381916    8[6-(6,8),27-(8,8,8,8,8)]
   408      10.616713      10.616713      10.616713    8[6-(6,8),27-(7,8,8,8)]
   409     11.9234309     11.9234309     11.9234309    8[6-(6,8),27-(8,8,8,8,8)]
   410     18.9411946     18.9411946     18.9411946    8[1-(0),27-(7,8,8,8),27-(8,8,8,8,8),27-(8,8,8,8,8)]
   411      0.8560847      0.8560847      0.8560847    8[6-(6,8),27-(8,8,8,8,8)]
   412     18.7878925     18.7878925     18.7878925    8[6-(6,8),27-(8,8,8,8,8),27-(8,8,8,8,8)]
   413     16.1121099     16.1121099     16.1121099    8[6-(6,8),27-(8,8,8,8,8),27-(8,8,8,8,8)]
   414     14.3867214     14.3867214     14.3867214    8[6-(6,8),27-(8,8,8,8,8)]
   415     17.4995235     17.4995235     17.4995235    8[6-(6,8),27-(8,8,8,8,8)]
   416     17.7378619     17.7378619     17.7378619    8[6-(6,8),27-(7,8,8,8),27-(8,8,8,8,8)]
   417      16.920448      16.920448      16.920448    8[6-(6,8),27-(7,8,8,8)]
   418     16.0913934     16.0913934     16.0913934    8[6-(6,8),27-(8,8,8,8,8)]
   419      4.0399148      4.0399148      4.0399148    8[6-(6),27-(7,8,8,8)]
