# Supplementary material for: A collection of forcefield precursors for metal–organic frameworks
Source: RSC Adv. 2019 Nov 13;9(63):36492–507. doi: 10.1039/c9ra07327b (PMC9075174; doi:10.1039/c9ra07327b)
Supplement: RA-009-C9RA07327B-s3292 [file RA-009-C9RA07327B-s3292.txt]

XAMDUM03_clean

18.5661    0.00000000    0.00000000
9.28305    16.07871425    0.00000000
9.28305    5.35957142    15.15915717

     1        9.28305        9.28305        9.28305    29[8-(6),8-(6),8-(6),8-(6)]
     2     7.98527961     7.98527961     7.98527961    29[8-(6),8-(6),8-(6),8-(6),29-(8,8,8,8)]
     3    10.58082039    10.58082039    10.58082039    29[8-(6),8-(6),8-(6),8-(6),29-(8,8,8,8)]
     4    5.290410195    5.290410195    5.290410195    29[8-(6),8-(6),8-(6),8-(6),29-(8,8,8,8)]
     5   13.275689805   13.275689805   13.275689805    29[8-(6),8-(6),8-(6),8-(6),29-(8,8,8,8)]
     6   14.573460195   14.573460195   14.573460195    29[8-(6),8-(6),8-(6),8-(6),29-(8,8,8,8)]
     7    3.992639805    3.992639805    3.992639805    29[8-(6),8-(6),8-(6),8-(6),29-(8,8,8,8)]
     8    3.992639805    3.992639805    3.992639805    29[8-(6),8-(6),8-(6),8-(6),29-(8,8,8)]
     9   13.275689805   13.275689805   13.275689805    29[8-(6),8-(6),8-(6),8-(6),29-(8,8,8,8)]
    10   14.573460195   14.573460195   14.573460195    29[8-(6),8-(6),8-(6),8-(6),29-(8,8,8,8)]
    11    5.290410195    5.290410195    5.290410195    29[8-(6),8-(6),8-(6),29-(8,8,8,8)]
    12    25.08094449    25.08094449    25.08094449    1[6-(6,6)]
    13    16.55539137    16.55539137    16.55539137    1[6-(6,6)]
    14    20.57680863    20.57680863    20.57680863    1[6-(6,6)]
    15    12.05125551    12.05125551    12.05125551    1[6-(6,6)]
    16    25.08094449    25.08094449    25.08094449    1[6-(6,6)]
    17    12.05125551    12.05125551    12.05125551    1[6-(6,6)]
    18    20.57680863    20.57680863    20.57680863    1[6-(6,6)]
    19    16.55539137    16.55539137    16.55539137    1[6-(6,6)]
    20    23.07023586    23.07023586    23.07023586    1[6-(6,6)]
    21        18.5661        18.5661        18.5661    1[6-(6,6)]
    22    14.06196414    14.06196414    14.06196414    1[6-(6,6)]
    23        18.5661        18.5661        18.5661    1[6-(6,6)]
    24        18.5661        18.5661        18.5661    1[6-(6,6)]
    25    14.06196414    14.06196414    14.06196414    1[6-(6,6)]
    26        18.5661        18.5661        18.5661    1[6-(6,6)]
    27    23.07023586    23.07023586    23.07023586    1[6-(6,6)]
    28    16.55539137    16.55539137    16.55539137    1[6-(6,6)]
    29    25.08094449    25.08094449    25.08094449    1[6-(6,6)]
    30    12.05125551    12.05125551    12.05125551    1[6-(6,6)]
    31    20.57680863    20.57680863    20.57680863    1[6-(6,6)]
    32    20.57680863    20.57680863    20.57680863    1[6-(6,6)]
    33    16.55539137    16.55539137    16.55539137    1[6-(6,6)]
    34    25.08094449    25.08094449    25.08094449    1[6-(6,6)]
    35    12.05125551    12.05125551    12.05125551    1[6-(6,6)]
    36     24.7857435     24.7857435     24.7857435    6[1-(0),6-(6,6),6-(6,6)]
    37    17.37415638    17.37415638    17.37415638    6[1-(0),6-(6,6),6-(6,6)]
    38    19.75804362    19.75804362    19.75804362    6[1-(0),6-(6,6),6-(6,6)]
    39     12.3464565     12.3464565     12.3464565    6[1-(0),6-(6,6),6-(6,6)]
    40     24.7857435     24.7857435     24.7857435    6[1-(0),6-(6,6),6-(6,6)]
    41     12.3464565     12.3464565     12.3464565    6[1-(0),6-(6,6),6-(6,6)]
    42    19.75804362    19.75804362    19.75804362    6[1-(0),6-(6,6),6-(6,6)]
    43    17.37415638    17.37415638    17.37415638    6[1-(0),6-(6,6),6-(6,6)]
    44    23.59379988    23.59379988    23.59379988    6[1-(0),6-(6,6),6-(6,6)]
    45        18.5661        18.5661        18.5661    6[1-(0),6-(6,6),6-(6,6)]
    46    13.53840012    13.53840012    13.53840012    6[1-(0),6-(6,6),6-(6,6)]
    47        18.5661        18.5661        18.5661    6[1-(0),6-(6,6),6-(6,6)]
    48        18.5661        18.5661        18.5661    6[1-(0),6-(6,6),6-(6,6)]
    49    13.53840012    13.53840012    13.53840012    6[1-(0),6-(6,6),6-(6,6)]
    50        18.5661        18.5661        18.5661    6[1-(0),6-(6,6),6-(6,6)]
    51    23.59379988    23.59379988    23.59379988    6[1-(0),6-(6,6),6-(6,6)]
    52    17.37415638    17.37415638    17.37415638    6[1-(0),6-(6,6),6-(6,6)]
    53     24.7857435     24.7857435     24.7857435    6[1-(0),6-(6,6),6-(6,6)]
    54     12.3464565     12.3464565     12.3464565    6[1-(0),6-(6,6),6-(6,6)]
    55    19.75804362    19.75804362    19.75804362    6[1-(0),6-(6,6),6-(6,6)]
    56    19.75804362    19.75804362    19.75804362    6[1-(0),6-(6,6),6-(6,6)]
    57    17.37415638    17.37415638    17.37415638    6[1-(0),6-(6,6),6-(6,6)]
    58     24.7857435     24.7857435     24.7857435    6[1-(0),6-(6,6),6-(6,6)]
    59     12.3464565     12.3464565     12.3464565    6[1-(0),6-(6,6),6-(6,6)]
    60   25.166719872   25.166719872   25.166719872    6[6-(1,6),6-(1,6),6-(8,8)]
    61    26.14478202    26.14478202    26.14478202    6[6-(6,6),8-(0),8-(29)]
    62        18.5661        18.5661        18.5661    6[6-(1,6),6-(1,6),6-(8,8)]
    63        18.5661        18.5661        18.5661    6[6-(6,6),8-(29),8-(29)]
    64        18.5661        18.5661        18.5661    6[6-(1,6),6-(1,6),6-(8,8)]
    65        18.5661        18.5661        18.5661    6[6-(6,6),8-(29),8-(29)]
    66   11.965480128   11.965480128   11.965480128    6[6-(1,6),6-(1,6),6-(8,8)]
    67    10.98741798    10.98741798    10.98741798    6[6-(6,6),8-(0),8-(29)]
    68   23.964379236   23.964379236   23.964379236    6[6-(1,6),6-(1,6),6-(8,8)]
    69    23.66249445    23.66249445    23.66249445    6[6-(6,6),8-(29),8-(29)]
    70   13.167820764   13.167820764   13.167820764    6[6-(1,6),6-(1,6),6-(8,8)]
    71    13.46970555    13.46970555    13.46970555    6[6-(6,6),8-(29),8-(29)]
    72   19.768440636   19.768440636   19.768440636    6[6-(1,6),6-(1,6),6-(8,8)]
    73    21.04838757    21.04838757    21.04838757    6[6-(6,6),8-(29),8-(29)]
    74   17.363759364   17.363759364   17.363759364    6[6-(1,6),6-(1,6),6-(8,8)]
    75    16.08381243    16.08381243    16.08381243    6[6-(6,6),8-(29),8-(29)]
    76   23.964379236   23.964379236   23.964379236    6[6-(1,6),6-(1,6),6-(8)]
    77    23.66249445    23.66249445    23.66249445    6[6-(6,6),8-(29)]
    78   19.768440636   19.768440636   19.768440636    6[6-(1,6),6-(1,6),6-(8,8)]
    79    21.04838757    21.04838757    21.04838757    6[6-(6,6),8-(29),8-(29)]
    80   13.167820764   13.167820764   13.167820764    6[6-(1,6),6-(1,6),6-(8,8)]
    81    13.46970555    13.46970555    13.46970555    6[6-(6,6),8-(29),8-(29)]
    82   17.363759364   17.363759364   17.363759364    6[6-(1,6),6-(1,6),6-(8,8)]
    83    16.08381243    16.08381243    16.08381243    6[6-(6,6),8-(29),8-(29)]
    84   17.363759364   17.363759364   17.363759364    6[6-(1,6),6-(1,6),6-(8,8)]
    85    16.08381243    16.08381243    16.08381243    6[6-(6,6),8-(29),8-(29)]
    86   13.167820764   13.167820764   13.167820764    6[6-(1,6),6-(1,6),6-(8,8)]
    87    13.46970555    13.46970555    13.46970555    6[6-(6,6),8-(29),8-(29)]
    88   19.768440636   19.768440636   19.768440636    6[6-(1,6),6-(1,6),6-(8,8)]
    89    21.04838757    21.04838757    21.04838757    6[6-(6,6),8-(29),8-(29)]
    90   23.964379236   23.964379236   23.964379236    6[6-(1,6),6-(1,6),6-(8,8)]
    91    23.66249445    23.66249445    23.66249445    6[6-(6,6),8-(29),8-(29)]
    92        18.5661        18.5661        18.5661    6[6-(1,6),6-(1,6),6-(8,8)]
    93        18.5661        18.5661        18.5661    6[6-(6,6),8-(29),8-(29)]
    94   25.166719872   25.166719872   25.166719872    6[6-(1,6),6-(1,6),6-(8,8)]
    95    26.14478202    26.14478202    26.14478202    6[6-(6,6),8-(0),8-(29)]
    96   11.965480128   11.965480128   11.965480128    6[6-(1,6),6-(1,6),6-(8,8)]
    97    10.98741798    10.98741798    10.98741798    6[6-(6,6),8-(0),8-(29)]
    98        18.5661        18.5661        18.5661    6[6-(1,6),6-(1,6),6-(8,8)]
    99        18.5661        18.5661        18.5661    6[6-(6,6),8-(29),8-(29)]
   100   19.768440636   19.768440636   19.768440636    6[6-(1,6),6-(1,6),6-(8,8)]
   101    21.04838757    21.04838757    21.04838757    6[6-(6,6),8-(29),8-(29)]
   102   17.363759364   17.363759364   17.363759364    6[6-(1,6),6-(1,6),6-(8,8)]
   103    16.08381243    16.08381243    16.08381243    6[6-(6,6),8-(29),8-(29)]
   104   23.964379236   23.964379236   23.964379236    6[6-(1,6),6-(1,6),6-(8,8)]
   105    23.66249445    23.66249445    23.66249445    6[6-(6,6),8-(29),8-(29)]
   106   13.167820764   13.167820764   13.167820764    6[6-(1,6),6-(1,6),6-(8,8)]
   107    13.46970555    13.46970555    13.46970555    6[6-(6,6),8-(29),8-(29)]
   108   26.491411107   26.491411107   26.491411107    8[6-(6,8),29-(8,8,8)]
   109   17.456775525   17.456775525   17.456775525    8[6-(6,8),29-(8,8,8,29)]
   110   19.675424475   19.675424475   19.675424475    8[6-(6,8),29-(8,8,8,29)]
   111   10.640788893   10.640788893   10.640788893    8[6-(6,8)]
   112   24.069463362   24.069463362   24.069463362    8[6-(6,8),29-(8,8,8,29)]
   113   13.062736638   13.062736638   13.062736638    8[6-(6,8),29-(8,8,8,29)]
   114    22.09737222    22.09737222    22.09737222    8[6-(6,8),29-(8,8,8,29)]
   115    15.03482778    15.03482778    15.03482778    8[6-(6,8),29-(8,8,8,29)]
   116   22.960138887   22.960138887   22.960138887    8[6-(6),29-(8,8,8,29)]
   117   20.988047745   20.988047745   20.988047745    8[6-(6,8),29-(8,8,8,29)]
   118   14.172061113   14.172061113   14.172061113    8[6-(6,8),29-(8,8,8,29)]
   119   16.144152255   16.144152255   16.144152255    8[6-(6,8),29-(8,8,29)]
   120   16.144152255   16.144152255   16.144152255    8[6-(6,8),29-(8,8,8,29)]
   121   14.172061113   14.172061113   14.172061113    8[6-(6,8),29-(8,8,8,29)]
   122   20.988047745   20.988047745   20.988047745    8[6-(6,8),29-(8,8,8,29)]
   123   22.960138887   22.960138887   22.960138887    8[6-(6,8),29-(8,8,8,29)]
   124   17.456775525   17.456775525   17.456775525    8[6-(6,8),29-(8,8,8,29)]
   125   26.491411107   26.491411107   26.491411107    8[6-(6,8)]
   126   10.640788893   10.640788893   10.640788893    8[6-(6,8),29-(8,8,8)]
   127   19.675424475   19.675424475   19.675424475    8[6-(6,8),29-(8,8,8,29)]
   128    22.09737222    22.09737222    22.09737222    8[6-(6,8),29-(8,8,29)]
   129    15.03482778    15.03482778    15.03482778    8[6-(6,8),29-(8,8,8,29)]
   130   24.069463362   24.069463362   24.069463362    8[6-(6,8),29-(8,8,8,29)]
   131   13.062736638   13.062736638   13.062736638    8[6-(6,8),29-(8,8,8,29)]
   132   10.640788893   10.640788893   10.640788893    8[6-(6,8)]
   133   19.675424475   19.675424475   19.675424475    8[6-(6,8),29-(8,8,8,29)]
   134   17.456775525   17.456775525   17.456775525    8[6-(6,8),29-(8,8,8,29)]
   135   26.491411107   26.491411107   26.491411107    8[6-(6,8),29-(8,8,8)]
   136   13.062736638   13.062736638   13.062736638    8[6-(6,8),29-(8,8,8,29)]
   137   24.069463362   24.069463362   24.069463362    8[6-(6,8),29-(8,8,8,29)]
   138    15.03482778    15.03482778    15.03482778    8[6-(6,8),29-(8,8,8,29)]
   139    22.09737222    22.09737222    22.09737222    8[6-(6,8),29-(8,8,8,29)]
   140   14.172061113   14.172061113   14.172061113    8[6-(6,8),29-(8,8,29)]
   141   16.144152255   16.144152255   16.144152255    8[6-(6,8),29-(8,8,8,29)]
   142   22.960138887   22.960138887   22.960138887    8[6-(6,8),29-(8,8,8,29)]
   143   20.988047745   20.988047745   20.988047745    8[6-(6,8),29-(8,8,8,29)]
   144   20.988047745   20.988047745   20.988047745    8[6-(6,8),29-(8,8,8,29)]
   145   22.960138887   22.960138887   22.960138887    8[6-(6,8),29-(8,8,8,29)]
   146   16.144152255   16.144152255   16.144152255    8[6-(6,8),29-(8,8,8,29)]
   147   14.172061113   14.172061113   14.172061113    8[6-(6,8),29-(8,8,8,29)]
   148   19.675424475   19.675424475   19.675424475    8[6-(6,8),29-(8,8,8,29)]
   149   10.640788893   10.640788893   10.640788893    8[6-(6,8),29-(8,8,8)]
   150   26.491411107   26.491411107   26.491411107    8[6-(6,8)]
   151   17.456775525   17.456775525   17.456775525    8[6-(6,8),29-(8,8,8,29)]
   152    15.03482778    15.03482778    15.03482778    8[6-(6,8),29-(8,8,8,29)]
   153    22.09737222    22.09737222    22.09737222    8[6-(6,8),29-(8,8,8,29)]
   154   13.062736638   13.062736638   13.062736638    8[6-(6,8),29-(8,8,8,29)]
