# Supplementary material for: A collection of forcefield precursors for metal–organic frameworks
Source: RSC Adv. 2019 Nov 13;9(63):36492–507. doi: 10.1039/c9ra07327b (PMC9075174; doi:10.1039/c9ra07327b)
Supplement: RA-009-C9RA07327B-s3293 [file RA-009-C9RA07327B-s3293.txt]

XAZGEK_clean

10.31    0.00000000    0.00000000
-0.17105729    20.00126854    0.00000000
0.0    0.0    22.95

     1  4.87066820114  4.87066820114  4.87066820114    47[7-(6,6,6),7-(6,6,6)]
     2  9.16725726048  9.16725726048  9.16725726048    47[7-(6,6,6),7-(6,6,6)]
     3  9.13421153651  9.13421153651  9.13421153651    47[7-(6,6,6),7-(6,6,6)]
     4  9.28936379535  9.28936379535  9.28936379535    47[7-(6,6,6),7-(6,6,6)]
     5  5.36433100434  5.36433100434  5.36433100434    47[7-(6,6,6),7-(6,6,6)]
     6-0.0002528771033-0.0002528771033-0.0002528771033    47[7-(6,6,6),7-(6,6,6)]
     7  3.99992465726  3.99992465726  3.99992465726    47[7-(6,6,6),7-(6,6,6)]
     8  4.08664959854  4.08664959854  4.08664959854    47[7-(6,6,6),7-(6,6,6)]
     9 0.798594883692 0.798594883692 0.798594883692    47[7-(6,6,6),7-(6,6,6)]
    10  6.12841121457  6.12841121457  6.12841121457    47[7-(6,6,6),7-(6,6,6)]
    11  4.03101085132  4.03101085132  4.03101085132    47[7-(6,6,6),7-(6,6,6)]
    12  10.0386756871  10.0386756871  10.0386756871    47[7-(6,6,6),7-(6,6,6)]
    13  5.26827450886  5.26827450886  5.26827450886    47[7-(6,6,6),7-(6,6,6)]
    14 0.971685449516 0.971685449516 0.971685449516    47[7-(6,6,6),7-(6,6,6)]
    15  1.00473117349  1.00473117349  1.00473117349    47[7-(6,6,6)]
    16 0.849578914655 0.849578914655 0.849578914655    47[7-(6,6,6),7-(6,6,6)]
    17  4.77461170566  4.77461170566  4.77461170566    47[7-(6,6,6),7-(6,6,6)]
    18  10.1391955871  10.1391955871  10.1391955871    47[7-(6,6,6),7-(6,6,6)]
    19  6.13901805274  6.13901805274  6.13901805274    47[7-(6,6,6),7-(6,6,6)]
    20  6.05229311146  6.05229311146  6.05229311146    47[7-(6,6,6),7-(6,6,6)]
    21  9.34034782631  9.34034782631  9.34034782631    47[7-(6,6,6),7-(6,6,6)]
    22  4.01053149543  4.01053149543  4.01053149543    47[7-(6,6,6),7-(6,6,6)]
    23  6.10793185868  6.10793185868  6.10793185868    47[7-(6,6,6),7-(6,6,6)]
    24  0.10026702294  0.10026702294  0.10026702294    47[7-(6,6,6),7-(6,6,6)]
    25  5.09848306469  5.09848306469  5.09848306469    1[6-(1,7,7)]
    26   3.7943054131   3.7943054131   3.7943054131    1[6-(1,7,7)]
    27  3.85488875732  3.85488875732  3.85488875732    1[6-(1,7,7)]
    28  5.17427795993  5.17427795993  5.17427795993    1[6-(1,7,7)]
    29  7.29264236466  7.29264236466  7.29264236466    1[6-(1,7,7)]
    30  7.18883323656  7.18883323656  7.18883323656    1[6-(1,7,7)]
    31  6.28189720984  6.28189720984  6.28189720984    1[6-(1,7,7)]
    32  6.53331181621  6.53331181621  6.53331181621    1[6-(1,7,7)]
    33  6.74004371145  6.74004371145  6.74004371145    1[6-(1,7,7)]
    34  6.39475365094  6.39475365094  6.39475365094    1[6-(1,7,7)]
    35  4.18621480511  4.18621480511  4.18621480511    1[6-(1,7,7)]
    36  3.20395784791  3.20395784791  3.20395784791    1[6-(1,7,7)]
    37 0.477995858861 0.477995858861 0.477995858861    1[6-(1,7,7)]
    38  1.62911909784  1.62911909784  1.62911909784    1[6-(1,7,7)]
    39  8.70956220453  8.70956220453  8.70956220453    1[6-(1,7,7)]
    40  8.90684698278  8.90684698278  8.90684698278    1[6-(1,7,7)]
    41  8.21673812729  8.21673812729  8.21673812729    1[6-(1,7,7)]
    42  8.18294681429  8.18294681429  8.18294681429    1[6-(1,7,7)]
    43  1.38552646588  1.38552646588  1.38552646588    1[6-(1,7,7)]
    44 0.114238179912 0.114238179912 0.114238179912    1[6-(1,7,7)]
    45  8.41851382072  8.41851382072  8.41851382072    1[6-(1,7,7)]
    46  8.69292612343  8.69292612343  8.69292612343    1[6-(1,7,7)]
    47  1.24040891486  1.24040891486  1.24040891486    1[6-(1,7,7)]
    48  10.1950497961  10.1950497961  10.1950497961    1[6-(1,7,7)]
    49 0.524955249591 0.524955249591 0.524955249591    1[6-(1,7,7)]
    50 0.155813627286 0.155813627286 0.155813627286    1[6-(1,7,7)]
    51  3.10647034132  3.10647034132  3.10647034132    1[6-(1,7,7)]
    52  1.80230504087  1.80230504087  1.80230504087    1[6-(1,7,7)]
    53  1.45899125506  1.45899125506  1.45899125506    1[6-(1,7,7)]
    54   2.5701961931   2.5701961931   2.5701961931    1[6-(1,7,7)]
    55  2.54100975313  2.54100975313  2.54100975313    1[6-(1,7,7)]
    56  3.55535200836  3.55535200836  3.55535200836    1[6-(1,7,7)]
    57  3.08367163984  3.08367163984  3.08367163984    1[6-(1,7,7)]
    58  2.26500642098  2.26500642098  2.26500642098    1[6-(1,7,7)]
    59   4.6783347055   4.6783347055   4.6783347055    1[6-(1,7,7)]
    60  4.86978510749  4.86978510749  4.86978510749    1[6-(1,7,7)]
    61  5.76184909687  5.76184909687  5.76184909687    1[6-(1,7,7)]
    62  6.75328241969  6.75328241969  6.75328241969    1[6-(1,7,7)]
    63  6.15316905648  6.15316905648  6.15316905648    1[6-(1,7,7)]
    64  4.79884093772  4.79884093772  4.79884093772    1[6-(1,7,7)]
    65  3.23733759575  3.23733759575  3.23733759575    1[6-(1,7,7)]
    66  3.64529628178  3.64529628178  3.64529628178    1[6-(1,7,7)]
    67  3.70605533955  3.70605533955  3.70605533955    1[6-(1,7,7)]
    68  3.33262351287  3.33262351287  3.33262351287    1[6-(1,7,7)]
    69  6.11182794142  6.11182794142  6.11182794142    1[6-(1,7,7)]
    70   4.7325427607   4.7325427607   4.7325427607    1[6-(1,7,7)]
    71   2.7707659596   2.7707659596   2.7707659596    1[6-(1,7,7)]
    72  2.71029304296  2.71029304296  2.71029304296    1[6-(1,7,7)]
    73  3.67427539765  3.67427539765  3.67427539765    1[6-(1,7,7)]
    74   2.6498455169   2.6498455169   2.6498455169    1[6-(1,7,7)]
    75  4.64355356614  4.64355356614  4.64355356614    1[6-(1,7,7)]
    76  4.89188002542  4.89188002542  4.89188002542    1[6-(1,7,7)]
    77  3.18763550611  3.18763550611  3.18763550611    1[6-(1,7,7)]
    78  1.84274337753  1.84274337753  1.84274337753    1[6-(1,7,7)]
    79  1.51364587351  1.51364587351  1.51364587351    1[6-(1,7,7)]
    80  2.62392244593  2.62392244593  2.62392244593    1[6-(1,7,7)]
    81  2.26886834776  2.26886834776  2.26886834776    1[6-(1,7,7)]
    82  3.06782482652  3.06782482652  3.06782482652    1[6-(1,7,7)]
    83 0.520706022206 0.520706022206 0.520706022206    1[6-(1,7,7)]
    84 0.283737668649 0.283737668649 0.283737668649    1[6-(1,7,7)]
    85  9.06664193756  9.06664193756  9.06664193756    1[6-(1,7,7)]
    86  0.23683444802  0.23683444802  0.23683444802    1[6-(1,7,7)]
    87  1.61702019954  1.61702019954  1.61702019954    1[6-(1,7,7)]
    88    1.237898439    1.237898439    1.237898439    1[6-(1,7,7)]
    89  1.54313962664  1.54313962664  1.54313962664    1[6-(1,7,7)]
    90  1.46317892339  1.46317892339  1.46317892339    1[6-(1,7,7)]
    91   1.8438259897   1.8438259897   1.8438259897    1[6-(1,7,7)]
    92   2.1857665626   2.1857665626   2.1857665626    1[6-(1,7,7)]
    93  0.19918665111  0.19918665111  0.19918665111    1[6-(1,7,7)]
    94  9.06664193756  9.06664193756  9.06664193756    1[6-(1,7,7)]
    95  9.52093381396  9.52093381396  9.52093381396    1[6-(1,7,7)]
    96  8.53310200675  8.53310200675  8.53310200675    1[6-(1,7,7)]
    97  5.04045964531  5.04045964531  5.04045964531    1[6-(1,7,7)]
    98   6.3446372969   6.3446372969   6.3446372969    1[6-(1,7,7)]
    99  6.28405395268  6.28405395268  6.28405395268    1[6-(1,7,7)]
   100  4.96466475007  4.96466475007  4.96466475007    1[6-(1,7,7)]
   101  2.84630034534  2.84630034534  2.84630034534    1[6-(1,7,7)]
   102  2.95010947344  2.95010947344  2.95010947344    1[6-(1,7,7)]
   103  3.85704550016  3.85704550016  3.85704550016    1[6-(1,7,7)]
   104  3.60563089379  3.60563089379  3.60563089379    1[6-(1,7,7)]
   105  3.39889899855  3.39889899855  3.39889899855    1[6-(1,7,7)]
   106  3.74418905906  3.74418905906  3.74418905906    1[6-(1,7,7)]
   107  5.95272790489  5.95272790489  5.95272790489    1[6-(1,7,7)]
   108  6.93498486208  6.93498486208  6.93498486208    1[6-(1,7,7)]
   109  9.66094685114  9.66094685114  9.66094685114    1[6-(1,7,7)]
   110  8.50982361216  8.50982361216  8.50982361216    1[6-(1,7,7)]
   111  1.42938050547  1.42938050547  1.42938050547    1[6-(1,7,7)]
   112  1.23209572722  1.23209572722  1.23209572722    1[6-(1,7,7)]
   113  1.92220458271  1.92220458271  1.92220458271    1[6-(1,7,7)]
   114  1.95599589571  1.95599589571  1.95599589571    1[6-(1,7,7)]
   115  8.75341624412  8.75341624412  8.75341624412    1[6-(1,7,7)]
   116  10.0247045301  10.0247045301  10.0247045301    1[6-(1,7,7)]
   117  1.72042888928  1.72042888928  1.72042888928    1[6-(1,7,7)]
   118  1.44601658658  1.44601658658  1.44601658658    1[6-(1,7,7)]
   119  8.89853379514  8.89853379514  8.89853379514    1[6-(1,7,7)]
   120-0.056107086101-0.056107086101-0.056107086101    1[6-(1,7,7)]
   121  9.61398746041  9.61398746041  9.61398746041    1[6-(1,7,7)]
   122  9.98312908271  9.98312908271  9.98312908271    1[6-(1,7,7)]
   123  7.03247236868  7.03247236868  7.03247236868    1[6-(1,7,7)]
   124  8.33663766913  8.33663766913  8.33663766913    1[6-(1,7,7)]
   125  8.67995145494  8.67995145494  8.67995145494    1[6-(1,7,7)]
   126   7.5687465169   7.5687465169   7.5687465169    1[6-(1,7,7)]
   127  7.59793295687  7.59793295687  7.59793295687    1[6-(1,7,7)]
   128  6.58359070164  6.58359070164  6.58359070164    1[6-(1,7,7)]
   129  7.05527107016  7.05527107016  7.05527107016    1[6-(1,7,7)]
   130  7.87393628902  7.87393628902  7.87393628902    1[6-(1,7,7)]
   131   5.4606080045   5.4606080045   5.4606080045    1[6-(1,7,7)]
   132  5.26915760251  5.26915760251  5.26915760251    1[6-(1,7,7)]
   133  4.37709361313  4.37709361313  4.37709361313    1[6-(1,7,7)]
   134  3.38566029031  3.38566029031  3.38566029031    1[6-(1,7,7)]
   135  3.98577365352  3.98577365352  3.98577365352    1[6-(1,7,7)]
   136  5.34010177228  5.34010177228  5.34010177228    1[6-(1,7,7)]
   137  6.90160511425  6.90160511425  6.90160511425    1[6-(1,7,7)]
   138  6.49364642822  6.49364642822  6.49364642822    1[6-(1,7,7)]
   139  6.43288737045  6.43288737045  6.43288737045    1[6-(1,7,7)]
   140  6.80631919713  6.80631919713  6.80631919713    1[6-(1,7,7)]
   141  4.02711476858  4.02711476858  4.02711476858    1[6-(1,7,7)]
   142   5.4063999493   5.4063999493   5.4063999493    1[6-(1,7,7)]
   143   7.3681767504   7.3681767504   7.3681767504    1[6-(1,7,7)]
   144  7.42864966704  7.42864966704  7.42864966704    1[6-(1,7,7)]
   145  6.46466731235  6.46466731235  6.46466731235    1[6-(1,7,7)]
   146   7.4890971931   7.4890971931   7.4890971931    1[6-(1,7,7)]
   147  5.49538914386  5.49538914386  5.49538914386    1[6-(1,7,7)]
   148  5.24706268458  5.24706268458  5.24706268458    1[6-(1,7,7)]
   149  6.95130720389  6.95130720389  6.95130720389    1[6-(1,7,7)]
   150  8.29619933247  8.29619933247  8.29619933247    1[6-(1,7,7)]
   151  8.62529683649  8.62529683649  8.62529683649    1[6-(1,7,7)]
   152  7.51502026407  7.51502026407  7.51502026407    1[6-(1,7,7)]
   153  7.87007436224  7.87007436224  7.87007436224    1[6-(1,7,7)]
   154  7.07111788348  7.07111788348  7.07111788348    1[6-(1,7,7)]
   155  9.61823668779  9.61823668779  9.61823668779    1[6-(1,7,7)]
   156  9.85520504135  9.85520504135  9.85520504135    1[6-(1,7,7)]
   157  1.07230077244  1.07230077244  1.07230077244    1[6-(1,7)]
   158  9.90210826198  9.90210826198  9.90210826198    1[6-(1,7)]
   159  8.52192251046  8.52192251046  8.52192251046    1[6-(1,7,7)]
   160    8.901044271    8.901044271    8.901044271    1[6-(1,7,7)]
   161  8.59580308336  8.59580308336  8.59580308336    1[6-(1,7)]
   162  8.67576378661  8.67576378661  8.67576378661    1[6-(1,7)]
   163   8.2951167203   8.2951167203   8.2951167203    1[6-(1,7,7)]
   164   7.9531761474   7.9531761474   7.9531761474    1[6-(1,7,7)]
   165  9.93975605889  9.93975605889  9.93975605889    1[6-(1,7,7)]
   166  1.07230077244  1.07230077244  1.07230077244    1[6-(1,7,7)]
   167  0.61800889604  0.61800889604  0.61800889604    1[6-(1,7)]
   168  1.60584070325  1.60584070325  1.60584070325    1[6-(1,7)]
   169  4.73207845735  4.73207845735  4.73207845735    6[1-(0),1-(0),7-(6,6,47),7-(6,6,47)]
   170   4.7977141672   4.7977141672   4.7977141672    6[1-(0),1-(0),7-(6,6,47),7-(6,6,47)]
   171  6.82433667766  6.82433667766  6.82433667766    6[1-(0),1-(0),7-(6,6,47),7-(6,6,47)]
   172  6.15957046877  6.15957046877  6.15957046877    6[1-(0),1-(0),7-(6,6,47),7-(6,6,47)]
   173  6.27959259268  6.27959259268  6.27959259268    6[1-(0),1-(0),7-(6,6,47),7-(6,6,47)]
   174  4.13078332394  4.13078332394  4.13078332394    6[1-(0),1-(0),7-(6,6,47),7-(6,6,47)]
   175 0.676685022846 0.676685022846 0.676685022846    6[1-(0),1-(0),7-(6,6,47),7-(6,6,47)]
   176  9.06128867541  9.06128867541  9.06128867541    6[1-(0),1-(0),7-(6,6,47),7-(6,6,47)]
   177  8.59388037785  8.59388037785  8.59388037785    6[1-(0),1-(0),7-(6,6,47),7-(6,6,47)]
   178 0.438867853391 0.438867853391 0.438867853391    6[1-(0),1-(0),7-(6,6,47),7-(6,6,47)]
   179  8.86276439314  8.86276439314  8.86276439314    6[1-(0),1-(0),7-(6,6,47),7-(6,6,47)]
   180 0.292770619564 0.292770619564 0.292770619564    6[1-(0),1-(0),7-(6,6,47),7-(6,6,47)]
   181 0.881948667357 0.881948667357 0.881948667357    6[1-(0),1-(0),7-(6,6,47),7-(6,6,47)]
   182  2.48022256115  2.48022256115  2.48022256115    6[1-(0),1-(0),7-(6,6,47),7-(6,6,47)]
   183  2.15330214096  2.15330214096  2.15330214096    6[1-(0),1-(0),7-(6,6,47),7-(6,6,47)]
   184    2.926990911    2.926990911    2.926990911    6[1-(0),1-(0),7-(6,6,47),7-(6,6,47)]
   185  2.63358031895  2.63358031895  2.63358031895    6[1-(0),1-(0),7-(6,6,47),7-(6,6,47)]
   186  4.22403385596  4.22403385596  4.22403385596    6[1-(0),1-(0),7-(6,6,47),7-(6,6,47)]
   187  5.82243557804  5.82243557804  5.82243557804    6[1-(0),1-(0),7-(6,6,47),7-(6,6,47)]
   188  5.24528256276  5.24528256276  5.24528256276    6[1-(0),1-(0),7-(6,6,47),7-(6,6,47)]
   189  3.71107197441  3.71107197441  3.71107197441    6[1-(0),1-(0),7-(6,6,47),7-(6,6,47)]
   190  3.76559371499  3.76559371499  3.76559371499    6[1-(0),1-(0),7-(6,6,47),7-(6,6,47)]
   191  5.19907724509  5.19907724509  5.19907724509    6[1-(0),1-(0),7-(6,6,47),7-(6,6,47)]
   192  3.19024763308  3.19024763308  3.19024763308    6[1-(0),1-(0),7-(6,6,47),7-(6,6,47)]
   193  3.01409014612  3.01409014612  3.01409014612    6[1-(0),1-(0),7-(6,6,47),7-(6,6,47)]
   194  4.22354940827  4.22354940827  4.22354940827    6[1-(0),1-(0),7-(6,6,47),7-(6,6,47)]
   195  2.53263946604  2.53263946604  2.53263946604    6[1-(0),1-(0),7-(6,6,47),7-(6,6,47)]
   196   2.2028530766   2.2028530766   2.2028530766    6[1-(0),1-(0),7-(6,6,47),7-(6,6,47)]
   197  2.65594892855  2.65594892855  2.65594892855    6[1-(0),1-(0),7-(6,6,47),7-(6,6,47)]
   198 0.951208343094 0.951208343094 0.951208343094    6[1-(0),1-(0),7-(6,6,47),7-(6,6,47)]
   199  9.94373214017  9.94373214017  9.94373214017    6[1-(0),1-(0),7-(6,6,47),7-(6,6,47)]
   200  1.09929341615  1.09929341615  1.09929341615    6[1-(0),1-(0),7-(6,6,47),7-(6,6,47)]
   201  1.16047849951  1.16047849951  1.16047849951    6[1-(0),1-(0),7-(6,6,47),7-(6,6,47)]
   202  1.61862172144  1.61862172144  1.61862172144    6[1-(0),1-(0),7-(6,6,47),7-(6,6,47)]
   203  9.93492278806  9.93492278806  9.93492278806    6[1-(0),1-(0),7-(6,6,47),7-(6,6,47)]
   204  9.39555294061  9.39555294061  9.39555294061    6[1-(0),1-(0),7-(6,6,47),7-(6,6,47)]
   205  5.40686425265  5.40686425265  5.40686425265    6[1-(0),1-(0),7-(6,6,47),7-(6,6,47)]
   206   5.3412285428   5.3412285428   5.3412285428    6[1-(0),1-(0),7-(6,6,47),7-(6,6,47)]
   207  3.31460603234  3.31460603234  3.31460603234    6[1-(0),1-(0),7-(6,6,47),7-(6,6,47)]
   208  3.97937224123  3.97937224123  3.97937224123    6[1-(0),1-(0),7-(6,6,47),7-(6,6,47)]
   209  3.85935011731  3.85935011731  3.85935011731    6[1-(0),1-(0),7-(6,6,47),7-(6,6,47)]
   210  6.00815938606  6.00815938606  6.00815938606    6[1-(0),1-(0),7-(6,6,47),7-(6,6,47)]
   211  9.46225768715  9.46225768715  9.46225768715    6[1-(0),1-(0),7-(6,6,47),7-(6,6,47)]
   212  1.07765403459  1.07765403459  1.07765403459    6[1-(0),1-(0),7-(6,6,47),7-(6,6,47)]
   213  1.54506233215  1.54506233215  1.54506233215    6[1-(0),1-(0),7-(6,6,47),7-(6,6,47)]
   214  9.70007485661  9.70007485661  9.70007485661    6[1-(0),1-(0),7-(6,6,47),7-(6,6,47)]
   215  1.27617831686  1.27617831686  1.27617831686    6[1-(0),1-(0),7-(6,6,47),7-(6,6,47)]
   216  9.84617209044  9.84617209044  9.84617209044    6[1-(0),1-(0),7-(6,6,47),7-(6,6,47)]
   217  9.25699404264  9.25699404264  9.25699404264    6[1-(0),1-(0),7-(6,6,47),7-(6,6,47)]
   218  7.65872014886  7.65872014886  7.65872014886    6[1-(0),1-(0),7-(6,6,47),7-(6,6,47)]
   219  7.98564056904  7.98564056904  7.98564056904    6[1-(0),1-(0),7-(6,6,47),7-(6,6,47)]
   220    7.211951799    7.211951799    7.211951799    6[1-(0),1-(0),7-(6,6,47),7-(6,6,47)]
   221  7.50536239105  7.50536239105  7.50536239105    6[1-(0),1-(0),7-(6,6,47),7-(6,6,47)]
   222  5.91490885404  5.91490885404  5.91490885404    6[1-(0),1-(0),7-(6,6,47),7-(6,6,47)]
   223  4.31650713196  4.31650713196  4.31650713196    6[1-(0),1-(0),7-(6,6,47),7-(6,6,47)]
   224  4.89366014724  4.89366014724  4.89366014724    6[1-(0),1-(0),7-(6,6,47),7-(6,6,47)]
   225  6.42787073559  6.42787073559  6.42787073559    6[1-(0),1-(0),7-(6,6,47),7-(6,6,47)]
   226  6.37334899501  6.37334899501  6.37334899501    6[1-(0),1-(0),7-(6,6,47),7-(6,6,47)]
   227  4.93986546491  4.93986546491  4.93986546491    6[1-(0),1-(0),7-(6,6,47),7-(6,6,47)]
   228  6.94869507692  6.94869507692  6.94869507692    6[1-(0),1-(0),7-(6,6,47),7-(6,6,47)]
   229  7.12485256388  7.12485256388  7.12485256388    6[1-(0),1-(0),7-(6,6,47),7-(6,6,47)]
   230  5.91539330173  5.91539330173  5.91539330173    6[1-(0),1-(0),7-(6,6,47),7-(6,6,47)]
   231  7.60630324396  7.60630324396  7.60630324396    6[1-(0),1-(0),7-(6,6,47),7-(6,6,47)]
   232   7.9360896334   7.9360896334   7.9360896334    6[1-(0),1-(0),7-(6,6,47),7-(6,6,47)]
   233  7.48299378145  7.48299378145  7.48299378145    6[1-(0),1-(0),7-(6,6,47),7-(6,6,47)]
   234  9.18773436691  9.18773436691  9.18773436691    6[1-(0),1-(0),7-(6,6,47),7-(6,6,47)]
   235 0.195210569833 0.195210569833 0.195210569833    6[1-(0),1-(0),7-(6,6,47)]
   236  9.03964929385  9.03964929385  9.03964929385    6[1-(0),1-(0),7-(6,6,47),7-(6,6,47)]
   237  8.97846421049  8.97846421049  8.97846421049    6[1-(0),1-(0),7-(6,6,47)]
   238  8.52032098857  8.52032098857  8.52032098857    6[1-(0),1-(0),7-(6,6,47),7-(6,6,47)]
   239 0.204019921941 0.204019921941 0.204019921941    6[1-(0),1-(0),7-(6,6,47),7-(6,6,47)]
   240 0.743389769391 0.743389769391 0.743389769391    6[1-(0),1-(0),7-(6,6,47)]
   241  5.40918107821  5.40918107821  5.40918107821    7[6-(1,1,7),6-(1,1,7),6-(1,1,7),47-(7)]
   242  6.86131445525  6.86131445525  6.86131445525    7[6-(1,1,7),6-(1,1,7),6-(1,1,7),47-(7)]
   243  4.75804024379  4.75804024379  4.75804024379    7[6-(1,1,7),6-(1,1,7),6-(1,1,7),47-(7)]
   244  4.83890147344  4.83890147344  4.83890147344    7[6-(1,1,7),6-(1,1,7),6-(1,1,7),47-(7)]
   245 0.173045468614 0.173045468614 0.173045468614    7[6-(1,1,7),6-(1,1,7),6-(1,1,7),47-(7)]
   246  8.33532631026  8.33532631026  8.33532631026    7[6-(1,1,7),6-(1,1,7),6-(1,1,7),47-(7)]
   247  10.0784597481  10.0784597481  10.0784597481    7[6-(1,1,7),6-(1,1,7),6-(1,1,7),47-(7)]
   248 0.034148129058 0.034148129058 0.034148129058    7[6-(1,1,7),6-(1,1,7),6-(1,1,7),47-(7)]
   249  3.16149422529  3.16149422529  3.16149422529    7[6-(1,1,7),6-(1,1,7),6-(1,1,7),47-(7)]
   250  3.60614925796  3.60614925796  3.60614925796    7[6-(1,1,7),6-(1,1,7),6-(1,1,7),47-(7)]
   251  1.85921075168  1.85921075168  1.85921075168    7[6-(1,1,7),6-(1,1,7),6-(1,1,7),47-(7)]
   252  1.54552227421  1.54552227421  1.54552227421    7[6-(1,1,7),6-(1,1,7),6-(1,1,7),47-(7)]
   253  5.15663974573  5.15663974573  5.15663974573    7[6-(1,1,7),6-(1,1,7),6-(1,1,7),47-(7)]
   254   4.5923034794   4.5923034794   4.5923034794    7[6-(1,1,7),6-(1,1,7),6-(1,1,7),47-(7)]
   255  5.24145391808  5.24145391808  5.24145391808    7[6-(1,1,7),6-(1,1,7),6-(1,1,7),47-(7)]
   256  3.10493577695  3.10493577695  3.10493577695    7[6-(1,1,7),6-(1,1,7),6-(1,1,7),47-(7)]
   257   3.6766498587   3.6766498587   3.6766498587    7[6-(1,1,7),6-(1,1,7),6-(1,1,7),47-(7)]
   258  1.60521215256  1.60521215256  1.60521215256    7[6-(1,1,7),6-(1,1,7),6-(1,1,7),47-(7)]
   259  1.95786870502  1.95786870502  1.95786870502    7[6-(1,1,7),6-(1,1,7),6-(1,1,7),47-(7)]
   260   3.1780360552   3.1780360552   3.1780360552    7[6-(1,1,7),6-(1,1,7),6-(1,1,7),47-(7)]
   261 0.202965399581 0.202965399581 0.202965399581    7[6-(1,1,7),6-(1,1,7),6-(1,1,7),47-(7)]
   262  9.98671089169  9.98671089169  9.98671089169    7[6-(1,1,7),6-(1,1,7),6-(1,1,7),47-(7)]
   263  1.76180960475  1.76180960475  1.76180960475    7[6-(1,1,7),6-(1,1,7),6-(1,1,7),47-(7)]
   264  9.98926582088  9.98926582088  9.98926582088    7[6-(1,1,7),6-(1,1,7),6-(1,1,7),47-(7)]
   265  4.72976163179  4.72976163179  4.72976163179    7[6-(1,1,7),6-(1,1,7),6-(1,1,7),47-(7)]
   266  3.27762825475  3.27762825475  3.27762825475    7[6-(1,1,7),6-(1,1,7),6-(1,1,7),47-(0)]
   267   5.3809024662   5.3809024662   5.3809024662    7[6-(1,1,7),6-(1,1,7),6-(1,1,7),47-(7)]
   268  5.30004123656  5.30004123656  5.30004123656    7[6-(1,1,7),6-(1,1,7),6-(1,1,7),47-(7)]
   269  9.96589724139  9.96589724139  9.96589724139    7[6-(1,1,7),6-(1,1,7),6-(1,1,7),47-(7)]
   270  1.80361639974  1.80361639974  1.80361639974    7[6-(1,1,7),6-(1,1,7),6-(1,1,7),47-(7)]
   271 0.060482961855 0.060482961855 0.060482961855    7[6-(1,1,7),6-(1,1,7),6-(1,1,7),47-(7)]
   272  10.1047945809  10.1047945809  10.1047945809    7[6-(1,1,7),6-(1,1,7),6-(1,1,7),47-(7)]
   273  6.97744848471  6.97744848471  6.97744848471    7[6-(1,1,7),6-(1,1,7),6-(1,1,7),47-(7)]
   274  6.53279345204  6.53279345204  6.53279345204    7[6-(1,1,7),6-(1,1,7),6-(1,1,7),47-(7)]
   275  8.27973195832  8.27973195832  8.27973195832    7[6-(1,1,7),6-(1,1,7),6-(1,1,7),47-(7)]
   276  8.59342043579  8.59342043579  8.59342043579    7[6-(1,1,7),6-(1,1,7),6-(1,1,7),47-(7)]
   277  4.98230296427  4.98230296427  4.98230296427    7[6-(1,1,7),6-(1,1,7),6-(1,1,7),47-(7)]
   278   5.5466392306   5.5466392306   5.5466392306    7[6-(1,1,7),6-(1,1,7),6-(1,1,7),47-(7)]
   279  4.89748879192  4.89748879192  4.89748879192    7[6-(1,1,7),6-(1,1,7),6-(1,1,7),47-(7)]
   280  7.03400693305  7.03400693305  7.03400693305    7[6-(1,1,7),6-(1,1,7),6-(1,1,7),47-(7)]
   281   6.4622928513   6.4622928513   6.4622928513    7[6-(1,1,7),6-(1,1,7),6-(1,1,7),47-(7)]
   282  8.53373055744  8.53373055744  8.53373055744    7[6-(1,1,7),6-(1,1,7),6-(1,1,7),47-(7)]
   283  8.18107400498  8.18107400498  8.18107400498    7[6-(1,1,7),6-(1,1,7),6-(1,1,7),47-(7)]
   284  6.96090665481  6.96090665481  6.96090665481    7[6-(1,1,7),6-(1,1,7),6-(1,1,7),47-(7)]
   285  9.93597731042  9.93597731042  9.93597731042    7[6-(1,1),6-(1,1,7),6-(1,1,7),47-(7)]
   286 0.152231818313 0.152231818313 0.152231818313    7[6-(1,1),6-(1,1,7),6-(1,1,7),47-(7)]
   287  8.37713310525  8.37713310525  8.37713310525    7[6-(1,1),6-(1,1,7),6-(1,1,7),47-(7)]
