# Supplementary material for: A collection of forcefield precursors for metal–organic frameworks
Source: RSC Adv. 2019 Nov 13;9(63):36492–507. doi: 10.1039/c9ra07327b (PMC9075174; doi:10.1039/c9ra07327b)
Supplement: RA-009-C9RA07327B-s3294 [file RA-009-C9RA07327B-s3294.txt]

XEKDUO_clean

4.3536    0.00000000    0.00000000
-1.45119425    12.81831484    0.00000000
1.45119425    6.40915962    11.10098501

     1  4.02780171432  4.02780171432  4.02780171432    27[7-(6,6),7-(7,7),7-(7,7),8-(15)]
     2  2.57660467569  2.57660467569  2.57660467569    27[7-(6,6),7-(7,7),7-(7,7),8-(15)]
     3  1.12541040999  1.12541040999  1.12541040999    27[7-(6,6),7-(7,7),7-(7,7),8-(15)]
     4    0.270053808    0.270053808    0.270053808    15[8-(27),8-(27),8-(27)]
     5  4.64993361055  4.64993361055  4.64993361055    1[6-(6,7)]
     6  3.95814849565  3.95814849565  3.95814849565    1[6-(6,6)]
     7  2.48662898913  2.48662898913  2.48662898913    1[6-(6,7)]
     8  1.75479079218  1.75479079218  1.75479079218    1[6-(6,6)]
     9     3.19873412     3.19873412     3.19873412    1[6-(6,7)]
    10   2.5069460519   2.5069460519   2.5069460519    1[6-(6,6)]
    11 -0.41576602965 -0.41576602965 -0.41576602965    1[6-(6,7)]
    12  3.20599263907  3.20599263907  3.20599263907    1[6-(6,6)]
    13  1.74753738945  1.74753738945  1.74753738945    1[6-(6,7)]
    14  1.05574945245  1.05574945245  1.05574945245    1[6-(6,6)]
    15  1.03543064053  1.03543064053  1.03543064053    1[6-(6,7)]
    16  4.65718968875  4.65718968875  4.65718968875    1[6-(6,6)]
    17  2.71476018557  2.71476018557  2.71476018557    6[6-(1,6),6-(1,6),6-(7,7)]
    18  2.20582557033  2.20582557033  2.20582557033    6[6-(6,6),7-(7),7-(7)]
    19  4.03433480688  4.03433480688  4.03433480688    6[1-(0),6-(1,6),7-(6,27)]
    20  3.60768314365  3.60768314365  3.60768314365    6[1-(0),6-(1,7),6-(6,6)]
    21  2.78485115837  2.78485115837  2.78485115837    6[1-(0),6-(1,6),7-(6,27)]
    22  2.30595631585  2.30595631585  2.30595631585    6[1-(0),6-(1,7),6-(6,6)]
    23 -0.18763747245 -0.18763747245 -0.18763747245    6[6-(1,6),6-(1,6),6-(7,7)]
    24  3.65702608897  3.65702608897  3.65702608897    6[6-(6,6),7-(7),7-(7)]
    25   2.5831344383   2.5831344383   2.5831344383    6[1-(0),6-(1,6),7-(6,27)]
    26  2.15648103455  2.15648103455  2.15648103455    6[1-(0),6-(1,7),6-(6,6)]
    27-0.117544217475-0.117544217475-0.117544217475    6[1-(0),6-(1,6),7-(6,27)]
    28   3.7571590839   3.7571590839   3.7571590839    6[1-(0),6-(1,7),6-(6,6)]
    29  1.26355680688  1.26355680688  1.26355680688    6[6-(1,6),6-(1,6),6-(7,7)]
    30   5.1082203407   5.1082203407   5.1082203407    6[6-(6,6),7-(7),7-(7)]
    31  1.13193875483  1.13193875483  1.13193875483    6[1-(0),6-(1,6),7-(6,27)]
    32   0.7052854218   0.7052854218   0.7052854218    6[1-(0),6-(1,7),6-(6,6)]
    33   1.3336514591   1.3336514591   1.3336514591    6[1-(0),6-(1,6),7-(6,27)]
    34  0.85475500025  0.85475500025  0.85475500025    6[1-(0),6-(1,7),6-(6,6)]
    35  3.58939604507  3.58939604507  3.58939604507    7[6-(1,6),6-(1,6),27-(7,7,8)]
    36  1.45004228875  1.45004228875  1.45004228875    7[7-(6),7-(7,27),27-(7,7,8)]
    37  1.51186342083  1.51186342083  1.51186342083    7[7-(6),7-(7,27),27-(7,7,8)]
    38   1.8819183496   1.8819183496   1.8819183496    7[6-(6,7),7-(7,27)]
    39  1.95070524685  1.95070524685  1.95070524685    7[6-(6,7),7-(7,27)]
    40  0.68700196815  0.68700196815  0.68700196815    7[6-(1,6),6-(1,6),27-(7,7,8)]
    41  2.90123976105  2.90123976105  2.90123976105    7[7-(6),7-(7,27),27-(7,7,8)]
    42   4.4142561626   4.4142561626   4.4142561626    7[7-(6),7-(7,27),27-(7,7,8)]
    43    3.333117057    3.333117057    3.333117057    7[6-(6,7),7-(7,27)]
    44   4.8530999051   4.8530999051   4.8530999051    7[6-(6,7),7-(7,27)]
    45  2.13819622677  2.13819622677  2.13819622677    7[6-(1,6),6-(1,6),27-(7,7,8)]
    46   4.3524350702   4.3524350702   4.3524350702    7[7-(6),7-(7,27),27-(7,7,8)]
    47  2.96306089658  2.96306089658  2.96306089658    7[7-(6),7-(7,27),27-(7,7,8)]
    48   4.7843130734   4.7843130734   4.7843130734    7[6-(6,7),7-(7,27)]
    49  3.40190396805  3.40190396805  3.40190396805    7[6-(6,7),7-(7,27)]
    50  2.10263924905  2.10263924905  2.10263924905    8[15-(8,8),27-(7,7,7)]
    51-0.799751229525-0.799751229525-0.799751229525    8[15-(8,8),27-(7,7,7)]
    52 0.651443020475 0.651443020475 0.651443020475    8[15-(8,8),27-(7,7,7)]
