# Supplementary material for: A collection of forcefield precursors for metal–organic frameworks
Source: RSC Adv. 2019 Nov 13;9(63):36492–507. doi: 10.1039/c9ra07327b (PMC9075174; doi:10.1039/c9ra07327b)
Supplement: RA-009-C9RA07327B-s3295 [file RA-009-C9RA07327B-s3295.txt]

XESKEN_clean_h

6.2202    0.00000000    0.00000000
-2.07340853    16.30741656    0.00000000
2.07340853    8.15370774    14.12263732

     1  2.49201800299  2.49201800299  2.49201800299    12[8-(12,15),8-(12,15),8-(15)]
     2 0.418620254058 0.418620254058 0.418620254058    12[8-(12,15),8-(12,15),8-(15)]
     3  4.56542012295  4.56542012295  4.56542012295    12[8-(12,15),8-(12,15),8-(15)]
     4  3.72818199701  3.72818199701  3.72818199701    12[8-(12,15),8-(12,15),8-(15)]
     5  5.80157974594  5.80157974594  5.80157974594    12[8-(12,15),8-(12,15),8-(15)]
     6  1.65477987705  1.65477987705  1.65477987705    12[8-(12,15),8-(12,15),8-(15)]
     7-0.497410999864-0.497410999864-0.497410999864    15[6-(1,7),8-(0),8-(12),8-(12,12)]
     8  3.64939237435  3.64939237435  3.64939237435    15[6-(1,7),8-(0),8-(12),8-(12,12)]
     9  1.57599264552  1.57599264552  1.57599264552    15[6-(1,7),8-(0),8-(12),8-(12,12)]
    10  6.71761099986  6.71761099986  6.71761099986    15[6-(1,7),8-(0),8-(12),8-(12,12)]
    11  2.57080762565  2.57080762565  2.57080762565    15[6-(1,7),8-(0),8-(12),8-(12,12)]
    12  4.64420735448  4.64420735448  4.64420735448    15[6-(1,7),8-(0),8-(12),8-(12,12)]
    13 0.313080568552 0.313080568552 0.313080568552    6[1-(0),7-(6,6),15-(8,8,8)]
    14  2.54177815639  2.54177815639  2.54177815639    6[1-(0),1-(0),6-(1,1,7),7-(6,6)]
    15  2.02301192307  2.02301192307  2.02301192307    6[1-(0),1-(0),6-(1,1,7),7-(6,6)]
    16  4.45988322343  4.45988322343  4.45988322343    6[1-(0),7-(6,6),15-(8,8,8)]
    17 0.468379887978 0.468379887978 0.468379887978    6[1-(0),1-(0),6-(1,1,7),7-(6,6)]
    18  6.16981779769  6.16981779769  6.16981779769    6[1-(0),1-(0),6-(1,1,7),7-(6,6)]
    19  2.38648640802  2.38648640802  2.38648640802    6[1-(0),7-(6,6),15-(8,8,8)]
    20  4.61518513563  4.61518513563  4.61518513563    6[1-(0),1-(0),6-(1,7),7-(6,6)]
    21  4.09641941924  4.09641941924  4.09641941924    6[1-(0),1-(0),6-(1,1,7),7-(6,6)]
    22  5.90711943145  5.90711943145  5.90711943145    6[1-(0),7-(6,6),15-(8,8,8)]
    23  3.67842184361  3.67842184361  3.67842184361    6[1-(0),1-(0),6-(1,1,7),7-(6,6)]
    24  4.19718807693  4.19718807693  4.19718807693    6[1-(0),1-(0),6-(1,1,7),7-(6,6)]
    25  1.76031677657  1.76031677657  1.76031677657    6[1-(0),7-(6,6),15-(8,8,8)]
    26  5.75182011202  5.75182011202  5.75182011202    6[1-(0),1-(0),6-(1,1,7),7-(6,6)]
    27 0.050382202314 0.050382202314 0.050382202314    6[1-(0),1-(0),6-(1,1,7),7-(6,6)]
    28  3.83371359198  3.83371359198  3.83371359198    6[1-(0),7-(6,6),15-(8,8,8)]
    29  1.60501486437  1.60501486437  1.60501486437    6[1-(0),1-(0),6-(1,1,7),7-(6,6)]
    30  2.12378058076  2.12378058076  2.12378058076    6[1-(0),6-(1,1,7),7-(6,6)]
    31  1.80033018869  1.80033018869  1.80033018869    7[6-(1,1,6),6-(1,1,6),6-(1,15)]
    32  5.94713331212  5.94713331212  5.94713331212    7[6-(1,1,6),6-(1,1,6),6-(1,15)]
    33  3.87373615918  3.87373615918  3.87373615918    7[6-(1,1,6),6-(1,1,6),6-(1,15)]
    34  4.41986981131  4.41986981131  4.41986981131    7[6-(1,1,6),6-(1,1,6),6-(1,15)]
    35 0.273066687876 0.273066687876 0.273066687876    7[6-(1,1,6),6-(1,1,6),6-(1,15)]
    36  2.34646384082  2.34646384082  2.34646384082    7[6-(1,1,6),6-(1,15),6-(1,6)]
    37 -0.86067189283 -0.86067189283 -0.86067189283    8[15-(6,8,8)]
    38 0.432509851316 0.432509851316 0.432509851316    8[12-(8,8),12-(8,8),15-(6,8,8)]
    39  4.47066355441  4.47066355441  4.47066355441    8[12-(8,8),15-(6,8,8)]
    40  3.28613410794  3.28613410794  3.28613410794    8[15-(6,8,8)]
    41  4.57931251694  4.57931251694  4.57931251694    8[12-(8,8),12-(8,8),15-(6,8,8)]
    42   2.3972653986   2.3972653986   2.3972653986    8[12-(8,8),15-(6,8,8)]
    43  1.21273276489  1.21273276489  1.21273276489    8[15-(6,8,8)]
    44  2.50591135174  2.50591135174  2.50591135174    8[12-(8,8),12-(8,8),15-(6,8,8)]
    45 0.323866286995 0.323866286995 0.323866286995    8[12-(8,8),15-(6,8,8)]
    46  7.08087189283  7.08087189283  7.08087189283    8[15-(6,8,8)]
    47  5.78769014868  5.78769014868  5.78769014868    8[12-(8,8),12-(8,8),15-(6,8,8)]
    48  1.74953644559  1.74953644559  1.74953644559    8[12-(8,8),15-(6,8,8)]
    49  2.93406589206  2.93406589206  2.93406589206    8[15-(6,8,8)]
    50  1.64088748306  1.64088748306  1.64088748306    8[12-(8,8),12-(8,8),15-(6,8,8)]
    51   3.8229346014   3.8229346014   3.8229346014    8[12-(8,8),15-(6,8,8)]
    52  5.00746723511  5.00746723511  5.00746723511    8[15-(6,8,8)]
    53  3.71428864826  3.71428864826  3.71428864826    8[12-(8,8),12-(8,8),15-(6,8,8)]
    54  5.89633371301  5.89633371301  5.89633371301    8[12-(8,8),15-(6,8,8)]
    55-0.314952401144-0.314952401144-0.314952401144    1[6-(7,15)]
    56  2.29191377004  2.29191377004  2.29191377004    1[6-(1,6,7)]
    57   3.6646485959   3.6646485959   3.6646485959    1[6-(1,6,7)]
    58  3.12742904484  3.12742904484  3.12742904484    1[6-(1,6,7)]
    59  1.40629978187  1.40629978187  1.40629978187    1[6-(1,6,7)]
    60  3.83184956152  3.83184956152  3.83184956152    1[6-(7,15)]
    61 0.218513491538 0.218513491538 0.218513491538    1[6-(1,6,7)]
    62  1.59125059363  1.59125059363  1.59125059363    1[6-(1,6,7)]
    63  1.05403533606  1.05403533606  1.05403533606    1[6-(1,6,7)]
    64  5.55310659205  5.55310659205  5.55310659205    1[6-(1,6,7)]
    65  1.75851666162  1.75851666162  1.75851666162    1[6-(7,15)]
    66  4.36531961642  4.36531961642  4.36531961642    1[6-(1,6,7)]
    67  5.73805550247  5.73805550247  5.73805550247    1[6-(1,6,7)]
    68   5.2007742891   5.2007742891   5.2007742891    1[6-(1,6,7)]
    69  3.47970647809  3.47970647809  3.47970647809    1[6-(1,6,7)]
    70  6.53515240114  6.53515240114  6.53515240114    1[6-(7,15)]
    71  2.55546846801  2.55546846801  2.55546846801    1[6-(1,6,7)]
    72  3.92868017579  3.92868017579  3.92868017579    1[6-(1,6,7)]
    73   4.8115158147   4.8115158147   4.8115158147    1[6-(1,6,7)]
    74  3.09150617468  3.09150617468  3.09150617468    1[6-(1,6,7)]
    75  2.38835043848  2.38835043848  2.38835043848    1[6-(7,15)]
    76  4.62886647106  4.62886647106  4.62886647106    1[6-(1,6,7)]
    77  6.00208045404  6.00208045404  6.00208045404    1[6-(1,6,7)]
    78 0.664646791517 0.664646791517 0.664646791517    1[6-(1,6,7)]
    79  5.16496209774  5.16496209774  5.16496209774    1[6-(1,6,7)]
    80  4.46168333838  4.46168333838  4.46168333838    1[6-(7,15)]
    81 0.481999358931 0.481999358931 0.481999358931    1[6-(1,6,7)]
    82  1.85527433018  1.85527433018  1.85527433018    1[6-(1,6,7)]
    83  2.73804690778  2.73804690778  2.73804690778    1[6-(6,7)]
