# Supplementary material for: A collection of forcefield precursors for metal–organic frameworks
Source: RSC Adv. 2019 Nov 13;9(63):36492–507. doi: 10.1039/c9ra07327b (PMC9075174; doi:10.1039/c9ra07327b)
Supplement: RA-009-C9RA07327B-s3296 [file RA-009-C9RA07327B-s3296.txt]

XESKIR_clean_h

6.4265    0.00000000    0.00000000
-2.14216664    16.50143612    0.00000000
2.14216664    8.25072228    14.29066045

     1  3.76357261194  3.76357261194  3.76357261194    25[7-(6,6,6),8-(15,25),8-(15,25),8-(15,25),8-(15,25)]
     2  5.90573928566  5.90573928566  5.90573928566    25[7-(6,6,6),8-(15,25),8-(15,25),8-(15,25),8-(15,25)]
     3   1.6214059524   1.6214059524   1.6214059524    25[7-(6,6,6),8-(15,25),8-(15,25),8-(15,25),8-(15,25)]
     4  2.66292738806  2.66292738806  2.66292738806    25[7-(6,6,6),8-(15,25),8-(15,25),8-(15,25),8-(15,25)]
     5 0.520760714339 0.520760714339 0.520760714339    25[7-(6,6,6),8-(15,25),8-(15,25),8-(15,25),8-(15,25)]
     6   4.8050940476   4.8050940476   4.8050940476    25[7-(6,6,6),8-(15,25),8-(15,25),8-(15,25),8-(15,25)]
     7  4.68918141591  4.68918141591  4.68918141591    15[6-(7),8-(0),8-(25,25),8-(25,25)]
     8   6.8313480713   6.8313480713   6.8313480713    15[6-(7),8-(0),8-(25,25),8-(25,25)]
     9  2.54701474779  2.54701474779  2.54701474779    15[6-(7),8-(0),8-(25,25),8-(25,25)]
    10  1.73731858409  1.73731858409  1.73731858409    15[6-(7),8-(0),8-(25,25),8-(25,25)]
    11-0.404848071296-0.404848071296-0.404848071296    15[6-(7),8-(0),8-(25,25),8-(25,25)]
    12  3.87948525221  3.87948525221  3.87948525221    15[6-(7),8-(0),8-(25,25),8-(25,25)]
    13  3.75149080602  3.75149080602  3.75149080602    6[7-(6,6,25),15-(8,8,8)]
    14  1.75400608063  1.75400608063  1.75400608063    6[1-(0),1-(0),6-(1,1,7),7-(6,6,25)]
    15  1.78099737589  1.78099737589  1.78099737589    6[1-(0),1-(0),6-(1,1,7),7-(6,6,25)]
    16  5.89365745435  5.89365745435  5.89365745435    6[7-(6,6,25),15-(8,8,8)]
    17  3.89617272356  3.89617272356  3.89617272356    6[1-(0),1-(0),6-(1,1,7),7-(6,6,25)]
    18  3.92316402038  3.92316402038  3.92316402038    6[1-(0),1-(0),6-(1,1,7),7-(6,6,25)]
    19  1.60932412963  1.60932412963  1.60932412963    6[7-(6,6,25),15-(8,8,8)]
    20  6.03833939581  6.03833939581  6.03833939581    6[1-(0),1-(0),6-(1,7),7-(6,6,25)]
    21  6.06533070373  6.06533070373  6.06533070373    6[1-(0),1-(0),6-(1,1,7),7-(6,6,25)]
    22  2.67500919398  2.67500919398  2.67500919398    6[7-(6,6,25),15-(8,8,8)]
    23  4.67249391937  4.67249391937  4.67249391937    6[1-(0),1-(0),6-(1,1,7),7-(6,6,25)]
    24  4.64550262411  4.64550262411  4.64550262411    6[1-(0),1-(0),6-(1,1,7),7-(6,6,25)]
    25  0.53284254565  0.53284254565  0.53284254565    6[7-(6,6,25),15-(8,8,8)]
    26  2.53032727644  2.53032727644  2.53032727644    6[1-(0),1-(0),6-(1,1,7),7-(6,6,25)]
    27  2.50333597962  2.50333597962  2.50333597962    6[1-(0),1-(0),6-(1,1,7),7-(6,6,25)]
    28  4.81717587037  4.81717587037  4.81717587037    6[7-(6,6,25),15-(8,8,8)]
    29 0.388160604194 0.388160604194 0.388160604194    6[1-(0),1-(0),6-(1,1,7),7-(6,6,25)]
    30 0.361169296274 0.361169296274 0.361169296274    6[1-(0),6-(1,1,7),7-(6,6,25)]
    31  2.24280566627  2.24280566627  2.24280566627    7[6-(1,1,6),6-(1,1,6),6-(15),25-(8,8,8,8)]
    32  4.38497231426  4.38497231426  4.38497231426    7[6-(1,1,6),6-(1,1,6),6-(15),25-(8,8,8,8)]
    33 0.100638989465 0.100638989465 0.100638989465    7[6-(1,1,6),6-(1,1,6),6-(15),25-(8,8,8,8)]
    34  4.18369433373  4.18369433373  4.18369433373    7[6-(1,1,6),6-(1,1,6),6-(15),25-(8,8,8,8)]
    35  2.04152768574  2.04152768574  2.04152768574    7[6-(1,1,6),6-(1,1,6),6-(15),25-(8,8,8,8)]
    36  6.32586101054  6.32586101054  6.32586101054    7[6-(1,1,6),6-(1,6),6-(15),25-(8,8,8,8)]
    37  5.13884362056  5.13884362056  5.13884362056    8[15-(6,8,8)]
    38  3.72372831729  3.72372831729  3.72372831729    8[15-(6,8,8),25-(7,8,8,8),25-(7,8,8,8)]
    39  5.84948599016  5.84948599016  5.84948599016    8[15-(6,8,8),25-(7,8,8,8),25-(7,8,8,8)]
    40  7.28101027248  7.28101027248  7.28101027248    8[15-(6,8,8)]
    41   5.8658949788   5.8658949788   5.8658949788    8[15-(6,8,8),25-(7,8,8,8),25-(7,8,8,8)]
    42  1.56515264926  1.56515264926  1.56515264926    8[15-(6,8,8),25-(7,8,8,8),25-(7,8,8,8)]
    43  2.99667695696  2.99667695696  2.99667695696    8[15-(6,8,8)]
    44   1.5815616539   1.5815616539   1.5815616539    8[15-(6,8,8),25-(7,8,8,8),25-(7,8,8,8)]
    45  3.70731932059  3.70731932059  3.70731932059    8[15-(6,8,8),25-(7,8,8,8),25-(7,8,8,8)]
    46  1.28765637944  1.28765637944  1.28765637944    8[15-(6,8,8)]
    47  2.70277168271  2.70277168271  2.70277168271    8[15-(6,8,8),25-(7,8,8,8),25-(7,8,8,8)]
    48 0.577014009842 0.577014009842 0.577014009842    8[15-(6,8,8),25-(7,8,8,8),25-(7,8,8,8)]
    49-0.854510272479-0.854510272479-0.854510272479    8[15-(6,8,8)]
    50 0.560605021195 0.560605021195 0.560605021195    8[15-(6,8,8),25-(7,8,8,8),25-(7,8,8,8)]
    51  4.86134735074  4.86134735074  4.86134735074    8[15-(6,8,8),25-(7,8,8,8),25-(7,8,8,8)]
    52  3.42982304304  3.42982304304  3.42982304304    8[15-(6,8,8)]
    53   4.8449383461   4.8449383461   4.8449383461    8[15-(6,8,8),25-(7,8,8,8),25-(7,8,8,8)]
    54  2.71918067941  2.71918067941  2.71918067941    8[15-(6,8,8),25-(7,8,8,8),25-(7,8,8,8)]
    55 0.631810650964 0.631810650964 0.631810650964    1[6-(1,6,7)]
    56  1.98765219932  1.98765219932  1.98765219932    1[6-(1,6,7)]
    57  2.04146341755  2.04146341755  2.04146341755    1[6-(1,6,7)]
    58 0.658394934802 0.658394934802 0.658394934802    1[6-(1,6,7)]
    59  2.77404155791  2.77404155791  2.77404155791    1[6-(1,6,7)]
    60  4.12979742316  4.12979742316  4.12979742316    1[6-(1,6,7)]
    61  4.18365148758  4.18365148758  4.18365148758    1[6-(1,6,7)]
    62  2.80056157819  2.80056157819  2.80056157819    1[6-(1,6,7)]
    63  4.91620823113  4.91620823113  4.91620823113    1[6-(1,6,7)]
    64  6.27200693252  6.27200693252  6.27200693252    1[6-(1,6,7)]
    65-0.100660405132-0.100660405132-0.100660405132    1[6-(1,6,7)]
    66  4.94272826201  4.94272826201  4.94272826201    1[6-(1,6,7)]
    67   4.4318000724   4.4318000724   4.4318000724    1[6-(1,6,7)]
    68  5.79400385565  5.79400385565  5.79400385565    1[6-(1,6,7)]
    69  5.76902619686  5.76902619686  5.76902619686    1[6-(1,6,7)]
    70  4.39169872077  4.39169872077  4.39169872077    1[6-(1,6,7)]
    71  2.28963342682  2.28963342682  2.28963342682    1[6-(1,6,7)]
    72  3.65183721376  3.65183721376  3.65183721376    1[6-(1,6,7)]
    73  3.62690239676  3.62690239676  3.62690239676    1[6-(1,6,7)]
    74  2.24953207247  2.24953207247  2.24953207247    1[6-(1,6,7)]
    75 0.147466760786 0.147466760786 0.147466760786    1[6-(1,6,7)]
    76  1.50973480559  1.50973480559  1.50973480559    1[6-(1,6,7)]
    77  1.48471429138  1.48471429138  1.48471429138    1[6-(6,7)]
