# Supplementary material for: A collection of forcefield precursors for metal–organic frameworks
Source: RSC Adv. 2019 Nov 13;9(63):36492–507. doi: 10.1039/c9ra07327b (PMC9075174; doi:10.1039/c9ra07327b)
Supplement: RA-009-C9RA07327B-s3297 [file RA-009-C9RA07327B-s3297.txt]

XESKOX_clean

5.9631    0.00000000    0.00000000
-1.98767753    15.05162354    0.00000000
1.98767753    7.52580958    13.03508962

     1  3.63410724905  3.63410724905  3.63410724905    25[7-(6,6,6),8-(15),8-(15,25),8-(15,25),8-(15,25),8-(15,25)]
     2  5.62181493087  5.62181493087  5.62181493087    25[7-(6,6,6),8-(15),8-(15,25),8-(15,25),8-(15,25),8-(15,25)]
     3  1.64641355009  1.64641355009  1.64641355009    25[7-(6,6,6),8-(15),8-(15,25),8-(15,25),8-(15,25),8-(15,25)]
     4  2.32899275095  2.32899275095  2.32899275095    25[7-(6,6,6),8-(15),8-(15,25),8-(15,25),8-(15,25),8-(15,25)]
     5 0.341285069133 0.341285069133 0.341285069133    25[7-(6,6,6),8-(15),8-(15,25),8-(15,25),8-(15,25)]
     6  4.31668644991  4.31668644991  4.31668644991    25[7-(6,6,6),8-(15),8-(15,25),8-(15,25),8-(15,25)]
     7 0.866630847731 0.866630847731 0.866630847731    15[6-(7),8-(25),8-(25,25),8-(25,25)]
     8  2.85434111203  2.85434111203  2.85434111203    15[6-(7),8-(25),8-(25,25),8-(25,25)]
     9  4.84203964024  4.84203964024  4.84203964024    15[6-(7),8-(25),8-(25,25),8-(25,25)]
    10  5.09646915227  5.09646915227  5.09646915227    15[6-(7),8-(25),8-(25,25),8-(25,25)]
    11  3.10875888797  3.10875888797  3.10875888797    15[6-(7),8-(25),8-(25,25),8-(25,25)]
    12  1.12106035976  1.12106035976  1.12106035976    15[6-(7),8-(25),8-(25,25)]
    13  5.82673289778  5.82673289778  5.82673289778    6[7-(6,6,25),15-(8,8,8)]
    14  5.22982840111  5.22982840111  5.22982840111    6[6-(7),7-(6,6,25)]
    15  1.83902862197  1.83902862197  1.83902862197    6[6-(7),7-(6,6,25)]
    16  1.85134895933  1.85134895933  1.85134895933    6[7-(6,6,25),15-(8,8,8)]
    17  1.25443609034  1.25443609034  1.25443609034    6[6-(7),7-(6,6,25)]
    18-0.148675663736-0.148675663736-0.148675663736    6[6-(7),7-(6,6,25)]
    19  3.83904948289  3.83904948289  3.83904948289    6[7-(6,6,25),15-(8,8,8)]
    20  3.24214791855  3.24214791855  3.24214791855    6[6-(7),7-(6,6,25)]
    21  3.82670716177  3.82670716177  3.82670716177    6[6-(7),7-(6,6,25)]
    22 0.136367102221 0.136367102221 0.136367102221    6[7-(6,6,25),15-(8,8,8)]
    23 0.733271598892 0.733271598892 0.733271598892    6[6-(7),7-(6,6,25)]
    24  4.12407137803  4.12407137803  4.12407137803    6[6-(7),7-(6,6,25)]
    25  4.11175104067  4.11175104067  4.11175104067    6[7-(6,6,25),15-(8,8,8)]
    26  4.70866390966  4.70866390966  4.70866390966    6[6-(7),7-(6,6,25)]
    27  6.11177566374  6.11177566374  6.11177566374    6[6-(7),7-(6,6,25)]
    28  2.12405051711  2.12405051711  2.12405051711    6[7-(6,6,25),15-(8,8)]
    29  2.72095208145  2.72095208145  2.72095208145    6[6-(7),7-(6,6,25)]
    30  2.13639283823  2.13639283823  2.13639283823    6[6-(7),7-(6,6,25)]
    31  4.58700533804  4.58700533804  4.58700533804    7[6-(15),6-(6),6-(6),25-(8,8,8,8,8)]
    32  0.61161787405  0.61161787405  0.61161787405    7[6-(15),6-(6),6-(6),25-(8,8,8,8,8)]
    33  2.59932265791  2.59932265791  2.59932265791    7[6-(15),6-(6),6-(6),25-(8,8,8,8,8)]
    34  1.37609466196  1.37609466196  1.37609466196    7[6-(15),6-(6),6-(6),25-(8,8,8,8,8)]
    35  5.35148212595  5.35148212595  5.35148212595    7[6-(15),6-(6),6-(6),25-(8,8,8,8)]
    36  3.36377734209  3.36377734209  3.36377734209    7[6-(15),6-(6),6-(6),25-(8,8,8,8)]
    37  1.90063099909  1.90063099909  1.90063099909    8[15-(6,8,8),25-(7,8,8,8,8)]
    38  5.82495136266  5.82495136266  5.82495136266    8[15-(6,8,8),25-(7,8,8,8,8),25-(7,8,8,8,8)]
    39  1.68834727482  1.68834727482  1.68834727482    8[15-(6,8,8),25-(7,8,8,8,8),25-(7,8,8,8,8)]
    40  3.88834588097  3.88834588097  3.88834588097    8[15-(6,8,8),25-(7,8,8,8,8)]
    41  1.84955889685  1.84955889685  1.84955889685    8[15-(6,8,8),25-(7,8,8,8,8),25-(7,8,8,8,8)]
    42  3.67605257774  3.67605257774  3.67605257774    8[15-(6,8,8),25-(7,8,8,8,8),25-(7,8,8,8,8)]
    43  5.87603933995  5.87603933995  5.87603933995    8[15-(6,8,8),25-(7,8,8,8,8)]
    44   3.8372542905   3.8372542905   3.8372542905    8[15-(6,8,8),25-(7,8,8,8,8),25-(7,8,8,8,8)]
    45-0.299342712552-0.299342712552-0.299342712552    8[15-(6,8,8),25-(7,8,8,8,8),25-(7,8,8,8,8)]
    46  4.06246900091  4.06246900091  4.06246900091    8[15-(6,8,8),25-(7,8,8,8,8)]
    47 0.138148637344 0.138148637344 0.138148637344    8[15-(6,8,8),25-(7,8,8,8),25-(7,8,8,8,8)]
    48  4.27475272518  4.27475272518  4.27475272518    8[15-(6,8,8),25-(7,8,8,8),25-(7,8,8,8,8)]
    49  2.07475411903  2.07475411903  2.07475411903    8[15-(6,8,8),25-(7,8,8,8)]
    50  4.11354110315  4.11354110315  4.11354110315    8[15-(6,8,8),25-(7,8,8,8),25-(7,8,8,8)]
    51  2.28704742226  2.28704742226  2.28704742226    8[15-(6,8,8),25-(7,8,8,8),25-(7,8,8,8,8)]
    52 0.087060660051 0.087060660051 0.087060660051    8[15-(6,8),25-(7,8,8,8)]
    53   2.1258457095   2.1258457095   2.1258457095    8[15-(6,8),25-(7,8,8,8),25-(7,8,8,8,8)]
