# Supplementary material for: A collection of forcefield precursors for metal–organic frameworks
Source: RSC Adv. 2019 Nov 13;9(63):36492–507. doi: 10.1039/c9ra07327b (PMC9075174; doi:10.1039/c9ra07327b)
Supplement: RA-009-C9RA07327B-s3298 [file RA-009-C9RA07327B-s3298.txt]

XESKUD_clean

6.4045    0.00000000    0.00000000
-2.13482968    16.1717998    0.00000000
2.13482968    8.08589906    14.00518993

     1  3.98381183742  3.98381183742  3.98381183742    26[7-(6,6,6),8-(15,26),8-(15,26),8-(15,26),8-(15,26)]
     2  6.11864615789  6.11864615789  6.11864615789    26[7-(6,6,6),8-(15,26),8-(15,26),8-(15,26),8-(15,26)]
     3  1.84897945469  1.84897945469  1.84897945469    26[7-(6,6,6),8-(15,26),8-(15,26),8-(15,26),8-(15,26)]
     4  2.42068816258  2.42068816258  2.42068816258    26[7-(6,6,6),8-(15,26),8-(15,26),8-(15,26)]
     5 0.285853842112 0.285853842112 0.285853842112    26[7-(6,6,6),8-(15,26),8-(15,26),8-(15,26)]
     6  4.55552054531  4.55552054531  4.55552054531    26[7-(6,6,6),8-(15,26),8-(15,26),8-(15,26),8-(15,26)]
     7  4.83369021001  4.83369021001  4.83369021001    15[6-(7),8-(0),8-(26,26),8-(26,26)]
     8  6.96852194797  6.96852194797  6.96852194797    15[6-(7),8-(0),8-(26,26),8-(26,26)]
     9  2.69885674202  2.69885674202  2.69885674202    15[6-(7),8-(0),8-(26,26),8-(26,26)]
    10  1.57080978999  1.57080978999  1.57080978999    15[6-(7),8-(0),8-(26,26),8-(26,26)]
    11-0.564021947971-0.564021947971-0.564021947971    15[6-(7),8-(0),8-(26,26),8-(26,26)]
    12  3.70564325798  3.70564325798  3.70564325798    15[6-(7),8-(0),8-(26,26)]
    13  3.92681371836  3.92681371836  3.92681371836    6[7-(6,6,26),15-(8,8,8)]
    14  2.42687998287  2.42687998287  2.42687998287    6[6-(7),7-(6,6,26)]
    15  1.48541856529  1.48541856529  1.48541856529    6[6-(7),7-(6,6,26)]
    16  6.06164454105  6.06164454105  6.06164454105    6[7-(6,6,26),15-(8,8,8)]
    17  4.56170977784  4.56170977784  4.56170977784    6[6-(7),7-(6,6,26)]
    18  3.62024912647  3.62024912647  3.62024912647    6[6-(7),7-(6,6,26)]
    19   1.7919790406   1.7919790406   1.7919790406    6[7-(6,6,26),15-(8,8,8)]
    20 0.292045839297 0.292045839297 0.292045839297    6[6-(7),7-(6,6,26)]
    21  5.75508340824  5.75508340824  5.75508340824    6[6-(7),7-(6,6,26)]
    22  2.47768628164  2.47768628164  2.47768628164    6[7-(6,6,26),15-(8,8,8)]
    23  3.97762001713  3.97762001713  3.97762001713    6[6-(7),7-(6,6,26)]
    24  4.91908143471  4.91908143471  4.91908143471    6[6-(7),7-(6,6,26)]
    25 0.342855458954 0.342855458954 0.342855458954    6[7-(6,6,26),15-(8,8,8)]
    26  1.84279022216  1.84279022216  1.84279022216    6[6-(7),7-(6,6,26)]
    27  2.78425087353  2.78425087353  2.78425087353    6[6-(7),7-(6,6,26)]
    28   4.6125209594   4.6125209594   4.6125209594    6[7-(6,6,26),15-(8,8)]
    29   6.1124541607   6.1124541607   6.1124541607    6[6-(7),7-(6,6,26)]
    30 0.649416591755 0.649416591755 0.649416591755    6[6-(7),7-(6,6,26)]
    31  2.53831804142  2.53831804142  2.53831804142    7[6-(15),6-(6),6-(6),26-(8,8,8,8)]
    32  4.67314875747  4.67314875747  4.67314875747    7[6-(15),6-(6),6-(6),26-(8,8,8,8)]
    33 0.403483701116 0.403483701116 0.403483701116    7[6-(15),6-(6),6-(6),26-(8,8,8,8)]
    34  3.86618195858  3.86618195858  3.86618195858    7[6-(15),6-(6),6-(6),26-(8,8,8,8)]
    35  1.73135124253  1.73135124253  1.73135124253    7[6-(15),6-(6),6-(6),26-(8,8,8)]
    36  6.00101629888  6.00101629888  6.00101629888    7[6-(15),6-(6),6-(6),26-(8,8,8)]
    37  5.22244336494  5.22244336494  5.22244336494    8[15-(6,8,8)]
    38  3.95114955708  3.95114955708  3.95114955708    8[15-(6,8,8),26-(7,8,8,8),26-(7,8,8,8)]
    39  6.00123046411  6.00123046411  6.00123046411    8[15-(6,8,8),26-(7,8,8,8),26-(7,8,8,8)]
    40 0.952774537696 0.952774537696 0.952774537696    8[15-(6,8,8)]
    41  6.08598222806  6.08598222806  6.08598222806    8[15-(6,8,8),26-(7,8,8,8),26-(7,8,8,8)]
    42  1.73156270656  1.73156270656  1.73156270656    8[15-(6,8,8),26-(7,8,8,8),26-(7,8,8,8)]
    43  3.08761044736  3.08761044736  3.08761044736    8[15-(6,8,8)]
    44  1.81631681486  1.81631681486  1.81631681486    8[15-(6,8,8),26-(7,8,8,8),26-(7,8,8,8)]
    45  3.86639677933  3.86639677933  3.86639677933    8[15-(6,8,8),26-(7,8,8,8),26-(7,8,8,8)]
    46  1.18205663506  1.18205663506  1.18205663506    8[15-(6,8,8)]
    47  2.45335044292  2.45335044292  2.45335044292    8[15-(6,8,8),26-(7,8,8),26-(7,8,8,8)]
    48 0.403269535888 0.403269535888 0.403269535888    8[15-(6,8,8),26-(7,8,8),26-(7,8,8,8)]
    49   5.4517254623   5.4517254623   5.4517254623    8[15-(6,8,8)]
    50 0.318517771936 0.318517771936 0.318517771936    8[15-(6,8,8),26-(7,8,8),26-(7,8,8)]
    51  4.67293729344  4.67293729344  4.67293729344    8[15-(6,8,8),26-(7,8,8),26-(7,8,8,8)]
    52  3.31688955264  3.31688955264  3.31688955264    8[15-(6,8)]
    53  4.58818318514  4.58818318514  4.58818318514    8[15-(6,8),26-(7,8,8),26-(7,8,8,8)]
