# Supplementary material for: A collection of forcefield precursors for metal–organic frameworks
Source: RSC Adv. 2019 Nov 13;9(63):36492–507. doi: 10.1039/c9ra07327b (PMC9075174; doi:10.1039/c9ra07327b)
Supplement: RA-009-C9RA07327B-s3299 [file RA-009-C9RA07327B-s3299.txt]

XESLAK_clean

6.2845    0.00000000    0.00000000
-2.09483272    16.22018588    0.00000000
2.09483272    8.11009033    14.04709453

     1  3.87460362475  3.87460362475  3.87460362475    27[8-(15,27),8-(15,27),8-(15,27),8-(15,27)]
     2  5.96943711549  5.96943711549  5.96943711549    27[8-(15,27),8-(15,27),8-(15,27),8-(15,27)]
     3  1.77977045976  1.77977045976  1.77977045976    27[8-(15,27),8-(15,27),8-(15,27),8-(15,27)]
     4  2.40989637525  2.40989637525  2.40989637525    27[8-(15,27),8-(15,27),8-(15,27)]
     5 0.315062884512 0.315062884512 0.315062884512    27[8-(15,27),8-(15,27),8-(15,27)]
     6  4.50472954024  4.50472954024  4.50472954024    27[8-(15,27),8-(15,27),8-(15,27),8-(15,27)]
     7  4.79402619018  4.79402619018  4.79402619018    15[6-(7),8-(0),8-(27,27),8-(27,27)]
     8 0.604359252784 0.604359252784 0.604359252784    15[6-(7),8-(0),8-(27,27),8-(27,27)]
     9  2.69919280704  2.69919280704  2.69919280704    15[6-(7),8-(0),8-(27,27),8-(27,27)]
    10  1.49047380982  1.49047380982  1.49047380982    15[6-(7),8-(0),8-(27,27),8-(27,27)]
    11  5.68014074722  5.68014074722  5.68014074722    15[6-(7),8-(0),8-(27,27),8-(27,27)]
    12  3.58530719296  3.58530719296  3.58530719296    15[6-(7),8-(0),8-(27,27)]
    13  3.87146170665  3.87146170665  3.87146170665    6[7-(6,6),15-(8,8,8)]
    14  2.08854904193  2.08854904193  2.08854904193    6[6-(7),7-(6,6)]
    15  1.59207364331  1.59207364331  1.59207364331    6[6-(7),7-(6,6)]
    16   5.9662946215   5.9662946215   5.9662946215    6[7-(6,6),15-(8,8,8)]
    17   4.1833818646   4.1833818646   4.1833818646    6[6-(7),7-(6,6)]
    18  3.68690644924  3.68690644924  3.68690644924    6[6-(7),7-(6,6)]
    19  1.77662812185  1.77662812185  1.77662812185    6[7-(6,6),15-(8,8,8)]
    20-0.006284406528-0.006284406528-0.006284406528    6[6-(7),7-(6,6)]
    21  5.78173990745  5.78173990745  5.78173990745    6[6-(7),7-(6,6)]
    22  2.41303829335  2.41303829335  2.41303829335    6[7-(6,6),15-(8,8,8)]
    23  4.19595095807  4.19595095807  4.19595095807    6[6-(7),7-(6,6)]
    24  4.69242635669  4.69242635669  4.69242635669    6[6-(7),7-(6,6)]
    25 0.318205378496 0.318205378496 0.318205378496    6[7-(6,6),15-(8,8,8)]
    26   2.1011181354   2.1011181354   2.1011181354    6[6-(7),7-(6,6)]
    27  2.59759355076  2.59759355076  2.59759355076    6[6-(7),7-(6,6)]
    28  4.50787187815  4.50787187815  4.50787187815    6[7-(6,6),15-(8,8)]
    29  6.29078440653  6.29078440653  6.29078440653    6[6-(7),7-(6,6)]
    30 0.502760092552 0.502760092552 0.502760092552    6[6-(7),7-(6,6)]
    31  2.37323690424  2.37323690424  2.37323690424    7[6-(15),6-(6),6-(6)]
    32  4.46806980607  4.46806980607  4.46806980607    7[6-(15),6-(6),6-(6)]
    33 0.278403339696 0.278403339696 0.278403339696    7[6-(15),6-(6),6-(6)]
    34  3.91126309576  3.91126309576  3.91126309576    7[6-(15),6-(6),6-(6)]
    35  1.81643019393  1.81643019393  1.81643019393    7[6-(15),6-(6),6-(6)]
    36   6.0060966603   6.0060966603   6.0060966603    7[6-(15),6-(6),6-(6)]
    37  5.09882444165  5.09882444165  5.09882444165    8[15-(6,8,8)]
    38  3.86392010498  3.86392010498  3.86392010498    8[15-(6,8,8),27-(8,8,8),27-(8,8,8)]
    39  5.96482852306  5.96482852306  5.96482852306    8[15-(6,8,8),27-(8,8,8),27-(8,8,8)]
    40 0.909157406552 0.909157406552 0.909157406552    8[15-(6,8,8)]
    41  5.95875331314  5.95875331314  5.95875331314    8[15-(6,8,8),27-(8,8,8),27-(8,8,8)]
    42   1.7751616716   1.7751616716   1.7751616716    8[15-(6,8,8),27-(8,8,8),27-(8,8,8)]
    43   3.0039911518   3.0039911518   3.0039911518    8[15-(6,8,8)]
    44  1.76908683188  1.76908683188  1.76908683188    8[15-(6,8,8),27-(8,8,8),27-(8,8,8)]
    45  3.86999510534  3.86999510534  3.86999510534    8[15-(6,8,8),27-(8,8,8),27-(8,8,8)]
    46  1.18567555835  1.18567555835  1.18567555835    8[15-(6,8,8)]
    47  2.42057989502  2.42057989502  2.42057989502    8[15-(6,8,8),27-(8,8),27-(8,8,8)]
    48 0.319671476936 0.319671476936 0.319671476936    8[15-(6,8,8),27-(8,8),27-(8,8,8)]
    49  5.37534259345  5.37534259345  5.37534259345    8[15-(6,8,8)]
    50 0.325746686864 0.325746686864 0.325746686864    8[15-(6,8,8),27-(8,8),27-(8,8)]
    51   4.5093383284   4.5093383284   4.5093383284    8[15-(6,8,8),27-(8,8),27-(8,8,8)]
    52   3.2805088482   3.2805088482   3.2805088482    8[15-(6,8)]
    53  4.51541316812  4.51541316812  4.51541316812    8[15-(6,8),27-(8,8),27-(8,8,8)]
