# Supplementary material for: A collection of forcefield precursors for metal–organic frameworks
Source: RSC Adv. 2019 Nov 13;9(63):36492–507. doi: 10.1039/c9ra07327b (PMC9075174; doi:10.1039/c9ra07327b)
Supplement: RA-009-C9RA07327B-s3300 [file RA-009-C9RA07327B-s3300.txt]

XOFTIW_clean

7.1054    0.00000000    0.00000000
-3.01769003    17.99056593    0.00000000
0.0    0.0    24.9477

     1  2.56502417649  2.56502417649  2.56502417649    58[8-(6),8-(6),8-(6),8-(6),8-(6),8-(6)]
     2  1.52268579351  1.52268579351  1.52268579351    58[8-(6),8-(6),8-(6),8-(6),8-(6),8-(6)]
     3  1.52268579351  1.52268579351  1.52268579351    58[8-(6),8-(6),8-(6),8-(6),8-(6),8-(6)]
     4  2.56502417649  2.56502417649  2.56502417649    58[8-(6),8-(6),8-(6),8-(6),8-(6),8-(6)]
     5 0.112974130492 0.112974130492 0.112974130492    29[7-(6,6),53-(29,29),53-(29,29)]
     6-0.0903661815688-0.0903661815688-0.0903661815688    29[7-(6,6),53-(29,29),53-(29,29),53-(29,29,29)]
     7  1.04469079587  1.04469079587  1.04469079587    29[7-(6,6),29-(7,53,53,53),53-(29,29),53-(29,29),53-(29,29,29)]
     8  3.97473583951  3.97473583951  3.97473583951    29[7-(6,6),53-(29,29),53-(29,29)]
     9  4.17807615157  4.17807615157  4.17807615157    29[7-(6,6),53-(29,29),53-(29,29),53-(29,29,29)]
    10  3.04301917413  3.04301917413  3.04301917413    29[7-(6,6),29-(7,53,53,53),53-(29,29),53-(29,29),53-(29,29,29)]
    11  3.97473583951  3.97473583951  3.97473583951    29[7-(6,6),53-(29,29),53-(29,29)]
    12  4.17807615157  4.17807615157  4.17807615157    29[7-(6,6),53-(29,29),53-(29,29),53-(29,29,29)]
    13  3.04301917413  3.04301917413  3.04301917413    29[7-(6,6),29-(7,53,53,53),53-(29,29),53-(29,29),53-(29,29,29)]
    14 0.112974130492 0.112974130492 0.112974130492    29[7-(6,6),53-(29,29),53-(29,29)]
    15-0.0903661815688-0.0903661815688-0.0903661815688    29[7-(6,6),53-(29,29),53-(29,29),53-(29,29,29)]
    16  1.04469079587  1.04469079587  1.04469079587    29[7-(6,6),29-(7,53,53,53),53-(29,29),53-(29,29),53-(29,29,29)]
    17 0.326194921584 0.326194921584 0.326194921584    29[7-(6,6),53-(29,29),53-(29,29),53-(29,29)]
    18  3.76151504842  3.76151504842  3.76151504842    29[7-(6,6),53-(29,29),53-(29,29),53-(29,29)]
    19-0.372730901819-0.372730901819-0.372730901819    1[6-(6,6)]
    20 0.712689170484 0.712689170484 0.712689170484    1[6-(6,7)]
    21  4.52391621282  4.52391621282  4.52391621282    1[6-(6,7)]
    22  3.35365092861  3.35365092861  3.35365092861    1[6-(6,6)]
    23 0.724426405484 0.724426405484 0.724426405484    1[6-(6,6)]
    24 0.350603138803 0.350603138803 0.350603138803    1[6-(6,7)]
    25-0.085322214802-0.085322214802-0.085322214802    1[6-(6,7)]
    26 0.199236306924 0.199236306924 0.199236306924    1[6-(6,6)]
    27  4.34687351914  4.34687351914  4.34687351914    1[6-(6,6)]
    28  3.86939917747  3.86939917747  3.86939917747    1[6-(6,7)]
    29  3.09703863125  3.09703863125  3.09703863125    1[6-(6,7)]
    30  3.61487669685  3.61487669685  3.61487669685    1[6-(6,6)]
    31  4.46044087182  4.46044087182  4.46044087182    1[6-(6,6)]
    32  3.37502079952  3.37502079952  3.37502079952    1[6-(6,7)]
    33-0.436206242817-0.436206242817-0.436206242817    1[6-(6,7)]
    34  0.73405904139  0.73405904139  0.73405904139    1[6-(6,6)]
    35  3.36328356452  3.36328356452  3.36328356452    1[6-(6,6)]
    36   3.7371068312   3.7371068312   3.7371068312    1[6-(6,7)]
    37   4.1730321848   4.1730321848   4.1730321848    1[6-(6,7)]
    38  3.88847366308  3.88847366308  3.88847366308    1[6-(6,6)]
    39-0.259163549135-0.259163549135-0.259163549135    1[6-(6,6)]
    40 0.218310792531 0.218310792531 0.218310792531    1[6-(6,7)]
    41 0.990671338746 0.990671338746 0.990671338746    1[6-(6,7)]
    42 0.472833273152 0.472833273152 0.472833273152    1[6-(6,6)]
    43  4.46044087182  4.46044087182  4.46044087182    1[6-(6,6)]
    44  3.37502079952  3.37502079952  3.37502079952    1[6-(6,7)]
    45-0.436206242817-0.436206242817-0.436206242817    1[6-(6,7)]
    46  0.73405904139  0.73405904139  0.73405904139    1[6-(6,6)]
    47  3.36328356452  3.36328356452  3.36328356452    1[6-(6,6)]
    48   3.7371068312   3.7371068312   3.7371068312    1[6-(6,7)]
    49   4.1730321848   4.1730321848   4.1730321848    1[6-(6,7)]
    50  3.88847366308  3.88847366308  3.88847366308    1[6-(6,6)]
    51-0.259163549135-0.259163549135-0.259163549135    1[6-(6,6)]
    52 0.218310792531 0.218310792531 0.218310792531    1[6-(6,7)]
    53 0.990671338746 0.990671338746 0.990671338746    1[6-(6,7)]
    54 0.472833273152 0.472833273152 0.472833273152    1[6-(6,6)]
    55-0.372730901819-0.372730901819-0.372730901819    1[6-(6,6)]
    56 0.712689170484 0.712689170484 0.712689170484    1[6-(6,7)]
    57  4.52391621282  4.52391621282  4.52391621282    1[6-(6,7)]
    58  3.35365092861  3.35365092861  3.35365092861    1[6-(6,6)]
    59 0.724426405484 0.724426405484 0.724426405484    1[6-(6,6)]
    60 0.350603138803 0.350603138803 0.350603138803    1[6-(6,7)]
    61-0.085322214802-0.085322214802-0.085322214802    1[6-(6,7)]
    62 0.199236306924 0.199236306924 0.199236306924    1[6-(6,6)]
    63  4.34687351914  4.34687351914  4.34687351914    1[6-(6,6)]
    64  3.86939917747  3.86939917747  3.86939917747    1[6-(6,7)]
    65  3.09703863125  3.09703863125  3.09703863125    1[6-(6,7)]
    66  3.61487669685  3.61487669685  3.61487669685    1[6-(6,6)]
    67  4.55972182326  4.55972182326  4.55972182326    1[6-(6,6)]
    68  3.20111654522  3.20111654522  3.20111654522    1[6-(6,7)]
    69 0.044987908999 0.044987908999 0.044987908999    1[6-(6,7)]
    70  1.33722201514  1.33722201514  1.33722201514    1[6-(6,6)]
    71-0.472011853264-0.472011853264-0.472011853264    1[6-(6,6)]
    72 0.886593424781 0.886593424781 0.886593424781    1[6-(6,7)]
    73    4.042722061    4.042722061    4.042722061    1[6-(6,7)]
    74  2.75048795486  2.75048795486  2.75048795486    1[6-(6,6)]
    75  4.14755027637  4.14755027637  4.14755027637    6[6-(6,6),8-(58),8-(58)]
    76 -2.19090061349 -2.19090061349 -2.19090061349    6[6-(1,6),6-(1,6),6-(8,8)]
    77-0.848388784487-0.848388784487-0.848388784487    6[1-(0),6-(1,7),6-(6,6)]
    78-0.200889739486-0.200889739486-0.200889739486    6[1-(0),6-(1,6),7-(6,29)]
    79  4.97584374346  4.97584374346  4.97584374346    6[1-(0),6-(1,6),7-(6,29)]
    80  4.26431915054  4.26431915054  4.26431915054    6[1-(0),6-(1,7),6-(6,6)]
    81 0.729361593072 0.729361593072 0.729361593072    6[6-(6,6),8-(58),8-(58)]
    82 0.503918513633 0.503918513633 0.503918513633    6[6-(1,6),6-(1,6),6-(8,8)]
    83 0.549716536061 0.549716536061 0.549716536061    6[1-(0),6-(1,7),6-(6,6)]
    84 0.333405871847 0.333405871847 0.333405871847    6[1-(0),6-(1,6),7-(6,29)]
    85 0.066913669666 0.066913669666 0.066913669666    6[1-(0),6-(1,6),7-(6,29)]
    86 0.248281634907 0.248281634907 0.248281634907    6[1-(0),6-(1,7),6-(6,6)]
    87  4.40237732226  4.40237732226  4.40237732226    6[6-(6,6),8-(58),8-(58)]
    88  4.03332821491  4.03332821491  4.03332821491    6[6-(1,6),6-(1,6),6-(8,8)]
    89  4.10018873117  4.10018873117  4.10018873117    6[1-(0),6-(1,7),6-(6,6)]
    90  3.79758172097  3.79758172097  3.79758172097    6[1-(0),6-(1,6),7-(6,29)]
    91  3.35212366025  3.35212366025  3.35212366025    6[1-(0),6-(1,6),7-(6,29)]
    92   3.6583218444   3.6583218444   3.6583218444    6[1-(0),6-(1,7),6-(6,6)]
    93-0.059840306374-0.059840306374-0.059840306374    6[6-(6,6),8-(58),8-(58)]
    94  6.27861058349  6.27861058349  6.27861058349    6[6-(1,6),6-(1,6),6-(8,8)]
    95  4.93609875449  4.93609875449  4.93609875449    6[1-(0),6-(1,7),6-(6,6)]
    96  4.28859970949  4.28859970949  4.28859970949    6[1-(0),6-(1,6),7-(6,29)]
    97-0.888133773461-0.888133773461-0.888133773461    6[1-(0),6-(1,6),7-(6,29)]
    98-0.176609180544-0.176609180544-0.176609180544    6[1-(0),6-(1,7),6-(6,6)]
    99  3.35834837693  3.35834837693  3.35834837693    6[6-(6,6),8-(58),8-(58)]
   100  3.58379145637  3.58379145637  3.58379145637    6[6-(1,6),6-(1,6),6-(8,8)]
   101  3.53799343394  3.53799343394  3.53799343394    6[1-(0),6-(1,7),6-(6,6)]
   102  3.75430409815  3.75430409815  3.75430409815    6[1-(0),6-(1,6),7-(6,29)]
   103  4.02079630033  4.02079630033  4.02079630033    6[1-(0),6-(1,6),7-(6,29)]
   104  3.83942833509  3.83942833509  3.83942833509    6[1-(0),6-(1,7),6-(6,6)]
   105-0.314667352262-0.314667352262-0.314667352262    6[6-(6,6),8-(58),8-(58)]
   106 0.054381755093 0.054381755093 0.054381755093    6[6-(1,6),6-(1,6),6-(8,8)]
   107-0.012478761166-0.012478761166-0.012478761166    6[1-(0),6-(1,7),6-(6,6)]
   108  0.29012824903  0.29012824903  0.29012824903    6[1-(0),6-(1,6),7-(6,29)]
   109  0.73558630975  0.73558630975  0.73558630975    6[1-(0),6-(1,6),7-(6,29)]
   110 0.429388125596 0.429388125596 0.429388125596    6[1-(0),6-(1,7),6-(6,6)]
   111-0.059840306374-0.059840306374-0.059840306374    6[6-(6,6),8-(58),8-(58)]
   112  6.27861058349  6.27861058349  6.27861058349    6[6-(1,6),6-(1,6),6-(8,8)]
   113  4.93609875449  4.93609875449  4.93609875449    6[1-(0),6-(1,7),6-(6,6)]
   114  4.28859970949  4.28859970949  4.28859970949    6[1-(0),6-(1,6),7-(6,29)]
   115-0.888133773461-0.888133773461-0.888133773461    6[1-(0),6-(1,6),7-(6,29)]
   116-0.176609180544-0.176609180544-0.176609180544    6[1-(0),6-(1,7),6-(6,6)]
   117  3.35834837693  3.35834837693  3.35834837693    6[6-(6,6),8-(58),8-(58)]
   118  3.58379145637  3.58379145637  3.58379145637    6[6-(1,6),6-(1,6),6-(8,8)]
   119  3.53799343394  3.53799343394  3.53799343394    6[1-(0),6-(1,7),6-(6,6)]
   120  3.75430409815  3.75430409815  3.75430409815    6[1-(0),6-(1,6),7-(6,29)]
   121  4.02079630033  4.02079630033  4.02079630033    6[1-(0),6-(1,6),7-(6,29)]
   122  3.83942833509  3.83942833509  3.83942833509    6[1-(0),6-(1,7),6-(6,6)]
   123-0.314667352262-0.314667352262-0.314667352262    6[6-(6,6),8-(58),8-(58)]
   124 0.054381755093 0.054381755093 0.054381755093    6[6-(1,6),6-(1,6),6-(8,8)]
   125-0.012478761166-0.012478761166-0.012478761166    6[1-(0),6-(1,7),6-(6,6)]
   126  0.29012824903  0.29012824903  0.29012824903    6[1-(0),6-(1,6),7-(6,29)]
   127  0.73558630975  0.73558630975  0.73558630975    6[1-(0),6-(1,6),7-(6,29)]
   128 0.429388125596 0.429388125596 0.429388125596    6[1-(0),6-(1,7),6-(6,6)]
   129  4.14755027637  4.14755027637  4.14755027637    6[6-(6,6),8-(58),8-(58)]
   130 -2.19090061349 -2.19090061349 -2.19090061349    6[6-(1,6),6-(1,6),6-(8,8)]
   131-0.848388784487-0.848388784487-0.848388784487    6[1-(0),6-(1,7),6-(6,6)]
   132-0.200889739486-0.200889739486-0.200889739486    6[1-(0),6-(1,6),7-(6,29)]
   133  4.97584374346  4.97584374346  4.97584374346    6[1-(0),6-(1,6),7-(6,29)]
   134  4.26431915054  4.26431915054  4.26431915054    6[1-(0),6-(1,7),6-(6,6)]
   135 0.729361593072 0.729361593072 0.729361593072    6[6-(6,6),8-(58),8-(58)]
   136 0.503918513633 0.503918513633 0.503918513633    6[6-(1,6),6-(1,6),6-(8,8)]
   137 0.549716536061 0.549716536061 0.549716536061    6[1-(0),6-(1,7),6-(6,6)]
   138 0.333405871847 0.333405871847 0.333405871847    6[1-(0),6-(1,6),7-(6,29)]
   139 0.066913669666 0.066913669666 0.066913669666    6[1-(0),6-(1,6),7-(6,29)]
   140 0.248281634907 0.248281634907 0.248281634907    6[1-(0),6-(1,7),6-(6,6)]
   141  4.40237732226  4.40237732226  4.40237732226    6[6-(6,6),8-(58),8-(58)]
   142  4.03332821491  4.03332821491  4.03332821491    6[6-(1,6),6-(1,6),6-(8,8)]
   143  4.10018873117  4.10018873117  4.10018873117    6[1-(0),6-(1,7),6-(6,6)]
   144  3.79758172097  3.79758172097  3.79758172097    6[1-(0),6-(1,6),7-(6,29)]
   145  3.35212366025  3.35212366025  3.35212366025    6[1-(0),6-(1,6),7-(6,29)]
   146   3.6583218444   3.6583218444   3.6583218444    6[1-(0),6-(1,7),6-(6,6)]
   147  4.03803864064  4.03803864064  4.03803864064    6[6-(6,6),8-(0),8-(0)]
   148   3.1154920876   3.1154920876   3.1154920876    6[6-(1,6),6-(1,6),6-(8,8)]
   149  3.63746253746  3.63746253746  3.63746253746    6[1-(0),6-(1,7),6-(6,6)]
   150  2.81430621663  2.81430621663  2.81430621663    6[1-(0),6-(1,6),7-(6,29)]
   151 0.970157882837 0.970157882837 0.970157882837    6[1-(0),6-(1,6),7-(6,29)]
   152  1.74573807775  1.74573807775  1.74573807775    6[1-(0),6-(1,7),6-(6,6)]
   153 0.049671329365 0.049671329365 0.049671329365    6[6-(6,6),8-(0)]
   154 0.972217882402 0.972217882402 0.972217882402    6[6-(1,6),6-(1,6),6-(8)]
   155 0.450247432538 0.450247432538 0.450247432538    6[1-(0),6-(1,7),6-(6,6)]
   156  1.27340375337  1.27340375337  1.27340375337    6[1-(0),6-(1,6),7-(6,29)]
   157  3.11755208716  3.11755208716  3.11755208716    6[1-(0),6-(1,6),7-(6,29)]
   158  2.34197189225  2.34197189225  2.34197189225    6[1-(0),6-(1,7),6-(6,6)]
   159  5.63895697331  5.63895697331  5.63895697331    53[29-(7,53),29-(7,53,53),29-(7,53,53)]
   160  2.02010350191  2.02010350191  2.02010350191    53[29-(7,29,53,53),29-(7,29,53,53),29-(7,53,53)]
   161 -1.55124700331 -1.55124700331 -1.55124700331    53[29-(7,53),29-(7,53,53),29-(7,53,53)]
   162  2.06760646809  2.06760646809  2.06760646809    53[29-(7,29,53,53),29-(7,29,53,53),29-(7,53,53)]
   163 -1.55124700331 -1.55124700331 -1.55124700331    53[29-(7,53),29-(7,53,53),29-(7,53,53)]
   164  2.06760646809  2.06760646809  2.06760646809    53[29-(7,29,53,53),29-(7,29,53,53),29-(7,53,53)]
   165  5.63895697331  5.63895697331  5.63895697331    53[29-(7,53),29-(7,53,53),29-(7,53,53)]
   166  2.02010350191  2.02010350191  2.02010350191    53[29-(7,29,53,53),29-(7,29,53,53),29-(7,53,53)]
   167  2.04776625936  2.04776625936  2.04776625936    53[29-(7,53),29-(7,53),29-(7,53,53)]
   168  2.03994371064  2.03994371064  2.03994371064    53[29-(7,53),29-(7,53),29-(7,53,53)]
   169   -1.508845015   -1.508845015   -1.508845015    53[29-(7,29,53,53),29-(7,29,53,53),29-(7,53,53),29-(7,53,53)]
   170   -1.508845015   -1.508845015   -1.508845015    53[29-(7,29,53,53),29-(7,29,53,53),29-(7,53,53),29-(7,53,53)]
   171-0.815378262521-0.815378262521-0.815378262521    7[6-(1,6),6-(1,6),29-(53,53)]
   172 0.099172958136 0.099172958136 0.099172958136    7[6-(1,6),6-(1,6),29-(53,53,53)]
   173  3.40546467953  3.40546467953  3.40546467953    7[6-(1,6),6-(1,6),29-(29,53,53,53)]
   174  4.90308823252  4.90308823252  4.90308823252    7[6-(1,6),6-(1,6),29-(53,53)]
   175  3.98853701186  3.98853701186  3.98853701186    7[6-(1,6),6-(1,6),29-(53,53,53)]
   176  0.68224529047  0.68224529047  0.68224529047    7[6-(1,6),6-(1,6),29-(29,53,53,53)]
   177  4.90308823252  4.90308823252  4.90308823252    7[6-(1,6),6-(1,6),29-(53,53)]
   178  3.98853701186  3.98853701186  3.98853701186    7[6-(1,6),6-(1,6),29-(53,53,53)]
   179  0.68224529047  0.68224529047  0.68224529047    7[6-(1,6),6-(1,6),29-(29,53,53,53)]
   180-0.815378262521-0.815378262521-0.815378262521    7[6-(1,6),6-(1,6),29-(53,53)]
   181 0.099172958136 0.099172958136 0.099172958136    7[6-(1,6),6-(1,6),29-(53,53,53)]
   182  3.40546467953  3.40546467953  3.40546467953    7[6-(1,6),6-(1,6),29-(29,53,53,53)]
   183  1.47357734479  1.47357734479  1.47357734479    7[6-(1,6),6-(1,6),29-(53,53,53)]
   184  2.61413262522  2.61413262522  2.61413262522    7[6-(1,6),6-(1,6),29-(53,53,53)]
   185 -2.33035507938 -2.33035507938 -2.33035507938    8[6-(6,8),58-(8,8,8,8,8)]
   186  2.89873354248  2.89873354248  2.89873354248    8[6-(6,8),58-(8,8,8,8,8)]
   187  1.23567963851  1.23567963851  1.23567963851    8[6-(6,8),58-(8,8,8,8,8)]
   188 0.410823458283 0.410823458283 0.410823458283    8[6-(6,8),58-(8,8,8,8,8)]
   189   4.7235063717   4.7235063717   4.7235063717    8[6-(6,8),58-(8,8,8,8,8)]
   190   4.4134598048   4.4134598048   4.4134598048    8[6-(6,8),58-(8,8,8,8,8)]
   191  6.41806504938  6.41806504938  6.41806504938    8[6-(6,8),58-(8,8,8,8,8)]
   192  1.18897642752  1.18897642752  1.18897642752    8[6-(6,8),58-(8,8,8,8,8)]
   193  2.85203033149  2.85203033149  2.85203033149    8[6-(6,8),58-(8,8,8,8,8)]
   194  3.67688651172  3.67688651172  3.67688651172    8[6-(6,8),58-(8,8,8,8,8)]
   195-0.635796401697-0.635796401697-0.635796401697    8[6-(6,8),58-(8,8,8,8,8)]
   196-0.325749834796-0.325749834796-0.325749834796    8[6-(6,8),58-(8,8,8,8,8)]
   197  6.41806504938  6.41806504938  6.41806504938    8[6-(6,8),58-(8,8,8,8,8)]
   198  1.18897642752  1.18897642752  1.18897642752    8[6-(6,8),58-(8,8,8,8,8)]
   199  2.85203033149  2.85203033149  2.85203033149    8[6-(6,8),58-(8,8,8,8,8)]
   200  3.67688651172  3.67688651172  3.67688651172    8[6-(6,8),58-(8,8,8,8,8)]
   201-0.635796401697-0.635796401697-0.635796401697    8[6-(6,8),58-(8,8,8,8,8)]
   202-0.325749834796-0.325749834796-0.325749834796    8[6-(6,8),58-(8,8,8,8,8)]
   203 -2.33035507938 -2.33035507938 -2.33035507938    8[6-(6,8),58-(8,8,8,8,8)]
   204  2.89873354248  2.89873354248  2.89873354248    8[6-(6,8),58-(8,8,8,8,8)]
   205  1.23567963851  1.23567963851  1.23567963851    8[6-(6,8),58-(8,8,8,8,8)]
   206 0.410823458283 0.410823458283 0.410823458283    8[6-(6,8),58-(8,8,8,8,8)]
   207   4.7235063717   4.7235063717   4.7235063717    8[6-(6,8),58-(8,8,8,8,8)]
   208   4.4134598048   4.4134598048   4.4134598048    8[6-(6,8),58-(8,8,8,8,8)]
   209  5.25119973834  5.25119973834  5.25119973834    8[6-(6,8)]
   210  3.48089827349  3.48089827349  3.48089827349    8[6-(6,8)]
   211 -1.16348976834 -1.16348976834 -1.16348976834    8[6-(6)]
