# Supplementary material for: A collection of forcefield precursors for metal–organic frameworks
Source: RSC Adv. 2019 Nov 13;9(63):36492–507. doi: 10.1039/c9ra07327b (PMC9075174; doi:10.1039/c9ra07327b)
Supplement: RA-009-C9RA07327B-s3301 [file RA-009-C9RA07327B-s3301.txt]

XOLYUS_clean

6.3029    0.00000000    0.00000000
0.0    16.413    0.00000000
-2.57175896    0.0    16.94495137

     1   3.9565413612   3.9565413612   3.9565413612    27[8-(1,27,27),8-(6),8-(6),8-(6),8-(6)]
     2  4.52848437086  4.52848437086  4.52848437086    27[8-(1,27,27),8-(1,27,27),8-(6),8-(6)]
     3   4.2119291588   4.2119291588   4.2119291588    27[8-(1,27,27),8-(6),8-(6),8-(6),8-(6)]
     4  1.06822718914  1.06822718914  1.06822718914    27[8-(1,27,27),8-(1,27,27),8-(6),8-(6)]
     5-0.225400321198-0.225400321198-0.225400321198    27[8-(1,27,27),8-(6),8-(6),8-(6),8-(6)]
     6-0.797343330858-0.797343330858-0.797343330858    27[8-(1,27,27),8-(1,27,27),8-(6),8-(6)]
     7-0.480788118802-0.480788118802-0.480788118802    27[8-(1,27,27),8-(6),8-(6),8-(6),8-(6)]
     8  2.66291385086  2.66291385086  2.66291385086    27[8-(1,27,27),8-(1,27,27),8-(6),8-(6)]
     9-0.822195665552-0.822195665552-0.822195665552    1[7-(6,6)]
    10   3.2083519869   3.2083519869   3.2083519869    1[8-(27,27,27)]
    11 -1.11322487958 -1.11322487958 -1.11322487958    1[7-(1,6,6)]
    12-0.533889794464-0.533889794464-0.533889794464    1[7-(1,6,6)]
    13  3.20007657907  3.20007657907  3.20007657907    1[6-(6,6)]
    14  5.08678400149  5.08678400149  5.08678400149    1[6-(6,6)]
    15 0.624432280272 0.624432280272 0.624432280272    1[6-(1,6,7)]
    16-0.570869263008-0.570869263008-0.570869263008    1[6-(1,6,7)]
    17 0.763624320736 0.763624320736 0.763624320736    1[6-(1,6,7)]
    18 0.999610595344 0.999610595344 0.999610595344    1[6-(1,6,7)]
    19 -1.31306571686 -1.31306571686 -1.31306571686    1[6-(1,6,7)]
    20  3.73382250402  3.73382250402  3.73382250402    1[6-(1,6,7)]
    21  3.34448279028  3.34448279028  3.34448279028    1[6-(1,6,7)]
    22  3.52911616222  3.52911616222  3.52911616222    1[6-(1,6,7)]
    23 0.116007225552 0.116007225552 0.116007225552    1[7-(6,6)]
    24   4.9601185331   4.9601185331   4.9601185331    1[8-(27,27,27)]
    25 0.407036439576 0.407036439576 0.407036439576    1[7-(1,6,6)]
    26-0.172298645536-0.172298645536-0.172298645536    1[7-(1,6,6)]
    27  4.96839394093  4.96839394093  4.96839394093    1[6-(6,6)]
    28  3.08168651851  3.08168651851  3.08168651851    1[6-(6,6)]
    29 -1.33062072027 -1.33062072027 -1.33062072027    1[6-(1,6,7)]
    30-0.135319176992-0.135319176992-0.135319176992    1[6-(1,6,7)]
    31 -1.46981276074 -1.46981276074 -1.46981276074    1[6-(1,6,7)]
    32 -1.70579903534 -1.70579903534 -1.70579903534    1[6-(1,6,7)]
    33 0.606877276864 0.606877276864 0.606877276864    1[6-(1,6,7)]
    34  1.86288905598  1.86288905598  1.86288905598    1[6-(1,6,7)]
    35  2.25222876972  2.25222876972  2.25222876972    1[6-(1,6,7)]
    36  2.06759539778  2.06759539778  2.06759539778    1[6-(1,6,7)]
    37  4.55333670555  4.55333670555  4.55333670555    1[7-(6,6)]
    38 0.522789053104 0.522789053104 0.522789053104    1[8-(27,27,27)]
    39  4.84436591958  4.84436591958  4.84436591958    1[7-(1,6,6)]
    40  4.26503083446  4.26503083446  4.26503083446    1[7-(1,6,6)]
    41 0.531064460928 0.531064460928 0.531064460928    1[6-(6,6)]
    42 -1.35564296149 -1.35564296149 -1.35564296149    1[6-(6,6)]
    43  3.10670875973  3.10670875973  3.10670875973    1[6-(1,6,7)]
    44  4.30201030301  4.30201030301  4.30201030301    1[6-(1,6,7)]
    45  2.96751671926  2.96751671926  2.96751671926    1[6-(1,6,7)]
    46  2.73153044466  2.73153044466  2.73153044466    1[6-(1,6,7)]
    47  5.04420675686  5.04420675686  5.04420675686    1[6-(1,6,7)]
    48-0.002681464016-0.002681464016-0.002681464016    1[6-(1,6,7)]
    49  0.38665824972  0.38665824972  0.38665824972    1[6-(1,6,7)]
    50 0.202024877776 0.202024877776 0.202024877776    1[6-(1,6,7)]
    51  3.61513381445  3.61513381445  3.61513381445    1[7-(6,6)]
    52  -1.2289774931  -1.2289774931  -1.2289774931    1[8-(27,27,27)]
    53  3.32410460042  3.32410460042  3.32410460042    1[7-(1,6,6)]
    54  3.90343968554  3.90343968554  3.90343968554    1[7-(1,6,6)]
    55 -1.23725290093 -1.23725290093 -1.23725290093    1[6-(6,6)]
    56 0.649454521488 0.649454521488 0.649454521488    1[6-(6,6)]
    57  5.06176176027  5.06176176027  5.06176176027    1[6-(1,6,7)]
    58  3.86646021699  3.86646021699  3.86646021699    1[6-(1,6,7)]
    59  5.20095380074  5.20095380074  5.20095380074    1[6-(1,6,7)]
    60  5.43694007534  5.43694007534  5.43694007534    1[6-(1,6,7)]
    61  3.12426376314  3.12426376314  3.12426376314    1[6-(1,6,7)]
    62  1.86825198402  1.86825198402  1.86825198402    1[6-(1,6,7)]
    63  1.47891227028  1.47891227028  1.47891227028    1[6-(1,6,7)]
    64  1.66354564222  1.66354564222  1.66354564222    1[6-(1,6,7)]
    65  2.50508457497  2.50508457497  2.50508457497    6[6-(6,6),8-(27),8-(27)]
    66-0.415494343344-0.415494343344-0.415494343344    6[6-(6,6),8-(27),8-(27)]
    67  2.50934252003  2.50934252003  2.50934252003    6[6-(6,6),8-(0),8-(27)]
    68  1.69247694936  1.69247694936  1.69247694936    6[6-(1,6),6-(6,6),6-(8,8)]
    69  2.32449724218  2.32449724218  2.32449724218    6[1-(0),6-(6,6),6-(6,6)]
    70  1.70509655468  1.70509655468  1.70509655468    6[6-(1,6),6-(6,6),6-(8,8)]
    71 0.400565931515 0.400565931515 0.400565931515    6[6-(1,6),6-(6,6),6-(8,8)]
    72-0.254709333946-0.254709333946-0.254709333946    6[1-(0),6-(6,6),6-(6,6)]
    73 0.382093274963 0.382093274963 0.382093274963    6[6-(1,6),6-(6,6),6-(8,8)]
    74-0.359699291392-0.359699291392-0.359699291392    6[6-(6,6),8-(0),8-(27)]
    75-0.098805581296-0.098805581296-0.098805581296    6[1-(0),1-(0),6-(1,1,7),7-(1,6)]
    76 0.379293265328 0.379293265328 0.379293265328    6[1-(0),1-(0),6-(1,1,7),7-(1,1,6)]
    77  4.49354766524  4.49354766524  4.49354766524    6[1-(0),1-(0),6-(1,1,7),7-(1,1,6)]
    78  4.05174846272  4.05174846272  4.05174846272    6[1-(0),1-(0),6-(1,1,7),7-(1,6)]
    79  5.66338594503  5.66338594503  5.66338594503    6[6-(6,6),8-(27),8-(27)]
    80  2.28106486334  2.28106486334  2.28106486334    6[6-(6,6),8-(27),8-(27)]
    81  5.65912799997  5.65912799997  5.65912799997    6[6-(6,6),8-(0),8-(27)]
    82 0.173093570639 0.173093570639 0.173093570639    6[6-(1,6),6-(6,6),6-(8,8)]
    83  5.84397327782  5.84397327782  5.84397327782    6[1-(0),6-(6,6),6-(6,6)]
    84 0.160473965324 0.160473965324 0.160473965324    6[6-(1,6),6-(6,6),6-(8,8)]
    85  1.46500458848  1.46500458848  1.46500458848    6[6-(1,6),6-(6,6),6-(8,8)]
    86  2.12027985395  2.12027985395  2.12027985395    6[1-(0),6-(6,6),6-(6,6)]
    87  1.48347724504  1.48347724504  1.48347724504    6[6-(1,6),6-(6,6),6-(8,8)]
    88  2.22526981139  2.22526981139  2.22526981139    6[6-(6,6),8-(0),8-(27)]
    89-0.607382858704-0.607382858704-0.607382858704    6[1-(0),1-(0),6-(1,1,7),7-(1,6)]
    90 -1.08548170533 -1.08548170533 -1.08548170533    6[1-(0),1-(0),6-(1,1,7),7-(1,1,6)]
    91  1.10316389476  1.10316389476  1.10316389476    6[1-(0),1-(0),6-(1,1,7),7-(1,1,6)]
    92  1.54496309728  1.54496309728  1.54496309728    6[1-(0),1-(0),6-(1,1,7),7-(1,6)]
    93  1.22605646503  1.22605646503  1.22605646503    6[6-(6,6),8-(27),8-(27)]
    94  4.14663538334  4.14663538334  4.14663538334    6[6-(6,6),8-(27),8-(27)]
    95  1.22179851997  1.22179851997  1.22179851997    6[6-(6,6),8-(0),8-(27)]
    96  2.03866409064  2.03866409064  2.03866409064    6[6-(1,6),6-(6,6),6-(8,8)]
    97  1.40664379782  1.40664379782  1.40664379782    6[1-(0),6-(6,6),6-(6,6)]
    98  2.02604448532  2.02604448532  2.02604448532    6[6-(1,6),6-(6,6),6-(8,8)]
    99  3.33057510848  3.33057510848  3.33057510848    6[6-(1,6),6-(6,6),6-(8,8)]
   100  3.98585037395  3.98585037395  3.98585037395    6[1-(0),6-(6,6),6-(6,6)]
   101  3.34904776504  3.34904776504  3.34904776504    6[6-(1,6),6-(6,6),6-(8,8)]
   102  4.09084033139  4.09084033139  4.09084033139    6[6-(6,6),8-(0),8-(27)]
   103   3.8299466213   3.8299466213   3.8299466213    6[1-(0),1-(0),6-(1,1,7),7-(1,6)]
   104  3.35184777467  3.35184777467  3.35184777467    6[1-(0),1-(0),6-(1,1,7),7-(1,1,6)]
   105 -0.76240662524 -0.76240662524 -0.76240662524    6[1-(0),1-(0),6-(1,1,7),7-(1,1,6)]
   106 -0.32060742272 -0.32060742272 -0.32060742272    6[1-(0),1-(0),6-(1,1,7),7-(1,6)]
   107 -1.93224490503 -1.93224490503 -1.93224490503    6[6-(6,6),8-(27),8-(27)]
   108  1.45007617666  1.45007617666  1.45007617666    6[6-(6,6),8-(27),8-(27)]
   109 -1.92798695997 -1.92798695997 -1.92798695997    6[6-(6,6),8-(27)]
   110  3.55804746936  3.55804746936  3.55804746936    6[6-(1,6),6-(6,6),6-(8,8)]
   111 -2.11283223782 -2.11283223782 -2.11283223782    6[1-(0),6-(6,6),6-(6,6)]
   112  3.57066707468  3.57066707468  3.57066707468    6[6-(1,6),6-(6,6),6-(8)]
   113  2.26613645152  2.26613645152  2.26613645152    6[6-(1,6),6-(6,6),6-(8,8)]
   114  1.61086118605  1.61086118605  1.61086118605    6[1-(0),6-(6,6),6-(6,6)]
   115  2.24766379496  2.24766379496  2.24766379496    6[6-(1,6),6-(6,6),6-(8,8)]
   116  1.50587122861  1.50587122861  1.50587122861    6[6-(6,6),8-(0),8-(27)]
   117   4.3385238987   4.3385238987   4.3385238987    6[1-(0),1-(0),6-(1,1,7),7-(1,6)]
   118  4.81662274533  4.81662274533  4.81662274533    6[1-(0),1-(0),6-(1,1,7),7-(1,1,6)]
   119  2.62797714524  2.62797714524  2.62797714524    6[1-(0),1-(0),6-(1,1,7),7-(1,1,6)]
   120  2.18617794272  2.18617794272  2.18617794272    6[1-(0),1-(0),6-(1,1,7),7-(1,6)]
   121 -1.16100596405 -1.16100596405 -1.16100596405    7[1-(0),6-(1,1,6),6-(1,1,6)]
   122-0.793529021792-0.793529021792-0.793529021792    7[1-(0),1-(0),6-(1,1,6),6-(1,1,6)]
   123 0.454817524053 0.454817524053 0.454817524053    7[1-(0),6-(1,1,6),6-(1,1,6)]
   124 0.087340581792 0.087340581792 0.087340581792    7[1-(0),1-(0),6-(1,1,6),6-(1,1,6)]
   125  4.89214700405  4.89214700405  4.89214700405    7[1-(0),6-(1,1,6),6-(1,1,6)]
   126  4.52467006179  4.52467006179  4.52467006179    7[1-(0),1-(0),6-(1,1,6),6-(1,1,6)]
   127  3.27632351595  3.27632351595  3.27632351595    7[1-(0),6-(1,1,6),6-(1,1,6)]
   128  3.64380045821  3.64380045821  3.64380045821    7[1-(0),1-(0),6-(1,1,6),6-(1,1,6)]
   129  2.40808724601  2.40808724601  2.40808724601    8[6-(6,8),27-(8,8,8,8)]
   130  4.13694134239  4.13694134239  4.13694134239    8[1-(0),27-(8,8,8),27-(8,8,8),27-(8,8,8,8)]
   131  5.05732126033  5.05732126033  5.05732126033    8[6-(6,8),27-(8,8,8,8)]
   132  2.76204041577  2.76204041577  2.76204041577    8[6-(6,8),27-(8,8,8,8)]
   133   5.4430140103   5.4430140103   5.4430140103    8[6-(6,8),27-(8,8,8,8)]
   134  3.26473706848  3.26473706848  3.26473706848    8[6-(6,8),27-(8,8,8)]
   135-0.234634471057-0.234634471057-0.234634471057    8[6-(6,8),27-(8,8,8)]
   136 -0.53549563424 -0.53549563424 -0.53549563424    8[6-(6,8)]
   137  2.90257353388  2.90257353388  2.90257353388    8[6-(6,8)]
   138  5.76038327399  5.76038327399  5.76038327399    8[6-(6,8),27-(8,8,8,8)]
   139  4.03152917761  4.03152917761  4.03152917761    8[1-(0),27-(8,8,8),27-(8,8,8),27-(8,8,8,8)]
   140  3.11114925967  3.11114925967  3.11114925967    8[6-(6,8),27-(8,8,8,8)]
   141  5.40643010423  5.40643010423  5.40643010423    8[6-(6,8),27-(8,8,8,8)]
   142   2.7254565097   2.7254565097   2.7254565097    8[6-(6,8),27-(8,8,8,8)]
   143  4.90373345152  4.90373345152  4.90373345152    8[6-(6,8),27-(8,8,8)]
   144  2.10020499106  2.10020499106  2.10020499106    8[6-(6,8),27-(8,8,8)]
   145  2.40106615424  2.40106615424  2.40106615424    8[6-(6,8)]
   146  5.26589698612  5.26589698612  5.26589698612    8[6-(6,8)]
   147  1.32305379399  1.32305379399  1.32305379399    8[6-(6,8),27-(8,8,8,8)]
   148-0.405800302393-0.405800302393-0.405800302393    8[1-(0),27-(8,8,8),27-(8,8,8),27-(8,8,8,8)]
   149 -1.32618022033 -1.32618022033 -1.32618022033    8[6-(6,8),27-(8,8,8,8)]
   150  0.96910062423  0.96910062423  0.96910062423    8[6-(6,8),27-(8,8,8,8)]
   151  -1.7118729703  -1.7118729703  -1.7118729703    8[6-(6,8),27-(8,8,8,8)]
   152 0.466403971522 0.466403971522 0.466403971522    8[6-(6,8),27-(8,8,8)]
   153  3.96577551106  3.96577551106  3.96577551106    8[6-(6,8),27-(8,8,8)]
   154  4.26663667424  4.26663667424  4.26663667424    8[6-(6,8)]
   155  0.82856750612  0.82856750612  0.82856750612    8[6-(6,8)]
   156 -2.02924223399 -2.02924223399 -2.02924223399    8[6-(6,8),27-(8,8,8,8)]
   157-0.300388137607-0.300388137607-0.300388137607    8[1-(0),27-(8,8,8),27-(8,8,8),27-(8,8,8,8)]
   158 0.619991780327 0.619991780327 0.619991780327    8[6-(6,8),27-(8,8,8,8)]
   159 -1.67528906423 -1.67528906423 -1.67528906423    8[6-(6),27-(8,8,8,8)]
   160   1.0056845303   1.0056845303   1.0056845303    8[6-(6,8),27-(8,8,8,8)]
   161 -1.17259241152 -1.17259241152 -1.17259241152    8[6-(6,8),27-(8,8,8)]
   162  1.63093604894  1.63093604894  1.63093604894    8[6-(6,8),27-(8,8,8)]
   163  1.33007488576  1.33007488576  1.33007488576    8[6-(6,8)]
