# Supplementary material for: A collection of forcefield precursors for metal–organic frameworks
Source: RSC Adv. 2019 Nov 13;9(63):36492–507. doi: 10.1039/c9ra07327b (PMC9075174; doi:10.1039/c9ra07327b)
Supplement: RA-009-C9RA07327B-s3302 [file RA-009-C9RA07327B-s3302.txt]

XUTQEI_clean

11.3015    0.00000000    0.00000000
0.0    33.5211    0.00000000
0.0    -16.76055    29.03012416

     1    11.22600598    11.22600598    11.22600598    28[7-(6,6),7-(6,6),8-(6),8-(6)]
     2     1.03182695     1.03182695     1.03182695    28[7-(6,6),7-(6,6),8-(6),8-(6)]
     3    1.716584835    1.716584835    1.716584835    28[7-(6,6),7-(6,6),8-(6),8-(6)]
     4    11.22600598    11.22600598    11.22600598    28[7-(6,6),7-(6,6),8-(6),8-(6)]
     5     1.03182695     1.03182695     1.03182695    28[7-(6,6),7-(6,6),8-(6),8-(6)]
     6    1.716584835    1.716584835    1.716584835    28[7-(6,6),7-(6,6),8-(6)]
     7    11.22600598    11.22600598    11.22600598    28[7-(6,6),7-(6,6),8-(6),8-(6)]
     8     1.03182695     1.03182695     1.03182695    28[7-(6,6),7-(6,6),8-(6),8-(6)]
     9    1.716584835    1.716584835    1.716584835    28[7-(6,6),7-(6,6),8-(6),8-(6)]
    10     0.93915465     0.93915465     0.93915465    1[6-(6,6)]
    11     1.35957045     1.35957045     1.35957045    1[6-(6,6)]
    12     0.32209275     0.32209275     0.32209275    1[6-(6,6)]
    13      0.3729495      0.3729495      0.3729495    1[6-(6,6)]
    14      1.3426182      1.3426182      1.3426182    1[6-(6,6)]
    15      0.8950788      0.8950788      0.8950788    1[6-(6,6)]
    16     2.34958185     2.34958185     2.34958185    1[6-(6,7)]
    17       4.611012       4.611012       4.611012    1[6-(6,6)]
    18      4.4618322      4.4618322      4.4618322    1[6-(6,6)]
    19      2.2489985      2.2489985      2.2489985    1[6-(6,7)]
    20     8.89541065     8.89541065     8.89541065    1[6-(6,7)]
    21     6.60572675     6.60572675     6.60572675    1[6-(6,6)]
    22      6.5209655      6.5209655      6.5209655    1[6-(6,6)]
    23      8.7970876      8.7970876      8.7970876    1[6-(6,7)]
    24     3.35993595     3.35993595     3.35993595    1[6-(6,7)]
    25     5.60893445     5.60893445     5.60893445    1[6-(6,6)]
    26      5.7976695      5.7976695      5.7976695    1[6-(6,6)]
    27     3.50007455     3.50007455     3.50007455    1[6-(6,7)]
    28    10.00295765    10.00295765    10.00295765    1[6-(6,7)]
    29     7.68162955     7.68162955     7.68162955    1[6-(6,6)]
    30      7.6691979      7.6691979      7.6691979    1[6-(6,6)]
    31     9.98713555     9.98713555     9.98713555    1[6-(6,7)]
    32      4.1205269      4.1205269      4.1205269    1[6-(6,7)]
    33      6.4079505      6.4079505      6.4079505    1[6-(6,6)]
    34     6.29380535     6.29380535     6.29380535    1[6-(6,6)]
    35      4.0188134      4.0188134      4.0188134    1[6-(6,7)]
    36     10.7002602     10.7002602     10.7002602    1[6-(6,7)]
    37     8.44787125     8.44787125     8.44787125    1[6-(6,6)]
    38      8.3292055      8.3292055      8.3292055    1[6-(6,6)]
    39    10.51378545    10.51378545    10.51378545    1[6-(6,7)]
    40     0.93915465     0.93915465     0.93915465    1[6-(6,6)]
    41     1.35957045     1.35957045     1.35957045    1[6-(6,6)]
    42     0.32209275     0.32209275     0.32209275    1[6-(6,6)]
    43      0.3729495      0.3729495      0.3729495    1[6-(6,6)]
    44      1.3426182      1.3426182      1.3426182    1[6-(6,6)]
    45      0.8950788      0.8950788      0.8950788    1[6-(6,6)]
    46     2.34958185     2.34958185     2.34958185    1[6-(6,7)]
    47       4.611012       4.611012       4.611012    1[6-(6,6)]
    48      4.4618322      4.4618322      4.4618322    1[6-(6,6)]
    49      2.2489985      2.2489985      2.2489985    1[6-(6,7)]
    50     8.89541065     8.89541065     8.89541065    1[6-(6,7)]
    51     6.60572675     6.60572675     6.60572675    1[6-(6,6)]
    52      6.5209655      6.5209655      6.5209655    1[6-(6,6)]
    53      8.7970876      8.7970876      8.7970876    1[6-(6,7)]
    54     3.35993595     3.35993595     3.35993595    1[6-(6,7)]
    55     5.60893445     5.60893445     5.60893445    1[6-(6,6)]
    56      5.7976695      5.7976695      5.7976695    1[6-(6,6)]
    57     3.50007455     3.50007455     3.50007455    1[6-(6,7)]
    58    10.00295765    10.00295765    10.00295765    1[6-(6,7)]
    59     7.68162955     7.68162955     7.68162955    1[6-(6,6)]
    60      7.6691979      7.6691979      7.6691979    1[6-(6,6)]
    61     9.98713555     9.98713555     9.98713555    1[6-(6,7)]
    62      4.1205269      4.1205269      4.1205269    1[6-(6,7)]
    63      6.4079505      6.4079505      6.4079505    1[6-(6,6)]
    64     6.29380535     6.29380535     6.29380535    1[6-(6,6)]
    65      4.0188134      4.0188134      4.0188134    1[6-(6,7)]
    66     10.7002602     10.7002602     10.7002602    1[6-(6,7)]
    67     8.44787125     8.44787125     8.44787125    1[6-(6,6)]
    68      8.3292055      8.3292055      8.3292055    1[6-(6,6)]
    69    10.51378545    10.51378545    10.51378545    1[6-(6,7)]
    70     0.93915465     0.93915465     0.93915465    1[6-(6,6)]
    71     1.35957045     1.35957045     1.35957045    1[6-(6,6)]
    72     0.32209275     0.32209275     0.32209275    1[6-(6,6)]
    73      0.3729495      0.3729495      0.3729495    1[6-(6,6)]
    74      1.3426182      1.3426182      1.3426182    1[6-(6,6)]
    75      0.8950788      0.8950788      0.8950788    1[6-(6,6)]
    76     2.34958185     2.34958185     2.34958185    1[6-(6,7)]
    77       4.611012       4.611012       4.611012    1[6-(6,6)]
    78      4.4618322      4.4618322      4.4618322    1[6-(6,6)]
    79      2.2489985      2.2489985      2.2489985    1[6-(6,7)]
    80     8.89541065     8.89541065     8.89541065    1[6-(6,7)]
    81     6.60572675     6.60572675     6.60572675    1[6-(6,6)]
    82      6.5209655      6.5209655      6.5209655    1[6-(6,6)]
    83      8.7970876      8.7970876      8.7970876    1[6-(6,7)]
    84     3.35993595     3.35993595     3.35993595    1[6-(6,7)]
    85     5.60893445     5.60893445     5.60893445    1[6-(6,6)]
    86      5.7976695      5.7976695      5.7976695    1[6-(6,6)]
    87     3.50007455     3.50007455     3.50007455    1[6-(6,7)]
    88    10.00295765    10.00295765    10.00295765    1[6-(6,7)]
    89     7.68162955     7.68162955     7.68162955    1[6-(6,6)]
    90      7.6691979      7.6691979      7.6691979    1[6-(6,6)]
    91     9.98713555     9.98713555     9.98713555    1[6-(6,7)]
    92      4.1205269      4.1205269      4.1205269    1[6-(6,7)]
    93      6.4079505      6.4079505      6.4079505    1[6-(6,6)]
    94     6.29380535     6.29380535     6.29380535    1[6-(6,6)]
    95      4.0188134      4.0188134      4.0188134    1[6-(6,7)]
    96     10.7002602     10.7002602     10.7002602    1[6-(6,7)]
    97     8.44787125     8.44787125     8.44787125    1[6-(6,6)]
    98      8.3292055      8.3292055      8.3292055    1[6-(6,6)]
    99    10.51378545    10.51378545    10.51378545    1[6-(6,7)]
   100     0.58428755     0.58428755     0.58428755    6[6-(1,6),6-(1,6),6-(8,8)]
   101     0.91203105     0.91203105     0.91203105    6[1-(0),6-(6,6),6-(6,6)]
   102      1.2002193      1.2002193      1.2002193    6[6-(1,6),6-(1,6),6-(8,8)]
   103      1.1617942      1.1617942      1.1617942    6[1-(0),6-(6,6),6-(6,6)]
   104      0.8340507      0.8340507      0.8340507    6[6-(1,6),6-(1,6),6-(8,8)]
   105     0.54586245     0.54586245     0.54586245    6[1-(0),6-(6,6),6-(6,6)]
   106     0.25654405     0.25654405     0.25654405    6[6-(6,6),8-(0),8-(28)]
   107      1.5121407      1.5121407      1.5121407    6[6-(6,6),8-(0),8-(28)]
   108      0.8182286      0.8182286      0.8182286    6[6-(6,6),8-(0),8-(28)]
   109     0.58880815     0.58880815     0.58880815    6[6-(1,6),6-(1,6),6-(8,8)]
   110      0.5741162      0.5741162      0.5741162    6[1-(0),6-(6,6),6-(6,6)]
   111      0.8543934      0.8543934      0.8543934    6[6-(1,6),6-(1,6),6-(8,8)]
   112      1.1504927      1.1504927      1.1504927    6[1-(0),6-(6,6),6-(6,6)]
   113     1.16518465     1.16518465     1.16518465    6[6-(1,6),6-(1,6),6-(8,8)]
   114     0.88490745     0.88490745     0.88490745    6[1-(0),6-(6,6),6-(6,6)]
   115     0.28140735     0.28140735     0.28140735    6[6-(6,6),8-(0),8-(28)]
   116     0.86908535     0.86908535     0.86908535    6[6-(6,6),8-(0),8-(28)]
   117      1.4511126      1.4511126      1.4511126    6[6-(6,6),8-(0),8-(28)]
   118     2.74739465     2.74739465     2.74739465    6[1-(0),6-(1,6),7-(6,28)]
   119     4.11713645     4.11713645     4.11713645    6[1-(0),6-(1,7),6-(6,6)]
   120      4.8393023      4.8393023      4.8393023    6[6-(1,6),6-(1,6),6-(6,6)]
   121      4.0753209      4.0753209      4.0753209    6[1-(0),6-(1,7),6-(6,6)]
   122     2.73609315     2.73609315     2.73609315    6[1-(0),6-(1,6),7-(6,28)]
   123      8.4015351      8.4015351      8.4015351    6[1-(0),6-(1,6),7-(6,28)]
   124     7.04196465     7.04196465     7.04196465    6[1-(0),6-(1,7),6-(6,6)]
   125      6.3220591      6.3220591      6.3220591    6[6-(1,6),6-(1,6),6-(6,6)]
   126     7.01710135     7.01710135     7.01710135    6[1-(0),6-(1,7),6-(6,6)]
   127     8.36650045     8.36650045     8.36650045    6[1-(0),6-(1,6),7-(6,28)]
   128     3.79843415     3.79843415     3.79843415    6[1-(0),6-(1,6),7-(6,28)]
   129     5.13427145     5.13427145     5.13427145    6[1-(0),6-(1,7),6-(6,6)]
   130     5.99770605     5.99770605     5.99770605    6[6-(1,6),6-(1,6),6-(6,6)]
   131      5.3230065      5.3230065      5.3230065    6[1-(0),6-(1,7),6-(6,6)]
   132     3.95439485     3.95439485     3.95439485    6[1-(0),6-(1,6),7-(6,28)]
   133      9.5339454      9.5339454      9.5339454    6[1-(0),6-(1,6),7-(6,28)]
   134      8.1687242      8.1687242      8.1687242    6[1-(0),6-(1,7),6-(6,6)]
   135     7.47594225     7.47594225     7.47594225    6[6-(1,6),6-(1,6),6-(6,6)]
   136      8.1574227      8.1574227      8.1574227    6[1-(0),6-(1,7),6-(6,6)]
   137      9.5181233      9.5181233      9.5181233    6[1-(0),6-(1,6),7-(6,28)]
   138     4.56467585     4.56467585     4.56467585    6[1-(0),6-(1,6),7-(6,28)]
   139      5.9152051      5.9152051      5.9152051    6[1-(0),6-(1,7),6-(6,6)]
   140     6.56278105     6.56278105     6.56278105    6[6-(1,6),6-(1,6),6-(6,6)]
   141      5.8428755      5.8428755      5.8428755    6[1-(0),6-(1,7),6-(6,6)]
   142     4.49460655     4.49460655     4.49460655    6[1-(0),6-(1,6),7-(6,28)]
   143     10.2527208     10.2527208     10.2527208    6[1-(0),6-(1,6),7-(6,28)]
   144      8.8694172      8.8694172      8.8694172    6[1-(0),6-(1,7),6-(6,6)]
   145      8.0489283      8.0489283      8.0489283    6[6-(1,6),6-(1,6),6-(6,6)]
   146     8.76431325     8.76431325     8.76431325    6[1-(0),6-(1,7),6-(6,6)]
   147     10.1148425     10.1148425     10.1148425    6[1-(0),6-(1,6),7-(6,28)]
   148     0.58428755     0.58428755     0.58428755    6[6-(1,6),6-(1,6),6-(8,8)]
   149     0.91203105     0.91203105     0.91203105    6[1-(0),6-(6,6),6-(6,6)]
   150      1.2002193      1.2002193      1.2002193    6[6-(1,6),6-(1,6),6-(8,8)]
   151      1.1617942      1.1617942      1.1617942    6[1-(0),6-(6,6),6-(6,6)]
   152      0.8340507      0.8340507      0.8340507    6[6-(1,6),6-(1,6),6-(8,8)]
   153     0.54586245     0.54586245     0.54586245    6[1-(0),6-(6,6),6-(6,6)]
   154     0.25654405     0.25654405     0.25654405    6[6-(6,6),8-(0),8-(28)]
   155      1.5121407      1.5121407      1.5121407    6[6-(6,6),8-(0),8-(28)]
   156      0.8182286      0.8182286      0.8182286    6[6-(6,6),8-(0),8-(28)]
   157     0.58880815     0.58880815     0.58880815    6[6-(1,6),6-(1,6),6-(8,8)]
   158      0.5741162      0.5741162      0.5741162    6[1-(0),6-(6,6),6-(6,6)]
   159      0.8543934      0.8543934      0.8543934    6[6-(1,6),6-(1,6),6-(8,8)]
   160      1.1504927      1.1504927      1.1504927    6[1-(0),6-(6,6),6-(6,6)]
   161     1.16518465     1.16518465     1.16518465    6[6-(1,6),6-(1,6),6-(8,8)]
   162     0.88490745     0.88490745     0.88490745    6[1-(0),6-(6,6),6-(6,6)]
   163     0.28140735     0.28140735     0.28140735    6[6-(6,6),8-(0),8-(28)]
   164     0.86908535     0.86908535     0.86908535    6[6-(6,6),8-(0),8-(28)]
   165      1.4511126      1.4511126      1.4511126    6[6-(6,6),8-(0),8-(28)]
   166     2.74739465     2.74739465     2.74739465    6[1-(0),6-(1,6),7-(6,28)]
   167     4.11713645     4.11713645     4.11713645    6[1-(0),6-(1,7),6-(6,6)]
   168      4.8393023      4.8393023      4.8393023    6[6-(1,6),6-(1,6),6-(6,6)]
   169      4.0753209      4.0753209      4.0753209    6[1-(0),6-(1,7),6-(6,6)]
   170     2.73609315     2.73609315     2.73609315    6[1-(0),6-(1,6),7-(6,28)]
   171      8.4015351      8.4015351      8.4015351    6[1-(0),6-(1,6),7-(6,28)]
   172     7.04196465     7.04196465     7.04196465    6[1-(0),6-(1,7),6-(6,6)]
   173      6.3220591      6.3220591      6.3220591    6[6-(1,6),6-(1,6),6-(6,6)]
   174     7.01710135     7.01710135     7.01710135    6[1-(0),6-(1,7),6-(6,6)]
   175     8.36650045     8.36650045     8.36650045    6[1-(0),6-(1,6),7-(6,28)]
   176     3.79843415     3.79843415     3.79843415    6[1-(0),6-(1,6),7-(6,28)]
   177     5.13427145     5.13427145     5.13427145    6[1-(0),6-(1,7),6-(6,6)]
   178     5.99770605     5.99770605     5.99770605    6[6-(1,6),6-(1,6),6-(6,6)]
   179      5.3230065      5.3230065      5.3230065    6[1-(0),6-(1,7),6-(6,6)]
   180     3.95439485     3.95439485     3.95439485    6[1-(0),6-(1,6),7-(6,28)]
   181      9.5339454      9.5339454      9.5339454    6[1-(0),6-(1,6),7-(6,28)]
   182      8.1687242      8.1687242      8.1687242    6[1-(0),6-(1,7),6-(6,6)]
   183     7.47594225     7.47594225     7.47594225    6[6-(1,6),6-(1,6),6-(6,6)]
   184      8.1574227      8.1574227      8.1574227    6[1-(0),6-(1,7),6-(6,6)]
   185      9.5181233      9.5181233      9.5181233    6[1-(0),6-(1,6),7-(6,28)]
   186     4.56467585     4.56467585     4.56467585    6[1-(0),6-(1,6),7-(6,28)]
   187      5.9152051      5.9152051      5.9152051    6[1-(0),6-(1,7),6-(6,6)]
   188     6.56278105     6.56278105     6.56278105    6[6-(1,6),6-(1,6),6-(6,6)]
   189      5.8428755      5.8428755      5.8428755    6[1-(0),6-(1,7),6-(6,6)]
   190     4.49460655     4.49460655     4.49460655    6[1-(0),6-(1,6),7-(6,28)]
   191     10.2527208     10.2527208     10.2527208    6[1-(0),6-(1,6),7-(6,28)]
   192      8.8694172      8.8694172      8.8694172    6[1-(0),6-(1,7),6-(6,6)]
   193      8.0489283      8.0489283      8.0489283    6[6-(1,6),6-(1,6),6-(6,6)]
   194     8.76431325     8.76431325     8.76431325    6[1-(0),6-(1,7),6-(6,6)]
   195     10.1148425     10.1148425     10.1148425    6[1-(0),6-(1,6),7-(6,28)]
   196     0.58428755     0.58428755     0.58428755    6[6-(1,6),6-(1,6),6-(8,8)]
   197     0.91203105     0.91203105     0.91203105    6[1-(0),6-(6,6),6-(6,6)]
   198      1.2002193      1.2002193      1.2002193    6[6-(1,6),6-(1,6),6-(8,8)]
   199      1.1617942      1.1617942      1.1617942    6[1-(0),6-(6,6),6-(6,6)]
   200      0.8340507      0.8340507      0.8340507    6[6-(1,6),6-(1,6),6-(8,8)]
   201     0.54586245     0.54586245     0.54586245    6[1-(0),6-(6,6),6-(6,6)]
   202     0.25654405     0.25654405     0.25654405    6[6-(6,6),8-(0),8-(28)]
   203      1.5121407      1.5121407      1.5121407    6[6-(6,6),8-(0),8-(28)]
   204      0.8182286      0.8182286      0.8182286    6[6-(6,6),8-(0),8-(28)]
   205     0.58880815     0.58880815     0.58880815    6[6-(1,6),6-(1,6),6-(8,8)]
   206      0.5741162      0.5741162      0.5741162    6[1-(0),6-(6,6),6-(6,6)]
   207      0.8543934      0.8543934      0.8543934    6[6-(1,6),6-(1,6),6-(8,8)]
   208      1.1504927      1.1504927      1.1504927    6[1-(0),6-(6,6),6-(6,6)]
   209     1.16518465     1.16518465     1.16518465    6[6-(1,6),6-(1,6),6-(8)]
   210     0.88490745     0.88490745     0.88490745    6[1-(0),6-(6,6),6-(6,6)]
   211     0.28140735     0.28140735     0.28140735    6[6-(6,6),8-(0),8-(28)]
   212     0.86908535     0.86908535     0.86908535    6[6-(6,6),8-(0),8-(28)]
   213      1.4511126      1.4511126      1.4511126    6[6-(6,6),8-(0)]
   214     2.74739465     2.74739465     2.74739465    6[1-(0),6-(1,6),7-(6,28)]
   215     4.11713645     4.11713645     4.11713645    6[1-(0),6-(1,7),6-(6,6)]
   216      4.8393023      4.8393023      4.8393023    6[6-(1,6),6-(1,6),6-(6,6)]
   217      4.0753209      4.0753209      4.0753209    6[1-(0),6-(1,7),6-(6,6)]
   218     2.73609315     2.73609315     2.73609315    6[1-(0),6-(1,6),7-(6,28)]
   219      8.4015351      8.4015351      8.4015351    6[1-(0),6-(1,6),7-(6,28)]
   220     7.04196465     7.04196465     7.04196465    6[1-(0),6-(1,7),6-(6,6)]
   221      6.3220591      6.3220591      6.3220591    6[6-(1,6),6-(1,6),6-(6,6)]
   222     7.01710135     7.01710135     7.01710135    6[1-(0),6-(1,7),6-(6,6)]
   223     8.36650045     8.36650045     8.36650045    6[1-(0),6-(1,6),7-(6,28)]
   224     3.79843415     3.79843415     3.79843415    6[1-(0),6-(1,6),7-(6,28)]
   225     5.13427145     5.13427145     5.13427145    6[1-(0),6-(1,7),6-(6,6)]
   226     5.99770605     5.99770605     5.99770605    6[6-(1,6),6-(1,6),6-(6,6)]
   227      5.3230065      5.3230065      5.3230065    6[1-(0),6-(1,7),6-(6,6)]
   228     3.95439485     3.95439485     3.95439485    6[1-(0),6-(1,6),7-(6,28)]
   229      9.5339454      9.5339454      9.5339454    6[1-(0),6-(1,6),7-(6,28)]
   230      8.1687242      8.1687242      8.1687242    6[1-(0),6-(1,7),6-(6,6)]
   231     7.47594225     7.47594225     7.47594225    6[6-(1,6),6-(1,6),6-(6,6)]
   232      8.1574227      8.1574227      8.1574227    6[1-(0),6-(1,7),6-(6,6)]
   233      9.5181233      9.5181233      9.5181233    6[1-(0),6-(1,6),7-(6,28)]
   234     4.56467585     4.56467585     4.56467585    6[1-(0),6-(1,6),7-(6,28)]
   235      5.9152051      5.9152051      5.9152051    6[1-(0),6-(1,7),6-(6,6)]
   236     6.56278105     6.56278105     6.56278105    6[6-(1,6),6-(1,6),6-(6,6)]
   237      5.8428755      5.8428755      5.8428755    6[1-(0),6-(1,7),6-(6,6)]
   238     4.49460655     4.49460655     4.49460655    6[1-(0),6-(1,6),7-(6,28)]
   239     10.2527208     10.2527208     10.2527208    6[1-(0),6-(1,6),7-(6,28)]
   240      8.8694172      8.8694172      8.8694172    6[1-(0),6-(1,7),6-(6,6)]
   241      8.0489283      8.0489283      8.0489283    6[6-(1,6),6-(1,6),6-(6,6)]
   242     8.76431325     8.76431325     8.76431325    6[1-(0),6-(1,7),6-(6,6)]
   243     10.1148425     10.1148425     10.1148425    6[1-(0),6-(1,6),7-(6,28)]
   244      1.9031726      1.9031726      1.9031726    7[6-(1,6),6-(1,6),28-(7,8,8)]
   245      9.1112693      9.1112693      9.1112693    7[6-(1,6),6-(1,6),28-(7,8,8)]
   246       3.187023       3.187023       3.187023    7[6-(1,6),6-(1,6),28-(7,8,8)]
   247     10.1962133     10.1962133     10.1962133    7[6-(1,6),6-(1,6),28-(7,8,8)]
   248     3.78487235     3.78487235     3.78487235    7[6-(1,6),6-(1,6),28-(7,8,8)]
   249     11.0935524     11.0935524     11.0935524    7[6-(1,6),6-(1,6),28-(7,8,8)]
   250      1.9031726      1.9031726      1.9031726    7[6-(1,6),6-(1,6),28-(7,8,8)]
   251      9.1112693      9.1112693      9.1112693    7[6-(1,6),6-(1,6),28-(7,8,8)]
   252       3.187023       3.187023       3.187023    7[6-(1,6),6-(1,6),28-(7,8,8)]
   253     10.1962133     10.1962133     10.1962133    7[6-(1,6),6-(1,6),28-(7,8,8)]
   254     3.78487235     3.78487235     3.78487235    7[6-(1,6),6-(1,6),28-(7,8)]
   255     11.0935524     11.0935524     11.0935524    7[6-(1,6),6-(1,6),28-(7,8)]
   256      1.9031726      1.9031726      1.9031726    7[6-(1,6),6-(1,6),28-(7,8,8)]
   257      9.1112693      9.1112693      9.1112693    7[6-(1,6),6-(1,6),28-(7,8,8)]
   258       3.187023       3.187023       3.187023    7[6-(1,6),6-(1,6),28-(7,8,8)]
   259     10.1962133     10.1962133     10.1962133    7[6-(1,6),6-(1,6),28-(7,8,8)]
   260     3.78487235     3.78487235     3.78487235    7[6-(1,6),6-(1,6),28-(7,8,8)]
   261     11.0935524     11.0935524     11.0935524    7[6-(1,6),6-(1,6),28-(7,8,8)]
   262    11.26420505    11.26420505    11.26420505    8[6-(6,8),28-(7,7,8)]
   263     0.30175005     0.30175005     0.30175005    8[6-(6,8)]
   264      1.5663879      1.5663879      1.5663879    8[6-(6,8),28-(7,7,8)]
   265      1.8421445      1.8421445      1.8421445    8[6-(6,8)]
   266     1.02730635     1.02730635     1.02730635    8[6-(6,8),28-(7,7,8)]
   267      0.4904851      0.4904851      0.4904851    8[6-(6,8)]
   268      0.2960993      0.2960993      0.2960993    8[6-(6,8)]
   269      0.0022603      0.0022603      0.0022603    8[6-(6,8),28-(7,7,8)]
   270      0.5628147      0.5628147      0.5628147    8[6-(6,8)]
   271     1.07929325     1.07929325     1.07929325    8[6-(6,8),28-(7,7,8)]
   272     1.74382145     1.74382145     1.74382145    8[6-(6,8)]
   273      1.4940583      1.4940583      1.4940583    8[6-(6,8),28-(7,7,8)]
   274    11.26420505    11.26420505    11.26420505    8[6-(6,8),28-(7,7,8)]
   275     0.30175005     0.30175005     0.30175005    8[6-(6,8)]
   276      1.5663879      1.5663879      1.5663879    8[6-(6,8),28-(7,7)]
   277      1.8421445      1.8421445      1.8421445    8[6-(6,8)]
   278     1.02730635     1.02730635     1.02730635    8[6-(6,8),28-(7,7,8)]
   279      0.4904851      0.4904851      0.4904851    8[6-(6,8)]
   280      0.2960993      0.2960993      0.2960993    8[6-(6,8)]
   281      0.0022603      0.0022603      0.0022603    8[6-(6,8),28-(7,7,8)]
   282      0.5628147      0.5628147      0.5628147    8[6-(6,8)]
   283     1.07929325     1.07929325     1.07929325    8[6-(6,8),28-(7,7,8)]
   284     1.74382145     1.74382145     1.74382145    8[6-(6,8)]
   285      1.4940583      1.4940583      1.4940583    8[6-(6,8),28-(7,7,8)]
   286    11.26420505    11.26420505    11.26420505    8[6-(6,8),28-(7,7,8)]
   287     0.30175005     0.30175005     0.30175005    8[6-(6,8)]
   288      1.5663879      1.5663879      1.5663879    8[6-(6,8),28-(7,7,8)]
   289      1.8421445      1.8421445      1.8421445    8[6-(6,8)]
   290     1.02730635     1.02730635     1.02730635    8[6-(6,8),28-(7,7,8)]
   291      0.4904851      0.4904851      0.4904851    8[6-(6,8)]
   292      0.2960993      0.2960993      0.2960993    8[6-(6,8)]
   293      0.0022603      0.0022603      0.0022603    8[6-(6,8),28-(7,7,8)]
   294      0.5628147      0.5628147      0.5628147    8[6-(6,8)]
   295     1.07929325     1.07929325     1.07929325    8[6-(6,8),28-(7,7,8)]
   296     1.74382145     1.74382145     1.74382145    8[6-(6)]
