# Supplementary material for: A collection of forcefield precursors for metal–organic frameworks
Source: RSC Adv. 2019 Nov 13;9(63):36492–507. doi: 10.1039/c9ra07327b (PMC9075174; doi:10.1039/c9ra07327b)
Supplement: RA-009-C9RA07327B-s3303 [file RA-009-C9RA07327B-s3303.txt]

YANBAR01_clean

9.9292    0.00000000    0.00000000
0.0    11.3834    0.00000000
0.0    -0.31484115    14.42896548

     1    9.142708068    9.142708068    9.142708068    27[8-(6,27),8-(6,27),8-(6,27),8-(6,27),8-(6,27),8-(6,27)]
     2    6.080244912    6.080244912    6.080244912    27[8-(6),8-(6),8-(6,27),8-(6,27),8-(6,27),8-(6,27)]
     3    4.178108068    4.178108068    4.178108068    27[8-(6,27),8-(6,27),8-(6,27),8-(6,27),8-(6,27),8-(6,27)]
     4    1.115644912    1.115644912    1.115644912    27[8-(6),8-(6),8-(6,27),8-(6,27),8-(6,27),8-(6,27)]
     5    0.786491932    0.786491932    0.786491932    27[8-(6,27),8-(6,27),8-(6,27),8-(6,27),8-(6,27),8-(6,27)]
     6    3.848955088    3.848955088    3.848955088    27[8-(6),8-(6),8-(6,27),8-(6,27),8-(6,27),8-(6,27)]
     7    5.751091932    5.751091932    5.751091932    27[8-(6,27),8-(6,27),8-(6,27),8-(6,27),8-(6,27)]
     8    8.813555088    8.813555088    8.813555088    27[8-(6),8-(6),8-(6,27),8-(6,27),8-(6,27),8-(6,27)]
     9            0.0            0.0            0.0    27[8-(6),8-(6),8-(6),8-(6),8-(6,27),8-(6,27)]
    10         4.9646         4.9646         4.9646    27[8-(6),8-(6),8-(6),8-(6),8-(6,27)]
    11            0.0            0.0            0.0    27[8-(6),8-(6),8-(6),8-(6),8-(6,27),8-(6,27)]
    12         4.9646         4.9646         4.9646    27[8-(6),8-(6),8-(6),8-(6),8-(6,27),8-(6,27)]
    13     6.14021728     6.14021728     6.14021728    1[6-(8,8)]
    14     2.10598332     2.10598332     2.10598332    1[6-(8,8)]
    15     7.50250352     7.50250352     7.50250352    1[6-(8,8)]
    16      9.5419612      9.5419612      9.5419612    1[6-(8,8)]
    17      7.0844842      7.0844842      7.0844842    1[6-(8,8)]
    18     1.55590564     1.55590564     1.55590564    1[6-(8,8)]
    19     1.17561728     1.17561728     1.17561728    1[6-(8,8)]
    20     7.07058332     7.07058332     7.07058332    1[6-(8,8)]
    21     2.53790352     2.53790352     2.53790352    1[6-(8,8)]
    22      4.5773612      4.5773612      4.5773612    1[6-(8,8)]
    23      2.1198842      2.1198842      2.1198842    1[6-(8,8)]
    24     6.52050564     6.52050564     6.52050564    1[6-(8,8)]
    25     3.78898272     3.78898272     3.78898272    1[6-(8,8)]
    26     7.82321668     7.82321668     7.82321668    1[6-(8,8)]
    27     2.42669648     2.42669648     2.42669648    1[6-(8,8)]
    28      0.3872388      0.3872388      0.3872388    1[6-(8,8)]
    29      2.8447158      2.8447158      2.8447158    1[6-(8,8)]
    30     8.37329436     8.37329436     8.37329436    1[6-(8,8)]
    31     8.75358272     8.75358272     8.75358272    1[6-(8,8)]
    32     2.85861668     2.85861668     2.85861668    1[6-(8,8)]
    33     7.39129648     7.39129648     7.39129648    1[6-(8,8)]
    34      5.3518388      5.3518388      5.3518388    1[6-(8,8)]
    35      7.8093158      7.8093158      7.8093158    1[6-(8,8)]
    36     3.40869436     3.40869436     3.40869436    1[6-(8)]
    37     7.08100898     7.08100898     7.08100898    6[1-(0),8-(27),8-(27,27)]
    38    1.402698084    1.402698084    1.402698084    6[1-(0),8-(27),8-(27,27)]
    39    8.224554944    8.224554944    8.224554944    6[1-(0),8-(27),8-(27,27)]
    40     9.77678678     9.77678678     9.77678678    6[1-(0),8-(27),8-(27,27)]
    41      7.2185284      7.2185284      7.2185284    6[1-(0),8-(27),8-(27,27)]
    42    0.995600884    0.995600884    0.995600884    6[1-(0),8-(27),8-(27,27)]
    43     2.11640898     2.11640898     2.11640898    6[1-(0),8-(27),8-(27,27)]
    44    6.367298084    6.367298084    6.367298084    6[1-(0),8-(27),8-(27,27)]
    45    3.259954944    3.259954944    3.259954944    6[1-(0),8-(27),8-(27,27)]
    46     4.81218678     4.81218678     4.81218678    6[1-(0),8-(27),8-(27,27)]
    47      2.2539284      2.2539284      2.2539284    6[1-(0),8-(27),8-(27,27)]
    48    5.960200884    5.960200884    5.960200884    6[1-(0),8-(27),8-(27,27)]
    49     2.84819102     2.84819102     2.84819102    6[1-(0),8-(27),8-(27,27)]
    50    8.526501916    8.526501916    8.526501916    6[1-(0),8-(27),8-(27,27)]
    51    1.704645056    1.704645056    1.704645056    6[1-(0),8-(27),8-(27,27)]
    52     0.15241322     0.15241322     0.15241322    6[1-(0),8-(27),8-(27,27)]
    53      2.7106716      2.7106716      2.7106716    6[1-(0),8-(27),8-(27,27)]
    54    8.933599116    8.933599116    8.933599116    6[1-(0),8-(27),8-(27,27)]
    55     7.81279102     7.81279102     7.81279102    6[1-(0),8-(27),8-(27,27)]
    56    3.561901916    3.561901916    3.561901916    6[1-(0),8-(27),8-(27,27)]
    57    6.669245056    6.669245056    6.669245056    6[1-(0),8-(27),8-(27,27)]
    58     5.11701322     5.11701322     5.11701322    6[1-(0),8-(27),8-(27,27)]
    59      7.6752716      7.6752716      7.6752716    6[1-(0),8-(27),8-(27,27)]
    60    3.968999116    3.968999116    3.968999116    6[1-(0),8-(27)]
    61    7.383452412    7.383452412    7.383452412    8[6-(1,8),27-(8,8,8,8,8),27-(8,8,8,8,8)]
    62    7.879912412    7.879912412    7.879912412    8[6-(1,8),27-(8,8,8,8,8)]
    63    0.804364492    0.804364492    0.804364492    8[6-(1,8),27-(8,8,8,8,8),27-(8,8,8,8,8)]
    64    1.195574972    1.195574972    1.195574972    8[6-(1,8),27-(8,8,8,8,8)]
    65    9.332057912    9.332057912    9.332057912    8[6-(1,8),27-(8,8,8,8,8)]
    66    7.957856632    7.957856632    7.957856632    8[6-(1,8),27-(8,8,8,8,8),27-(8,8,8,8,8)]
    67    9.865950996    9.865950996    9.865950996    8[6-(1,8),27-(8,8,8,8,8),27-(8,8,8,8,8)]
    68    0.017276808    0.017276808    0.017276808    8[6-(1,8),27-(8,8,8,8,8)]
    69      6.2231261      6.2231261      6.2231261    8[6-(1,8),27-(8,8,8,8,8)]
    70     8.42343682     8.42343682     8.42343682    8[6-(1,8),27-(8,8,8,8,8),27-(8,8,8,8,8)]
    71    1.027870784    1.027870784    1.027870784    8[6-(1,8),27-(8,8,8,8,8)]
    72    0.254584688    0.254584688    0.254584688    8[6-(1,8),27-(8,8,8,8,8),27-(8,8,8,8,8)]
    73    2.418852412    2.418852412    2.418852412    8[6-(1,8),27-(8,8,8,8,8),27-(8,8,8,8,8)]
    74    2.915312412    2.915312412    2.915312412    8[6-(1,8),27-(8,8,8,8)]
    75    5.768964492    5.768964492    5.768964492    8[6-(1,8),27-(8,8,8,8,8),27-(8,8,8,8,8)]
    76    6.160174972    6.160174972    6.160174972    8[6-(1,8),27-(8,8,8,8,8)]
    77    4.367457912    4.367457912    4.367457912    8[6-(1,8),27-(8,8,8,8,8)]
    78    2.993256632    2.993256632    2.993256632    8[6-(1,8),27-(8,8,8,8,8),27-(8,8,8,8,8)]
    79    4.901350996    4.901350996    4.901350996    8[6-(1,8),27-(8,8,8,8),27-(8,8,8,8,8)]
    80    4.981876808    4.981876808    4.981876808    8[6-(1,8),27-(8,8,8,8)]
    81      1.2585261      1.2585261      1.2585261    8[6-(1,8),27-(8,8,8,8,8)]
    82     3.45883682     3.45883682     3.45883682    8[6-(1,8),27-(8,8,8,8,8),27-(8,8,8,8,8)]
    83    5.992470784    5.992470784    5.992470784    8[6-(1,8),27-(8,8,8,8,8)]
    84    5.219184688    5.219184688    5.219184688    8[6-(1,8),27-(8,8,8,8),27-(8,8,8,8,8)]
    85    2.545747588    2.545747588    2.545747588    8[6-(1,8),27-(8,8,8,8,8),27-(8,8,8,8,8)]
    86    2.049287588    2.049287588    2.049287588    8[6-(1,8),27-(8,8,8,8,8)]
    87    9.124835508    9.124835508    9.124835508    8[6-(1,8),27-(8,8,8,8,8),27-(8,8,8,8,8)]
    88    8.733625028    8.733625028    8.733625028    8[6-(1,8),27-(8,8,8,8,8)]
    89    0.597142088    0.597142088    0.597142088    8[6-(1,8),27-(8,8,8,8,8)]
    90    1.971343368    1.971343368    1.971343368    8[6-(1,8),27-(8,8,8,8,8),27-(8,8,8,8,8)]
    91    0.063249004    0.063249004    0.063249004    8[6-(1,8),27-(8,8,8,8,8),27-(8,8,8,8,8)]
    92    9.911923192    9.911923192    9.911923192    8[6-(1,8),27-(8,8,8,8,8)]
    93      3.7060739      3.7060739      3.7060739    8[6-(1,8),27-(8,8,8,8,8)]
    94     1.50576318     1.50576318     1.50576318    8[6-(1,8),27-(8,8,8,8,8),27-(8,8,8,8,8)]
    95    8.901329216    8.901329216    8.901329216    8[6-(1,8),27-(8,8,8,8,8)]
    96    9.674615312    9.674615312    9.674615312    8[6-(1,8),27-(8,8,8,8,8),27-(8,8,8,8,8)]
    97    7.510347588    7.510347588    7.510347588    8[6-(1,8),27-(8,8,8,8),27-(8,8,8,8,8)]
    98    7.013887588    7.013887588    7.013887588    8[6-(1,8),27-(8,8,8,8)]
    99    4.160235508    4.160235508    4.160235508    8[6-(1,8),27-(8,8,8,8),27-(8,8,8,8,8)]
   100    3.769025028    3.769025028    3.769025028    8[6-(1,8),27-(8,8,8,8,8)]
   101    5.561742088    5.561742088    5.561742088    8[6-(1,8),27-(8,8,8,8,8)]
   102    6.935943368    6.935943368    6.935943368    8[6-(1,8),27-(8,8,8,8),27-(8,8,8,8,8)]
   103    5.027849004    5.027849004    5.027849004    8[6-(1,8),27-(8,8,8,8,8),27-(8,8,8,8,8)]
   104    4.947323192    4.947323192    4.947323192    8[6-(1,8),27-(8,8,8,8)]
   105      8.6706739      8.6706739      8.6706739    8[6-(1,8),27-(8,8,8,8,8)]
   106     6.47036318     6.47036318     6.47036318    8[6-(1,8),27-(8,8,8,8),27-(8,8,8,8,8)]
   107    3.936729216    3.936729216    3.936729216    8[6-(1),27-(8,8,8,8,8)]
