# Supplementary material for: A collection of forcefield precursors for metal–organic frameworks
Source: RSC Adv. 2019 Nov 13;9(63):36492–507. doi: 10.1039/c9ra07327b (PMC9075174; doi:10.1039/c9ra07327b)
Supplement: RA-009-C9RA07327B-s3304 [file RA-009-C9RA07327B-s3304.txt]

YANBAR02_clean

10.076    0.00000000    0.00000000
0.0    11.418    0.00000000
0.0    -0.36943721    14.90342176

     1     8.84209304     8.84209304     8.84209304    27[8-(6),8-(6),8-(6,27),8-(6,27),8-(6,27),8-(6,27)]
     2     0.73091304     0.73091304     0.73091304    27[8-(6,27),8-(6,27),8-(6,27),8-(6,27),8-(6,27),8-(6,27)]
     3     3.80409304     3.80409304     3.80409304    27[8-(6),8-(6),8-(6,27),8-(6,27),8-(6,27),8-(6,27)]
     4     5.76891304     5.76891304     5.76891304    27[8-(6,27),8-(6,27),8-(6,27),8-(6,27),8-(6,27),8-(6,27)]
     5     1.23390696     1.23390696     1.23390696    27[8-(6),8-(6),8-(6,27),8-(6,27),8-(6,27),8-(6,27)]
     6     9.34508696     9.34508696     9.34508696    27[8-(6,27),8-(6,27),8-(6,27),8-(6,27),8-(6,27),8-(6,27)]
     7     6.27190696     6.27190696     6.27190696    27[8-(6),8-(6),8-(6,27),8-(6,27),8-(6,27),8-(6,27)]
     8     4.30708696     4.30708696     4.30708696    27[8-(6,27),8-(6,27),8-(6,27),8-(6,27),8-(6,27),8-(6,27)]
     9            0.0            0.0            0.0    27[8-(6),8-(6),8-(6),8-(6),8-(6,27),8-(6,27)]
    10          5.038          5.038          5.038    27[8-(6),8-(6),8-(6),8-(6),8-(6,27),8-(6,27)]
    11            0.0            0.0            0.0    27[8-(6),8-(6),8-(6),8-(6,27),8-(6,27)]
    12          5.038          5.038          5.038    27[8-(6),8-(6),8-(6),8-(6),8-(6,27),8-(6,27)]
    13      7.8502116      7.8502116      7.8502116    1[6-(8,8)]
    14      8.5706456      8.5706456      8.5706456    1[6-(8,8)]
    15      9.5641392      9.5641392      9.5641392    1[6-(8,8)]
    16      7.8864852      7.8864852      7.8864852    1[6-(8,8)]
    17      7.3091304      7.3091304      7.3091304    1[6-(8,8)]
    18      8.7822416      8.7822416      8.7822416    1[6-(8,8)]
    19      2.8122116      2.8122116      2.8122116    1[6-(8,8)]
    20      3.5326456      3.5326456      3.5326456    1[6-(8,8)]
    21      4.5261392      4.5261392      4.5261392    1[6-(8,8)]
    22      2.8484852      2.8484852      2.8484852    1[6-(8,8)]
    23      2.2711304      2.2711304      2.2711304    1[6-(8,8)]
    24      3.7442416      3.7442416      3.7442416    1[6-(8,8)]
    25      2.2257884      2.2257884      2.2257884    1[6-(8,8)]
    26      1.5053544      1.5053544      1.5053544    1[6-(8,8)]
    27      0.5118608      0.5118608      0.5118608    1[6-(8,8)]
    28      2.1895148      2.1895148      2.1895148    1[6-(8,8)]
    29      2.7668696      2.7668696      2.7668696    1[6-(8,8)]
    30      1.2937584      1.2937584      1.2937584    1[6-(8,8)]
    31      7.2637884      7.2637884      7.2637884    1[6-(8,8)]
    32      6.5433544      6.5433544      6.5433544    1[6-(8,8)]
    33      5.5498608      5.5498608      5.5498608    1[6-(8,8)]
    34      7.2275148      7.2275148      7.2275148    1[6-(8,8)]
    35      7.8048696      7.8048696      7.8048696    1[6-(8,8)]
    36      6.3317584      6.3317584      6.3317584    1[6-(8)]
    37       8.549486       8.549486       8.549486    6[1-(0),8-(27),8-(27,27)]
    38      9.1117268      9.1117268      9.1117268    6[1-(0),8-(27),8-(27,27)]
    39      9.7999176      9.7999176      9.7999176    6[1-(0),8-(27),8-(27,27)]
    40      7.7222464      7.7222464      7.7222464    6[1-(0),8-(27),8-(27,27)]
    41      6.6290004      6.6290004      6.6290004    6[1-(0),8-(27),8-(27,27)]
    42      7.8754016      7.8754016      7.8754016    6[1-(0),8-(27),8-(27,27)]
    43       3.511486       3.511486       3.511486    6[1-(0),8-(27),8-(27,27)]
    44      4.0737268      4.0737268      4.0737268    6[1-(0),8-(27),8-(27,27)]
    45      4.7619176      4.7619176      4.7619176    6[1-(0),8-(27),8-(27,27)]
    46      2.6842464      2.6842464      2.6842464    6[1-(0),8-(27),8-(27,27)]
    47      1.5910004      1.5910004      1.5910004    6[1-(0),8-(27),8-(27,27)]
    48      2.8374016      2.8374016      2.8374016    6[1-(0),8-(27),8-(27,27)]
    49       1.526514       1.526514       1.526514    6[1-(0),8-(27),8-(27,27)]
    50      0.9642732      0.9642732      0.9642732    6[1-(0),8-(27),8-(27,27)]
    51      0.2760824      0.2760824      0.2760824    6[1-(0),8-(27),8-(27,27)]
    52      2.3537536      2.3537536      2.3537536    6[1-(0),8-(27),8-(27,27)]
    53      3.4469996      3.4469996      3.4469996    6[1-(0),8-(27),8-(27,27)]
    54      2.2005984      2.2005984      2.2005984    6[1-(0),8-(27),8-(27,27)]
    55       6.564514       6.564514       6.564514    6[1-(0),8-(27),8-(27,27)]
    56      6.0022732      6.0022732      6.0022732    6[1-(0),8-(27),8-(27,27)]
    57      5.3140824      5.3140824      5.3140824    6[1-(0),8-(27),8-(27,27)]
    58      7.3917536      7.3917536      7.3917536    6[1-(0),8-(27),8-(27,27)]
    59      8.4849996      8.4849996      8.4849996    6[1-(0),8-(27),8-(27,27)]
    60      7.2385984      7.2385984      7.2385984    6[1-(0),8-(27,27)]
    61        8.79131        8.79131        8.79131    8[6-(1,8),27-(8,8,8,8,8)]
    62      9.1701676      9.1701676      9.1701676    8[6-(1,8),27-(8,8,8,8,8),27-(8,8,8,8,8)]
    63      9.0996356      9.0996356      9.0996356    8[6-(1,8),27-(8,8,8,8,8)]
    64      9.8069708      9.8069708      9.8069708    8[6-(1,8),27-(8,8,8,8),27-(8,8,8,8,8)]
    65      9.9742324      9.9742324      9.9742324    8[6-(1,8),27-(8,8,8,8)]
    66       9.909746       9.909746       9.909746    8[6-(1,8),27-(8,8,8,8,8),27-(8,8,8,8,8)]
    67       8.700626       8.700626       8.700626    8[6-(1,8),27-(8,8,8,8,8)]
    68      6.5211872      6.5211872      6.5211872    8[6-(1,8),27-(8,8,8,8,8),27-(8,8,8,8,8)]
    69       6.932288       6.932288       6.932288    8[6-(1,8),27-(8,8,8,8,8),27-(8,8,8,8,8)]
    70       5.506534       5.506534       5.506534    8[6-(1,8),27-(8,8,8,8,8)]
    71      7.5489392      7.5489392      7.5489392    8[6-(1,8),27-(8,8,8,8,8),27-(8,8,8,8,8)]
    72      7.1015648      7.1015648      7.1015648    8[6-(1,8),27-(8,8,8,8,8)]
    73        3.75331        3.75331        3.75331    8[6-(1,8),27-(8,8,8,8,8)]
    74      4.1321676      4.1321676      4.1321676    8[6-(1,8),27-(8,8,8,8,8),27-(8,8,8,8,8)]
    75      4.0616356      4.0616356      4.0616356    8[6-(1,8),27-(8,8,8,8,8)]
    76      4.7689708      4.7689708      4.7689708    8[6-(1,8),27-(8,8,8,8,8),27-(8,8,8,8,8)]
    77      4.9362324      4.9362324      4.9362324    8[6-(1,8),27-(8,8,8,8,8)]
    78       4.871746       4.871746       4.871746    8[6-(1,8),27-(8,8,8,8,8),27-(8,8,8,8,8)]
    79       3.662626       3.662626       3.662626    8[6-(1,8),27-(8,8,8,8,8)]
    80      1.4831872      1.4831872      1.4831872    8[6-(1,8),27-(8,8,8,8,8),27-(8,8,8,8,8)]
    81       1.894288       1.894288       1.894288    8[6-(1,8),27-(8,8,8,8,8),27-(8,8,8,8,8)]
    82       0.468534       0.468534       0.468534    8[6-(1,8),27-(8,8,8,8,8)]
    83      2.5109392      2.5109392      2.5109392    8[6-(1,8),27-(8,8,8,8,8),27-(8,8,8,8,8)]
    84      2.0635648      2.0635648      2.0635648    8[6-(1,8),27-(8,8,8,8)]
    85        1.28469        1.28469        1.28469    8[6-(1,8),27-(8,8,8,8,8)]
    86      0.9058324      0.9058324      0.9058324    8[6-(1,8),27-(8,8,8,8,8),27-(8,8,8,8,8)]
    87      0.9763644      0.9763644      0.9763644    8[6-(1,8),27-(8,8,8,8,8)]
    88      0.2690292      0.2690292      0.2690292    8[6-(1,8),27-(8,8,8,8),27-(8,8,8,8,8)]
    89      0.1017676      0.1017676      0.1017676    8[6-(1,8),27-(8,8,8,8)]
    90       0.166254       0.166254       0.166254    8[6-(1,8),27-(8,8,8,8,8),27-(8,8,8,8,8)]
    91       1.375374       1.375374       1.375374    8[6-(1,8),27-(8,8,8,8,8)]
    92      3.5548128      3.5548128      3.5548128    8[6-(1,8),27-(8,8,8,8,8),27-(8,8,8,8,8)]
    93       3.143712       3.143712       3.143712    8[6-(1,8),27-(8,8,8,8,8),27-(8,8,8,8,8)]
    94       4.569466       4.569466       4.569466    8[6-(1,8),27-(8,8,8,8,8)]
    95      2.5270608      2.5270608      2.5270608    8[6-(1,8),27-(8,8,8,8,8),27-(8,8,8,8,8)]
    96      2.9744352      2.9744352      2.9744352    8[6-(1,8),27-(8,8,8,8,8)]
    97        6.32269        6.32269        6.32269    8[6-(1,8),27-(8,8,8,8,8)]
    98      5.9438324      5.9438324      5.9438324    8[6-(1,8),27-(8,8,8,8,8),27-(8,8,8,8,8)]
    99      6.0143644      6.0143644      6.0143644    8[6-(1,8),27-(8,8,8,8,8)]
   100      5.3070292      5.3070292      5.3070292    8[6-(1,8),27-(8,8,8,8,8),27-(8,8,8,8,8)]
   101      5.1397676      5.1397676      5.1397676    8[6-(1,8),27-(8,8,8,8,8)]
   102       5.204254       5.204254       5.204254    8[6-(1,8),27-(8,8,8,8,8),27-(8,8,8,8,8)]
   103       6.413374       6.413374       6.413374    8[6-(1,8),27-(8,8,8,8,8)]
   104      8.5928128      8.5928128      8.5928128    8[6-(1,8),27-(8,8,8,8,8),27-(8,8,8,8,8)]
   105       8.181712       8.181712       8.181712    8[6-(1,8),27-(8,8,8,8,8),27-(8,8,8,8,8)]
   106       9.607466       9.607466       9.607466    8[6-(1,8),27-(8,8,8,8,8)]
   107      7.5650608      7.5650608      7.5650608    8[6-(1),27-(8,8,8,8,8),27-(8,8,8,8,8)]
