# Supplementary material for: A collection of forcefield precursors for metal–organic frameworks
Source: RSC Adv. 2019 Nov 13;9(63):36492–507. doi: 10.1039/c9ra07327b (PMC9075174; doi:10.1039/c9ra07327b)
Supplement: RA-009-C9RA07327B-s3305 [file RA-009-C9RA07327B-s3305.txt]

YAPLUY_clean

29.6957    0.00000000    0.00000000
-9.89845885    27.99741257    0.00000000
-9.89845885    -13.99847758    24.24660257

     1 -4.35463789271 -4.35463789271 -4.35463789271    29[7-(6,6),7-(6,6),7-(6,6),7-(7)]
     2 -8.53066697701 -8.53066697701 -8.53066697701    29[7-(6,6),7-(6,6),7-(6,6),7-(7)]
     3 -1.42662496274 -1.42662496274 -1.42662496274    29[7-(6,6),7-(6,6),7-(6,6),7-(7)]
     4 -5.48466441755 -5.48466441755 -5.48466441755    29[7-(6,6),7-(6,6),7-(6,6),7-(7)]
     5   5.5438458403   5.5438458403   5.5438458403    29[7-(6,6),7-(6,6),7-(6,6),7-(7)]
     6  1.36781579212  1.36781579212  1.36781579212    29[7-(6,6),7-(6,6),7-(6,6),7-(7)]
     7  18.3704295793  18.3704295793  18.3704295793    29[7-(6,6),7-(6,6),7-(6,6),7-(7)]
     8  14.3123910883  14.3123910883  14.3123910883    29[7-(6,6),7-(6,6),7-(6,6),7-(7)]
     9  15.4424892444  15.4424892444  15.4424892444    29[7-(6,6),7-(6,6),7-(6,6),7-(7)]
    10  11.2665264609  11.2665264609  11.2665264609    29[7-(6,6),7-(6,6),7-(6,6),7-(7)]
    11  8.47188063549  8.47188063549  8.47188063549    29[7-(6,6),7-(6,6),7-(6,6),7-(7)]
    12  4.41390940922  4.41390940922  4.41390940922    29[7-(6,6),7-(6,6),7-(6,6),7-(7)]
    13  13.4801058391  13.4801058391  13.4801058391    29[7-(6,6),7-(6,6),7-(6,6),7-(7)]
    14   9.3041430556   9.3041430556   9.3041430556    29[7-(6,6),7-(6,6),7-(6,6),7-(7)]
    15  20.3327228908  20.3327228908  20.3327228908    29[7-(6,6),7-(6,6),7-(6,6),7-(7)]
    16  16.2747516645  16.2747516645  16.2747516645    29[7-(6,6),7-(6,6),7-(6,6),7-(7)]
    17 -3.52244273726 -3.52244273726 -3.52244273726    29[7-(6,6),7-(6,6),7-(6,6),7-(7)]
    18 0.535596717548 0.535596717548 0.535596717548    29[7-(6,6),7-(6,6),7-(6,6),7-(7)]
    19-0.594429807294-0.594429807294-0.594429807294    29[7-(6,6),7-(6,6),7-(6,6),7-(7)]
    20  3.58159927701  3.58159927701  3.58159927701    29[7-(6,6),7-(6,6),7-(6,6),7-(7)]
    21  10.4342412117  10.4342412117  10.4342412117    29[7-(6,6),7-(6,6),7-(6,6),7-(7)]
    22  6.37620272075  6.37620272075  6.37620272075    29[7-(6,6),7-(6,6),7-(6,6),7-(7)]
    23 -6.31688349212 -6.31688349212 -6.31688349212    29[7-(6,6),7-(6,6),7-(6,6),7-(7)]
    24 -10.4929135403 -10.4929135403 -10.4929135403    29[7-(6,6),7-(6,6),7-(6,6),7-(7)]
    25  14.2534201927  14.2534201927  14.2534201927    29[7-(6,6),7-(6,6),7-(6,6),7-(7)]
    26   18.429449277   18.429449277   18.429449277    29[7-(6,6),7-(6,6),7-(6,6),7-(7)]
    27  11.3254072627  11.3254072627  11.3254072627    29[7-(6,6),7-(6,6),7-(6,6),7-(7)]
    28  15.3834467175  15.3834467175  15.3834467175    29[7-(6,6),7-(6,6),7-(6,6),7-(7)]
    29   4.3549364597   4.3549364597   4.3549364597    29[7-(6,6),7-(6,6),7-(6,6),7-(7)]
    30  8.53096650788  8.53096650788  8.53096650788    29[7-(6,6),7-(6,6),7-(6,6),7-(7)]
    31 -8.47164727925 -8.47164727925 -8.47164727925    29[7-(6,6),7-(6,6),7-(6,6),7-(7)]
    32 -4.41360878832 -4.41360878832 -4.41360878832    29[7-(6,6),7-(6,6),7-(6,6),7-(7)]
    33  -5.5437069444  -5.5437069444  -5.5437069444    29[7-(6,6),7-(6,6),7-(6,6),7-(7)]
    34 -1.36774416088 -1.36774416088 -1.36774416088    29[7-(6,6),7-(6,6),7-(6,6),7-(7)]
    35  1.42690166451  1.42690166451  1.42690166451    29[7-(6,6),7-(6,6),7-(6,6),7-(7)]
    36  5.48487289078  5.48487289078  5.48487289078    29[7-(6,6),7-(6,6),7-(6,6),7-(7)]
    37 -3.58132353912 -3.58132353912 -3.58132353912    29[7-(6,6),7-(6,6),7-(6,6),7-(7)]
    38 0.594639244403 0.594639244403 0.594639244403    29[7-(6,6),7-(6,6),7-(6,6),7-(7)]
    39 -10.4339405908 -10.4339405908 -10.4339405908    29[7-(6,6),7-(6,6),7-(6,6),7-(7)]
    40 -6.37596936451 -6.37596936451 -6.37596936451    29[7-(6,6),7-(6,6),7-(6,6),7-(7)]
    41  13.4212250373  13.4212250373  13.4212250373    29[7-(6,6),7-(6,6),7-(6,6),7-(7)]
    42  9.36318558245  9.36318558245  9.36318558245    29[7-(6,6),7-(6,6),7-(6,6),7-(7)]
    43  10.4932121073  10.4932121073  10.4932121073    29[7-(6,6),7-(6,6),7-(6,6),7-(7)]
    44  6.31718302299  6.31718302299  6.31718302299    29[7-(6,6),7-(6,6),7-(6,6),7-(7)]
    45-0.535458911676-0.535458911676-0.535458911676    29[7-(6,6),7-(6,6),7-(6,6),7-(7)]
    46  3.52257957925  3.52257957925  3.52257957925    29[7-(6,6),7-(6,6),7-(6,6),7-(7)]
    47  16.2156657921  16.2156657921  16.2156657921    29[7-(6,6),7-(6,6),7-(6,6),7-(7)]
    48  20.3916958403  20.3916958403  20.3916958403    29[7-(0),7-(6,6),7-(6,6),7-(6,6)]
    49 -1.85684947869 -1.85684947869 -1.85684947869    1[6-(7,7)]
    50  0.27730557011  0.27730557011  0.27730557011    1[6-(6,7)]
    51 -7.47922786288 -7.47922786288 -7.47922786288    1[6-(7,7)]
    52  1.41356516364  1.41356516364  1.41356516364    1[6-(6,7)]
    53   8.4593669008   8.4593669008   8.4593669008    1[6-(6,7)]
    54  3.61303564732  3.61303564732  3.61303564732    1[6-(6)]
    55-0.217739668835-0.217739668835-0.217739668835    1[6-(7,7)]
    56  1.25912206813  1.25912206813  1.25912206813    1[6-(6,7)]
    57 -8.29489043545 -8.29489043545 -8.29489043545    1[6-(7,7)]
    58  -5.6579319412  -5.6579319412  -5.6579319412    1[6-(6,7)]
    59  2.75774993478  2.75774993478  2.75774993478    1[6-(6,7)]
    60  -5.8657999652  -5.8657999652  -5.8657999652    1[6-(6)]
    61 -3.45244714775 -3.45244714775 -3.45244714775    1[6-(7,7)]
    62 -3.40494622181 -3.40494622181 -3.40494622181    1[6-(6,7)]
    63-0.609601421015-0.609601421015-0.609601421015    1[6-(7,7)]
    64 0.918711568825 0.918711568825 0.918711568825    1[6-(6,7)]
    65 -2.05281793967 -2.05281793967 -2.05281793967    1[6-(6,7)]
    66 0.758356923595 0.758356923595 0.758356923595    1[6-(6)]
    67 -4.37109910474 -4.37109910474 -4.37109910474    1[6-(7,7)]
    68 -8.02961681643 -8.02961681643 -8.02961681643    1[6-(6,7)]
    69 -3.41287453067 -3.41287453067 -3.41287453067    1[6-(7,7)]
    70 -6.57248019127 -6.57248019127 -6.57248019127    1[6-(6,7)]
    71 -9.16397544593 -9.16397544593 -9.16397544593    1[6-(6,7)]
    72 -8.40372800573 -8.40372800573 -8.40372800573    1[6-(6)]
    73  8.04165630391  8.04165630391  8.04165630391    1[6-(7,7)]
    74  10.1757694012  10.1757694012  10.1757694012    1[6-(6,7)]
    75  2.41927086851  2.41927086851  2.41927086851    1[6-(7,7)]
    76 -8.48490115805 -8.48490115805 -8.48490115805    1[6-(6,7)]
    77 -1.43910847749 -1.43910847749 -1.43910847749    1[6-(6,7)]
    78 -6.28544393582 -6.28544393582 -6.28544393582    1[6-(6)]
    79 -10.1162115539 -10.1162115539 -10.1162115539    1[6-(7,7)]
    80 -8.63936686272 -8.63936686272 -8.63936686272    1[6-(6,7)]
    81  1.60362453313  1.60362453313  1.60362453313    1[6-(7,7)]
    82  4.24060372817  4.24060372817  4.24060372817    1[6-(6,7)]
    83 -7.14071392869 -7.14071392869 -7.14071392869    1[6-(6,7)]
    84  4.03271642656  4.03271642656  4.03271642656    1[6-(6)]
    85  16.3445853447  16.3445853447  16.3445853447    1[6-(7,7)]
    86  16.3921282221  16.3921282221  16.3921282221    1[6-(6,7)]
    87  19.1874381226  19.1874381226  19.1874381226    1[6-(7,7)]
    88  20.7157984655  20.7157984655  20.7157984655    1[6-(6,7)]
    89  17.7442780136  17.7442780136  17.7442780136    1[6-(6,7)]
    90  20.5554570817  20.5554570817  20.5554570817    1[6-(6)]
    91  15.4259933553  15.4259933553  15.4259933553    1[6-(7,7)]
    92  11.7674926894  11.7674926894  11.7674926894    1[6-(6,7)]
    93  16.3841487758  16.3841487758  16.3841487758    1[6-(7,7)]
    94  13.2245224144  13.2245224144  13.2245224144    1[6-(6,7)]
    95  10.6331089925  10.6331089925  10.6331089925    1[6-(6,7)]
    96  11.3932938775  11.3932938775  11.3932938775    1[6-(6)]
    97 -11.7553966952 -11.7553966952 -11.7553966952    1[6-(7,7)]
    98 -9.62127192135 -9.62127192135 -9.62127192135    1[6-(6,7)]
    99  12.3179095244  12.3179095244  12.3179095244    1[6-(7,7)]
   100  11.3122054044  11.3122054044  11.3122054044    1[6-(6,7)]
   101 -11.3376897533 -11.3376897533 -11.3376897533    1[6-(6,7)]
   102  13.5116622385  13.5116622385  13.5116622385    1[6-(6)]
   103   9.6809692727   9.6809692727   9.6809692727    1[6-(7,7)]
   104  11.1578612846  11.1578612846  11.1578612846    1[6-(6,7)]
   105  11.5022927523  11.5022927523  11.5022927523    1[6-(7,7)]
   106  -15.556410457  -15.556410457  -15.556410457    1[6-(6,7)]
   107 -17.0391905361 -17.0391905361 -17.0391905361    1[6-(6,7)]
   108 -15.7642648314 -15.7642648314 -15.7642648314    1[6-(6)]
   109  6.44602509308  6.44602509308  6.44602509308    1[6-(7,7)]
   110  6.49352064975  6.49352064975  6.49352064975    1[6-(6,7)]
   111  9.28893162841  9.28893162841  9.28893162841    1[6-(7,7)]
   112  10.8172743757  10.8172743757  10.8172743757    1[6-(6,7)]
   113  7.84567519603  7.84567519603  7.84567519603    1[6-(6,7)]
   114  10.6569000647  10.6569000647  10.6569000647    1[6-(6)]
   115  5.52750807943  5.52750807943  5.52750807943    1[6-(7,7)]
   116  1.86899573701  1.86899573701  1.86899573701    1[6-(6,7)]
   117   6.4856718449   6.4856718449   6.4856718449    1[6-(7,7)]
   118   3.3260364269   3.3260364269   3.3260364269    1[6-(6,7)]
   119 0.734610843375 0.734610843375 0.734610843375    1[6-(6,7)]
   120   1.4948082782   1.4948082782   1.4948082782    1[6-(6)]
   121  15.0656630273  15.0656630273  15.0656630273    1[6-(7,7)]
   122  13.5887710154  13.5887710154  13.5887710154    1[6-(6,7)]
   123  13.2443395477  13.2443395477  13.2443395477    1[6-(7,7)]
   124   10.607342757   10.607342757   10.607342757    1[6-(6,7)]
   125  12.0901228361  12.0901228361  12.0901228361    1[6-(6,7)]
   126  10.8151971314  10.8151971314  10.8151971314    1[6-(6)]
   127  6.80632899522  6.80632899522  6.80632899522    1[6-(7,7)]
   128  4.67220422135  4.67220422135  4.67220422135    1[6-(6,7)]
   129  12.4287227756  12.4287227756  12.4287227756    1[6-(7,7)]
   130  13.4344268956  13.4344268956  13.4344268956    1[6-(6,7)]
   131  6.38862205331  6.38862205331  6.38862205331    1[6-(6,7)]
   132  11.2349700615  11.2349700615  11.2349700615    1[6-(6)]
   133  19.2191242206  19.2191242206  19.2191242206    1[6-(7,7)]
   134   22.877636563   22.877636563   22.877636563    1[6-(6,7)]
   135  18.2609604551  18.2609604551  18.2609604551    1[6-(7,7)]
   136 -8.27510412691 -8.27510412691 -8.27510412691    1[6-(6,7)]
   137 -5.68367854338 -5.68367854338 -5.68367854338    1[6-(6,7)]
   138 -6.44387597821 -6.44387597821 -6.44387597821    1[6-(6)]
   139 -11.3950927931 -11.3950927931 -11.3950927931    1[6-(7,7)]
   140 -11.4425883498 -11.4425883498 -11.4425883498    1[6-(6,7)]
   141  15.4577006716  15.4577006716  15.4577006716    1[6-(7,7)]
   142  13.9293579243  13.9293579243  13.9293579243    1[6-(6,7)]
   143  -12.794742896  -12.794742896  -12.794742896    1[6-(6,7)]
   144  14.0897322353  14.0897322353  14.0897322353    1[6-(6)]
   145 -1.49662055226 -1.49662055226 -1.49662055226    1[6-(7,7)]
   146 -1.54412147819 -1.54412147819 -1.54412147819    1[6-(6,7)]
   147 -4.33946627899 -4.33946627899 -4.33946627899    1[6-(7,7)]
   148 -5.86777926883 -5.86777926883 -5.86777926883    1[6-(6,7)]
   149 -2.89624976034 -2.89624976034 -2.89624976034    1[6-(6,7)]
   150  -5.7074246236  -5.7074246236  -5.7074246236    1[6-(6)]
   151-0.577968595265-0.577968595265-0.577968595265    1[6-(7,7)]
   152  3.08054911643  3.08054911643  3.08054911643    1[6-(6,7)]
   153 -1.53619316934 -1.53619316934 -1.53619316934    1[6-(7,7)]
   154  1.62341249126  1.62341249126  1.62341249126    1[6-(6,7)]
   155  4.21490774592  4.21490774592  4.21490774592    1[6-(6,7)]
   156  3.45466030572  3.45466030572  3.45466030572    1[6-(6)]
   157 -3.09221822132 -3.09221822132 -3.09221822132    1[6-(7,7)]
   158 -5.22637327011 -5.22637327011 -5.22637327011    1[6-(6,7)]
   159  2.53016016287  2.53016016287  2.53016016287    1[6-(7,7)]
   160 -6.36263286365 -6.36263286365 -6.36263286365    1[6-(6,7)]
   161 -13.4084346008 -13.4084346008 -13.4084346008    1[6-(6,7)]
   162 -8.56210334732 -8.56210334732 -8.56210334732    1[6-(6)]
   163 -4.73132803117 -4.73132803117 -4.73132803117    1[6-(7,7)]
   164 -6.20818976813 -6.20818976813 -6.20818976813    1[6-(6,7)]
   165  3.34582273544  3.34582273544  3.34582273544    1[6-(7,7)]
   166 0.708864241205 0.708864241205 0.708864241205    1[6-(6,7)]
   167 -7.70681763479 -7.70681763479 -7.70681763479    1[6-(6,7)]
   168 0.916732265195 0.916732265195 0.916732265195    1[6-(6)]
   169   9.3206389447   9.3206389447   9.3206389447    1[6-(7,7)]
   170  12.9791396106  12.9791396106  12.9791396106    1[6-(6,7)]
   171  8.36248352424  8.36248352424  8.36248352424    1[6-(7,7)]
   172  11.5221098856  11.5221098856  11.5221098856    1[6-(6,7)]
   173  14.1135233074  14.1135233074  14.1135233074    1[6-(6,7)]
   174  13.3533384225  13.3533384225  13.3533384225    1[6-(6)]
   175  8.40204695534  8.40204695534  8.40204695534    1[6-(7,7)]
   176  8.35450407794  8.35450407794  8.35450407794    1[6-(6,7)]
   177   5.5591941774   5.5591941774   5.5591941774    1[6-(7,7)]
   178  4.03083383448  4.03083383448  4.03083383448    1[6-(6,7)]
   179  7.00235428637  7.00235428637  7.00235428637    1[6-(6,7)]
   180  4.19117521826  4.19117521826  4.19117521826    1[6-(6)]
   181  5.16714385387  5.16714385387  5.16714385387    1[6-(7,7)]
   182  3.69029916272  3.69029916272  3.69029916272    1[6-(6,7)]
   183 -6.55269223313 -6.55269223313 -6.55269223313    1[6-(7,7)]
   184 -9.18967142817 -9.18967142817 -9.18967142817    1[6-(6,7)]
   185  2.19164622869  2.19164622869  2.19164622869    1[6-(6,7)]
   186 -8.98178412656 -8.98178412656 -8.98178412656    1[6-(6)]
   187 -12.9907240039 -12.9907240039 -12.9907240039    1[6-(7,7)]
   188 -15.1248371012 -15.1248371012 -15.1248371012    1[6-(6,7)]
   189 -7.36833856851 -7.36833856851 -7.36833856851    1[6-(7,7)]
   190  3.53583345805  3.53583345805  3.53583345805    1[6-(6,7)]
   191 -3.50995922251 -3.50995922251 -3.50995922251    1[6-(6,7)]
   192  1.33637623582  1.33637623582  1.33637623582    1[6-(6)]
   193  11.7556317787  11.7556317787  11.7556317787    1[6-(7,7)]
   194  9.62147672989  9.62147672989  9.62147672989    1[6-(6,7)]
   195  17.3780101629  17.3780101629  17.3780101629    1[6-(7,7)]
   196  8.48521713635  8.48521713635  8.48521713635    1[6-(6,7)]
   197  1.43941539919  1.43941539919  1.43941539919    1[6-(6,7)]
   198  6.28574665267  6.28574665267  6.28574665267    1[6-(6)]
   199  10.1165219688  10.1165219688  10.1165219688    1[6-(7,7)]
   200  8.63966023187  8.63966023187  8.63966023187    1[6-(6,7)]
   201  18.1936727354  18.1936727354  18.1936727354    1[6-(7,7)]
   202  15.5567142412  15.5567142412  15.5567142412    1[6-(6,7)]
   203  7.14103236521  7.14103236521  7.14103236521    1[6-(6,7)]
   204  15.7645822652  15.7645822652  15.7645822652    1[6-(6)]
   205  13.3512294477  13.3512294477  13.3512294477    1[6-(7,7)]
   206  13.3037285218  13.3037285218  13.3037285218    1[6-(6,7)]
   207   10.508383721   10.508383721   10.508383721    1[6-(7,7)]
   208  8.98007073117  8.98007073117  8.98007073117    1[6-(6,7)]
   209  11.9516002397  11.9516002397  11.9516002397    1[6-(6,7)]
   210   9.1404253764   9.1404253764   9.1404253764    1[6-(6)]
   211  14.2698814047  14.2698814047  14.2698814047    1[6-(7,7)]
   212  17.9283991164  17.9283991164  17.9283991164    1[6-(6,7)]
   213  13.3116568307  13.3116568307  13.3116568307    1[6-(7,7)]
   214  16.4712624913  16.4712624913  16.4712624913    1[6-(6,7)]
   215  19.0627577459  19.0627577459  19.0627577459    1[6-(6,7)]
   216  18.3025103057  18.3025103057  18.3025103057    1[6-(6)]
   217  1.85712599609  1.85712599609  1.85712599609    1[6-(7,7)]
   218 -0.27698710124 -0.27698710124 -0.27698710124    1[6-(6,7)]
   219  7.47951143149  7.47951143149  7.47951143149    1[6-(7,7)]
   220  18.3836834581  18.3836834581  18.3836834581    1[6-(6,7)]
   221  11.3378907775  11.3378907775  11.3378907775    1[6-(6,7)]
   222  16.1842262358  16.1842262358  16.1842262358    1[6-(6)]
   223  20.0149938539  20.0149938539  20.0149938539    1[6-(7,7)]
   224  18.5381491627  18.5381491627  18.5381491627    1[6-(6,7)]
   225  8.29515776687  8.29515776687  8.29515776687    1[6-(7,7)]
   226  5.65817857183  5.65817857183  5.65817857183    1[6-(6,7)]
   227  17.0394962287  17.0394962287  17.0394962287    1[6-(6,7)]
   228  5.86606587344  5.86606587344  5.86606587344    1[6-(6)]
   229 -6.44580304466 -6.44580304466 -6.44580304466    1[6-(7,7)]
   230 -6.49334592206 -6.49334592206 -6.49334592206    1[6-(6,7)]
   231  -9.2886558226  -9.2886558226  -9.2886558226    1[6-(7,7)]
   232 -10.8170161655 -10.8170161655 -10.8170161655    1[6-(6,7)]
   233 -7.84549571363 -7.84549571363 -7.84549571363    1[6-(6,7)]
   234 -10.6566747817 -10.6566747817 -10.6566747817    1[6-(6)]
   235  -5.5272110553  -5.5272110553  -5.5272110553    1[6-(7,7)]
   236 -1.86871038942 -1.86871038942 -1.86871038942    1[6-(6,7)]
   237 -6.48536647576 -6.48536647576 -6.48536647576    1[6-(7,7)]
   238 -3.32574011436 -3.32574011436 -3.32574011436    1[6-(6,7)]
   239 -0.73432669255 -0.73432669255 -0.73432669255    1[6-(6,7)]
   240 -1.49451157752 -1.49451157752 -1.49451157752    1[6-(6)]
   241  21.6541789952  21.6541789952  21.6541789952    1[6-(7,7)]
   242  19.5200542214  19.5200542214  19.5200542214    1[6-(6,7)]
   243 -2.41912722437 -2.41912722437 -2.41912722437    1[6-(7,7)]
   244 -1.41342310441 -1.41342310441 -1.41342310441    1[6-(6,7)]
   245  21.2364720533  21.2364720533  21.2364720533    1[6-(6,7)]
   246  -3.6128799385  -3.6128799385  -3.6128799385    1[6-(6)]
   247 0.217813027295 0.217813027295 0.217813027295    1[6-(7,7)]
   248 -1.25907898459 -1.25907898459 -1.25907898459    1[6-(6,7)]
   249 -1.60351045232 -1.60351045232 -1.60351045232    1[6-(7,7)]
   250   25.455192757   25.455192757   25.455192757    1[6-(6,7)]
   251  26.9379728361  26.9379728361  26.9379728361    1[6-(6,7)]
   252  25.6630471314  25.6630471314  25.6630471314    1[6-(6)]
   253  3.45275720691  3.45275720691  3.45275720691    1[6-(7,7)]
   254  3.40526165025  3.40526165025  3.40526165025    1[6-(6,7)]
   255 0.609850671585 0.609850671585 0.609850671585    1[6-(7,7)]
   256-0.918492075655-0.918492075655-0.918492075655    1[6-(6,7)]
   257  2.05310710396  2.05310710396  2.05310710396    1[6-(6,7)]
   258-0.758117764665-0.758117764665-0.758117764665    1[6-(6)]
   259  4.37127422056  4.37127422056  4.37127422056    1[6-(7,7)]
   260  8.02978656299  8.02978656299  8.02978656299    1[6-(6,7)]
   261  3.41311045509  3.41311045509  3.41311045509    1[6-(7,7)]
   262  6.57274587309  6.57274587309  6.57274587309    1[6-(6,7)]
   263  9.16417145662  9.16417145662  9.16417145662    1[6-(6,7)]
   264   8.4039740218   8.4039740218   8.4039740218    1[6-(6)]
   265  -5.1668807273  -5.1668807273  -5.1668807273    1[6-(7,7)]
   266 -3.68998871541 -3.68998871541 -3.68998871541    1[6-(6,7)]
   267 -3.34555724769 -3.34555724769 -3.34555724769    1[6-(7,7)]
   268-0.708560456965-0.708560456965-0.708560456965    1[6-(6,7)]
   269  -2.1913405361  -2.1913405361  -2.1913405361    1[6-(6,7)]
   270-0.916414831365-0.916414831365-0.916414831365    1[6-(6)]
   271  3.09245330478  3.09245330478  3.09245330478    1[6-(7,7)]
   272  5.22657807865  5.22657807865  5.22657807865    1[6-(6,7)]
   273 -2.52994047563 -2.52994047563 -2.52994047563    1[6-(7,7)]
   274  -3.5356445956  -3.5356445956  -3.5356445956    1[6-(6,7)]
   275  3.51016024668  3.51016024668  3.51016024668    1[6-(6,7)]
   276 -1.33618776151 -1.33618776151 -1.33618776151    1[6-(6)]
   277 -9.32034192057 -9.32034192057 -9.32034192057    1[6-(7,7)]
   278  -12.978854263  -12.978854263  -12.978854263    1[6-(6,7)]
   279  -8.3621781551  -8.3621781551  -8.3621781551    1[6-(7,7)]
   280  18.1738864269  18.1738864269  18.1738864269    1[6-(6,7)]
   281  15.5824608434  15.5824608434  15.5824608434    1[6-(6,7)]
   282  16.3426582782  16.3426582782  16.3426582782    1[6-(6)]
   283  21.2938750931  21.2938750931  21.2938750931    1[6-(7,7)]
   284  21.3413706498  21.3413706498  21.3413706498    1[6-(6,7)]
   285 -5.55891837159 -5.55891837159 -5.55891837159    1[6-(7,7)]
   286 -4.03057562435 -4.03057562435 -4.03057562435    1[6-(6,7)]
   287   22.693525196   22.693525196   22.693525196    1[6-(6,7)]
   288 -4.19094993534 -4.19094993534 -4.19094993534    1[6-(6)]
   289  11.3954028523  11.3954028523  11.3954028523    1[6-(7,7)]
   290  11.4429037782  11.4429037782  11.4429037782    1[6-(6,7)]
   291   14.238248579   14.238248579   14.238248579    1[6-(7,7)]
   292  15.7665615688  15.7665615688  15.7665615688    1[6-(6,7)]
   293  12.7950320603  12.7950320603  12.7950320603    1[6-(6,7)]
   294  15.6062069236  15.6062069236  15.6062069236    1[6-(6)]
   295  10.4767508953  10.4767508953  10.4767508953    1[6-(7,7)]
   296  6.81823318357  6.81823318357  6.81823318357    1[6-(6,7)]
   297  11.4349754693  11.4349754693  11.4349754693    1[6-(7,7)]
   298  8.27536980873  8.27536980873  8.27536980873    1[6-(6,7)]
   299  5.68387455407  5.68387455407  5.68387455407    1[6-(6,7)]
   300  6.44412199428  6.44412199428  6.44412199428    1[6-(6)]
   301  12.9910005213  12.9910005213  12.9910005213    1[6-(7,7)]
   302  15.1251555701  15.1251555701  15.1251555701    1[6-(6,7)]
   303  7.36862213712  7.36862213712  7.36862213712    1[6-(7,7)]
   304  16.2614151636  16.2614151636  16.2614151636    1[6-(6,7)]
   305  23.3072169008  23.3072169008  23.3072169008    1[6-(6,7)]
   306  18.4608856473  18.4608856473  18.4608856473    1[6-(6)]
   307  14.6301103312  14.6301103312  14.6301103312    1[6-(7,7)]
   308  16.1069720681  16.1069720681  16.1069720681    1[6-(6,7)]
   309  6.55295956455  6.55295956455  6.55295956455    1[6-(7,7)]
   310  9.18991805879  9.18991805879  9.18991805879    1[6-(6,7)]
   311  17.6055999348  17.6055999348  17.6055999348    1[6-(6,7)]
   312   8.9820500348   8.9820500348   8.9820500348    1[6-(6)]
   313   0.5781433553   0.5781433553   0.5781433553    1[6-(7,7)]
   314 -3.08035731058 -3.08035731058 -3.08035731058    1[6-(6,7)]
   315  1.53629877576  1.53629877576  1.53629877576    1[6-(7,7)]
   316 -1.62332758564 -1.62332758564 -1.62332758564    1[6-(6,7)]
   317 -4.21474100745 -4.21474100745 -4.21474100745    1[6-(6,7)]
   318 -3.45455612248 -3.45455612248 -3.45455612248    1[6-(6)]
   319  1.49673534466  1.49673534466  1.49673534466    1[6-(7,7)]
   320  1.54427822206  1.54427822206  1.54427822206    1[6-(6,7)]
   321   4.3395881226   4.3395881226   4.3395881226    1[6-(7,7)]
   322  5.86794846552  5.86794846552  5.86794846552    1[6-(6,7)]
   323  2.89642801363  2.89642801363  2.89642801363    1[6-(6,7)]
   324  5.70760708174  5.70760708174  5.70760708174    1[6-(6)]
   325  4.73163844613  4.73163844613  4.73163844613    1[6-(7,7)]
   326  6.20848313728  6.20848313728  6.20848313728    1[6-(6,7)]
   327  16.4514745331  16.4514745331  16.4514745331    1[6-(7,7)]
   328  19.0884537282  19.0884537282  19.0884537282    1[6-(6,7)]
   329  7.70713607131  7.70713607131  7.70713607131    1[6-(6,7)]
   330  18.8805664266  18.8805664266  18.8805664266    1[6-(6)]
   331  22.8895063039  22.8895063039  22.8895063039    1[6-(7,7)]
   332  25.0236194012  25.0236194012  25.0236194012    1[6-(6,7)]
   333  17.2671208685  17.2671208685  17.2671208685    1[6-(7,7)]
   334  6.36294884195  6.36294884195  6.36294884195    1[6-(6,7)]
   335  13.4087415225  13.4087415225  13.4087415225    1[6-(6)]
   336  8.56240606418  8.56240606418  8.56240606418    1[6-(6)]
   337 -1.61709946734 -1.61709946734 -1.61709946734    6[1-(0),7-(6),7-(6,29)]
   338 -6.61506112119 -6.61506112119 -6.61506112119    6[6-(1),6-(1,7),7-(6,29)]
   339-0.441730606895-0.441730606895-0.441730606895    6[1-(0),6-(6,7),7-(6)]
   340 -1.74398298311 -1.74398298311 -1.74398298311    6[6-(1,7),6-(1,7),7-(6,29)]
   341 -7.41864165482 -7.41864165482 -7.41864165482    6[1-(0),7-(6,29),7-(6,29)]
   342 -7.99096119136 -7.99096119136 -7.99096119136    6[1-(0),6-(6,7),7-(6,29)]
   343  7.76111761353  7.76111761353  7.76111761353    6[1-(0),6-(6,7),7-(7)]
   344  4.08420128589  4.08420128589  4.08420128589    6[1-(0),6-(6,7)]
   345 0.282927138827 0.282927138827 0.282927138827    6[1-(0),7-(6),7-(6,29)]
   346 -6.75408832223 -6.75408832223 -6.75408832223    6[6-(1),6-(1,7),7-(6,29)]
   347  1.07619593834  1.07619593834  1.07619593834    6[1-(0),6-(6,7),7-(6)]
   348  1.63209232321  1.63209232321  1.63209232321    6[6-(1,7),6-(1,7),7-(6,29)]
   349 -7.73027976798 -7.73027976798 -7.73027976798    6[1-(0),7-(6,29),7-(6,29)]
   350 -6.28648567602 -6.28648567602 -6.28648567602    6[1-(0),6-(6,7),7-(6,29)]
   351 -7.35313272084 -7.35313272084 -7.35313272084    6[1-(0),6-(6,7),7-(7)]
   352 -6.32112781084 -6.32112781084 -6.32112781084    6[1-(0),6-(6,7)]
   353  -3.2895212741  -3.2895212741  -3.2895212741    6[1-(0),7-(6),7-(6,29)]
   354 -0.04915868955 -0.04915868955 -0.04915868955    6[6-(1),6-(1,7),7-(6,29)]
   355 -3.26834487944 -3.26834487944 -3.26834487944    6[1-(0),6-(6,7),7-(6)]
   356 -2.58218264781 -2.58218264781 -2.58218264781    6[6-(1,7),6-(1,7),7-(6,29)]
   357-0.360162832657-0.360162832657-0.360162832657    6[1-(0),7-(6,29),7-(6,29)]
   358 0.485754576569 0.485754576569 0.485754576569    6[1-(0),6-(6,7),7-(6,29)]
   359 -1.91285085282 -1.91285085282 -1.91285085282    6[1-(0),6-(6,7),7-(7)]
   360  0.14861059698  0.14861059698  0.14861059698    6[1-(0),6-(6,7)]
   361 -5.27444179739 -5.27444179739 -5.27444179739    6[1-(0),7-(6),7-(6,29)]
   362 -6.37828611703 -6.37828611703 -6.37828611703    6[6-(1),6-(1,7),7-(6,29)]
   363 -7.26425585201 -7.26425585201 -7.26425585201    6[1-(0),6-(6,7),7-(6)]
   364 -7.20406209228 -7.20406209228 -7.20406209228    6[6-(1,7),6-(1,7),7-(6,29)]
   365 -4.28750999454 -4.28750999454 -4.28750999454    6[1-(0),7-(6,29),7-(6,29)]
   366 -6.00490195919 -6.00490195919 -6.00490195919    6[1-(0),6-(6,7),7-(6,29)]
   367 -8.39326943987 -8.39326943987 -8.39326943987    6[1-(0),6-(6,7),7-(7)]
   368 -7.80981947203 -7.80981947203 -7.80981947203    6[1-(0),6-(6,7)]
   369  8.28139484572  8.28139484572  8.28139484572    6[1-(0),7-(6),7-(6,29)]
   370  3.28340079835  3.28340079835  3.28340079835    6[6-(1),6-(1,7),7-(6,29)]
   371  9.45674097086  9.45674097086  9.45674097086    6[1-(0),6-(6,7),7-(6)]
   372  8.15448454505  8.15448454505  8.15448454505    6[6-(1,7),6-(1,7),7-(6,29)]
   373  2.47984531915  2.47984531915  2.47984531915    6[1-(0),7-(6,29),7-(6,29)]
   374  1.90749995837  1.90749995837  1.90749995837    6[1-(0),6-(6,7),7-(6,29)]
   375  -2.1373497335  -2.1373497335  -2.1373497335    6[1-(0),6-(6,7),7-(7)]
   376 -5.81426972583 -5.81426972583 -5.81426972583    6[1-(0),6-(6,7)]
   377  -9.6155453737  -9.6155453737  -9.6155453737    6[1-(0),7-(6),7-(6,29)]
   378  3.14442416548  3.14442416548  3.14442416548    6[6-(1),6-(1,7),7-(6,29)]
   379 -8.82228600276 -8.82228600276 -8.82228600276    6[1-(0),6-(6,7),7-(6)]
   380 -8.26637337423 -8.26637337423 -8.26637337423    6[6-(1,7),6-(1,7),7-(6,29)]
   381  2.16823674345  2.16823674345  2.16823674345    6[1-(0),7-(6,29),7-(6,29)]
   382  3.61204242139  3.61204242139  3.61204242139    6[1-(0),6-(6,7),7-(6,29)]
   383  2.54532796312  2.54532796312  2.54532796312    6[1-(0),6-(6,7),7-(7)]
   384  3.57737975073  3.57737975073  3.57737975073    6[1-(0),6-(6,7)]
   385  16.5075226878  16.5075226878  16.5075226878    6[1-(0),7-(6),7-(6,29)]
   386  19.7479176659  19.7479176659  19.7479176659    6[6-(1),6-(1,7),7-(6,29)]
   387  16.5287218178  16.5287218178  16.5287218178    6[1-(0),6-(6,7),7-(6)]
   388   17.214888099   17.214888099   17.214888099    6[6-(1,7),6-(1,7),7-(6,29)]
   389  19.4368884684  19.4368884684  19.4368884684    6[1-(0),7-(6,29),7-(6,29)]
   390  20.2828317018  20.2828317018  20.2828317018    6[1-(0),6-(6,7),7-(6,29)]
   391  17.8842370692  17.8842370692  17.8842370692    6[1-(0),6-(6,7),7-(7)]
   392  19.9457021837  19.9457021837  19.9457021837    6[1-(0),6-(6,7)]
   393  14.5226512901  14.5226512901  14.5226512901    6[1-(0),7-(6),7-(6,29)]
   394  13.4187396703  13.4187396703  13.4187396703    6[6-(1),6-(1,7),7-(6,29)]
   395  12.5328466641  12.5328466641  12.5328466641    6[1-(0),6-(6,7),7-(6)]
   396  12.5930241802  12.5930241802  12.5930241802    6[6-(1,7),6-(1,7),7-(6,29)]
   397   15.509511769   15.509511769   15.509511769    6[1-(0),7-(6,29),7-(6,29)]
   398  13.7921082184  13.7921082184  13.7921082184    6[1-(0),6-(6,7),7-(6,29)]
   399  11.4038081512  11.4038081512  11.4038081512    6[1-(0),6-(6,7),7-(7)]
   400  11.9872112414  11.9872112414  11.9872112414    6[1-(0),6-(6,7)]
   401 -11.5156553944 -11.5156553944 -11.5156553944    6[1-(0),7-(6),7-(6,29)]
   402  13.1820474628  13.1820474628  13.1820474628    6[6-(1),6-(1,7),7-(6,29)]
   403  -10.340302962  -10.340302962  -10.340302962    6[1-(0),6-(6,7),7-(6)]
   404 -11.6425604519 -11.6425604519 -11.6425604519    6[6-(1,7),6-(1,7),7-(6,29)]
   405  12.3784865497  12.3784865497  12.3784865497    6[1-(0),7-(6,29),7-(6,29)]
   406   11.806146073   11.806146073   11.806146073    6[1-(0),6-(6,7),7-(6,29)]
   407   17.659766112   17.659766112   17.659766112    6[1-(0),6-(6,7),7-(7)]
   408  13.9828377099  13.9828377099  13.9828377099    6[1-(0),6-(6,7)]
   409  10.1816447909  10.1816447909  10.1816447909    6[1-(0),7-(6),7-(6,29)]
   410  13.0431236688  13.0431236688  13.0431236688    6[6-(1),6-(1,7),7-(6,29)]
   411  10.9749300184  10.9749300184  10.9749300184    6[1-(0),6-(6,7),7-(6)]
   412   11.530831517   11.530831517   11.530831517    6[6-(1,7),6-(1,7),7-(6,29)]
   413  12.0669126025  12.0669126025  12.0669126025    6[1-(0),7-(6,29),7-(6,29)]
   414  13.5107276346  13.5107276346  13.5107276346    6[1-(0),6-(6,7),7-(6,29)]
   415 -17.2516194943 -17.2516194943 -17.2516194943    6[1-(0),6-(6,7),7-(7)]
   416 -16.2196025099 -16.2196025099 -16.2196025099    6[1-(0),6-(6,7)]
   417  6.60895309826  6.60895309826  6.60895309826    6[1-(0),7-(6),7-(6,29)]
   418  9.84937988764  9.84937988764  9.84937988764    6[6-(1),6-(1,7),7-(6,29)]
   419  6.63012637163  6.63012637163  6.63012637163    6[1-(0),6-(6,7),7-(6)]
   420  7.31630378278  7.31630378278  7.31630378278    6[6-(1,7),6-(1,7),7-(6,29)]
   421  9.53837433429  9.53837433429  9.53837433429    6[1-(0),7-(6,29),7-(6,29)]
   422  10.3843082136  10.3843082136  10.3843082136    6[1-(0),6-(6,7),7-(6,29)]
   423  7.98564625161  7.98564625161  7.98564625161    6[1-(0),6-(6,7),7-(7)]
   424  10.0471461693  10.0471461693  10.0471461693    6[1-(0),6-(6,7)]
   425  4.62416325525  4.62416325525  4.62416325525    6[1-(0),7-(6),7-(6,29)]
   426  3.52025473078  3.52025473078  3.52025473078    6[6-(1),6-(1,7),7-(6,29)]
   427  2.63435232192  2.63435232192  2.63435232192    6[1-(0),6-(6,7),7-(6)]
   428  2.69453090213  2.69453090213  2.69453090213    6[6-(1,7),6-(1,7),7-(6,29)]
   429  5.61103226351  5.61103226351  5.61103226351    6[1-(0),7-(6,29),7-(6,29)]
   430  3.89362382879  3.89362382879  3.89362382879    6[1-(0),6-(6,7),7-(6,29)]
   431   1.5053128807   1.5053128807   1.5053128807    6[1-(0),6-(6,7),7-(7)]
   432  2.08872438063  2.08872438063  2.08872438063    6[1-(0),6-(6,7)]
   433  14.5649875091  14.5649875091  14.5649875091    6[1-(0),7-(6),7-(6,29)]
   434  11.7035086312  11.7035086312  11.7035086312    6[6-(1),6-(1,7),7-(6,29)]
   435  13.7717022816  13.7717022816  13.7717022816    6[1-(0),6-(6,7),7-(6)]
   436   13.215800783   13.215800783   13.215800783    6[6-(1,7),6-(1,7),7-(6,29)]
   437  12.6797196975  12.6797196975  12.6797196975    6[1-(0),7-(6,29),7-(6,29)]
   438  11.2359046654  11.2359046654  11.2359046654    6[1-(0),6-(6,7),7-(6,29)]
   439  12.3025517943  12.3025517943  12.3025517943    6[1-(0),6-(6,7),7-(7)]
   440  11.2705348099  11.2705348099  11.2705348099    6[1-(0),6-(6,7)]
   441  6.56658769438  6.56658769438  6.56658769438    6[1-(0),7-(6),7-(6,29)]
   442  11.5645848372  11.5645848372  11.5645848372    6[6-(1),6-(1,7),7-(6,29)]
   443  5.39123526197  5.39123526197  5.39123526197    6[1-(0),6-(6,7),7-(6)]
   444  6.69349275193  6.69349275193  6.69349275193    6[6-(1,7),6-(1,7),7-(6,29)]
   445  12.3681457503  12.3681457503  12.3681457503    6[1-(0),7-(6,29),7-(6,29)]
   446   12.940486227   12.940486227   12.940486227    6[1-(0),6-(6,7),7-(6,29)]
   447  7.08686618803  7.08686618803  7.08686618803    6[1-(0),6-(6,7),7-(7)]
   448  10.7637945901  10.7637945901  10.7637945901    6[1-(0),6-(6,7)]
   449  20.1224690448  20.1224690448  20.1224690448    6[1-(0),7-(6),7-(6,29)]
   450  21.2263775692  21.2263775692  21.2263775692    6[6-(1),6-(1,7),7-(6,29)]
   451  22.1122799781  22.1122799781  22.1122799781    6[1-(0),6-(6,7),7-(6)]
   452  22.0521013979  22.0521013979  22.0521013979    6[6-(1,7),6-(1,7),7-(6,29)]
   453  19.1356000365  19.1356000365  19.1356000365    6[1-(0),7-(6,29),7-(6,29)]
   454  20.8530084712  20.8530084712  20.8530084712    6[1-(0),6-(6,7),7-(6,29)]
   455  -6.4543805807  -6.4543805807  -6.4543805807    6[1-(0),6-(6,7),7-(7)]
   456 -7.03779208063 -7.03779208063 -7.03779208063    6[1-(0),6-(6,7)]
   457 -11.5580207983 -11.5580207983 -11.5580207983    6[1-(0),7-(6),7-(6,29)]
   458  14.8972524124  14.8972524124  14.8972524124    6[6-(1),6-(1,7),7-(6,29)]
   459 -11.5791940716 -11.5791940716 -11.5791940716    6[1-(0),6-(6,7),7-(6)]
   460 -12.2653714828 -12.2653714828 -12.2653714828    6[6-(1,7),6-(1,7),7-(6,29)]
   461  15.2082579657  15.2082579657  15.2082579657    6[1-(0),7-(6,29),7-(6,29)]
   462  14.3623240864  14.3623240864  14.3623240864    6[1-(0),6-(6,7),7-(6,29)]
   463  16.7609860484  16.7609860484  16.7609860484    6[1-(0),6-(6,7),7-(7)]
   464  14.6994861307  14.6994861307  14.6994861307    6[1-(0),6-(6,7)]
   465  -1.6595464259  -1.6595464259  -1.6595464259    6[1-(0),7-(6),7-(6,29)]
   466 -4.89990901045 -4.89990901045 -4.89990901045    6[6-(1),6-(1,7),7-(6,29)]
   467 -1.68072282056 -1.68072282056 -1.68072282056    6[1-(0),6-(6,7),7-(6)]
   468 -2.36688505219 -2.36688505219 -2.36688505219    6[6-(1,7),6-(1,7),7-(6,29)]
   469 -4.58890486734 -4.58890486734 -4.58890486734    6[1-(0),7-(6,29),7-(6,29)]
   470 -5.43482227657 -5.43482227657 -5.43482227657    6[1-(0),6-(6,7),7-(6,29)]
   471 -3.03621684718 -3.03621684718 -3.03621684718    6[1-(0),6-(6,7),7-(7)]
   472 -5.09767829698 -5.09767829698 -5.09767829698    6[1-(0),6-(6,7)]
   473 0.325374097387 0.325374097387 0.325374097387    6[1-(0),7-(6),7-(6,29)]
   474  1.42921841703  1.42921841703  1.42921841703    6[6-(1),6-(1,7),7-(6,29)]
   475  2.31518815201  2.31518815201  2.31518815201    6[1-(0),6-(6,7),7-(6)]
   476  2.25499439228  2.25499439228  2.25499439228    6[6-(1,7),6-(1,7),7-(6,29)]
   477 -0.66155770546 -0.66155770546 -0.66155770546    6[1-(0),7-(6,29),7-(6,29)]
   478  1.05583425919  1.05583425919  1.05583425919    6[1-(0),6-(6,7),7-(6,29)]
   479  3.44420173987  3.44420173987  3.44420173987    6[1-(0),6-(6,7),7-(7)]
   480  2.86075177203  2.86075177203  2.86075177203    6[1-(0),6-(6,7)]
   481 -3.33196823266 -3.33196823266 -3.33196823266    6[1-(0),7-(6),7-(6,29)]
   482  1.66599342119  1.66599342119  1.66599342119    6[6-(1),6-(1,7),7-(6,29)]
   483 -4.50733709311 -4.50733709311 -4.50733709311    6[1-(0),6-(6,7),7-(6)]
   484 -3.20508471689 -3.20508471689 -3.20508471689    6[6-(1,7),6-(1,7),7-(6,29)]
   485  2.46957395482  2.46957395482  2.46957395482    6[1-(0),7-(6,29),7-(6,29)]
   486  3.04189349136  3.04189349136  3.04189349136    6[1-(0),6-(6,7),7-(6,29)]
   487 -12.7101853135 -12.7101853135 -12.7101853135    6[1-(0),6-(6,7),7-(7)]
   488 -9.03326898589 -9.03326898589 -9.03326898589    6[1-(0),6-(6,7)]
   489 -5.23199483883 -5.23199483883 -5.23199483883    6[1-(0),7-(6),7-(6,29)]
   490  1.80502062223  1.80502062223  1.80502062223    6[6-(1),6-(1,7),7-(6,29)]
   491 -6.02526363834 -6.02526363834 -6.02526363834    6[1-(0),6-(6,7),7-(6)]
   492 -6.58116002321 -6.58116002321 -6.58116002321    6[6-(1,7),6-(1,7),7-(6,29)]
   493  2.78121206798  2.78121206798  2.78121206798    6[1-(0),7-(6,29),7-(6,29)]
   494  1.33741797602  1.33741797602  1.33741797602    6[1-(0),6-(6,7),7-(6,29)]
   495  2.40406502084  2.40406502084  2.40406502084    6[1-(0),6-(6,7),7-(7)]
   496  1.37206011084  1.37206011084  1.37206011084    6[1-(0),6-(6,7)]
   497  10.2239810099  10.2239810099  10.2239810099    6[1-(0),7-(6),7-(6,29)]
   498  11.3278926297  11.3278926297  11.3278926297    6[6-(1),6-(1,7),7-(6,29)]
   499  12.2137856359  12.2137856359  12.2137856359    6[1-(0),6-(6,7),7-(6)]
   500  12.1536081198  12.1536081198  12.1536081198    6[6-(1,7),6-(1,7),7-(6,29)]
   501  9.23712053097  9.23712053097  9.23712053097    6[1-(0),7-(6,29),7-(6,29)]
   502  10.9545240816  10.9545240816  10.9545240816    6[1-(0),6-(6,7),7-(6,29)]
   503  13.3428241488  13.3428241488  13.3428241488    6[1-(0),6-(6,7),7-(7)]
   504  12.7594210586  12.7594210586  12.7594210586    6[1-(0),6-(6,7)]
   505  8.23910961216  8.23910961216  8.23910961216    6[1-(0),7-(6),7-(6,29)]
   506  4.99871463409  4.99871463409  4.99871463409    6[6-(1),6-(1,7),7-(6,29)]
   507   8.2179104822   8.2179104822   8.2179104822    6[1-(0),6-(6,7),7-(6)]
   508  7.53174420097  7.53174420097  7.53174420097    6[6-(1,7),6-(1,7),7-(6,29)]
   509  5.30974383163  5.30974383163  5.30974383163    6[1-(0),7-(6,29),7-(6,29)]
   510  4.46380059816  4.46380059816  4.46380059816    6[1-(0),6-(6,7),7-(6,29)]
   511  6.86239523079  6.86239523079  6.86239523079    6[1-(0),6-(6,7),7-(7)]
   512   4.8009301163   4.8009301163   4.8009301163    6[1-(0),6-(6,7)]
   513   4.6664776737   4.6664776737   4.6664776737    6[1-(0),7-(6),7-(6,29)]
   514 -8.09349186548 -8.09349186548 -8.09349186548    6[6-(1),6-(1,7),7-(6,29)]
   515  3.87321830275  3.87321830275  3.87321830275    6[1-(0),6-(6,7),7-(6)]
   516  3.31730567423  3.31730567423  3.31730567423    6[6-(1,7),6-(1,7),7-(6,29)]
   517 -7.11730444345 -7.11730444345 -7.11730444345    6[1-(0),7-(6,29),7-(6,29)]
   518 -8.56111012139 -8.56111012139 -8.56111012139    6[1-(0),6-(6,7),7-(6,29)]
   519 -7.49439566312 -7.49439566312 -7.49439566312    6[1-(0),6-(6,7),7-(7)]
   520 -8.52644745073 -8.52644745073 -8.52644745073    6[1-(0),6-(6,7)]
   521 -13.2304625457 -13.2304625457 -13.2304625457    6[1-(0),7-(6),7-(6,29)]
   522 -8.23246849835 -8.23246849835 -8.23246849835    6[6-(1),6-(1,7),7-(6,29)]
   523 -14.4058086709 -14.4058086709 -14.4058086709    6[1-(0),6-(6,7),7-(6)]
   524  -13.103552245  -13.103552245  -13.103552245    6[6-(1,7),6-(1,7),7-(6,29)]
   525 -7.42891301915 -7.42891301915 -7.42891301915    6[1-(0),7-(6,29),7-(6,29)]
   526 -6.85656765837 -6.85656765837 -6.85656765837    6[1-(0),6-(6,7),7-(6,29)]
   527  -2.8117179665  -2.8117179665  -2.8117179665    6[1-(0),6-(6,7),7-(7)]
   528  0.86520202583  0.86520202583  0.86520202583    6[1-(0),6-(6,7)]
   529  11.5158817673  11.5158817673  11.5158817673    6[1-(0),7-(6),7-(6,29)]
   530  16.5138434212  16.5138434212  16.5138434212    6[6-(1),6-(1,7),7-(6,29)]
   531  10.3405129069  10.3405129069  10.3405129069    6[1-(0),6-(6,7),7-(6)]
   532  11.6427652831  11.6427652831  11.6427652831    6[6-(1,7),6-(1,7),7-(6,29)]
   533  17.3174239548  17.3174239548  17.3174239548    6[1-(0),7-(6,29),7-(6,29)]
   534  17.8897434914  17.8897434914  17.8897434914    6[1-(0),6-(6,7),7-(6,29)]
   535  2.13766468647  2.13766468647  2.13766468647    6[1-(0),6-(6,7),7-(7)]
   536  5.81458101411  5.81458101411  5.81458101411    6[1-(0),6-(6,7)]
   537  9.61585516117  9.61585516117  9.61585516117    6[1-(0),7-(6),7-(6,29)]
   538  16.6528706222  16.6528706222  16.6528706222    6[6-(1),6-(1,7),7-(6,29)]
   539  8.82258636166  8.82258636166  8.82258636166    6[1-(0),6-(6,7),7-(6)]
   540  8.26668997679  8.26668997679  8.26668997679    6[6-(1,7),6-(1,7),7-(6,29)]
   541   17.629062068   17.629062068   17.629062068    6[1-(0),7-(6,29),7-(6,29)]
   542   16.185267976   16.185267976   16.185267976    6[1-(0),6-(6,7),7-(6,29)]
   543  17.2519150208  17.2519150208  17.2519150208    6[1-(0),6-(6,7),7-(7)]
   544  16.2199101108  16.2199101108  16.2199101108    6[1-(0),6-(6,7)]
   545  13.1883035741  13.1883035741  13.1883035741    6[1-(0),7-(6),7-(6,29)]
   546  9.94794098955  9.94794098955  9.94794098955    6[6-(1),6-(1,7),7-(6,29)]
   547  13.1671271794  13.1671271794  13.1671271794    6[1-(0),6-(6,7),7-(6)]
   548  12.4809649478  12.4809649478  12.4809649478    6[6-(1,7),6-(1,7),7-(6,29)]
   549  10.2589451327  10.2589451327  10.2589451327    6[1-(0),7-(6,29),7-(6,29)]
   550  9.41302772343  9.41302772343  9.41302772343    6[1-(0),6-(6,7),7-(6,29)]
   551  11.8116331528  11.8116331528  11.8116331528    6[1-(0),6-(6,7),7-(7)]
   552  9.75017170302  9.75017170302  9.75017170302    6[1-(0),6-(6,7)]
   553  15.1732240974  15.1732240974  15.1732240974    6[1-(0),7-(6),7-(6,29)]
   554   16.277068417   16.277068417   16.277068417    6[6-(1),6-(1,7),7-(6,29)]
   555   17.163038152   17.163038152   17.163038152    6[1-(0),6-(6,7),7-(6)]
   556  17.1028443923  17.1028443923  17.1028443923    6[6-(1,7),6-(1,7),7-(6,29)]
   557  14.1862922945  14.1862922945  14.1862922945    6[1-(0),7-(6,29),7-(6,29)]
   558  15.9036842592  15.9036842592  15.9036842592    6[1-(0),6-(6,7),7-(6,29)]
   559  18.2920517399  18.2920517399  18.2920517399    6[1-(0),6-(6,7),7-(7)]
   560   17.708601772   17.708601772   17.708601772    6[1-(0),6-(6,7)]
   561  1.61738745428  1.61738745428  1.61738745428    6[1-(0),7-(6),7-(6,29)]
   562  6.61538150165  6.61538150165  6.61538150165    6[6-(1),6-(1,7),7-(6,29)]
   563 0.442041329137 0.442041329137 0.442041329137    6[1-(0),6-(6,7),7-(6)]
   564  1.74429775495  1.74429775495  1.74429775495    6[6-(1,7),6-(1,7),7-(6,29)]
   565  7.41893698085  7.41893698085  7.41893698085    6[1-(0),7-(6,29),7-(6,29)]
   566  7.99128234163  7.99128234163  7.99128234163    6[1-(0),6-(6,7),7-(6,29)]
   567  12.0361320335  12.0361320335  12.0361320335    6[1-(0),6-(6,7),7-(7)]
   568  15.7130520258  15.7130520258  15.7130520258    6[1-(0),6-(6,7)]
   569  19.5143276737  19.5143276737  19.5143276737    6[1-(0),7-(6),7-(6,29)]
   570  6.75435813452  6.75435813452  6.75435813452    6[6-(1),6-(1,7),7-(6,29)]
   571  18.7210683028  18.7210683028  18.7210683028    6[1-(0),6-(6,7),7-(6)]
   572  18.1651556742  18.1651556742  18.1651556742    6[6-(1,7),6-(1,7),7-(6,29)]
   573  7.73054555655  7.73054555655  7.73054555655    6[1-(0),7-(6,29),7-(6,29)]
   574  6.28673987861  6.28673987861  6.28673987861    6[1-(0),6-(6,7),7-(6,29)]
   575  7.35345433688  7.35345433688  7.35345433688    6[1-(0),6-(6,7),7-(7)]
   576  6.32140254927  6.32140254927  6.32140254927    6[1-(0),6-(6,7)]
   577 -6.60874038784 -6.60874038784 -6.60874038784    6[1-(0),7-(6),7-(6,29)]
   578 -9.84913536591 -9.84913536591 -9.84913536591    6[6-(1),6-(1,7),7-(6,29)]
   579  -6.6299395178  -6.6299395178  -6.6299395178    6[1-(0),6-(6,7),7-(6)]
   580 -7.31610579903 -7.31610579903 -7.31610579903    6[6-(1,7),6-(1,7),7-(6,29)]
   581 -9.53810616837 -9.53810616837 -9.53810616837    6[1-(0),7-(6,29),7-(6,29)]
   582 -10.3840494018 -10.3840494018 -10.3840494018    6[1-(0),6-(6,7),7-(6,29)]
   583 -7.98545476921 -7.98545476921 -7.98545476921    6[1-(0),6-(6,7),7-(7)]
   584 -10.0469198837 -10.0469198837 -10.0469198837    6[1-(0),6-(6,7)]
   585 -4.62386899014 -4.62386899014 -4.62386899014    6[1-(0),7-(6),7-(6,29)]
   586 -3.51995737025 -3.51995737025 -3.51995737025    6[6-(1),6-(1,7),7-(6,29)]
   587 -2.63406436409 -2.63406436409 -2.63406436409    6[1-(0),6-(6,7),7-(6)]
   588 -2.69424188015 -2.69424188015 -2.69424188015    6[6-(1,7),6-(1,7),7-(6,29)]
   589 -5.61072946903 -5.61072946903 -5.61072946903    6[1-(0),7-(6,29),7-(6,29)]
   590  -3.8933259184  -3.8933259184  -3.8933259184    6[1-(0),6-(6,7),7-(6,29)]
   591 -1.50502585117 -1.50502585117 -1.50502585117    6[1-(0),6-(6,7),7-(7)]
   592  -2.0884289414  -2.0884289414  -2.0884289414    6[1-(0),6-(6,7)]
   593  21.4144376944  21.4144376944  21.4144376944    6[1-(0),7-(6),7-(6,29)]
   594 -3.28326516283 -3.28326516283 -3.28326516283    6[6-(1),6-(1,7),7-(6,29)]
   595   20.239085262   20.239085262   20.239085262    6[1-(0),6-(6,7),7-(6)]
   596  21.5413427519  21.5413427519  21.5413427519    6[6-(1,7),6-(1,7),7-(6,29)]
   597 -2.47970424967 -2.47970424967 -2.47970424967    6[1-(0),7-(6,29),7-(6,29)]
   598 -1.90736377298 -1.90736377298 -1.90736377298    6[1-(0),6-(6,7),7-(6,29)]
   599 -7.76098381197 -7.76098381197 -7.76098381197    6[1-(0),6-(6,7),7-(7)]
   600 -4.08405540994 -4.08405540994 -4.08405540994    6[1-(0),6-(6,7)]
   601-0.282862490875-0.282862490875-0.282862490875    6[1-(0),7-(6),7-(6,29)]
   602 -3.14434136875 -3.14434136875 -3.14434136875    6[6-(1),6-(1,7),7-(6,29)]
   603 -1.07614771841 -1.07614771841 -1.07614771841    6[1-(0),6-(6,7),7-(6)]
   604 -1.63204921702 -1.63204921702 -1.63204921702    6[6-(1,7),6-(1,7),7-(6,29)]
   605 -2.16813030253 -2.16813030253 -2.16813030253    6[1-(0),7-(6,29),7-(6,29)]
   606 -3.61194533464 -3.61194533464 -3.61194533464    6[1-(0),6-(6,7),7-(6,29)]
   607  27.1504017943  27.1504017943  27.1504017943    6[1-(0),6-(6,7),7-(7)]
   608  26.1183848099  26.1183848099  26.1183848099    6[1-(0),6-(6,7)]
   609  3.28982920174  3.28982920174  3.28982920174    6[1-(0),7-(6),7-(6,29)]
   6100.04940241235950.04940241235950.0494024123595    6[6-(1),6-(1,7),7-(6,29)]
   611  3.26865592837  3.26865592837  3.26865592837    6[1-(0),6-(6,7),7-(6)]
   612  2.58247851722  2.58247851722  2.58247851722    6[6-(1,7),6-(1,7),7-(6,29)]
   613 0.360407965708 0.360407965708 0.360407965708    6[1-(0),7-(6,29),7-(6,29)]
   614-0.485525913592-0.485525913592-0.485525913592    6[1-(0),6-(6,7),7-(6,29)]
   615  1.91313604839  1.91313604839  1.91313604839    6[1-(0),6-(6,7),7-(7)]
   616 -0.14836386932 -0.14836386932 -0.14836386932    6[1-(0),6-(6,7)]
   617  5.27461904475  5.27461904475  5.27461904475    6[1-(0),7-(6),7-(6,29)]
   618  6.37852756922  6.37852756922  6.37852756922    6[6-(1),6-(1,7),7-(6,29)]
   619  7.26442997808  7.26442997808  7.26442997808    6[1-(0),6-(6,7),7-(6)]
   620  7.20425139787  7.20425139787  7.20425139787    6[6-(1,7),6-(1,7),7-(6,29)]
   621  4.28775003649  4.28775003649  4.28775003649    6[1-(0),7-(6,29),7-(6,29)]
   622  6.00515847121  6.00515847121  6.00515847121    6[1-(0),6-(6,7),7-(6,29)]
   623   8.3934694193   8.3934694193   8.3934694193    6[1-(0),6-(6,7),7-(7)]
   624  7.81005791937  7.81005791937  7.81005791937    6[1-(0),6-(6,7)]
   625 -4.66620520913 -4.66620520913 -4.66620520913    6[1-(0),7-(6),7-(6,29)]
   626 -1.80472633125 -1.80472633125 -1.80472633125    6[6-(1),6-(1,7),7-(6,29)]
   627 -3.87291998159 -3.87291998159 -3.87291998159    6[1-(0),6-(6,7),7-(6)]
   628 -3.31701848298 -3.31701848298 -3.31701848298    6[6-(1,7),6-(1,7),7-(6,29)]
   629 -2.78093739747 -2.78093739747 -2.78093739747    6[1-(0),7-(6,29),7-(6,29)]
   630 -1.33712236536 -1.33712236536 -1.33712236536    6[1-(0),6-(6,7),7-(6,29)]
   631 -2.40376949428 -2.40376949428 -2.40376949428    6[1-(0),6-(6,7),7-(7)]
   632 -1.37175250989 -1.37175250989 -1.37175250989    6[1-(0),6-(6,7)]
   633  3.33219460562  3.33219460562  3.33219460562    6[1-(0),7-(6),7-(6,29)]
   634 -1.66580253717 -1.66580253717 -1.66580253717    6[6-(1),6-(1,7),7-(6,29)]
   635  4.50754703803  4.50754703803  4.50754703803    6[1-(0),6-(6,7),7-(6)]
   636  3.20528954807  3.20528954807  3.20528954807    6[6-(1,7),6-(1,7),7-(6,29)]
   637 -2.46936345033 -2.46936345033 -2.46936345033    6[1-(0),7-(6,29),7-(6,29)]
   638 -3.04170392702 -3.04170392702 -3.04170392702    6[1-(0),6-(6,7),7-(6,29)]
   639  2.81191611197  2.81191611197  2.81191611197    6[1-(0),6-(6,7),7-(7)]
   640 -0.86501229006 -0.86501229006 -0.86501229006    6[1-(0),6-(6,7)]
   641 -10.2236867448 -10.2236867448 -10.2236867448    6[1-(0),7-(6),7-(6,29)]
   642 -11.3275952692 -11.3275952692 -11.3275952692    6[6-(1),6-(1,7),7-(6,29)]
   643 -12.2134976781 -12.2134976781 -12.2134976781    6[1-(0),6-(6,7),7-(6)]
   644 -12.1533190979 -12.1533190979 -12.1533190979    6[6-(1,7),6-(1,7),7-(6,29)]
   645 -9.23681773649 -9.23681773649 -9.23681773649    6[1-(0),7-(6,29),7-(6,29)]
   646 -10.9542261712 -10.9542261712 -10.9542261712    6[1-(0),6-(6,7),7-(6,29)]
   647  16.3531628807  16.3531628807  16.3531628807    6[1-(0),6-(6,7),7-(7)]
   648  16.9365743806  16.9365743806  16.9365743806    6[1-(0),6-(6,7)]
   649  21.4568030983  21.4568030983  21.4568030983    6[1-(0),7-(6),7-(6,29)]
   650 -4.99847011236 -4.99847011236 -4.99847011236    6[6-(1),6-(1,7),7-(6,29)]
   651  21.4779763716  21.4779763716  21.4779763716    6[1-(0),6-(6,7),7-(6)]
   652  22.1641537828  22.1641537828  22.1641537828    6[6-(1,7),6-(1,7),7-(6,29)]
   653 -5.30947566571 -5.30947566571 -5.30947566571    6[1-(0),7-(6,29),7-(6,29)]
   654 -4.46354178641 -4.46354178641 -4.46354178641    6[1-(0),6-(6,7),7-(6,29)]
   655 -6.86220374839 -6.86220374839 -6.86220374839    6[1-(0),6-(6,7),7-(7)]
   656 -4.80070383068 -4.80070383068 -4.80070383068    6[1-(0),6-(6,7)]
   657  11.5583287259  11.5583287259  11.5583287259    6[1-(0),7-(6),7-(6,29)]
   658  14.7986913104  14.7986913104  14.7986913104    6[6-(1),6-(1,7),7-(6,29)]
   659  11.5795051206  11.5795051206  11.5795051206    6[1-(0),6-(6,7),7-(6)]
   660  12.2656673522  12.2656673522  12.2656673522    6[6-(1,7),6-(1,7),7-(6,29)]
   661  14.4876871673  14.4876871673  14.4876871673    6[1-(0),7-(6,29),7-(6,29)]
   662  15.3336045766  15.3336045766  15.3336045766    6[1-(0),6-(6,7),7-(6,29)]
   663  12.9349991472  12.9349991472  12.9349991472    6[1-(0),6-(6,7),7-(7)]
   664   14.996460597   14.996460597   14.996460597    6[1-(0),6-(6,7)]
   665  9.57340820261  9.57340820261  9.57340820261    6[1-(0),7-(6),7-(6,29)]
   666  8.46956388297  8.46956388297  8.46956388297    6[6-(1),6-(1,7),7-(6,29)]
   667  7.58359414799  7.58359414799  7.58359414799    6[1-(0),6-(6,7),7-(6)]
   668  7.64378790771  7.64378790771  7.64378790771    6[6-(1,7),6-(1,7),7-(6,29)]
   669  10.5603400055  10.5603400055  10.5603400055    6[1-(0),7-(6,29),7-(6,29)]
   670  8.84294804081  8.84294804081  8.84294804081    6[1-(0),6-(6,7),7-(6,29)]
   671  6.45458056013  6.45458056013  6.45458056013    6[1-(0),6-(6,7),7-(7)]
   672  7.03803052797  7.03803052797  7.03803052797    6[1-(0),6-(6,7)]
   673  13.2307505327  13.2307505327  13.2307505327    6[1-(0),7-(6),7-(6,29)]
   674  8.23278887881  8.23278887881  8.23278887881    6[6-(1),6-(1,7),7-(6,29)]
   675  14.4061193931  14.4061193931  14.4061193931    6[1-(0),6-(6,7),7-(6)]
   676  13.1038670169  13.1038670169  13.1038670169    6[6-(1,7),6-(1,7),7-(6,29)]
   677  7.42920834518  7.42920834518  7.42920834518    6[1-(0),7-(6,29),7-(6,29)]
   678  6.85688880864  6.85688880864  6.85688880864    6[1-(0),6-(6,7),7-(6,29)]
   679  22.6089676135  22.6089676135  22.6089676135    6[1-(0),6-(6,7),7-(7)]
   680  18.9320512859  18.9320512859  18.9320512859    6[1-(0),6-(6,7)]
   681  15.1307771388  15.1307771388  15.1307771388    6[1-(0),7-(6),7-(6,29)]
   682  8.09376167777  8.09376167777  8.09376167777    6[6-(1),6-(1,7),7-(6,29)]
   683  15.9240459383  15.9240459383  15.9240459383    6[1-(0),6-(6,7),7-(6)]
   684  16.4799423232  16.4799423232  16.4799423232    6[6-(1,7),6-(1,7),7-(6,29)]
   685  7.11757023202  7.11757023202  7.11757023202    6[1-(0),7-(6,29),7-(6,29)]
   686  8.56136432398  8.56136432398  8.56136432398    6[1-(0),6-(6,7),7-(6,29)]
   687  7.49471727916  7.49471727916  7.49471727916    6[1-(0),6-(6,7),7-(7)]
   688  8.52672218916  8.52672218916  8.52672218916    6[1-(0),6-(6,7)]
   689 -0.32519870986 -0.32519870986 -0.32519870986    6[1-(0),7-(6),7-(6,29)]
   690 -1.42911032975 -1.42911032975 -1.42911032975    6[6-(1),6-(1,7),7-(6,29)]
   691 -2.31500333591 -2.31500333591 -2.31500333591    6[1-(0),6-(6,7),7-(6)]
   692 -2.25482581985 -2.25482581985 -2.25482581985    6[6-(1,7),6-(1,7),7-(6,29)]
   693 0.661661769028 0.661661769028 0.661661769028    6[1-(0),7-(6,29),7-(6,29)]
   694  -1.0557417816  -1.0557417816  -1.0557417816    6[1-(0),6-(6,7),7-(6,29)]
   695 -3.44404184883 -3.44404184883 -3.44404184883    6[1-(0),6-(6,7),7-(7)]
   696  -2.8606387586  -2.8606387586  -2.8606387586    6[1-(0),6-(6,7)]
   697  1.65967268784  1.65967268784  1.65967268784    6[1-(0),7-(6),7-(6,29)]
   698  4.90006766591  4.90006766591  4.90006766591    6[6-(1),6-(1,7),7-(6,29)]
   699   1.6808718178   1.6808718178   1.6808718178    6[1-(0),6-(6,7),7-(6)]
   700  2.36703809903  2.36703809903  2.36703809903    6[6-(1,7),6-(1,7),7-(6,29)]
   701  4.58903846837  4.58903846837  4.58903846837    6[1-(0),7-(6,29),7-(6,29)]
   702  5.43498170184  5.43498170184  5.43498170184    6[1-(0),6-(6,7),7-(6,29)]
   703  3.03638706921  3.03638706921  3.03638706921    6[1-(0),6-(6,7),7-(7)]
   704   5.0978521837   5.0978521837   5.0978521837    6[1-(0),6-(6,7)]
   705   5.2323046263   5.2323046263   5.2323046263    6[1-(0),7-(6),7-(6,29)]
   706  17.9922741655  17.9922741655  17.9922741655    6[6-(1),6-(1,7),7-(6,29)]
   707  6.02556399724  6.02556399724  6.02556399724    6[1-(0),6-(6,7),7-(6)]
   708  6.58147662577  6.58147662577  6.58147662577    6[6-(1,7),6-(1,7),7-(6,29)]
   709  17.0160867435  17.0160867435  17.0160867435    6[1-(0),7-(6,29),7-(6,29)]
   710  18.4598924214  18.4598924214  18.4598924214    6[1-(0),6-(6,7),7-(6,29)]
   711  17.3931779631  17.3931779631  17.3931779631    6[1-(0),6-(6,7),7-(7)]
   712  18.4252297507  18.4252297507  18.4252297507    6[1-(0),6-(6,7)]
   713  23.1292448457  23.1292448457  23.1292448457    6[1-(0),7-(6),7-(6,29)]
   714  18.1312507984  18.1312507984  18.1312507984    6[6-(1),6-(1,7),7-(6,29)]
   715  24.3045909709  24.3045909709  24.3045909709    6[1-(0),6-(6,7),7-(6)]
   716   23.002334545   23.002334545   23.002334545    6[6-(1),6-(1,7),7-(6,29)]
   717  17.3276953192  17.3276953192  17.3276953192    6[1-(0),7-(6,29),7-(6,29)]
   718  16.7553499584  16.7553499584  16.7553499584    6[1-(0),6-(6,7),7-(6,29)]
   719  12.7105002665  12.7105002665  12.7105002665    6[1-(0),6-(6,7)]
   720  9.03358027417  9.03358027417  9.03358027417    6[1-(0),6-(6,7)]
   721 -2.50123183985 -2.50123183985 -2.50123183985    7[6-(1,7),6-(6,6),29-(7,7,7)]
   722-0.358394863158-0.358394863158-0.358394863158    7[6-(1,6),6-(1,7)]
   723 -6.26525582154 -6.26525582154 -6.26525582154    7[6-(1,7),6-(6,6),29-(7,7,7)]
   724 -8.49777719876 -8.49777719876 -8.49777719876    7[6-(1,6),6-(1,7),29-(7,7,7)]
   725  5.59174526955  5.59174526955  5.59174526955    7[7-(6),29-(7,7,7)]
   726  6.61189853889  6.61189853889  6.61189853889    7[6-(1,6),7-(29)]
   727  1.12271369116  1.12271369116  1.12271369116    7[6-(1,7),6-(6,6),29-(7,7,7)]
   728   0.2215596794   0.2215596794   0.2215596794    7[6-(1,6),6-(1,7)]
   729 -7.67207444288 -7.67207444288 -7.67207444288    7[6-(1,7),6-(6,6),29-(7,7,7)]
   730 -6.89069084196 -6.89069084196 -6.89069084196    7[6-(1,6),6-(1,7),29-(7,7,7)]
   731 -7.09221442372 -7.09221442372 -7.09221442372    7[7-(6),29-(7,7,7)]
   732 -6.78714037048 -6.78714037048 -6.78714037048    7[6-(1,6),7-(29)]
   733 -2.60930048543 -2.60930048543 -2.60930048543    7[6-(1,7),6-(6,6),29-(7,7,7)]
   734 -3.71634580516 -3.71634580516 -3.71634580516    7[6-(1,6),6-(1,7)]
   735-0.594164786932-0.594164786932-0.594164786932    7[6-(1,7),6-(6,6),29-(7,7,7)]
   736 0.277890178453 0.277890178453 0.277890178453    7[6-(1,6),6-(1,7),29-(7,7,7)]
   737 -1.03029918359 -1.03029918359 -1.03029918359    7[7-(6),29-(7,7,7)]
   738 -1.15997254601 -1.15997254601 -1.15997254601    7[6-(1,6),7-(29)]
   739 -5.91031676588 -5.91031676588 -5.91031676588    7[6-(1,7),6-(6,6),29-(7,7,7)]
   740 -6.04495441108 -6.04495441108 -6.04495441108    7[6-(1,6),6-(1,7)]
   741 -5.26509919865 -5.26509919865 -5.26509919865    7[6-(1,7),6-(6,6),29-(7,7,7)]
   742 -4.68601638774 -4.68601638774 -4.68601638774    7[6-(1,6),6-(1,7),29-(7,7,7)]
   743 -7.36736706224 -7.36736706224 -7.36736706224    7[7-(6),29-(7,7,7)]
   744 -8.56292102241 -8.56292102241 -8.56292102241    7[6-(1,6),7-(29)]
   745  7.39725041823  7.39725041823  7.39725041823    7[6-(1,7),6-(6,6),29-(7,7,7)]
   746  9.54009365691  9.54009365691  9.54009365691    7[6-(1,6),6-(1,7)]
   747  3.63322269098  3.63322269098  3.63322269098    7[6-(1,7),6-(6,6),29-(7,7,7)]
   748  1.40069966094  1.40069966094  1.40069966094    7[6-(1,6),6-(1,7),29-(7,7,7)]
   749 -4.30671582843 -4.30671582843 -4.30671582843    7[7-(6),29-(7,7,7)]
   750 -3.28657481784 -3.28657481784 -3.28657481784    7[6-(1,6),7-(29)]
   751 -8.77574604185 -8.77574604185 -8.77574604185    7[6-(1,7),6-(6,6),29-(7,7,7)]
   752 -9.67692660239 -9.67692660239 -9.67692660239    7[6-(1,6),6-(1,7)]
   753  2.22643073486  2.22643073486  2.22643073486    7[6-(1,7),6-(6,6),29-(7,7,7)]
   754   3.0078396975   3.0078396975   3.0078396975    7[6-(1,6),6-(1,7),29-(7,7,7)]
   755  2.80627119177  2.80627119177  2.80627119177    7[7-(6),29-(7,7,7)]
   756  3.11133585202  3.11133585202  3.11133585202    7[6-(1,6),7-(29)]
   757  17.1877555315  17.1877555315  17.1877555315    7[6-(1,7),6-(6,6),29-(7,7,7)]
   758  16.0807039498  16.0807039498  16.0807039498    7[6-(1,6),6-(1,7)]
   759  19.2028949755  19.2028949755  19.2028949755    7[6-(1,7),6-(6,6),29-(7,7,7)]
   760  20.0749515938  20.0749515938  20.0749515938    7[6-(1,6),6-(1,7),29-(7,7,7)]
   761  18.7667824894  18.7667824894  18.7667824894    7[7-(6),29-(7,7,7)]
   762  18.6371213857  18.6371213857  18.6371213857    7[6-(1,6),7-(29)]
   763  13.8867635421  13.8867635421  13.8867635421    7[6-(1,7),6-(6,6),29-(7,7,7)]
   764  13.7521524457  13.7521524457  13.7521524457    7[6-(1,6),6-(1,7)]
   765  14.5319338986  14.5319338986  14.5319338986    7[6-(1,7),6-(6,6),29-(7,7,7)]
   766  15.1109913478  15.1109913478  15.1109913478    7[6-(1,6),6-(1,7),29-(7,7,7)]
   767  12.4296855973  12.4296855973  12.4296855973    7[7-(6),29-(7,7,7)]
   768  11.2341410301  11.2341410301  11.2341410301    7[6-(1,6),7-(29)]
   769 -12.3997985184 -12.3997985184 -12.3997985184    7[6-(1,7),6-(6,6),29-(7,7,7)]
   770 -10.2569535978 -10.2569535978 -10.2569535978    7[6-(1,6),6-(1,7)]
   771  13.5318663086  13.5318663086  13.5318663086    7[6-(1,7),6-(6,6),29-(7,7,7)]
   772  11.2993425378  11.2993425378  11.2993425378    7[6-(1,6),6-(1,7),29-(7,7,7)]
   773  15.4903949389  15.4903949389  15.4903949389    7[7-(6),29-(7,7,7)]
   774  16.5105395009  16.5105395009  16.5105395009    7[6-(1,6),7-(29)]
   775  11.0214420947  11.0214420947  11.0214420947    7[6-(1,7),6-(6,6),29-(7,7,7)]
   776   10.120280139   10.120280139   10.120280139    7[6-(1,6),6-(1,7)]
   777   12.125124002   12.125124002   12.125124002    7[6-(1,7),6-(6,6),29-(7,7,7)]
   778  12.9065099965  12.9065099965  12.9065099965    7[6-(1,6),6-(1,7),29-(7,7,7)]
   779  -16.990702368  -16.990702368  -16.990702368    7[7-(6),29-(7,7,7)]
   780 -16.6856196075 -16.6856196075 -16.6856196075    7[6-(1,6),7-(29)]
   781  7.28918796994  7.28918796994  7.28918796994    7[6-(1,7),6-(6,6),29-(7,7,7)]
   782  6.18211778338  6.18211778338  6.18211778338    7[6-(1,6),6-(1,7)]
   783  9.30436343339  9.30436343339  9.30436343339    7[6-(1,7),6-(6,6),29-(7,7,7)]
   784  10.1764430198  10.1764430198  10.1764430198    7[6-(1,6),6-(1,7),29-(7,7,7)]
   785   8.8682177742   8.8682177742   8.8682177742    7[7-(6),29-(7,7,7)]
   786  8.73853857028  8.73853857028  8.73853857028    7[6-(1,6),7-(29)]
   787  3.98827420374  3.98827420374  3.98827420374    7[6-(1,7),6-(6,6),29-(7,7,7)]
   788  3.85366142537  3.85366142537  3.85366142537    7[6-(1,6),6-(1,7)]
   789  4.63345200603  4.63345200603  4.63345200603    7[6-(1,7),6-(6,6),29-(7,7,7)]
   790  5.21251019593  5.21251019593  5.21251019593    7[6-(1,6),6-(1,7),29-(7,7,7)]
   791  2.53119540497  2.53119540497  2.53119540497    7[7-(6),29-(7,7,7)]
   792  1.33564728631  1.33564728631  1.33564728631    7[6-(1,6),7-(29)]
   793  13.7251902053  13.7251902053  13.7251902053    7[6-(1,7),6-(6,6),29-(7,7,7)]
   794   14.626352161   14.626352161   14.626352161    7[6-(1,6),6-(1,7)]
   795   12.621508298   12.621508298   12.621508298    7[6-(1,7),6-(6,6),29-(7,7,7)]
   796  11.8401223035  11.8401223035  11.8401223035    7[6-(1,6),6-(1,7),29-(7,7,7)]
   797   12.041634668   12.041634668   12.041634668    7[7-(6),29-(7,7,7)]
   798  11.7365519075  11.7365519075  11.7365519075    7[6-(1,6),7-(29)]
   799  7.45073081838  7.45073081838  7.45073081838    7[6-(1,7),6-(6,6),29-(7,7,7)]
   800  5.30788589775  5.30788589775  5.30788589775    7[6-(1,6),6-(1,7)]
   801  11.2147659914  11.2147659914  11.2147659914    7[6-(1,7),6-(6,6),29-(7,7,7)]
   802  13.4472897622  13.4472897622  13.4472897622    7[6-(1,6),6-(1,7),29-(7,7,7)]
   803  9.25623736112  9.25623736112  9.25623736112    7[7-(6),29-(7,7,7)]
   804  8.23609279905  8.23609279905  8.23609279905    7[6-(1,6),7-(29)]
   805  20.7583580963  20.7583580963  20.7583580963    7[6-(1,7),6-(6,6),29-(7,7,7)]
   806  20.8929708746  20.8929708746  20.8929708746    7[6-(1,6),6-(1,7)]
   807   20.113180294   20.113180294   20.113180294    7[6-(1,7),6-(6,6),29-(7,7,7)]
   808  19.5341221041  19.5341221041  19.5341221041    7[6-(1,6),6-(1,7),29-(7,7,7)]
   809 -7.48026310497 -7.48026310497 -7.48026310497    7[7-(6),29-(7,7,7)]
   810 -6.28471498631 -6.28471498631 -6.28471498631    7[6-(1,6),7-(29)]
   811 -12.2382556699 -12.2382556699 -12.2382556699    7[6-(1,7),6-(6,6),29-(7,7,7)]
   812 -11.1311854834 -11.1311854834 -11.1311854834    7[6-(1,6),6-(1,7)]
   813  15.4422688666  15.4422688666  15.4422688666    7[6-(1,7),6-(6,6),29-(7,7,7)]
   814  14.5701892802  14.5701892802  14.5701892802    7[6-(1,6),6-(1,7),29-(7,7,7)]
   815  15.8784145258  15.8784145258  15.8784145258    7[7-(6),29-(7,7,7)]
   816  16.0080937297  16.0080937297  16.0080937297    7[6-(1,6),7-(29)]
   817 -2.33976721457 -2.33976721457 -2.33976721457    7[6-(1,7),6-(6,6),29-(7,7,7)]
   818 -1.23272189484 -1.23272189484 -1.23272189484    7[6-(1,6),6-(1,7)]
   819 -4.35490291307 -4.35490291307 -4.35490291307    7[6-(1,7),6-(6,6),29-(7,7,7)]
   820 -5.22695787845 -5.22695787845 -5.22695787845    7[6-(1,6),6-(1,7),29-(7,7,7)]
   821 -3.91876851641 -3.91876851641 -3.91876851641    7[7-(6),29-(7,7,7)]
   822 -3.78909515399 -3.78909515399 -3.78909515399    7[6-(1,6),7-(29)]
   823  0.96124906588  0.96124906588  0.96124906588    7[6-(1,7),6-(6,6),29-(7,7,7)]
   824  1.09588671108  1.09588671108  1.09588671108    7[6-(1,6),6-(1,7)]
   825 0.316031498645 0.316031498645 0.316031498645    7[6-(1,7),6-(6,6),29-(7,7,7)]
   826-0.263051312265-0.263051312265-0.263051312265    7[6-(1,6),6-(1,7),29-(7,7,7)]
   827  2.41829936224  2.41829936224  2.41829936224    7[7-(6),29-(7,7,7)]
   828   3.6138533224   3.6138533224   3.6138533224    7[6-(1,6),7-(29)]
   829 -2.44783586015 -2.44783586015 -2.44783586015    7[6-(1,7),6-(6,6),29-(7,7,7)]
   830 -4.59067283684 -4.59067283684 -4.59067283684    7[6-(1,6),6-(1,7)]
   831  1.31618812154  1.31618812154  1.31618812154    7[6-(1,7),6-(6,6),29-(7,7,7)]
   832  3.54870949876  3.54870949876  3.54870949876    7[6-(1,6),6-(1,7),29-(7,7,7)]
   833 -10.5408129696 -10.5408129696 -10.5408129696    7[7-(6),29-(7,7,7)]
   834 -11.5609662389 -11.5609662389 -11.5609662389    7[6-(1,6),7-(29)]
   835 -6.07178139116 -6.07178139116 -6.07178139116    7[6-(1,7),6-(6,6),29-(7,7,7)]
   836  -5.1706273794  -5.1706273794  -5.1706273794    7[6-(1,6),6-(1,7)]
   837  2.72300674288  2.72300674288  2.72300674288    7[6-(1,7),6-(6,6),29-(7,7,7)]
   838  1.94162314196  1.94162314196  1.94162314196    7[6-(1,6),6-(1,7),29-(7,7,7)]
   839  2.14314672372  2.14314672372  2.14314672372    7[7-(6),29-(7,7,7)]
   840  1.83807267048  1.83807267048  1.83807267048    7[6-(1,6),7-(29)]
   841  10.8598687579  10.8598687579  10.8598687579    7[6-(1,7),6-(6,6),29-(7,7,7)]
   842  10.9944798543  10.9944798543  10.9944798543    7[6-(1,6),6-(1,7)]
   843  10.2146984014  10.2146984014  10.2146984014    7[6-(1,7),6-(6,6),29-(7,7,7)]
   844  9.63564095219  9.63564095219  9.63564095219    7[6-(1,6),6-(1,7),29-(7,7,7)]
   845  12.3169467027  12.3169467027  12.3169467027    7[7-(6),29-(7,7,7)]
   846  13.5124912699  13.5124912699  13.5124912699    7[6-(1,6),7-(29)]
   847  7.55887676851  7.55887676851  7.55887676851    7[6-(1,7),6-(6,6),29-(7,7,7)]
   848  8.66592835023  8.66592835023  8.66592835023    7[6-(1,6),6-(1,7)]
   849  5.54373732446  5.54373732446  5.54373732446    7[6-(1,7),6-(6,6),29-(7,7,7)]
   850  4.67168070624  4.67168070624  4.67168070624    7[6-(1,6),6-(1,7),29-(7,7,7)]
   851  5.97984981061  5.97984981061  5.97984981061    7[7-(6),29-(7,7,7)]
   852  6.10951091427  6.10951091427  6.10951091427    7[6-(1,6),7-(29)]
   853  3.82667834185  3.82667834185  3.82667834185    7[6-(1,7),6-(6,6),29-(7,7,7)]
   854  4.72785890239  4.72785890239  4.72785890239    7[6-(1,6),6-(1,7)]
   855 -7.17549843486 -7.17549843486 -7.17549843486    7[6-(1,7),6-(6,6),29-(7,7,7)]
   856  -7.9569073975  -7.9569073975  -7.9569073975    7[6-(1,6),6-(1,7),29-(7,7,7)]
   857 -7.75533889177 -7.75533889177 -7.75533889177    7[7-(6),29-(7,7,7)]
   858 -8.06040355202 -8.06040355202 -8.06040355202    7[6-(1,6),7-(29)]
   859 -12.3463181182 -12.3463181182 -12.3463181182    7[6-(1,7),6-(6,6),29-(7,7,7)]
   860 -14.4891613569 -14.4891613569 -14.4891613569    7[6-(1,6),6-(1,7)]
   861 -8.58229039098 -8.58229039098 -8.58229039098    7[6-(1,7),6-(6,6),29-(7,7,7)]
   862 -6.34976736094 -6.34976736094 -6.34976736094    7[6-(1,6),6-(1,7),29-(7,7,7)]
   863-0.642351871573-0.642351871573-0.642351871573    7[7-(6),29-(7,7,7)]
   864 -1.66249288216 -1.66249288216 -1.66249288216    7[6-(1,6),7-(29)]
   865  12.4000141398  12.4000141398  12.4000141398    7[6-(1,7),6-(6,6),29-(7,7,7)]
   866  10.2571771632  10.2571771632  10.2571771632    7[6-(1,6),6-(1,7)]
   867  16.1640381215  16.1640381215  16.1640381215    7[6-(1,7),6-(6,6),29-(7,7,7)]
   868  18.3965594988  18.3965594988  18.3965594988    7[6-(1,6),6-(1,7),29-(7,7,7)]
   869  4.30703703045  4.30703703045  4.30703703045    7[7-(6),29-(7,7,7)]
   870  3.28688376111  3.28688376111  3.28688376111    7[6-(1,6),7-(29)]
   871  8.77606860884  8.77606860884  8.77606860884    7[6-(1,7),6-(6,6),29-(7,7,7)]
   872   9.6772226206   9.6772226206   9.6772226206    7[6-(1,6),6-(1,7)]
   873  17.5708567429  17.5708567429  17.5708567429    7[6-(1,7),6-(6,6),29-(7,7,7)]
   874   16.789473142   16.789473142   16.789473142    7[6-(1,6),6-(1,7),29-(7,7,7)]
   875  16.9909967237  16.9909967237  16.9909967237    7[7-(6),29-(7,7,7)]
   876  16.6859226705  16.6859226705  16.6859226705    7[6-(1,6),7-(29)]
   877  12.5080827854  12.5080827854  12.5080827854    7[6-(1,7),6-(6,6),29-(7,7,7)]
   878  13.6151281052  13.6151281052  13.6151281052    7[6-(1,6),6-(1,7)]
   879  10.4929470869  10.4929470869  10.4929470869    7[6-(1,7),6-(6,6),29-(7,7,7)]
   880  9.62089212155  9.62089212155  9.62089212155    7[6-(1,6),6-(1,7),29-(7,7,7)]
   881  10.9290814836  10.9290814836  10.9290814836    7[7-(6),29-(7,7,7)]
   882   11.058754846   11.058754846   11.058754846    7[6-(1,6),7-(29)]
   883  15.8090990659  15.8090990659  15.8090990659    7[6-(1,7),6-(6,6),29-(7,7,7)]
   884  15.9437367111  15.9437367111  15.9437367111    7[6-(1,6),6-(1,7)]
   885  15.1638814986  15.1638814986  15.1638814986    7[6-(1,7),6-(6,6),29-(7,7,7)]
   886  14.5847986877  14.5847986877  14.5847986877    7[6-(1,6),6-(1,7),29-(7,7,7)]
   887  17.2661493622  17.2661493622  17.2661493622    7[7-(6),29-(7,7,7)]
   888  18.4617033224  18.4617033224  18.4617033224    7[6-(1,6),7-(29)]
   889  2.50153188177  2.50153188177  2.50153188177    7[6-(1,7),6-(6,6),29-(7,7,7)]
   890  0.35868864309  0.35868864309  0.35868864309    7[6-(1,6),6-(1,7)]
   891  6.26555960902  6.26555960902  6.26555960902    7[6-(1,7),6-(6,6),29-(7,7,7)]
   892  8.49808263906  8.49808263906  8.49808263906    7[6-(1,6),6-(1,7),29-(7,7,7)]
   893  14.2054981284  14.2054981284  14.2054981284    7[7-(6),29-(7,7,7)]
   894  13.1853571178  13.1853571178  13.1853571178    7[6-(1,6),7-(29)]
   895  18.6745283419  18.6745283419  18.6745283419    7[6-(1,7),6-(6,6),29-(7,7,7)]
   896  19.5757089024  19.5757089024  19.5757089024    7[6-(1,6),6-(1,7)]
   897  7.67235156514  7.67235156514  7.67235156514    7[6-(1,7),6-(6,6),29-(7,7,7)]
   898   6.8909426025   6.8909426025   6.8909426025    7[6-(1,6),6-(1,7),29-(7,7,7)]
   899  7.09251110823  7.09251110823  7.09251110823    7[7-(6),29-(7,7,7)]
   900  6.78744644798  6.78744644798  6.78744644798    7[6-(1,6),7-(29)]
   901 -7.28897323149 -7.28897323149 -7.28897323149    7[6-(1,7),6-(6,6),29-(7,7,7)]
   902 -6.18192164977 -6.18192164977 -6.18192164977    7[6-(1,6),6-(1,7)]
   903 -9.30411267554 -9.30411267554 -9.30411267554    7[6-(1,7),6-(6,6),29-(7,7,7)]
   904 -10.1761692938 -10.1761692938 -10.1761692938    7[6-(1,6),6-(1,7),29-(7,7,7)]
   905 -8.86800018939 -8.86800018939 -8.86800018939    7[7-(6),29-(7,7,7)]
   906 -8.73833908573 -8.73833908573 -8.73833908573    7[6-(1,6),7-(29)]
   907 -3.98798124214 -3.98798124214 -3.98798124214    7[6-(1,7),6-(6,6),29-(7,7,7)]
   908 -3.85337014571 -3.85337014571 -3.85337014571    7[6-(1,6),6-(1,7)]
   909 -4.63315159861 -4.63315159861 -4.63315159861    7[6-(1,7),6-(6,6),29-(7,7,7)]
   910 -5.21220904781 -5.21220904781 -5.21220904781    7[6-(1,6),6-(1,7),29-(7,7,7)]
   911 -2.53090329727 -2.53090329727 -2.53090329727    7[7-(6),29-(7,7,7)]
   912  -1.3353587301  -1.3353587301  -1.3353587301    7[6-(1,6),7-(29)]
   913  22.2985808184  22.2985808184  22.2985808184    7[6-(1,7),6-(6,6),29-(7,7,7)]
   914  20.1557358978  20.1557358978  20.1557358978    7[6-(1,6),6-(1,7)]
   915 -3.63308400856 -3.63308400856 -3.63308400856    7[6-(1,7),6-(6,6),29-(7,7,7)]
   916 -1.40056023782 -1.40056023782 -1.40056023782    7[6-(1,6),6-(1,7),29-(7,7,7)]
   917 -5.59161263888 -5.59161263888 -5.59161263888    7[7-(6),29-(7,7,7)]
   918 -6.61175720095 -6.61175720095 -6.61175720095    7[6-(1,6),7-(29)]
   919 -1.12265979469 -1.12265979469 -1.12265979469    7[6-(1,7),6-(6,6),29-(7,7,7)]
   920-0.221497838994-0.221497838994-0.221497838994    7[6-(1,6),6-(1,7)]
   921 -2.22634170202 -2.22634170202 -2.22634170202    7[6-(1,7),6-(6,6),29-(7,7,7)]
   922 -3.00772769647 -3.00772769647 -3.00772769647    7[6-(1,6),6-(1,7),29-(7,7,7)]
   923   26.889484668   26.889484668   26.889484668    7[7-(6),29-(7,7,7)]
   924  26.5844019075  26.5844019075  26.5844019075    7[6-(1,6),7-(29)]
   925  2.60959433006  2.60959433006  2.60959433006    7[6-(1,7),6-(6,6),29-(7,7,7)]
   926  3.71666451662  3.71666451662  3.71666451662    7[6-(1,6),6-(1,7)]
   927  0.59441886661  0.59441886661  0.59441886661    7[6-(1,7),6-(6,6),29-(7,7,7)]
   928-0.277660719789-0.277660719789-0.277660719789    7[6-(1,6),6-(1,7),29-(7,7,7)]
   929   1.0305645258   1.0305645258   1.0305645258    7[7-(6),29-(7,7,7)]
   930  1.16024372972  1.16024372972  1.16024372972    7[6-(1,6),7-(29)]
   931  5.91050809626  5.91050809626  5.91050809626    7[6-(1,7),6-(6,6),29-(7,7,7)]
   932  6.04512087463  6.04512087463  6.04512087463    7[6-(1,6),6-(1,7)]
   933  5.26533029397  5.26533029397  5.26533029397    7[6-(1,7),6-(6,6),29-(7,7,7)]
   934  4.68627210407  4.68627210407  4.68627210407    7[6-(1,6),6-(1,7),29-(7,7,7)]
   935  7.36758689503  7.36758689503  7.36758689503    7[7-(6),29-(7,7,7)]
   936  8.56313501369  8.56313501369  8.56313501369    7[6-(1,6),7-(29)]
   937 -3.82640790531 -3.82640790531 -3.82640790531    7[6-(1,7),6-(6,6),29-(7,7,7)]
   938 -4.72756986101 -4.72756986101 -4.72756986101    7[6-(1,6),6-(1,7)]
   939 -2.72272599798 -2.72272599798 -2.72272599798    7[6-(1,7),6-(6,6),29-(7,7,7)]
   940 -1.94134000354 -1.94134000354 -1.94134000354    7[6-(1,6),6-(1,7),29-(7,7,7)]
   941 -2.14285236805 -2.14285236805 -2.14285236805    7[7-(6),29-(7,7,7)]
   942 -1.83776960754 -1.83776960754 -1.83776960754    7[6-(1,6),7-(29)]
   943  2.44805148162  2.44805148162  2.44805148162    7[6-(1,7),6-(6,6),29-(7,7,7)]
   944  4.59089640225  4.59089640225  4.59089640225    7[6-(1,6),6-(1,7)]
   945 -1.31598369144 -1.31598369144 -1.31598369144    7[6-(1,7),6-(6,6),29-(7,7,7)]
   946 -3.54850746218 -3.54850746218 -3.54850746218    7[6-(1,6),6-(1,7),29-(7,7,7)]
   947 0.642544938877 0.642544938877 0.642544938877    7[7-(6),29-(7,7,7)]
   948  1.66268950095  1.66268950095  1.66268950095    7[6-(1,6),7-(29)]
   949 -10.8595757963 -10.8595757963 -10.8595757963    7[6-(1,7),6-(6,6),29-(7,7,7)]
   950 -10.9941885746 -10.9941885746 -10.9941885746    7[6-(1,6),6-(1,7)]
   951  -10.214397994  -10.214397994  -10.214397994    7[6-(1,7),6-(6,6),29-(7,7,7)]
   952 -9.63533980407 -9.63533980407 -9.63533980407    7[6-(1,6),6-(1,7),29-(7,7,7)]
   953   17.379045405   17.379045405   17.379045405    7[7-(6),29-(7,7,7)]
   954  16.1834972863  16.1834972863  16.1834972863    7[6-(1,6),7-(29)]
   955  22.1370379699  22.1370379699  22.1370379699    7[6-(1,7),6-(6,6),29-(7,7,7)]
   956  21.0299677834  21.0299677834  21.0299677834    7[6-(1,6),6-(1,7)]
   957 -5.54348656661 -5.54348656661 -5.54348656661    7[6-(1,7),6-(6,6),29-(7,7,7)]
   958 -4.67140698021 -4.67140698021 -4.67140698021    7[6-(1,6),6-(1,7),29-(7,7,7)]
   959  -5.9796322258  -5.9796322258  -5.9796322258    7[7-(6),29-(7,7,7)]
   960 -6.10931142972 -6.10931142972 -6.10931142972    7[6-(1,6),7-(29)]
   961  12.2385495146  12.2385495146  12.2385495146    7[6-(1,7),6-(6,6),29-(7,7,7)]
   962  11.1315041948  11.1315041948  11.1315041948    7[6-(1,6),6-(1,7)]
   963  14.2536852131  14.2536852131  14.2536852131    7[6-(1,7),6-(6,6),29-(7,7,7)]
   964  15.1257401785  15.1257401785  15.1257401785    7[6-(1,6),6-(1,7),29-(7,7,7)]
   965  13.8175508164  13.8175508164  13.8175508164    7[7-(6),29-(7,7,7)]
   966   13.687877454   13.687877454   13.687877454    7[6-(1,6),7-(29)]
   967  8.93753323412  8.93753323412  8.93753323412    7[6-(1,7),6-(6,6),29-(7,7,7)]
   968  8.80289558892  8.80289558892  8.80289558892    7[6-(1,6),6-(1,7)]
   969  9.58275080135  9.58275080135  9.58275080135    7[6-(1,7),6-(6,6),29-(7,7,7)]
   970  10.1618336123  10.1618336123  10.1618336123    7[6-(1,6),6-(1,7),29-(7,7,7)]
   971  7.48048293776  7.48048293776  7.48048293776    7[7-(6),29-(7,7,7)]
   972  6.28492897759  6.28492897759  6.28492897759    7[6-(1,6),7-(29)]
   973  12.3466181601  12.3466181601  12.3466181601    7[6-(1,7),6-(6,6),29-(7,7,7)]
   974  14.4894551368  14.4894551368  14.4894551368    7[6-(1,6),6-(1,7)]
   975  8.58259417846  8.58259417846  8.58259417846    7[6-(1,7),6-(6,6),29-(7,7,7)]
   976  6.35007280124  6.35007280124  6.35007280124    7[6-(1,6),6-(1,7),29-(7,7,7)]
   977  20.4395952696  20.4395952696  20.4395952696    7[7-(6),29-(7,7,7)]
   978  21.4597485389  21.4597485389  21.4597485389    7[6-(1,6),7-(29)]
   979  15.9705636912  15.9705636912  15.9705636912    7[6-(1,7),6-(6,6),29-(7,7,7)]
   980  15.0694096794  15.0694096794  15.0694096794    7[6-(1,6),6-(1,7)]
   981  7.17577555712  7.17577555712  7.17577555712    7[6-(1,7),6-(6,6),29-(7,7,7)]
   982  7.95715915804  7.95715915804  7.95715915804    7[6-(1,6),6-(1,7),29-(7,7,7)]
   983  7.75563557628  7.75563557628  7.75563557628    7[7-(6),29-(7,7,7)]
   984  8.06070962952  8.06070962952  8.06070962952    7[6-(1,6),7-(29)]
   985-0.961086457862-0.961086457862-0.961086457862    7[6-(1,7),6-(6,6),29-(7,7,7)]
   986 -1.09569755429 -1.09569755429 -1.09569755429    7[6-(1,6),6-(1,7)]
   987-0.315916101388-0.315916101388-0.315916101388    7[6-(1,7),6-(6,6),29-(7,7,7)]
   988 0.263141347806 0.263141347806 0.263141347806    7[6-(1,6),6-(1,7),29-(7,7,7)]
   989 -2.41816440273 -2.41816440273 -2.41816440273    7[7-(6),29-(7,7,7)]
   990  -3.6137089699  -3.6137089699  -3.6137089699    7[6-(1,6),7-(29)]
   991  2.33990553149  2.33990553149  2.33990553149    7[6-(1,7),6-(6,6),29-(7,7,7)]
   992  1.23285394977  1.23285394977  1.23285394977    7[6-(1,6),6-(1,7)]
   993  4.35504497554  4.35504497554  4.35504497554    7[6-(1,7),6-(6,6),29-(7,7,7)]
   994  5.22710159376  5.22710159376  5.22710159376    7[6-(1,6),6-(1,7),29-(7,7,7)]
   995  3.91893248939  3.91893248939  3.91893248939    7[7-(6),29-(7,7,7)]
   996  3.78927138573  3.78927138573  3.78927138573    7[6-(1,6),7-(29)]
   997  6.07210395815  6.07210395815  6.07210395815    7[6-(1,7),6-(6,6),29-(7,7,7)]
   998  5.17092339761  5.17092339761  5.17092339761    7[6-(1,6),6-(1,7)]
   999  17.0742807349  17.0742807349  17.0742807349    7[6-(1,7),6-(6,6),29-(7,7,7)]
  1000  17.8556896975  17.8556896975  17.8556896975    7[6-(1,6),6-(1,7),29-(7,7,7)]
  1001  17.6541211918  17.6541211918  17.6541211918    7[7-(6),29-(7,7,7)]
  1002   17.959185852   17.959185852   17.959185852    7[6-(1,6),7-(29)]
  1003  22.2451004182  22.2451004182  22.2451004182    7[6-(1,7),6-(6,6),29-(7,7,7)]
  1004  24.3879436569  24.3879436569  24.3879436569    7[6-(1,6),6-(1,7)]
  1005   18.481072691   18.481072691   18.481072691    7[6-(1,7),6-(6,6),29-(7,7,7)]
  1006  16.2485496609  16.2485496609  16.2485496609    7[6-(1,6),6-(1,7),29-(7,7,7)]
  1007  10.5411341716  10.5411341716  10.5411341716    7[29-(7,7,7)]
