# Supplementary material for: A collection of forcefield precursors for metal–organic frameworks
Source: RSC Adv. 2019 Nov 13;9(63):36492–507. doi: 10.1039/c9ra07327b (PMC9075174; doi:10.1039/c9ra07327b)
Supplement: RA-009-C9RA07327B-s3306 [file RA-009-C9RA07327B-s3306.txt]

YAPMAF_clean

29.3162    0.00000000    0.00000000
-9.77196023    27.63961605    0.00000000
-9.77196023    -13.81958225    23.93674001

     1  8.06067833444  8.06067833444  8.06067833444    28[7-(6,6),7-(6,6),7-(6,6),7-(6,6),7-(6,7)]
     2  11.1725767934  11.1725767934  11.1725767934    28[7-(6,6),7-(6,6),7-(6,6),7-(6,6),7-(6,7)]
     3  4.41769664411  4.41769664411  4.41769664411    28[7-(6,6),7-(6,6),7-(6,6),7-(6,6),7-(6,7)]
     4   15.437847078   15.437847078   15.437847078    28[7-(6,6),7-(6,6),7-(6,6),7-(6,6),7-(6,7)]
     5 -1.71132687995 -1.71132687995 -1.71132687995    28[7-(6,6),7-(6,6),7-(6,6),7-(6,6),7-(6,7)]
     6 -8.37161290877 -8.37161290877 -8.37161290877    28[7-(6,6),7-(6,6),7-(6,6),7-(6,6),7-(6,7)]
     7 -5.35437825649 -5.35437825649 -5.35437825649    28[7-(6,6),7-(6,6),7-(6,6),7-(6,6),7-(6,7)]
     8 -4.10628310478 -4.10628310478 -4.10628310478    28[7-(6,6),7-(6,6),7-(6,6),7-(6,6),7-(6,7)]
     9  17.8327285875  17.8327285875  17.8327285875    28[7-(6,6),7-(6,6),7-(6,6),7-(6,6),7-(6,7)]
    10  1.40036688535  1.40036688535  1.40036688535    28[7-(6,6),7-(6,6),7-(6,6),7-(6,6),7-(6,7)]
    11  14.1896822944  14.1896822944  14.1896822944    28[7-(6,6),7-(6,6),7-(6,6),7-(6,6),7-(6,7)]
    12  5.66570177276  5.66570177276  5.66570177276    28[7-(6,6),7-(6,6),7-(6,6),7-(6,6),7-(6,7)]
    13 -6.28618734535 -6.28618734535 -6.28618734535    28[7-(6,6),7-(6,6),7-(6,6),7-(6,6),7-(6,7)]
    14  6.59765095249  6.59765095249  6.59765095249    28[7-(6,6),7-(6,6),7-(6,6),7-(6,6),7-(6,7)]
    15 -10.5515222328 -10.5515222328 -10.5515222328    28[7-(6,6),7-(6,6),7-(6,6),7-(6,6),7-(6,7)]
    16  10.2406972456  10.2406972456  10.2406972456    28[7-(6,6),7-(6,6),7-(6,6),7-(6,6),7-(6,7)]
    17  20.0126828959  20.0126828959  20.0126828959    28[7-(6,6),7-(6,6),7-(6,6),7-(6,6),7-(6,7)]
    18  8.99253246197  8.99253246197  8.99253246197    28[7-(6,6),7-(6,6),7-(6,6),7-(6,6),7-(6,7)]
    19  16.3697012056  16.3697012056  16.3697012056    28[7-(6,6),7-(6,6),7-(6,6),7-(6,6),7-(6,7)]
    20  13.2578027466  13.2578027466  13.2578027466    28[7-(6,6),7-(6,6),7-(6,6),7-(6,6),7-(6,7)]
    21-0.779537355218-0.779537355218-0.779537355218    28[7-(6,6),7-(6,6),7-(6,6),7-(6,6),7-(6,7)]
    22 0.468557796495 0.468557796495 0.468557796495    28[7-(6,6),7-(6,6),7-(6,6),7-(6,6),7-(6,7)]
    23  3.48579244877  3.48579244877  3.48579244877    28[7-(6,6),7-(6,6),7-(6,6),7-(6,6),7-(6,7)]
    24 -3.17449358005 -3.17449358005 -3.17449358005    28[7-(6,6),7-(6,6),7-(6,6),7-(6,6),7-(6,7)]
    25  1.71160120556  1.71160120556  1.71160120556    28[7-(6,6),7-(6,6),7-(6,6),7-(6,6),7-(6,7)]
    26 -1.40029725342 -1.40029725342 -1.40029725342    28[7-(6,6),7-(6,6),7-(6,6),7-(6,6),7-(6,7)]
    27  5.35458289589  5.35458289589  5.35458289589    28[7-(6,6),7-(6,6),7-(6,6),7-(6,6),7-(6,7)]
    28 -5.66556753803 -5.66556753803 -5.66556753803    28[7-(6,6),7-(6,6),7-(6,6),7-(6,6),7-(6,7)]
    29    11.48360642    11.48360642    11.48360642    28[7-(6,6),7-(6,6),7-(6,6),7-(6,6),7-(6,7)]
    30  18.1438924488  18.1438924488  18.1438924488    28[7-(6,6),7-(6,6),7-(6,6),7-(6,6),7-(6,7)]
    31  15.1266577965  15.1266577965  15.1266577965    28[7-(6,6),7-(6,6),7-(6,6),7-(6,6),7-(6,7)]
    32  13.8785626448  13.8785626448  13.8785626448    28[7-(6,6),7-(6,6),7-(6,6),7-(6,6),7-(6,7)]
    33 -8.06044904751 -8.06044904751 -8.06044904751    28[7-(6,6),7-(6,6),7-(6,6),7-(6,6),7-(6,7)]
    34  8.37191265465  8.37191265465  8.37191265465    28[7-(6,6),7-(6,6),7-(6,6),7-(6,6),7-(6,7)]
    35 -4.41740275438 -4.41740275438 -4.41740275438    28[7-(6,6),7-(6,6),7-(6,6),7-(6,6),7-(6,7)]
    36  4.10657776724  4.10657776724  4.10657776724    28[7-(6,6),7-(6,6),7-(6,6),7-(6,6),7-(6,7)]
    37  16.0584668854  16.0584668854  16.0584668854    28[7-(6,6),7-(6,6),7-(6,6),7-(6,6),7-(6,7)]
    38  3.17462858751  3.17462858751  3.17462858751    28[7-(6,6),7-(6,6),7-(6,6),7-(6,6),7-(6,7)]
    39  20.3238017728  20.3238017728  20.3238017728    28[7-(6,6),7-(6,6),7-(6,6),7-(6,6),7-(6,7)]
    40-0.468417705618-0.468417705618-0.468417705618    28[7-(6,6),7-(6,6),7-(6,6),7-(6,6),7-(6,7)]
    41 -10.2404033559 -10.2404033559 -10.2404033559    28[7-(6,6),7-(6,6),7-(6,6),7-(6,6),7-(6,7)]
    42 0.779747078026 0.779747078026 0.779747078026    28[7-(6,6),7-(6,6),7-(6,6),7-(6,6),7-(6,7)]
    43 -6.59742166556 -6.59742166556 -6.59742166556    28[7-(6,6),7-(6,6),7-(6,6),7-(6,6),7-(6,7)]
    44 -3.48552320658 -3.48552320658 -3.48552320658    28[7-(6,6),7-(6,6),7-(6,6),7-(6,6),7-(6,7)]
    45  10.5518168952  10.5518168952  10.5518168952    28[7-(6,6),7-(6,6),7-(6,6),7-(6,6),7-(6,7)]
    46  9.30372174351  9.30372174351  9.30372174351    28[7-(6,6),7-(6,6),7-(6,6),7-(6,6),7-(6,7)]
    47  6.28648709123  6.28648709123  6.28648709123    28[7-(6,6),7-(6,6),7-(6,6),7-(6,6),7-(6,7)]
    48    12.94677312    12.94677312    12.94677312    28[7-(6),7-(6,6),7-(6,6),7-(6,6),7-(6,6)]
    49  9.11354369696  9.11354369696  9.11354369696    1[6-(7,7)]
    50  6.10370816523  6.10370816523  6.10370816523    1[6-(7,7)]
    51  6.43984938785  6.43984938785  6.43984938785    1[6-(6,7)]
    52  10.8471119212  10.8471119212  10.8471119212    1[6-(6,7)]
    53  7.21771913523  7.21771913523  7.21771913523    1[6-(6,7)]
    54   9.9089718081   9.9089718081   9.9089718081    1[6-(6,7)]
    55  11.2908022779  11.2908022779  11.2908022779    1[6-(7,7)]
    56  9.47711943441  9.47711943441  9.47711943441    1[6-(7,7)]
    57   10.911686335   10.911686335   10.911686335    1[6-(6,7)]
    58  -15.533501308  -15.533501308  -15.533501308    1[6-(6,7)]
    59 -16.4852783242 -16.4852783242 -16.4852783242    1[6-(6,7)]
    60  -15.697656318  -15.697656318  -15.697656318    1[6-(6,7)]
    61  6.40083348747  6.40083348747  6.40083348747    1[6-(7,7)]
    62  5.44709719384  5.44709719384  5.44709719384    1[6-(7,7)]
    63  1.60081050853  1.60081050853  1.60081050853    1[6-(6,7)]
    64  3.19362958459  3.19362958459  3.19362958459    1[6-(6,7)]
    65 0.783852281604 0.783852281604 0.783852281604    1[6-(6,7)]
    66  1.32521686669  1.32521686669  1.32521686669    1[6-(6,7)]
    67  12.2836193877  12.2836193877  12.2836193877    1[6-(7,7)]
    68 -11.2553259435 -11.2553259435 -11.2553259435    1[6-(7,7)]
    69 -9.17974738134 -9.17974738134 -9.17974738134    1[6-(6,7)]
    70  11.2653586523  11.2653586523  11.2653586523    1[6-(6,7)]
    71 -11.0598942427 -11.0598942427 -11.0598942427    1[6-(6,7)]
    72  14.2360664932  14.2360664932  14.2360664932    1[6-(6,7)]
    73-0.658488250069-0.658488250069-0.658488250069    1[6-(7,7)]
    74 -3.66826177179 -3.66826177179 -3.66826177179    1[6-(7,7)]
    75 -3.33211531249 -3.33211531249 -3.33211531249    1[6-(6,7)]
    76  1.07505130012  1.07505130012  1.07505130012    1[6-(6,7)]
    77 -2.55427660204 -2.55427660204 -2.55427660204    1[6-(6,7)]
    78 0.136936795701 0.136936795701 0.136936795701    1[6-(6,7)]
    79 -8.25337982469 -8.25337982469 -8.25337982469    1[6-(7,7)]
    80-0.295085642493-0.295085642493-0.295085642493    1[6-(7,7)]
    81  1.13944709188  1.13944709188  1.13944709188    1[6-(6,7)]
    82 -5.76152377143 -5.76152377143 -5.76152377143    1[6-(6,7)]
    83  3.05866940491  3.05866940491  3.05866940491    1[6-(6,7)]
    84 -5.92568638095 -5.92568638095 -5.92568638095    1[6-(6,7)]
    85 -3.37121468051 -3.37121468051 -3.37121468051    1[6-(7,7)]
    86 -4.32501298413 -4.32501298413 -4.32501298413    1[6-(7,7)]
    87 -8.17130490613 -8.17130490613 -8.17130490613    1[6-(6,7)]
    88 -6.57838990935 -6.57838990935 -6.57838990935    1[6-(6,7)]
    89 -8.98823209612 -8.98823209612 -8.98823209612    1[6-(6,7)]
    90  -8.4468282359  -8.4468282359  -8.4468282359    1[6-(6,7)]
    91 -7.26051839474 -7.26051839474 -7.26051839474    1[6-(7,7)]
    92 -1.48328052158 -1.48328052158 -1.48328052158    1[6-(7,7)]
    93  0.59233220674  0.59233220674  0.59233220674    1[6-(6,7)]
    94  1.49322146066  1.49322146066  1.49322146066    1[6-(6,7)]
    95  8.48415860326  8.48415860326  8.48415860326    1[6-(6,7)]
    96  4.46393690116  4.46393690116  4.46393690116    1[6-(6,7)]
    97  18.8855519831  18.8855519831  18.8855519831    1[6-(7,7)]
    98  15.8757714366  15.8757714366  15.8757714366    1[6-(7,7)]
    99  16.2119610346  16.2119610346  16.2119610346    1[6-(6,7)]
   100  20.6191380887  20.6191380887  20.6191380887    1[6-(6,7)]
   101  16.9898220968  16.9898220968  16.9898220968    1[6-(6,7)]
   102  19.6810375062  19.6810375062  19.6810375062    1[6-(6,7)]
   103  1.51863433677  1.51863433677  1.51863433677    1[6-(7,7)]
   104 -10.0670637219 -10.0670637219 -10.0670637219    1[6-(7,7)]
   105 -8.63254519684 -8.63254519684 -8.63254519684    1[6-(6,7)]
   106  4.01051286946  4.01051286946  4.01051286946    1[6-(6,7)]
   107 -6.71330117074 -6.71330117074 -6.71330117074    1[6-(6,7)]
   108  3.84631832893  3.84631832893  3.84631832893    1[6-(6,7)]
   109   16.172811503   16.172811503   16.172811503    1[6-(7,7)]
   110  15.2190849803  15.2190849803  15.2190849803    1[6-(7,7)]
   111  11.3728072676  11.3728072676  11.3728072676    1[6-(6,7)]
   112  12.9656137948  12.9656137948  12.9656137948    1[6-(6,7)]
   113  10.5558583645  10.5558583645  10.5558583645    1[6-(6,7)]
   114  11.0972073992  11.0972073992  11.0972073992    1[6-(6,7)]
   115  2.51148171708  2.51148171708  2.51148171708    1[6-(7,7)]
   116  8.28872661506  8.28872661506  8.28872661506    1[6-(7,7)]
   117  10.3642962046  10.3642962046  10.3642962046    1[6-(6,7)]
   118 -8.27874544292 -8.27874544292 -8.27874544292    1[6-(6,7)]
   119 -1.28782021059 -1.28782021059 -1.28782021059    1[6-(6,7)]
   120 -5.30804392434 -5.30804392434 -5.30804392434    1[6-(6,7)]
   121 -6.40445479677 -6.40445479677 -6.40445479677    1[6-(7,7)]
   122  5.18124326192  5.18124326192  5.18124326192    1[6-(7,7)]
   123  3.74672473684  3.74672473684  3.74672473684    1[6-(6,7)]
   124 -8.89633332946 -8.89633332946 -8.89633332946    1[6-(6,7)]
   125  1.82748071074  1.82748071074  1.82748071074    1[6-(6,7)]
   126 -8.73213878893 -8.73213878893 -8.73213878893    1[6-(6,7)]
   127  5.54482755689  5.54482755689  5.54482755689    1[6-(7,7)]
   128  8.55460810343  8.55460810343  8.55460810343    1[6-(7,7)]
   129  8.21841850535  8.21841850535  8.21841850535    1[6-(6,7)]
   130   3.8112414513   3.8112414513   3.8112414513    1[6-(6,7)]
   131   7.4405574432   7.4405574432   7.4405574432    1[6-(6,7)]
   132   4.7493420338   4.7493420338   4.7493420338    1[6-(6,7)]
   133 -7.39730217708 -7.39730217708 -7.39730217708    1[6-(7,7)]
   134 -13.1745470751 -13.1745470751 -13.1745470751    1[6-(7,7)]
   135 -15.2501166646 -15.2501166646 -15.2501166646    1[6-(6,7)]
   136  3.39292498292  3.39292498292  3.39292498292    1[6-(6,7)]
   137 -3.59800024941 -3.59800024941 -3.59800024941    1[6-(6,7)]
   138 0.422223464338 0.422223464338 0.422223464338    1[6-(6,7)]
   139  8.25756803696  8.25756803696  8.25756803696    1[6-(7,7)]
   140  9.21129455971  9.21129455971  9.21129455971    1[6-(7,7)]
   141  13.0575722724  13.0575722724  13.0575722724    1[6-(6,7)]
   142  11.4647657452  11.4647657452  11.4647657452    1[6-(6,7)]
   143  13.8745211755  13.8745211755  13.8745211755    1[6-(6,7)]
   144  13.3331721408  13.3331721408  13.3331721408    1[6-(6,7)]
   145  18.0295460525  18.0295460525  18.0295460525    1[6-(7,7)]
   146  18.9832823462  18.9832823462  18.9832823462    1[6-(7,7)]
   147  22.8295690315  22.8295690315  22.8295690315    1[6-(6,7)]
   148 -8.07945004459 -8.07945004459 -8.07945004459    1[6-(6,7)]
   149  -5.6696727416  -5.6696727416  -5.6696727416    1[6-(6,7)]
   150 -6.21103732669 -6.21103732669 -6.21103732669    1[6-(6,7)]
   151  12.1467601523  12.1467601523  12.1467601523    1[6-(7,7)]
   152  6.36950548348  6.36950548348  6.36950548348    1[6-(7,7)]
   153  4.29392692134  4.29392692134  4.29392692134    1[6-(6,7)]
   154  13.1650208877  13.1650208877  13.1650208877    1[6-(6,7)]
   155  6.17407378267  6.17407378267  6.17407378267    1[6-(6,7)]
   156  10.1943130468  10.1943130468  10.1943130468    1[6-(6,7)]
   157   15.316835843   15.316835843   15.316835843    1[6-(7,7)]
   158 -10.9895286252 -10.9895286252 -10.9895286252    1[6-(7,7)]
   159 -11.3256698478 -11.3256698478 -11.3256698478    1[6-(6,7)]
   160  13.5832676188  13.5832676188  13.5832676188    1[6-(6,7)]
   161 -12.1035395952 -12.1035395952 -12.1035395952    1[6-(6,7)]
   162  14.5214077319  14.5214077319  14.5214077319    1[6-(6,7)]
   163  13.1395772621  13.1395772621  13.1395772621    1[6-(7,7)]
   164  14.9532601056  14.9532601056  14.9532601056    1[6-(7,7)]
   165   13.518693205   13.518693205   13.518693205    1[6-(6,7)]
   166   10.647680848   10.647680848   10.647680848    1[6-(6,7)]
   167  11.5994578642  11.5994578642  11.5994578642    1[6-(6,7)]
   168   10.811835858   10.811835858   10.811835858    1[6-(6,7)]
   169  2.37469793473  2.37469793473  2.37469793473    1[6-(7,7)]
   170 -3.40253993842 -3.40253993842 -3.40253993842    1[6-(7,7)]
   171 -5.47815266674 -5.47815266674 -5.47815266674    1[6-(6,7)]
   172 -6.37904192066 -6.37904192066 -6.37904192066    1[6-(6,7)]
   173 -13.3699790633 -13.3699790633 -13.3699790633    1[6-(6,7)]
   174 -9.34975736116 -9.34975736116 -9.34975736116    1[6-(6,7)]
   175  -1.5146057795  -1.5146057795  -1.5146057795    1[6-(7,7)]
   176-0.560807475865-0.560807475865-0.560807475865    1[6-(7,7)]
   177  3.28548444613  3.28548444613  3.28548444613    1[6-(6,7)]
   178  1.69256944935  1.69256944935  1.69256944935    1[6-(6,7)]
   179  4.10241163612  4.10241163612  4.10241163612    1[6-(6,7)]
   180   3.5610077759   3.5610077759   3.5610077759    1[6-(6,7)]
   181  3.36755936469  3.36755936469  3.36755936469    1[6-(7,7)]
   182 -4.59073481751 -4.59073481751 -4.59073481751    1[6-(7,7)]
   183 -6.02526755188 -6.02526755188 -6.02526755188    1[6-(6,7)]
   184 0.875703311427 0.875703311427 0.875703311427    1[6-(6,7)]
   185 -7.94448986491 -7.94448986491 -7.94448986491    1[6-(6,7)]
   186  1.03986592095  1.03986592095  1.03986592095    1[6-(6,7)]
   187 -4.22733220993 -4.22733220993 -4.22733220993    1[6-(7,7)]
   188 -1.21755868821 -1.21755868821 -1.21755868821    1[6-(7,7)]
   189 -1.55370514751 -1.55370514751 -1.55370514751    1[6-(6,7)]
   190 -5.96087176012 -5.96087176012 -5.96087176012    1[6-(6,7)]
   191 -2.33154385796 -2.33154385796 -2.33154385796    1[6-(6,7)]
   192  -5.0227572557  -5.0227572557  -5.0227572557    1[6-(6,7)]
   193 0.658735843043 0.658735843043 0.658735843043    1[6-(7,7)]
   194  3.66857137477  3.66857137477  3.66857137477    1[6-(7,7)]
   195  3.33243015215  3.33243015215  3.33243015215    1[6-(6,7)]
   196 -1.07483238118 -1.07483238118 -1.07483238118    1[6-(6,7)]
   197  2.55456040477  2.55456040477  2.55456040477    1[6-(6,7)]
   198-0.136692268103-0.136692268103-0.136692268103    1[6-(6,7)]
   199 -1.51852273792 -1.51852273792 -1.51852273792    1[6-(7,7)]
   200 0.295160105585 0.295160105585 0.295160105585    1[6-(7,7)]
   201 -1.13940679496 -1.13940679496 -1.13940679496    1[6-(6,7)]
   202   25.305780848   25.305780848   25.305780848    1[6-(6,7)]
   203  26.2575578642  26.2575578642  26.2575578642    1[6-(6,7)]
   204   25.469935858   25.469935858   25.469935858    1[6-(6,7)]
   205  3.37144605253  3.37144605253  3.37144605253    1[6-(7,7)]
   206  4.32518234616  4.32518234616  4.32518234616    1[6-(7,7)]
   207  8.17146903147  8.17146903147  8.17146903147    1[6-(6,7)]
   208  6.57864995542  6.57864995542  6.57864995542    1[6-(6,7)]
   209   8.9884272584   8.9884272584   8.9884272584    1[6-(6,7)]
   210  8.44706267331  8.44706267331  8.44706267331    1[6-(6,7)]
   211 -2.51133984765 -2.51133984765 -2.51133984765    1[6-(7,7)]
   212  21.0276054835  21.0276054835  21.0276054835    1[6-(7,7)]
   213  18.9520269213  18.9520269213  18.9520269213    1[6-(6,7)]
   214 -1.49307911226 -1.49307911226 -1.49307911226    1[6-(6,7)]
   215  20.8321737827  20.8321737827  20.8321737827    1[6-(6,7)]
   216 -4.46378695318 -4.46378695318 -4.46378695318    1[6-(6,7)]
   217  10.4307677901  10.4307677901  10.4307677901    1[6-(7,7)]
   218  13.4405413118  13.4405413118  13.4405413118    1[6-(7,7)]
   219  13.1043948525  13.1043948525  13.1043948525    1[6-(6,7)]
   220  8.69722823988  8.69722823988  8.69722823988    1[6-(6,7)]
   221   12.326556142   12.326556142   12.326556142    1[6-(6,7)]
   222   9.6353427443   9.6353427443   9.6353427443    1[6-(6,7)]
   223  18.0256593647  18.0256593647  18.0256593647    1[6-(7,7)]
   224  10.0673651825  10.0673651825  10.0673651825    1[6-(7,7)]
   225  8.63283244812  8.63283244812  8.63283244812    1[6-(6,7)]
   226  15.5338033114  15.5338033114  15.5338033114    1[6-(6,7)]
   227  6.71361013509  6.71361013509  6.71361013509    1[6-(6,7)]
   228   15.697965921   15.697965921   15.697965921    1[6-(6,7)]
   229  13.1434942205  13.1434942205  13.1434942205    1[6-(7,7)]
   230  14.0972925241  14.0972925241  14.0972925241    1[6-(7,7)]
   231  17.9435844461  17.9435844461  17.9435844461    1[6-(6,7)]
   232  16.3506694494  16.3506694494  16.3506694494    1[6-(6,7)]
   233  18.7605116361  18.7605116361  18.7605116361    1[6-(6,7)]
   234  18.2191077759  18.2191077759  18.2191077759    1[6-(6,7)]
   235  17.0327979347  17.0327979347  17.0327979347    1[6-(7,7)]
   236  11.2555600616  11.2555600616  11.2555600616    1[6-(7,7)]
   237  9.17994733326  9.17994733326  9.17994733326    1[6-(6,7)]
   238  8.27905807934  8.27905807934  8.27905807934    1[6-(6,7)]
   239  1.28812093674  1.28812093674  1.28812093674    1[6-(6,7)]
   240  5.30834263884  5.30834263884  5.30834263884    1[6-(6,7)]
   241 -9.11327244311 -9.11327244311 -9.11327244311    1[6-(7,7)]
   242 -6.10349189657 -6.10349189657 -6.10349189657    1[6-(7,7)]
   243 -6.43968149465 -6.43968149465 -6.43968149465    1[6-(6,7)]
   244 -10.8468585487 -10.8468585487 -10.8468585487    1[6-(6,7)]
   245  -7.2175425568  -7.2175425568  -7.2175425568    1[6-(6,7)]
   246  -9.9087579662  -9.9087579662  -9.9087579662    1[6-(6,7)]
   247  8.25364520323  8.25364520323  8.25364520323    1[6-(7,7)]
   248  19.8393432619  19.8393432619  19.8393432619    1[6-(7,7)]
   249  18.4048247368  18.4048247368  18.4048247368    1[6-(6,7)]
   250  5.76176667054  5.76176667054  5.76176667054    1[6-(6,7)]
   251  16.4855807107  16.4855807107  16.4855807107    1[6-(6,7)]
   252  5.92596121107  5.92596121107  5.92596121107    1[6-(6,7)]
   253 -6.40053196304 -6.40053196304 -6.40053196304    1[6-(7,7)]
   254 -5.44680544029 -5.44680544029 -5.44680544029    1[6-(7,7)]
   255  -1.6005277276  -1.6005277276  -1.6005277276    1[6-(6,7)]
   256 -3.19333425477 -3.19333425477 -3.19333425477    1[6-(6,7)]
   257 -0.78357882452 -0.78357882452 -0.78357882452    1[6-(6,7)]
   258 -1.32492785921 -1.32492785921 -1.32492785921    1[6-(6,7)]
   259  7.26079782292  7.26079782292  7.26079782292    1[6-(7,7)]
   260  1.48355292494  1.48355292494  1.48355292494    1[6-(7,7)]
   261-0.592016664598-0.592016664598-0.592016664598    1[6-(6,7)]
   262  18.0510249829  18.0510249829  18.0510249829    1[6-(6,7)]
   263  11.0600997506  11.0600997506  11.0600997506    1[6-(6,7)]
   264  15.0803234643  15.0803234643  15.0803234643    1[6-(6,7)]
   265  16.1767343368  16.1767343368  16.1767343368    1[6-(7,7)]
   266  4.59103627808  4.59103627808  4.59103627808    1[6-(7,7)]
   267  6.02555480316  6.02555480316  6.02555480316    1[6-(6,7)]
   268  18.6686128695  18.6686128695  18.6686128695    1[6-(6,7)]
   269  7.94479882926  7.94479882926  7.94479882926    1[6-(6,7)]
   270  18.5044183289  18.5044183289  18.5044183289    1[6-(6,7)]
   271  4.22745198311  4.22745198311  4.22745198311    1[6-(7,7)]
   272  1.21767143657  1.21767143657  1.21767143657    1[6-(7,7)]
   273  1.55386103465  1.55386103465  1.55386103465    1[6-(6,7)]
   274   5.9610380887   5.9610380887   5.9610380887    1[6-(6,7)]
   275   2.3317220968   2.3317220968   2.3317220968    1[6-(6,7)]
   276   5.0229375062   5.0229375062   5.0229375062    1[6-(6,7)]
   277  17.1695817171  17.1695817171  17.1695817171    1[6-(7,7)]
   278  22.9468266151  22.9468266151  22.9468266151    1[6-(7,7)]
   279  25.0223962046  25.0223962046  25.0223962046    1[6-(6,7)]
   280  6.37935455708  6.37935455708  6.37935455708    1[6-(6,7)]
   281  13.3702797894  13.3702797894  13.3702797894    1[6-(6,7)]
   282  9.35005607566  9.35005607566  9.35005607566    1[6-(6,7)]
   283  1.51471150304  1.51471150304  1.51471150304    1[6-(7,7)]
   284 0.560984980294 0.560984980294 0.560984980294    1[6-(7,7)]
   285  -3.2852927324  -3.2852927324  -3.2852927324    1[6-(6,7)]
   286 -1.69248620523 -1.69248620523 -1.69248620523    1[6-(6,7)]
   287 -4.10224163548 -4.10224163548 -4.10224163548    1[6-(6,7)]
   288 -3.56089260079 -3.56089260079 -3.56089260079    1[6-(6,7)]
   289 -8.25726651253 -8.25726651253 -8.25726651253    1[6-(7,7)]
   290 -9.21100280616 -9.21100280616 -9.21100280616    1[6-(7,7)]
   291 -13.0572894915 -13.0572894915 -13.0572894915    1[6-(6,7)]
   292  17.8517295846  17.8517295846  17.8517295846    1[6-(6,7)]
   293  15.4419522816  15.4419522816  15.4419522816    1[6-(6,7)]
   294  15.9833168667  15.9833168667  15.9833168667    1[6-(6,7)]
   295 -2.37448061235 -2.37448061235 -2.37448061235    1[6-(7,7)]
   296  3.40277405651  3.40277405651  3.40277405651    1[6-(7,7)]
   297  5.47835261866  5.47835261866  5.47835261866    1[6-(6,7)]
   298 -3.39274134774 -3.39274134774 -3.39274134774    1[6-(6,7)]
   299  3.59820575733  3.59820575733  3.59820575733    1[6-(6,7)]
   300-0.422033506819-0.422033506819-0.422033506819    1[6-(6,7)]
   301 -5.54455630304 -5.54455630304 -5.54455630304    1[6-(7,7)]
   302  20.7618081652  20.7618081652  20.7618081652    1[6-(7,7)]
   303  21.0979493878  21.0979493878  21.0979493878    1[6-(6,7)]
   304 -3.81098807882 -3.81098807882 -3.81098807882    1[6-(6,7)]
   305  21.8758191352  21.8758191352  21.8758191352    1[6-(6,7)]
   306  -4.7491281919  -4.7491281919  -4.7491281919    1[6-(6,7)]
   307 -3.36729772208 -3.36729772208 -3.36729772208    1[6-(7,7)]
   308 -5.18098056559 -5.18098056559 -5.18098056559    1[6-(7,7)]
   309 -3.74641366504 -3.74641366504 -3.74641366504    1[6-(6,7)]
   310-0.875401308029-0.875401308029-0.875401308029    1[6-(6,7)]
   311 -1.82717832417 -1.82717832417 -1.82717832417    1[6-(6,7)]
   312 -1.03955631798 -1.03955631798 -1.03955631798    1[6-(6,7)]
   313  7.39758160526  7.39758160526  7.39758160526    1[6-(7,7)]
   314  13.1748194784  13.1748194784  13.1748194784    1[6-(7,7)]
   315  15.2504322067  15.2504322067  15.2504322067    1[6-(6,7)]
   316  16.1513214607  16.1513214607  16.1513214607    1[6-(6,7)]
   317  23.1422586033  23.1422586033  23.1422586033    1[6-(6,7)]
   318  19.1220369012  19.1220369012  19.1220369012    1[6-(6,7)]
   319  11.2868853195  11.2868853195  11.2868853195    1[6-(7,7)]
   320  10.3330870159  10.3330870159  10.3330870159    1[6-(7,7)]
   321  6.48679509387  6.48679509387  6.48679509387    1[6-(6,7)]
   322  8.07971009065  8.07971009065  8.07971009065    1[6-(6,7)]
   323  5.66986790388  5.66986790388  5.66986790388    1[6-(6,7)]
   324  6.21127176409  6.21127176409  6.21127176409    1[6-(6,7)]
   325  6.40472017531  6.40472017531  6.40472017531    1[6-(7,7)]
   326  14.3630143575  14.3630143575  14.3630143575    1[6-(7,7)]
   327  15.7975470919  15.7975470919  15.7975470919    1[6-(6,7)]
   328  8.89657622857  8.89657622857  8.89657622857    1[6-(6,7)]
   329  17.7167694049  17.7167694049  17.7167694049    1[6-(6,7)]
   330  8.73241361905  8.73241361905  8.73241361905    1[6-(6,7)]
   331  13.9996117499  13.9996117499  13.9996117499    1[6-(7,7)]
   332  10.9898382282  10.9898382282  10.9898382282    1[6-(7,7)]
   333  11.3259846875  11.3259846875  11.3259846875    1[6-(6,7)]
   334  15.7331513001  15.7331513001  15.7331513001    1[6-(6,7)]
   335   12.103823398   12.103823398   12.103823398    1[6-(6)]
   336  14.7950367957  14.7950367957  14.7950367957    1[6-(6,7)]
   337  9.40475002767  9.40475002767  9.40475002767    6[1-(0),7-(6,28),7-(6,28)]
   338  6.32260007438  6.32260007438  6.32260007438    6[1-(0),7-(6,28),7-(6,28)]
   339  9.66272502002  9.66272502002  9.66272502002    6[6-(1,7),6-(1,7),7-(6,28)]
   340  6.48285214361  6.48285214361  6.48285214361    6[1-(0),6-(6,7),7-(6,28)]
   341  10.3467793192  10.3467793192  10.3467793192    6[1-(0),6-(6,7),7-(6,28)]
   342  7.04964161086  7.04964161086  7.04964161086    6[6-(1,7),6-(1,7),7-(6,28)]
   343  7.53042965376  7.53042965376  7.53042965376    6[1-(0),6-(6,7),7-(7)]
   344  9.47900194978  9.47900194978  9.47900194978    6[1-(0),6-(6,7),7-(7,28)]
   345  11.8439071053  11.8439071053  11.8439071053    6[1-(0),7-(6,28),7-(6,28)]
   346  9.96963785289  9.96963785289  9.96963785289    6[1-(0),7-(6,28),7-(6,28)]
   347  12.8680342418  12.8680342418  12.8680342418    6[6-(1,7),6-(1,7),7-(6,28)]
   348  10.7514181406  10.7514181406  10.7514181406    6[1-(0),6-(6,7),7-(6,28)]
   349  13.1885538668  13.1885538668  13.1885538668    6[1-(0),6-(6,7),7-(6,28)]
   350   11.400280387   11.400280387   11.400280387    6[6-(1,7),6-(1,7),7-(6,28)]
   351 -16.8878923456 -16.8878923456 -16.8878923456    6[1-(0),6-(6,7),7-(7)]
   352 -16.1628126411 -16.1628126411 -16.1628126411    6[1-(0),6-(6,7),7-(7,28)]
   353  5.49984687593  5.49984687593  5.49984687593    6[1-(0),7-(6,28),7-(6,28)]
   354  4.51679495706  4.51679495706  4.51679495706    6[1-(0),7-(6,28),7-(6,28)]
   355  3.37735140952  3.37735140952  3.37735140952    6[6-(1,7),6-(1,7),7-(6,28)]
   356  2.42557199856  2.42557199856  2.42557199856    6[1-(0),6-(6,7),7-(6,28)]
   357  3.77995684155  3.77995684155  3.77995684155    6[1-(0),6-(6,7),7-(6,28)]
   358  2.57410170688  2.57410170688  2.57410170688    6[6-(1,7),6-(1,7),7-(6,28)]
   359   1.5148041668   1.5148041668   1.5148041668    6[1-(0),6-(6,7),7-(7)]
   360  2.20861308768  2.20861308768  2.20861308768    6[1-(0),6-(6,7),7-(7,28)]
   361  12.3402948411  12.3402948411  12.3402948411    6[1-(0),7-(6,28),7-(6,28)]
   362 -11.0364340343 -11.0364340343 -11.0364340343    6[1-(0),7-(6,28),7-(6,28)]
   363  13.1806881786  13.1806881786  13.1806881786    6[6-(1,7),6-(1,7),7-(6,28)]
   364 -9.88724343274 -9.88724343274 -9.88724343274    6[1-(0),6-(6,7),7-(6,28)]
   365  11.7735088224  11.7735088224  11.7735088224    6[1-(0),6-(6,7),7-(6,28)]
   366 -11.2514248548 -11.2514248548 -11.2514248548    6[6-(1,7),6-(1,7),7-(6,28)]
   367 -11.7009426249 -11.7009426249 -11.7009426249    6[1-(0),6-(6,7),7-(7)]
   368  14.2477964537  14.2477964537  14.2477964537    6[1-(0),6-(6,7),7-(7,28)]
   369-0.367285974592-0.367285974592-0.367285974592    6[1-(0),7-(6,28),7-(6,28)]
   370 -3.44937209781 -3.44937209781 -3.44937209781    6[1-(0),7-(6,28),7-(6,28)]
   371-0.109312482996-0.109312482996-0.109312482996    6[6-(1,7),6-(1,7),7-(6,28)]
   372 -3.28911702707 -3.28911702707 -3.28911702707    6[1-(0),6-(6,7),7-(6,28)]
   373 0.574727702687 0.574727702687 0.574727702687    6[1-(0),6-(6,7),7-(6,28)]
   374 -2.72234400428 -2.72234400428 -2.72234400428    6[6-(1,7),6-(1,7),7-(6,28)]
   375 -2.24156803131 -2.24156803131 -2.24156803131    6[1-(0),6-(6,7),7-(7)]
   376 -0.29302916704 -0.29302916704 -0.29302916704    6[1-(0),6-(6,7),7-(7,28)]
   377  -7.7002847363  -7.7002847363  -7.7002847363    6[1-(0),7-(6,28),7-(6,28)]
   378 0.197423388269 0.197423388269 0.197423388269    6[1-(0),7-(6,28),7-(6,28)]
   379 -6.67617704572 -6.67617704572 -6.67617704572    6[6-(1,7),6-(1,7),7-(6,28)]
   380 0.979185283698 0.979185283698 0.979185283698    6[1-(0),6-(6,7),7-(6,28)]
   381 -6.35565971975 -6.35565971975 -6.35565971975    6[1-(0),6-(6,7),7-(6,28)]
   382  1.62804411352  1.62804411352  1.62804411352    6[6-(1,7),6-(1,7),7-(6,28)]
   383  2.65605880006  2.65605880006  2.65605880006    6[1-(0),6-(6,7),7-(7)]
   384 -6.39083197528 -6.39083197528 -6.39083197528    6[1-(0),6-(6,7),7-(7,28)]
   385 -4.27219723681 -4.27219723681 -4.27219723681    6[1-(0),7-(6,28),7-(6,28)]
   386 -5.25531298574 -5.25531298574 -5.25531298574    6[1-(0),7-(6,28),7-(6,28)]
   387 -6.39469120246 -6.39469120246 -6.39469120246    6[6-(1,7),6-(1,7),7-(6,28)]
   388 -7.34653894576 -7.34653894576 -7.34653894576    6[1-(0),6-(6,7),7-(6,28)]
   389 -5.99207165693 -5.99207165693 -5.99207165693    6[1-(0),6-(6,7),7-(6,28)]
   390 -7.19799279297 -7.19799279297 -7.19799279297    6[6-(1,7),6-(1,7),7-(6,28)]
   391 -8.25727826314 -8.25727826314 -8.25727826314    6[1-(0),6-(6,7),7-(7)]
   392  -7.5634359105  -7.5634359105  -7.5634359105    6[1-(0),6-(6,7),7-(7,28)]
   393 -7.20383320231 -7.20383320231 -7.20383320231    6[1-(0),7-(6,28),7-(6,28)]
   394 -1.26437922471 -1.26437922471 -1.26437922471    6[1-(0),7-(6,28),7-(6,28)]
   395 -6.36342041883 -6.36342041883 -6.36342041883    6[6-(1,7),6-(1,7),7-(6,28)]
   396-0.115170230864-0.115170230864-0.115170230864    6[1-(0),6-(6,7),7-(6,28)]
   397   -7.770597476   -7.770597476   -7.770597476    6[1-(0),6-(6,7),7-(6,28)]
   398 -1.47934823627 -1.47934823627 -1.47934823627    6[6-(1,7),6-(1,7),7-(6,28)]
   399  7.84310680439  7.84310680439  7.84310680439    6[1-(0),6-(6,7),7-(7)]
   400  4.47565613282  4.47565613282  4.47565613282    6[1-(0),6-(6,7),7-(7,28)]
   401  19.1767661369  19.1767661369  19.1767661369    6[1-(0),7-(6,28),7-(6,28)]
   402  16.0946727334  16.0946727334  16.0946727334    6[1-(0),7-(6,28),7-(6,28)]
   403   19.434765333   19.434765333   19.434765333    6[6-(1,7),6-(1,7),7-(6,28)]
   404  16.2549512735  16.2549512735  16.2549512735    6[1-(0),6-(6,7),7-(6,28)]
   405  20.1188048481  20.1188048481  20.1188048481    6[1-(0),6-(6,7),7-(6,28)]
   406  16.8217283834  16.8217283834  16.8217283834    6[6-(1,7),6-(1,7),7-(6,28)]
   407  17.3025214075  17.3025214075  17.3025214075    6[1-(0),6-(6,7),7-(7)]
   408  19.2510605273  19.2510605273  19.2510605273    6[1-(0),6-(6,7),7-(7,28)]
   409  2.07173134102  2.07173134102  2.07173134102    6[1-(0),7-(6,28),7-(6,28)]
   410 -9.57455469116 -9.57455469116 -9.57455469116    6[1-(0),7-(6,28),7-(6,28)]
   411  3.09583427388  3.09583427388  3.09583427388    6[6-(1,7),6-(1,7),7-(6,28)]
   412 -8.79280087427 -8.79280087427 -8.79280087427    6[1-(0),6-(6,7),7-(6,28)]
   413  3.41636868293  3.41636868293  3.41636868293    6[1-(0),6-(6,7),7-(6,28)]
   414 -8.14392627054 -8.14392627054 -8.14392627054    6[6-(1,7),6-(1,7),7-(6,28)]
   415 -7.11590398442 -7.11590398442 -7.11590398442    6[1-(0),6-(6,7),7-(7)]
   416   3.3811691264   3.3811691264   3.3811691264    6[1-(0),6-(6,7),7-(7,28)]
   417  15.2718270309  15.2718270309  15.2718270309    6[1-(0),7-(6,28),7-(6,28)]
   418  14.2887849787  14.2887849787  14.2887849787    6[1-(0),7-(6,28),7-(6,28)]
   419  13.1493378229  13.1493378229  13.1493378229    6[6-(1,7),6-(1,7),7-(6,28)]
   420  12.1975670972  12.1975670972  12.1975670972    6[1-(0),6-(6,7),7-(6,28)]
   421  13.5519402854  13.5519402854  13.5519402854    6[1-(0),6-(6,7),7-(6,28)]
   422  12.3460974761  12.3460974761  12.3460974761    6[6-(1,7),6-(1,7),7-(6,28)]
   423  11.2868044063  11.2868044063  11.2868044063    6[1-(0),6-(6,7),7-(7)]
   424  11.9806033328  11.9806033328  11.9806033328    6[1-(0),6-(6,7),7-(7,28)]
   425  2.56815503118  2.56815503118  2.56815503118    6[1-(0),7-(6,28),7-(6,28)]
   426  8.50761628904  8.50761628904  8.50761628904    6[1-(0),7-(6,28),7-(6,28)]
   427   3.4085421102   3.4085421102   3.4085421102    6[6-(1,7),6-(1,7),7-(6,28)]
   428  9.65680181361  9.65680181361  9.65680181361    6[1-(0),6-(6,7),7-(6,28)]
   429  2.00136572358  2.00136572358  2.00136572358    6[1-(0),6-(6,7),7-(6,28)]
   430  8.29261972103  8.29261972103  8.29261972103    6[6-(1,7),6-(1,7),7-(6,28)]
   431 -1.92886274947 -1.92886274947 -1.92886274947    6[1-(0),6-(6,7),7-(7)]
   432 -5.29631367648 -5.29631367648 -5.29631367648    6[1-(0),6-(6,7),7-(7,28)]
   433 -6.95755180102 -6.95755180102 -6.95755180102    6[1-(0),7-(6,28),7-(6,28)]
   434  4.68873423116  4.68873423116  4.68873423116    6[1-(0),7-(6,28),7-(6,28)]
   435 -7.98165473388 -7.98165473388 -7.98165473388    6[6-(1,7),6-(1,7),7-(6,28)]
   436  3.90698041427  3.90698041427  3.90698041427    6[1-(0),6-(6,7),7-(6,28)]
   437 -8.30218914293 -8.30218914293 -8.30218914293    6[1-(0),6-(6,7),7-(6,28)]
   438  3.25810581054  3.25810581054  3.25810581054    6[6-(1,7),6-(1,7),7-(6,28)]
   439  2.23008352442  2.23008352442  2.23008352442    6[1-(0),6-(6,7),7-(7)]
   440  -8.2669895864  -8.2669895864  -8.2669895864    6[1-(0),6-(6,7),7-(7,28)]
   441  5.25361340308  5.25361340308  5.25361340308    6[1-(0),7-(6,28),7-(6,28)]
   442  8.33570680657  8.33570680657  8.33570680657    6[1-(0),7-(6,28),7-(6,28)]
   443  4.99561420703  4.99561420703  4.99561420703    6[6-(1,7),6-(1,7),7-(6,28)]
   444  8.17542826654  8.17542826654  8.17542826654    6[1-(0),6-(6,7),7-(6,28)]
   445   4.3115746919   4.3115746919   4.3115746919    6[1-(0),6-(6,7),7-(6,28)]
   446  7.60865115658  7.60865115658  7.60865115658    6[6-(1,7),6-(1,7),7-(6,28)]
   447  7.12785813245  7.12785813245  7.12785813245    6[1-(0),6-(6,7),7-(7)]
   448  5.17931901274  5.17931901274  5.17931901274    6[1-(0),6-(6,7),7-(7,28)]
   449 -7.45397549118 -7.45397549118 -7.45397549118    6[1-(0),7-(6,28),7-(6,28)]
   450  -13.393436749  -13.393436749  -13.393436749    6[1-(0),7-(6,28),7-(6,28)]
   451  -8.2943625702  -8.2943625702  -8.2943625702    6[6-(1,7),6-(1,7),7-(6,28)]
   452 -14.5426222736 -14.5426222736 -14.5426222736    6[1-(0),6-(6,7),7-(6,28)]
   453 -6.88718618358 -6.88718618358 -6.88718618358    6[1-(0),6-(6,7),7-(6,28)]
   454  -13.178440181  -13.178440181  -13.178440181    6[6-(1,7),6-(1,7),7-(6,28)]
   455 -2.95695771053 -2.95695771053 -2.95695771053    6[1-(0),6-(6,7),7-(7)]
   456  0.41049321648  0.41049321648  0.41049321648    6[1-(0),6-(6,7),7-(7,28)]
   457  9.15855250912  9.15855250912  9.15855250912    6[1-(0),7-(6,28),7-(6,28)]
   458  10.1415945613  10.1415945613  10.1415945613    6[1-(0),7-(6,28),7-(6,28)]
   459  11.2810417171  11.2810417171  11.2810417171    6[6-(1,7),6-(1,7),7-(6,28)]
   460  12.2328124428  12.2328124428  12.2328124428    6[1-(0),6-(6,7),7-(6,28)]
   461  10.8784392546  10.8784392546  10.8784392546    6[1-(0),6-(6,7),7-(6,28)]
   462  12.0842820639  12.0842820639  12.0842820639    6[6-(1,7),6-(1,7),7-(6,28)]
   463  13.1435751337  13.1435751337  13.1435751337    6[1-(0),6-(6,7),7-(7)]
   464  12.4497762072  12.4497762072  12.4497762072    6[1-(0),6-(6,7),7-(7,28)]
   465  18.9305326641  18.9305326641  18.9305326641    6[1-(0),7-(6,28),7-(6,28)]
   466  19.9135845829  19.9135845829  19.9135845829    6[1-(0),7-(6,28),7-(6,28)]
   467  21.0530281305  21.0530281305  21.0530281305    6[6-(1,7),6-(1,7),7-(6,28)]
   468  22.0048075414  22.0048075414  22.0048075414    6[1-(0),6-(6,7),7-(6,28)]
   469  20.6504226985  20.6504226985  20.6504226985    6[1-(0),6-(6,7),7-(6,28)]
   470  21.8562778331  21.8562778331  21.8562778331    6[6-(1,7),6-(1,7),7-(6,28)]
   471  -6.4006246268  -6.4006246268  -6.4006246268    6[1-(0),6-(6,7),7-(7)]
   472 -7.09443354768 -7.09443354768 -7.09443354768    6[1-(0),6-(6,7),7-(7,28)]
   473  12.0900846989  12.0900846989  12.0900846989    6[1-(0),7-(6,28),7-(6,28)]
   474  6.15061357433  6.15061357433  6.15061357433    6[1-(0),7-(6,28),7-(6,28)]
   475  11.2496913614  11.2496913614  11.2496913614    6[6-(1,7),6-(1,7),7-(6,28)]
   476  5.00142297274  5.00142297274  5.00142297274    6[1-(0),6-(6,7),7-(6,28)]
   477  12.6568707176  12.6568707176  12.6568707176    6[1-(0),6-(6,7),7-(6,28)]
   478  6.36560439476  6.36560439476  6.36560439476    6[6-(1,7),6-(1,7),7-(6,28)]
   479  6.81512216492  6.81512216492  6.81512216492    6[1-(0),6-(6,7),7-(7)]
   480  10.1825830863  10.1825830863  10.1825830863    6[1-(0),6-(6,7),7-(7,28)]
   481  15.0256295123  15.0256295123  15.0256295123    6[1-(0),7-(6,28),7-(6,28)]
   482 -11.2084205344 -11.2084205344 -11.2084205344    6[1-(0),7-(6,28),7-(6,28)]
   483    14.76765452    14.76765452    14.76765452    6[6-(1,7),6-(1,7),7-(6,28)]
   484 -11.3686726036 -11.3686726036 -11.3686726036    6[1-(0),6-(6,7),7-(6,28)]
   485  14.0836002208  14.0836002208  14.0836002208    6[1-(0),6-(6,7),7-(6,28)]
   486 -11.9354620709 -11.9354620709 -11.9354620709    6[6-(1,7),6-(1,7),7-(6,28)]
   487 -12.4162501138 -12.4162501138 -12.4162501138    6[1-(0),6-(6,7),7-(7)]
   488  14.9513775902  14.9513775902  14.9513775902    6[1-(0),6-(6,7),7-(7,28)]
   489  12.5864724347  12.5864724347  12.5864724347    6[1-(0),7-(6,28),7-(6,28)]
   490  14.4607416871  14.4607416871  14.4607416871    6[1-(0),7-(6,28),7-(6,28)]
   491  11.5623452982  11.5623452982  11.5623452982    6[6-(1,7),6-(1,7),7-(6,28)]
   492  13.6789613994  13.6789613994  13.6789613994    6[1-(0),6-(6,7),7-(6,28)]
   493  11.2418256732  11.2418256732  11.2418256732    6[1-(0),6-(6,7),7-(6,28)]
   494   13.030099153   13.030099153   13.030099153    6[6-(1,7),6-(1,7),7-(6,28)]
   495  12.0020718856  12.0020718856  12.0020718856    6[1-(0),6-(6,7),7-(7)]
   496  11.2769921811  11.2769921811  11.2769921811    6[1-(0),6-(6,7),7-(7,28)]
   497  2.31801274231  2.31801274231  2.31801274231    6[1-(0),7-(6,28),7-(6,28)]
   498 -3.62144123529 -3.62144123529 -3.62144123529    6[1-(0),7-(6,28),7-(6,28)]
   499  1.47759995883  1.47759995883  1.47759995883    6[6-(1,7),6-(1,7),7-(6,28)]
   500 -4.77065022914 -4.77065022914 -4.77065022914    6[1-(0),6-(6,7),7-(6,28)]
   501    2.884777016    2.884777016    2.884777016    6[1-(0),6-(6,7),7-(6,28)]
   502 -3.40647222373 -3.40647222373 -3.40647222373    6[6-(1,7),6-(1,7),7-(6,28)]
   503 -12.7289272644 -12.7289272644 -12.7289272644    6[1-(0),6-(6,7),7-(7)]
   504 -9.36147659282 -9.36147659282 -9.36147659282    6[1-(0),6-(6,7),7-(7,28)]
   505-0.613623223194-0.613623223194-0.613623223194    6[1-(0),7-(6,28),7-(6,28)]
   506 0.369492525745 0.369492525745 0.369492525745    6[1-(0),7-(6,28),7-(6,28)]
   507  1.50887074246  1.50887074246  1.50887074246    6[6-(1,7),6-(1,7),7-(6,28)]
   508  2.46071848576  2.46071848576  2.46071848576    6[1-(0),6-(6,7),7-(6,28)]
   509  1.10625119693  1.10625119693  1.10625119693    6[1-(0),6-(6,7),7-(6,28)]
   510  2.31217233297  2.31217233297  2.31217233297    6[6-(1,7),6-(1,7),7-(6,28)]
   511  3.37145780314  3.37145780314  3.37145780314    6[1-(0),6-(6,7),7-(7)]
   512   2.6776154505   2.6776154505   2.6776154505    6[1-(0),6-(6,7),7-(7,28)]
   513   2.8144642763   2.8144642763   2.8144642763    6[1-(0),7-(6,28),7-(6,28)]
   514 -5.08324384827 -5.08324384827 -5.08324384827    6[1-(0),7-(6,28),7-(6,28)]
   515  1.79035658572  1.79035658572  1.79035658572    6[6-(1,7),6-(1,7),7-(6,28)]
   516  -5.8650057437  -5.8650057437  -5.8650057437    6[1-(0),6-(6,7),7-(6,28)]
   517  1.46983925976  1.46983925976  1.46983925976    6[1-(0),6-(6,7),7-(6,28)]
   518 -6.51386457352 -6.51386457352 -6.51386457352    6[6-(1,7),6-(1,7),7-(6,28)]
   519 -7.54187926006 -7.54187926006 -7.54187926006    6[1-(0),6-(6,7),7-(7)]
   520  1.50501151528  1.50501151528  1.50501151528    6[1-(0),6-(6,7),7-(7,28)]
   521 -4.51853448541 -4.51853448541 -4.51853448541    6[1-(0),7-(6,28),7-(6,28)]
   522 -1.43644836219 -1.43644836219 -1.43644836219    6[1-(0),7-(6,28),7-(6,28)]
   523   -4.776507977   -4.776507977   -4.776507977    6[6-(1,7),6-(1,7),7-(6,28)]
   524 -1.59670343293 -1.59670343293 -1.59670343293    6[1-(0),6-(6,7),7-(6,28)]
   525 -5.46054816269 -5.46054816269 -5.46054816269    6[1-(0),6-(6,7),7-(6,28)]
   526 -2.16347645572 -2.16347645572 -2.16347645572    6[6-(1,7),6-(1,7),7-(6,28)]
   527  -2.6442524287  -2.6442524287  -2.6442524287    6[1-(0),6-(6,7),7-(7)]
   528 -4.59279129296 -4.59279129296 -4.59279129296    6[1-(0),6-(6,7),7-(7,28)]
   529 0.367529512329 0.367529512329 0.367529512329    6[1-(0),7-(6,28),7-(6,28)]
   530  3.44967946562  3.44967946562  3.44967946562    6[1-(0),7-(6,28),7-(6,28)]
   531 0.109554519976 0.109554519976 0.109554519976    6[6-(1,7),6-(1,7),7-(6,28)]
   532  3.28942739639  3.28942739639  3.28942739639    6[1-(0),6-(6,7),7-(6,28)]
   533-0.574499779209-0.574499779209-0.574499779209    6[1-(0),6-(6,7),7-(6,28)]
   534  2.72263792914  2.72263792914  2.72263792914    6[6-(1,7),6-(1,7),7-(6,28)]
   535  2.24184988624  2.24184988624  2.24184988624    6[1-(0),6-(6,7),7-(7)]
   536  0.29327759022  0.29327759022  0.29327759022    6[1-(0),6-(6,7),7-(7,28)]
   537 -2.07162756527 -2.07162756527 -2.07162756527    6[1-(0),7-(6,28),7-(6,28)]
   538-0.197358312891-0.197358312891-0.197358312891    6[1-(0),7-(6,28),7-(6,28)]
   539 -3.09575470183 -3.09575470183 -3.09575470183    6[6-(1,7),6-(1,7),7-(6,28)]
   540-0.979138600576-0.979138600576-0.979138600576    6[1-(0),6-(6,7),7-(6,28)]
   541 -3.41627432682 -3.41627432682 -3.41627432682    6[1-(0),6-(6,7),7-(6,28)]
   542 -1.62800084702 -1.62800084702 -1.62800084702    6[6-(1,7),6-(1,7),7-(6,28)]
   543  26.6601718856  26.6601718856  26.6601718856    6[1-(0),6-(6,7),7-(7)]
   544  25.9350921811  25.9350921811  25.9350921811    6[1-(0),6-(6,7),7-(7,28)]
   545  4.27243266407  4.27243266407  4.27243266407    6[1-(0),7-(6,28),7-(6,28)]
   546  5.25548458294  5.25548458294  5.25548458294    6[1-(0),7-(6,28),7-(6,28)]
   547  6.39492813048  6.39492813048  6.39492813048    6[6-(1,7),6-(1,7),7-(6,28)]
   548  7.34670754144  7.34670754144  7.34670754144    6[1-(0),6-(6,7),7-(6,28)]
   549  5.99232269845  5.99232269845  5.99232269845    6[1-(0),6-(6,7),7-(6,28)]
   550  7.19817783312  7.19817783312  7.19817783312    6[6-(1,7),6-(1,7),7-(6,28)]
   551   8.2574753732   8.2574753732   8.2574753732    6[1-(0),6-(6,7),7-(7)]
   552  7.56366645232  7.56366645232  7.56366645232    6[1-(0),6-(6,7),7-(7,28)]
   553 -2.56801530112 -2.56801530112 -2.56801530112    6[1-(0),7-(6,28),7-(6,28)]
   554  20.8087135743  20.8087135743  20.8087135743    6[1-(0),7-(6,28),7-(6,28)]
   555 -3.40840863862 -3.40840863862 -3.40840863862    6[6-(1,7),6-(1,7),7-(6,28)]
   556  19.6595229727  19.6595229727  19.6595229727    6[1-(0),6-(6,7),7-(6,28)]
   557 -2.00122928242 -2.00122928242 -2.00122928242    6[1-(0),6-(6,7),7-(6,28)]
   558  21.0237043948  21.0237043948  21.0237043948    6[6-(1,7),6-(1,7),7-(6,28)]
   559  21.4732221649  21.4732221649  21.4732221649    6[1-(0),6-(6,7),7-(7)]
   560 -4.47551691366 -4.47551691366 -4.47551691366    6[1-(0),6-(6,7),7-(7,28)]
   561  10.1395655146  10.1395655146  10.1395655146    6[1-(0),7-(6,28),7-(6,28)]
   562  13.2216516378  13.2216516378  13.2216516378    6[1-(0),7-(6,28),7-(6,28)]
   563    9.881592023    9.881592023    9.881592023    6[6-(1,7),6-(1,7),7-(6,28)]
   564  13.0613965671  13.0613965671  13.0613965671    6[1-(0),6-(6,7),7-(6,28)]
   565  9.19755183731  9.19755183731  9.19755183731    6[1-(0),6-(6,7),7-(6,28)]
   566  12.4946235443  12.4946235443  12.4946235443    6[6-(1,7),6-(1,7),7-(6,28)]
   567  12.0138475713  12.0138475713  12.0138475713    6[1-(0),6-(6,7),7-(7)]
   568   10.065308707   10.065308707   10.065308707    6[1-(0),6-(6,7),7-(7,28)]
   569  17.4725642763  17.4725642763  17.4725642763    6[1-(0),7-(6,28),7-(6,28)]
   570  9.57485615173  9.57485615173  9.57485615173    6[1-(0),7-(6,28),7-(6,28)]
   571  16.4484565857  16.4484565857  16.4484565857    6[6-(1,7),6-(1,7),7-(6,28)]
   572   8.7930942563   8.7930942563   8.7930942563    6[1-(0),6-(6,7),7-(6,28)]
   573  16.1279392598  16.1279392598  16.1279392598    6[1-(0),6-(6,7),7-(6,28)]
   574  8.14423542648  8.14423542648  8.14423542648    6[6-(1,7),6-(1,7),7-(6,28)]
   575  7.11622073994  7.11622073994  7.11622073994    6[1-(0),6-(6,7),7-(7)]
   576  16.1631115153  16.1631115153  16.1631115153    6[1-(0),6-(6,7),7-(7,28)]
   577  14.0444767768  14.0444767768  14.0444767768    6[1-(0),7-(6,28),7-(6,28)]
   578  15.0275925257  15.0275925257  15.0275925257    6[1-(0),7-(6,28),7-(6,28)]
   579  16.1669707425  16.1669707425  16.1669707425    6[6-(1,7),6-(1,7),7-(6,28)]
   580  17.1188184858  17.1188184858  17.1188184858    6[1-(0),6-(6,7),7-(6,28)]
   581  15.7643511969  15.7643511969  15.7643511969    6[1-(0),6-(6,7),7-(6,28)]
   582   16.970272333   16.970272333   16.970272333    6[6-(1,7),6-(1,7),7-(6,28)]
   583  18.0295578031  18.0295578031  18.0295578031    6[1-(0),6-(6,7),7-(7)]
   584  17.3357154505  17.3357154505  17.3357154505    6[1-(0),6-(6,7),7-(7,28)]
   585  16.9761127423  16.9761127423  16.9761127423    6[1-(0),7-(6,28),7-(6,28)]
   586  11.0366587647  11.0366587647  11.0366587647    6[1-(0),7-(6,28),7-(6,28)]
   587  16.1356999588  16.1356999588  16.1356999588    6[6-(1,7),6-(1,7),7-(6,28)]
   588  9.88744977086  9.88744977086  9.88744977086    6[1-(0),6-(6,7),7-(6,28)]
   589   17.542877016   17.542877016   17.542877016    6[1-(0),6-(6,7),7-(6,28)]
   590  11.2516277763  11.2516277763  11.2516277763    6[6-(1,7),6-(1,7),7-(6,28)]
   591  1.92917273561  1.92917273561  1.92917273561    6[1-(0),6-(6,7),7-(7)]
   592  5.29662340718  5.29662340718  5.29662340718    6[1-(0),6-(6,7),7-(7,28)]
   593 -9.40448659692 -9.40448659692 -9.40448659692    6[1-(0),7-(6,28),7-(6,28)]
   594 -6.32239319343 -6.32239319343 -6.32239319343    6[1-(0),7-(6,28),7-(6,28)]
   595 -9.66248579297 -9.66248579297 -9.66248579297    6[6-(1,7),6-(1,7),7-(6,28)]
   596 -6.48267173346 -6.48267173346 -6.48267173346    6[1-(0),6-(6,7),7-(6,28)]
   597 -10.3465253081 -10.3465253081 -10.3465253081    6[1-(0),6-(6,7),7-(6,28)]
   598 -7.04944884342 -7.04944884342 -7.04944884342    6[6-(1,7),6-(1,7),7-(6,28)]
   599 -7.53024186755 -7.53024186755 -7.53024186755    6[1-(0),6-(6,7),7-(7)]
   600 -9.47878098726 -9.47878098726 -9.47878098726    6[1-(0),6-(6,7),7-(7,28)]
   601  7.70054819898  7.70054819898  7.70054819898    6[1-(0),7-(6,28),7-(6,28)]
   602  19.3468342312  19.3468342312  19.3468342312    6[1-(0),7-(6,28),7-(6,28)]
   603  6.67644526612  6.67644526612  6.67644526612    6[6-(1,7),6-(1,7),7-(6,28)]
   604  18.5650804143  18.5650804143  18.5650804143    6[1-(0),6-(6,7),7-(6,28)]
   605  6.35591085707  6.35591085707  6.35591085707    6[1-(0),6-(6,7),7-(6,28)]
   606  17.9162058105  17.9162058105  17.9162058105    6[6-(1,7),6-(1,7),7-(6,28)]
   607  16.8881835244  16.8881835244  16.8881835244    6[1-(0),6-(6,7),7-(7)]
   608   6.3911104136   6.3911104136   6.3911104136    6[1-(0),6-(6,7),7-(7,28)]
   609 -5.49954749087 -5.49954749087 -5.49954749087    6[1-(0),7-(6,28),7-(6,28)]
   610 -4.51650543868 -4.51650543868 -4.51650543868    6[1-(0),7-(6,28),7-(6,28)]
   611 -3.37705828294 -3.37705828294 -3.37705828294    6[6-(1,7),6-(1,7),7-(6,28)]
   612 -2.42528755721 -2.42528755721 -2.42528755721    6[1-(0),6-(6,7),7-(6,28)]
   613 -3.77966074538 -3.77966074538 -3.77966074538    6[1-(0),6-(6,7),7-(6,28)]
   614 -2.57381793609 -2.57381793609 -2.57381793609    6[6-(1,7),6-(1,7),7-(6,28)]
   615 -1.51452486634 -1.51452486634 -1.51452486634    6[1-(0),6-(6,7),7-(7)]
   616 -2.20832379282 -2.20832379282 -2.20832379282    6[1-(0),6-(6,7),7-(7,28)]
   617  7.20412450882  7.20412450882  7.20412450882    6[1-(0),7-(6,28),7-(6,28)]
   618  1.26466325096  1.26466325096  1.26466325096    6[1-(0),7-(6,28),7-(6,28)]
   619   6.3637374298   6.3637374298   6.3637374298    6[6-(1,7),6-(1,7),7-(6,28)]
   620 0.115477726394 0.115477726394 0.115477726394    6[1-(0),6-(6,7),7-(6,28)]
   621  7.77091381642  7.77091381642  7.77091381642    6[1-(0),6-(6,7),7-(6,28)]
   622  1.47965981897  1.47965981897  1.47965981897    6[6-(1,7),6-(1,7),7-(6,28)]
   623  11.7011422895  11.7011422895  11.7011422895    6[1-(0),6-(6,7),7-(7)]
   624  15.0685932165  15.0685932165  15.0685932165    6[1-(0),6-(6,7),7-(7,28)]
   625   16.729831341   16.729831341   16.729831341    6[1-(0),7-(6,28),7-(6,28)]
   626  5.08354530884  5.08354530884  5.08354530884    6[1-(0),7-(6,28),7-(6,28)]
   627  17.7539342739  17.7539342739  17.7539342739    6[6-(1,7),6-(1,7),7-(6,28)]
   628  5.86529912573  5.86529912573  5.86529912573    6[1-(0),6-(6,7),7-(6,28)]
   629  18.0744686829  18.0744686829  18.0744686829    6[1-(0),6-(6,7),7-(6,28)]
   630  6.51417372946  6.51417372946  6.51417372946    6[6-(1,7),6-(1,7),7-(6,28)]
   631  7.54219601558  7.54219601558  7.54219601558    6[1-(0),6-(6,7),7-(7)]
   632  18.0392691264  18.0392691264  18.0392691264    6[1-(0),6-(6,7),7-(7,28)]
   633  4.51866613692  4.51866613692  4.51866613692    6[1-(0),7-(6,28),7-(6,28)]
   634  1.43657273343  1.43657273343  1.43657273343    6[1-(0),7-(6,28),7-(6,28)]
   635  4.77666533297  4.77666533297  4.77666533297    6[6-(1,7),6-(1,7),7-(6,28)]
   636  1.59685127346  1.59685127346  1.59685127346    6[1-(0),6-(6,7),7-(6,28)]
   637   5.4607048481   5.4607048481   5.4607048481    6[1-(0),6-(6,7),7-(6,28)]
   638  2.16362838342  2.16362838342  2.16362838342    6[6-(1,7),6-(1,7),7-(6,28)]
   639  2.64442140755  2.64442140755  2.64442140755    6[1-(0),6-(6,7),7-(7)]
   640  4.59296052726  4.59296052726  4.59296052726    6[1-(0),6-(6,7),7-(7,28)]
   641  17.2262550312  17.2262550312  17.2262550312    6[1-(0),7-(6,28),7-(6,28)]
   642   23.165716289   23.165716289   23.165716289    6[1-(0),7-(6,28),7-(6,28)]
   643  18.0666421102  18.0666421102  18.0666421102    6[6-(1,7),6-(1,7),7-(6,28)]
   644  24.3149018136  24.3149018136  24.3149018136    6[1-(0),6-(6,7),7-(6,28)]
   645  16.6594657236  16.6594657236  16.6594657236    6[1-(0),6-(6,7),7-(6,28)]
   646   22.950719721   22.950719721   22.950719721    6[6-(1,7),6-(1,7),7-(6,28)]
   647  12.7292372505  12.7292372505  12.7292372505    6[1-(0),6-(6,7),7-(7)]
   648  9.36178632352  9.36178632352  9.36178632352    6[1-(0),6-(6,7),7-(7,28)]
   649 0.613727030875 0.613727030875 0.613727030875    6[1-(0),7-(6,28),7-(6,28)]
   650-0.369315021316-0.369315021316-0.369315021316    6[1-(0),7-(6,28),7-(6,28)]
   651 -1.50876217706 -1.50876217706 -1.50876217706    6[6-(1,7),6-(1,7),7-(6,28)]
   652 -2.46053290279 -2.46053290279 -2.46053290279    6[1-(0),6-(6,7),7-(6,28)]
   653 -1.10615971462 -1.10615971462 -1.10615971462    6[1-(0),6-(6,7),7-(6,28)]
   654 -2.31200252391 -2.31200252391 -2.31200252391    6[6-(1,7),6-(1,7),7-(6,28)]
   655 -3.37129559366 -3.37129559366 -3.37129559366    6[1-(0),6-(6,7),7-(7)]
   656 -2.67749666718 -2.67749666718 -2.67749666718    6[1-(0),6-(6,7),7-(7,28)]
   657 -9.15825312407 -9.15825312407 -9.15825312407    6[1-(0),7-(6,28),7-(6,28)]
   658 -10.1413050429 -10.1413050429 -10.1413050429    6[1-(0),7-(6,28),7-(6,28)]
   659 -11.2807485905 -11.2807485905 -11.2807485905    6[6-(1,7),6-(1,7),7-(6,28)]
   660 -12.2325280014 -12.2325280014 -12.2325280014    6[1-(0),6-(6,7),7-(6,28)]
   661 -10.8781431585 -10.8781431585 -10.8781431585    6[1-(0),6-(6,7),7-(6,28)]
   662 -12.0839982931 -12.0839982931 -12.0839982931    6[6-(1,7),6-(1,7),7-(6,28)]
   663  16.1729041668  16.1729041668  16.1729041668    6[1-(0),6-(6,7),7-(7)]
   664  16.8667130877  16.8667130877  16.8667130877    6[1-(0),6-(6,7),7-(7,28)]
   665 -2.31780515888 -2.31780515888 -2.31780515888    6[1-(0),7-(6,28),7-(6,28)]
   666  3.62166596567  3.62166596567  3.62166596567    6[1-(0),7-(6,28),7-(6,28)]
   667 -1.47741182138 -1.47741182138 -1.47741182138    6[6-(1,7),6-(1,7),7-(6,28)]
   668  4.77085656726  4.77085656726  4.77085656726    6[1-(0),6-(6,7),7-(6,28)]
   669 -2.88459117758 -2.88459117758 -2.88459117758    6[1-(0),6-(6,7),7-(6,28)]
   670  3.40667514524  3.40667514524  3.40667514524    6[6-(1,7),6-(1,7),7-(6,28)]
   671  2.95715737508  2.95715737508  2.95715737508    6[1-(0),6-(6,7),7-(7)]
   672 -0.41030354634 -0.41030354634 -0.41030354634    6[1-(0),6-(6,7),7-(7,28)]
   673 -5.25334997233 -5.25334997233 -5.25334997233    6[1-(0),7-(6,28),7-(6,28)]
   674  20.9807000744  20.9807000744  20.9807000744    6[1-(0),7-(6,28),7-(6,28)]
   675 -4.99537497998 -4.99537497998 -4.99537497998    6[6-(1,7),6-(1,7),7-(6,28)]
   676  21.1409521436  21.1409521436  21.1409521436    6[1-(0),6-(6,7),7-(6,28)]
   677 -4.31132068079 -4.31132068079 -4.31132068079    6[1-(0),6-(6,7),7-(6,28)]
   678  21.7077416109  21.7077416109  21.7077416109    6[6-(1,7),6-(1,7),7-(6,28)]
   679  22.1885296538  22.1885296538  22.1885296538    6[1-(0),6-(6,7),7-(7)]
   680 -5.17909805022 -5.17909805022 -5.17909805022    6[1-(0),6-(6,7),7-(7,28)]
   681 -2.81419289473 -2.81419289473 -2.81419289473    6[1-(0),7-(6,28),7-(6,28)]
   682 -4.68846214711 -4.68846214711 -4.68846214711    6[1-(0),7-(6,28),7-(6,28)]
   683 -1.79006575817 -1.79006575817 -1.79006575817    6[6-(1,7),6-(1,7),7-(6,28)]
   684 -3.90668185942 -3.90668185942 -3.90668185942    6[1-(0),6-(6,7),7-(6,28)]
   685 -1.46954613317 -1.46954613317 -1.46954613317    6[1-(0),6-(6,7),7-(6,28)]
   686 -3.25781961298 -3.25781961298 -3.25781961298    6[6-(1,7),6-(1,7),7-(6,28)]
   687 -2.22979234563 -2.22979234563 -2.22979234563    6[1-(0),6-(6,7),7-(7)]
   688 -1.50471264112 -1.50471264112 -1.50471264112    6[1-(0),6-(6,7),7-(7,28)]
   689  7.45426679769  7.45426679769  7.45426679769    6[1-(0),7-(6,28),7-(6,28)]
   690  13.3937207753  13.3937207753  13.3937207753    6[1-(0),7-(6,28),7-(6,28)]
   691  8.29467958117  8.29467958117  8.29467958117    6[6-(1,7),6-(1,7),7-(6,28)]
   692  14.5429297691  14.5429297691  14.5429297691    6[1-(0),6-(6,7),7-(6,28)]
   693    6.887502524    6.887502524    6.887502524    6[1-(0),6-(6,7),7-(6,28)]
   694  13.1787517637  13.1787517637  13.1787517637    6[6-(1,7),6-(1,7),7-(6,28)]
   695  22.5012068044  22.5012068044  22.5012068044    6[1-(0),6-(6,7),7-(7)]
   696  19.1337561328  19.1337561328  19.1337561328    6[1-(0),6-(6,7),7-(7,28)]
   697  10.3859027632  10.3859027632  10.3859027632    6[1-(0),7-(6,28),7-(6,28)]
   698  9.40278701426  9.40278701426  9.40278701426    6[1-(0),7-(6,28),7-(6,28)]
   699  8.26340879754  8.26340879754  8.26340879754    6[6-(1,7),6-(1,7),7-(6,28)]
   700  7.31156105424  7.31156105424  7.31156105424    6[1-(0),6-(6,7),7-(6,28)]
   701  8.66602834307  8.66602834307  8.66602834307    6[1-(0),6-(6,7),7-(6,28)]
   702  7.46010720703  7.46010720703  7.46010720703    6[6-(1,7),6-(1,7),7-(6,28)]
   703  6.40082173686  6.40082173686  6.40082173686    6[1-(0),6-(6,7),7-(7)]
   704   7.0946640895   7.0946640895   7.0946640895    6[1-(0),6-(6,7),7-(7,28)]
   705   6.9578152637   6.9578152637   6.9578152637    6[1-(0),7-(6,28),7-(6,28)]
   706  14.8555233883  14.8555233883  14.8555233883    6[1-(0),7-(6,28),7-(6,28)]
   707  7.98192295428  7.98192295428  7.98192295428    6[6-(1,7),6-(1,7),7-(6,28)]
   708  15.6372852837  15.6372852837  15.6372852837    6[1-(0),6-(6,7),7-(6,28)]
   709  8.30244028024  8.30244028024  8.30244028024    6[1-(0),6-(6,7),7-(6,28)]
   710  16.2861441135  16.2861441135  16.2861441135    6[6-(1,7),6-(1,7),7-(6,28)]
   711  17.3141588001  17.3141588001  17.3141588001    6[1-(0),6-(6,7),7-(7)]
   712  8.26726802472  8.26726802472  8.26726802472    6[1-(0),6-(6,7),7-(7,28)]
   713  14.2908140254  14.2908140254  14.2908140254    6[1-(0),7-(6,28),7-(6,28)]
   714  11.2087279022  11.2087279022  11.2087279022    6[1-(0),7-(6,28),7-(6,28)]
   715   14.548787517   14.548787517   14.548787517    6[6-(1,7),6-(1,7),7-(6,28)]
   716  11.3689829729  11.3689829729  11.3689829729    6[1-(0),6-(6,7),7-(6,28)]
   717  15.2328277027  15.2328277027  15.2328277027    6[1-(0),6-(6,7),7-(6,28)]
   718  11.9357559957  11.9357559957  11.9357559957    6[6-(1),6-(1,7),7-(6,28)]
   719  12.4165319687  12.4165319687  12.4165319687    6[1-(0),6-(6,7)]
   720   14.365070833   14.365070833   14.365070833    6[1-(0),6-(6,7),7-(28)]
   721  9.05294707016  9.05294707016  9.05294707016    7[6-(1,7),6-(6,6),28-(7,7,7,7)]
   722  10.2002030769  10.2002030769  10.2002030769    7[6-(1,6),6-(1,7),28-(7,7,7,7)]
   723  5.99581224302  5.99581224302  5.99581224302    7[6-(1,6),6-(1,7),28-(7,7,7,7)]
   724  6.95779013401  6.95779013401  6.95779013401    7[6-(1,7),6-(6,6),28-(7,7,7,7)]
   725  8.50960657153  8.50960657153  8.50960657153    7[6-(1,6),7-(6),28-(7,7,7,7)]
   726  8.38647032527  8.38647032527  8.38647032527    7[6-(1,6),7-(6,28)]
   727  11.9729057294  11.9729057294  11.9729057294    7[6-(1,7),6-(6,6),28-(7,7,7,7)]
   728  12.5416339744  12.5416339744  12.5416339744    7[6-(1,6),6-(1,7),28-(7,7,7,7)]
   729  9.84299932159  9.84299932159  9.84299932159    7[6-(1,6),6-(1,7),28-(7,7,7,7)]
   730  10.8354454076  10.8354454076  10.8354454076    7[6-(1,7),6-(6,6),28-(7,7,7,7)]
   731 -16.6748706374 -16.6748706374 -16.6748706374    7[6-(1,6),7-(6),28-(7,7,7,7)]
   732 -16.3758362332 -16.3758362332 -16.3758362332    7[6-(1,6),7-(6,28)]
   733  4.55782116067  4.55782116067  4.55782116067    7[6-(1,7),6-(6,6),28-(7,7,7,7)]
   734  5.10700516594  5.10700516594  5.10700516594    7[6-(1,6),6-(1,7),28-(7,7,7,7)]
   735  3.64669354491  3.64669354491  3.64669354491    7[6-(1,6),6-(1,7),28-(7,7,7,7)]
   736  3.92851107288  3.92851107288  3.92851107288    7[6-(1,7),6-(6,6),28-(7,7,7,7)]
   737  2.58777242487  2.58777242487  2.58777242487    7[6-(1,6),7-(6),28-(7,7,7,7)]
   738  1.36626497496  1.36626497496  1.36626497496    7[6-(1,6),7-(6,28)]
   739  13.5051248898  13.5051248898  13.5051248898    7[6-(1,7),6-(6,6),28-(7,7,7,7)]
   740  11.2399566327  11.2399566327  11.2399566327    7[6-(1,6),6-(1,7),28-(7,7,7,7)]
   741 -9.71290625951 -9.71290625951 -9.71290625951    7[6-(1,6),6-(1,7),28-(7,7,7,7)]
   742 -11.9491477645 -11.9491477645 -11.9491477645    7[6-(1,7),6-(6,6),28-(7,7,7,7)]
   743   15.350090491   15.350090491   15.350090491    7[6-(1,6),7-(6),28-(7,7,7,7)]
   744   16.395699783   16.395699783   16.395699783    7[6-(1,6),7-(6,28)]
   745-0.719080470385-0.719080470385-0.719080470385    7[6-(1,7),6-(6,6),28-(7,7,7,7)]
   746 0.428152386405 0.428152386405 0.428152386405    7[6-(1,6),6-(1,7),28-(7,7,7,7)]
   747 -3.77614808277 -3.77614808277 -3.77614808277    7[6-(1,6),6-(1,7),28-(7,7,7,7)]
   748 -2.81419656679 -2.81419656679 -2.81419656679    7[6-(1,7),6-(6,6),28-(7,7,7,7)]
   749 -1.26241135778 -1.26241135778 -1.26241135778    7[6-(1,6),7-(6),28-(7,7,7,7)]
   750 -1.38554150523 -1.38554150523 -1.38554150523    7[6-(1,6),7-(6,28)]
   751 -7.57129093375 -7.57129093375 -7.57129093375    7[6-(1,7),6-(6,6),28-(7,7,7,7)]
   752 -7.00256757415 -7.00256757415 -7.00256757415    7[6-(1,6),6-(1,7),28-(7,7,7,7)]
   7530.07078041855540.07078041855540.0707804185554    7[6-(1,6),6-(1,7),28-(7,7,7,7)]
   754  1.06322094858  1.06322094858  1.06322094858    7[6-(1,7),6-(6,6),28-(7,7,7,7)]
   755  -6.9028789554  -6.9028789554  -6.9028789554    7[6-(1,6),7-(6),28-(7,7,7,7)]
   756 -6.60385352382 -6.60385352382 -6.60385352382    7[6-(1,6),7-(6,28)]
   757 -5.21423141379 -5.21423141379 -5.21423141379    7[6-(1,7),6-(6,6),28-(7,7,7,7)]
   758 -4.66502425854 -4.66502425854 -4.66502425854    7[6-(1,6),6-(1,7),28-(7,7,7,7)]
   759  -6.1254262443  -6.1254262443  -6.1254262443    7[6-(1,6),6-(1,7),28-(7,7,7,7)]
   760 -5.84358234132 -5.84358234132 -5.84358234132    7[6-(1,7),6-(6,6),28-(7,7,7,7)]
   761 -7.18428976081 -7.18428976081 -7.18428976081    7[6-(1,6),7-(6),28-(7,7,7,7)]
   762 -8.40580330954 -8.40580330954 -8.40580330954    7[6-(1,6),7-(6,28)]
   763 -6.03899833208 -6.03899833208 -6.03899833208    7[6-(1,7),6-(6,6),28-(7,7,7,7)]
   764 -8.30416170371 -8.30416170371 -8.30416170371    7[6-(1,6),6-(1,7),28-(7,7,7,7)]
   7650.05915298851740.05915298851740.0591529885174    7[6-(1,6),6-(1,7),28-(7,7,7,7)]
   766 -2.17708296047 -2.17708296047 -2.17708296047    7[6-(1,7),6-(6,6),28-(7,7,7,7)]
   767    5.577939154    5.577939154    5.577939154    7[6-(1,6),7-(6),28-(7,7,7,7)]
   768  6.62355741859  6.62355741859  6.62355741859    7[6-(1,6),7-(6,28)]
   769  18.8249803902  18.8249803902  18.8249803902    7[6-(1,7),6-(6,6),28-(7,7,7,7)]
   770  19.9722134067  19.9722134067  19.9722134067    7[6-(1,6),6-(1,7),28-(7,7,7,7)]
   771  15.7679028217  15.7679028217  15.7679028217    7[6-(1,6),6-(1,7),28-(7,7,7,7)]
   772  16.7298601428  16.7298601428  16.7298601428    7[6-(1,7),6-(6,6),28-(7,7,7,7)]
   773  18.2816710562  18.2816710562  18.2816710562    7[6-(1,6),7-(6),28-(7,7,7,7)]
   774    18.15855333    18.15855333    18.15855333    7[6-(1,6),7-(6,28)]
   775  2.20071275434  2.20071275434  2.20071275434    7[6-(1,7),6-(6,6),28-(7,7,7,7)]
   776   2.7694639897   2.7694639897   2.7694639897    7[6-(1,6),6-(1,7),28-(7,7,7,7)]
   777 -9.70121114214 -9.70121114214 -9.70121114214    7[6-(1,6),6-(1,7),28-(7,7,7,7)]
   778 -8.70874448618 -8.70874448618 -8.70874448618    7[6-(1,7),6-(6,6),28-(7,7,7,7)]
   779  2.86910522285  2.86910522285  2.86910522285    7[6-(1,6),7-(6),28-(7,7,7,7)]
   780  3.16812110706  3.16812110706  3.16812110706    7[6-(1,6),7-(6,28)]
   781  14.3298052431  14.3298052431  14.3298052431    7[6-(1,7),6-(6,6),28-(7,7,7,7)]
   782  14.8789845226  14.8789845226  14.8789845226    7[6-(1,6),6-(1,7),28-(7,7,7,7)]
   783  13.4186852014  13.4186852014  13.4186852014    7[6-(1,6),6-(1,7),28-(7,7,7,7)]
   784  13.7005029784  13.7005029784  13.7005029784    7[6-(1,7),6-(6,6),28-(7,7,7,7)]
   785  12.3597664059  12.3597664059  12.3597664059    7[6-(1,6),7-(6),28-(7,7,7,7)]
   786  11.1382624046  11.1382624046  11.1382624046    7[6-(1,6),7-(6,28)]
   787  3.73298115231  3.73298115231  3.73298115231    7[6-(1,7),6-(6,6),28-(7,7,7,7)]
   788  1.46781762102  1.46781762102  1.46781762102    7[6-(1,6),6-(1,7),28-(7,7,7,7)]
   789    9.831142429    9.831142429    9.831142429    7[6-(1,6),6-(1,7),28-(7,7,7,7)]
   790  7.59490067496  7.59490067496  7.59490067496    7[6-(1,7),6-(6,6),28-(7,7,7,7)]
   791 -4.19402337503 -4.19402337503 -4.19402337503    7[6-(1,6),7-(6),28-(7,7,7,7)]
   792  -3.1484175316  -3.1484175316  -3.1484175316    7[6-(1,6),7-(6,28)]
   793 -7.08653321434 -7.08653321434 -7.08653321434    7[6-(1,7),6-(6,6),28-(7,7,7,7)]
   794  -7.6552844497  -7.6552844497  -7.6552844497    7[6-(1,6),6-(1,7),28-(7,7,7,7)]
   795  4.81539068214  4.81539068214  4.81539068214    7[6-(1,6),6-(1,7),28-(7,7,7,7)]
   796  3.82292402618  3.82292402618  3.82292402618    7[6-(1,7),6-(6,6),28-(7,7,7,7)]
   797 -7.75492568285 -7.75492568285 -7.75492568285    7[6-(1,6),7-(6),28-(7,7,7,7)]
   798 -8.05394156706 -8.05394156706 -8.05394156706    7[6-(1,6),7-(6,28)]
   799  5.60539914978  5.60539914978  5.60539914978    7[6-(1,7),6-(6,6),28-(7,7,7,7)]
   800  4.45816613333  4.45816613333  4.45816613333    7[6-(1,6),6-(1,7),28-(7,7,7,7)]
   801  8.66247671825  8.66247671825  8.66247671825    7[6-(1,6),6-(1,7),28-(7,7,7,7)]
   802  7.70051939721  7.70051939721  7.70051939721    7[6-(1,7),6-(6,6),28-(7,7,7,7)]
   803  6.14870848375  6.14870848375  6.14870848375    7[6-(1,6),7-(6),28-(7,7,7,7)]
   804  6.27182621004  6.27182621004  6.27182621004    7[6-(1,6),7-(6,28)]
   805 -8.61880161231 -8.61880161231 -8.61880161231    7[6-(1,7),6-(6,6),28-(7,7,7,7)]
   806 -6.35363808102 -6.35363808102 -6.35363808102    7[6-(1,6),6-(1,7),28-(7,7,7,7)]
   807  -14.716962889  -14.716962889  -14.716962889    7[6-(1,6),6-(1,7),28-(7,7,7,7)]
   808  -12.480721135  -12.480721135  -12.480721135    7[6-(1,7),6-(6,6),28-(7,7,7,7)]
   809-0.691797084967-0.691797084967-0.691797084967    7[6-(1,6),7-(6),28-(7,7,7,7)]
   810  -1.7374029284  -1.7374029284  -1.7374029284    7[6-(1,6),7-(6,28)]
   811  10.1005742969  10.1005742969  10.1005742969    7[6-(1,7),6-(6,6),28-(7,7,7,7)]
   812  9.55139501739  9.55139501739  9.55139501739    7[6-(1,6),6-(1,7),28-(7,7,7,7)]
   813  11.0116943386  11.0116943386  11.0116943386    7[6-(1,6),6-(1,7),28-(7,7,7,7)]
   814  10.7298765616  10.7298765616  10.7298765616    7[6-(1,7),6-(6,6),28-(7,7,7,7)]
   815  12.0706131341  12.0706131341  12.0706131341    7[6-(1,6),7-(6),28-(7,7,7,7)]
   816  13.2921171354  13.2921171354  13.2921171354    7[6-(1,6),7-(6,28)]
   817  19.8725583793  19.8725583793  19.8725583793    7[6-(1,7),6-(6,6),28-(7,7,7,7)]
   818  19.3233743741  19.3233743741  19.3233743741    7[6-(1,6),6-(1,7),28-(7,7,7,7)]
   819  20.7836859951  20.7836859951  20.7836859951    7[6-(1,6),6-(1,7),28-(7,7,7,7)]
   820  20.5018684671  20.5018684671  20.5018684671    7[6-(1,7),6-(6,6),28-(7,7,7,7)]
   821 -7.47359288487 -7.47359288487 -7.47359288487    7[6-(1,6),7-(6),28-(7,7,7,7)]
   822 -6.25208543496 -6.25208543496 -6.25208543496    7[6-(1,6),7-(6,28)]
   823  10.9252546502  10.9252546502  10.9252546502    7[6-(1,7),6-(6,6),28-(7,7,7,7)]
   824  13.1904229073  13.1904229073  13.1904229073    7[6-(1,6),6-(1,7),28-(7,7,7,7)]
   825  4.82708579951  4.82708579951  4.82708579951    7[6-(1,6),6-(1,7),28-(7,7,7,7)]
   826  7.06332730449  7.06332730449  7.06332730449    7[6-(1,7),6-(6,6),28-(7,7,7,7)]
   827  9.08028904897  9.08028904897  9.08028904897    7[6-(1,6),7-(6),28-(7,7,7,7)]
   828  8.03467975699  8.03467975699  8.03467975699    7[6-(1,6),7-(6,28)]
   829  15.3774324698  15.3774324698  15.3774324698    7[6-(1,7),6-(6,6),28-(7,7,7,7)]
   830  14.2301764631  14.2301764631  14.2301764631    7[6-(1,6),6-(1,7),28-(7,7,7,7)]
   831  -10.881632703  -10.881632703  -10.881632703    7[6-(1,6),6-(1,7),28-(7,7,7,7)]
   832  -11.843610594  -11.843610594  -11.843610594    7[6-(1,7),6-(6,6),28-(7,7,7,7)]
   833  15.9207729685  15.9207729685  15.9207729685    7[6-(1,6),7-(6),28-(7,7,7,7)]
   834  16.0439092147  16.0439092147  16.0439092147    7[6-(1,6),7-(6,28)]
   835  12.4574738106  12.4574738106  12.4574738106    7[6-(1,7),6-(6,6),28-(7,7,7,7)]
   836  11.8887455656  11.8887455656  11.8887455656    7[6-(1,6),6-(1,7),28-(7,7,7,7)]
   837  14.5873802184  14.5873802184  14.5873802184    7[6-(1,6),6-(1,7),28-(7,7,7,7)]
   838  13.5949341324  13.5949341324  13.5949341324    7[6-(1,7),6-(6,6),28-(7,7,7,7)]
   839  11.7890501774  11.7890501774  11.7890501774    7[6-(1,6),7-(6),28-(7,7,7,7)]
   840  11.4900157732  11.4900157732  11.4900157732    7[6-(1,6),7-(6,28)]
   841  1.15317787208  1.15317787208  1.15317787208    7[6-(1,7),6-(6,6),28-(7,7,7,7)]
   842  3.41834124372  3.41834124372  3.41834124372    7[6-(1,6),6-(1,7),28-(7,7,7,7)]
   843 -4.94497344852 -4.94497344852 -4.94497344852    7[6-(1,6),6-(1,7),28-(7,7,7,7)]
   844 -2.70873749953 -2.70873749953 -2.70873749953    7[6-(1,7),6-(6,6),28-(7,7,7,7)]
   845  -10.463759614  -10.463759614  -10.463759614    7[6-(1,6),7-(6),28-(7,7,7,7)]
   846 -11.5093778786 -11.5093778786 -11.5093778786    7[6-(1,6),7-(6,28)]
   847 0.328410953787 0.328410953787 0.328410953787    7[6-(1,7),6-(6,6),28-(7,7,7,7)]
   848-0.220796201459-0.220796201459-0.220796201459    7[6-(1,6),6-(1,7),28-(7,7,7,7)]
   849   1.2396057843   1.2396057843   1.2396057843    7[6-(1,6),6-(1,7),28-(7,7,7,7)]
   850 0.957761881318 0.957761881318 0.957761881318    7[6-(1,7),6-(6,6),28-(7,7,7,7)]
   851  2.29846930081  2.29846930081  2.29846930081    7[6-(1,6),7-(6),28-(7,7,7,7)]
   852  3.51998284954  3.51998284954  3.51998284954    7[6-(1,6),7-(6,28)]
   853  2.68547047375  2.68547047375  2.68547047375    7[6-(1,7),6-(6,6),28-(7,7,7,7)]
   854  2.11674711415  2.11674711415  2.11674711415    7[6-(1,6),6-(1,7),28-(7,7,7,7)]
   855 -4.95660087856 -4.95660087856 -4.95660087856    7[6-(1,6),6-(1,7),28-(7,7,7,7)]
   856 -5.94904140858 -5.94904140858 -5.94904140858    7[6-(1,7),6-(6,6),28-(7,7,7,7)]
   857   2.0170584954   2.0170584954   2.0170584954    7[6-(1,6),7-(6),28-(7,7,7,7)]
   858  1.71803306382  1.71803306382  1.71803306382    7[6-(1,6),7-(6,28)]
   859 -4.16673998961 -4.16673998961 -4.16673998961    7[6-(1,7),6-(6,6),28-(7,7,7,7)]
   860 -5.31397284641 -5.31397284641 -5.31397284641    7[6-(1,6),6-(1,7),28-(7,7,7,7)]
   861 -1.10967237723 -1.10967237723 -1.10967237723    7[6-(1,6),6-(1,7),28-(7,7,7,7)]
   862 -2.07162389321 -2.07162389321 -2.07162389321    7[6-(1,7),6-(6,6),28-(7,7,7,7)]
   863 -3.62340910222 -3.62340910222 -3.62340910222    7[6-(1,6),7-(6),28-(7,7,7,7)]
   864 -3.50027895477 -3.50027895477 -3.50027895477    7[6-(1,6),7-(6,28)]
   865 0.719332469837 0.719332469837 0.719332469837    7[6-(1,7),6-(6,6),28-(7,7,7,7)]
   866-0.427923536928-0.427923536928-0.427923536928    7[6-(1,6),6-(1,7),28-(7,7,7,7)]
   867  3.77646729698  3.77646729698  3.77646729698    7[6-(1,6),6-(1,7),28-(7,7,7,7)]
   868  2.81448940599  2.81448940599  2.81448940599    7[6-(1,7),6-(6,6),28-(7,7,7,7)]
   869  1.26267296847  1.26267296847  1.26267296847    7[6-(1,6),7-(6),28-(7,7,7,7)]
   870  1.38580921473  1.38580921473  1.38580921473    7[6-(1,6),7-(6,28)]
   871  -2.2006261894  -2.2006261894  -2.2006261894    7[6-(1,7),6-(6,6),28-(7,7,7,7)]
   872 -2.76935443444 -2.76935443444 -2.76935443444    7[6-(1,6),6-(1,7),28-(7,7,7,7)]
   873-0.0707197815864-0.0707197815864-0.0707197815864    7[6-(1,6),6-(1,7),28-(7,7,7,7)]
   874  -1.0631658676  -1.0631658676  -1.0631658676    7[6-(1,7),6-(6,6),28-(7,7,7,7)]
   875  26.4471501774  26.4471501774  26.4471501774    7[6-(1,6),7-(6),28-(7,7,7,7)]
   876  26.1481157732  26.1481157732  26.1481157732    7[6-(1,6),7-(6,28)]
   877  5.21445837933  5.21445837933  5.21445837933    7[6-(1,7),6-(6,6),28-(7,7,7,7)]
   878  4.66527437406  4.66527437406  4.66527437406    7[6-(1,6),6-(1,7),28-(7,7,7,7)]
   879  6.12558599509  6.12558599509  6.12558599509    7[6-(1,6),6-(1,7),28-(7,7,7,7)]
   880  5.84376846712  5.84376846712  5.84376846712    7[6-(1,7),6-(6,6),28-(7,7,7,7)]
   881  7.18450711513  7.18450711513  7.18450711513    7[6-(1,6),7-(6),28-(7,7,7,7)]
   882  8.40601456504  8.40601456504  8.40601456504    7[6-(1,6),7-(6,28)]
   883 -3.73284534977 -3.73284534977 -3.73284534977    7[6-(1,7),6-(6,6),28-(7,7,7,7)]
   884 -1.46767709269 -1.46767709269 -1.46767709269    7[6-(1,6),6-(1,7),28-(7,7,7,7)]
   885  19.4851857995  19.4851857995  19.4851857995    7[6-(1,6),6-(1,7),28-(7,7,7,7)]
   886  21.7214273045  21.7214273045  21.7214273045    7[6-(1,7),6-(6,6),28-(7,7,7,7)]
   887 -5.57781095103 -5.57781095103 -5.57781095103    7[6-(1,6),7-(6),28-(7,7,7,7)]
   888 -6.62342024301 -6.62342024301 -6.62342024301    7[6-(1,6),7-(6,28)]
   889  10.4913600104  10.4913600104  10.4913600104    7[6-(1,7),6-(6,6),28-(7,7,7,7)]
   890   9.3441271536   9.3441271536   9.3441271536    7[6-(1,6),6-(1,7),28-(7,7,7,7)]
   891  13.5484276228  13.5484276228  13.5484276228    7[6-(1,6),6-(1,7),28-(7,7,7,7)]
   892  12.5864761068  12.5864761068  12.5864761068    7[6-(1,7),6-(6,6),28-(7,7,7,7)]
   893  11.0346908978  11.0346908978  11.0346908978    7[6-(1,6),7-(6),28-(7,7,7,7)]
   894  11.1578210452  11.1578210452  11.1578210452    7[6-(1,6),7-(6,28)]
   895  17.3435704737  17.3435704737  17.3435704737    7[6-(1,7),6-(6,6),28-(7,7,7,7)]
   896  16.7748471141  16.7748471141  16.7748471141    7[6-(1,6),6-(1,7),28-(7,7,7,7)]
   897  9.70149912144  9.70149912144  9.70149912144    7[6-(1,6),6-(1,7),28-(7,7,7,7)]
   898  8.70905859142  8.70905859142  8.70905859142    7[6-(1,7),6-(6,6),28-(7,7,7,7)]
   899  16.6751584954  16.6751584954  16.6751584954    7[6-(1,6),7-(6),28-(7,7,7,7)]
   900  16.3761330638  16.3761330638  16.3761330638    7[6-(1,6),7-(6,28)]
   901  14.9865109538  14.9865109538  14.9865109538    7[6-(1,7),6-(6,6),28-(7,7,7,7)]
   902  14.4373037985  14.4373037985  14.4373037985    7[6-(1,6),6-(1,7),28-(7,7,7,7)]
   903  15.8977057843  15.8977057843  15.8977057843    7[6-(1,6),6-(1,7),28-(7,7,7,7)]
   904  15.6158618813  15.6158618813  15.6158618813    7[6-(1,7),6-(6,6),28-(7,7,7,7)]
   905  16.9565693008  16.9565693008  16.9565693008    7[6-(1,6),7-(6),28-(7,7,7,7)]
   906  18.1780828495  18.1780828495  18.1780828495    7[6-(1,6),7-(6,28)]
   907  15.8112778721  15.8112778721  15.8112778721    7[6-(1,7),6-(6,6),28-(7,7,7,7)]
   908  18.0764412437  18.0764412437  18.0764412437    7[6-(1,6),6-(1,7),28-(7,7,7,7)]
   909  9.71312655148  9.71312655148  9.71312655148    7[6-(1,6),6-(1,7),28-(7,7,7,7)]
   910  11.9493625005  11.9493625005  11.9493625005    7[6-(1,7),6-(6,6),28-(7,7,7,7)]
   911    4.194340386    4.194340386    4.194340386    7[6-(1,6),7-(6),28-(7,7,7,7)]
   912  3.14872212141  3.14872212141  3.14872212141    7[6-(1,6),7-(6,28)]
   913 -9.05270085022 -9.05270085022 -9.05270085022    7[6-(1,7),6-(6,6),28-(7,7,7,7)]
   914 -10.1999338667 -10.1999338667 -10.1999338667    7[6-(1,6),6-(1,7),28-(7,7,7,7)]
   915 -5.99562328175 -5.99562328175 -5.99562328175    7[6-(1,6),6-(1,7),28-(7,7,7,7)]
   916 -6.95758060279 -6.95758060279 -6.95758060279    7[6-(1,7),6-(6,6),28-(7,7,7,7)]
   917 -8.50939151625 -8.50939151625 -8.50939151625    7[6-(1,6),7-(6),28-(7,7,7,7)]
   918 -8.38627378996 -8.38627378996 -8.38627378996    7[6-(1,6),7-(6,28)]
   919  7.57156678566  7.57156678566  7.57156678566    7[6-(1,7),6-(6,6),28-(7,7,7,7)]
   920   7.0028155503   7.0028155503   7.0028155503    7[6-(1,6),6-(1,7),28-(7,7,7,7)]
   921  19.4734906821  19.4734906821  19.4734906821    7[6-(1,6),6-(1,7),28-(7,7,7,7)]
   922  18.4810240262  18.4810240262  18.4810240262    7[6-(1,7),6-(6,6),28-(7,7,7,7)]
   923  6.90317431716  6.90317431716  6.90317431716    7[6-(1,6),7-(6),28-(7,7,7,7)]
   924  6.60415843294  6.60415843294  6.60415843294    7[6-(1,6),7-(6,28)]
   925 -4.55752570312 -4.55752570312 -4.55752570312    7[6-(1,7),6-(6,6),28-(7,7,7,7)]
   926 -5.10670498261 -5.10670498261 -5.10670498261    7[6-(1,6),6-(1,7),28-(7,7,7,7)]
   927  -3.6464056614  -3.6464056614  -3.6464056614    7[6-(1,6),6-(1,7),28-(7,7,7,7)]
   928 -3.92822343844 -3.92822343844 -3.92822343844    7[6-(1,7),6-(6,6),28-(7,7,7,7)]
   929 -2.58748686594 -2.58748686594 -2.58748686594    7[6-(1,6),7-(6),28-(7,7,7,7)]
   930 -1.36598286458 -1.36598286458 -1.36598286458    7[6-(1,6),7-(6,28)]
   931  6.03929838769  6.03929838769  6.03929838769    7[6-(1,7),6-(6,6),28-(7,7,7,7)]
   932  8.30446191898  8.30446191898  8.30446191898    7[6-(1,6),6-(1,7),28-(7,7,7,7)]
   933-0.0588628889962-0.0588628889962-0.0588628889962    7[6-(1,6),6-(1,7),28-(7,7,7,7)]
   934  2.17737886504  2.17737886504  2.17737886504    7[6-(1,7),6-(6,6),28-(7,7,7,7)]
   935   13.966302915   13.966302915   13.966302915    7[6-(1,6),7-(6),28-(7,7,7,7)]
   936  12.9206970716  12.9206970716  12.9206970716    7[6-(1,6),7-(6,28)]
   937  16.8588127543  16.8588127543  16.8588127543    7[6-(1,7),6-(6,6),28-(7,7,7,7)]
   938  17.4275639897  17.4275639897  17.4275639897    7[6-(1,6),6-(1,7),28-(7,7,7,7)]
   939  4.95688885786  4.95688885786  4.95688885786    7[6-(1,6),6-(1,7),28-(7,7,7,7)]
   940  5.94935551382  5.94935551382  5.94935551382    7[6-(1,7),6-(6,6),28-(7,7,7,7)]
   941  17.5272052228  17.5272052228  17.5272052228    7[6-(1,6),7-(6),28-(7,7,7,7)]
   942  17.8262211071  17.8262211071  17.8262211071    7[6-(1,6),7-(6,28)]
   943  4.16688039022  4.16688039022  4.16688039022    7[6-(1,7),6-(6,6),28-(7,7,7,7)]
   944  5.31411340667  5.31411340667  5.31411340667    7[6-(1,6),6-(1,7),28-(7,7,7,7)]
   945  1.10980282175  1.10980282175  1.10980282175    7[6-(1,6),6-(1,7),28-(7,7,7,7)]
   946  2.07176014278  2.07176014278  2.07176014278    7[6-(1,7),6-(6,6),28-(7,7,7,7)]
   947  3.62357105625  3.62357105625  3.62357105625    7[6-(1,6),7-(6),28-(7,7,7,7)]
   948  3.50045332996  3.50045332996  3.50045332996    7[6-(1,6),7-(6,28)]
   949  18.3910811523  18.3910811523  18.3910811523    7[6-(1,7),6-(6,6),28-(7,7,7,7)]
   950   16.125917621   16.125917621   16.125917621    7[6-(1,6),6-(1,7),28-(7,7,7,7)]
   951   24.489242429   24.489242429   24.489242429    7[6-(1,6),6-(1,7),28-(7,7,7,7)]
   952   22.253000675   22.253000675   22.253000675    7[6-(1,7),6-(6,6),28-(7,7,7,7)]
   953   10.464076625   10.464076625   10.464076625    7[6-(1,6),7-(6),28-(7,7,7,7)]
   954  11.5096824684  11.5096824684  11.5096824684    7[6-(1,6),7-(6,28)]
   955-0.328294756878-0.328294756878-0.328294756878    7[6-(1,7),6-(6,6),28-(7,7,7,7)]
   956 0.220884522605 0.220884522605 0.220884522605    7[6-(1,6),6-(1,7),28-(7,7,7,7)]
   957  -1.2394147986  -1.2394147986  -1.2394147986    7[6-(1,6),6-(1,7),28-(7,7,7,7)]
   958-0.957597021565-0.957597021565-0.957597021565    7[6-(1,7),6-(6,6),28-(7,7,7,7)]
   959 -2.29833359406 -2.29833359406 -2.29833359406    7[6-(1,6),7-(6),28-(7,7,7,7)]
   960 -3.51983759542 -3.51983759542 -3.51983759542    7[6-(1,6),7-(6,28)]
   961 -10.1002788393 -10.1002788393 -10.1002788393    7[6-(1,7),6-(6,6),28-(7,7,7,7)]
   962 -9.55109483406 -9.55109483406 -9.55109483406    7[6-(1,6),6-(1,7),28-(7,7,7,7)]
   963 -11.0114064551 -11.0114064551 -11.0114064551    7[6-(1,6),6-(1,7),28-(7,7,7,7)]
   964 -10.7295889271 -10.7295889271 -10.7295889271    7[6-(1,7),6-(6,6),28-(7,7,7,7)]
   965  17.2458724249  17.2458724249  17.2458724249    7[6-(1,6),7-(6),28-(7,7,7,7)]
   966   16.024364975   16.024364975   16.024364975    7[6-(1,6),7-(6,28)]
   967 -1.15297511023 -1.15297511023 -1.15297511023    7[6-(1,7),6-(6,6),28-(7,7,7,7)]
   968 -3.41814336731 -3.41814336731 -3.41814336731    7[6-(1,6),6-(1,7),28-(7,7,7,7)]
   969  4.94519374049  4.94519374049  4.94519374049    7[6-(1,6),6-(1,7),28-(7,7,7,7)]
   970  2.70895223551  2.70895223551  2.70895223551    7[6-(1,7),6-(6,6),28-(7,7,7,7)]
   971 0.691990491034 0.691990491034 0.691990491034    7[6-(1,6),7-(6),28-(7,7,7,7)]
   972  1.73759978301  1.73759978301  1.73759978301    7[6-(1,6),7-(6,28)]
   973 -5.60515292984 -5.60515292984 -5.60515292984    7[6-(1,7),6-(6,6),28-(7,7,7,7)]
   974 -4.45789692307 -4.45789692307 -4.45789692307    7[6-(1,6),6-(1,7),28-(7,7,7,7)]
   975   20.653912243   20.653912243   20.653912243    7[6-(1,6),6-(1,7),28-(7,7,7,7)]
   976   21.615890134   21.615890134   21.615890134    7[6-(1,7),6-(6,6),28-(7,7,7,7)]
   977 -6.14849342847 -6.14849342847 -6.14849342847    7[6-(1,6),7-(6),28-(7,7,7,7)]
   978 -6.27162967473 -6.27162967473 -6.27162967473    7[6-(1,6),7-(6,28)]
   979  -2.6851942706  -2.6851942706  -2.6851942706    7[6-(1,7),6-(6,6),28-(7,7,7,7)]
   980 -2.11646602556 -2.11646602556 -2.11646602556    7[6-(1,6),6-(1,7),28-(7,7,7,7)]
   981 -4.81510067841 -4.81510067841 -4.81510067841    7[6-(1,6),6-(1,7),28-(7,7,7,7)]
   982  -3.8226545924  -3.8226545924  -3.8226545924    7[6-(1,7),6-(6,6),28-(7,7,7,7)]
   983 -2.01677063744 -2.01677063744 -2.01677063744    7[6-(1,6),7-(6),28-(7,7,7,7)]
   984 -1.71773623324 -1.71773623324 -1.71773623324    7[6-(1,6),7-(6,28)]
   985  8.61910166792  8.61910166792  8.61910166792    7[6-(1,7),6-(6,6),28-(7,7,7,7)]
   986  6.35393829629  6.35393829629  6.35393829629    7[6-(1,6),6-(1,7),28-(7,7,7,7)]
   987  14.7172529885  14.7172529885  14.7172529885    7[6-(1,6),6-(1,7),28-(7,7,7,7)]
   988  12.4810170395  12.4810170395  12.4810170395    7[6-(1,7),6-(6,6),28-(7,7,7,7)]
   989   20.236039154   20.236039154   20.236039154    7[6-(1,6),7-(6),28-(7,7,7,7)]
   990  21.2816574186  21.2816574186  21.2816574186    7[6-(1,6),7-(6,28)]
   991  9.44386858621  9.44386858621  9.44386858621    7[6-(1,7),6-(6,6),28-(7,7,7,7)]
   992  9.99307574146  9.99307574146  9.99307574146    7[6-(1,6),6-(1,7),28-(7,7,7,7)]
   993   8.5326737557   8.5326737557   8.5326737557    7[6-(1,6),6-(1,7),28-(7,7,7,7)]
   994  8.81451765868  8.81451765868  8.81451765868    7[6-(1,7),6-(6,6),28-(7,7,7,7)]
   995  7.47381023919  7.47381023919  7.47381023919    7[6-(1,6),7-(6),28-(7,7,7,7)]
   996  6.25229669046  6.25229669046  6.25229669046    7[6-(1,6),7-(6,28)]
   997  7.08680906625  7.08680906625  7.08680906625    7[6-(1,7),6-(6,6),28-(7,7,7,7)]
   998  7.65553242585  7.65553242585  7.65553242585    7[6-(1,6),6-(1,7),28-(7,7,7,7)]
   999  14.7288804186  14.7288804186  14.7288804186    7[6-(1,6),6-(1,7),28-(7,7,7,7)]
  1000  15.7213209486  15.7213209486  15.7213209486    7[6-(1,7),6-(6,6),28-(7,7,7,7)]
  1001  7.75522104459  7.75522104459  7.75522104459    7[6-(1,6),7-(6),28-(7,7,7,7)]
  1002  8.05424647618  8.05424647618  8.05424647618    7[6-(1,6),7-(6,28)]
  1003  13.9390195296  13.9390195296  13.9390195296    7[6-(1,7),6-(6,6),28-(7,7,7,7)]
  1004  15.0862523864  15.0862523864  15.0862523864    7[6-(1,6),6-(1,7),28-(7,7,7,7)]
  1005  10.8819519172  10.8819519172  10.8819519172    7[6-(1,6),6-(1,7),28-(7,7,7,7)]
  1006  11.8439034332  11.8439034332  11.8439034332    7[6-(1,7),6-(6,6),28-(7,7,7,7)]
  1007  13.3956886422  13.3956886422  13.3956886422    7[6-(1,6),28-(7,7,7,7)]
