# Supplementary material for: A collection of forcefield precursors for metal–organic frameworks
Source: RSC Adv. 2019 Nov 13;9(63):36492–507. doi: 10.1039/c9ra07327b (PMC9075174; doi:10.1039/c9ra07327b)
Supplement: RA-009-C9RA07327B-s3307 [file RA-009-C9RA07327B-s3307.txt]

YEHGID_clean

22.661    0.00000000    0.00000000
0.0    32.05    0.00000000
0.0    0.0    41.94

     1    10.55843973    10.55843973    10.55843973    26[7-(6,6),8-(26,26),8-(6),8-(6),8-(6),8-(6)]
     2    18.97972055    18.97972055    18.97972055    26[7-(6,6),8-(26,26),8-(6),8-(6),8-(6),8-(6)]
     3     9.06372017     9.06372017     9.06372017    26[7-(6,6),8-(26,26),8-(6),8-(6),8-(6),8-(6)]
     4      2.2321085      2.2321085      2.2321085    26[7-(6,6),8-(26,26),8-(6),8-(6),8-(6),8-(6)]
     5     1.70931923     1.70931923     1.70931923    26[7-(6,6),8-(26,26),8-(6),8-(6),8-(6),8-(6)]
     6     0.71200862     0.71200862     0.71200862    26[7-(6,6),8-(26,26),8-(6),8-(6),8-(6),8-(6)]
     7    15.70951164    15.70951164    15.70951164    26[7-(6,6),8-(26,26),8-(6),8-(6),8-(6),8-(6)]
     8     1.59374813     1.59374813     1.59374813    26[7-(6,6),8-(26,26),8-(6),8-(6),8-(6),8-(6)]
     9     2.73223677     2.73223677     2.73223677    26[7-(6,6),8-(26,26),8-(6),8-(6),8-(6),8-(6)]
    10     9.94953866     9.94953866     9.94953866    26[7-(6,6),8-(26,26),8-(6),8-(6),8-(6),8-(6)]
    11    10.49158978    10.49158978    10.49158978    26[7-(6,6),8-(26,26),8-(6),8-(6),8-(6),8-(6)]
    12     9.02315698     9.02315698     9.02315698    26[7-(6,6),8-(26,26),8-(6),8-(6),8-(6),8-(6)]
    13     0.77206027     0.77206027     0.77206027    26[7-(6,6),8-(26,26),8-(6),8-(6),8-(6),8-(6)]
    14    15.01177945    15.01177945    15.01177945    26[7-(6,6),8-(26,26),8-(6),8-(6),8-(6),8-(6)]
    15     2.26677983     2.26677983     2.26677983    26[7-(6,6),8-(26,26),8-(6),8-(6),8-(6),8-(6)]
    16      9.0983915      9.0983915      9.0983915    26[7-(6,6),8-(26,26),8-(6),8-(6),8-(6),8-(6)]
    17     9.62118077     9.62118077     9.62118077    26[7-(6,6),8-(26,26),8-(6),8-(6),8-(6),8-(6)]
    18    10.61849138    10.61849138    10.61849138    26[7-(6,6),8-(26,26),8-(6),8-(6),8-(6),8-(6)]
    19    18.28198836    18.28198836    18.28198836    26[7-(6,6),8-(26,26),8-(6),8-(6),8-(6),8-(6)]
    20     9.73675187     9.73675187     9.73675187    26[7-(6,6),8-(26,26),8-(6),8-(6),8-(6),8-(6)]
    21     8.59826323     8.59826323     8.59826323    26[7-(6,6),8-(26,26),8-(6),8-(6),8-(6),8-(6)]
    22     1.38096134     1.38096134     1.38096134    26[7-(6,6),8-(26,26),8-(6),8-(6),8-(6),8-(6)]
    23     0.83891022     0.83891022     0.83891022    26[7-(6,6),8-(26,26),8-(6),8-(6),8-(6),8-(6)]
    24     2.30734302     2.30734302     2.30734302    26[7-(6,6),8-(26,26),8-(6),8-(6),8-(6),8-(6)]
    25    12.10256027    12.10256027    12.10256027    26[7-(6,6),8-(26,26),8-(6),8-(6),8-(6),8-(6)]
    26     3.68127945     3.68127945     3.68127945    26[7-(6,6),8-(26,26),8-(6),8-(6),8-(6),8-(6)]
    27    13.59727983    13.59727983    13.59727983    26[7-(6,6),8-(26,26),8-(6),8-(6),8-(6),8-(6)]
    28     20.4288915     20.4288915     20.4288915    26[7-(6,6),8-(26,26),8-(6),8-(6),8-(6),8-(6)]
    29    20.95168077    20.95168077    20.95168077    26[7-(6,6),8-(26,26),8-(6),8-(6),8-(6),8-(6)]
    30    21.94899138    21.94899138    21.94899138    26[7-(6,6),8-(26,26),8-(6),8-(6),8-(6),8-(6)]
    31     6.95148836     6.95148836     6.95148836    26[7-(6,6),8-(26,26),8-(6),8-(6),8-(6),8-(6)]
    32    21.06725187    21.06725187    21.06725187    26[7-(6,6),8-(26,26),8-(6),8-(6),8-(6),8-(6)]
    33    19.92876323    19.92876323    19.92876323    26[7-(6,6),8-(26,26),8-(6),8-(6),8-(6),8-(6)]
    34    12.71146134    12.71146134    12.71146134    26[7-(6,6),8-(26,26),8-(6),8-(6),8-(6),8-(6)]
    35    12.16941022    12.16941022    12.16941022    26[7-(6,6),8-(26,26),8-(6),8-(6),8-(6),8-(6)]
    36    13.63784302    13.63784302    13.63784302    26[7-(6,6),8-(26,26),8-(6),8-(6),8-(6),8-(6)]
    37    21.88893973    21.88893973    21.88893973    26[7-(6,6),8-(26,26),8-(6),8-(6),8-(6),8-(6)]
    38     7.64922055     7.64922055     7.64922055    26[7-(6,6),8-(26,26),8-(6),8-(6),8-(6),8-(6)]
    39    20.39422017    20.39422017    20.39422017    26[7-(6,6),8-(26,26),8-(6),8-(6),8-(6),8-(6)]
    40     13.5626085     13.5626085     13.5626085    26[7-(6,6),8-(26,26),8-(6),8-(6),8-(6),8-(6)]
    41    13.03981923    13.03981923    13.03981923    26[7-(6,6),8-(26,26),8-(6),8-(6),8-(6),8-(6)]
    42    12.04250862    12.04250862    12.04250862    26[7-(6,6),8-(26,26),8-(6),8-(6),8-(6),8-(6)]
    43     4.37901164     4.37901164     4.37901164    26[7-(6,6),8-(26,26),8-(6),8-(6),8-(6),8-(6)]
    44    12.92424813    12.92424813    12.92424813    26[7-(6,6),8-(26,26),8-(6),8-(6),8-(6),8-(6)]
    45    14.06273677    14.06273677    14.06273677    26[7-(6,6),8-(26,26),8-(6),8-(6),8-(6),8-(6)]
    46    21.28003866    21.28003866    21.28003866    26[7-(6,6),8-(26,26),8-(6),8-(6),8-(6)]
    47    21.82208978    21.82208978    21.82208978    26[7-(6,6),8-(26,26),8-(6),8-(6),8-(6),8-(6)]
    48    20.35365698    20.35365698    20.35365698    26[7-(6,6),8-(26,26),8-(6),8-(6),8-(6),8-(6)]
    49      9.6513199      9.6513199      9.6513199    1[6-(6,6)]
    50      9.2094304      9.2094304      9.2094304    1[6-(6,6)]
    51      7.1676743      7.1676743      7.1676743    1[6-(6,6)]
    52      5.4431722      5.4431722      5.4431722    1[6-(6,6)]
    53      6.0754141      6.0754141      6.0754141    1[6-(6,6)]
    54     12.3298501     12.3298501     12.3298501    1[6-(6,6)]
    55     13.4538357     13.4538357     13.4538357    1[6-(6,6)]
    56     12.2460044     12.2460044     12.2460044    1[6-(6,6)]
    57     10.2178449     10.2178449     10.2178449    1[6-(6,6)]
    58      9.2071643      9.2071643      9.2071643    1[6-(6,6)]
    59     18.0041645     18.0041645     18.0041645    1[6-(6,6)]
    60     17.7548935     17.7548935     17.7548935    1[6-(6,6)]
    61     17.8863273     17.8863273     17.8863273    1[6-(6,6)]
    62     18.9128706     18.9128706     18.9128706    1[6-(6,6)]
    63     19.5133871     19.5133871     19.5133871    1[6-(6,6)]
    64     11.0472375     11.0472375     11.0472375    1[6-(6,6)]
    65     10.9361986     10.9361986     10.9361986    1[6-(6,6)]
    66     10.0501535     10.0501535     10.0501535    1[6-(6,6)]
    67      9.4564353      9.4564353      9.4564353    1[6-(6,6)]
    68      8.9465628      8.9465628      8.9465628    1[6-(6,6)]
    69     14.0452878     14.0452878     14.0452878    1[6-(6,6)]
    70     15.5590426     15.5590426     15.5590426    1[6-(6,6)]
    71     15.8309746     15.8309746     15.8309746    1[6-(6,6)]
    72     14.4055977     14.4055977     14.4055977    1[6-(6,6)]
    73     12.8737141     12.8737141     12.8737141    1[6-(6,6)]
    74     17.9157866     17.9157866     17.9157866    1[6-(6,7)]
    75     16.3091217     16.3091217     16.3091217    1[6-(6,6)]
    76     14.5642247     14.5642247     14.5642247    1[6-(6,6)]
    77     16.3974996     16.3974996     16.3974996    1[6-(6,7)]
    78     11.6341574     11.6341574     11.6341574    1[6-(6,7)]
    79     15.2123293     15.2123293     15.2123293    1[6-(6,6)]
    80     15.2191276     15.2191276     15.2191276    1[6-(6,6)]
    81     13.3881188     13.3881188     13.3881188    1[6-(6,7)]
    82      9.9572434      9.9572434      9.9572434    1[6-(6,7)]
    83      9.8144791      9.8144791      9.8144791    1[6-(6,6)]
    84      8.6927596      8.6927596      8.6927596    1[6-(6,6)]
    85      7.9426805      7.9426805      7.9426805    1[6-(6,7)]
    86      5.6811127      5.6811127      5.6811127    1[6-(6,6)]
    87      4.3191866      4.3191866      4.3191866    1[6-(6,6)]
    88      2.9345995      2.9345995      2.9345995    1[6-(6,7)]
    89      4.3939679      4.3939679      4.3939679    1[6-(6,7)]
    90      0.5846538      0.5846538      0.5846538    1[6-(6,6)]
    91     22.1194021     22.1194021     22.1194021    1[6-(6,6)]
    92     19.9847359     19.9847359     19.9847359    1[6-(6,6)]
    93     18.8358232     18.8358232     18.8358232    1[6-(6,6)]
    94     19.7060056     19.7060056     19.7060056    1[6-(6,6)]
    95      3.0116469      3.0116469      3.0116469    1[6-(6,6)]
    96      3.1544112      3.1544112      3.1544112    1[6-(6,6)]
    97      1.0356077      1.0356077      1.0356077    1[6-(6,6)]
    98     21.7840193     21.7840193     21.7840193    1[6-(6,6)]
    99     21.6480533     21.6480533     21.6480533    1[6-(6,6)]
   100      1.8038156      1.8038156      1.8038156    1[6-(6,6)]
   101      1.5341497      1.5341497      1.5341497    1[6-(6,6)]
   102     22.2485698     22.2485698     22.2485698    1[6-(6,6)]
   103     20.5489948     20.5489948     20.5489948    1[6-(6,6)]
   104     20.6237761     20.6237761     20.6237761    1[6-(6,6)]
   105     21.2990739     21.2990739     21.2990739    1[6-(6,6)]
   106     19.4997905     19.4997905     19.4997905    1[6-(6,6)]
   107     17.3379311     17.3379311     17.3379311    1[6-(6,6)]
   108     16.8960416     16.8960416     16.8960416    1[6-(6,6)]
   109      18.672664      18.672664      18.672664    1[6-(6,6)]
   110      6.2363072      6.2363072      6.2363072    1[6-(6,6)]
   111        8.15796        8.15796        8.15796    1[6-(6,6)]
   112      8.9828204      8.9828204      8.9828204    1[6-(6,6)]
   113      8.0151957      8.0151957      8.0151957    1[6-(6,6)]
   114      5.8057482      5.8057482      5.8057482    1[6-(6,6)]
   115      3.5736397      3.5736397      3.5736397    1[6-(6,6)]
   116      4.2194782      4.2194782      4.2194782    1[6-(6,6)]
   117      4.5186034      4.5186034      4.5186034    1[6-(6,6)]
   118      3.3356992      3.3356992      3.3356992    1[6-(6,6)]
   119      3.0547028      3.0547028      3.0547028    1[6-(6,6)]
   120      3.7685243      3.7685243      3.7685243    1[6-(6,7)]
   121      4.3622425      4.3622425      4.3622425    1[6-(6,6)]
   122      2.4745812      2.4745812      2.4745812    1[6-(6,6)]
   123      0.5959843      0.5959843      0.5959843    1[6-(6,7)]
   124     20.0481867     20.0481867     20.0481867    1[6-(6,6)]
   125     20.1139036     20.1139036     20.1139036    1[6-(6,6)]
   126     21.9018565     21.9018565     21.9018565    1[6-(6,7)]
   127      0.7636757      0.7636757      0.7636757    1[6-(6,7)]
   128     18.6545352     18.6545352     18.6545352    1[6-(6,7)]
   129     20.6237761     20.6237761     20.6237761    1[6-(6,6)]
   130     18.8244927     18.8244927     18.8244927    1[6-(6,6)]
   131     16.6150452     16.6150452     16.6150452    1[6-(6,7)]
   132      3.4988584      3.4988584      3.4988584    1[6-(6,7)]
   133       5.415979       5.415979       5.415979    1[6-(6,6)]
   134      5.8827956      5.8827956      5.8827956    1[6-(6,6)]
   135      2.3023576      2.3023576      2.3023576    1[6-(6,7)]
   136      3.7435972      3.7435972      3.7435972    1[6-(6,7)]
   137      2.1233357      2.1233357      2.1233357    1[6-(6,6)]
   138       1.472965       1.472965       1.472965    1[6-(6,6)]
   139      1.3573939      1.3573939      1.3573939    1[6-(6,7)]
   140      7.4486707      7.4486707      7.4486707    1[6-(6,7)]
   141      5.8533363      5.8533363      5.8533363    1[6-(6,6)]
   142       4.826793       4.826793       4.826793    1[6-(6,6)]
   143      7.1087557      7.1087557      7.1087557    1[6-(6,7)]
   144      5.5383484      5.5383484      5.5383484    1[6-(6,6)]
   145      3.3560941      3.3560941      3.3560941    1[6-(6,6)]
   146      2.2774305      2.2774305      2.2774305    1[6-(6,6)]
   147      3.8614344      3.8614344      3.8614344    1[6-(6,6)]
   148      6.0006328      6.0006328      6.0006328    1[6-(6,6)]
   149     14.1812538     14.1812538     14.1812538    1[6-(6,6)]
   150     14.6322077     14.6322077     14.6322077    1[6-(6,6)]
   151     12.9530276     12.9530276     12.9530276    1[6-(6,6)]
   152     10.9633918     10.9633918     10.9633918    1[6-(6,6)]
   153      10.469382      10.469382      10.469382    1[6-(6,6)]
   154      6.5807544      6.5807544      6.5807544    1[6-(6,6)]
   155      5.6403229      5.6403229      5.6403229    1[6-(6,6)]
   156      5.8034821      5.8034821      5.8034821    1[6-(6,6)]
   157      6.8005661      6.8005661      6.8005661    1[6-(6,6)]
   158      7.6095638      7.6095638      7.6095638    1[6-(6,6)]
   159     12.6720312     12.6720312     12.6720312    1[6-(6,6)]
   160     12.2460044     12.2460044     12.2460044    1[6-(6,6)]
   161     10.0954755     10.0954755     10.0954755    1[6-(6,6)]
   162      8.4389564      8.4389564      8.4389564    1[6-(6,6)]
   163      9.1391813      9.1391813      9.1391813    1[6-(6,6)]
   164     12.7309498     12.7309498     12.7309498    1[6-(6,6)]
   165     14.2968249     14.2968249     14.2968249    1[6-(6,6)]
   166     16.5379978     16.5379978     16.5379978    1[6-(6,6)]
   167     17.1226516     17.1226516     17.1226516    1[6-(6,6)]
   168     15.5726392     15.5726392     15.5726392    1[6-(6,6)]
   169     11.3440966     11.3440966     11.3440966    1[6-(6,6)]
   170     12.1145706     12.1145706     12.1145706    1[6-(6,6)]
   171     14.3784045     14.3784045     14.3784045    1[6-(6,6)]
   172     15.2825784     15.2825784     15.2825784    1[6-(6,6)]
   173     14.1812538     14.1812538     14.1812538    1[6-(6,6)]
   174      7.7024739      7.7024739      7.7024739    1[6-(6,7)]
   175      5.5610094      5.5610094      5.5610094    1[6-(6,6)]
   176      5.3615926      5.3615926      5.3615926    1[6-(6,6)]
   177       9.019078       9.019078       9.019078    1[6-(6,7)]
   178      7.7024739      7.7024739      7.7024739    1[6-(6,7)]
   179      7.6888773      7.6888773      7.6888773    1[6-(6,6)]
   180      9.4972251      9.4972251      9.4972251    1[6-(6,6)]
   181     11.5911015     11.5911015     11.5911015    1[6-(6,7)]
   182      4.3395815      4.3395815      4.3395815    1[6-(6,6)]
   183      4.1265681      4.1265681      4.1265681    1[6-(6,6)]
   184      2.5742896      2.5742896      2.5742896    1[6-(6,6)]
   185      1.5092226      1.5092226      1.5092226    1[6-(6,6)]
   186      2.1573272      2.1573272      2.1573272    1[6-(6,6)]
   187     14.6979246     14.6979246     14.6979246    1[6-(6,6)]
   188      14.321752      14.321752      14.321752    1[6-(6,6)]
   189     13.0142123     13.0142123     13.0142123    1[6-(6,6)]
   190     11.3282339     11.3282339     11.3282339    1[6-(6,6)]
   191     11.6590845     11.6590845     11.6590845    1[6-(6,6)]
   192     21.8497362     21.8497362     21.8497362    1[6-(6,6)]
   193     19.8147784     19.8147784     19.8147784    1[6-(6,6)]
   194     17.8659324     17.8659324     17.8659324    1[6-(6,6)]
   195     18.3690066     18.3690066     18.3690066    1[6-(6,6)]
   196     20.1886849     20.1886849     20.1886849    1[6-(6,6)]
   197      1.0356077      1.0356077      1.0356077    1[6-(6,6)]
   198      2.1278679      2.1278679      2.1278679    1[6-(6,6)]
   199      1.9125884      1.9125884      1.9125884    1[6-(6,6)]
   200      0.9812213      0.9812213      0.9812213    1[6-(6,6)]
   201      0.7002249      0.7002249      0.7002249    1[6-(6,6)]
   202     17.2948752     17.2948752     17.2948752    1[6-(6,6)]
   203     18.9627248     18.9627248     18.9627248    1[6-(6,6)]
   204     17.7027732     17.7027732     17.7027732    1[6-(6,6)]
   205     15.5205189     15.5205189     15.5205189    1[6-(6,6)]
   206     13.9229184     13.9229184     13.9229184    1[6-(6,6)]
   207      6.2385733      6.2385733      6.2385733    1[6-(6,6)]
   208        7.70474        7.70474        7.70474    1[6-(6,6)]
   209       9.653586       9.653586       9.653586    1[6-(6,6)]
   210      9.8439384      9.8439384      9.8439384    1[6-(6,6)]
   211      8.0605177      8.0605177      8.0605177    1[6-(6,6)]
   212      1.6791801      1.6791801      1.6791801    1[6-(6,6)]
   213      2.1210696      2.1210696      2.1210696    1[6-(6,6)]
   214      4.1628257      4.1628257      4.1628257    1[6-(6,6)]
   215      5.8873278      5.8873278      5.8873278    1[6-(6,6)]
   216      5.2550859      5.2550859      5.2550859    1[6-(6,6)]
   217     21.6616499     21.6616499     21.6616499    1[6-(6,6)]
   218     20.5376643     20.5376643     20.5376643    1[6-(6,6)]
   219     21.7454956     21.7454956     21.7454956    1[6-(6,6)]
   220      1.1126551      1.1126551      1.1126551    1[6-(6,6)]
   221      2.1233357      2.1233357      2.1233357    1[6-(6,6)]
   222     15.9873355     15.9873355     15.9873355    1[6-(6,6)]
   223     16.2366065     16.2366065     16.2366065    1[6-(6,6)]
   224     16.1051727     16.1051727     16.1051727    1[6-(6,6)]
   225     15.0786294     15.0786294     15.0786294    1[6-(6,6)]
   226     14.4781129     14.4781129     14.4781129    1[6-(6,6)]
   227      0.2832625      0.2832625      0.2832625    1[6-(6,6)]
   228      0.3943014      0.3943014      0.3943014    1[6-(6,6)]
   229      1.2803465      1.2803465      1.2803465    1[6-(6,6)]
   230      1.8740647      1.8740647      1.8740647    1[6-(6,6)]
   231      2.3839372      2.3839372      2.3839372    1[6-(6,6)]
   232     19.9462122     19.9462122     19.9462122    1[6-(6,6)]
   233     18.4324574     18.4324574     18.4324574    1[6-(6,6)]
   234     18.1605254     18.1605254     18.1605254    1[6-(6,6)]
   235     19.5859023     19.5859023     19.5859023    1[6-(6,6)]
   236     21.1177859     21.1177859     21.1177859    1[6-(6,6)]
   237     16.0757134     16.0757134     16.0757134    1[6-(6,7)]
   238     17.6823783     17.6823783     17.6823783    1[6-(6,6)]
   239     19.4272753     19.4272753     19.4272753    1[6-(6,6)]
   240     17.5940004     17.5940004     17.5940004    1[6-(6,7)]
   241     22.3573426     22.3573426     22.3573426    1[6-(6,7)]
   242     18.7791707     18.7791707     18.7791707    1[6-(6,6)]
   243     18.7723724     18.7723724     18.7723724    1[6-(6,6)]
   244     20.6033812     20.6033812     20.6033812    1[6-(6,7)]
   245      1.3732566      1.3732566      1.3732566    1[6-(6,7)]
   246      1.5160209      1.5160209      1.5160209    1[6-(6,6)]
   247      2.6377404      2.6377404      2.6377404    1[6-(6,6)]
   248      3.3878195      3.3878195      3.3878195    1[6-(6,7)]
   249      5.6493873      5.6493873      5.6493873    1[6-(6,6)]
   250      7.0113134      7.0113134      7.0113134    1[6-(6,6)]
   251      8.3959005      8.3959005      8.3959005    1[6-(6,7)]
   252      6.9365321      6.9365321      6.9365321    1[6-(6,7)]
   253     10.7458462     10.7458462     10.7458462    1[6-(6,6)]
   254     11.8720979     11.8720979     11.8720979    1[6-(6,6)]
   255     14.0067641     14.0067641     14.0067641    1[6-(6,6)]
   256     15.1556768     15.1556768     15.1556768    1[6-(6,6)]
   257     14.2854944     14.2854944     14.2854944    1[6-(6,6)]
   258      8.3188531      8.3188531      8.3188531    1[6-(6,6)]
   259      8.1760888      8.1760888      8.1760888    1[6-(6,6)]
   260     10.2948923     10.2948923     10.2948923    1[6-(6,6)]
   261     12.2074807     12.2074807     12.2074807    1[6-(6,6)]
   262     12.3434467     12.3434467     12.3434467    1[6-(6,6)]
   263      9.5266844      9.5266844      9.5266844    1[6-(6,6)]
   264      9.7963503      9.7963503      9.7963503    1[6-(6,6)]
   265     11.7429302     11.7429302     11.7429302    1[6-(6,6)]
   266     13.4425052     13.4425052     13.4425052    1[6-(6,6)]
   267     13.3677239     13.3677239     13.3677239    1[6-(6,6)]
   268     12.6924261     12.6924261     12.6924261    1[6-(6,6)]
   269     14.4917095     14.4917095     14.4917095    1[6-(6,6)]
   270     16.6535689     16.6535689     16.6535689    1[6-(6,6)]
   271     17.0954584     17.0954584     17.0954584    1[6-(6,6)]
   272      15.318836      15.318836      15.318836    1[6-(6,6)]
   273      5.0941928      5.0941928      5.0941928    1[6-(6,6)]
   274        3.17254        3.17254        3.17254    1[6-(6,6)]
   275      2.3476796      2.3476796      2.3476796    1[6-(6,6)]
   276      3.3153043      3.3153043      3.3153043    1[6-(6,6)]
   277      5.5247518      5.5247518      5.5247518    1[6-(6,6)]
   278      7.7568603      7.7568603      7.7568603    1[6-(6,6)]
   279      7.1110218      7.1110218      7.1110218    1[6-(6,6)]
   280      6.8118966      6.8118966      6.8118966    1[6-(6,6)]
   281      7.9948008      7.9948008      7.9948008    1[6-(6,6)]
   282      8.2757972      8.2757972      8.2757972    1[6-(6,6)]
   283      7.5619757      7.5619757      7.5619757    1[6-(6,7)]
   284      6.9682575      6.9682575      6.9682575    1[6-(6,6)]
   285      8.8559188      8.8559188      8.8559188    1[6-(6,6)]
   286     10.7345157     10.7345157     10.7345157    1[6-(6,7)]
   287     13.9433133     13.9433133     13.9433133    1[6-(6,6)]
   288     13.8775964     13.8775964     13.8775964    1[6-(6,6)]
   289     12.0896435     12.0896435     12.0896435    1[6-(6,7)]
   290     10.5668243     10.5668243     10.5668243    1[6-(6,7)]
   291     15.3369648     15.3369648     15.3369648    1[6-(6,7)]
   292     13.3677239     13.3677239     13.3677239    1[6-(6,6)]
   293     15.1670073     15.1670073     15.1670073    1[6-(6,6)]
   294     17.3764548     17.3764548     17.3764548    1[6-(6,7)]
   295      7.8316416      7.8316416      7.8316416    1[6-(6,7)]
   296       5.914521       5.914521       5.914521    1[6-(6,6)]
   297      5.4477044      5.4477044      5.4477044    1[6-(6,6)]
   298      9.0281424      9.0281424      9.0281424    1[6-(6,7)]
   299      7.5869028      7.5869028      7.5869028    1[6-(6,7)]
   300      9.2071643      9.2071643      9.2071643    1[6-(6,6)]
   301       9.857535       9.857535       9.857535    1[6-(6,6)]
   302      9.9731061      9.9731061      9.9731061    1[6-(6,7)]
   303      3.8818293      3.8818293      3.8818293    1[6-(6,7)]
   304      5.4771637      5.4771637      5.4771637    1[6-(6,6)]
   305       6.503707       6.503707       6.503707    1[6-(6,6)]
   306      4.2217443      4.2217443      4.2217443    1[6-(6,7)]
   307      5.7921516      5.7921516      5.7921516    1[6-(6,6)]
   308      7.9744059      7.9744059      7.9744059    1[6-(6,6)]
   309      9.0530695      9.0530695      9.0530695    1[6-(6,6)]
   310      7.4690656      7.4690656      7.4690656    1[6-(6,6)]
   311      5.3298672      5.3298672      5.3298672    1[6-(6,6)]
   312     19.8102462     19.8102462     19.8102462    1[6-(6,6)]
   313     19.3592923     19.3592923     19.3592923    1[6-(6,6)]
   314     21.0384724     21.0384724     21.0384724    1[6-(6,6)]
   315      0.3671082      0.3671082      0.3671082    1[6-(6,6)]
   316       0.861118       0.861118       0.861118    1[6-(6,6)]
   317      4.7497456      4.7497456      4.7497456    1[6-(6,6)]
   318      5.6901771      5.6901771      5.6901771    1[6-(6,6)]
   319      5.5270179      5.5270179      5.5270179    1[6-(6,6)]
   320      4.5299339      4.5299339      4.5299339    1[6-(6,6)]
   321      3.7209362      3.7209362      3.7209362    1[6-(6,6)]
   322     21.3194688     21.3194688     21.3194688    1[6-(6,6)]
   323     21.7454956     21.7454956     21.7454956    1[6-(6,6)]
   324      1.2350245      1.2350245      1.2350245    1[6-(6,6)]
   325      2.8915436      2.8915436      2.8915436    1[6-(6,6)]
   326      2.1913187      2.1913187      2.1913187    1[6-(6,6)]
   327     21.2605502     21.2605502     21.2605502    1[6-(6,6)]
   328     19.6946751     19.6946751     19.6946751    1[6-(6,6)]
   329     17.4535022     17.4535022     17.4535022    1[6-(6,6)]
   330     16.8688484     16.8688484     16.8688484    1[6-(6,6)]
   331     18.4188608     18.4188608     18.4188608    1[6-(6,6)]
   332     22.6474034     22.6474034     22.6474034    1[6-(6,6)]
   333     21.8769294     21.8769294     21.8769294    1[6-(6,6)]
   334     19.6130955     19.6130955     19.6130955    1[6-(6,6)]
   335     18.7089216     18.7089216     18.7089216    1[6-(6,6)]
   336     19.8102462     19.8102462     19.8102462    1[6-(6,6)]
   337      3.6280261      3.6280261      3.6280261    1[6-(6,7)]
   338      5.7694906      5.7694906      5.7694906    1[6-(6,6)]
   339      5.9689074      5.9689074      5.9689074    1[6-(6,6)]
   340       2.311422       2.311422       2.311422    1[6-(6,7)]
   341      3.6280261      3.6280261      3.6280261    1[6-(6,7)]
   342      3.6416227      3.6416227      3.6416227    1[6-(6,6)]
   343      1.8332749      1.8332749      1.8332749    1[6-(6,6)]
   344     22.4003985     22.4003985     22.4003985    1[6-(6,7)]
   345      6.9909185      6.9909185      6.9909185    1[6-(6,6)]
   346      7.2039319      7.2039319      7.2039319    1[6-(6,6)]
   347      8.7562104      8.7562104      8.7562104    1[6-(6,6)]
   348      9.8212774      9.8212774      9.8212774    1[6-(6,6)]
   349      9.1731728      9.1731728      9.1731728    1[6-(6,6)]
   350     19.2935754     19.2935754     19.2935754    1[6-(6,6)]
   351      19.669748      19.669748      19.669748    1[6-(6,6)]
   352     20.9772877     20.9772877     20.9772877    1[6-(6,6)]
   353      0.0022661      0.0022661      0.0022661    1[6-(6,6)]
   354     22.3324155     22.3324155     22.3324155    1[6-(6,6)]
   355     12.1417638     12.1417638     12.1417638    1[6-(6,6)]
   356     14.1767216     14.1767216     14.1767216    1[6-(6,6)]
   357     16.1255676     16.1255676     16.1255676    1[6-(6,6)]
   358     15.6224934     15.6224934     15.6224934    1[6-(6,6)]
   359     13.8028151     13.8028151     13.8028151    1[6-(6,6)]
   360     10.2948923     10.2948923     10.2948923    1[6-(6,6)]
   361      9.2026321      9.2026321      9.2026321    1[6-(6,6)]
   362      9.4179116      9.4179116      9.4179116    1[6-(6,6)]
   363     10.3492787     10.3492787     10.3492787    1[6-(6,6)]
   364     10.6302751     10.6302751     10.6302751    1[6-(6,6)]
   365     16.6966248     16.6966248     16.6966248    1[6-(6,6)]
   366     15.0287752     15.0287752     15.0287752    1[6-(6,6)]
   367     16.2887268     16.2887268     16.2887268    1[6-(6,6)]
   368     18.4709811     18.4709811     18.4709811    1[6-(6,6)]
   369     20.0685816     20.0685816     20.0685816    1[6-(6,6)]
   370      5.0919267      5.0919267      5.0919267    1[6-(6,6)]
   371        3.62576        3.62576        3.62576    1[6-(6,6)]
   372       1.676914       1.676914       1.676914    1[6-(6,6)]
   373      1.4865616      1.4865616      1.4865616    1[6-(6,6)]
   374      3.2699823      3.2699823      3.2699823    1[6-(6,6)]
   375     13.0096801     13.0096801     13.0096801    1[6-(6,6)]
   376     13.4515696     13.4515696     13.4515696    1[6-(6,6)]
   377     15.4933257     15.4933257     15.4933257    1[6-(6,6)]
   378     17.2178278     17.2178278     17.2178278    1[6-(6,6)]
   379     16.5855859     16.5855859     16.5855859    1[6-(6,6)]
   380     10.3311499     10.3311499     10.3311499    1[6-(6,6)]
   381      9.2071643      9.2071643      9.2071643    1[6-(6,6)]
   382     10.4149956     10.4149956     10.4149956    1[6-(6,6)]
   383     12.4431551     12.4431551     12.4431551    1[6-(6,6)]
   384     13.4538357     13.4538357     13.4538357    1[6-(6,6)]
   385      4.6568355      4.6568355      4.6568355    1[6-(6,6)]
   386      4.9061065      4.9061065      4.9061065    1[6-(6,6)]
   387      4.7746727      4.7746727      4.7746727    1[6-(6,6)]
   388      3.7481294      3.7481294      3.7481294    1[6-(6,6)]
   389      3.1476129      3.1476129      3.1476129    1[6-(6,6)]
   390     11.6137625     11.6137625     11.6137625    1[6-(6,6)]
   391     11.7248014     11.7248014     11.7248014    1[6-(6,6)]
   392     12.6108465     12.6108465     12.6108465    1[6-(6,6)]
   393     13.2045647     13.2045647     13.2045647    1[6-(6,6)]
   394     13.7144372     13.7144372     13.7144372    1[6-(6,6)]
   395      8.6157122      8.6157122      8.6157122    1[6-(6,6)]
   396      7.1019574      7.1019574      7.1019574    1[6-(6,6)]
   397      6.8300254      6.8300254      6.8300254    1[6-(6,6)]
   398      8.2554023      8.2554023      8.2554023    1[6-(6,6)]
   399      9.7872859      9.7872859      9.7872859    1[6-(6,6)]
   400      4.7452134      4.7452134      4.7452134    1[6-(6,7)]
   401      6.3518783      6.3518783      6.3518783    1[6-(6,6)]
   402      8.0967753      8.0967753      8.0967753    1[6-(6,6)]
   403      6.2635004      6.2635004      6.2635004    1[6-(6,7)]
   404     11.0268426     11.0268426     11.0268426    1[6-(6,7)]
   405      7.4486707      7.4486707      7.4486707    1[6-(6,6)]
   406      7.4418724      7.4418724      7.4418724    1[6-(6,6)]
   407      9.2728812      9.2728812      9.2728812    1[6-(6,7)]
   408     12.7037566     12.7037566     12.7037566    1[6-(6,7)]
   409     12.8465209     12.8465209     12.8465209    1[6-(6,6)]
   410     13.9682404     13.9682404     13.9682404    1[6-(6,6)]
   411     14.7183195     14.7183195     14.7183195    1[6-(6,7)]
   412     16.9798873     16.9798873     16.9798873    1[6-(6,6)]
   413     18.3418134     18.3418134     18.3418134    1[6-(6,6)]
   414     19.7264005     19.7264005     19.7264005    1[6-(6,7)]
   415     18.2670321     18.2670321     18.2670321    1[6-(6,7)]
   416     22.0763462     22.0763462     22.0763462    1[6-(6,6)]
   417      0.5415979      0.5415979      0.5415979    1[6-(6,6)]
   418      2.6762641      2.6762641      2.6762641    1[6-(6,6)]
   419      3.8251768      3.8251768      3.8251768    1[6-(6,6)]
   420      2.9549944      2.9549944      2.9549944    1[6-(6,6)]
   421     19.6493531     19.6493531     19.6493531    1[6-(6,6)]
   422     19.5065888     19.5065888     19.5065888    1[6-(6,6)]
   423     21.6253923     21.6253923     21.6253923    1[6-(6,6)]
   424      0.8769807      0.8769807      0.8769807    1[6-(6,6)]
   425      1.0129467      1.0129467      1.0129467    1[6-(6,6)]
   426     20.8571844     20.8571844     20.8571844    1[6-(6,6)]
   427     21.1268503     21.1268503     21.1268503    1[6-(6,6)]
   428      0.4124302      0.4124302      0.4124302    1[6-(6,6)]
   429      2.1120052      2.1120052      2.1120052    1[6-(6,6)]
   430      2.0372239      2.0372239      2.0372239    1[6-(6,6)]
   431      1.3619261      1.3619261      1.3619261    1[6-(6,6)]
   432      3.1612095      3.1612095      3.1612095    1[6-(6,6)]
   433      5.3230689      5.3230689      5.3230689    1[6-(6,6)]
   434      5.7649584      5.7649584      5.7649584    1[6-(6,6)]
   435       3.988336       3.988336       3.988336    1[6-(6,6)]
   436     16.4246928     16.4246928     16.4246928    1[6-(6,6)]
   437       14.50304       14.50304       14.50304    1[6-(6,6)]
   438     13.6781796     13.6781796     13.6781796    1[6-(6,6)]
   439     14.6458043     14.6458043     14.6458043    1[6-(6,6)]
   440     16.8552518     16.8552518     16.8552518    1[6-(6,6)]
   441     19.0873603     19.0873603     19.0873603    1[6-(6,6)]
   442     18.4415218     18.4415218     18.4415218    1[6-(6,6)]
   443     18.1423966     18.1423966     18.1423966    1[6-(6,6)]
   444     19.3253008     19.3253008     19.3253008    1[6-(6,6)]
   445     19.6062972     19.6062972     19.6062972    1[6-(6,6)]
   446     18.8924757     18.8924757     18.8924757    1[6-(6,7)]
   447     18.2987575     18.2987575     18.2987575    1[6-(6,6)]
   448     20.1864188     20.1864188     20.1864188    1[6-(6,6)]
   449     22.0650157     22.0650157     22.0650157    1[6-(6,7)]
   450      2.6128133      2.6128133      2.6128133    1[6-(6,6)]
   451      2.5470964      2.5470964      2.5470964    1[6-(6,6)]
   452      0.7591435      0.7591435      0.7591435    1[6-(6,7)]
   453     21.8973243     21.8973243     21.8973243    1[6-(6,7)]
   454      4.0064648      4.0064648      4.0064648    1[6-(6,7)]
   455      2.0372239      2.0372239      2.0372239    1[6-(6,6)]
   456      3.8365073      3.8365073      3.8365073    1[6-(6,6)]
   457      6.0459548      6.0459548      6.0459548    1[6-(6,7)]
   458     19.1621416     19.1621416     19.1621416    1[6-(6,7)]
   459      17.245021      17.245021      17.245021    1[6-(6,6)]
   460     16.7782044     16.7782044     16.7782044    1[6-(6,6)]
   461     20.3586424     20.3586424     20.3586424    1[6-(6,7)]
   462     18.9174028     18.9174028     18.9174028    1[6-(6,7)]
   463     20.5376643     20.5376643     20.5376643    1[6-(6,6)]
   464      21.188035      21.188035      21.188035    1[6-(6,6)]
   465     21.3036061     21.3036061     21.3036061    1[6-(6,7)]
   466     15.2123293     15.2123293     15.2123293    1[6-(6,7)]
   467     16.8076637     16.8076637     16.8076637    1[6-(6,6)]
   468      17.834207      17.834207      17.834207    1[6-(6,6)]
   469     15.5522443     15.5522443     15.5522443    1[6-(6,7)]
   470     17.1226516     17.1226516     17.1226516    1[6-(6,6)]
   471     19.3049059     19.3049059     19.3049059    1[6-(6,6)]
   472     20.3835695     20.3835695     20.3835695    1[6-(6,6)]
   473     18.7995656     18.7995656     18.7995656    1[6-(6,6)]
   474     16.6603672     16.6603672     16.6603672    1[6-(6,6)]
   475      8.4797462      8.4797462      8.4797462    1[6-(6,6)]
   476      8.0287923      8.0287923      8.0287923    1[6-(6,6)]
   477      9.7079724      9.7079724      9.7079724    1[6-(6,6)]
   478     11.6976082     11.6976082     11.6976082    1[6-(6,6)]
   479      12.191618      12.191618      12.191618    1[6-(6,6)]
   480     16.0802456     16.0802456     16.0802456    1[6-(6,6)]
   481     17.0206771     17.0206771     17.0206771    1[6-(6,6)]
   482     16.8575179     16.8575179     16.8575179    1[6-(6,6)]
   483     15.8604339     15.8604339     15.8604339    1[6-(6,6)]
   484     15.0514362     15.0514362     15.0514362    1[6-(6,6)]
   485      9.9889688      9.9889688      9.9889688    1[6-(6,6)]
   486     10.4149956     10.4149956     10.4149956    1[6-(6,6)]
   487     12.5655245     12.5655245     12.5655245    1[6-(6,6)]
   488     14.2220436     14.2220436     14.2220436    1[6-(6,6)]
   489     13.5218187     13.5218187     13.5218187    1[6-(6,6)]
   490      9.9300502      9.9300502      9.9300502    1[6-(6,6)]
   491      8.3641751      8.3641751      8.3641751    1[6-(6,6)]
   492      6.1230022      6.1230022      6.1230022    1[6-(6,6)]
   493      5.5383484      5.5383484      5.5383484    1[6-(6,6)]
   494      7.0883608      7.0883608      7.0883608    1[6-(6,6)]
   495     11.3169034     11.3169034     11.3169034    1[6-(6,6)]
   496     10.5464294     10.5464294     10.5464294    1[6-(6,6)]
   497      8.2825955      8.2825955      8.2825955    1[6-(6,6)]
   498      7.3784216      7.3784216      7.3784216    1[6-(6,6)]
   499      8.4797462      8.4797462      8.4797462    1[6-(6,6)]
   500     14.9585261     14.9585261     14.9585261    1[6-(6,7)]
   501     17.0999906     17.0999906     17.0999906    1[6-(6,6)]
   502     17.2994074     17.2994074     17.2994074    1[6-(6,6)]
   503      13.641922      13.641922      13.641922    1[6-(6,7)]
   504     14.9585261     14.9585261     14.9585261    1[6-(6,7)]
   505     14.9721227     14.9721227     14.9721227    1[6-(6,6)]
   506     13.1637749     13.1637749     13.1637749    1[6-(6,6)]
   507     11.0698985     11.0698985     11.0698985    1[6-(6,7)]
   508     18.3214185     18.3214185     18.3214185    1[6-(6,6)]
   509     18.5344319     18.5344319     18.5344319    1[6-(6,6)]
   510     20.0867104     20.0867104     20.0867104    1[6-(6,6)]
   511     21.1517774     21.1517774     21.1517774    1[6-(6,6)]
   512     20.5036728     20.5036728     20.5036728    1[6-(6,6)]
   513      7.9630754      7.9630754      7.9630754    1[6-(6,6)]
   514       8.339248       8.339248       8.339248    1[6-(6,6)]
   515      9.6467877      9.6467877      9.6467877    1[6-(6,6)]
   516     11.3327661     11.3327661     11.3327661    1[6-(6,6)]
   517     11.0019155     11.0019155     11.0019155    1[6-(6,6)]
   518      0.8112638      0.8112638      0.8112638    1[6-(6,6)]
   519      2.8462216      2.8462216      2.8462216    1[6-(6,6)]
   520      4.7950676      4.7950676      4.7950676    1[6-(6,6)]
   521      4.2919934      4.2919934      4.2919934    1[6-(6,6)]
   522      2.4723151      2.4723151      2.4723151    1[6-(6,6)]
   523     21.6253923     21.6253923     21.6253923    1[6-(6,6)]
   524     20.5331321     20.5331321     20.5331321    1[6-(6,6)]
   525     20.7484116     20.7484116     20.7484116    1[6-(6,6)]
   526     21.6797787     21.6797787     21.6797787    1[6-(6,6)]
   527     21.9607751     21.9607751     21.9607751    1[6-(6,6)]
   528      5.3661248      5.3661248      5.3661248    1[6-(6,6)]
   529      3.6982752      3.6982752      3.6982752    1[6-(6,6)]
   530      4.9582268      4.9582268      4.9582268    1[6-(6,6)]
   531      7.1404811      7.1404811      7.1404811    1[6-(6,6)]
   532      8.7380816      8.7380816      8.7380816    1[6-(6,6)]
   533     16.4224267     16.4224267     16.4224267    1[6-(6,6)]
   534       14.95626       14.95626       14.95626    1[6-(6,6)]
   535      13.007414      13.007414      13.007414    1[6-(6,6)]
   536     12.8170616     12.8170616     12.8170616    1[6-(6,6)]
   537     14.6004823     14.6004823     14.6004823    1[6-(6,6)]
   538     20.9818199     20.9818199     20.9818199    1[6-(6,6)]
   539     20.5399304     20.5399304     20.5399304    1[6-(6,6)]
   540     18.4981743     18.4981743     18.4981743    1[6-(6,6)]
   541     16.7736722     16.7736722     16.7736722    1[6-(6,6)]
   542     17.4059141     17.4059141     17.4059141    1[6-(6,6)]
   543      0.9993501      0.9993501      0.9993501    1[6-(6,6)]
   544      2.1233357      2.1233357      2.1233357    1[6-(6,6)]
   545      0.9155044      0.9155044      0.9155044    1[6-(6,6)]
   546     21.5483449     21.5483449     21.5483449    1[6-(6,6)]
   547     20.5376643     20.5376643     20.5376643    1[6-(6,6)]
   548      6.6736645      6.6736645      6.6736645    1[6-(6,6)]
   549      6.4243935      6.4243935      6.4243935    1[6-(6,6)]
   550      6.5558273      6.5558273      6.5558273    1[6-(6,6)]
   551      7.5823706      7.5823706      7.5823706    1[6-(6,6)]
   552      8.1828871      8.1828871      8.1828871    1[6-(6,6)]
   553     22.3777375     22.3777375     22.3777375    1[6-(6,6)]
   554     22.2666986     22.2666986     22.2666986    1[6-(6,6)]
   555     21.3806535     21.3806535     21.3806535    1[6-(6,6)]
   556     20.7869353     20.7869353     20.7869353    1[6-(6,6)]
   557     20.2770628     20.2770628     20.2770628    1[6-(6,6)]
   558      2.7147878      2.7147878      2.7147878    1[6-(6,6)]
   559      4.2285426      4.2285426      4.2285426    1[6-(6,6)]
   560      4.5004746      4.5004746      4.5004746    1[6-(6,6)]
   561      3.0750977      3.0750977      3.0750977    1[6-(6,6)]
   562      1.5432141      1.5432141      1.5432141    1[6-(6,6)]
   563      6.5852866      6.5852866      6.5852866    1[6-(6,7)]
   564      4.9786217      4.9786217      4.9786217    1[6-(6,6)]
   565      3.2337247      3.2337247      3.2337247    1[6-(6,6)]
   566      5.0669996      5.0669996      5.0669996    1[6-(6,7)]
   567      0.3036574      0.3036574      0.3036574    1[6-(6,7)]
   568      3.8818293      3.8818293      3.8818293    1[6-(6,6)]
   569      3.8886276      3.8886276      3.8886276    1[6-(6,6)]
   570      2.0576188      2.0576188      2.0576188    1[6-(6,7)]
   571     21.2877434     21.2877434     21.2877434    1[6-(6,7)]
   572     21.1449791     21.1449791     21.1449791    1[6-(6,6)]
   573     20.0232596     20.0232596     20.0232596    1[6-(6,6)]
   574     19.2731805     19.2731805     19.2731805    1[6-(6,7)]
   575     17.0116127     17.0116127     17.0116127    1[6-(6,6)]
   576     15.6496866     15.6496866     15.6496866    1[6-(6,6)]
   577     14.2650995     14.2650995     14.2650995    1[6-(6,7)]
   578     15.7244679     15.7244679     15.7244679    1[6-(6,7)]
   579     11.9151538     11.9151538     11.9151538    1[6-(6,6)]
   580     10.7889021     10.7889021     10.7889021    1[6-(6,6)]
   581      8.6542359      8.6542359      8.6542359    1[6-(6,6)]
   582      7.5053232      7.5053232      7.5053232    1[6-(6,6)]
   583      8.3755056      8.3755056      8.3755056    1[6-(6,6)]
   584     14.3421469     14.3421469     14.3421469    1[6-(6,6)]
   585     14.4849112     14.4849112     14.4849112    1[6-(6,6)]
   586     12.3661077     12.3661077     12.3661077    1[6-(6,6)]
   587     10.4535193     10.4535193     10.4535193    1[6-(6,6)]
   588     10.3175533     10.3175533     10.3175533    1[6-(6,6)]
   589     13.1343156     13.1343156     13.1343156    1[6-(6,6)]
   590     12.8646497     12.8646497     12.8646497    1[6-(6,6)]
   591     10.9180698     10.9180698     10.9180698    1[6-(6,6)]
   592      9.2184948      9.2184948      9.2184948    1[6-(6,6)]
   593      9.2932761      9.2932761      9.2932761    1[6-(6,6)]
   594      9.9685739      9.9685739      9.9685739    1[6-(6,6)]
   595      8.1692905      8.1692905      8.1692905    1[6-(6,6)]
   596      6.0074311      6.0074311      6.0074311    1[6-(6,6)]
   597      5.5655416      5.5655416      5.5655416    1[6-(6,6)]
   598       7.342164       7.342164       7.342164    1[6-(6,6)]
   599     17.5668072     17.5668072     17.5668072    1[6-(6,6)]
   600       19.48846       19.48846       19.48846    1[6-(6,6)]
   601     20.3133204     20.3133204     20.3133204    1[6-(6,6)]
   602     19.3456957     19.3456957     19.3456957    1[6-(6,6)]
   603     17.1362482     17.1362482     17.1362482    1[6-(6,6)]
   604     14.9041397     14.9041397     14.9041397    1[6-(6,6)]
   605     15.5499782     15.5499782     15.5499782    1[6-(6,6)]
   606     15.8491034     15.8491034     15.8491034    1[6-(6,6)]
   607     14.6661992     14.6661992     14.6661992    1[6-(6,6)]
   608     14.3852028     14.3852028     14.3852028    1[6-(6,6)]
   609     15.0990243     15.0990243     15.0990243    1[6-(6,7)]
   610     15.6927425     15.6927425     15.6927425    1[6-(6,6)]
   611     13.8050812     13.8050812     13.8050812    1[6-(6,6)]
   612     11.9264843     11.9264843     11.9264843    1[6-(6,7)]
   613      8.7176867      8.7176867      8.7176867    1[6-(6,6)]
   614      8.7834036      8.7834036      8.7834036    1[6-(6,6)]
   615     10.5713565     10.5713565     10.5713565    1[6-(6,7)]
   616     12.0941757     12.0941757     12.0941757    1[6-(6,7)]
   617      7.3240352      7.3240352      7.3240352    1[6-(6,7)]
   618      9.2932761      9.2932761      9.2932761    1[6-(6,6)]
   619      7.4939927      7.4939927      7.4939927    1[6-(6,6)]
   620      5.2845452      5.2845452      5.2845452    1[6-(6,7)]
   621     14.8293584     14.8293584     14.8293584    1[6-(6,7)]
   622      16.746479      16.746479      16.746479    1[6-(6,6)]
   623     17.2132956     17.2132956     17.2132956    1[6-(6,6)]
   624     13.6328576     13.6328576     13.6328576    1[6-(6,7)]
   625     15.0740972     15.0740972     15.0740972    1[6-(6,7)]
   626     13.4538357     13.4538357     13.4538357    1[6-(6,6)]
   627      12.803465      12.803465      12.803465    1[6-(6,6)]
   628     12.6878939     12.6878939     12.6878939    1[6-(6,7)]
   629     18.7791707     18.7791707     18.7791707    1[6-(6,7)]
   630     17.1838363     17.1838363     17.1838363    1[6-(6,6)]
   631      16.157293      16.157293      16.157293    1[6-(6,6)]
   632     18.4392557     18.4392557     18.4392557    1[6-(6,7)]
   633     16.8688484     16.8688484     16.8688484    1[6-(6,6)]
   634     14.6865941     14.6865941     14.6865941    1[6-(6,6)]
   635     13.6079305     13.6079305     13.6079305    1[6-(6,6)]
   636     15.1919344     15.1919344     15.1919344    1[6-(6,6)]
   637     17.3311328     17.3311328     17.3311328    1[6-(6,6)]
   638      2.8507538      2.8507538      2.8507538    1[6-(6,6)]
   639      3.3017077      3.3017077      3.3017077    1[6-(6,6)]
   640      1.6225276      1.6225276      1.6225276    1[6-(6,6)]
   641     22.2938918     22.2938918     22.2938918    1[6-(6,6)]
   642      21.799882      21.799882      21.799882    1[6-(6,6)]
   643     17.9112544     17.9112544     17.9112544    1[6-(6,6)]
   644     16.9708229     16.9708229     16.9708229    1[6-(6,6)]
   645     17.1339821     17.1339821     17.1339821    1[6-(6,6)]
   646     18.1310661     18.1310661     18.1310661    1[6-(6,6)]
   647     18.9400638     18.9400638     18.9400638    1[6-(6,6)]
   648      1.3415312      1.3415312      1.3415312    1[6-(6,6)]
   649      0.9155044      0.9155044      0.9155044    1[6-(6,6)]
   650     21.4259755     21.4259755     21.4259755    1[6-(6,6)]
   651     19.7694564     19.7694564     19.7694564    1[6-(6,6)]
   652     20.4696813     20.4696813     20.4696813    1[6-(6,6)]
   653      1.4004498      1.4004498      1.4004498    1[6-(6,6)]
   654      2.9663249      2.9663249      2.9663249    1[6-(6,6)]
   655      5.2074978      5.2074978      5.2074978    1[6-(6,6)]
   656      5.7921516      5.7921516      5.7921516    1[6-(6,6)]
   657      4.2421392      4.2421392      4.2421392    1[6-(6,6)]
   658      0.0135966      0.0135966      0.0135966    1[6-(6,6)]
   659      0.7840706      0.7840706      0.7840706    1[6-(6,6)]
   660      3.0479045      3.0479045      3.0479045    1[6-(6,6)]
   661      3.9520784      3.9520784      3.9520784    1[6-(6,6)]
   662      2.8507538      2.8507538      2.8507538    1[6-(6,6)]
   663     19.0329739     19.0329739     19.0329739    1[6-(6,7)]
   664     16.8915094     16.8915094     16.8915094    1[6-(6,6)]
   665     16.6920926     16.6920926     16.6920926    1[6-(6,6)]
   666      20.349578      20.349578      20.349578    1[6-(6,7)]
   667     19.0329739     19.0329739     19.0329739    1[6-(6,7)]
   668     19.0193773     19.0193773     19.0193773    1[6-(6,6)]
   669     20.8277251     20.8277251     20.8277251    1[6-(6,6)]
   670      0.2606015      0.2606015      0.2606015    1[6-(6,7)]
   671     15.6700815     15.6700815     15.6700815    1[6-(6,6)]
   672     15.4570681     15.4570681     15.4570681    1[6-(6,6)]
   673     13.9047896     13.9047896     13.9047896    1[6-(6,6)]
   674     12.8397226     12.8397226     12.8397226    1[6-(6,6)]
   675     13.4878272     13.4878272     13.4878272    1[6-(6,6)]
   676      3.3674246      3.3674246      3.3674246    1[6-(6,6)]
   677       2.991252       2.991252       2.991252    1[6-(6,6)]
   678      1.6837123      1.6837123      1.6837123    1[6-(6,6)]
   679     22.6587339     22.6587339     22.6587339    1[6-(6,6)]
   680      0.3285845      0.3285845      0.3285845    1[6-(6,6)]
   681     10.5192362     10.5192362     10.5192362    1[6-(6,6)]
   682      8.4842784      8.4842784      8.4842784    1[6-(6,6)]
   683      6.5354324      6.5354324      6.5354324    1[6-(6,6)]
   684      7.0385066      7.0385066      7.0385066    1[6-(6,6)]
   685      8.8581849      8.8581849      8.8581849    1[6-(6,6)]
   686     12.3661077     12.3661077     12.3661077    1[6-(6,6)]
   687     13.4583679     13.4583679     13.4583679    1[6-(6,6)]
   688     13.2430884     13.2430884     13.2430884    1[6-(6,6)]
   689     12.3117213     12.3117213     12.3117213    1[6-(6,6)]
   690     12.0307249     12.0307249     12.0307249    1[6-(6,6)]
   691      5.9643752      5.9643752      5.9643752    1[6-(6,6)]
   692      7.6322248      7.6322248      7.6322248    1[6-(6,6)]
   693      6.3722732      6.3722732      6.3722732    1[6-(6,6)]
   694      4.1900189      4.1900189      4.1900189    1[6-(6,6)]
   695      2.5924184      2.5924184      2.5924184    1[6-(6,6)]
   696     17.5690733     17.5690733     17.5690733    1[6-(6,6)]
   697       19.03524       19.03524       19.03524    1[6-(6,6)]
   698      20.984086      20.984086      20.984086    1[6-(6,6)]
   699     21.1744384     21.1744384     21.1744384    1[6-(6,6)]
   700     19.3910177     19.3910177     19.3910177    1[6-(6,6)]
   701      8.5862529      8.5862529      8.5862529    6[6-(6,6),8-(26),8-(26)]
   702      7.9494788      7.9494788      7.9494788    6[6-(1,6),6-(1,6),6-(8,8)]
   703      8.7834036      8.7834036      8.7834036    6[1-(0),6-(1,6),6-(6,6)]
   704        8.61118        8.61118        8.61118    6[1-(0),6-(1,6),6-(1,6)]
   705      7.3580267      7.3580267      7.3580267    6[1-(0),6-(1,6),6-(1,6)]
   706      6.2499038      6.2499038      6.2499038    6[1-(0),6-(1,6),6-(1,6)]
   707      6.6827289      6.6827289      6.6827289    6[1-(0),6-(1,6),6-(6,6)]
   708     10.0750806     10.0750806     10.0750806    6[6-(6,6),8-(26),8-(26)]
   709     10.6348073     10.6348073     10.6348073    6[6-(1,6),6-(1,6),6-(8,8)]
   710     11.9015572     11.9015572     11.9015572    6[1-(0),6-(1,6),6-(6,6)]
   711     12.5496618     12.5496618     12.5496618    6[1-(0),6-(1,6),6-(1,6)]
   712     11.8585013     11.8585013     11.8585013    6[1-(0),6-(1,6),6-(1,6)]
   713     10.6257429     10.6257429     10.6257429    6[1-(0),6-(1,6),6-(1,6)]
   714      9.9957671      9.9957671      9.9957671    6[1-(0),6-(1,6),6-(6,6)]
   715      17.584936      17.584936      17.584936    6[8-(26),8-(26)]
   716     19.1326823     19.1326823     19.1326823    6[6-(6,6),8-(26),8-(26)]
   717     18.6205437     18.6205437     18.6205437    6[6-(1,6),6-(1,6),6-(8,8)]
   718     18.1945169     18.1945169     18.1945169    6[1-(0),6-(1,6),6-(6,6)]
   719     17.9951001     17.9951001     17.9951001    6[1-(0),6-(1,6),6-(1,6)]
   720     18.1559932     18.1559932     18.1559932    6[1-(0),6-(1,6),6-(1,6)]
   721     18.7474453     18.7474453     18.7474453    6[1-(0),6-(1,6),6-(1,6)]
   722     19.0624332     19.0624332     19.0624332    6[1-(0),6-(1,6),6-(6,6)]
   723     10.1000077     10.1000077     10.1000077    6[6-(6,6),8-(26),8-(26)]
   724     10.2473042     10.2473042     10.2473042    6[6-(1,6),6-(1,6),6-(8,8)]
   725     10.6801293     10.6801293     10.6801293    6[1-(0),6-(1,6),6-(6,6)]
   726     10.6552022     10.6552022     10.6552022    6[1-(0),6-(1,6),6-(1,6)]
   727     10.1158704     10.1158704     10.1158704    6[1-(0),6-(1,6),6-(1,6)]
   728      9.6513199      9.6513199      9.6513199    6[1-(0),6-(1,6),6-(1,6)]
   729       9.540281       9.540281       9.540281    6[1-(0),6-(1,6),6-(6,6)]
   730     11.9695402     11.9695402     11.9695402    6[6-(6,6),8-(26),8-(26)]
   731     12.9983496     12.9983496     12.9983496    6[6-(1,6),6-(1,6),6-(8,8)]
   732     14.0316912     14.0316912     14.0316912    6[1-(0),6-(1,6),6-(6,6)]
   733     15.0174447     15.0174447     15.0174447    6[1-(0),6-(1,6),6-(1,6)]
   734     15.1398141     15.1398141     15.1398141    6[1-(0),6-(1,6),6-(1,6)]
   735     14.3126876     14.3126876     14.3126876    6[1-(0),6-(1,6),6-(1,6)]
   736     13.3631917     13.3631917     13.3631917    6[1-(0),6-(1,6),6-(6,6)]
   737     17.2268922     17.2268922     17.2268922    6[1-(0),6-(1,6),7-(6,26)]
   738     16.2796624     16.2796624     16.2796624    6[1-(0),6-(1,6),6-(1,7)]
   739     15.3256343     15.3256343     15.3256343    6[1-(0),6-(1,6),6-(6,6)]
   740     15.2440547     15.2440547     15.2440547    6[6-(1,6),6-(1,7),6-(7,7)]
   741     16.3657742     16.3657742     16.3657742    6[1-(0),6-(6,6),7-(6,26)]
   742     14.0656827     14.0656827     14.0656827    6[6-(6,6),7-(6),7-(6)]
   743     11.8403725     11.8403725     11.8403725    6[6-(6,6),7-(6),7-(6)]
   744     12.3321162     12.3321162     12.3321162    6[1-(0),6-(6,6),7-(6,26)]
   745     13.3790544     13.3790544     13.3790544    6[6-(1,6),6-(1,7),6-(7,7)]
   746     14.4667824     14.4667824     14.4667824    6[1-(0),6-(1,6),6-(6,6)]
   747     14.4509197     14.4509197     14.4509197    6[1-(0),6-(1,6),6-(1,7)]
   748     13.3042731     13.3042731     13.3042731    6[1-(0),6-(1,6),7-(6,26)]
   749      9.5198861      9.5198861      9.5198861    6[1-(0),6-(1,6),7-(6,26)]
   750      9.4587014      9.4587014      9.4587014    6[1-(0),6-(1,6),6-(1,7)]
   751      8.8241934      8.8241934      8.8241934    6[1-(0),6-(1,6),6-(6,6)]
   752      8.4344242      8.4344242      8.4344242    6[6-(1,6),6-(1,7),6-(7,7)]
   753      8.4276259      8.4276259      8.4276259    6[1-(0),6-(6,6),7-(6,26)]
   754      7.6186282      7.6186282      7.6186282    6[6-(6,6),7-(6),7-(6)]
   755      6.2295089      6.2295089      6.2295089    6[6-(6,6),7-(6),7-(6)]
   756      6.9070728      6.9070728      6.9070728    6[6-(6,6),7-(6),7-(6)]
   757      5.3094723      5.3094723      5.3094723    6[6-(1,6),6-(1,7),6-(7,7)]
   758      5.1281843      5.1281843      5.1281843    6[1-(0),6-(1,6),6-(6,6)]
   759      4.3350493      4.3350493      4.3350493    6[1-(0),6-(1,6),6-(1,7)]
   760      3.4920601      3.4920601      3.4920601    6[1-(0),6-(1,6),7-(6,26)]
   761      4.3849035      4.3849035      4.3849035    6[1-(0),6-(6,6),7-(6,26)]
   762     22.3618748     22.3618748     22.3618748    6[6-(6,6),8-(26),8-(26)]
   763     21.6095296     21.6095296     21.6095296    6[6-(1,6),6-(1,6),6-(8,8)]
   764     22.3278833     22.3278833     22.3278833    6[1-(0),6-(1,6),6-(6,6)]
   765     21.6435211     21.6435211     21.6435211    6[1-(0),6-(1,6),6-(1,6)]
   766     20.4311576     20.4311576     20.4311576    6[1-(0),6-(1,6),6-(1,6)]
   767     19.7196022     19.7196022     19.7196022    6[1-(0),6-(1,6),6-(1,6)]
   768     20.2498696     20.2498696     20.2498696    6[1-(0),6-(1,6),6-(6,6)]
   769      0.9358993      0.9358993      0.9358993    6[6-(6,6),8-(26),8-(26)]
   770      1.0492043      1.0492043      1.0492043    6[6-(1,6),6-(1,6),6-(8,8)]
   771      2.2298424      2.2298424      2.2298424    6[1-(0),6-(1,6),6-(6,6)]
   772      2.3748728      2.3748728      2.3748728    6[1-(0),6-(1,6),6-(1,6)]
   773      1.0786636      1.0786636      1.0786636    6[1-(0),6-(1,6),6-(1,6)]
   774     22.5295662     22.5295662     22.5295662    6[1-(0),6-(1,6),6-(1,6)]
   775     22.4479866     22.4479866     22.4479866    6[1-(0),6-(1,6),6-(6,6)]
   776      0.0793135      0.0793135      0.0793135    6[6-(6,6),8-(26),8-(26)]
   777     22.5794204     22.5794204     22.5794204    6[6-(1,6),6-(1,6),6-(8,8)]
   778      0.9789552      0.9789552      0.9789552    6[1-(0),6-(1,6),6-(6,6)]
   779      0.8021994      0.8021994      0.8021994    6[1-(0),6-(1,6),6-(1,6)]
   780     22.3460121     22.3460121     22.3460121    6[1-(0),6-(1,6),6-(1,6)]
   781     21.4055806     21.4055806     21.4055806    6[1-(0),6-(1,6),6-(1,6)]
   782     21.3375976     21.3375976     21.3375976    6[1-(0),6-(1,6),6-(6,6)]
   783     20.1388307     20.1388307     20.1388307    6[6-(1,6),6-(1,6),6-(8,8)]
   784     20.4107627     20.4107627     20.4107627    6[1-(0),6-(1,6),6-(6,6)]
   785     19.3343652     19.3343652     19.3343652    6[1-(0),6-(1,6),6-(1,6)]
   786     18.0562848     18.0562848     18.0562848    6[1-(0),6-(1,6),6-(1,6)]
   787     17.7820867     17.7820867     17.7820867    6[1-(0),6-(1,6),6-(1,6)]
   788      18.853952      18.853952      18.853952    6[1-(0),6-(1,6),6-(6,6)]
   789      4.4506204      4.4506204      4.4506204    6[6-(6,6),8-(26),8-(26)]
   790      5.7196364      5.7196364      5.7196364    6[6-(1,6),6-(1,6),6-(8,8)]
   791      6.5807544      6.5807544      6.5807544    6[1-(0),6-(1,6),6-(6,6)]
   792      7.7183366      7.7183366      7.7183366    6[1-(0),6-(1,6),6-(1,6)]
   793       8.203282       8.203282       8.203282    6[1-(0),6-(1,6),6-(1,6)]
   794      7.5551774      7.5551774      7.5551774    6[1-(0),6-(1,6),6-(1,6)]
   795      6.3042902      6.3042902      6.3042902    6[1-(0),6-(1,6),6-(6,6)]
   796      2.8371572      2.8371572      2.8371572    6[6-(6,6),8-(26),8-(26)]
   797      3.1612095      3.1612095      3.1612095    6[6-(1,6),6-(1,6),6-(8,8)]
   798      3.5645753      3.5645753      3.5645753    6[1-(0),6-(1,6),6-(6,6)]
   799      3.9996665      3.9996665      3.9996665    6[1-(0),6-(1,6),6-(1,6)]
   800      4.0721817      4.0721817      4.0721817    6[1-(0),6-(1,6),6-(1,6)]
   801      3.5079228      3.5079228      3.5079228    6[1-(0),6-(1,6),6-(1,6)]
   802      3.2155959      3.2155959      3.2155959    6[1-(0),6-(1,6),6-(6,6)]
   803      3.1838705      3.1838705      3.1838705    6[1-(0),6-(1,6),7-(6,26)]
   804      3.5441804      3.5441804      3.5441804    6[1-(0),6-(1,6),6-(1,7)]
   805      2.4632507      2.4632507      2.4632507    6[1-(0),6-(1,6),6-(6,6)]
   806      1.4525701      1.4525701      1.4525701    6[6-(1,6),6-(1,7),6-(7,7)]
   807      1.3234024      1.3234024      1.3234024    6[1-(0),6-(6,6),7-(6,26)]
   808      0.3331167      0.3331167      0.3331167    6[6-(6,6),7-(6),7-(6)]
   809     21.9018565     21.9018565     21.9018565    6[6-(6,6),7-(6),7-(6)]
   810     20.9002403     20.9002403     20.9002403    6[6-(6,6),7-(6),7-(6)]
   811     21.8995904     21.8995904     21.8995904    6[6-(1,6),6-(1,7),6-(7,7)]
   812     20.8005319     20.8005319     20.8005319    6[1-(0),6-(1,6),6-(6,6)]
   813     20.7778709     20.7778709     20.7778709    6[1-(0),6-(1,6),6-(1,7)]
   814     21.8089464     21.8089464     21.8089464    6[1-(0),6-(1,6),7-(6,26)]
   815      0.0498542      0.0498542      0.0498542    6[1-(0),6-(6,6),7-(6,26)]
   816     22.5182357     22.5182357     22.5182357    6[6-(6,6),8-(26),8-(26)]
   817     18.5956166     18.5956166     18.5956166    6[1-(0),6-(6,6),7-(6,26)]
   818     19.7082717     19.7082717     19.7082717    6[6-(1,6),6-(1,7),6-(7,7)]
   819     19.8261089     19.8261089     19.8261089    6[1-(0),6-(1,6),6-(6,6)]
   820      18.785969      18.785969      18.785969    6[1-(0),6-(1,6),6-(1,7)]
   821     17.4172446     17.4172446     17.4172446    6[1-(0),6-(1,6),7-(6,26)]
   822      3.6008329      3.6008329      3.6008329    6[1-(0),6-(1,6),7-(6,26)]
   823      4.8245269      4.8245269      4.8245269    6[1-(0),6-(1,6),6-(1,7)]
   824      5.0420725      5.0420725      5.0420725    6[1-(0),6-(1,6),6-(6,6)]
   825      4.1741562      4.1741562      4.1741562    6[6-(1,6),6-(1,7),6-(7,7)]
   826      2.9413978      2.9413978      2.9413978    6[1-(0),6-(6,6),7-(6,26)]
   827      4.2466714      4.2466714      4.2466714    6[6-(6,6),7-(6),7-(6)]
   828      5.0579352      5.0579352      5.0579352    6[6-(6,6),7-(6),7-(6)]
   829      3.9316835      3.9316835      3.9316835    6[6-(6,6),7-(6),7-(6)]
   830      3.2223942      3.2223942      3.2223942    6[1-(0),6-(6,6),7-(6,26)]
   831      3.2087976      3.2087976      3.2087976    6[6-(1,6),6-(1,7),6-(7,7)]
   832       2.356744       2.356744       2.356744    6[1-(0),6-(1,6),6-(6,6)]
   833      1.8264766      1.8264766      1.8264766    6[1-(0),6-(1,6),6-(1,7)]
   834      1.8491376      1.8491376      1.8491376    6[1-(0),6-(1,6),7-(6,26)]
   835       7.092893       7.092893       7.092893    6[1-(0),6-(1,6),7-(6,26)]
   836      6.0935429      6.0935429      6.0935429    6[1-(0),6-(1,6),6-(1,7)]
   837      5.4975586      5.4975586      5.4975586    6[1-(0),6-(1,6),6-(6,6)]
   838       5.801216       5.801216       5.801216    6[6-(1,6),6-(1,7),6-(7,7)]
   839      6.8957423      6.8957423      6.8957423    6[1-(0),6-(6,6),7-(6,26)]
   840      7.3693572      7.3693572      7.3693572    6[6-(6,6),8-(26),8-(26)]
   841      6.0414226      6.0414226      6.0414226    6[6-(1,6),6-(1,6),6-(8,8)]
   842      5.2550859      5.2550859      5.2550859    6[1-(0),6-(1,6),6-(6,6)]
   843      3.9135547      3.9135547      3.9135547    6[1-(0),6-(1,6),6-(1,6)]
   844      3.1634756      3.1634756      3.1634756    6[1-(0),6-(1,6),6-(1,6)]
   845      4.1152376      4.1152376      4.1152376    6[1-(0),6-(1,6),6-(1,6)]
   846      5.4635671      5.4635671      5.4635671    6[1-(0),6-(1,6),6-(6,6)]
   847     12.2414722     12.2414722     12.2414722    6[6-(6,6),8-(26),8-(26)]
   848     12.2618671     12.2618671     12.2618671    6[6-(1,6),6-(1,6),6-(8,8)]
   849      13.528617      13.528617      13.528617    6[1-(0),6-(1,6),6-(6,6)]
   850     13.7801541     13.7801541     13.7801541    6[1-(0),6-(1,6),6-(1,6)]
   851     12.8057311     12.8057311     12.8057311    6[1-(0),6-(1,6),6-(1,6)]
   852     11.6001659     11.6001659     11.6001659    6[1-(0),6-(1,6),6-(1,6)]
   853     11.2919763     11.2919763     11.2919763    6[1-(0),6-(1,6),6-(6,6)]
   854      8.3483124      8.3483124      8.3483124    6[6-(6,6),8-(26),8-(26)]
   855      7.5665079      7.5665079      7.5665079    6[6-(1,6),6-(1,6),6-(8,8)]
   856      6.7099221      6.7099221      6.7099221    6[1-(0),6-(1,6),6-(6,6)]
   857      6.1048734      6.1048734      6.1048734    6[1-(0),6-(1,6),6-(1,6)]
   858      6.1955174      6.1955174      6.1955174    6[1-(0),6-(1,6),6-(1,6)]
   859       6.775639       6.775639       6.775639    6[1-(0),6-(1,6),6-(1,6)]
   860      7.3489623      7.3489623      7.3489623    6[1-(0),6-(1,6),6-(6,6)]
   861     11.2443882     11.2443882     11.2443882    6[6-(6,6),8-(26),8-(26)]
   862     11.0404392     11.0404392     11.0404392    6[6-(1,6),6-(1,6),6-(8,8)]
   863     11.8585013     11.8585013     11.8585013    6[1-(0),6-(1,6),6-(6,6)]
   864     11.6046981     11.6046981     11.6046981    6[1-(0),6-(1,6),6-(1,6)]
   865     10.3243516     10.3243516     10.3243516    6[1-(0),6-(1,6),6-(1,6)]
   866      9.2955422      9.2955422      9.2955422    6[1-(0),6-(1,6),6-(1,6)]
   867      9.6966419      9.6966419      9.6966419    6[1-(0),6-(1,6),6-(6,6)]
   868     12.7536108     12.7536108     12.7536108    6[6-(6,6),8-(26),8-(26)]
   869     13.9161201     13.9161201     13.9161201    6[6-(1,6),6-(1,6),6-(8,8)]
   870     13.5626085     13.5626085     13.5626085    6[1-(0),6-(1,6),6-(6,6)]
   871     14.5415637     14.5415637     14.5415637    6[1-(0),6-(1,6),6-(1,6)]
   872     15.8785627     15.8785627     15.8785627    6[1-(0),6-(1,6),6-(1,6)]
   873      16.225276      16.225276      16.225276    6[1-(0),6-(1,6),6-(1,6)]
   874     15.3075055     15.3075055     15.3075055    6[1-(0),6-(1,6),6-(6,6)]
   875     11.9332826     11.9332826     11.9332826    6[6-(6,6),8-(26),8-(26)]
   876     12.6742973     12.6742973     12.6742973    6[6-(1,6),6-(1,6),6-(8,8)]
   877     12.0919096     12.0919096     12.0919096    6[1-(0),6-(1,6),6-(6,6)]
   878     12.5881855     12.5881855     12.5881855    6[1-(0),6-(1,6),6-(1,6)]
   879     13.9319828     13.9319828     13.9319828    6[1-(0),6-(1,6),6-(1,6)]
   880     14.4441214     14.4441214     14.4441214    6[1-(0),6-(1,6),6-(1,6)]
   881     13.8300083     13.8300083     13.8300083    6[1-(0),6-(1,6),6-(6,6)]
   882      7.4849283      7.4849283      7.4849283    6[1-(0),6-(1,6),7-(6,26)]
   883      6.2521699      6.2521699      6.2521699    6[1-(0),6-(1,6),6-(1,7)]
   884      6.1252683      6.1252683      6.1252683    6[1-(0),6-(1,6),6-(6,6)]
   885      7.1314167      7.1314167      7.1314167    6[6-(1,6),6-(1,7),6-(7,7)]
   886      8.3029904      8.3029904      8.3029904    6[1-(0),6-(6,6),7-(6,26)]
   887      8.4684157      8.4684157      8.4684157    6[1-(0),6-(1,6),7-(6,26)]
   888       8.407231       8.407231       8.407231    6[1-(0),6-(1,6),6-(1,7)]
   889        9.51762        9.51762        9.51762    6[1-(0),6-(1,6),6-(6,6)]
   890     10.5781548     10.5781548     10.5781548    6[6-(1,6),6-(1,7),6-(7,7)]
   891     10.7617089     10.7617089     10.7617089    6[1-(0),6-(6,6),7-(6,26)]
   892       3.557777       3.557777       3.557777    6[6-(6,6),8-(26),8-(26)]
   893      3.4422059      3.4422059      3.4422059    6[6-(1,6),6-(1,6),6-(8,8)]
   894      3.8546361      3.8546361      3.8546361    6[1-(0),6-(1,6),6-(6,6)]
   895      3.6302922      3.6302922      3.6302922    6[1-(0),6-(1,6),6-(1,6)]
   896      2.7465132      2.7465132      2.7465132    6[1-(0),6-(1,6),6-(1,6)]
   897      2.2253102      2.2253102      2.2253102    6[1-(0),6-(1,6),6-(1,6)]
   898      2.5720235      2.5720235      2.5720235    6[1-(0),6-(1,6),6-(6,6)]
   899     13.6283254     13.6283254     13.6283254    6[6-(6,6),8-(26),8-(26)]
   900     13.3654578     13.3654578     13.3654578    6[6-(1,6),6-(1,6),6-(8,8)]
   901      14.027159      14.027159      14.027159    6[1-(0),6-(1,6),6-(6,6)]
   902     13.9047896     13.9047896     13.9047896    6[1-(0),6-(1,6),6-(1,6)]
   903      12.984753      12.984753      12.984753    6[1-(0),6-(1,6),6-(1,6)]
   904     12.0035317     12.0035317     12.0035317    6[1-(0),6-(1,6),6-(1,6)]
   905     12.2618671     12.2618671     12.2618671    6[1-(0),6-(1,6),6-(6,6)]
   906     21.1948333     21.1948333     21.1948333    6[6-(1,6),6-(1,6),6-(8,8)]
   907     21.1041893     21.1041893     21.1041893    6[1-(0),6-(1,6),6-(6,6)]
   908     19.8578343     19.8578343     19.8578343    6[1-(0),6-(1,6),6-(1,6)]
   909     18.7157199     18.7157199     18.7157199    6[1-(0),6-(1,6),6-(1,6)]
   910     19.0307078     19.0307078     19.0307078    6[1-(0),6-(1,6),6-(1,6)]
   911     20.1297663     20.1297663     20.1297663    6[1-(0),6-(1,6),6-(6,6)]
   912      1.7313004      1.7313004      1.7313004    6[6-(6,6),8-(26),8-(26)]
   913       1.201033       1.201033       1.201033    6[1-(0),6-(1,6),6-(6,6)]
   914      1.6474547      1.6474547      1.6474547    6[6-(1,6),6-(1,6),6-(8,8)]
   915      1.8695325      1.8695325      1.8695325    6[1-(0),6-(1,6),6-(6,6)]
   916      1.6905106      1.6905106      1.6905106    6[1-(0),6-(1,6),6-(1,6)]
   917      1.1806381      1.1806381      1.1806381    6[1-(0),6-(1,6),6-(1,6)]
   918      0.9766891      0.9766891      0.9766891    6[1-(0),6-(1,6),6-(1,6)]
   919     15.3052394     15.3052394     15.3052394    6[6-(6,6),8-(26),8-(26)]
   920     15.7086052     15.7086052     15.7086052    6[6-(1,6),6-(1,6),6-(8,8)]
   921      17.041072      17.041072      17.041072    6[1-(0),6-(1,6),6-(6,6)]
   922     18.0449543     18.0449543     18.0449543    6[1-(0),6-(1,6),6-(1,6)]
   923     17.1793041     17.1793041     17.1793041    6[1-(0),6-(1,6),6-(1,6)]
   924     15.7969831     15.7969831     15.7969831    6[1-(0),6-(1,6),6-(1,6)]
   925      14.842955      14.842955      14.842955    6[1-(0),6-(1,6),6-(6,6)]
   926      5.7468296      5.7468296      5.7468296    6[6-(6,6),8-(26),8-(26)]
   927       6.888944       6.888944       6.888944    6[6-(1,6),6-(1,6),6-(8,8)]
   928      6.8866779      6.8866779      6.8866779    6[1-(0),6-(1,6),6-(6,6)]
   929      7.8203111      7.8203111      7.8203111    6[1-(0),6-(1,6),6-(1,6)]
   930       8.883112       8.883112       8.883112    6[1-(0),6-(1,6),6-(1,6)]
   931      9.0847949      9.0847949      9.0847949    6[1-(0),6-(1,6),6-(1,6)]
   932      8.0287923      8.0287923      8.0287923    6[1-(0),6-(1,6),6-(6,6)]
   933     21.1699062     21.1699062     21.1699062    6[6-(6,6),8-(26),8-(26)]
   934     13.1909681     13.1909681     13.1909681    6[6-(6,6),7-(6),7-(6)]
   935      2.7442471      2.7442471      2.7442471    6[6-(6,6),8-(26),8-(26)]
   936      3.3810212      3.3810212      3.3810212    6[6-(1,6),6-(1,6),6-(8,8)]
   937      2.5470964      2.5470964      2.5470964    6[1-(0),6-(1,6),6-(6,6)]
   938        2.71932        2.71932        2.71932    6[1-(0),6-(1,6),6-(1,6)]
   939      3.9724733      3.9724733      3.9724733    6[1-(0),6-(1,6),6-(1,6)]
   940      5.0805962      5.0805962      5.0805962    6[1-(0),6-(1,6),6-(1,6)]
   941      4.6477711      4.6477711      4.6477711    6[1-(0),6-(1,6),6-(6,6)]
   942      1.2554194      1.2554194      1.2554194    6[6-(6,6),8-(26),8-(26)]
   943      0.6956927      0.6956927      0.6956927    6[6-(1,6),6-(1,6),6-(8,8)]
   944     22.0899428     22.0899428     22.0899428    6[1-(0),6-(1,6),6-(6,6)]
   945     21.4418382     21.4418382     21.4418382    6[1-(0),6-(1,6),6-(1,6)]
   946     22.1329987     22.1329987     22.1329987    6[1-(0),6-(1,6),6-(1,6)]
   947      0.7047571      0.7047571      0.7047571    6[1-(0),6-(1,6),6-(1,6)]
   948      1.3347329      1.3347329      1.3347329    6[1-(0),6-(1,6),6-(6,6)]
   949      16.406564      16.406564      16.406564    6[8-(26),8-(26)]
   950     14.8588177     14.8588177     14.8588177    6[6-(6,6),8-(26),8-(26)]
   951     15.3709563     15.3709563     15.3709563    6[6-(1,6),6-(1,6),6-(8,8)]
   952     15.7969831     15.7969831     15.7969831    6[1-(0),6-(1,6),6-(6,6)]
   953     15.9963999     15.9963999     15.9963999    6[1-(0),6-(1,6),6-(1,6)]
   954     15.8355068     15.8355068     15.8355068    6[1-(0),6-(1,6),6-(1,6)]
   955     15.2440547     15.2440547     15.2440547    6[1-(0),6-(1,6),6-(1,6)]
   956     14.9290668     14.9290668     14.9290668    6[1-(0),6-(1,6),6-(6,6)]
   957      1.2304923      1.2304923      1.2304923    6[6-(6,6),8-(26),8-(26)]
   958      1.0831958      1.0831958      1.0831958    6[6-(1,6),6-(1,6),6-(8,8)]
   959      0.6503707      0.6503707      0.6503707    6[1-(0),6-(1,6),6-(6,6)]
   960      0.6752978      0.6752978      0.6752978    6[1-(0),6-(1,6),6-(1,6)]
   961      1.2146296      1.2146296      1.2146296    6[1-(0),6-(1,6),6-(1,6)]
   962      1.6791801      1.6791801      1.6791801    6[1-(0),6-(1,6),6-(1,6)]
   963       1.790219       1.790219       1.790219    6[1-(0),6-(1,6),6-(6,6)]
   964     22.0219598     22.0219598     22.0219598    6[6-(6,6),8-(26),8-(26)]
   965     20.9931504     20.9931504     20.9931504    6[6-(1,6),6-(1,6),6-(8,8)]
   966     19.9598088     19.9598088     19.9598088    6[1-(0),6-(1,6),6-(6,6)]
   967     18.9740553     18.9740553     18.9740553    6[1-(0),6-(1,6),6-(1,6)]
   968     18.8516859     18.8516859     18.8516859    6[1-(0),6-(1,6),6-(1,6)]
   969     19.6788124     19.6788124     19.6788124    6[1-(0),6-(1,6),6-(1,6)]
   970     20.6283083     20.6283083     20.6283083    6[1-(0),6-(1,6),6-(6,6)]
   971     16.7646078     16.7646078     16.7646078    6[1-(0),6-(1,6),7-(6,26)]
   972     17.7118376     17.7118376     17.7118376    6[1-(0),6-(1,6),6-(1,7)]
   973     18.6658657     18.6658657     18.6658657    6[1-(0),6-(1,6),6-(6,6)]
   974     18.7474453     18.7474453     18.7474453    6[6-(1,6),6-(1,7),6-(7,7)]
   975     17.6257258     17.6257258     17.6257258    6[1-(0),6-(6,6),7-(6,26)]
   976     19.9258173     19.9258173     19.9258173    6[6-(6,6),7-(6),7-(6)]
   977     22.1511275     22.1511275     22.1511275    6[6-(6,6),7-(6),7-(6)]
   978     21.6593838     21.6593838     21.6593838    6[1-(0),6-(6,6),7-(6,26)]
   979     20.6124456     20.6124456     20.6124456    6[6-(1,6),6-(1,7),6-(7,7)]
   980     19.5247176     19.5247176     19.5247176    6[1-(0),6-(1,6),6-(6,6)]
   981     19.5405803     19.5405803     19.5405803    6[1-(0),6-(1,6),6-(1,7)]
   982     20.6872269     20.6872269     20.6872269    6[1-(0),6-(1,6),7-(6,26)]
   983      1.8106139      1.8106139      1.8106139    6[1-(0),6-(1,6),7-(6,26)]
   984      1.8717986      1.8717986      1.8717986    6[1-(0),6-(1,6),6-(1,7)]
   985      2.5063066      2.5063066      2.5063066    6[1-(0),6-(1,6),6-(6,6)]
   986      2.8960758      2.8960758      2.8960758    6[6-(1,6),6-(1,7),6-(7,7)]
   987      2.9028741      2.9028741      2.9028741    6[1-(0),6-(6,6),7-(6,26)]
   988      3.7118718      3.7118718      3.7118718    6[6-(6,6),7-(6),7-(6)]
   989      5.1009911      5.1009911      5.1009911    6[6-(6,6),7-(6),7-(6)]
   990      4.4234272      4.4234272      4.4234272    6[6-(6,6),7-(6),7-(6)]
   991      6.0210277      6.0210277      6.0210277    6[6-(1,6),6-(1,7),6-(7,7)]
   992      6.2023157      6.2023157      6.2023157    6[1-(0),6-(1,6),6-(6,6)]
   993      6.9954507      6.9954507      6.9954507    6[1-(0),6-(1,6),6-(1,7)]
   994      7.8384399      7.8384399      7.8384399    6[1-(0),6-(1,6),7-(6,26)]
   995      6.9455965      6.9455965      6.9455965    6[1-(0),6-(6,6),7-(6,26)]
   996     11.6296252     11.6296252     11.6296252    6[6-(6,6),8-(26),8-(26)]
   997     12.3819704     12.3819704     12.3819704    6[6-(1,6),6-(1,6),6-(8,8)]
   998     11.6636167     11.6636167     11.6636167    6[1-(0),6-(1,6),6-(6,6)]
   999     12.3479789     12.3479789     12.3479789    6[1-(0),6-(1,6),6-(1,6)]
  1000     13.5603424     13.5603424     13.5603424    6[1-(0),6-(1,6),6-(1,6)]
  1001     14.2718978     14.2718978     14.2718978    6[1-(0),6-(1,6),6-(1,6)]
  1002     13.7416304     13.7416304     13.7416304    6[1-(0),6-(1,6),6-(6,6)]
  1003     10.3946007     10.3946007     10.3946007    6[6-(6,6),8-(26),8-(26)]
  1004     10.2812957     10.2812957     10.2812957    6[6-(1,6),6-(1,6),6-(8,8)]
  1005      9.1006576      9.1006576      9.1006576    6[1-(0),6-(1,6),6-(6,6)]
  1006      8.9556272      8.9556272      8.9556272    6[1-(0),6-(1,6),6-(1,6)]
  1007     10.2518364     10.2518364     10.2518364    6[1-(0),6-(1,6),6-(1,6)]
  1008     11.4619338     11.4619338     11.4619338    6[1-(0),6-(1,6),6-(1,6)]
  1009     11.5435134     11.5435134     11.5435134    6[1-(0),6-(1,6),6-(6,6)]
  1010     11.2511865     11.2511865     11.2511865    6[6-(6,6),8-(26),8-(26)]
  1011     11.4120796     11.4120796     11.4120796    6[6-(1,6),6-(1,6),6-(8,8)]
  1012     10.3515448     10.3515448     10.3515448    6[1-(0),6-(1,6),6-(6,6)]
  1013     10.5283006     10.5283006     10.5283006    6[1-(0),6-(1,6),6-(1,6)]
  1014     11.6454879     11.6454879     11.6454879    6[1-(0),6-(1,6),6-(1,6)]
  1015     12.5859194     12.5859194     12.5859194    6[1-(0),6-(1,6),6-(1,6)]
  1016     12.6539024     12.6539024     12.6539024    6[1-(0),6-(1,6),6-(6,6)]
  1017     13.8526693     13.8526693     13.8526693    6[6-(1,6),6-(1,6),6-(8,8)]
  1018     13.5807373     13.5807373     13.5807373    6[1-(0),6-(1,6),6-(6,6)]
  1019     14.6571348     14.6571348     14.6571348    6[1-(0),6-(1,6),6-(1,6)]
  1020     15.9352152     15.9352152     15.9352152    6[1-(0),6-(1,6),6-(1,6)]
  1021     16.2094133     16.2094133     16.2094133    6[1-(0),6-(1,6),6-(1,6)]
  1022      15.137548      15.137548      15.137548    6[1-(0),6-(1,6),6-(6,6)]
  1023      6.8798796      6.8798796      6.8798796    6[6-(6,6),8-(26),8-(26)]
  1024      5.6108636      5.6108636      5.6108636    6[6-(1,6),6-(1,6),6-(8,8)]
  1025      4.7497456      4.7497456      4.7497456    6[1-(0),6-(1,6),6-(6,6)]
  1026      3.6121634      3.6121634      3.6121634    6[1-(0),6-(1,6),6-(1,6)]
  1027       3.127218       3.127218       3.127218    6[1-(0),6-(1,6),6-(1,6)]
  1028      3.7753226      3.7753226      3.7753226    6[1-(0),6-(1,6),6-(1,6)]
  1029      5.0262098      5.0262098      5.0262098    6[1-(0),6-(1,6),6-(6,6)]
  1030      8.4933428      8.4933428      8.4933428    6[6-(6,6),8-(26),8-(26)]
  1031      8.1692905      8.1692905      8.1692905    6[6-(1,6),6-(1,6),6-(8,8)]
  1032      7.7659247      7.7659247      7.7659247    6[1-(0),6-(1,6),6-(6,6)]
  1033      7.3308335      7.3308335      7.3308335    6[1-(0),6-(1,6),6-(1,6)]
  1034      7.2583183      7.2583183      7.2583183    6[1-(0),6-(1,6),6-(1,6)]
  1035      7.8225772      7.8225772      7.8225772    6[1-(0),6-(1,6),6-(1,6)]
  1036      8.1149041      8.1149041      8.1149041    6[1-(0),6-(1,6),6-(6,6)]
  1037      8.1466295      8.1466295      8.1466295    6[1-(0),6-(1,6),7-(6,26)]
  1038      7.7863196      7.7863196      7.7863196    6[1-(0),6-(1,6),6-(1,7)]
  1039      8.8672493      8.8672493      8.8672493    6[1-(0),6-(1,6),6-(6,6)]
  1040      9.8779299      9.8779299      9.8779299    6[6-(1,6),6-(1,7),6-(7,7)]
  1041     10.0070976     10.0070976     10.0070976    6[1-(0),6-(6,6),7-(6,26)]
  1042     10.9973833     10.9973833     10.9973833    6[6-(6,6),7-(6),7-(6)]
  1043     12.0896435     12.0896435     12.0896435    6[6-(6,6),7-(6),7-(6)]
  1044     13.0912597     13.0912597     13.0912597    6[6-(6,6),7-(6),7-(6)]
  1045     12.0919096     12.0919096     12.0919096    6[6-(1,6),6-(1,7),6-(7,7)]
  1046     13.1909681     13.1909681     13.1909681    6[1-(0),6-(1,6),6-(6,6)]
  1047     13.2136291     13.2136291     13.2136291    6[1-(0),6-(1,6),6-(1,7)]
  1048     12.1825536     12.1825536     12.1825536    6[1-(0),6-(1,6),7-(6,26)]
  1049     11.2806458     11.2806458     11.2806458    6[1-(0),6-(6,6),7-(6,26)]
  1050     11.4732643     11.4732643     11.4732643    6[6-(6,6),8-(26),8-(26)]
  1051     15.3958834     15.3958834     15.3958834    6[1-(0),6-(6,6),7-(6,26)]
  1052     14.2832283     14.2832283     14.2832283    6[6-(1,6),6-(1,7),6-(7,7)]
  1053     14.1653911     14.1653911     14.1653911    6[1-(0),6-(1,6),6-(6,6)]
  1054      15.205531      15.205531      15.205531    6[1-(0),6-(1,6),6-(1,7)]
  1055     16.5742554     16.5742554     16.5742554    6[1-(0),6-(1,6),7-(6,26)]
  1056      7.7296671      7.7296671      7.7296671    6[1-(0),6-(1,6),7-(6,26)]
  1057      6.5059731      6.5059731      6.5059731    6[1-(0),6-(1,6),6-(1,7)]
  1058      6.2884275      6.2884275      6.2884275    6[1-(0),6-(1,6),6-(6,6)]
  1059      7.1563438      7.1563438      7.1563438    6[6-(1,6),6-(1,7),6-(7,7)]
  1060      8.3891022      8.3891022      8.3891022    6[1-(0),6-(6,6),7-(6,26)]
  1061      7.0838286      7.0838286      7.0838286    6[6-(6,6),7-(6),7-(6)]
  1062      6.2725648      6.2725648      6.2725648    6[6-(6,6),7-(6),7-(6)]
  1063      7.3988165      7.3988165      7.3988165    6[6-(6,6),7-(6),7-(6)]
  1064      8.1081058      8.1081058      8.1081058    6[1-(0),6-(6,6),7-(6,26)]
  1065      8.1217024      8.1217024      8.1217024    6[6-(1,6),6-(1,7),6-(7,7)]
  1066       8.973756       8.973756       8.973756    6[1-(0),6-(1,6),6-(6,6)]
  1067      9.5040234      9.5040234      9.5040234    6[1-(0),6-(1,6),6-(1,7)]
  1068      9.4813624      9.4813624      9.4813624    6[1-(0),6-(1,6),7-(6,26)]
  1069       4.237607       4.237607       4.237607    6[1-(0),6-(1,6),7-(6,26)]
  1070      5.2369571      5.2369571      5.2369571    6[1-(0),6-(1,6),6-(1,7)]
  1071      5.8329414      5.8329414      5.8329414    6[1-(0),6-(1,6),6-(6,6)]
  1072       5.529284       5.529284       5.529284    6[6-(1,6),6-(1,7),6-(7,7)]
  1073      4.4347577      4.4347577      4.4347577    6[1-(0),6-(6,6),7-(6,26)]
  1074      3.9611428      3.9611428      3.9611428    6[6-(6,6),8-(26),8-(26)]
  1075      5.2890774      5.2890774      5.2890774    6[6-(1,6),6-(1,6),6-(8,8)]
  1076      6.0754141      6.0754141      6.0754141    6[1-(0),6-(1,6),6-(6,6)]
  1077      7.4169453      7.4169453      7.4169453    6[1-(0),6-(1,6),6-(1,6)]
  1078      8.1670244      8.1670244      8.1670244    6[1-(0),6-(1,6),6-(1,6)]
  1079      7.2152624      7.2152624      7.2152624    6[1-(0),6-(1,6),6-(1,6)]
  1080      5.8669329      5.8669329      5.8669329    6[1-(0),6-(1,6),6-(6,6)]
  1081     21.7500278     21.7500278     21.7500278    6[6-(6,6),8-(26),8-(26)]
  1082     21.7296329     21.7296329     21.7296329    6[6-(1,6),6-(1,6),6-(8,8)]
  1083      20.462883      20.462883      20.462883    6[1-(0),6-(1,6),6-(6,6)]
  1084     20.2113459     20.2113459     20.2113459    6[1-(0),6-(1,6),6-(1,6)]
  1085     21.1857689     21.1857689     21.1857689    6[1-(0),6-(1,6),6-(1,6)]
  1086     22.3913341     22.3913341     22.3913341    6[1-(0),6-(1,6),6-(1,6)]
  1087      0.0385237      0.0385237      0.0385237    6[1-(0),6-(1,6),6-(6,6)]
  1088      2.9821876      2.9821876      2.9821876    6[6-(6,6),8-(26),8-(26)]
  1089      3.7639921      3.7639921      3.7639921    6[6-(1,6),6-(1,6),6-(8,8)]
  1090      4.6205779      4.6205779      4.6205779    6[1-(0),6-(1,6),6-(6,6)]
  1091      5.2256266      5.2256266      5.2256266    6[1-(0),6-(1,6),6-(1,6)]
  1092      5.1349826      5.1349826      5.1349826    6[1-(0),6-(1,6),6-(1,6)]
  1093       4.554861       4.554861       4.554861    6[1-(0),6-(1,6),6-(1,6)]
  1094      3.9815377      3.9815377      3.9815377    6[1-(0),6-(1,6),6-(6,6)]
  1095      0.0861118      0.0861118      0.0861118    6[6-(6,6),8-(26),8-(26)]
  1096      0.2900608      0.2900608      0.2900608    6[6-(1,6),6-(1,6),6-(8,8)]
  1097     22.1329987     22.1329987     22.1329987    6[1-(0),6-(1,6),6-(6,6)]
  1098     22.3868019     22.3868019     22.3868019    6[1-(0),6-(1,6),6-(1,6)]
  1099      1.0061484      1.0061484      1.0061484    6[1-(0),6-(1,6),6-(1,6)]
  1100      2.0349578      2.0349578      2.0349578    6[1-(0),6-(1,6),6-(1,6)]
  1101      1.6338581      1.6338581      1.6338581    6[1-(0),6-(1,6),6-(6,6)]
  1102     21.2378892     21.2378892     21.2378892    6[6-(6,6),8-(26),8-(26)]
  1103     20.0753799     20.0753799     20.0753799    6[6-(1,6),6-(1,6),6-(8,8)]
  1104     20.4288915     20.4288915     20.4288915    6[1-(0),6-(1,6),6-(6,6)]
  1105     19.4499363     19.4499363     19.4499363    6[1-(0),6-(1,6),6-(1,6)]
  1106     18.1129373     18.1129373     18.1129373    6[1-(0),6-(1,6),6-(1,6)]
  1107      17.766224      17.766224      17.766224    6[1-(0),6-(1,6),6-(1,6)]
  1108     18.6839945     18.6839945     18.6839945    6[1-(0),6-(1,6),6-(6,6)]
  1109     22.0582174     22.0582174     22.0582174    6[6-(6,6),8-(26),8-(26)]
  1110     21.3172027     21.3172027     21.3172027    6[6-(1,6),6-(1,6),6-(8,8)]
  1111     21.8995904     21.8995904     21.8995904    6[1-(0),6-(1,6),6-(6,6)]
  1112     21.4033145     21.4033145     21.4033145    6[1-(0),6-(1,6),6-(1,6)]
  1113     20.0595172     20.0595172     20.0595172    6[1-(0),6-(1,6),6-(1,6)]
  1114     19.5473786     19.5473786     19.5473786    6[1-(0),6-(1,6),6-(1,6)]
  1115     20.1614917     20.1614917     20.1614917    6[1-(0),6-(1,6),6-(6,6)]
  1116      3.8455717      3.8455717      3.8455717    6[1-(0),6-(1,6),7-(6,26)]
  1117      5.0783301      5.0783301      5.0783301    6[1-(0),6-(1,6),6-(1,7)]
  1118      5.2052317      5.2052317      5.2052317    6[1-(0),6-(1,6),6-(6,6)]
  1119      4.1990833      4.1990833      4.1990833    6[6-(1,6),6-(1,7),6-(7,7)]
  1120      3.0275096      3.0275096      3.0275096    6[1-(0),6-(6,6),7-(6,26)]
  1121      2.8620843      2.8620843      2.8620843    6[1-(0),6-(1,6),7-(6,26)]
  1122       2.923269       2.923269       2.923269    6[1-(0),6-(1,6),6-(1,7)]
  1123        1.81288        1.81288        1.81288    6[1-(0),6-(1,6),6-(6,6)]
  1124      0.7523452      0.7523452      0.7523452    6[6-(1,6),6-(1,7),6-(7,7)]
  1125      0.5687911      0.5687911      0.5687911    6[1-(0),6-(6,6),7-(6,26)]
  1126       7.772723       7.772723       7.772723    6[6-(6,6),8-(26),8-(26)]
  1127      7.8882941      7.8882941      7.8882941    6[6-(1,6),6-(1,6),6-(8,8)]
  1128      7.4758639      7.4758639      7.4758639    6[1-(0),6-(1,6),6-(6,6)]
  1129      7.7002078      7.7002078      7.7002078    6[1-(0),6-(1,6),6-(1,6)]
  1130      8.5839868      8.5839868      8.5839868    6[1-(0),6-(1,6),6-(1,6)]
  1131      9.1051898      9.1051898      9.1051898    6[1-(0),6-(1,6),6-(1,6)]
  1132      8.7584765      8.7584765      8.7584765    6[1-(0),6-(1,6),6-(6,6)]
  1133     20.3631746     20.3631746     20.3631746    6[6-(6,6),8-(26),8-(26)]
  1134     20.6260422     20.6260422     20.6260422    6[6-(1,6),6-(1,6),6-(8,8)]
  1135      19.964341      19.964341      19.964341    6[1-(0),6-(1,6),6-(6,6)]
  1136     20.0867104     20.0867104     20.0867104    6[1-(0),6-(1,6),6-(1,6)]
  1137      21.006747      21.006747      21.006747    6[1-(0),6-(1,6),6-(1,6)]
  1138     21.9879683     21.9879683     21.9879683    6[1-(0),6-(1,6),6-(1,6)]
  1139     21.7296329     21.7296329     21.7296329    6[1-(0),6-(1,6),6-(6,6)]
  1140     12.7966667     12.7966667     12.7966667    6[6-(1,6),6-(1,6),6-(8,8)]
  1141     12.8873107     12.8873107     12.8873107    6[1-(0),6-(1,6),6-(6,6)]
  1142     14.1336657     14.1336657     14.1336657    6[1-(0),6-(1,6),6-(1,6)]
  1143     15.2757801     15.2757801     15.2757801    6[1-(0),6-(1,6),6-(1,6)]
  1144     14.9607922     14.9607922     14.9607922    6[1-(0),6-(1,6),6-(1,6)]
  1145     13.8617337     13.8617337     13.8617337    6[1-(0),6-(1,6),6-(6,6)]
  1146      9.5991996      9.5991996      9.5991996    6[6-(6,6),8-(26),8-(26)]
  1147      10.129467      10.129467      10.129467    6[1-(0),6-(1,6),6-(6,6)]
  1148      9.6830453      9.6830453      9.6830453    6[6-(1,6),6-(1,6),6-(8,8)]
  1149      9.4609675      9.4609675      9.4609675    6[1-(0),6-(1,6),6-(6,6)]
  1150      9.6399894      9.6399894      9.6399894    6[1-(0),6-(1,6),6-(1,6)]
  1151     10.1498619     10.1498619     10.1498619    6[1-(0),6-(1,6),6-(1,6)]
  1152     10.3538109     10.3538109     10.3538109    6[1-(0),6-(1,6),6-(1,6)]
  1153     18.6862606     18.6862606     18.6862606    6[6-(6,6),8-(26),8-(26)]
  1154     18.2828948     18.2828948     18.2828948    6[6-(1,6),6-(1,6),6-(8,8)]
  1155      16.950428      16.950428      16.950428    6[1-(0),6-(1,6),6-(6,6)]
  1156     15.9465457     15.9465457     15.9465457    6[1-(0),6-(1,6),6-(1,6)]
  1157     16.8121959     16.8121959     16.8121959    6[1-(0),6-(1,6),6-(1,6)]
  1158     18.1945169     18.1945169     18.1945169    6[1-(0),6-(1,6),6-(1,6)]
  1159      19.148545      19.148545      19.148545    6[1-(0),6-(1,6),6-(6,6)]
  1160      5.5836704      5.5836704      5.5836704    6[6-(6,6),8-(26),8-(26)]
  1161       4.441556       4.441556       4.441556    6[6-(1,6),6-(1,6),6-(8,8)]
  1162      4.4438221      4.4438221      4.4438221    6[1-(0),6-(1,6),6-(6,6)]
  1163      3.5101889      3.5101889      3.5101889    6[1-(0),6-(1,6),6-(1,6)]
  1164       2.447388       2.447388       2.447388    6[1-(0),6-(1,6),6-(1,6)]
  1165      2.2457051      2.2457051      2.2457051    6[1-(0),6-(1,6),6-(1,6)]
  1166      3.3017077      3.3017077      3.3017077    6[1-(0),6-(1,6),6-(6,6)]
  1167     12.8215938     12.8215938     12.8215938    6[6-(6,6),8-(26),8-(26)]
  1168     20.8005319     20.8005319     20.8005319    6[6-(6,6),7-(6),7-(6)]
  1169     14.0747471     14.0747471     14.0747471    6[6-(6,6),8-(26),8-(26)]
  1170     14.7115212     14.7115212     14.7115212    6[6-(1,6),6-(1,6),6-(8,8)]
  1171     13.8775964     13.8775964     13.8775964    6[1-(0),6-(1,6),6-(6,6)]
  1172       14.04982       14.04982       14.04982    6[1-(0),6-(1,6),6-(1,6)]
  1173     15.3029733     15.3029733     15.3029733    6[1-(0),6-(1,6),6-(1,6)]
  1174     16.4110962     16.4110962     16.4110962    6[1-(0),6-(1,6),6-(1,6)]
  1175     15.9782711     15.9782711     15.9782711    6[1-(0),6-(1,6),6-(6,6)]
  1176     12.5859194     12.5859194     12.5859194    6[6-(6,6),8-(26),8-(26)]
  1177     12.0261927     12.0261927     12.0261927    6[6-(1,6),6-(1,6),6-(8,8)]
  1178     10.7594428     10.7594428     10.7594428    6[1-(0),6-(1,6),6-(6,6)]
  1179     10.1113382     10.1113382     10.1113382    6[1-(0),6-(1,6),6-(1,6)]
  1180     10.8024987     10.8024987     10.8024987    6[1-(0),6-(1,6),6-(1,6)]
  1181     12.0352571     12.0352571     12.0352571    6[1-(0),6-(1,6),6-(1,6)]
  1182     12.6652329     12.6652329     12.6652329    6[1-(0),6-(1,6),6-(6,6)]
  1183       5.076064       5.076064       5.076064    6[8-(26),8-(26)]
  1184      3.5283177      3.5283177      3.5283177    6[6-(6,6),8-(26),8-(26)]
  1185      4.0404563      4.0404563      4.0404563    6[6-(1,6),6-(1,6),6-(8,8)]
  1186      4.4664831      4.4664831      4.4664831    6[1-(0),6-(1,6),6-(6,6)]
  1187      4.6658999      4.6658999      4.6658999    6[1-(0),6-(1,6),6-(1,6)]
  1188      4.5050068      4.5050068      4.5050068    6[1-(0),6-(1,6),6-(1,6)]
  1189      3.9135547      3.9135547      3.9135547    6[1-(0),6-(1,6),6-(1,6)]
  1190      3.5985668      3.5985668      3.5985668    6[1-(0),6-(1,6),6-(6,6)]
  1191     12.5609923     12.5609923     12.5609923    6[6-(6,6),8-(26),8-(26)]
  1192     12.4136958     12.4136958     12.4136958    6[6-(1,6),6-(1,6),6-(8,8)]
  1193     11.9808707     11.9808707     11.9808707    6[1-(0),6-(1,6),6-(6,6)]
  1194     12.0057978     12.0057978     12.0057978    6[1-(0),6-(1,6),6-(1,6)]
  1195     12.5451296     12.5451296     12.5451296    6[1-(0),6-(1,6),6-(1,6)]
  1196     13.0096801     13.0096801     13.0096801    6[1-(0),6-(1,6),6-(1,6)]
  1197      13.120719      13.120719      13.120719    6[1-(0),6-(1,6),6-(6,6)]
  1198     10.6914598     10.6914598     10.6914598    6[6-(6,6),8-(26),8-(26)]
  1199      9.6626504      9.6626504      9.6626504    6[6-(1,6),6-(1,6),6-(8,8)]
  1200      8.6293088      8.6293088      8.6293088    6[1-(0),6-(1,6),6-(6,6)]
  1201      7.6435553      7.6435553      7.6435553    6[1-(0),6-(1,6),6-(1,6)]
  1202      7.5211859      7.5211859      7.5211859    6[1-(0),6-(1,6),6-(1,6)]
  1203      8.3483124      8.3483124      8.3483124    6[1-(0),6-(1,6),6-(1,6)]
  1204      9.2978083      9.2978083      9.2978083    6[1-(0),6-(1,6),6-(6,6)]
  1205      5.4341078      5.4341078      5.4341078    6[1-(0),6-(1,6),7-(6,26)]
  1206      6.3813376      6.3813376      6.3813376    6[1-(0),6-(1,6),6-(1,7)]
  1207      7.3353657      7.3353657      7.3353657    6[1-(0),6-(1,6),6-(6,6)]
  1208      7.4169453      7.4169453      7.4169453    6[6-(1,6),6-(1,7),6-(7,7)]
  1209      6.2952258      6.2952258      6.2952258    6[1-(0),6-(6,6),7-(6,26)]
  1210      8.5953173      8.5953173      8.5953173    6[6-(6,6),7-(6),7-(6)]
  1211     10.8206275     10.8206275     10.8206275    6[6-(6,6),7-(6),7-(6)]
  1212     10.3288838     10.3288838     10.3288838    6[1-(0),6-(6,6),7-(6,26)]
  1213      9.2819456      9.2819456      9.2819456    6[6-(1,6),6-(1,7),6-(7,7)]
  1214      8.1942176      8.1942176      8.1942176    6[1-(0),6-(1,6),6-(6,6)]
  1215      8.2100803      8.2100803      8.2100803    6[1-(0),6-(1,6),6-(1,7)]
  1216      9.3567269      9.3567269      9.3567269    6[1-(0),6-(1,6),7-(6,26)]
  1217     13.1411139     13.1411139     13.1411139    6[1-(0),6-(1,6),7-(6,26)]
  1218     13.2022986     13.2022986     13.2022986    6[1-(0),6-(1,6),6-(1,7)]
  1219     13.8368066     13.8368066     13.8368066    6[1-(0),6-(1,6),6-(6,6)]
  1220     14.2265758     14.2265758     14.2265758    6[6-(1,6),6-(1,7),6-(7,7)]
  1221     14.2333741     14.2333741     14.2333741    6[1-(0),6-(6,6),7-(6,26)]
  1222     15.0423718     15.0423718     15.0423718    6[6-(6,6),7-(6),7-(6)]
  1223     16.4314911     16.4314911     16.4314911    6[6-(6,6),7-(6),7-(6)]
  1224     15.7539272     15.7539272     15.7539272    6[6-(6,6),7-(6),7-(6)]
  1225     17.3515277     17.3515277     17.3515277    6[6-(1,6),6-(1,7),6-(7,7)]
  1226     17.5328157     17.5328157     17.5328157    6[1-(0),6-(1,6),6-(6,6)]
  1227     18.3259507     18.3259507     18.3259507    6[1-(0),6-(1,6),6-(1,7)]
  1228     19.1689399     19.1689399     19.1689399    6[1-(0),6-(1,6),7-(6,26)]
  1229     18.2760965     18.2760965     18.2760965    6[1-(0),6-(6,6),7-(6,26)]
  1230      0.2991252      0.2991252      0.2991252    6[6-(6,6),8-(26),8-(26)]
  1231      1.0514704      1.0514704      1.0514704    6[6-(1,6),6-(1,6),6-(8,8)]
  1232      0.3331167      0.3331167      0.3331167    6[1-(0),6-(1,6),6-(6,6)]
  1233      1.0174789      1.0174789      1.0174789    6[1-(0),6-(1,6),6-(1,6)]
  1234      2.2298424      2.2298424      2.2298424    6[1-(0),6-(1,6),6-(1,6)]
  1235      2.9413978      2.9413978      2.9413978    6[1-(0),6-(1,6),6-(1,6)]
  1236      2.4111304      2.4111304      2.4111304    6[1-(0),6-(1,6),6-(6,6)]
  1237     21.7251007     21.7251007     21.7251007    6[6-(6,6),8-(26),8-(26)]
  1238     21.6117957     21.6117957     21.6117957    6[6-(1,6),6-(1,6),6-(8,8)]
  1239     20.4311576     20.4311576     20.4311576    6[1-(0),6-(1,6),6-(6,6)]
  1240     20.2861272     20.2861272     20.2861272    6[1-(0),6-(1,6),6-(1,6)]
  1241     21.5823364     21.5823364     21.5823364    6[1-(0),6-(1,6),6-(1,6)]
  1242      0.1314338      0.1314338      0.1314338    6[1-(0),6-(1,6),6-(1,6)]
  1243      0.2130134      0.2130134      0.2130134    6[1-(0),6-(1,6),6-(6,6)]
  1244     22.5816865     22.5816865     22.5816865    6[6-(6,6),8-(26),8-(26)]
  1245      0.0815796      0.0815796      0.0815796    6[6-(1,6),6-(1,6),6-(8,8)]
  1246     21.6820448     21.6820448     21.6820448    6[1-(0),6-(1,6),6-(6,6)]
  1247     21.8588006     21.8588006     21.8588006    6[1-(0),6-(1,6),6-(1,6)]
  1248      0.3149879      0.3149879      0.3149879    6[1-(0),6-(1,6),6-(1,6)]
  1249      1.2554194      1.2554194      1.2554194    6[1-(0),6-(1,6),6-(1,6)]
  1250      1.3234024      1.3234024      1.3234024    6[1-(0),6-(1,6),6-(6,6)]
  1251      2.5221693      2.5221693      2.5221693    6[6-(1,6),6-(1,6),6-(8,8)]
  1252      2.2502373      2.2502373      2.2502373    6[1-(0),6-(1,6),6-(6,6)]
  1253      3.3266348      3.3266348      3.3266348    6[1-(0),6-(1,6),6-(1,6)]
  1254      4.6047152      4.6047152      4.6047152    6[1-(0),6-(1,6),6-(1,6)]
  1255      4.8789133      4.8789133      4.8789133    6[1-(0),6-(1,6),6-(1,6)]
  1256       3.807048       3.807048       3.807048    6[1-(0),6-(1,6),6-(6,6)]
  1257     18.2103796     18.2103796     18.2103796    6[6-(6,6),8-(26),8-(26)]
  1258     16.9413636     16.9413636     16.9413636    6[6-(1,6),6-(1,6),6-(8,8)]
  1259     16.0802456     16.0802456     16.0802456    6[1-(0),6-(1,6),6-(6,6)]
  1260     14.9426634     14.9426634     14.9426634    6[1-(0),6-(1,6),6-(1,6)]
  1261      14.457718      14.457718      14.457718    6[1-(0),6-(1,6),6-(1,6)]
  1262     15.1058226     15.1058226     15.1058226    6[1-(0),6-(1,6),6-(1,6)]
  1263     16.3567098     16.3567098     16.3567098    6[1-(0),6-(1,6),6-(6,6)]
  1264     19.8238428     19.8238428     19.8238428    6[6-(6,6),8-(26),8-(26)]
  1265     19.4997905     19.4997905     19.4997905    6[6-(1,6),6-(1,6),6-(8,8)]
  1266     19.0964247     19.0964247     19.0964247    6[1-(0),6-(1,6),6-(6,6)]
  1267     18.6613335     18.6613335     18.6613335    6[1-(0),6-(1,6),6-(1,6)]
  1268     18.5888183     18.5888183     18.5888183    6[1-(0),6-(1,6),6-(1,6)]
  1269     19.1530772     19.1530772     19.1530772    6[1-(0),6-(1,6),6-(1,6)]
  1270     19.4454041     19.4454041     19.4454041    6[1-(0),6-(1,6),6-(6,6)]
  1271     19.4771295     19.4771295     19.4771295    6[1-(0),6-(1,6),7-(6,26)]
  1272     19.1168196     19.1168196     19.1168196    6[1-(0),6-(1,6),6-(1,7)]
  1273     20.1977493     20.1977493     20.1977493    6[1-(0),6-(1,6),6-(6,6)]
  1274     21.2084299     21.2084299     21.2084299    6[6-(1,6),6-(1,7),6-(7,7)]
  1275     21.3375976     21.3375976     21.3375976    6[1-(0),6-(6,6),7-(6,26)]
  1276     22.3278833     22.3278833     22.3278833    6[6-(6,6),7-(6),7-(6)]
  1277      0.7591435      0.7591435      0.7591435    6[6-(6,6),7-(6),7-(6)]
  1278      1.7607597      1.7607597      1.7607597    6[6-(6,6),7-(6),7-(6)]
  1279      0.7614096      0.7614096      0.7614096    6[6-(1,6),6-(1,7),6-(7,7)]
  1280      1.8604681      1.8604681      1.8604681    6[1-(0),6-(1,6),6-(6,6)]
  1281      1.8831291      1.8831291      1.8831291    6[1-(0),6-(1,6),6-(1,7)]
  1282      0.8520536      0.8520536      0.8520536    6[1-(0),6-(1,6),7-(6,26)]
  1283     22.6111458     22.6111458     22.6111458    6[1-(0),6-(6,6),7-(6,26)]
  1284      0.1427643      0.1427643      0.1427643    6[6-(6,6),8-(26),8-(26)]
  1285      4.0653834      4.0653834      4.0653834    6[1-(0),6-(6,6),7-(6,26)]
  1286      2.9527283      2.9527283      2.9527283    6[6-(1,6),6-(1,7),6-(7,7)]
  1287      2.8348911      2.8348911      2.8348911    6[1-(0),6-(1,6),6-(6,6)]
  1288       3.875031       3.875031       3.875031    6[1-(0),6-(1,6),6-(1,7)]
  1289      5.2437554      5.2437554      5.2437554    6[1-(0),6-(1,6),7-(6,26)]
  1290     19.0601671     19.0601671     19.0601671    6[1-(0),6-(1,6),7-(6,26)]
  1291     17.8364731     17.8364731     17.8364731    6[1-(0),6-(1,6),6-(1,7)]
  1292     17.6189275     17.6189275     17.6189275    6[1-(0),6-(1,6),6-(6,6)]
  1293     18.4868438     18.4868438     18.4868438    6[6-(1,6),6-(1,7),6-(7,7)]
  1294     19.7196022     19.7196022     19.7196022    6[1-(0),6-(6,6),7-(6,26)]
  1295     18.4143286     18.4143286     18.4143286    6[6-(6,6),7-(6),7-(6)]
  1296     17.6030648     17.6030648     17.6030648    6[6-(6,6),7-(6),7-(6)]
  1297     18.7293165     18.7293165     18.7293165    6[6-(6,6),7-(6),7-(6)]
  1298     19.4386058     19.4386058     19.4386058    6[1-(0),6-(6,6),7-(6,26)]
  1299     19.4522024     19.4522024     19.4522024    6[6-(1,6),6-(1,7),6-(7,7)]
  1300      20.304256      20.304256      20.304256    6[1-(0),6-(1,6),6-(6,6)]
  1301     20.8345234     20.8345234     20.8345234    6[1-(0),6-(1,6),6-(1,7)]
  1302     20.8118624     20.8118624     20.8118624    6[1-(0),6-(1,6),7-(6,26)]
  1303      15.568107      15.568107      15.568107    6[1-(0),6-(1,6),7-(6,26)]
  1304     16.5674571     16.5674571     16.5674571    6[1-(0),6-(1,6),6-(1,7)]
  1305     17.1634414     17.1634414     17.1634414    6[1-(0),6-(1,6),6-(6,6)]
  1306      16.859784      16.859784      16.859784    6[6-(1,6),6-(1,7),6-(7,7)]
  1307     15.7652577     15.7652577     15.7652577    6[1-(0),6-(6,6),7-(6,26)]
  1308     15.2916428     15.2916428     15.2916428    6[6-(6,6),8-(26),8-(26)]
  1309     16.6195774     16.6195774     16.6195774    6[6-(1,6),6-(1,6),6-(8,8)]
  1310     17.4059141     17.4059141     17.4059141    6[1-(0),6-(1,6),6-(6,6)]
  1311     18.7474453     18.7474453     18.7474453    6[1-(0),6-(1,6),6-(1,6)]
  1312     19.4975244     19.4975244     19.4975244    6[1-(0),6-(1,6),6-(1,6)]
  1313     18.5457624     18.5457624     18.5457624    6[1-(0),6-(1,6),6-(1,6)]
  1314     17.1974329     17.1974329     17.1974329    6[1-(0),6-(1,6),6-(6,6)]
  1315     10.4195278     10.4195278     10.4195278    6[6-(6,6),8-(26),8-(26)]
  1316     10.3991329     10.3991329     10.3991329    6[6-(1,6),6-(1,6),6-(8,8)]
  1317       9.132383       9.132383       9.132383    6[1-(0),6-(1,6),6-(6,6)]
  1318      8.8808459      8.8808459      8.8808459    6[1-(0),6-(1,6),6-(1,6)]
  1319      9.8552689      9.8552689      9.8552689    6[1-(0),6-(1,6),6-(1,6)]
  1320     11.0608341     11.0608341     11.0608341    6[1-(0),6-(1,6),6-(1,6)]
  1321     11.3690237     11.3690237     11.3690237    6[1-(0),6-(1,6),6-(6,6)]
  1322     14.3126876     14.3126876     14.3126876    6[6-(6,6),8-(26),8-(26)]
  1323     15.0944921     15.0944921     15.0944921    6[6-(1,6),6-(1,6),6-(8,8)]
  1324     15.9510779     15.9510779     15.9510779    6[1-(0),6-(1,6),6-(6,6)]
  1325     16.5561266     16.5561266     16.5561266    6[1-(0),6-(1,6),6-(1,6)]
  1326     16.4654826     16.4654826     16.4654826    6[1-(0),6-(1,6),6-(1,6)]
  1327      15.885361      15.885361      15.885361    6[1-(0),6-(1,6),6-(1,6)]
  1328     15.3120377     15.3120377     15.3120377    6[1-(0),6-(1,6),6-(6,6)]
  1329     11.4166118     11.4166118     11.4166118    6[6-(6,6),8-(26),8-(26)]
  1330     11.6205608     11.6205608     11.6205608    6[6-(1,6),6-(1,6),6-(8,8)]
  1331     10.8024987     10.8024987     10.8024987    6[1-(0),6-(1,6),6-(6,6)]
  1332     11.0563019     11.0563019     11.0563019    6[1-(0),6-(1,6),6-(1,6)]
  1333     12.3366484     12.3366484     12.3366484    6[1-(0),6-(1,6),6-(1,6)]
  1334     13.3654578     13.3654578     13.3654578    6[1-(0),6-(1,6),6-(1,6)]
  1335     12.9643581     12.9643581     12.9643581    6[1-(0),6-(1,6),6-(6,6)]
  1336      9.9073892      9.9073892      9.9073892    6[6-(6,6),8-(26),8-(26)]
  1337      8.7448799      8.7448799      8.7448799    6[6-(1,6),6-(1,6),6-(8,8)]
  1338      9.0983915      9.0983915      9.0983915    6[1-(0),6-(1,6),6-(6,6)]
  1339      8.1194363      8.1194363      8.1194363    6[1-(0),6-(1,6),6-(1,6)]
  1340      6.7824373      6.7824373      6.7824373    6[1-(0),6-(1,6),6-(1,6)]
  1341       6.435724       6.435724       6.435724    6[1-(0),6-(1,6),6-(1,6)]
  1342      7.3534945      7.3534945      7.3534945    6[1-(0),6-(1,6),6-(6,6)]
  1343     10.7277174     10.7277174     10.7277174    6[6-(6,6),8-(26),8-(26)]
  1344      9.9867027      9.9867027      9.9867027    6[6-(1,6),6-(1,6),6-(8,8)]
  1345     10.5690904     10.5690904     10.5690904    6[1-(0),6-(1,6),6-(6,6)]
  1346     10.0728145     10.0728145     10.0728145    6[1-(0),6-(1,6),6-(1,6)]
  1347      8.7290172      8.7290172      8.7290172    6[1-(0),6-(1,6),6-(1,6)]
  1348      8.2168786      8.2168786      8.2168786    6[1-(0),6-(1,6),6-(1,6)]
  1349      8.8309917      8.8309917      8.8309917    6[1-(0),6-(1,6),6-(6,6)]
  1350     15.1760717     15.1760717     15.1760717    6[1-(0),6-(1,6),7-(6,26)]
  1351     16.4088301     16.4088301     16.4088301    6[1-(0),6-(1,6),6-(1,7)]
  1352     16.5357317     16.5357317     16.5357317    6[1-(0),6-(1,6),6-(6,6)]
  1353     15.5295833     15.5295833     15.5295833    6[6-(1,6),6-(1,7),6-(7,7)]
  1354     14.3580096     14.3580096     14.3580096    6[1-(0),6-(6,6),7-(6,26)]
  1355     14.1925843     14.1925843     14.1925843    6[1-(0),6-(1,6),7-(6,26)]
  1356      14.253769      14.253769      14.253769    6[1-(0),6-(1,6),6-(1,7)]
  1357       13.14338       13.14338       13.14338    6[1-(0),6-(1,6),6-(6,6)]
  1358     12.0828452     12.0828452     12.0828452    6[6-(1,6),6-(1,7),6-(7,7)]
  1359     11.8992911     11.8992911     11.8992911    6[1-(0),6-(6,6),7-(6,26)]
  1360      19.103223      19.103223      19.103223    6[6-(6,6),8-(26),8-(26)]
  1361     19.2187941     19.2187941     19.2187941    6[6-(1,6),6-(1,6),6-(8,8)]
  1362     18.8063639     18.8063639     18.8063639    6[1-(0),6-(1,6),6-(6,6)]
  1363     19.0307078     19.0307078     19.0307078    6[1-(0),6-(1,6),6-(1,6)]
  1364     19.9144868     19.9144868     19.9144868    6[1-(0),6-(1,6),6-(1,6)]
  1365     20.4356898     20.4356898     20.4356898    6[1-(0),6-(1,6),6-(1,6)]
  1366     20.0889765     20.0889765     20.0889765    6[1-(0),6-(1,6),6-(6,6)]
  1367      9.0326746      9.0326746      9.0326746    6[6-(6,6),8-(26),8-(26)]
  1368      9.2955422      9.2955422      9.2955422    6[6-(1,6),6-(1,6),6-(8,8)]
  1369       8.633841       8.633841       8.633841    6[1-(0),6-(1,6),6-(6,6)]
  1370      8.7562104      8.7562104      8.7562104    6[1-(0),6-(1,6),6-(1,6)]
  1371       9.676247       9.676247       9.676247    6[1-(0),6-(1,6),6-(1,6)]
  1372     10.6574683     10.6574683     10.6574683    6[1-(0),6-(1,6),6-(1,6)]
  1373     10.3991329     10.3991329     10.3991329    6[1-(0),6-(1,6),6-(6,6)]
  1374      1.4661667      1.4661667      1.4661667    6[6-(1,6),6-(1,6),6-(8,8)]
  1375      1.5568107      1.5568107      1.5568107    6[1-(0),6-(1,6),6-(6,6)]
  1376      2.8031657      2.8031657      2.8031657    6[1-(0),6-(1,6),6-(1,6)]
  1377      3.9452801      3.9452801      3.9452801    6[1-(0),6-(1,6),6-(1,6)]
  1378      3.6302922      3.6302922      3.6302922    6[1-(0),6-(1,6),6-(1,6)]
  1379      2.5312337      2.5312337      2.5312337    6[1-(0),6-(1,6),6-(6,6)]
  1380     20.9296996     20.9296996     20.9296996    6[6-(6,6),8-(26),8-(26)]
  1381      21.459967      21.459967      21.459967    6[1-(0),6-(1,6),6-(6,6)]
  1382     21.0135453     21.0135453     21.0135453    6[6-(1,6),6-(1,6),6-(8,8)]
  1383     20.7914675     20.7914675     20.7914675    6[1-(0),6-(1,6),6-(6,6)]
  1384     20.9704894     20.9704894     20.9704894    6[1-(0),6-(1,6),6-(1,6)]
  1385     21.4803619     21.4803619     21.4803619    6[1-(0),6-(1,6),6-(1,6)]
  1386     21.6843109     21.6843109     21.6843109    6[1-(0),6-(1,6),6-(1,6)]
  1387      7.3557606      7.3557606      7.3557606    6[6-(6,6),8-(26),8-(26)]
  1388      6.9523948      6.9523948      6.9523948    6[6-(1,6),6-(1,6),6-(8,8)]
  1389       5.619928       5.619928       5.619928    6[1-(0),6-(1,6),6-(6,6)]
  1390      4.6160457      4.6160457      4.6160457    6[1-(0),6-(1,6),6-(1,6)]
  1391      5.4816959      5.4816959      5.4816959    6[1-(0),6-(1,6),6-(1,6)]
  1392      6.8640169      6.8640169      6.8640169    6[1-(0),6-(1,6),6-(1,6)]
  1393       7.818045       7.818045       7.818045    6[1-(0),6-(1,6),6-(6,6)]
  1394     16.9141704     16.9141704     16.9141704    6[6-(6,6),8-(26),8-(26)]
  1395      15.772056      15.772056      15.772056    6[6-(1,6),6-(1,6),6-(8,8)]
  1396     15.7743221     15.7743221     15.7743221    6[1-(0),6-(1,6),6-(6,6)]
  1397     14.8406889     14.8406889     14.8406889    6[1-(0),6-(1,6),6-(1,6)]
  1398      13.777888      13.777888      13.777888    6[1-(0),6-(1,6),6-(1,6)]
  1399     13.5762051     13.5762051     13.5762051    6[1-(0),6-(1,6),6-(1,6)]
  1400     14.6322077     14.6322077     14.6322077    6[1-(0),6-(1,6),6-(6,6)]
  1401      1.4910938      1.4910938      1.4910938    6[6-(6,6),8-(26),8-(26)]
  1402      9.4700319      9.4700319      9.4700319    6[6-(6,6),7-(6),7-(6)]
  1403     19.9167529     19.9167529     19.9167529    6[6-(6,6),8-(26),8-(26)]
  1404     19.2799788     19.2799788     19.2799788    6[6-(1,6),6-(1,6),6-(8,8)]
  1405     20.1139036     20.1139036     20.1139036    6[1-(0),6-(1,6),6-(6,6)]
  1406       19.94168       19.94168       19.94168    6[1-(0),6-(1,6),6-(1,6)]
  1407     18.6885267     18.6885267     18.6885267    6[1-(0),6-(1,6),6-(1,6)]
  1408     17.5804038     17.5804038     17.5804038    6[1-(0),6-(1,6),6-(1,6)]
  1409     18.0132289     18.0132289     18.0132289    6[1-(0),6-(1,6),6-(6,6)]
  1410     21.4055806     21.4055806     21.4055806    6[6-(6,6),8-(26),8-(26)]
  1411     21.9653073     21.9653073     21.9653073    6[6-(1,6),6-(1,6),6-(8,8)]
  1412      0.5710572      0.5710572      0.5710572    6[1-(0),6-(1,6),6-(6,6)]
  1413      1.2191618      1.2191618      1.2191618    6[1-(0),6-(1,6),6-(1,6)]
  1414      0.5280013      0.5280013      0.5280013    6[1-(0),6-(1,6),6-(1,6)]
  1415     21.9562429     21.9562429     21.9562429    6[1-(0),6-(1,6),6-(1,6)]
  1416     21.3262671     21.3262671     21.3262671    6[1-(0),6-(1,6),6-(6,6)]
  1417       6.254436       6.254436       6.254436    6[8-(26),8-(26)]
  1418      7.8021823      7.8021823      7.8021823    6[6-(6,6),8-(26),8-(26)]
  1419      7.2900437      7.2900437      7.2900437    6[6-(1,6),6-(1,6),6-(8,8)]
  1420      6.8640169      6.8640169      6.8640169    6[1-(0),6-(1,6),6-(6,6)]
  1421      6.6646001      6.6646001      6.6646001    6[1-(0),6-(1,6),6-(1,6)]
  1422      6.8254932      6.8254932      6.8254932    6[1-(0),6-(1,6),6-(1,6)]
  1423      7.4169453      7.4169453      7.4169453    6[1-(0),6-(1,6),6-(1,6)]
  1424      7.7319332      7.7319332      7.7319332    6[1-(0),6-(1,6),6-(6,6)]
  1425     21.4305077     21.4305077     21.4305077    6[6-(6,6),8-(26),8-(26)]
  1426     21.5778042     21.5778042     21.5778042    6[6-(1,6),6-(1,6),6-(8,8)]
  1427     22.0106293     22.0106293     22.0106293    6[1-(0),6-(1,6),6-(6,6)]
  1428     21.9857022     21.9857022     21.9857022    6[1-(0),6-(1,6),6-(1,6)]
  1429     21.4463704     21.4463704     21.4463704    6[1-(0),6-(1,6),6-(1,6)]
  1430     20.9818199     20.9818199     20.9818199    6[1-(0),6-(1,6),6-(1,6)]
  1431      20.870781      20.870781      20.870781    6[1-(0),6-(1,6),6-(6,6)]
  1432      0.6390402      0.6390402      0.6390402    6[6-(6,6),8-(26),8-(26)]
  1433      1.6678496      1.6678496      1.6678496    6[6-(1,6),6-(1,6),6-(8,8)]
  1434      2.7011912      2.7011912      2.7011912    6[1-(0),6-(1,6),6-(6,6)]
  1435      3.6869447      3.6869447      3.6869447    6[1-(0),6-(1,6),6-(1,6)]
  1436      3.8093141      3.8093141      3.8093141    6[1-(0),6-(1,6),6-(1,6)]
  1437      2.9821876      2.9821876      2.9821876    6[1-(0),6-(1,6),6-(1,6)]
  1438      2.0326917      2.0326917      2.0326917    6[1-(0),6-(1,6),6-(6,6)]
  1439      5.8963922      5.8963922      5.8963922    6[1-(0),6-(1,6),7-(6,26)]
  1440      4.9491624      4.9491624      4.9491624    6[1-(0),6-(1,6),6-(1,7)]
  1441      3.9951343      3.9951343      3.9951343    6[1-(0),6-(1,6),6-(6,6)]
  1442      3.9135547      3.9135547      3.9135547    6[6-(1,6),6-(1,7),6-(7,7)]
  1443      5.0352742      5.0352742      5.0352742    6[1-(0),6-(6,6),7-(6,26)]
  1444      2.7351827      2.7351827      2.7351827    6[6-(6,6),7-(6),7-(6)]
  1445      0.5098725      0.5098725      0.5098725    6[6-(6,6),7-(6),7-(6)]
  1446      1.0016162      1.0016162      1.0016162    6[1-(0),6-(6,6),7-(6,26)]
  1447      2.0485544      2.0485544      2.0485544    6[6-(1,6),6-(1,7),6-(7,7)]
  1448      3.1362824      3.1362824      3.1362824    6[1-(0),6-(1,6),6-(6,6)]
  1449      3.1204197      3.1204197      3.1204197    6[1-(0),6-(1,6),6-(1,7)]
  1450      1.9737731      1.9737731      1.9737731    6[1-(0),6-(1,6),7-(6,26)]
  1451     20.8503861     20.8503861     20.8503861    6[1-(0),6-(1,6),7-(6,26)]
  1452     20.7892014     20.7892014     20.7892014    6[1-(0),6-(1,6),6-(1,7)]
  1453     20.1546934     20.1546934     20.1546934    6[1-(0),6-(1,6),6-(6,6)]
  1454     19.7649242     19.7649242     19.7649242    6[6-(1,6),6-(1,7),6-(7,7)]
  1455     19.7581259     19.7581259     19.7581259    6[1-(0),6-(6,6),7-(6,26)]
  1456     18.9491282     18.9491282     18.9491282    6[6-(6,6),7-(6),7-(6)]
  1457     17.5600089     17.5600089     17.5600089    6[6-(6,6),7-(6),7-(6)]
  1458     18.2375728     18.2375728     18.2375728    6[6-(6,6),7-(6),7-(6)]
  1459     16.6399723     16.6399723     16.6399723    6[6-(1,6),6-(1,7),6-(7,7)]
  1460     16.4586843     16.4586843     16.4586843    6[1-(0),6-(1,6),6-(6,6)]
  1461     15.6655493     15.6655493     15.6655493    6[1-(0),6-(1,6),6-(1,7)]
  1462     14.8225601     14.8225601     14.8225601    6[1-(0),6-(1,6),7-(6,26)]
  1463     15.7154035     15.7154035     15.7154035    6[1-(0),6-(6,6),7-(6,26)]
  1464     11.0313748     11.0313748     11.0313748    6[6-(6,6),8-(26),8-(26)]
  1465     10.2790296     10.2790296     10.2790296    6[6-(1,6),6-(1,6),6-(8,8)]
  1466     10.9973833     10.9973833     10.9973833    6[1-(0),6-(1,6),6-(6,6)]
  1467     10.3130211     10.3130211     10.3130211    6[1-(0),6-(1,6),6-(1,6)]
  1468      9.1006576      9.1006576      9.1006576    6[1-(0),6-(1,6),6-(1,6)]
  1469      8.3891022      8.3891022      8.3891022    6[1-(0),6-(1,6),6-(1,6)]
  1470      8.9193696      8.9193696      8.9193696    6[1-(0),6-(1,6),6-(6,6)]
  1471     12.2663993     12.2663993     12.2663993    6[6-(6,6),8-(26),8-(26)]
  1472     12.3797043     12.3797043     12.3797043    6[6-(1,6),6-(1,6),6-(8,8)]
  1473     13.5603424     13.5603424     13.5603424    6[1-(0),6-(1,6),6-(6,6)]
  1474     13.7053728     13.7053728     13.7053728    6[1-(0),6-(1,6),6-(1,6)]
  1475     12.4091636     12.4091636     12.4091636    6[1-(0),6-(1,6),6-(1,6)]
  1476     11.1990662     11.1990662     11.1990662    6[1-(0),6-(1,6),6-(1,6)]
  1477     11.1174866     11.1174866     11.1174866    6[1-(0),6-(1,6),6-(6,6)]
  1478     11.4098135     11.4098135     11.4098135    6[6-(6,6),8-(26),8-(26)]
  1479     11.2489204     11.2489204     11.2489204    6[6-(1,6),6-(1,6),6-(8,8)]
  1480     12.3094552     12.3094552     12.3094552    6[1-(0),6-(1,6),6-(6,6)]
  1481     12.1326994     12.1326994     12.1326994    6[1-(0),6-(1,6),6-(1,6)]
  1482     11.0155121     11.0155121     11.0155121    6[1-(0),6-(1,6),6-(1,6)]
  1483     10.0750806     10.0750806     10.0750806    6[1-(0),6-(1,6),6-(1,6)]
  1484     10.0070976     10.0070976     10.0070976    6[1-(0),6-(1,6),6-(6,6)]
  1485      8.8083307      8.8083307      8.8083307    6[6-(1,6),6-(1,6),6-(8,8)]
  1486      9.0802627      9.0802627      9.0802627    6[1-(0),6-(1,6),6-(6,6)]
  1487      8.0038652      8.0038652      8.0038652    6[1-(0),6-(1,6),6-(1,6)]
  1488      6.7257848      6.7257848      6.7257848    6[1-(0),6-(1,6),6-(1,6)]
  1489      6.4515867      6.4515867      6.4515867    6[1-(0),6-(1,6),6-(1,6)]
  1490       7.523452       7.523452       7.523452    6[1-(0),6-(1,6),6-(6,6)]
  1491     15.7811204     15.7811204     15.7811204    6[6-(6,6),8-(26),8-(26)]
  1492     17.0501364     17.0501364     17.0501364    6[6-(1,6),6-(1,6),6-(8,8)]
  1493     17.9112544     17.9112544     17.9112544    6[1-(0),6-(1,6),6-(6,6)]
  1494     19.0488366     19.0488366     19.0488366    6[1-(0),6-(1,6),6-(1,6)]
  1495      19.533782      19.533782      19.533782    6[1-(0),6-(1,6),6-(1,6)]
  1496     18.8856774     18.8856774     18.8856774    6[1-(0),6-(1,6),6-(1,6)]
  1497     17.6347902     17.6347902     17.6347902    6[1-(0),6-(1,6),6-(6,6)]
  1498     14.1676572     14.1676572     14.1676572    6[6-(6,6),8-(26),8-(26)]
  1499     14.4917095     14.4917095     14.4917095    6[6-(1,6),6-(1,6),6-(8,8)]
  1500     14.8950753     14.8950753     14.8950753    6[1-(0),6-(1,6),6-(6,6)]
  1501     15.3301665     15.3301665     15.3301665    6[1-(0),6-(1,6),6-(1,6)]
  1502     15.4026817     15.4026817     15.4026817    6[1-(0),6-(1,6),6-(1,6)]
  1503     14.8384228     14.8384228     14.8384228    6[1-(0),6-(1,6),6-(1,6)]
  1504     14.5460959     14.5460959     14.5460959    6[1-(0),6-(1,6),6-(6,6)]
  1505     14.5143705     14.5143705     14.5143705    6[1-(0),6-(1,6),7-(6,26)]
  1506     14.8746804     14.8746804     14.8746804    6[1-(0),6-(1,6),6-(1,7)]
  1507     13.7937507     13.7937507     13.7937507    6[1-(0),6-(1,6),6-(6,6)]
  1508     12.7830701     12.7830701     12.7830701    6[6-(1,6),6-(1,7),6-(7,7)]
  1509     12.6539024     12.6539024     12.6539024    6[1-(0),6-(6,6),7-(6,26)]
  1510     11.6636167     11.6636167     11.6636167    6[6-(6,6),7-(6),7-(6)]
  1511     10.5713565     10.5713565     10.5713565    6[6-(6,6),7-(6),7-(6)]
  1512      9.5697403      9.5697403      9.5697403    6[6-(6,6),7-(6),7-(6)]
  1513     10.5690904     10.5690904     10.5690904    6[6-(1,6),6-(1,7),6-(7,7)]
  1514      9.4700319      9.4700319      9.4700319    6[1-(0),6-(1,6),6-(6,6)]
  1515      9.4473709      9.4473709      9.4473709    6[1-(0),6-(1,6),6-(1,7)]
  1516     10.4784464     10.4784464     10.4784464    6[1-(0),6-(1,6),7-(6,26)]
  1517     11.3803542     11.3803542     11.3803542    6[1-(0),6-(6,6),7-(6,26)]
  1518     11.1877357     11.1877357     11.1877357    6[6-(6,6),8-(26),8-(26)]
  1519      7.2651166      7.2651166      7.2651166    6[1-(0),6-(6,6),7-(6,26)]
  1520      8.3777717      8.3777717      8.3777717    6[6-(1,6),6-(1,7),6-(7,7)]
  1521      8.4956089      8.4956089      8.4956089    6[1-(0),6-(1,6),6-(6,6)]
  1522       7.455469       7.455469       7.455469    6[1-(0),6-(1,6),6-(1,7)]
  1523      6.0867446      6.0867446      6.0867446    6[1-(0),6-(1,6),7-(6,26)]
  1524     14.9313329     14.9313329     14.9313329    6[1-(0),6-(1,6),7-(6,26)]
  1525     16.1550269     16.1550269     16.1550269    6[1-(0),6-(1,6),6-(1,7)]
  1526     16.3725725     16.3725725     16.3725725    6[1-(0),6-(1,6),6-(6,6)]
  1527     15.5046562     15.5046562     15.5046562    6[6-(1,6),6-(1,7),6-(7,7)]
  1528     14.2718978     14.2718978     14.2718978    6[1-(0),6-(6,6),7-(6,26)]
  1529     15.5771714     15.5771714     15.5771714    6[6-(6,6),7-(6),7-(6)]
  1530     16.3884352     16.3884352     16.3884352    6[6-(6,6),7-(6),7-(6)]
  1531     15.2621835     15.2621835     15.2621835    6[6-(6,6),7-(6),7-(6)]
  1532     14.5528942     14.5528942     14.5528942    6[1-(0),6-(6,6),7-(6,26)]
  1533     14.5392976     14.5392976     14.5392976    6[6-(1,6),6-(1,7),6-(7,7)]
  1534      13.687244      13.687244      13.687244    6[1-(0),6-(1,6),6-(6,6)]
  1535     13.1569766     13.1569766     13.1569766    6[1-(0),6-(1,6),6-(1,7)]
  1536     13.1796376     13.1796376     13.1796376    6[1-(0),6-(1,6),7-(6,26)]
  1537      18.423393      18.423393      18.423393    6[1-(0),6-(1,6),7-(6,26)]
  1538     17.4240429     17.4240429     17.4240429    6[1-(0),6-(1,6),6-(1,7)]
  1539     16.8280586     16.8280586     16.8280586    6[1-(0),6-(1,6),6-(6,6)]
  1540      17.131716      17.131716      17.131716    6[6-(1,6),6-(1,7),6-(7,7)]
  1541     18.2262423     18.2262423     18.2262423    6[1-(0),6-(6,6),7-(6,26)]
  1542     18.6998572     18.6998572     18.6998572    6[6-(6,6),8-(26),8-(26)]
  1543     17.3719226     17.3719226     17.3719226    6[6-(1,6),6-(1,6),6-(8,8)]
  1544     16.5855859     16.5855859     16.5855859    6[1-(0),6-(1,6),6-(6,6)]
  1545     15.2440547     15.2440547     15.2440547    6[1-(0),6-(1,6),6-(1,6)]
  1546     14.4939756     14.4939756     14.4939756    6[1-(0),6-(1,6),6-(1,6)]
  1547     15.4457376     15.4457376     15.4457376    6[1-(0),6-(1,6),6-(1,6)]
  1548     16.7940671     16.7940671     16.7940671    6[1-(0),6-(1,6),6-(6,6)]
  1549      0.9109722      0.9109722      0.9109722    6[6-(6,6),8-(26),8-(26)]
  1550      0.9313671      0.9313671      0.9313671    6[6-(1,6),6-(1,6),6-(8,8)]
  1551       2.198117       2.198117       2.198117    6[1-(0),6-(1,6),6-(6,6)]
  1552      2.4496541      2.4496541      2.4496541    6[1-(0),6-(1,6),6-(1,6)]
  1553      1.4752311      1.4752311      1.4752311    6[1-(0),6-(1,6),6-(1,6)]
  1554      0.2696659      0.2696659      0.2696659    6[1-(0),6-(1,6),6-(1,6)]
  1555     22.6224763     22.6224763     22.6224763    6[1-(0),6-(1,6),6-(6,6)]
  1556     19.6788124     19.6788124     19.6788124    6[6-(6,6),8-(26),8-(26)]
  1557     18.8970079     18.8970079     18.8970079    6[6-(1,6),6-(1,6),6-(8,8)]
  1558     18.0404221     18.0404221     18.0404221    6[1-(0),6-(1,6),6-(6,6)]
  1559     17.4353734     17.4353734     17.4353734    6[1-(0),6-(1,6),6-(1,6)]
  1560     17.5260174     17.5260174     17.5260174    6[1-(0),6-(1,6),6-(1,6)]
  1561      18.106139      18.106139      18.106139    6[1-(0),6-(1,6),6-(1,6)]
  1562     18.6794623     18.6794623     18.6794623    6[1-(0),6-(1,6),6-(6,6)]
  1563     22.5748882     22.5748882     22.5748882    6[6-(6,6),8-(26),8-(26)]
  1564     22.3709392     22.3709392     22.3709392    6[6-(1,6),6-(1,6),6-(8,8)]
  1565      0.5280013      0.5280013      0.5280013    6[1-(0),6-(1,6),6-(6,6)]
  1566      0.2741981      0.2741981      0.2741981    6[1-(0),6-(1,6),6-(1,6)]
  1567     21.6548516     21.6548516     21.6548516    6[1-(0),6-(1,6),6-(1,6)]
  1568     20.6260422     20.6260422     20.6260422    6[1-(0),6-(1,6),6-(1,6)]
  1569     21.0271419     21.0271419     21.0271419    6[1-(0),6-(1,6),6-(6,6)]
  1570      1.4231108      1.4231108      1.4231108    6[6-(6,6),8-(26)]
  1571      2.5856201      2.5856201      2.5856201    6[6-(1,6),6-(1,6),6-(8)]
  1572      2.2321085      2.2321085      2.2321085    6[1-(0),6-(1,6),6-(6,6)]
  1573      3.2110637      3.2110637      3.2110637    6[1-(0),6-(1,6),6-(1,6)]
  1574      4.5480627      4.5480627      4.5480627    6[1-(0),6-(1,6),6-(1,6)]
  1575       4.894776       4.894776       4.894776    6[1-(0),6-(1,6),6-(1,6)]
  1576      3.9770055      3.9770055      3.9770055    6[1-(0),6-(1,6),6-(6,6)]
  1577      0.6027826      0.6027826      0.6027826    6[6-(6,6),8-(26),8-(26)]
  1578      1.3437973      1.3437973      1.3437973    6[6-(1,6),6-(1,6),6-(8,8)]
  1579      0.7614096      0.7614096      0.7614096    6[1-(0),6-(1,6),6-(6,6)]
  1580      1.2576855      1.2576855      1.2576855    6[1-(0),6-(1,6),6-(1,6)]
  1581      2.6014828      2.6014828      2.6014828    6[1-(0),6-(1,6),6-(1,6)]
  1582      3.1136214      3.1136214      3.1136214    6[1-(0),6-(1,6),6-(1,6)]
  1583      2.4995083      2.4995083      2.4995083    6[1-(0),6-(1,6),6-(6,6)]
  1584     18.8154283     18.8154283     18.8154283    6[1-(0),6-(1,6),7-(6,26)]
  1585     17.5826699     17.5826699     17.5826699    6[1-(0),6-(1,6),6-(1,7)]
  1586     17.4557683     17.4557683     17.4557683    6[1-(0),6-(1,6),6-(6,6)]
  1587     18.4619167     18.4619167     18.4619167    6[6-(1,6),6-(1,7),6-(7,7)]
  1588     19.6334904     19.6334904     19.6334904    6[1-(0),6-(6,6),7-(6,26)]
  1589     19.7989157     19.7989157     19.7989157    6[1-(0),6-(1,6),7-(6,26)]
  1590      19.737731      19.737731      19.737731    6[1-(0),6-(1,6),6-(1,7)]
  1591       20.84812       20.84812       20.84812    6[1-(0),6-(1,6),6-(6,6)]
  1592     21.9086548     21.9086548     21.9086548    6[6-(1,6),6-(1,7),6-(7,7)]
  1593     22.0922089     22.0922089     22.0922089    6[1-(0),6-(6,6),7-(6,26)]
  1594      14.888277      14.888277      14.888277    6[6-(6,6),8-(26),8-(26)]
  1595     14.7727059     14.7727059     14.7727059    6[6-(1,6),6-(1,6),6-(8,8)]
  1596     15.1851361     15.1851361     15.1851361    6[1-(0),6-(1,6),6-(6,6)]
  1597     14.9607922     14.9607922     14.9607922    6[1-(0),6-(1,6),6-(1,6)]
  1598     14.0770132     14.0770132     14.0770132    6[1-(0),6-(1,6),6-(1,6)]
  1599     13.5558102     13.5558102     13.5558102    6[1-(0),6-(1,6),6-(1,6)]
  1600     13.9025235     13.9025235     13.9025235    6[1-(0),6-(1,6),6-(6,6)]
  1601      2.2978254      2.2978254      2.2978254    6[6-(6,6),8-(26),8-(26)]
  1602      2.0349578      2.0349578      2.0349578    6[6-(1,6),6-(1,6),6-(8,8)]
  1603       2.696659       2.696659       2.696659    6[1-(0),6-(1,6),6-(6,6)]
  1604      2.5742896      2.5742896      2.5742896    6[1-(0),6-(1,6),6-(1,6)]
  1605       1.654253       1.654253       1.654253    6[1-(0),6-(1,6),6-(1,6)]
  1606      0.6730317      0.6730317      0.6730317    6[1-(0),6-(1,6),6-(1,6)]
  1607      0.9313671      0.9313671      0.9313671    6[1-(0),6-(1,6),6-(6,6)]
  1608      9.8643333      9.8643333      9.8643333    6[6-(1,6),6-(1,6),6-(8,8)]
  1609      9.7736893      9.7736893      9.7736893    6[1-(0),6-(1,6),6-(6,6)]
  1610      8.5273343      8.5273343      8.5273343    6[1-(0),6-(1,6),6-(1,6)]
  1611      7.3852199      7.3852199      7.3852199    6[1-(0),6-(1,6),6-(1,6)]
  1612      7.7002078      7.7002078      7.7002078    6[1-(0),6-(1,6),6-(1,6)]
  1613      8.7992663      8.7992663      8.7992663    6[1-(0),6-(1,6),6-(6,6)]
  1614     13.0618004     13.0618004     13.0618004    6[6-(6,6),8-(26),8-(26)]
  1615      12.531533      12.531533      12.531533    6[1-(0),6-(1,6),6-(6,6)]
  1616     12.9779547     12.9779547     12.9779547    6[6-(1,6),6-(1,6),6-(8,8)]
  1617     13.2000325     13.2000325     13.2000325    6[1-(0),6-(1,6),6-(6,6)]
  1618     13.0210106     13.0210106     13.0210106    6[1-(0),6-(1,6),6-(1,6)]
  1619     12.5111381     12.5111381     12.5111381    6[1-(0),6-(1,6),6-(1,6)]
  1620     12.3071891     12.3071891     12.3071891    6[1-(0),6-(1,6),6-(1,6)]
  1621      3.9747394      3.9747394      3.9747394    6[6-(6,6),8-(26),8-(26)]
  1622      4.3781052      4.3781052      4.3781052    6[6-(1,6),6-(1,6),6-(8,8)]
  1623       5.710572       5.710572       5.710572    6[1-(0),6-(1,6),6-(6,6)]
  1624      6.7144543      6.7144543      6.7144543    6[1-(0),6-(1,6),6-(1,6)]
  1625      5.8488041      5.8488041      5.8488041    6[1-(0),6-(1,6),6-(1,6)]
  1626      4.4664831      4.4664831      4.4664831    6[1-(0),6-(1,6),6-(1,6)]
  1627       3.512455       3.512455       3.512455    6[1-(0),6-(1,6),6-(6,6)]
  1628     17.0773296     17.0773296     17.0773296    6[6-(6,6),8-(26),8-(26)]
  1629      18.219444      18.219444      18.219444    6[6-(1,6),6-(1,6),6-(8,8)]
  1630     18.2171779     18.2171779     18.2171779    6[1-(0),6-(1,6),6-(6,6)]
  1631     19.1508111     19.1508111     19.1508111    6[1-(0),6-(1,6),6-(1,6)]
  1632      20.213612      20.213612      20.213612    6[1-(0),6-(1,6),6-(1,6)]
  1633     20.4152949     20.4152949     20.4152949    6[1-(0),6-(1,6),6-(1,6)]
  1634     19.3592923     19.3592923     19.3592923    6[1-(0),6-(1,6),6-(6,6)]
  1635      9.8394062      9.8394062      9.8394062    6[6-(6,6),8-(26),8-(26)]
  1636      1.8604681      1.8604681      1.8604681    6[6-(6,6),7-(6),7-(6)]
  1637     12.1372316     12.1372316     12.1372316    7[6-(1,6),6-(1,6),26-(8,8,8,8,8)]
  1638     17.3492616     17.3492616     17.3492616    7[6-(1,6),6-(1,6),26-(8,8,8,8,8)]
  1639      8.9828204      8.9828204      8.9828204    7[6-(1,6),6-(1,6),26-(8,8,8,8,8)]
  1640     14.2945588     14.2945588     14.2945588    7[6-(6,7),6-(6,7)]
  1641     12.9484954     12.9484954     12.9484954    7[6-(6,7),6-(6,7)]
  1642     11.9582097     11.9582097     11.9582097    7[6-(6,7),6-(6,7)]
  1643         6.7983         6.7983         6.7983    7[6-(6,7),6-(6,7)]
  1644      7.7704569      7.7704569      7.7704569    7[6-(6,7),6-(6,7)]
  1645      6.1139378      6.1139378      6.1139378    7[6-(6,7),6-(6,7)]
  1646      3.4875279      3.4875279      3.4875279    7[6-(1,6),6-(1,6),26-(8,8,8,8,8)]
  1647      2.2774305      2.2774305      2.2774305    7[6-(1,6),6-(1,6),26-(8,8,8,8,8)]
  1648      2.6558692      2.6558692      2.6558692    7[6-(1,6),6-(1,6),26-(8,8,8,8,8)]
  1649      0.3829709      0.3829709      0.3829709    7[6-(6,7),6-(6,7)]
  1650      22.049153      22.049153      22.049153    7[6-(6,7),6-(6,7)]
  1651     20.7756048     20.7756048     20.7756048    7[6-(6,7),6-(6,7)]
  1652      3.6756142      3.6756142      3.6756142    7[6-(6,7),6-(6,7)]
  1653      4.3645086      4.3645086      4.3645086    7[6-(6,7),6-(6,7)]
  1654       5.098725       5.098725       5.098725    7[6-(6,7),6-(6,7)]
  1655      2.5334998      2.5334998      2.5334998    7[6-(1,6),6-(1,6),26-(8,8,8,8,8)]
  1656      7.5869028      7.5869028      7.5869028    7[6-(1,6),6-(1,6),26-(8,8,8,8,8)]
  1657     17.3492616     17.3492616     17.3492616    7[6-(1,6),6-(1,6),26-(8,8,8,8,8)]
  1658      9.6173284      9.6173284      9.6173284    7[6-(1,6),6-(1,6),26-(8,8,8,8,8)]
  1659       8.407231       8.407231       8.407231    7[6-(1,6),6-(1,6),26-(8,8,8,8,8)]
  1660      0.1767558      0.1767558      0.1767558    7[6-(1,6),6-(1,6),26-(8,8,8,8,8)]
  1661     21.8542684     21.8542684     21.8542684    7[6-(1,6),6-(1,6),26-(8,8,8,8,8)]
  1662     16.6422384     16.6422384     16.6422384    7[6-(1,6),6-(1,6),26-(8,8,8,8,8)]
  1663      2.3476796      2.3476796      2.3476796    7[6-(1,6),6-(1,6),26-(8,8,8,8,8)]
  1664     19.6969412     19.6969412     19.6969412    7[6-(6,7),6-(6,7)]
  1665     21.0430046     21.0430046     21.0430046    7[6-(6,7),6-(6,7)]
  1666     22.0332903     22.0332903     22.0332903    7[6-(6,7),6-(6,7)]
  1667         4.5322         4.5322         4.5322    7[6-(6,7),6-(6,7)]
  1668      3.5600431      3.5600431      3.5600431    7[6-(6,7),6-(6,7)]
  1669      5.2165622      5.2165622      5.2165622    7[6-(6,7),6-(6,7)]
  1670      7.8429721      7.8429721      7.8429721    7[6-(1,6),6-(1,6),26-(8,8,8,8,8)]
  1671      9.0530695      9.0530695      9.0530695    7[6-(1,6),6-(1,6),26-(8,8,8,8,8)]
  1672      8.6746308      8.6746308      8.6746308    7[6-(1,6),6-(1,6),26-(8,8,8,8,8)]
  1673     10.9475291     10.9475291     10.9475291    7[6-(6,7),6-(6,7)]
  1674      11.942347      11.942347      11.942347    7[6-(6,7),6-(6,7)]
  1675     13.2158952     13.2158952     13.2158952    7[6-(6,7),6-(6,7)]
  1676      7.6548858      7.6548858      7.6548858    7[6-(6,7),6-(6,7)]
  1677      6.9659914      6.9659914      6.9659914    7[6-(6,7),6-(6,7)]
  1678       6.231775       6.231775       6.231775    7[6-(6,7),6-(6,7)]
  1679      8.7970002      8.7970002      8.7970002    7[6-(1,6),6-(1,6),26-(8,8,8,8,8)]
  1680      3.7435972      3.7435972      3.7435972    7[6-(1,6),6-(1,6),26-(8,8,8,8,8)]
  1681     16.6422384     16.6422384     16.6422384    7[6-(1,6),6-(1,6),26-(8,8,8,8,8)]
  1682      1.7131716      1.7131716      1.7131716    7[6-(1,6),6-(1,6),26-(8,8,8,8,8)]
  1683       2.923269       2.923269       2.923269    7[6-(1,6),6-(1,6),26-(8,8,8,8,8)]
  1684     11.1537442     11.1537442     11.1537442    7[6-(1,6),6-(1,6),26-(8,8,8,8,8)]
  1685     10.5237684     10.5237684     10.5237684    7[6-(1,6),6-(1,6),26-(8,8,8,8,8)]
  1686      5.3117384      5.3117384      5.3117384    7[6-(1,6),6-(1,6),26-(8,8,8,8,8)]
  1687     13.6781796     13.6781796     13.6781796    7[6-(1,6),6-(1,6),26-(8,8,8,8,8)]
  1688      8.3664412      8.3664412      8.3664412    7[6-(6,7),6-(6,7)]
  1689      9.7125046      9.7125046      9.7125046    7[6-(6,7),6-(6,7)]
  1690     10.7027903     10.7027903     10.7027903    7[6-(6,7),6-(6,7)]
  1691        15.8627        15.8627        15.8627    7[6-(6,7),6-(6,7)]
  1692     14.8905431     14.8905431     14.8905431    7[6-(6,7),6-(6,7)]
  1693     16.5470622     16.5470622     16.5470622    7[6-(6,7),6-(6,7)]
  1694     19.1734721     19.1734721     19.1734721    7[6-(1,6),6-(1,6),26-(8,8,8,8,8)]
  1695     20.3835695     20.3835695     20.3835695    7[6-(1,6),6-(1,6),26-(8,8,8,8,8)]
  1696     20.0051308     20.0051308     20.0051308    7[6-(1,6),6-(1,6),26-(8,8,8,8,8)]
  1697     22.2780291     22.2780291     22.2780291    7[6-(6,7),6-(6,7)]
  1698       0.611847       0.611847       0.611847    7[6-(6,7),6-(6,7)]
  1699      1.8853952      1.8853952      1.8853952    7[6-(6,7),6-(6,7)]
  1700     18.9853858     18.9853858     18.9853858    7[6-(6,7),6-(6,7)]
  1701     18.2964914     18.2964914     18.2964914    7[6-(6,7),6-(6,7)]
  1702      17.562275      17.562275      17.562275    7[6-(6,7),6-(6,7)]
  1703     20.1275002     20.1275002     20.1275002    7[6-(1,6),6-(1,6),26-(8,8,8,8,8)]
  1704     15.0740972     15.0740972     15.0740972    7[6-(1,6),6-(1,6),26-(8,8,8,8,8)]
  1705      5.3117384      5.3117384      5.3117384    7[6-(1,6),6-(1,6),26-(8,8,8,8,8)]
  1706     13.0436716     13.0436716     13.0436716    7[6-(1,6),6-(1,6),26-(8,8,8,8,8)]
  1707      14.253769      14.253769      14.253769    7[6-(1,6),6-(1,6),26-(8,8,8,8,8)]
  1708     22.4842442     22.4842442     22.4842442    7[6-(1,6),6-(1,6),26-(8,8,8,8,8)]
  1709      0.8067316      0.8067316      0.8067316    7[6-(1,6),6-(1,6),26-(8,8,8,8,8)]
  1710      6.0187616      6.0187616      6.0187616    7[6-(1,6),6-(1,6),26-(8,8,8,8,8)]
  1711     20.3133204     20.3133204     20.3133204    7[6-(1,6),6-(1,6),26-(8,8,8,8,8)]
  1712      2.9640588      2.9640588      2.9640588    7[6-(6,7),6-(6,7)]
  1713      1.6179954      1.6179954      1.6179954    7[6-(6,7),6-(6,7)]
  1714      0.6277097      0.6277097      0.6277097    7[6-(6,7),6-(6,7)]
  1715        18.1288        18.1288        18.1288    7[6-(6,7),6-(6,7)]
  1716     19.1009569     19.1009569     19.1009569    7[6-(6,7),6-(6,7)]
  1717     17.4444378     17.4444378     17.4444378    7[6-(6,7),6-(6,7)]
  1718     14.8180279     14.8180279     14.8180279    7[6-(1,6),6-(1,6),26-(8,8,8,8,8)]
  1719     13.6079305     13.6079305     13.6079305    7[6-(1,6),6-(1,6),26-(8,8,8,8,8)]
  1720     13.9863692     13.9863692     13.9863692    7[6-(1,6),6-(1,6),26-(8,8,8,8,8)]
  1721     11.7134709     11.7134709     11.7134709    7[6-(6,7),6-(6,7)]
  1722      10.718653      10.718653      10.718653    7[6-(6,7),6-(6,7)]
  1723      9.4451048      9.4451048      9.4451048    7[6-(6,7),6-(6,7)]
  1724     15.0061142     15.0061142     15.0061142    7[6-(6,7),6-(6,7)]
  1725     15.6950086     15.6950086     15.6950086    7[6-(6,7),6-(6,7)]
  1726      16.429225      16.429225      16.429225    7[6-(6,7),6-(6,7)]
  1727     13.8639998     13.8639998     13.8639998    7[6-(1,6),6-(1,6),26-(8,8,8,8,8)]
  1728     18.9174028     18.9174028     18.9174028    7[6-(1,6),6-(1,6),26-(8,8,8,8,8)]
  1729      6.0187616      6.0187616      6.0187616    7[6-(1,6),6-(1,6),26-(8,8,8,8,8)]
  1730     20.9478284     20.9478284     20.9478284    7[6-(1,6),6-(1,6),26-(8,8,8,8)]
  1731      19.737731      19.737731      19.737731    7[6-(1,6),6-(1,6),26-(8,8,8,8,8)]
  1732     11.5072558     11.5072558     11.5072558    7[6-(1,6),6-(1,6),26-(8,8,8,8,8)]
  1733      9.5765386      9.5765386      9.5765386    8[6-(6,8),26-(7,8,8,8,8)]
  1734      9.0779966      9.0779966      9.0779966    8[26-(7,8,8,8,8),26-(7,8,8,8,8),26-(7,8,8,8,8)]
  1735      7.5438469      7.5438469      7.5438469    8[6-(6,8),26-(7,8,8,8,8)]
  1736       1.087728       1.087728       1.087728    8[26-(7,8,8,8,8),26-(7,8,8,8,8),26-(7,8,8,8,8)]
  1737     10.7345157     10.7345157     10.7345157    8[6-(6,8),26-(7,8,8,8,8)]
  1738      2.8530199      2.8530199      2.8530199    8[26-(7,8,8,8,8),26-(7,8,8,8,8),26-(7,8,8,8,8)]
  1739      8.8287256      8.8287256      8.8287256    8[6-(6,8),26-(7,8,8,8,8)]
  1740     10.3764719     10.3764719     10.3764719    8[26-(7,8,8,8,8),26-(7,8,8,8,8),26-(7,8,8,8,8)]
  1741     17.5464123     17.5464123     17.5464123    8[6-(8),26-(7,8,8,8,8)]
  1742     18.4415218     18.4415218     18.4415218    8[6-(8),26-(7,8,8,8,8)]
  1743     18.7293165     18.7293165     18.7293165    8[6-(6,8),26-(7,8,8,8,8)]
  1744     19.8601004     19.8601004     19.8601004    8[6-(6,8),26-(7,8,8,8,8)]
  1745      9.4632336      9.4632336      9.4632336    8[6-(6,8),26-(7,8,8,8,8)]
  1746       10.65067       10.65067       10.65067    8[6-(6,8),26-(7,8,8,8,8)]
  1747     11.0404392     11.0404392     11.0404392    8[6-(6,8),26-(7,8,8,8,8)]
  1748     11.9944673     11.9944673     11.9944673    8[6-(6,8),26-(7,8,8,8,8)]
  1749      3.8863615      3.8863615      3.8863615    8[6-(6,8),26-(7,8,8,8,8)]
  1750      3.6212278      3.6212278      3.6212278    8[6-(6,8),26-(7,8,8,8,8)]
  1751      2.8008996      2.8008996      2.8008996    8[6-(6,8),26-(7,8,8,8,8)]
  1752      2.4269931      2.4269931      2.4269931    8[6-(6,8),26-(7,8,8,8,8)]
  1753      1.1239856      1.1239856      1.1239856    8[6-(6,8),26-(7,8,8,8,8)]
  1754     21.8814616     21.8814616     21.8814616    8[6-(6,8),26-(7,8,8,8,8)]
  1755     22.5295662     22.5295662     22.5295662    8[6-(6,8),26-(7,8,8,8,8)]
  1756      20.938764      20.938764      20.938764    8[6-(6,8),26-(7,8,8,8,8)]
  1757     22.4955747     22.4955747     22.4955747    8[6-(6,8),26-(7,8,8,8,8)]
  1758      2.0077646      2.0077646      2.0077646    8[6-(6,8),26-(7,8,8,8,8)]
  1759     21.4894263     21.4894263     21.4894263    8[6-(6,8),26-(7,8,8,8,8)]
  1760      0.9562942      0.9562942      0.9562942    8[6-(6,8),26-(7,8,8,8,8)]
  1761      4.2534697      4.2534697      4.2534697    8[6-(6,8),26-(7,8,8,8,8)]
  1762      3.0932265      3.0932265      3.0932265    8[6-(6,8),26-(7,8,8,8,8)]
  1763      5.7966838      5.7966838      5.7966838    8[6-(6,8),26-(7,8,8,8,8)]
  1764      4.6976253      4.6976253      4.6976253    8[6-(6,8),26-(7,8,8,8,8)]
  1765      0.7976672      0.7976672      0.7976672    8[6-(6,8),26-(7,8,8,8,8)]
  1766            0.0            0.0            0.0    8[6-(6,8),26-(7,8,8,8,8)]
  1767      2.2842288      2.2842288      2.2842288    8[6-(6,8),26-(7,8,8,8,8)]
  1768      1.3551278      1.3551278      1.3551278    8[6-(6,8),26-(7,8,8,8,8)]
  1769     14.1246013     14.1246013     14.1246013    8[6-(6,8),26-(7,8,8,8,8)]
  1770     16.0054643     16.0054643     16.0054643    8[6-(6,8),26-(7,8,8,8,8)]
  1771     12.7876023     12.7876023     12.7876023    8[6-(6,8),26-(7,8,8,8,8)]
  1772     14.7024568     14.7024568     14.7024568    8[6-(6,8),26-(7,8,8,8,8)]
  1773      7.7092722      7.7092722      7.7092722    8[6-(6,8),26-(7,8,8,8,8)]
  1774      8.1534278      8.1534278      8.1534278    8[6-(6,8),26-(7,8,8,8,8)]
  1775      8.3029904      8.3029904      8.3029904    8[6-(6,8),26-(7,8,8,8,8)]
  1776      8.9148374      8.9148374      8.9148374    8[6-(6,8),26-(7,8,8,8,8)]
  1777     12.5224686     12.5224686     12.5224686    8[6-(6,8),26-(7,8,8,8,8)]
  1778     10.4512532     10.4512532     10.4512532    8[6-(6,8),26-(7,8,8,8,8)]
  1779     13.1728393     13.1728393     13.1728393    8[6-(6,8),26-(7,8,8,8,8)]
  1780     11.0721646     11.0721646     11.0721646    8[6-(6,8),26-(7,8,8,8,8)]
  1781     12.5927177     12.5927177     12.5927177    8[6-(6,8),26-(7,8,8,8,8)]
  1782     10.8568851     10.8568851     10.8568851    8[6-(6,8),26-(7,8,8,8,8)]
  1783     13.1116546     13.1116546     13.1116546    8[6-(6,8),26-(7,8,8,8,8)]
  1784     11.6908099     11.6908099     11.6908099    8[6-(6,8),26-(7,8,8,8,8)]
  1785      1.7539614      1.7539614      1.7539614    8[6-(6,8),26-(7,8,8,8,8)]
  1786      2.2525034      2.2525034      2.2525034    8[26-(7,8,8,8,8),26-(7,8,8,8,8),26-(7,8,8,8,8)]
  1787      3.7866531      3.7866531      3.7866531    8[6-(6,8),26-(7,8,8,8,8)]
  1788      10.242772      10.242772      10.242772    8[26-(7,8,8,8,8),26-(7,8,8,8,8),26-(7,8,8,8,8)]
  1789      0.5959843      0.5959843      0.5959843    8[6-(6,8),26-(7,8,8,8,8)]
  1790      8.4774801      8.4774801      8.4774801    8[26-(7,8,8,8,8),26-(7,8,8,8,8),26-(7,8,8,8,8)]
  1791      2.5017744      2.5017744      2.5017744    8[6-(6,8),26-(7,8,8,8,8)]
  1792      0.9540281      0.9540281      0.9540281    8[26-(7,8,8,8,8),26-(7,8,8,8,8),26-(7,8,8,8,8)]
  1793     16.4450877     16.4450877     16.4450877    8[6-(8),26-(7,8,8,8,8)]
  1794     15.5499782     15.5499782     15.5499782    8[6-(8),26-(7,8,8,8,8)]
  1795     15.2621835     15.2621835     15.2621835    8[6-(6,8),26-(7,8,8,8,8)]
  1796     14.1313996     14.1313996     14.1313996    8[6-(6,8),26-(7,8,8,8,8)]
  1797      1.8672664      1.8672664      1.8672664    8[6-(6,8),26-(7,8,8,8,8)]
  1798        0.67983        0.67983        0.67983    8[6-(6,8),26-(7,8,8,8,8)]
  1799      0.2900608      0.2900608      0.2900608    8[6-(6,8),26-(7,8,8,8,8)]
  1800     21.9970327     21.9970327     21.9970327    8[6-(6,8),26-(7,8,8,8,8)]
  1801      7.4441385      7.4441385      7.4441385    8[6-(6,8),26-(7,8,8,8,8)]
  1802      7.7092722      7.7092722      7.7092722    8[6-(6,8),26-(7,8,8,8,8)]
  1803      8.5296004      8.5296004      8.5296004    8[6-(6,8),26-(7,8,8,8,8)]
  1804      8.9035069      8.9035069      8.9035069    8[6-(6,8),26-(7,8,8,8,8)]
  1805     10.2065144     10.2065144     10.2065144    8[6-(6,8),26-(7,8,8,8,8)]
  1806     12.1100384     12.1100384     12.1100384    8[6-(6,8),26-(7,8,8,8,8)]
  1807     11.4619338     11.4619338     11.4619338    8[6-(6,8),26-(7,8,8,8,8)]
  1808      13.052736      13.052736      13.052736    8[6-(6,8),26-(7,8,8,8,8)]
  1809     11.4959253     11.4959253     11.4959253    8[6-(6,8),26-(7,8,8,8,8)]
  1810      9.3227354      9.3227354      9.3227354    8[6-(6,8),26-(7,8,8,8,8)]
  1811     12.5020737     12.5020737     12.5020737    8[6-(6,8),26-(7,8,8,8,8)]
  1812     10.3742058     10.3742058     10.3742058    8[6-(6,8),26-(7,8,8,8,8)]
  1813      7.0770303      7.0770303      7.0770303    8[6-(6,8),26-(7,8,8,8,8)]
  1814      8.2372735      8.2372735      8.2372735    8[6-(6,8),26-(7,8,8,8,8)]
  1815      5.5338162      5.5338162      5.5338162    8[6-(6,8),26-(7,8,8,8,8)]
  1816      6.6328747      6.6328747      6.6328747    8[6-(6,8),26-(7,8,8,8,8)]
  1817     10.5328328     10.5328328     10.5328328    8[6-(6,8),26-(7,8,8,8,8)]
  1818        11.3305        11.3305        11.3305    8[6-(6,8),26-(7,8,8,8,8)]
  1819      9.0462712      9.0462712      9.0462712    8[6-(6,8),26-(7,8,8,8,8)]
  1820      9.9753722      9.9753722      9.9753722    8[6-(6,8),26-(7,8,8,8,8)]
  1821     19.8668987     19.8668987     19.8668987    8[6-(6,8),26-(7,8,8,8,8)]
  1822     17.9860357     17.9860357     17.9860357    8[6-(6,8),26-(7,8,8,8,8)]
  1823     21.2038977     21.2038977     21.2038977    8[6-(6,8),26-(7,8,8,8,8)]
  1824     19.2890432     19.2890432     19.2890432    8[6-(6,8),26-(7,8,8,8,8)]
  1825      3.6212278      3.6212278      3.6212278    8[6-(6,8),26-(7,8,8,8,8)]
  1826      3.1770722      3.1770722      3.1770722    8[6-(6,8),26-(7,8,8,8,8)]
  1827      3.0275096      3.0275096      3.0275096    8[6-(6,8),26-(7,8,8,8,8)]
  1828      2.4156626      2.4156626      2.4156626    8[6-(6,8),26-(7,8,8,8,8)]
  1829     21.4690314     21.4690314     21.4690314    8[6-(6,8),26-(7,8,8,8,8)]
  1830      0.8792468      0.8792468      0.8792468    8[6-(6,8),26-(7,8,8,8,8)]
  1831     20.8186607     20.8186607     20.8186607    8[6-(6,8),26-(7,8,8,8,8)]
  1832      0.2583354      0.2583354      0.2583354    8[6-(6,8),26-(7,8,8,8,8)]
  1833     21.3987823     21.3987823     21.3987823    8[6-(6,8),26-(7,8,8,8,8)]
  1834      0.4736149      0.4736149      0.4736149    8[6-(6,8),26-(7,8,8,8,8)]
  1835     20.8798454     20.8798454     20.8798454    8[6-(6,8),26-(7,8,8,8,8)]
  1836     22.3006901     22.3006901     22.3006901    8[6-(6,8),26-(7,8,8,8,8)]
  1837     13.0844614     13.0844614     13.0844614    8[6-(6,8),26-(7,8,8,8,8)]
  1838     13.5830034     13.5830034     13.5830034    8[26-(7,8,8,8,8),26-(7,8,8,8,8),26-(7,8,8,8,8)]
  1839     15.1171531     15.1171531     15.1171531    8[6-(6,8),26-(7,8,8,8,8)]
  1840      21.573272      21.573272      21.573272    8[26-(7,8,8,8,8),26-(7,8,8,8,8),26-(7,8,8,8,8)]
  1841     11.9264843     11.9264843     11.9264843    8[6-(6,8),26-(7,8,8,8,8)]
  1842     19.8079801     19.8079801     19.8079801    8[26-(7,8,8,8,8),26-(7,8,8,8,8),26-(7,8,8,8,8)]
  1843     13.8322744     13.8322744     13.8322744    8[6-(6,8),26-(7,8,8,8,8)]
  1844     12.2845281     12.2845281     12.2845281    8[26-(7,8,8,8,8),26-(7,8,8,8,8),26-(7,8,8,8,8)]
  1845      5.1145877      5.1145877      5.1145877    8[6-(8),26-(7,8,8,8,8)]
  1846      4.2194782      4.2194782      4.2194782    8[6-(8),26-(7,8,8,8,8)]
  1847      3.9316835      3.9316835      3.9316835    8[6-(6,8),26-(7,8,8,8,8)]
  1848      2.8008996      2.8008996      2.8008996    8[6-(6,8),26-(7,8,8,8,8)]
  1849     13.1977664     13.1977664     13.1977664    8[6-(6,8),26-(7,8,8,8,8)]
  1850       12.01033       12.01033       12.01033    8[6-(6,8),26-(7,8,8,8,8)]
  1851     11.6205608     11.6205608     11.6205608    8[6-(6,8),26-(7,8,8,8,8)]
  1852     10.6665327     10.6665327     10.6665327    8[6-(6,8),26-(7,8,8,8,8)]
  1853     18.7746385     18.7746385     18.7746385    8[6-(6,8),26-(7,8,8,8,8)]
  1854     19.0397722     19.0397722     19.0397722    8[6-(6,8),26-(7,8,8,8,8)]
  1855     19.8601004     19.8601004     19.8601004    8[6-(6,8),26-(7,8,8,8,8)]
  1856     20.2340069     20.2340069     20.2340069    8[6-(6,8),26-(7,8,8,8,8)]
  1857     21.5370144     21.5370144     21.5370144    8[6-(6,8),26-(7,8,8,8,8)]
  1858      0.7795384      0.7795384      0.7795384    8[6-(6,8),26-(7,8,8,8,8)]
  1859      0.1314338      0.1314338      0.1314338    8[6-(6,8),26-(7,8,8,8,8)]
  1860       1.722236       1.722236       1.722236    8[6-(6,8),26-(7,8,8,8,8)]
  1861      0.1654253      0.1654253      0.1654253    8[6-(6,8),26-(7,8,8,8,8)]
  1862     20.6532354     20.6532354     20.6532354    8[6-(6,8),26-(7,8,8,8,8)]
  1863      1.1715737      1.1715737      1.1715737    8[6-(6,8),26-(7,8,8,8,8)]
  1864     21.7047058     21.7047058     21.7047058    8[6-(6,8),26-(7,8,8,8,8)]
  1865     18.4075303     18.4075303     18.4075303    8[6-(6,8),26-(7,8,8,8,8)]
  1866     19.5677735     19.5677735     19.5677735    8[6-(6,8),26-(7,8,8,8,8)]
  1867     16.8643162     16.8643162     16.8643162    8[6-(6,8),26-(7,8,8,8,8)]
  1868     17.9633747     17.9633747     17.9633747    8[6-(6,8),26-(7,8,8,8,8)]
  1869     21.8633328     21.8633328     21.8633328    8[6-(6,8),26-(7,8,8,8,8)]
  1870            0.0            0.0            0.0    8[6-(6,8),26-(7,8,8,8,8)]
  1871     20.3767712     20.3767712     20.3767712    8[6-(6,8),26-(7,8,8,8,8)]
  1872     21.3058722     21.3058722     21.3058722    8[6-(6,8),26-(7,8,8,8,8)]
  1873      8.5363987      8.5363987      8.5363987    8[6-(6,8),26-(7,8,8,8,8)]
  1874      6.6555357      6.6555357      6.6555357    8[6-(6,8),26-(7,8,8,8,8)]
  1875      9.8733977      9.8733977      9.8733977    8[6-(6,8),26-(7,8,8,8,8)]
  1876      7.9585432      7.9585432      7.9585432    8[6-(6,8),26-(7,8,8,8,8)]
  1877     14.9517278     14.9517278     14.9517278    8[6-(6,8),26-(7,8,8,8,8)]
  1878     14.5075722     14.5075722     14.5075722    8[6-(6,8),26-(7,8,8,8,8)]
  1879     14.3580096     14.3580096     14.3580096    8[6-(6,8),26-(7,8,8,8,8)]
  1880     13.7461626     13.7461626     13.7461626    8[6-(6,8),26-(7,8,8,8,8)]
  1881     10.1385314     10.1385314     10.1385314    8[6-(6,8),26-(7,8,8,8,8)]
  1882     12.2097468     12.2097468     12.2097468    8[6-(6,8),26-(7,8,8,8,8)]
  1883      9.4881607      9.4881607      9.4881607    8[6-(6,8),26-(7,8,8,8,8)]
  1884     11.5888354     11.5888354     11.5888354    8[6-(6,8),26-(7,8,8,8,8)]
  1885     10.0682823     10.0682823     10.0682823    8[6-(6,8),26-(7,8,8,8,8)]
  1886     11.8041149     11.8041149     11.8041149    8[6-(6,8),26-(7,8,8,8,8)]
  1887      9.5493454      9.5493454      9.5493454    8[6-(6,8),26-(7,8,8,8,8)]
  1888     10.9701901     10.9701901     10.9701901    8[6-(6,8),26-(7,8,8,8,8)]
  1889     20.9070386     20.9070386     20.9070386    8[6-(6,8),26-(7,8,8,8,8)]
  1890     20.4084966     20.4084966     20.4084966    8[26-(7,8,8,8,8),26-(7,8,8,8,8),26-(7,8,8,8,8)]
  1891     18.8743469     18.8743469     18.8743469    8[6-(6,8),26-(7,8,8,8,8)]
  1892      12.418228      12.418228      12.418228    8[26-(7,8,8,8,8),26-(7,8,8,8,8),26-(7,8,8,8,8)]
  1893     22.0650157     22.0650157     22.0650157    8[6-(6,8),26-(7,8,8,8,8)]
  1894     14.1835199     14.1835199     14.1835199    8[26-(7,8,8,8,8),26-(7,8,8,8,8),26-(7,8,8,8,8)]
  1895     20.1592256     20.1592256     20.1592256    8[6-(6,8),26-(7,8,8,8,8)]
  1896     21.7069719     21.7069719     21.7069719    8[26-(7,8,8,8),26-(7,8,8,8,8),26-(7,8,8,8,8)]
  1897      6.2159123      6.2159123      6.2159123    8[6-(8),26-(7,8,8,8,8)]
  1898      7.1110218      7.1110218      7.1110218    8[6-(8),26-(7,8,8,8,8)]
  1899      7.3988165      7.3988165      7.3988165    8[6-(6,8),26-(7,8,8,8,8)]
  1900      8.5296004      8.5296004      8.5296004    8[6-(6,8),26-(7,8,8,8,8)]
  1901     20.7937336     20.7937336     20.7937336    8[6-(6,8),26-(7,8,8,8,8)]
  1902       21.98117       21.98117       21.98117    8[6-(6,8),26-(7,8,8,8,8)]
  1903     22.3709392     22.3709392     22.3709392    8[6-(6,8),26-(7,8,8,8,8)]
  1904      0.6639673      0.6639673      0.6639673    8[6-(6,8),26-(7,8,8,8,8)]
  1905     15.2168615     15.2168615     15.2168615    8[6-(6,8),26-(7,8,8,8,8)]
  1906     14.9517278     14.9517278     14.9517278    8[6-(6,8),26-(7,8,8,8,8)]
  1907     14.1313996     14.1313996     14.1313996    8[6-(6,8),26-(7,8,8,8,8)]
  1908     13.7574931     13.7574931     13.7574931    8[6-(6,8),26-(7,8,8,8,8)]
  1909     12.4544856     12.4544856     12.4544856    8[6-(6,8),26-(7,8,8,8,8)]
  1910     10.5509616     10.5509616     10.5509616    8[6-(6,8),26-(7,8,8,8,8)]
  1911     11.1990662     11.1990662     11.1990662    8[6-(6,8),26-(7,8,8,8,8)]
  1912       9.608264       9.608264       9.608264    8[6-(6,8),26-(7,8,8,8,8)]
  1913     11.1650747     11.1650747     11.1650747    8[6-(6,8),26-(7,8,8,8,8)]
  1914     13.3382646     13.3382646     13.3382646    8[6-(6,8),26-(7,8,8,8,8)]
  1915     10.1589263     10.1589263     10.1589263    8[6-(6,8),26-(7,8,8,8,8)]
  1916     12.2867942     12.2867942     12.2867942    8[6-(6,8),26-(7,8,8,8,8)]
  1917     15.5839697     15.5839697     15.5839697    8[6-(6,8),26-(7,8,8,8,8)]
  1918     14.4237265     14.4237265     14.4237265    8[6-(6,8),26-(7,8,8,8,8)]
  1919     17.1271838     17.1271838     17.1271838    8[6-(6,8),26-(7,8,8,8,8)]
  1920     16.0281253     16.0281253     16.0281253    8[6-(6,8),26-(7,8,8,8,8)]
  1921     12.1281672     12.1281672     12.1281672    8[6-(6,8),26-(7,8,8,8,8)]
  1922        11.3305        11.3305        11.3305    8[6-(6,8),26-(7,8,8,8,8)]
  1923     13.6147288     13.6147288     13.6147288    8[6-(6,8),26-(7,8,8,8,8)]
  1924     12.6856278     12.6856278     12.6856278    8[6-(6,8),26-(7,8,8,8,8)]
  1925      2.7941013      2.7941013      2.7941013    8[6-(6,8),26-(7,8,8,8,8)]
  1926      4.6749643      4.6749643      4.6749643    8[6-(6,8),26-(7,8,8,8,8)]
  1927      1.4571023      1.4571023      1.4571023    8[6-(6,8),26-(7,8,8,8,8)]
  1928      3.3719568      3.3719568      3.3719568    8[6-(6,8),26-(7,8,8,8,8)]
  1929     19.0397722     19.0397722     19.0397722    8[6-(6,8),26-(7,8,8,8,8)]
  1930     19.4839278     19.4839278     19.4839278    8[6-(6,8),26-(7,8,8,8)]
  1931     19.6334904     19.6334904     19.6334904    8[6-(6,8),26-(7,8,8,8,8)]
  1932     20.2453374     20.2453374     20.2453374    8[6-(6,8),26-(7,8,8,8)]
  1933      1.1919686      1.1919686      1.1919686    8[6-(6,8),26-(7,8,8,8,8)]
  1934     21.7817532     21.7817532     21.7817532    8[6-(6,8),26-(7,8,8,8,8)]
  1935      1.8423393      1.8423393      1.8423393    8[6-(6,8),26-(7,8,8,8,8)]
  1936     22.4026646     22.4026646     22.4026646    8[6-(6,8),26-(7,8,8,8,8)]
  1937      1.2622177      1.2622177      1.2622177    8[6-(6,8),26-(7,8,8,8,8)]
  1938     22.1873851     22.1873851     22.1873851    8[6-(6,8),26-(7,8,8,8)]
  1939      1.7811546      1.7811546      1.7811546    8[6-(6),26-(7,8,8,8,8)]
