# Supplementary material for: A collection of forcefield precursors for metal–organic frameworks
Source: RSC Adv. 2019 Nov 13;9(63):36492–507. doi: 10.1039/c9ra07327b (PMC9075174; doi:10.1039/c9ra07327b)
Supplement: RA-009-C9RA07327B-s3308 [file RA-009-C9RA07327B-s3308.txt]

YEMLUY_charged

9.27    0.00000000    0.00000000
0.0    19.143    0.00000000
0.0    -9.5715    16.5783243

     1      7.5237174      7.5237174      7.5237174    27[8-(15),8-(15,27),8-(15,27),8-(6)]
     2      7.5237174      7.5237174      7.5237174    27[8-(15),8-(15,27),8-(15,27),8-(6)]
     3      7.5237174      7.5237174      7.5237174    27[8-(15),8-(15,27),8-(15,27),8-(6)]
     4      6.3812826      6.3812826      6.3812826    27[8-(15),8-(15,27),8-(15,27),8-(6)]
     5      6.3812826      6.3812826      6.3812826    27[8-(15),8-(15,27),8-(15,27),8-(6)]
     6      6.3812826      6.3812826      6.3812826    27[8-(15),8-(15,27),8-(15,27),8-(6)]
     7      1.7462826      1.7462826      1.7462826    27[8-(15),8-(15,27),8-(15,27),8-(6)]
     8      1.7462826      1.7462826      1.7462826    27[8-(15),8-(15,27),8-(15,27),8-(6)]
     9      1.7462826      1.7462826      1.7462826    27[8-(15),8-(15,27),8-(15,27),8-(6)]
    10      2.8887174      2.8887174      2.8887174    27[8-(15),8-(15,27),8-(15,27),8-(6)]
    11      2.8887174      2.8887174      2.8887174    27[8-(15),8-(15,27),8-(15,27),8-(6)]
    12      2.8887174      2.8887174      2.8887174    27[8-(15),8-(15,27),8-(15,27),8-(6)]
    13      7.1000784      7.1000784      7.1000784    27[8-(15,27),8-(15,27),8-(15,27),8-(15,27),8-(15,27),8-(15,27)]
    14      6.8049216      6.8049216      6.8049216    27[8-(15,27),8-(15,27),8-(15,27),8-(15,27),8-(15,27),8-(15,27)]
    15      2.1699216      2.1699216      2.1699216    27[8-(15,27),8-(15,27),8-(15,27),8-(15,27),8-(15,27),8-(15,27)]
    16      2.4650784      2.4650784      2.4650784    27[8-(15,27),8-(15,27),8-(15,27),8-(15,27),8-(15,27),8-(15,27)]
    17      0.0485748      0.0485748      0.0485748    15[6-(1,1,7),8-(27),8-(27,27),8-(27,27)]
    18      0.0485748      0.0485748      0.0485748    15[6-(1,1,7),8-(27),8-(27,27),8-(27,27)]
    19      0.0485748      0.0485748      0.0485748    15[6-(1,1,7),8-(27),8-(27,27),8-(27,27)]
    20      4.5864252      4.5864252      4.5864252    15[6-(1,1,7),8-(27),8-(27,27),8-(27,27)]
    21      4.5864252      4.5864252      4.5864252    15[6-(1,1,7),8-(27),8-(27,27),8-(27,27)]
    22      4.5864252      4.5864252      4.5864252    15[6-(1,1,7),8-(27),8-(27,27),8-(27,27)]
    23      9.2214252      9.2214252      9.2214252    15[6-(1,1,7),8-(27),8-(27,27),8-(27,27)]
    24      9.2214252      9.2214252      9.2214252    15[6-(1,1,7),8-(27),8-(27,27),8-(27,27)]
    25      9.2214252      9.2214252      9.2214252    15[6-(1,1,7),8-(27),8-(27,27),8-(27,27)]
    26      4.6835748      4.6835748      4.6835748    15[6-(1,1,7),8-(27),8-(27,27),8-(27,27)]
    27      4.6835748      4.6835748      4.6835748    15[6-(1,1,7),8-(27),8-(27,27),8-(27,27)]
    28      4.6835748      4.6835748      4.6835748    15[6-(1,1,7),8-(27),8-(27,27),8-(27,27)]
    29       0.011124       0.011124       0.011124    1[6-(1,7,15)]
    30       8.805573       8.805573       8.805573    1[6-(1,7,15)]
    31        0.93627        0.93627        0.93627    1[6-(6,6,7)]
    32       1.662111       1.662111       1.662111    1[6-(1,6,7)]
    33       0.898263       0.898263       0.898263    1[6-(1,6,7)]
    34        0.59328        0.59328        0.59328    1[6-(1,1,6)]
    35        2.17845        2.17845        2.17845    1[6-(1,1,6)]
    36       1.423872       1.423872       1.423872    1[6-(1,1,6)]
    37       8.236395       8.236395       8.236395    1[6-(1,1,6)]
    38       6.641028       6.641028       6.641028    1[6-(1,1,6)]
    39       7.537437       7.537437       7.537437    1[6-(1,1,6)]
    40       0.011124       0.011124       0.011124    1[6-(1,7,15)]
    41       8.805573       8.805573       8.805573    1[6-(1,7,15)]
    42        0.93627        0.93627        0.93627    1[6-(6,6,7)]
    43       1.662111       1.662111       1.662111    1[6-(1,6,7)]
    44       0.898263       0.898263       0.898263    1[6-(1,6,7)]
    45        0.59328        0.59328        0.59328    1[6-(1,1,6)]
    46        2.17845        2.17845        2.17845    1[6-(1,1,6)]
    47       1.423872       1.423872       1.423872    1[6-(1,1,6)]
    48       8.236395       8.236395       8.236395    1[6-(1,1,6)]
    49       6.641028       6.641028       6.641028    1[6-(1,1,6)]
    50       7.537437       7.537437       7.537437    1[6-(1,1,6)]
    51       0.011124       0.011124       0.011124    1[6-(1,7,15)]
    52       8.805573       8.805573       8.805573    1[6-(1,7,15)]
    53        0.93627        0.93627        0.93627    1[6-(6,6,7)]
    54       1.662111       1.662111       1.662111    1[6-(1,6,7)]
    55       0.898263       0.898263       0.898263    1[6-(1,6,7)]
    56        0.59328        0.59328        0.59328    1[6-(1,1,6)]
    57        2.17845        2.17845        2.17845    1[6-(1,1,6)]
    58       1.423872       1.423872       1.423872    1[6-(1,1,6)]
    59       8.236395       8.236395       8.236395    1[6-(1,1,6)]
    60       6.641028       6.641028       6.641028    1[6-(1,1,6)]
    61       7.537437       7.537437       7.537437    1[6-(1,1,6)]
    62       4.623876       4.623876       4.623876    1[6-(1,7,15)]
    63       5.099427       5.099427       5.099427    1[6-(1,7,15)]
    64        3.69873        3.69873        3.69873    1[6-(6,6,7)]
    65       2.972889       2.972889       2.972889    1[6-(1,6,7)]
    66       3.736737       3.736737       3.736737    1[6-(1,6,7)]
    67        4.04172        4.04172        4.04172    1[6-(1,1,6)]
    68        2.45655        2.45655        2.45655    1[6-(1,1,6)]
    69       3.211128       3.211128       3.211128    1[6-(1,1,6)]
    70       5.668605       5.668605       5.668605    1[6-(1,1,6)]
    71       7.263972       7.263972       7.263972    1[6-(1,1,6)]
    72       6.367563       6.367563       6.367563    1[6-(1,1,6)]
    73       4.623876       4.623876       4.623876    1[6-(1,7,15)]
    74       5.099427       5.099427       5.099427    1[6-(1,7,15)]
    75        3.69873        3.69873        3.69873    1[6-(6,6,7)]
    76       2.972889       2.972889       2.972889    1[6-(1,6,7)]
    77       3.736737       3.736737       3.736737    1[6-(1,6,7)]
    78        4.04172        4.04172        4.04172    1[6-(1,1,6)]
    79        2.45655        2.45655        2.45655    1[6-(1,1,6)]
    80       3.211128       3.211128       3.211128    1[6-(1,1,6)]
    81       5.668605       5.668605       5.668605    1[6-(1,1,6)]
    82       7.263972       7.263972       7.263972    1[6-(1,1,6)]
    83       6.367563       6.367563       6.367563    1[6-(1,1,6)]
    84       4.623876       4.623876       4.623876    1[6-(1,7,15)]
    85       5.099427       5.099427       5.099427    1[6-(1,7,15)]
    86        3.69873        3.69873        3.69873    1[6-(6,6,7)]
    87       2.972889       2.972889       2.972889    1[6-(1,6,7)]
    88       3.736737       3.736737       3.736737    1[6-(1,6,7)]
    89        4.04172        4.04172        4.04172    1[6-(1,1,6)]
    90        2.45655        2.45655        2.45655    1[6-(1,1,6)]
    91       3.211128       3.211128       3.211128    1[6-(1,1,6)]
    92       5.668605       5.668605       5.668605    1[6-(1,1,6)]
    93       7.263972       7.263972       7.263972    1[6-(1,1,6)]
    94       6.367563       6.367563       6.367563    1[6-(1,1,6)]
    95       9.258876       9.258876       9.258876    1[6-(1,7,15)]
    96       0.464427       0.464427       0.464427    1[6-(1,7,15)]
    97        8.33373        8.33373        8.33373    1[6-(6,6,7)]
    98       7.607889       7.607889       7.607889    1[6-(1,6,7)]
    99       8.371737       8.371737       8.371737    1[6-(1,6,7)]
   100        8.67672        8.67672        8.67672    1[6-(1,1,6)]
   101        7.09155        7.09155        7.09155    1[6-(1,1,6)]
   102       7.846128       7.846128       7.846128    1[6-(1,1,6)]
   103       1.033605       1.033605       1.033605    1[6-(1,1,6)]
   104       2.628972       2.628972       2.628972    1[6-(1,1,6)]
   105       1.732563       1.732563       1.732563    1[6-(1,1,6)]
   106       9.258876       9.258876       9.258876    1[6-(1,7,15)]
   107       0.464427       0.464427       0.464427    1[6-(1,7,15)]
   108        8.33373        8.33373        8.33373    1[6-(6,6,7)]
   109       7.607889       7.607889       7.607889    1[6-(1,6,7)]
   110       8.371737       8.371737       8.371737    1[6-(1,6,7)]
   111        8.67672        8.67672        8.67672    1[6-(1,1,6)]
   112        7.09155        7.09155        7.09155    1[6-(1,1,6)]
   113       7.846128       7.846128       7.846128    1[6-(1,1,6)]
   114       1.033605       1.033605       1.033605    1[6-(1,1,6)]
   115       2.628972       2.628972       2.628972    1[6-(1,1,6)]
   116       1.732563       1.732563       1.732563    1[6-(1,1,6)]
   117       9.258876       9.258876       9.258876    1[6-(1,7,15)]
   118       0.464427       0.464427       0.464427    1[6-(1,7,15)]
   119        8.33373        8.33373        8.33373    1[6-(6,6,7)]
   120       7.607889       7.607889       7.607889    1[6-(1,6,7)]
   121       8.371737       8.371737       8.371737    1[6-(1,6,7)]
   122        8.67672        8.67672        8.67672    1[6-(1,1,6)]
   123        7.09155        7.09155        7.09155    1[6-(1,1,6)]
   124       7.846128       7.846128       7.846128    1[6-(1,1,6)]
   125       1.033605       1.033605       1.033605    1[6-(1,1,6)]
   126       2.628972       2.628972       2.628972    1[6-(1,1,6)]
   127       1.732563       1.732563       1.732563    1[6-(1,1,6)]
   128       4.646124       4.646124       4.646124    1[6-(1,7,15)]
   129       4.170573       4.170573       4.170573    1[6-(1,7,15)]
   130        5.57127        5.57127        5.57127    1[6-(6,6,7)]
   131       6.297111       6.297111       6.297111    1[6-(1,6,7)]
   132       5.533263       5.533263       5.533263    1[6-(1,6,7)]
   133        5.22828        5.22828        5.22828    1[6-(1,1,6)]
   134        6.81345        6.81345        6.81345    1[6-(1,1,6)]
   135       6.058872       6.058872       6.058872    1[6-(1,1,6)]
   136       3.601395       3.601395       3.601395    1[6-(1,1,6)]
   137       2.006028       2.006028       2.006028    1[6-(1,1,6)]
   138       2.902437       2.902437       2.902437    1[6-(1,1,6)]
   139       4.646124       4.646124       4.646124    1[6-(1,7,15)]
   140       4.170573       4.170573       4.170573    1[6-(1,7,15)]
   141        5.57127        5.57127        5.57127    1[6-(6,6,7)]
   142       6.297111       6.297111       6.297111    1[6-(1,6,7)]
   143       5.533263       5.533263       5.533263    1[6-(1,6,7)]
   144        5.22828        5.22828        5.22828    1[6-(1,1,6)]
   145        6.81345        6.81345        6.81345    1[6-(1,1,6)]
   146       6.058872       6.058872       6.058872    1[6-(1,1,6)]
   147       3.601395       3.601395       3.601395    1[6-(1,1,6)]
   148       2.006028       2.006028       2.006028    1[6-(1,1,6)]
   149       2.902437       2.902437       2.902437    1[6-(1,1,6)]
   150       4.646124       4.646124       4.646124    1[6-(1,7,15)]
   151       4.170573       4.170573       4.170573    1[6-(1,7,15)]
   152        5.57127        5.57127        5.57127    1[6-(6,6,7)]
   153       6.297111       6.297111       6.297111    1[6-(1,6,7)]
   154       5.533263       5.533263       5.533263    1[6-(1,6,7)]
   155        5.22828        5.22828        5.22828    1[6-(1,1,6)]
   156        6.81345        6.81345        6.81345    1[6-(1,1,6)]
   157       6.058872       6.058872       6.058872    1[6-(1,1,6)]
   158       3.601395       3.601395       3.601395    1[6-(1,1,6)]
   159       2.006028       2.006028       2.006028    1[6-(1,1,6)]
   160       2.902437       2.902437       2.902437    1[6-(1,1,6)]
   161       0.207648       0.207648       0.207648    6[1-(0),1-(0),7-(6,6),15-(8,8,8)]
   162       1.651914       1.651914       1.651914    6[1-(0),6-(1,1,1),6-(1,6,7),7-(6,6)]
   163       1.679724       1.679724       1.679724    6[1-(0),1-(0),6-(1,1,7),7-(6,6)]
   164        1.44612        1.44612        1.44612    6[1-(0),1-(0),1-(0),6-(1,6,7)]
   165       7.530948       7.530948       7.530948    6[6-(1,1,1),8-(0),8-(27)]
   166        7.48089        7.48089        7.48089    6[1-(0),1-(0),1-(0),6-(8,8)]
   167       0.207648       0.207648       0.207648    6[1-(0),1-(0),7-(6,6),15-(8,8,8)]
   168       1.651914       1.651914       1.651914    6[1-(0),6-(1,1,1),6-(1,6,7),7-(6,6)]
   169       1.679724       1.679724       1.679724    6[1-(0),1-(0),6-(1,1,7),7-(6,6)]
   170        1.44612        1.44612        1.44612    6[1-(0),1-(0),1-(0),6-(1,6,7)]
   171       7.530948       7.530948       7.530948    6[6-(1,1,1),8-(0),8-(27)]
   172        7.48089        7.48089        7.48089    6[1-(0),1-(0),1-(0),6-(8,8)]
   173       0.207648       0.207648       0.207648    6[1-(0),1-(0),7-(6,6),15-(8,8,8)]
   174       1.651914       1.651914       1.651914    6[1-(0),6-(1,1,1),6-(1,6,7),7-(6,6)]
   175       1.679724       1.679724       1.679724    6[1-(0),1-(0),6-(1,1,7),7-(6,6)]
   176        1.44612        1.44612        1.44612    6[1-(0),1-(0),1-(0),6-(1,6,7)]
   177       7.530948       7.530948       7.530948    6[6-(1,1,1),8-(0),8-(27)]
   178        7.48089        7.48089        7.48089    6[1-(0),1-(0),1-(0),6-(8,8)]
   179       4.427352       4.427352       4.427352    6[1-(0),1-(0),7-(6,6),15-(8,8,8)]
   180       2.983086       2.983086       2.983086    6[1-(0),6-(1,1,1),6-(1,6,7),7-(6,6)]
   181       2.955276       2.955276       2.955276    6[1-(0),1-(0),6-(1,1,7),7-(6,6)]
   182        3.18888        3.18888        3.18888    6[1-(0),1-(0),1-(0),6-(1,6,7)]
   183       6.374052       6.374052       6.374052    6[6-(1,1,1),8-(0),8-(27)]
   184        6.42411        6.42411        6.42411    6[1-(0),1-(0),1-(0),6-(8,8)]
   185       4.427352       4.427352       4.427352    6[1-(0),1-(0),7-(6,6),15-(8,8,8)]
   186       2.983086       2.983086       2.983086    6[1-(0),6-(1,1,1),6-(1,6,7),7-(6,6)]
   187       2.955276       2.955276       2.955276    6[1-(0),1-(0),6-(1,1,7),7-(6,6)]
   188        3.18888        3.18888        3.18888    6[1-(0),1-(0),1-(0),6-(1,6,7)]
   189       6.374052       6.374052       6.374052    6[6-(1,1,1),8-(0),8-(27)]
   190        6.42411        6.42411        6.42411    6[1-(0),1-(0),1-(0),6-(8,8)]
   191       4.427352       4.427352       4.427352    6[1-(0),1-(0),7-(6,6),15-(8,8,8)]
   192       2.983086       2.983086       2.983086    6[1-(0),6-(1,1,1),6-(1,6,7),7-(6,6)]
   193       2.955276       2.955276       2.955276    6[1-(0),1-(0),6-(1,1,7),7-(6,6)]
   194        3.18888        3.18888        3.18888    6[1-(0),1-(0),1-(0),6-(1,6,7)]
   195       6.374052       6.374052       6.374052    6[6-(1,1,1),8-(0),8-(27)]
   196        6.42411        6.42411        6.42411    6[1-(0),1-(0),1-(0),6-(8,8)]
   197       9.062352       9.062352       9.062352    6[1-(0),1-(0),7-(6,6),15-(8,8,8)]
   198       7.618086       7.618086       7.618086    6[1-(0),6-(1,1,1),6-(1,6,7),7-(6,6)]
   199       7.590276       7.590276       7.590276    6[1-(0),1-(0),6-(1,1,7),7-(6,6)]
   200        7.82388        7.82388        7.82388    6[1-(0),1-(0),1-(0),6-(1,6,7)]
   201       1.739052       1.739052       1.739052    6[6-(1,1,1),8-(0),8-(27)]
   202        1.78911        1.78911        1.78911    6[1-(0),1-(0),1-(0),6-(8,8)]
   203       9.062352       9.062352       9.062352    6[1-(0),1-(0),7-(6,6),15-(8,8,8)]
   204       7.618086       7.618086       7.618086    6[1-(0),6-(1,1,1),6-(1,6,7),7-(6,6)]
   205       7.590276       7.590276       7.590276    6[1-(0),1-(0),6-(1,1,7),7-(6,6)]
   206        7.82388        7.82388        7.82388    6[1-(0),1-(0),1-(0),6-(1,6,7)]
   207       1.739052       1.739052       1.739052    6[6-(1,1,1),8-(0),8-(27)]
   208        1.78911        1.78911        1.78911    6[1-(0),1-(0),1-(0),6-(8,8)]
   209       9.062352       9.062352       9.062352    6[1-(0),1-(0),7-(6,6),15-(8,8,8)]
   210       7.618086       7.618086       7.618086    6[1-(0),6-(1,1,1),6-(1,6,7),7-(6,6)]
   211       7.590276       7.590276       7.590276    6[1-(0),1-(0),6-(1,1,7),7-(6,6)]
   212        7.82388        7.82388        7.82388    6[1-(0),1-(0),1-(0),6-(1,6,7)]
   213       1.739052       1.739052       1.739052    6[6-(1,1,1),8-(0),8-(27)]
   214        1.78911        1.78911        1.78911    6[1-(0),1-(0),1-(0),6-(8,8)]
   215       4.842648       4.842648       4.842648    6[1-(0),1-(0),7-(6,6),15-(8,8,8)]
   216       6.286914       6.286914       6.286914    6[1-(0),6-(1,1,1),6-(1,6,7),7-(6,6)]
   217       6.314724       6.314724       6.314724    6[1-(0),1-(0),6-(1,1,7),7-(6,6)]
   218        6.08112        6.08112        6.08112    6[1-(0),1-(0),1-(0),6-(1,6,7)]
   219       2.895948       2.895948       2.895948    6[6-(1,1,1),8-(0),8-(27)]
   220        2.84589        2.84589        2.84589    6[1-(0),1-(0),1-(0),6-(8,8)]
   221       4.842648       4.842648       4.842648    6[1-(0),1-(0),7-(6,6),15-(8,8,8)]
   222       6.286914       6.286914       6.286914    6[1-(0),6-(1,1,1),6-(1,6,7),7-(6,6)]
   223       6.314724       6.314724       6.314724    6[1-(0),1-(0),6-(1,1,7),7-(6,6)]
   224        6.08112        6.08112        6.08112    6[1-(0),1-(0),1-(0),6-(1,6,7)]
   225       2.895948       2.895948       2.895948    6[6-(1,1,1),8-(0),8-(27)]
   226        2.84589        2.84589        2.84589    6[1-(0),1-(0),1-(0),6-(8,8)]
   227       4.842648       4.842648       4.842648    6[1-(0),1-(0),7-(6,6),15-(8,8,8)]
   228       6.286914       6.286914       6.286914    6[1-(0),6-(1,1,1),6-(1,6,7),7-(6,6)]
   229       6.314724       6.314724       6.314724    6[1-(0),1-(0),6-(1,1,7),7-(6,6)]
   230        6.08112        6.08112        6.08112    6[1-(0),1-(0),1-(0),6-(1,6,7)]
   231       2.895948       2.895948       2.895948    6[6-(1,1,1),8-(27)]
   232        2.84589        2.84589        2.84589    6[1-(0),1-(0),1-(0),6-(8)]
   233       1.561068       1.561068       1.561068    7[6-(1,1,15),6-(1,1,6),6-(1,6,6)]
   234       1.561068       1.561068       1.561068    7[6-(1,1,15),6-(1,1,6),6-(1,6,6)]
   235       1.561068       1.561068       1.561068    7[6-(1,1,15),6-(1,1,6),6-(1,6,6)]
   236       3.073932       3.073932       3.073932    7[6-(1,1,15),6-(1,1,6),6-(1,6,6)]
   237       3.073932       3.073932       3.073932    7[6-(1,1,15),6-(1,1,6),6-(1,6,6)]
   238       3.073932       3.073932       3.073932    7[6-(1,1,15),6-(1,1,6),6-(1,6,6)]
   239       7.708932       7.708932       7.708932    7[6-(1,1,15),6-(1,1,6),6-(1,6,6)]
   240       7.708932       7.708932       7.708932    7[6-(1,1,15),6-(1,1,6),6-(1,6,6)]
   241       7.708932       7.708932       7.708932    7[6-(1,1,15),6-(1,1,6),6-(1,6,6)]
   242       6.196068       6.196068       6.196068    7[6-(1,1,15),6-(1,1,6),6-(1,6,6)]
   243       6.196068       6.196068       6.196068    7[6-(1,1,15),6-(1,1,6),6-(1,6,6)]
   244       6.196068       6.196068       6.196068    7[6-(1,1,15),6-(1,1,6),6-(1,6,6)]
   245       8.953893       8.953893       8.953893    8[15-(6,8,8),27-(8,8,8)]
   246       8.260497       8.260497       8.260497    8[15-(6,8,8),27-(8,8,8),27-(8,8,8,8,8)]
   247        1.45539        1.45539        1.45539    8[15-(6,8,8),27-(8,8,8),27-(8,8,8,8,8)]
   248       6.750414       6.750414       6.750414    8[6-(6,8),27-(8,8,8)]
   249       8.553429       8.553429       8.553429    8[6-(6,8)]
   250       8.953893       8.953893       8.953893    8[15-(6,8,8),27-(8,8,8)]
   251       8.260497       8.260497       8.260497    8[15-(6,8,8),27-(8,8,8),27-(8,8,8,8,8)]
   252        1.45539        1.45539        1.45539    8[15-(6,8,8),27-(8,8,8),27-(8,8,8,8,8)]
   253       6.750414       6.750414       6.750414    8[6-(6,8),27-(8,8,8)]
   254       8.553429       8.553429       8.553429    8[6-(6,8)]
   255       8.953893       8.953893       8.953893    8[15-(6,8,8),27-(8,8,8)]
   256       8.260497       8.260497       8.260497    8[15-(6,8,8),27-(8,8,8),27-(8,8,8,8,8)]
   257        1.45539        1.45539        1.45539    8[15-(6,8,8),27-(8,8,8),27-(8,8,8,8,8)]
   258       6.750414       6.750414       6.750414    8[6-(6,8),27-(8,8,8)]
   259       8.553429       8.553429       8.553429    8[6-(6,8)]
   260       4.951107       4.951107       4.951107    8[15-(6,8,8),27-(8,8,8)]
   261       5.644503       5.644503       5.644503    8[15-(6,8,8),27-(8,8,8),27-(8,8,8,8,8)]
   262        3.17961        3.17961        3.17961    8[15-(6,8,8),27-(8,8,8),27-(8,8,8,8,8)]
   263       7.154586       7.154586       7.154586    8[6-(6,8),27-(8,8,8)]
   264       5.351571       5.351571       5.351571    8[6-(6,8)]
   265       4.951107       4.951107       4.951107    8[15-(6,8,8),27-(8,8,8)]
   266       5.644503       5.644503       5.644503    8[15-(6,8,8),27-(8,8,8),27-(8,8,8,8,8)]
   267        3.17961        3.17961        3.17961    8[15-(6,8,8),27-(8,8,8),27-(8,8,8,8,8)]
   268       7.154586       7.154586       7.154586    8[6-(6,8),27-(8,8,8)]
   269       5.351571       5.351571       5.351571    8[6-(6,8)]
   270       4.951107       4.951107       4.951107    8[15-(6,8,8),27-(8,8,8)]
   271       5.644503       5.644503       5.644503    8[15-(6,8,8),27-(8,8,8),27-(8,8,8,8,8)]
   272        3.17961        3.17961        3.17961    8[15-(6,8,8),27-(8,8,8),27-(8,8,8,8,8)]
   273       7.154586       7.154586       7.154586    8[6-(6,8),27-(8,8,8)]
   274       5.351571       5.351571       5.351571    8[6-(6,8)]
   275       0.316107       0.316107       0.316107    8[15-(6,8,8),27-(8,8,8)]
   276       1.009503       1.009503       1.009503    8[15-(6,8,8),27-(8,8,8),27-(8,8,8,8,8)]
   277        7.81461        7.81461        7.81461    8[15-(6,8,8),27-(8,8,8),27-(8,8,8,8,8)]
   278       2.519586       2.519586       2.519586    8[6-(6,8),27-(8,8,8)]
   279       0.716571       0.716571       0.716571    8[6-(6,8)]
   280       0.316107       0.316107       0.316107    8[15-(6,8,8),27-(8,8,8)]
   281       1.009503       1.009503       1.009503    8[15-(6,8,8),27-(8,8,8),27-(8,8,8,8,8)]
   282        7.81461        7.81461        7.81461    8[15-(6,8,8),27-(8,8,8),27-(8,8,8,8,8)]
   283       2.519586       2.519586       2.519586    8[6-(6,8),27-(8,8,8)]
   284       0.716571       0.716571       0.716571    8[6-(6,8)]
   285       0.316107       0.316107       0.316107    8[15-(6,8,8),27-(8,8,8)]
   286       1.009503       1.009503       1.009503    8[15-(6,8,8),27-(8,8,8),27-(8,8,8,8,8)]
   287        7.81461        7.81461        7.81461    8[15-(6,8,8),27-(8,8,8),27-(8,8,8,8,8)]
   288       2.519586       2.519586       2.519586    8[6-(6,8),27-(8,8,8)]
   289       0.716571       0.716571       0.716571    8[6-(6,8)]
   290       4.318893       4.318893       4.318893    8[15-(6,8,8),27-(8,8,8)]
   291       3.625497       3.625497       3.625497    8[15-(6,8,8),27-(8,8,8),27-(8,8,8,8,8)]
   292        6.09039        6.09039        6.09039    8[15-(6,8,8),27-(8,8,8),27-(8,8,8,8,8)]
   293       2.115414       2.115414       2.115414    8[6-(6,8),27-(8,8,8)]
   294       3.918429       3.918429       3.918429    8[6-(6,8)]
   295       4.318893       4.318893       4.318893    8[15-(6,8,8),27-(8,8,8)]
   296       3.625497       3.625497       3.625497    8[15-(6,8,8),27-(8,8,8),27-(8,8,8,8,8)]
   297        6.09039        6.09039        6.09039    8[15-(6,8,8),27-(8,8,8),27-(8,8,8,8,8)]
   298       2.115414       2.115414       2.115414    8[6-(6,8),27-(8,8,8)]
   299       3.918429       3.918429       3.918429    8[6-(6,8)]
   300       4.318893       4.318893       4.318893    8[15-(6,8,8),27-(8,8,8)]
   301       3.625497       3.625497       3.625497    8[15-(6,8,8),27-(8,8,8),27-(8,8,8,8,8)]
   302        6.09039        6.09039        6.09039    8[15-(6,8,8),27-(8,8,8),27-(8,8,8,8,8)]
   303       2.115414       2.115414       2.115414    8[6-(6),27-(8,8,8)]
