# Supplementary material for: A collection of forcefield precursors for metal–organic frameworks
Source: RSC Adv. 2019 Nov 13;9(63):36492–507. doi: 10.1039/c9ra07327b (PMC9075174; doi:10.1039/c9ra07327b)
Supplement: RA-009-C9RA07327B-s3309 [file RA-009-C9RA07327B-s3309.txt]

YEMMAF_clean

6.2301    0.00000000    0.00000000
-2.0767026    16.136114    0.00000000
2.0767026    8.0680583    13.97428389

     1  3.83130427621  3.83130427621  3.83130427621    28[7-(6,6,6),8-(15,28),8-(15,28),8-(15,28),8-(15,28)]
     2  1.75460360531  1.75460360531  1.75460360531    28[7-(6,6,6),8-(15,28),8-(15,28),8-(15,28),8-(15,28)]
     3  5.90800360848  5.90800360848  5.90800360848    28[7-(6,6,6),8-(15,28),8-(15,28),8-(15,28),8-(15,28)]
     4  2.39879572379  2.39879572379  2.39879572379    28[7-(6,6,6),8-(15,28),8-(15,28),8-(15,28),8-(15,28)]
     5  4.47549639469  4.47549639469  4.47549639469    28[7-(6,6,6),8-(15,28),8-(15,28),8-(15,28)]
     6  0.32209639152  0.32209639152  0.32209639152    28[7-(6,6,6),8-(15,28),8-(15,28),8-(15,28)]
     7 0.584176433112 0.584176433112 0.584176433112    15[6-(7),8-(0),8-(28,28),8-(28,28)]
     8  4.73757529569  4.73757529569  4.73757529569    15[6-(7),8-(0),8-(28,28),8-(28,28)]
     9   2.6608754012   2.6608754012   2.6608754012    15[6-(7),8-(0),8-(28,28),8-(28,28)]
    10  5.64592356689  5.64592356689  5.64592356689    15[6-(7),8-(0),8-(28,28),8-(28,28)]
    11  1.49252470431  1.49252470431  1.49252470431    15[6-(7),8-(0),8-(28,28),8-(28,28)]
    12   3.5692245988   3.5692245988   3.5692245988    15[6-(7),8-(0),8-(28,28)]
    13  4.24062280218  4.24062280218  4.24062280218    6[6-(7),7-(6,6,28)]
    14  3.63007245774  3.63007245774  3.63007245774    6[6-(7),7-(6,6,28)]
    15  5.83552784526  5.83552784526  5.83552784526    6[7-(6,6,28),15-(8,8,8)]
    16  2.16392044086  2.16392044086  2.16392044086    6[6-(7),7-(6,6,28)]
    17   1.5533704404   1.5533704404   1.5533704404    6[6-(7),7-(6,6,28)]
    18  3.75882606504  3.75882606504  3.75882606504    6[7-(6,6,28),15-(8,8,8)]
    19  0.08722095696  0.08722095696  0.08722095696    6[6-(7),7-(6,6,28)]
    20  5.70677190186  5.70677190186  5.70677190186    6[6-(7),7-(6,6,28)]
    21   1.6821270897   1.6821270897   1.6821270897    6[7-(6,6,28),15-(8,8,8)]
    22  1.98947719782  1.98947719782  1.98947719782    6[6-(7),7-(6,6,28)]
    23  2.60002754226  2.60002754226  2.60002754226    6[6-(7),7-(6,6,28)]
    24  0.39457215474  0.39457215474  0.39457215474    6[7-(6,6,28),15-(8,8,8)]
    25  4.06617955914  4.06617955914  4.06617955914    6[6-(7),7-(6,6,28)]
    26   4.6767295596   4.6767295596   4.6767295596    6[6-(7),7-(6,6,28)]
    27  2.47127393496  2.47127393496  2.47127393496    6[7-(6,6,28),15-(8,8,8)]
    28  6.14287904304  6.14287904304  6.14287904304    6[6-(7),7-(6,6,28)]
    29  0.52332809814  0.52332809814  0.52332809814    6[6-(7),7-(6,6,28)]
    30   4.5479729103   4.5479729103   4.5479729103    6[7-(6,6,28),15-(8,8)]
    31   4.3365658461   4.3365658461   4.3365658461    7[6-(15),6-(6),6-(6),28-(8,8,8,8)]
    32  2.25986408226  2.25986408226  2.25986408226    7[6-(15),6-(6),6-(6),28-(8,8,8,8)]
    33  0.18316489164  0.18316489164  0.18316489164    7[6-(15),6-(6),6-(6),28-(8,8,8,8)]
    34   1.8935341539   1.8935341539   1.8935341539    7[6-(15),6-(6),6-(6),28-(8,8,8,8)]
    35  3.97023591774  3.97023591774  3.97023591774    7[6-(15),6-(6),6-(6),28-(8,8,8)]
    36  6.04693510836  6.04693510836  6.04693510836    7[6-(15),6-(6),6-(6),28-(8,8,8)]
    37  0.92309429868  0.92309429868  0.92309429868    8[15-(6,8,8)]
    38  1.85324744244  1.85324744244  1.85324744244    8[15-(6,8,8),28-(7,8,8,8),28-(7,8,8,8)]
    39  5.84300353158  5.84300353158  5.84300353158    8[15-(6,8,8),28-(7,8,8,8),28-(7,8,8,8)]
    40  5.07649273998  5.07649273998  5.07649273998    8[15-(6,8,8)]
    41 -0.22345320132 -0.22345320132 -0.22345320132    8[15-(6,8,8),28-(7,8,8,8),28-(7,8,8,8)]
    42  3.76630307658  3.76630307658  3.76630307658    8[15-(6,8,8),28-(7,8,8,8),28-(7,8,8,8)]
    43  2.99979241134  2.99979241134  2.99979241134    8[15-(6,8,8)]
    44  3.92994699888  3.92994699888  3.92994699888    8[15-(6,8,8),28-(7,8,8,8),28-(7,8,8,8)]
    45  1.68960275184  1.68960275184  1.68960275184    8[15-(6,8,8),28-(7,8,8,8),28-(7,8,8,8)]
    46  5.30700570132  5.30700570132  5.30700570132    8[15-(6,8,8)]
    47  4.37685255756  4.37685255756  4.37685255756    8[15-(6,8,8),28-(7,8,8),28-(7,8,8,8)]
    48  0.38709646842  0.38709646842  0.38709646842    8[15-(6,8,8),28-(7,8,8),28-(7,8,8,8)]
    49  1.15360726002  1.15360726002  1.15360726002    8[15-(6,8,8)]
    50  6.45355320132  6.45355320132  6.45355320132    8[15-(6,8,8),28-(7,8,8),28-(7,8,8)]
    51  2.46379692342  2.46379692342  2.46379692342    8[15-(6,8,8),28-(7,8,8),28-(7,8,8,8)]
    52  3.23030758866  3.23030758866  3.23030758866    8[15-(6,8)]
    53  2.30015300112  2.30015300112  2.30015300112    8[15-(6,8),28-(7,8,8),28-(7,8,8,8)]
