# Supplementary material for: A collection of forcefield precursors for metal–organic frameworks
Source: RSC Adv. 2019 Nov 13;9(63):36492–507. doi: 10.1039/c9ra07327b (PMC9075174; doi:10.1039/c9ra07327b)
Supplement: RA-009-C9RA07327B-s3310 [file RA-009-C9RA07327B-s3310.txt]

YEVQUM_clean5b

45.5646    0.00000000    0.00000000
-37.71373363    25.56965133    0.00000000
-3.92534464    -12.78453728    43.55777829

     1 -19.6929116001 -19.6929116001 -19.6929116001    47[7-(6,7),7-(6,7)]
     2  -16.915195054  -16.915195054  -16.915195054    47[7-(6,7),7-(6,7),47-(7,7)]
     3-0.0436817437747-0.0436817437747-0.0436817437747    47[7-(6,7),7-(6,7),47-(7,7)]
     4 -5.66413741264 -5.66413741264 -5.66413741264    47[7-(6,7),7-(6,7),47-(7,7)]
     5 -2.81583461433 -2.81583461433 -2.81583461433    47[7-(6,7),7-(6,7),47-(7,7)]
     6  39.9606973372  39.9606973372  39.9606973372    47[7-(6,7),7-(6,7)]
     7  8.42064749956  8.42064749956  8.42064749956    47[7-(6,7),7-(6,7),47-(7,7)]
     8  6.71813741035  6.71813741035  6.71813741035    47[7-(6,7),7-(6,7),47-(7,7)]
     9 -32.2567723777 -32.2567723777 -32.2567723777    47[7-(6,7),7-(6,7)]
    10  5.29135696323  5.29135696323  5.29135696323    47[7-(6,7),7-(6,7),47-(7,7)]
    11  7.02898639057  7.02898639057  7.02898639057    47[7-(6,7),7-(6,7),47-(7,7)]
    12  5.76495979996  5.76495979996  5.76495979996    47[7-(6,7),7-(6,7)]
    13  29.9767475494  29.9767475494  29.9767475494    47[7-(6,7),7-(6,7),47-(7,7)]
    14  27.0692822448  27.0692822448  27.0692822448    47[7-(6,7),7-(6,7),47-(7,7)]
    15  28.0588232264  28.0588232264  28.0588232264    47[7-(6,7),7-(6,7)]
    16  7.80692637772  7.80692637772  7.80692637772    47[7-(6,7),7-(6,7)]
    17  9.13030462017  9.13030462017  9.13030462017    47[7-(6,7),7-(6,7)]
    18  9.31564116022  9.31564116022  9.31564116022    47[7-(6,7),7-(6,7)]
    19  10.5290442799  10.5290442799  10.5290442799    47[7-(6,7),7-(6,7)]
    20  11.9225970049  11.9225970049  11.9225970049    47[7-(6,7),7-(6,7)]
    21  8.91308037213  8.91308037213  8.91308037213    47[7-(6,7),7-(6,7)]
    22  18.6690364396  18.6690364396  18.6690364396    47[7-(6,7),7-(6,7)]
    23   15.834263747   15.834263747   15.834263747    47[7-(6,7),7-(6,7)]
    24  18.5798649086  18.5798649086  18.5798649086    47[7-(6,7),7-(6,7)]
    25 -25.3565859107 -25.3565859107 -25.3565859107    47[7-(6,7),7-(6,7)]
    26  -25.468049799  -25.468049799  -25.468049799    47[7-(6,7),7-(6,7)]
    27 -23.7445962628 -23.7445962628 -23.7445962628    47[7-(6,7),7-(6,7)]
    28  3.62213376702  3.62213376702  3.62213376702    47[7-(6,7),7-(6,7)]
    29  1.63423325206  1.63423325206  1.63423325206    47[7-(6,7),7-(6,7)]
    30   0.8874196002   0.8874196002   0.8874196002    47[7-(6,7),7-(6,7)]
    31   6.4562102572   6.4562102572   6.4562102572    47[7-(6,7),7-(6,7)]
    32  41.5603928988  41.5603928988  41.5603928988    47[7-(6,7),7-(6,7),47-(7,7)]
    33 -19.5350179251 -19.5350179251 -19.5350179251    47[7-(6,7),7-(6,7),47-(7,7)]
    34 -11.2549342924 -11.2549342924 -11.2549342924    47[7-(6,7),7-(6,7),47-(7,7)]
    35  -13.988771459  -13.988771459  -13.988771459    47[7-(6,7),7-(6,7),47-(7,7)]
    36 -12.6978636273 -12.6978636273 -12.6978636273    47[7-(6,7),7-(6,7)]
    37  11.4075043029  11.4075043029  11.4075043029    47[7-(6,7),7-(6,7),47-(7,7)]
    38  13.1444011868  13.1444011868  13.1444011868    47[7-(6,7),7-(6,7),47-(7,7)]
    39  12.9941485889  12.9941485889  12.9941485889    47[7-(6,7),7-(6,7)]
    40 -24.8428926345 -24.8428926345 -24.8428926345    47[7-(6,7),7-(6,7),47-(7,7)]
    41 -27.6889073759 -27.6889073759 -27.6889073759    47[7-(6,7),7-(6,7),47-(7,7)]
    42 -26.7668645244 -26.7668645244 -26.7668645244    47[7-(6,7),7-(6,7)]
    43-0.344051317099-0.344051317099-0.344051317099    47[7-(6,7),7-(6,7),47-(7,7)]
    44  1.33962093777  1.33962093777  1.33962093777    47[7-(6,7),7-(6,7),47-(7,7)]
    45  0.35212118142  0.35212118142  0.35212118142    47[7-(6,7),7-(6,7)]
    46 -20.2858620986 -20.2858620986 -20.2858620986    47[7-(6,7),7-(6,7)]
    47 -21.6557174699 -21.6557174699 -21.6557174699    47[7-(6,7),7-(6,7)]
    48 -23.2325415654 -23.2325415654 -23.2325415654    47[7-(6,7),7-(6,7)]
    49  17.0413863743  17.0413863743  17.0413863743    47[7-(6,7),7-(6,7)]
    50  17.1399693116  17.1399693116  17.1399693116    47[7-(6,7),7-(6,7)]
    51  20.0756878005  20.0756878005  20.0756878005    47[7-(6,7),7-(6,7)]
    52  6.70111040576  6.70111040576  6.70111040576    47[7-(6,7),7-(6,7)]
    53  9.43931744208  9.43931744208  9.43931744208    47[7-(6,7),7-(6,7)]
    54  8.28665706691  8.28665706691  8.28665706691    47[7-(6,7),7-(6,7)]
    55  7.67943454893  7.67943454893  7.67943454893    47[7-(6,7),7-(6,7)]
    56  9.40425147634  9.40425147634  9.40425147634    47[7-(6,7),7-(6,7)]
    57  6.47160750175  6.47160750175  6.47160750175    47[7-(6,7),7-(6,7)]
    58  21.0855569741  21.0855569741  21.0855569741    47[7-(6,7),7-(6,7)]
    59  23.1899643459  23.1899643459  23.1899643459    47[7-(6,7),7-(6,7)]
    60 -15.4363147482 -15.4363147482 -15.4363147482    47[7-(6,7),7-(6,7)]
    61 -18.1995374379 -18.1995374379 -18.1995374379    47[7-(6,7),7-(6,7)]
    62  25.5991114313  25.5991114313  25.5991114313    47[7-(6,7),7-(6,7),47-(7,7)]
    63 -18.7249173689 -18.7249173689 -18.7249173689    47[7-(6,7),7-(6,7),47-(7,7)]
    64  -1.0351735981  -1.0351735981  -1.0351735981    47[7-(6,7),7-(6,7),47-(7,7)]
    65 -2.56231701475 -2.56231701475 -2.56231701475    47[7-(6,7),7-(6,7),47-(7,7)]
    66 -4.03957820545 -4.03957820545 -4.03957820545    47[7-(6,7),7-(6,7)]
    67  16.8649010198  16.8649010198  16.8649010198    47[7-(6,7),7-(6,7),47-(7,7)]
    68  14.1089295641  14.1089295641  14.1089295641    47[7-(6,7),7-(6,7),47-(7,7)]
    69  15.6159216919  15.6159216919  15.6159216919    47[7-(6,7),7-(6,7)]
    70  9.37935657561  9.37935657561  9.37935657561    47[7-(6,7),7-(6,7),47-(7,7)]
    71  9.92693139896  9.92693139896  9.92693139896    47[7-(6,7),7-(6,7),47-(7,7)]
    72  6.65590588436  6.65590588436  6.65590588436    47[7-(6,7),7-(6,7)]
    73  31.4101382489  31.4101382489  31.4101382489    47[7-(6,7),7-(6,7),47-(7,7)]
    74  30.0866332446  30.0866332446  30.0866332446    47[7-(6,7),7-(6,7),47-(7,7)]
    75  33.1672845329  33.1672845329  33.1672845329    47[7-(6,7),7-(6,7)]
    76 -14.1921784105 -14.1921784105 -14.1921784105    47[7-(6,7),7-(6,7)]
    77 -11.3223305282 -11.3223305282 -11.3223305282    47[7-(6,7),7-(6,7)]
    78  -14.111693487  -14.111693487  -14.111693487    47[7-(6,7),7-(6,7)]
    79 -7.37446407473 -7.37446407473 -7.37446407473    47[7-(6,7),7-(6,7)]
    80 -8.58002536909 -8.58002536909 -8.58002536909    47[7-(6,7),7-(6,7)]
    81 -7.41396259051 -7.41396259051 -7.41396259051    47[7-(6,7),7-(6,7)]
    82  -6.9458339557  -6.9458339557  -6.9458339557    47[7-(6,7),7-(6,7)]
    83 -5.49926476979 -5.49926476979 -5.49926476979    47[7-(6,7),7-(6,7)]
    84  33.6550930193  33.6550930193  33.6550930193    47[7-(6,7),7-(6,7)]
    85 -16.0874989328 -16.0874989328 -16.0874989328    47[7-(6,7),7-(6,7)]
    86 -13.7664039638 -13.7664039638 -13.7664039638    47[7-(6,7),7-(6,7)]
    87 -12.9890001869 -12.9890001869 -12.9890001869    47[7-(6,7),7-(6,7)]
    88  3.69114221557  3.69114221557  3.69114221557    47[7-(6,7),7-(6,7)]
    89  42.9026200063  42.9026200063  42.9026200063    47[7-(6,7),7-(6,7)]
    90  6.22339214041  6.22339214041  6.22339214041    47[7-(6,7),7-(6,7)]
    91 -2.88794172995 -2.88794172995 -2.88794172995    47[7-(6,7),7-(6,7)]
    92  2.97151959844  2.97151959844  2.97151959844    47[7-(6,7),7-(6,7),47-(7,7)]
    93-0.853870844995-0.853870844995-0.853870844995    47[7-(6,7),7-(6,7),47-(7,7)]
    94  -11.958464922  -11.958464922  -11.958464922    47[7-(6,7),7-(6,7),47-(7,7)]
    95 -10.3168558736 -10.3168558736 -10.3168558736    47[7-(6,7),7-(6,7),47-(7,7)]
    96 -10.3367548997 -10.3367548997 -10.3367548997    47[7-(6,7),7-(6,7)]
    97  6.88868396771  6.88868396771  6.88868396771    47[7-(6,7),7-(6,7),47-(7,7)]
    98  9.67904221803  9.67904221803  9.67904221803    47[7-(6,7),7-(6,7),47-(7,7)]
    99  6.76062133429  6.76062133429  6.76062133429    47[7-(6,7),7-(6,7)]
   100 -25.0054590619 -25.0054590619 -25.0054590619    47[7-(6,7),7-(6,7),47-(7,7)]
   101 -26.6614191993 -26.6614191993 -26.6614191993    47[7-(6,7),7-(6,7),47-(7,7)]
   102 -23.7323774238 -23.7323774238 -23.7323774238    47[7-(6,7),7-(6,7)]
   103  -5.7028752016  -5.7028752016  -5.7028752016    47[7-(6,7),7-(6,7),47-(7,7)]
   104  -5.6031632471  -5.6031632471  -5.6031632471    47[7-(6,7),7-(6,7),47-(7,7)]
   105 -8.68177331005 -8.68177331005 -8.68177331005    47[7-(6,7),7-(6,7)]
   106 -6.13753513531 -6.13753513531 -6.13753513531    47[7-(6,7),7-(6,7)]
   107 -9.05386014653 -9.05386014653 -9.05386014653    47[7-(6,7),7-(6,7)]
   108 -7.65598474317 -7.65598474317 -7.65598474317    47[7-(6,7),7-(6,7)]
   109   27.094116904   27.094116904   27.094116904    47[7-(6,7),7-(6,7)]
   110  29.7918138606  29.7918138606  29.7918138606    47[7-(6,7),7-(6,7)]
   111  28.5519529382  28.5519529382  28.5519529382    47[7-(6,7),7-(6,7)]
   112  32.3160693461  32.3160693461  32.3160693461    47[7-(6,7),7-(6,7)]
   113  30.7729345038  30.7729345038  30.7729345038    47[7-(6,7),7-(6,7)]
   114  30.9252511312  30.9252511312  30.9252511312    47[7-(6,7),7-(6,7)]
   115 -1.58956388398 -1.58956388398 -1.58956388398    47[7-(6,7),7-(6,7)]
   116 -2.29730581394 -2.29730581394 -2.29730581394    47[7-(6,7),7-(6,7)]
   117 -4.28390002913 -4.28390002913 -4.28390002913    47[7-(6,7),7-(6,7)]
   118  21.0166370705  21.0166370705  21.0166370705    47[7-(6,7),7-(6,7)]
   119 -14.1529892233 -14.1529892233 -14.1529892233    47[7-(6,7),7-(6,7)]
   120 -16.8468541034 -16.8468541034 -16.8468541034    47[7-(6,7),7-(6,7)]
   121  23.6184333301  23.6184333301  23.6184333301    47[7-(6,7),7-(6,7)]
   122   20.840716784   20.840716784   20.840716784    47[7-(6,7),7-(6,7),47-(7,7)]
   123  3.96920347377  3.96920347377  3.96920347377    47[7-(6,7),7-(6,7),47-(7,7)]
   124  9.58965914264  9.58965914264  9.58965914264    47[7-(6,7),7-(6,7),47-(7,7)]
   125  6.74135634433  6.74135634433  6.74135634433    47[7-(6,7),7-(6,7),47-(7,7)]
   126 -36.0351756072 -36.0351756072 -36.0351756072    47[7-(6,7),7-(6,7)]
   127 -4.49512576956 -4.49512576956 -4.49512576956    47[7-(6,7),7-(6,7),47-(7,7)]
   128 -2.79261568035 -2.79261568035 -2.79261568035    47[7-(6,7),7-(6,7),47-(7,7)]
   129  36.1822941077  36.1822941077  36.1822941077    47[7-(6,7),7-(6,7)]
   130 -1.36583523323 -1.36583523323 -1.36583523323    47[7-(6,7),7-(6,7),47-(7,7)]
   131 -3.10346466057 -3.10346466057 -3.10346466057    47[7-(6,7),7-(6,7),47-(7,7)]
   132 -1.83943806996 -1.83943806996 -1.83943806996    47[7-(6,7),7-(6,7)]
   133 -26.0512258194 -26.0512258194 -26.0512258194    47[7-(6,7),7-(6,7),47-(7,7)]
   134 -23.1437605148 -23.1437605148 -23.1437605148    47[7-(6,7),7-(6,7),47-(7,7)]
   135 -24.1333014964 -24.1333014964 -24.1333014964    47[7-(6,7),7-(6,7)]
   136 -3.88140464772 -3.88140464772 -3.88140464772    47[7-(6,7),7-(6,7)]
   137 -5.20478289017 -5.20478289017 -5.20478289017    47[7-(6,7),7-(6,7)]
   138 -5.39011943022 -5.39011943022 -5.39011943022    47[7-(6,7),7-(6,7)]
   139 -6.60352254992 -6.60352254992 -6.60352254992    47[7-(6,7),7-(6,7)]
   140 -7.99707527493 -7.99707527493 -7.99707527493    47[7-(6,7),7-(6,7)]
   141 -4.98755864213 -4.98755864213 -4.98755864213    47[7-(6,7),7-(6,7)]
   142 -14.7435147096 -14.7435147096 -14.7435147096    47[7-(6,7),7-(6,7)]
   143  -11.908742017  -11.908742017  -11.908742017    47[7-(6,7),7-(6,7)]
   144 -14.6543431786 -14.6543431786 -14.6543431786    47[7-(6,7),7-(6,7)]
   145  29.2821076407  29.2821076407  29.2821076407    47[7-(6,7),7-(6,7)]
   146   29.393571529   29.393571529   29.393571529    47[7-(6,7),7-(6,7)]
   147  27.6701179928  27.6701179928  27.6701179928    47[7-(6,7),7-(6,7)]
   148 0.303387962979 0.303387962979 0.303387962979    47[7-(6,7),7-(6,7)]
   149  2.29128847794  2.29128847794  2.29128847794    47[7-(6,7),7-(6,7)]
   150   3.0381021298   3.0381021298   3.0381021298    47[7-(6,7),7-(6,7)]
   151  -2.5306885272  -2.5306885272  -2.5306885272    47[7-(6,7),7-(6,7)]
   152 -37.6348711688 -37.6348711688 -37.6348711688    47[7-(6,7),7-(6,7),47-(7,7)]
   153  23.4605396551  23.4605396551  23.4605396551    47[7-(6,7),7-(6,7),47-(7,7)]
   154  15.1804560224  15.1804560224  15.1804560224    47[7-(6,7),7-(6,7),47-(7,7)]
   155   17.914293189   17.914293189   17.914293189    47[7-(6,7),7-(6,7),47-(7,7)]
   156  16.6233853573  16.6233853573  16.6233853573    47[7-(6,7),7-(6,7)]
   157 -7.48198257291 -7.48198257291 -7.48198257291    47[7-(6,7),7-(6,7),47-(7,7)]
   158 -9.21887945682 -9.21887945682 -9.21887945682    47[7-(6,7),7-(6,7),47-(7,7)]
   159 -9.06862685885 -9.06862685885 -9.06862685885    47[7-(6,7),7-(6,7)]
   160  28.7684143645  28.7684143645  28.7684143645    47[7-(6,7),7-(6,7),47-(7,7)]
   161  31.6144291059  31.6144291059  31.6144291059    47[7-(6,7),7-(6,7),47-(7,7)]
   162  30.6923862544  30.6923862544  30.6923862544    47[7-(6,7),7-(6,7)]
   163   4.2695730471   4.2695730471   4.2695730471    47[7-(6,7),7-(6,7),47-(7,7)]
   164  2.58590079223  2.58590079223  2.58590079223    47[7-(6,7),7-(6,7),47-(7,7)]
   165  3.57340054858  3.57340054858  3.57340054858    47[7-(6,7),7-(6,7)]
   166  24.2113838286  24.2113838286  24.2113838286    47[7-(6,7),7-(6,7)]
   167  25.5812391999  25.5812391999  25.5812391999    47[7-(6,7),7-(6,7)]
   168  27.1580632954  27.1580632954  27.1580632954    47[7-(6,7),7-(6,7)]
   169 -13.1158646443 -13.1158646443 -13.1158646443    47[7-(6,7),7-(6,7)]
   170 -13.2144475816 -13.2144475816 -13.2144475816    47[7-(6,7),7-(6,7)]
   171 -16.1501660705 -16.1501660705 -16.1501660705    47[7-(6,7),7-(6,7)]
   172 -2.77558867576 -2.77558867576 -2.77558867576    47[7-(6,7),7-(6,7)]
   173 -5.51379571208 -5.51379571208 -5.51379571208    47[7-(6,7),7-(6,7)]
   174 -4.36113533691 -4.36113533691 -4.36113533691    47[7-(6,7),7-(6,7)]
   175 -3.75391281893 -3.75391281893 -3.75391281893    47[7-(6,7),7-(6,7)]
   176 -5.47872974634 -5.47872974634 -5.47872974634    47[7-(6,7),7-(6,7)]
   177 -2.54608577175 -2.54608577175 -2.54608577175    47[7-(6,7),7-(6,7)]
   178 -17.1600352441 -17.1600352441 -17.1600352441    47[7-(6,7),7-(6,7)]
   179 -19.2644426159 -19.2644426159 -19.2644426159    47[7-(6,7),7-(6,7)]
   180  19.3618364782  19.3618364782  19.3618364782    47[7-(6,7),7-(6,7)]
   181  22.1250591679  22.1250591679  22.1250591679    47[7-(6,7),7-(6,7)]
   182 -21.6735897013 -21.6735897013 -21.6735897013    47[7-(6,7),7-(6,7),47-(7,7)]
   183  22.6504390989  22.6504390989  22.6504390989    47[7-(6,7),7-(6,7),47-(7,7)]
   184   4.9606953281   4.9606953281   4.9606953281    47[7-(6,7),7-(6,7),47-(7,7)]
   185  6.48783874475  6.48783874475  6.48783874475    47[7-(6,7),7-(6,7),47-(7,7)]
   186  7.96509993545  7.96509993545  7.96509993545    47[7-(6,7),7-(6,7)]
   187 -12.9393792898 -12.9393792898 -12.9393792898    47[7-(6,7),7-(6,7),47-(7,7)]
   188 -10.1834078341 -10.1834078341 -10.1834078341    47[7-(6,7),7-(6,7),47-(7,7)]
   189 -11.6903999619 -11.6903999619 -11.6903999619    47[7-(6,7),7-(6,7)]
   190 -5.45383484561 -5.45383484561 -5.45383484561    47[7-(6,7),7-(6,7),47-(7,7)]
   191 -6.00140966896 -6.00140966896 -6.00140966896    47[7-(6,7),7-(6,7),47-(7,7)]
   192 -2.73038415436 -2.73038415436 -2.73038415436    47[7-(6,7),7-(6,7)]
   193 -27.4846165189 -27.4846165189 -27.4846165189    47[7-(6,7),7-(6,7),47-(7,7)]
   194 -26.1611115146 -26.1611115146 -26.1611115146    47[7-(6,7),7-(6,7),47-(7,7)]
   195 -29.2417628029 -29.2417628029 -29.2417628029    47[7-(6,7),7-(6,7)]
   196  18.1177001405  18.1177001405  18.1177001405    47[7-(6,7),7-(6,7)]
   197  15.2478522582  15.2478522582  15.2478522582    47[7-(6,7),7-(6,7)]
   198   18.037215217   18.037215217   18.037215217    47[7-(6,7),7-(6,7)]
   199  11.2999858047  11.2999858047  11.2999858047    47[7-(6,7),7-(6,7)]
   200  12.5055470991  12.5055470991  12.5055470991    47[7-(6,7),7-(6,7)]
   201  11.3394843205  11.3394843205  11.3394843205    47[7-(6,7),7-(6,7)]
   202  10.8713556857  10.8713556857  10.8713556857    47[7-(6,7),7-(6,7)]
   203  9.42478649979  9.42478649979  9.42478649979    47[7-(6,7),7-(6,7)]
   204 -29.7295712893 -29.7295712893 -29.7295712893    47[7-(6,7),7-(6,7)]
   205  20.0130206628  20.0130206628  20.0130206628    47[7-(6,7),7-(6,7)]
   206  17.6919256938  17.6919256938  17.6919256938    47[7-(6,7),7-(6,7)]
   207  16.9145219169  16.9145219169  16.9145219169    47[7-(6,7),7-(6,7)]
   208 0.234379514426 0.234379514426 0.234379514426    47[7-(6,7),7-(6,7)]
   209 -38.9770982763 -38.9770982763 -38.9770982763    47[7-(6,7),7-(6,7)]
   210 -2.29787041041 -2.29787041041 -2.29787041041    47[7-(6,7),7-(6,7)]
   211  6.81346345995  6.81346345995  6.81346345995    47[7-(6,7),7-(6,7)]
   212  0.95400213156  0.95400213156  0.95400213156    47[7-(6,7),7-(6,7),47-(7,7)]
   213    4.779392575    4.779392575    4.779392575    47[7-(6,7),7-(6,7),47-(7,7)]
   214   15.883986652   15.883986652   15.883986652    47[7-(6,7),7-(6,7),47-(7,7)]
   215  14.2423776036  14.2423776036  14.2423776036    47[7-(6,7),7-(6,7),47-(7,7)]
   216  14.2622766297  14.2622766297  14.2622766297    47[7-(6,7),7-(6,7)]
   217 -2.96316223771 -2.96316223771 -2.96316223771    47[7-(6,7),7-(6,7),47-(7,7)]
   218 -5.75352048803 -5.75352048803 -5.75352048803    47[7-(6,7),7-(6,7),47-(7,7)]
   219 -2.83509960429 -2.83509960429 -2.83509960429    47[7-(6,7),7-(6,7)]
   220  28.9309807919  28.9309807919  28.9309807919    47[7-(6,7),7-(6,7),47-(7,7)]
   221  30.5869409293  30.5869409293  30.5869409293    47[7-(6,7),7-(6,7),47-(7,7)]
   222  27.6578991538  27.6578991538  27.6578991538    47[7-(6,7),7-(6,7)]
   223   9.6283969316   9.6283969316   9.6283969316    47[7-(6,7),7-(6,7),47-(7,7)]
   224   9.5286849771   9.5286849771   9.5286849771    47[7-(6,7),7-(6,7),47-(7,7)]
   225    12.60729504    12.60729504    12.60729504    47[7-(6,7),7-(6,7)]
   226  10.0630568653  10.0630568653  10.0630568653    47[7-(6,7),7-(6,7)]
   227  12.9793818765  12.9793818765  12.9793818765    47[7-(6,7),7-(6,7)]
   228  11.5815064732  11.5815064732  11.5815064732    47[7-(6,7),7-(6,7)]
   229  -23.168595174  -23.168595174  -23.168595174    47[7-(6,7),7-(6,7)]
   230 -25.8662921306 -25.8662921306 -25.8662921306    47[7-(6,7),7-(6,7)]
   231 -24.6264312082 -24.6264312082 -24.6264312082    47[7-(6,7),7-(6,7)]
   232 -28.3905476161 -28.3905476161 -28.3905476161    47[7-(6,7),7-(6,7)]
   233 -26.8474127738 -26.8474127738 -26.8474127738    47[7-(6,7),7-(6,7)]
   234 -26.9997294012 -26.9997294012 -26.9997294012    47[7-(6,7),7-(6,7)]
   235  5.51508561398  5.51508561398  5.51508561398    47[7-(6,7),7-(6,7)]
   236  6.22282754394  6.22282754394  6.22282754394    47[7-(6,7),7-(6,7)]
   237  8.20942175913  8.20942175913  8.20942175913    47[7-(6,7),7-(6,7)]
   238 -17.0911153405 -17.0911153405 -17.0911153405    47[7-(6,7),7-(6,7)]
   239  18.0785109533  18.0785109533  18.0785109533    47[7-(6,7),7-(6,7)]
   240  20.7723758334  20.7723758334  20.7723758334    47[7-(6,7),7-(6,7)]
   241  26.9363065178  26.9363065178  26.9363065178    7[6-(6,6),7-(6,47),47-(7)]
   242  28.1072385348  28.1072385348  28.1072385348    7[6-(6,6),7-(6,47),47-(7,47)]
   243  4.63362407853  4.63362407853  4.63362407853    7[6-(6,6),7-(6,47),47-(7,47)]
   244  4.96628078468  4.96628078468  4.96628078468    7[6-(6,6),7-(6,47),47-(7,47)]
   245 -20.3350858128 -20.3350858128 -20.3350858128    7[6-(6,6),7-(6,47),47-(7,47)]
   246 -20.6133382819 -20.6133382819 -20.6133382819    7[6-(6,6),7-(6,47),47-(7)]
   247 -3.91600833271 -3.91600833271 -3.91600833271    7[6-(6,6),7-(6,47),47-(7,47)]
   248 -2.78881946799 -2.78881946799 -2.78881946799    7[6-(6,6),7-(6,47),47-(7,47)]
   249 -2.75342582363 -2.75342582363 -2.75342582363    7[6-(6,6),7-(6,47),47-(7,47)]
   250 -3.85314846981 -3.85314846981 -3.85314846981    7[6-(6,6),7-(6,47),47-(7)]
   251 -11.6095020196 -11.6095020196 -11.6095020196    7[6-(6,6),7-(6,47),47-(7)]
   252 -12.0385842586 -12.0385842586 -12.0385842586    7[6-(6,6),7-(6,47),47-(7,47)]
   253  9.25486926708  9.25486926708  9.25486926708    7[6-(6,6),7-(6,47),47-(7,47)]
   254  8.53926757428  8.53926757428  8.53926757428    7[6-(6,6),7-(6,47),47-(7,47)]
   255  13.2761693874  13.2761693874  13.2761693874    7[6-(6,6),7-(6,47),47-(7,47)]
   256  13.8623828889  13.8623828889  13.8623828889    7[6-(6,6),7-(6,47),47-(7)]
   257 -31.2464924946 -31.2464924946 -31.2464924946    7[6-(6,6),7-(6,47),47-(7)]
   258 -30.0859769411 -30.0859769411 -30.0859769411    7[6-(6,6),7-(6,47),47-(7,47)]
   259  5.86503085348  5.86503085348  5.86503085348    7[6-(6,6),7-(6,47),47-(7,47)]
   260  6.66370155399  6.66370155399  6.66370155399    7[6-(6,6),7-(6,47),47-(7,47)]
   261   8.3513886702   8.3513886702   8.3513886702    7[6-(6,6),7-(6,47),47-(7,47)]
   262  7.06051726009  7.06051726009  7.06051726009    7[6-(6,6),7-(6,47),47-(7)]
   263  4.85280449487  4.85280449487  4.85280449487    7[6-(6,6),7-(6,47),47-(7)]
   264  4.76036391387  4.76036391387  4.76036391387    7[6-(6,6),7-(6,47),47-(7,47)]
   265  29.2114827397  29.2114827397  29.2114827397    7[6-(6,6),7-(6,47),47-(7,47)]
   266  28.0493233819  28.0493233819  28.0493233819    7[6-(6,6),7-(6,47),47-(7,47)]
   267  25.7773441701  25.7773441701  25.7773441701    7[6-(6,6),7-(6,47),47-(7,47)]
   268  26.1053075728  26.1053075728  26.1053075728    7[6-(6,6),7-(6,47),47-(7)]
   269   29.931770893   29.931770893   29.931770893    7[6-(6,6),7-(6,47),47-(7)]
   270  30.6619681281  30.6619681281  30.6619681281    7[6-(6,6),7-(6,47),47-(7,47)]
   271  7.56473173226  7.56473173226  7.56473173226    7[6-(6,6),7-(6,47),47-(7)]
   272  8.18506236116  8.18506236116  8.18506236116    7[6-(6,6),7-(6,47),47-(7)]
   273  9.70204481632  9.70204481632  9.70204481632    7[6-(6,6),7-(6,47),47-(7)]
   274   9.8334224274   9.8334224274   9.8334224274    7[6-(6,6),7-(6,47),47-(7)]
   275  8.44614592054  8.44614592054  8.44614592054    7[6-(6,6),7-(6,47),47-(7)]
   276  7.72512050654  7.72512050654  7.72512050654    7[6-(6,6),7-(6,47),47-(7)]
   277  12.3333442104  12.3333442104  12.3333442104    7[6-(6,6),7-(6,47),47-(7)]
   278   12.813269714   12.813269714   12.813269714    7[6-(6,6),7-(6,47),47-(7)]
   279  11.0097224619  11.0097224619  11.0097224619    7[6-(6,6),7-(6,47),47-(7)]
   280  9.74295548382  9.74295548382  9.74295548382    7[6-(6,6),7-(6,47),47-(7)]
   281  7.99553862558  7.99553862558  7.99553862558    7[6-(6,6),7-(6,47),47-(7)]
   282  8.66239840824  8.66239840824  8.66239840824    7[6-(6,6),7-(6,47),47-(7)]
   283  16.9900224161  16.9900224161  16.9900224161    7[6-(6,6),7-(6,47),47-(7)]
   284  15.8464342596  15.8464342596  15.8464342596    7[6-(6,6),7-(6,47),47-(7)]
   285  15.6982419439  15.6982419439  15.6982419439    7[6-(6,6),7-(6,47),47-(7)]
   286  16.7724176071  16.7724176071  16.7724176071    7[6-(6,6),7-(6,47),47-(7)]
   287   20.312290824   20.312290824   20.312290824    7[6-(6,6),7-(6,47),47-(7)]
   288  20.3300233761  20.3300233761  20.3300233761    7[6-(6,6),7-(6,47),47-(7)]
   289 -25.9881782484 -25.9881782484 -25.9881782484    7[6-(6,6),7-(6,47),47-(7)]
   290 -26.1642829493 -26.1642829493 -26.1642829493    7[6-(6,6),7-(6,47),47-(7)]
   291 -24.4573386024 -24.4573386024 -24.4573386024    7[6-(6,6),7-(6,47),47-(7)]
   292  -23.716511276  -23.716511276  -23.716511276    7[6-(6,6),7-(6,47),47-(7)]
   293  -23.507241078  -23.507241078  -23.507241078    7[6-(6,6),7-(6,47),47-(7)]
   294 -24.2798511824 -24.2798511824 -24.2798511824    7[6-(6,6),7-(6,47),47-(7)]
   295  4.13382897238  4.13382897238  4.13382897238    7[6-(6,6),7-(6,47),47-(7)]
   296  3.39600255067  3.39600255067  3.39600255067    7[6-(6,6),7-(6,47),47-(7)]
   297 0.048306888774 0.048306888774 0.048306888774    7[6-(6,6),7-(6,47),47-(7)]
   298-0.323877848365-0.323877848365-0.323877848365    7[6-(6,6),7-(6,47),47-(7)]
   299  2.28327622981  2.28327622981  2.28327622981    7[6-(6,6),7-(6,47),47-(7)]
   300  3.36542380204  3.36542380204  3.36542380204    7[6-(6,6),7-(6,47),47-(7)]
   301  4.57777133142  4.57777133142  4.57777133142    7[6-(6,6),7-(6,47),47-(7)]
   302  3.51518127035  3.51518127035  3.51518127035    7[6-(6,6),7-(6,47),47-(7,47)]
   303 -20.6609943813 -20.6609943813 -20.6609943813    7[6-(6,6),7-(6,47),47-(7,47)]
   304 -20.4440904415 -20.4440904415 -20.4440904415    7[6-(6,6),7-(6,47),47-(7,47)]
   305 0.668053860917 0.668053860917 0.668053860917    7[6-(6,6),7-(6,47),47-(7,47)]
   306  -37.312277426  -37.312277426  -37.312277426    7[6-(6,6),7-(6,47),47-(7)]
   307 -12.2008618467 -12.2008618467 -12.2008618467    7[6-(6,6),7-(6,47),47-(7,47)]
   308 -13.2464017011 -13.2464017011 -13.2464017011    7[6-(6,6),7-(6,47),47-(7,47)]
   309 -14.9132053772 -14.9132053772 -14.9132053772    7[6-(6,6),7-(6,47),47-(7,47)]
   310 -14.3881661493 -14.3881661493 -14.3881661493    7[6-(6,6),7-(6,47),47-(7)]
   311  -2.9230633263  -2.9230633263  -2.9230633263    7[6-(6,6),7-(6,47),47-(7)]
   312 -1.87062229754 -1.87062229754 -1.87062229754    7[6-(6,6),7-(6,47),47-(7,47)]
   313  11.4031191107  11.4031191107  11.4031191107    7[6-(6,6),7-(6,47),47-(7,47)]
   314  12.1265716699  12.1265716699  12.1265716699    7[6-(6,6),7-(6,47),47-(7,47)]
   315  9.63658781188  9.63658781188  9.63658781188    7[6-(6,6),7-(6,47),47-(7,47)]
   316  8.46312950582  8.46312950582  8.46312950582    7[6-(6,6),7-(6,47),47-(7)]
   317  11.9391187674  11.9391187674  11.9391187674    7[6-(6,6),7-(6,47),47-(7)]
   318  11.3532866323  11.3532866323  11.3532866323    7[6-(6,6),7-(6,47),47-(7,47)]
   319 -25.2619044572 -25.2619044572 -25.2619044572    7[6-(6,6),7-(6,47),47-(7,47)]
   320 -26.5002236745 -26.5002236745 -26.5002236745    7[6-(6,6),7-(6,47),47-(7,47)]
   321 -25.9001683305 -25.9001683305 -25.9001683305    7[6-(6,6),7-(6,47),47-(7,47)]
   322 -24.7992878865 -24.7992878865 -24.7992878865    7[6-(6,6),7-(6,47),47-(7)]
   323 -25.0457559485 -25.0457559485 -25.0457559485    7[6-(6,6),7-(6,47),47-(7)]
   324 -24.3911933355 -24.3911933355 -24.3911933355    7[6-(6,6),7-(6,47),47-(7,47)]
   325  0.52044844354  0.52044844354  0.52044844354    7[6-(6,6),7-(6,47),47-(7,47)]
   326   1.1346173287   1.1346173287   1.1346173287    7[6-(6,6),7-(6,47),47-(7,47)]
   327  1.99972128695  1.99972128695  1.99972128695    7[6-(6,6),7-(6,47),47-(7,47)]
   328  1.69059996353  1.69059996353  1.69059996353    7[6-(6,6),7-(6,47),47-(7)]
   329-0.772952954792-0.772952954792-0.772952954792    7[6-(6,6),7-(6,47),47-(7)]
   330 -1.03209820767 -1.03209820767 -1.03209820767    7[6-(6,6),7-(6,47),47-(7,47)]
   331 -19.2505729324 -19.2505729324 -19.2505729324    7[6-(6,6),7-(6,47),47-(7)]
   332 -19.8677632148 -19.8677632148 -19.8677632148    7[6-(6,6),7-(6,47),47-(7)]
   333 -23.1825940686 -23.1825940686 -23.1825940686    7[6-(6,6),7-(6,47),47-(7)]
   334 -23.8556814593 -23.8556814593 -23.8556814593    7[6-(6,6),7-(6,47),47-(7)]
   335 -22.3773349025 -22.3773349025 -22.3773349025    7[6-(6,6),7-(6,47),47-(7)]
   336 -21.1271610952 -21.1271610952 -21.1271610952    7[6-(6,6),7-(6,47),47-(7)]
   337  15.2647214934  15.2647214934  15.2647214934    7[6-(6,6),7-(6,47),47-(7)]
   338  15.3798916607  15.3798916607  15.3798916607    7[6-(6,6),7-(6,47),47-(7)]
   339  18.8745155289  18.8745155289  18.8745155289    7[6-(6,6),7-(6,47),47-(7)]
   340  20.1035983484  20.1035983484  20.1035983484    7[6-(6,6),7-(6,47),47-(7)]
   341  20.0358949019  20.0358949019  20.0358949019    7[6-(6,6),7-(6,47),47-(7)]
   342  18.8273253397  18.8273253397  18.8273253397    7[6-(6,6),7-(6,47),47-(7)]
   343   7.4629862199   7.4629862199   7.4629862199    7[6-(6,6),7-(6,47),47-(7)]
   344  8.59872351005  8.59872351005  8.59872351005    7[6-(6,6),7-(6,47),47-(7)]
   345  10.4317117488  10.4317117488  10.4317117488    7[6-(6,6),7-(6,47),47-(7)]
   346  9.99188608824  9.99188608824  9.99188608824    7[6-(6,6),7-(6,47),47-(7)]
   347  6.61217054528  6.61217054528  6.61217054528    7[6-(6,6),7-(6,47),47-(7)]
   348  5.96950903018  5.96950903018  5.96950903018    7[6-(6,6),7-(6,47),47-(7)]
   349  9.13646697676  9.13646697676  9.13646697676    7[6-(6,6),7-(6,47),47-(7)]
   350  9.94221116057  9.94221116057  9.94221116057    7[6-(6,6),7-(6,47),47-(7)]
   351  8.68276619676  8.68276619676  8.68276619676    7[6-(6,6),7-(6,47),47-(7)]
   352  7.51485173982  7.51485173982  7.51485173982    7[6-(6,6),7-(6,47),47-(7)]
   353  5.30989131062  5.30989131062  5.30989131062    7[6-(6,6),7-(6,47),47-(7)]
   354  5.89722096866  5.89722096866  5.89722096866    7[6-(6,6),7-(6,47),47-(7)]
   355   21.570607763   21.570607763   21.570607763    7[6-(6,6),7-(6,47),47-(7)]
   356  22.3351271304  22.3351271304  22.3351271304    7[6-(6,6),7-(6,47),47-(7)]
   357   -13.91197842   -13.91197842   -13.91197842    7[6-(6,6),7-(6,47),47-(7)]
   358 -14.1725735122 -14.1725735122 -14.1725735122    7[6-(6,6),7-(6,47),47-(7)]
   359 -20.8872123302 -20.8872123302 -20.8872123302    7[6-(6,6),7-(6,47),47-(7)]
   360 -21.3507116325 -21.3507116325 -21.3507116325    7[6-(6,6),7-(6,47),47-(7)]
   361  27.1305351796  27.1305351796  27.1305351796    7[6-(6,6),7-(6,47),47-(7)]
   362   26.519309897   26.519309897   26.519309897    7[6-(6,6),7-(6,47),47-(7,47)]
   363 -20.2002632081 -20.2002632081 -20.2002632081    7[6-(6,6),7-(6,47),47-(7,47)]
   364 -20.8935936367 -20.8935936367 -20.8935936367    7[6-(6,6),7-(6,47),47-(7,47)]
   365 -18.4086594848 -18.4086594848 -18.4086594848    7[6-(6,6),7-(6,47),47-(7,47)]
   366 -17.7042296819 -17.7042296819 -17.7042296819    7[6-(6,6),7-(6,47),47-(7)]
   367-0.0365536558932-0.0365536558932-0.0365536558932    7[6-(6,6),7-(6,47),47-(7,47)]
   368-0.702348121759-0.702348121759-0.702348121759    7[6-(6,6),7-(6,47),47-(7,47)]
   369 -4.29705294069 -4.29705294069 -4.29705294069    7[6-(6,6),7-(6,47),47-(7,47)]
   370 -4.95706346532 -4.95706346532 -4.95706346532    7[6-(6,6),7-(6,47),47-(7)]
   371  38.3290264433  38.3290264433  38.3290264433    7[6-(6,6),7-(6,47),47-(7)]
   372 -7.32654332974 -7.32654332974 -7.32654332974    7[6-(6,6),7-(6,47),47-(7,47)]
   373  15.9019783859  15.9019783859  15.9019783859    7[6-(6,6),7-(6,47),47-(7,47)]
   374  14.8132936119  14.8132936119  14.8132936119    7[6-(6,6),7-(6,47),47-(7,47)]
   375  14.0271727154  14.0271727154  14.0271727154    7[6-(6,6),7-(6,47),47-(7,47)]
   376  13.8788691343  13.8788691343  13.8788691343    7[6-(6,6),7-(6,47),47-(7)]
   377  17.2466194494  17.2466194494  17.2466194494    7[6-(6,6),7-(6,47),47-(7)]
   378  17.7767156443  17.7767156443  17.7767156443    7[6-(6,6),7-(6,47),47-(7,47)]
   379  11.3321146273  11.3321146273  11.3321146273    7[6-(6,6),7-(6,47),47-(7,47)]
   380  11.5536633713  11.5536633713  11.5536633713    7[6-(6,6),7-(6,47),47-(7,47)]
   381  -28.932165291  -28.932165291  -28.932165291    7[6-(6,6),7-(6,47),47-(7,47)]
   382 -28.5832847128 -28.5832847128 -28.5832847128    7[6-(6,6),7-(6,47),47-(7)]
   383  6.36168010037  6.36168010037  6.36168010037    7[6-(6,6),7-(6,47),47-(7)]
   384  7.45595483857  7.45595483857  7.45595483857    7[6-(6,6),7-(6,47),47-(7,47)]
   385  29.6771847258  29.6771847258  29.6771847258    7[6-(6,6),7-(6,47),47-(7,47)]
   386   29.077156702   29.077156702   29.077156702    7[6-(6,6),7-(6,47),47-(7,47)]
   387  31.1148287622  31.1148287622  31.1148287622    7[6-(6,6),7-(6,47),47-(7,47)]
   388  32.4113157707  32.4113157707  32.4113157707    7[6-(6,6),7-(6,47),47-(7)]
   389  33.9626064786  33.9626064786  33.9626064786    7[6-(6,6),7-(6,47),47-(7)]
   390   33.230437181   33.230437181   33.230437181    7[6-(6,6),7-(6,47),47-(7,47)]
   391 -12.4257012037 -12.4257012037 -12.4257012037    7[6-(6,6),7-(6,47),47-(7)]
   392 -11.2782224754 -11.2782224754 -11.2782224754    7[6-(6,6),7-(6,47),47-(7)]
   393 -11.1445004752 -11.1445004752 -11.1445004752    7[6-(6,6),7-(6,47),47-(7)]
   394 -12.2856148067 -12.2856148067 -12.2856148067    7[6-(6,6),7-(6,47),47-(7)]
   395  -15.908903723  -15.908903723  -15.908903723    7[6-(6,6),7-(6,47),47-(7)]
   396  -15.894578823  -15.894578823  -15.894578823    7[6-(6,6),7-(6,47),47-(7)]
   397 -8.19176812698 -8.19176812698 -8.19176812698    7[6-(6,6),7-(6,47),47-(7)]
   398 -8.77946936587 -8.77946936587 -8.77946936587    7[6-(6,6),7-(6,47),47-(7)]
   399 -8.76504319422 -8.76504319422 -8.76504319422    7[6-(6,6),7-(6,47),47-(7)]
   400 -8.34625497659 -8.34625497659 -8.34625497659    7[6-(6,6),7-(6,47),47-(7)]
   401 -6.76670590915 -6.76670590915 -6.76670590915    7[6-(6,6),7-(6,47),47-(7)]
   402 -6.73859357522 -6.73859357522 -6.73859357522    7[6-(6,6),7-(6,47),47-(7)]
   403 -7.84619202503 -7.84619202503 -7.84619202503    7[6-(6,6),7-(6,47),47-(7)]
   404  -7.2517602076  -7.2517602076  -7.2517602076    7[6-(6,6),7-(6,47),47-(7)]
   405  33.8914149246  33.8914149246  33.8914149246    7[6-(6,6),7-(6,47),47-(7)]
   406  34.4950657839  34.4950657839  34.4950657839    7[6-(6,6),7-(6,47),47-(7)]
   407  32.6984600153  32.6984600153  32.6984600153    7[6-(6,6),7-(6,47),47-(7)]
   408   31.652729104   31.652729104   31.652729104    7[6-(6,6),7-(6,47),47-(7)]
   409 -16.6524643038 -16.6524643038 -16.6524643038    7[6-(6,6),7-(6,47),47-(7)]
   410 -15.7101412745 -15.7101412745 -15.7101412745    7[6-(6,6),7-(6,47),47-(7)]
   411 -11.9437344243 -11.9437344243 -11.9437344243    7[6-(6,6),7-(6,47),47-(7)]
   412 -11.5984824004 -11.5984824004 -11.5984824004    7[6-(6,6),7-(6,47),47-(7)]
   413 -14.5396299982 -14.5396299982 -14.5396299982    7[6-(6,6),7-(6,47),47-(7)]
   414 -15.7078084542 -15.7078084542 -15.7078084542    7[6-(6,6),7-(6,47),47-(7)]
   415 -4.75479570615 -4.75479570615 -4.75479570615    7[6-(6,6),7-(6,47),47-(7)]
   416 -5.83489215654 -5.83489215654 -5.83489215654    7[6-(6,6),7-(6,47),47-(7)]
   417  4.23088198672  4.23088198672  4.23088198672    7[6-(6,6),7-(6,47),47-(7)]
   418   4.6956429601   4.6956429601   4.6956429601    7[6-(6,6),7-(6,47),47-(7)]
   419  3.55648895941  3.55648895941  3.55648895941    7[6-(6,6),7-(6,47),47-(7)]
   420  4.10148913517  4.10148913517  4.10148913517    7[6-(6,6),7-(6,47),47-(7)]
   421  0.45810948466  0.45810948466  0.45810948466    7[6-(6,6),7-(6,47),47-(7)]
   422  1.17767672309  1.17767672309  1.17767672309    7[6-(6,6),7-(6,47),47-(7,47)]
   423 -3.67788491963 -3.67788491963 -3.67788491963    7[6-(6,6),7-(6,47),47-(7,47)]
   424 -2.43499384516 -2.43499384516 -2.43499384516    7[6-(6,6),7-(6,47),47-(7,47)]
   425 -1.25828392212 -1.25828392212 -1.25828392212    7[6-(6,6),7-(6,47),47-(7,47)]
   426 -2.50756385104 -2.50756385104 -2.50756385104    7[6-(6,6),7-(6,47),47-(7)]
   427 -12.1548833385 -12.1548833385 -12.1548833385    7[6-(6,6),7-(6,47),47-(7,47)]
   428 -11.4074398624 -11.4074398624 -11.4074398624    7[6-(6,6),7-(6,47),47-(7,47)]
   429 -9.44414507511 -9.44414507511 -9.44414507511    7[6-(6,6),7-(6,47),47-(7,47)]
   430 -9.35881796877 -9.35881796877 -9.35881796877    7[6-(6,6),7-(6,47),47-(7)]
   431 -11.2224249742 -11.2224249742 -11.2224249742    7[6-(6,6),7-(6,47),47-(7)]
   432 -10.5080964114 -10.5080964114 -10.5080964114    7[6-(6,6),7-(6,47),47-(7,47)]
   433  8.68144317692  8.68144317692  8.68144317692    7[6-(6,6),7-(6,47),47-(7,47)]
   434  9.77797881727  9.77797881727  9.77797881727    7[6-(6,6),7-(6,47),47-(7,47)]
   435 -32.7535823311 -32.7535823311 -32.7535823311    7[6-(6,6),7-(6,47),47-(7,47)]
   436 -33.1925235546 -33.1925235546 -33.1925235546    7[6-(6,6),7-(6,47),47-(7)]
   437   5.0851736385   5.0851736385   5.0851736385    7[6-(6,6),7-(6,47),47-(7)]
   438   5.1297608619   5.1297608619   5.1297608619    7[6-(6,6),7-(6,47),47-(7,47)]
   439   10.910178584   10.910178584   10.910178584    7[6-(6,6),7-(6,47),47-(7,47)]
   440 -27.4647523068 -27.4647523068 -27.4647523068    7[6-(6,6),7-(6,47),47-(7,47)]
   441  7.45795244569  7.45795244569  7.45795244569    7[6-(6,6),7-(6,47),47-(7,47)]
   442  6.91908090136  6.91908090136  6.91908090136    7[6-(6,6),7-(6,47),47-(7)]
   443  -22.629198369  -22.629198369  -22.629198369    7[6-(6,6),7-(6,47),47-(7)]
   444 -23.1613510751 -23.1613510751 -23.1613510751    7[6-(6,6),7-(6,47),47-(7,47)]
   445 -3.87068672762 -3.87068672762 -3.87068672762    7[6-(6,6),7-(6,47),47-(7,47)]
   446 -3.81864917644 -3.81864917644 -3.81864917644    7[6-(6,6),7-(6,47),47-(7,47)]
   447 -7.26319649011 -7.26319649011 -7.26319649011    7[6-(6,6),7-(6,47),47-(7,47)]
   448 -8.54084141935 -8.54084141935 -8.54084141935    7[6-(6,6),7-(6,47),47-(7)]
   449 -8.72922172539 -8.72922172539 -8.72922172539    7[6-(6,6),7-(6,47),47-(7)]
   450  -7.5260004456  -7.5260004456  -7.5260004456    7[6-(6,6),7-(6,47),47-(7,47)]
   451 -7.11091782146 -7.11091782146 -7.11091782146    7[6-(6,6),7-(6,47),47-(7)]
   452 -8.25525620316 -8.25525620316 -8.25525620316    7[6-(6,6),7-(6,47),47-(7)]
   453 -10.1868266022 -10.1868266022 -10.1868266022    7[6-(6,6),7-(6,47),47-(7)]
   454 -9.58742205014 -9.58742205014 -9.58742205014    7[6-(6,6),7-(6,47),47-(7)]
   455 -5.87306308396 -5.87306308396 -5.87306308396    7[6-(6,6),7-(6,47),47-(7)]
   456 -5.35823959059 -5.35823959059 -5.35823959059    7[6-(6,6),7-(6,47),47-(7)]
   457  27.9390560058  27.9390560058  27.9390560058    7[6-(6,6),7-(6,47),47-(7)]
   458  29.1218529156  29.1218529156  29.1218529156    7[6-(6,6),7-(6,47),47-(7)]
   459    30.79850336    30.79850336    30.79850336    7[6-(6,6),7-(6,47),47-(7)]
   460  30.3420309838  30.3420309838  30.3420309838    7[6-(6,6),7-(6,47),47-(7)]
   461  26.9473616116  26.9473616116  26.9473616116    7[6-(6,6),7-(6,47),47-(7)]
   462  26.3775394982  26.3775394982  26.3775394982    7[6-(6,6),7-(6,47),47-(7)]
   463  32.2992892061  32.2992892061  32.2992892061    7[6-(6,6),7-(6,47),47-(7)]
   464  31.6970065223  31.6970065223  31.6970065223    7[6-(6,6),7-(6,47),47-(7)]
   465  29.9523609431  29.9523609431  29.9523609431    7[6-(6,6),7-(6,47),47-(7)]
   466  29.9830600865  29.9830600865  29.9830600865    7[6-(6,6),7-(6,47),47-(7)]
   467   31.939823529   31.939823529   31.939823529    7[6-(6,6),7-(6,47),47-(7)]
   468  32.3606254773  32.3606254773  32.3606254773    7[6-(6,6),7-(6,47),47-(7)]
   469-0.199158422797-0.199158422797-0.199158422797    7[6-(6,6),7-(6,47),47-(7)]
   470-0.511841969208-0.511841969208-0.511841969208    7[6-(6,6),7-(6,47),47-(7)]
   471 -3.83074943631 -3.83074943631 -3.83074943631    7[6-(6,6),7-(6,47),47-(7)]
   472 -4.60308859078 -4.60308859078 -4.60308859078    7[6-(6,6),7-(6,47),47-(7)]
   473 -3.65763122423 -3.65763122423 -3.65763122423    7[6-(6,6),7-(6,47),47-(7)]
   474 -2.67473321451 -2.67473321451 -2.67473321451    7[6-(6,6),7-(6,47),47-(7)]
   475  22.6084546166  22.6084546166  22.6084546166    7[6-(6,6),7-(6,47),47-(7)]
   476  23.7152440126  23.7152440126  23.7152440126    7[6-(6,6),7-(6,47),47-(7)]
   477 -14.1691203329 -14.1691203329 -14.1691203329    7[6-(6,6),7-(6,47),47-(7)]
   478 -15.2666611357 -15.2666611357 -15.2666611357    7[6-(6,6),7-(6,47),47-(7)]
   479 -18.2349918748 -18.2349918748 -18.2349918748    7[6-(6,6),7-(6,47),47-(7)]
   480 -18.1613437806 -18.1613437806 -18.1613437806    7[6-(6,6),7-(6,47),47-(7)]
   481 -23.0107847878 -23.0107847878 -23.0107847878    7[6-(6,6),7-(6,47),47-(7)]
   482 -24.1817168048 -24.1817168048 -24.1817168048    7[6-(6,6),7-(6,47),47-(7,47)]
   483-0.708102348525-0.708102348525-0.708102348525    7[6-(6,6),7-(6,47),47-(7,47)]
   484 -1.04075905468 -1.04075905468 -1.04075905468    7[6-(6,6),7-(6,47),47-(7,47)]
   485  24.2606075428  24.2606075428  24.2606075428    7[6-(6,6),7-(6,47),47-(7,47)]
   486  24.5388600119  24.5388600119  24.5388600119    7[6-(6,6),7-(6,47),47-(7)]
   487  7.84153006271  7.84153006271  7.84153006271    7[6-(6,6),7-(6,47),47-(7,47)]
   488  6.71434119799  6.71434119799  6.71434119799    7[6-(6,6),7-(6,47),47-(7,47)]
   489  6.67894755363  6.67894755363  6.67894755363    7[6-(6,6),7-(6,47),47-(7,47)]
   490  7.77867019981  7.77867019981  7.77867019981    7[6-(6,6),7-(6,47),47-(7)]
   491  15.5350237496  15.5350237496  15.5350237496    7[6-(6,6),7-(6,47),47-(7)]
   492  15.9641059886  15.9641059886  15.9641059886    7[6-(6,6),7-(6,47),47-(7,47)]
   493 -5.32934753708 -5.32934753708 -5.32934753708    7[6-(6,6),7-(6,47),47-(7,47)]
   494 -4.61374584428 -4.61374584428 -4.61374584428    7[6-(6,6),7-(6,47),47-(7,47)]
   495 -9.35064765736 -9.35064765736 -9.35064765736    7[6-(6,6),7-(6,47),47-(7,47)]
   496 -9.93686115895 -9.93686115895 -9.93686115895    7[6-(6,6),7-(6,47),47-(7)]
   497  35.1720142246  35.1720142246  35.1720142246    7[6-(6,6),7-(6,47),47-(7)]
   498  34.0114986711  34.0114986711  34.0114986711    7[6-(6,6),7-(6,47),47-(7,47)]
   499 -1.93950912348 -1.93950912348 -1.93950912348    7[6-(6,6),7-(6,47),47-(7,47)]
   500 -2.73817982399 -2.73817982399 -2.73817982399    7[6-(6,6),7-(6,47),47-(7,47)]
   501  -4.4258669402  -4.4258669402  -4.4258669402    7[6-(6,6),7-(6,47),47-(7,47)]
   502 -3.13499553009 -3.13499553009 -3.13499553009    7[6-(6,6),7-(6,47),47-(7)]
   503 -0.92728276487 -0.92728276487 -0.92728276487    7[6-(6,6),7-(6,47),47-(7)]
   504-0.834842183869-0.834842183869-0.834842183869    7[6-(6,6),7-(6,47),47-(7,47)]
   505 -25.2859610097 -25.2859610097 -25.2859610097    7[6-(6,6),7-(6,47),47-(7,47)]
   506 -24.1238016519 -24.1238016519 -24.1238016519    7[6-(6,6),7-(6,47),47-(7,47)]
   507 -21.8518224401 -21.8518224401 -21.8518224401    7[6-(6,6),7-(6,47),47-(7,47)]
   508 -22.1797858428 -22.1797858428 -22.1797858428    7[6-(6,6),7-(6,47),47-(7)]
   509  -26.006249163  -26.006249163  -26.006249163    7[6-(6,6),7-(6,47),47-(7)]
   510 -26.7364463981 -26.7364463981 -26.7364463981    7[6-(6,6),7-(6,47),47-(7,47)]
   511 -3.63921000226 -3.63921000226 -3.63921000226    7[6-(6,6),7-(6,47),47-(7)]
   512 -4.25954063116 -4.25954063116 -4.25954063116    7[6-(6,6),7-(6,47),47-(7)]
   513 -5.77652308632 -5.77652308632 -5.77652308632    7[6-(6,6),7-(6,47),47-(7)]
   514  -5.9079006974  -5.9079006974  -5.9079006974    7[6-(6,6),7-(6,47),47-(7)]
   515 -4.52062419054 -4.52062419054 -4.52062419054    7[6-(6,6),7-(6,47),47-(7)]
   516 -3.79959877654 -3.79959877654 -3.79959877654    7[6-(6,6),7-(6,47),47-(7)]
   517 -8.40782248042 -8.40782248042 -8.40782248042    7[6-(6,6),7-(6,47),47-(7)]
   518 -8.88774798402 -8.88774798402 -8.88774798402    7[6-(6,6),7-(6,47),47-(7)]
   519 -7.08420073195 -7.08420073195 -7.08420073195    7[6-(6,6),7-(6,47),47-(7)]
   520 -5.81743375382 -5.81743375382 -5.81743375382    7[6-(6,6),7-(6,47),47-(7)]
   521 -4.07001689558 -4.07001689558 -4.07001689558    7[6-(6,6),7-(6,47),47-(7)]
   522 -4.73687667824 -4.73687667824 -4.73687667824    7[6-(6,6),7-(6,47),47-(7)]
   523 -13.0645006861 -13.0645006861 -13.0645006861    7[6-(6,6),7-(6,47),47-(7)]
   524 -11.9209125296 -11.9209125296 -11.9209125296    7[6-(6,6),7-(6,47),47-(7)]
   525 -11.7727202139 -11.7727202139 -11.7727202139    7[6-(6,6),7-(6,47),47-(7)]
   526 -12.8468958771 -12.8468958771 -12.8468958771    7[6-(6,6),7-(6,47),47-(7)]
   527  -16.386769094  -16.386769094  -16.386769094    7[6-(6,6),7-(6,47),47-(7)]
   528 -16.4045016461 -16.4045016461 -16.4045016461    7[6-(6,6),7-(6,47),47-(7)]
   529  29.9136999784  29.9136999784  29.9136999784    7[6-(6,6),7-(6,47),47-(7)]
   530  30.0898046793  30.0898046793  30.0898046793    7[6-(6,6),7-(6,47),47-(7)]
   531  28.3828603324  28.3828603324  28.3828603324    7[6-(6,6),7-(6,47),47-(7)]
   532   27.642033006   27.642033006   27.642033006    7[6-(6,6),7-(6,47),47-(7)]
   533   27.432762808   27.432762808   27.432762808    7[6-(6,6),7-(6,47),47-(7)]
   534  28.2053729124  28.2053729124  28.2053729124    7[6-(6,6),7-(6,47),47-(7)]
   535-0.208307242378-0.208307242378-0.208307242378    7[6-(6,6),7-(6,47),47-(7)]
   536 0.529519179328 0.529519179328 0.529519179328    7[6-(6,6),7-(6,47),47-(7)]
   537  3.87721484123  3.87721484123  3.87721484123    7[6-(6,6),7-(6,47),47-(7)]
   538  4.24939957836  4.24939957836  4.24939957836    7[6-(6,6),7-(6,47),47-(7)]
   539  1.64224550019  1.64224550019  1.64224550019    7[6-(6,6),7-(6,47),47-(7)]
   540 0.560097927956 0.560097927956 0.560097927956    7[6-(6,6),7-(6,47),47-(7)]
   541-0.652249601423-0.652249601423-0.652249601423    7[6-(6,6),7-(6,47),47-(7)]
   542 0.410340459653 0.410340459653 0.410340459653    7[6-(6,6),7-(6,47),47-(7,47)]
   543  24.5865161113  24.5865161113  24.5865161113    7[6-(6,6),7-(6,47),47-(7,47)]
   544  24.3696121715  24.3696121715  24.3696121715    7[6-(6,6),7-(6,47),47-(7,47)]
   545  3.25746786908  3.25746786908  3.25746786908    7[6-(6,6),7-(6,47),47-(7,47)]
   546   41.237799156   41.237799156   41.237799156    7[6-(6,6),7-(6,47),47-(7)]
   547  16.1263835767  16.1263835767  16.1263835767    7[6-(6,6),7-(6,47),47-(7,47)]
   548  17.1719234311  17.1719234311  17.1719234311    7[6-(6,6),7-(6,47),47-(7,47)]
   549  18.8387271072  18.8387271072  18.8387271072    7[6-(6,6),7-(6,47),47-(7,47)]
   550  18.3136878793  18.3136878793  18.3136878793    7[6-(6,6),7-(6,47),47-(7)]
   551   6.8485850563   6.8485850563   6.8485850563    7[6-(6,6),7-(6,47),47-(7)]
   552  5.79614402754  5.79614402754  5.79614402754    7[6-(6,6),7-(6,47),47-(7,47)]
   553 -7.47759738069 -7.47759738069 -7.47759738069    7[6-(6,6),7-(6,47),47-(7,47)]
   554 -8.20104993986 -8.20104993986 -8.20104993986    7[6-(6,6),7-(6,47),47-(7,47)]
   555 -5.71106608188 -5.71106608188 -5.71106608188    7[6-(6,6),7-(6,47),47-(7,47)]
   556 -4.53760777582 -4.53760777582 -4.53760777582    7[6-(6,6),7-(6,47),47-(7)]
   557 -8.01359703745 -8.01359703745 -8.01359703745    7[6-(6,6),7-(6,47),47-(7)]
   558 -7.42776490226 -7.42776490226 -7.42776490226    7[6-(6,6),7-(6,47),47-(7,47)]
   559  29.1874261872  29.1874261872  29.1874261872    7[6-(6,6),7-(6,47),47-(7,47)]
   560  30.4257454045  30.4257454045  30.4257454045    7[6-(6,6),7-(6,47),47-(7,47)]
   561  29.8256900605  29.8256900605  29.8256900605    7[6-(6,6),7-(6,47),47-(7,47)]
   562  28.7248096165  28.7248096165  28.7248096165    7[6-(6,6),7-(6,47),47-(7)]
   563  28.9712776785  28.9712776785  28.9712776785    7[6-(6,6),7-(6,47),47-(7)]
   564  28.3167150655  28.3167150655  28.3167150655    7[6-(6,6),7-(6,47),47-(7,47)]
   565  3.40507328646  3.40507328646  3.40507328646    7[6-(6,6),7-(6,47),47-(7,47)]
   566   2.7909044013   2.7909044013   2.7909044013    7[6-(6,6),7-(6,47),47-(7,47)]
   567  1.92580044305  1.92580044305  1.92580044305    7[6-(6,6),7-(6,47),47-(7,47)]
   568  2.23492176647  2.23492176647  2.23492176647    7[6-(6,6),7-(6,47),47-(7)]
   569  4.69847468479  4.69847468479  4.69847468479    7[6-(6,6),7-(6,47),47-(7)]
   570  4.95761993767  4.95761993767  4.95761993767    7[6-(6,6),7-(6,47),47-(7,47)]
   571  23.1760946624  23.1760946624  23.1760946624    7[6-(6,6),7-(6,47),47-(7)]
   572  23.7932849448  23.7932849448  23.7932849448    7[6-(6,6),7-(6,47),47-(7)]
   573  27.1081157986  27.1081157986  27.1081157986    7[6-(6,6),7-(6,47),47-(7)]
   574  27.7812031893  27.7812031893  27.7812031893    7[6-(6,6),7-(6,47),47-(7)]
   575  26.3028566325  26.3028566325  26.3028566325    7[6-(6,6),7-(6,47),47-(7)]
   576  25.0526828252  25.0526828252  25.0526828252    7[6-(6,6),7-(6,47),47-(7)]
   577 -11.3391997634 -11.3391997634 -11.3391997634    7[6-(6,6),7-(6,47),47-(7)]
   578 -11.4543699307 -11.4543699307 -11.4543699307    7[6-(6,6),7-(6,47),47-(7)]
   579 -14.9489937989 -14.9489937989 -14.9489937989    7[6-(6,6),7-(6,47),47-(7)]
   580 -16.1780766184 -16.1780766184 -16.1780766184    7[6-(6,6),7-(6,47),47-(7)]
   581 -16.1103731719 -16.1103731719 -16.1103731719    7[6-(6,6),7-(6,47),47-(7)]
   582 -14.9018036097 -14.9018036097 -14.9018036097    7[6-(6,6),7-(6,47),47-(7)]
   583  -3.5374644899  -3.5374644899  -3.5374644899    7[6-(6,6),7-(6,47),47-(7)]
   584 -4.67320178005 -4.67320178005 -4.67320178005    7[6-(6,6),7-(6,47),47-(7)]
   585 -6.50619001877 -6.50619001877 -6.50619001877    7[6-(6,6),7-(6,47),47-(7)]
   586 -6.06636435824 -6.06636435824 -6.06636435824    7[6-(6,6),7-(6,47),47-(7)]
   587 -2.68664881528 -2.68664881528 -2.68664881528    7[6-(6,6),7-(6,47),47-(7)]
   588 -2.04398730018 -2.04398730018 -2.04398730018    7[6-(6,6),7-(6,47),47-(7)]
   589 -5.21094524676 -5.21094524676 -5.21094524676    7[6-(6,6),7-(6,47),47-(7)]
   590 -6.01668943057 -6.01668943057 -6.01668943057    7[6-(6,6),7-(6,47),47-(7)]
   591 -4.75724446676 -4.75724446676 -4.75724446676    7[6-(6,6),7-(6,47),47-(7)]
   592 -3.58933000982 -3.58933000982 -3.58933000982    7[6-(6,6),7-(6,47),47-(7)]
   593 -1.38436958062 -1.38436958062 -1.38436958062    7[6-(6,6),7-(6,47),47-(7)]
   594 -1.97169923866 -1.97169923866 -1.97169923866    7[6-(6,6),7-(6,47),47-(7)]
   595  -17.645086033  -17.645086033  -17.645086033    7[6-(6,6),7-(6,47),47-(7)]
   596 -18.4096054004 -18.4096054004 -18.4096054004    7[6-(6,6),7-(6,47),47-(7)]
   597    17.83750015    17.83750015    17.83750015    7[6-(6,6),7-(6,47),47-(7)]
   598  18.0980952422  18.0980952422  18.0980952422    7[6-(6,6),7-(6,47),47-(7)]
   599  24.8127340602  24.8127340602  24.8127340602    7[6-(6,6),7-(6,47),47-(7)]
   600  25.2762333625  25.2762333625  25.2762333625    7[6-(6,6),7-(6,47),47-(7)]
   601 -23.2050134496 -23.2050134496 -23.2050134496    7[6-(6,6),7-(6,47),47-(7)]
   602  -22.593788167  -22.593788167  -22.593788167    7[6-(6,6),7-(6,47),47-(7,47)]
   603  24.1257849381  24.1257849381  24.1257849381    7[6-(6,6),7-(6,47),47-(7,47)]
   604  24.8191153667  24.8191153667  24.8191153667    7[6-(6,6),7-(6,47),47-(7,47)]
   605  22.3341812148  22.3341812148  22.3341812148    7[6-(6,6),7-(6,47),47-(7,47)]
   606  21.6297514119  21.6297514119  21.6297514119    7[6-(6,6),7-(6,47),47-(7)]
   607  3.96207538589  3.96207538589  3.96207538589    7[6-(6,6),7-(6,47),47-(7,47)]
   608  4.62786985176  4.62786985176  4.62786985176    7[6-(6,6),7-(6,47),47-(7,47)]
   609  8.22257467069  8.22257467069  8.22257467069    7[6-(6,6),7-(6,47),47-(7,47)]
   610  8.88258519532  8.88258519532  8.88258519532    7[6-(6,6),7-(6,47),47-(7)]
   611 -34.4035047133 -34.4035047133 -34.4035047133    7[6-(6,6),7-(6,47),47-(7)]
   612  11.2520650597  11.2520650597  11.2520650597    7[6-(6,6),7-(6,47),47-(7,47)]
   613 -11.9764566559 -11.9764566559 -11.9764566559    7[6-(6,6),7-(6,47),47-(7,47)]
   614 -10.8877718819 -10.8877718819 -10.8877718819    7[6-(6,6),7-(6,47),47-(7,47)]
   615 -10.1016509854 -10.1016509854 -10.1016509854    7[6-(6,6),7-(6,47),47-(7,47)]
   616 -9.95334740434 -9.95334740434 -9.95334740434    7[6-(6,6),7-(6,47),47-(7)]
   617 -13.3210977194 -13.3210977194 -13.3210977194    7[6-(6,6),7-(6,47),47-(7)]
   618 -13.8511939142 -13.8511939142 -13.8511939142    7[6-(6,6),7-(6,47),47-(7,47)]
   619 -7.40659289725 -7.40659289725 -7.40659289725    7[6-(6,6),7-(6,47),47-(7,47)]
   620 -7.62814164132 -7.62814164132 -7.62814164132    7[6-(6,6),7-(6,47),47-(7,47)]
   621   32.857687021   32.857687021   32.857687021    7[6-(6,6),7-(6,47),47-(7,47)]
   622  32.5088064428  32.5088064428  32.5088064428    7[6-(6,6),7-(6,47),47-(7)]
   623 -2.43615837037 -2.43615837037 -2.43615837037    7[6-(6,6),7-(6,47),47-(7)]
   624 -3.53043310857 -3.53043310857 -3.53043310857    7[6-(6,6),7-(6,47),47-(7,47)]
   625 -25.7516629958 -25.7516629958 -25.7516629958    7[6-(6,6),7-(6,47),47-(7,47)]
   626  -25.151634972  -25.151634972  -25.151634972    7[6-(6,6),7-(6,47),47-(7,47)]
   627 -27.1893070322 -27.1893070322 -27.1893070322    7[6-(6,6),7-(6,47),47-(7,47)]
   628 -28.4857940407 -28.4857940407 -28.4857940407    7[6-(6,6),7-(6,47),47-(7)]
   629 -30.0370847486 -30.0370847486 -30.0370847486    7[6-(6,6),7-(6,47),47-(7)]
   630  -29.304915451  -29.304915451  -29.304915451    7[6-(6,6),7-(6,47),47-(7,47)]
   631  16.3512229337  16.3512229337  16.3512229337    7[6-(6,6),7-(6,47),47-(7)]
   632  15.2037442054  15.2037442054  15.2037442054    7[6-(6,6),7-(6,47),47-(7)]
   633  15.0700222052  15.0700222052  15.0700222052    7[6-(6,6),7-(6,47),47-(7)]
   634  16.2111365367  16.2111365367  16.2111365367    7[6-(6,6),7-(6,47),47-(7)]
   635   19.834425453   19.834425453   19.834425453    7[6-(6,6),7-(6,47),47-(7)]
   636   19.820100553   19.820100553   19.820100553    7[6-(6,6),7-(6,47),47-(7)]
   637   12.117289857   12.117289857   12.117289857    7[6-(6,6),7-(6,47),47-(7)]
   638  12.7049910959  12.7049910959  12.7049910959    7[6-(6,6),7-(6,47),47-(7)]
   639  12.6905649242  12.6905649242  12.6905649242    7[6-(6,6),7-(6,47),47-(7)]
   640  12.2717767066  12.2717767066  12.2717767066    7[6-(6,6),7-(6,47),47-(7)]
   641  10.6922276391  10.6922276391  10.6922276391    7[6-(6,6),7-(6,47),47-(7)]
   642  10.6641153052  10.6641153052  10.6641153052    7[6-(6,6),7-(6,47),47-(7)]
   643   11.771713755   11.771713755   11.771713755    7[6-(6,6),7-(6,47),47-(7)]
   644  11.1772819376  11.1772819376  11.1772819376    7[6-(6,6),7-(6,47),47-(7)]
   645 -29.9658931946 -29.9658931946 -29.9658931946    7[6-(6,6),7-(6,47),47-(7)]
   646 -30.5695440539 -30.5695440539 -30.5695440539    7[6-(6,6),7-(6,47),47-(7)]
   647 -28.7729382853 -28.7729382853 -28.7729382853    7[6-(6,6),7-(6,47),47-(7)]
   648  -27.727207374  -27.727207374  -27.727207374    7[6-(6,6),7-(6,47),47-(7)]
   649  20.5779860338  20.5779860338  20.5779860338    7[6-(6,6),7-(6,47),47-(7)]
   650  19.6356630045  19.6356630045  19.6356630045    7[6-(6,6),7-(6,47),47-(7)]
   651  15.8692561543  15.8692561543  15.8692561543    7[6-(6,6),7-(6,47),47-(7)]
   652  15.5240041304  15.5240041304  15.5240041304    7[6-(6,6),7-(6,47),47-(7)]
   653  18.4651517282  18.4651517282  18.4651517282    7[6-(6,6),7-(6,47),47-(7)]
   654  19.6333301842  19.6333301842  19.6333301842    7[6-(6,6),7-(6,47),47-(7)]
   655  8.68031743615  8.68031743615  8.68031743615    7[6-(6,6),7-(6,47),47-(7)]
   656  9.76041388654  9.76041388654  9.76041388654    7[6-(6,6),7-(6,47),47-(7)]
   657-0.305360256716-0.305360256716-0.305360256716    7[6-(6,6),7-(6,47),47-(7)]
   658-0.770121230104-0.770121230104-0.770121230104    7[6-(6,6),7-(6,47),47-(7)]
   659 0.369032770587 0.369032770587 0.369032770587    7[6-(6,6),7-(6,47),47-(7)]
   660-0.175967405168-0.175967405168-0.175967405168    7[6-(6,6),7-(6,47),47-(7)]
   661  3.46741224534  3.46741224534  3.46741224534    7[6-(6,6),7-(6,47),47-(7)]
   662  2.74784500691  2.74784500691  2.74784500691    7[6-(6,6),7-(6,47),47-(7,47)]
   663  7.60340664963  7.60340664963  7.60340664963    7[6-(6,6),7-(6,47),47-(7,47)]
   664  6.36051557516  6.36051557516  6.36051557516    7[6-(6,6),7-(6,47),47-(7,47)]
   665  5.18380565212  5.18380565212  5.18380565212    7[6-(6,6),7-(6,47),47-(7,47)]
   666  6.43308558104  6.43308558104  6.43308558104    7[6-(6,6),7-(6,47),47-(7)]
   667  16.0804050685  16.0804050685  16.0804050685    7[6-(6,6),7-(6,47),47-(7,47)]
   668  15.3329615924  15.3329615924  15.3329615924    7[6-(6,6),7-(6,47),47-(7,47)]
   669  13.3696668051  13.3696668051  13.3696668051    7[6-(6,6),7-(6,47),47-(7,47)]
   670  13.2843396988  13.2843396988  13.2843396988    7[6-(6,6),7-(6,47),47-(7)]
   671  15.1479467042  15.1479467042  15.1479467042    7[6-(6,6),7-(6,47),47-(7)]
   672  14.4336181414  14.4336181414  14.4336181414    7[6-(6,6),7-(6,47),47-(7,47)]
   673 -4.75592144692 -4.75592144692 -4.75592144692    7[6-(6,6),7-(6,47),47-(7,47)]
   674 -5.85245708727 -5.85245708727 -5.85245708727    7[6-(6,6),7-(6,47),47-(7,47)]
   675  36.6791040611  36.6791040611  36.6791040611    7[6-(6,6),7-(6,47),47-(7,47)]
   676  37.1180452846  37.1180452846  37.1180452846    7[6-(6,6),7-(6,47),47-(7)]
   677  -1.1596519085  -1.1596519085  -1.1596519085    7[6-(6,6),7-(6,47),47-(7)]
   678  -1.2042391319  -1.2042391319  -1.2042391319    7[6-(6,6),7-(6,47),47-(7,47)]
   679 -6.98465685399 -6.98465685399 -6.98465685399    7[6-(6,6),7-(6,47),47-(7,47)]
   680  31.3902740368  31.3902740368  31.3902740368    7[6-(6,6),7-(6,47),47-(7,47)]
   681 -3.53243071569 -3.53243071569 -3.53243071569    7[6-(6,6),7-(6,47),47-(7,47)]
   682 -2.99355917136 -2.99355917136 -2.99355917136    7[6-(6,6),7-(6,47),47-(7)]
   683   26.554720099   26.554720099   26.554720099    7[6-(6,6),7-(6,47),47-(7)]
   684  27.0868728051  27.0868728051  27.0868728051    7[6-(6,6),7-(6,47),47-(7,47)]
   685  7.79620845762  7.79620845762  7.79620845762    7[6-(6,6),7-(6,47),47-(7,47)]
   686  7.74417090644  7.74417090644  7.74417090644    7[6-(6,6),7-(6,47),47-(7,47)]
   687  11.1887182201  11.1887182201  11.1887182201    7[6-(6,6),7-(6,47),47-(7,47)]
   688  12.4663631493  12.4663631493  12.4663631493    7[6-(6,6),7-(6,47),47-(7)]
   689  12.6547434554  12.6547434554  12.6547434554    7[6-(6,6),7-(6,47),47-(7)]
   690  11.4515221756  11.4515221756  11.4515221756    7[6-(6,6),7-(6,47),47-(7,47)]
   691  11.0364395515  11.0364395515  11.0364395515    7[6-(6,6),7-(6,47),47-(7)]
   692  12.1807779332  12.1807779332  12.1807779332    7[6-(6,6),7-(6,47),47-(7)]
   693  14.1123483322  14.1123483322  14.1123483322    7[6-(6,6),7-(6,47),47-(7)]
   694  13.5129437801  13.5129437801  13.5129437801    7[6-(6,6),7-(6,47),47-(7)]
   695  9.79858481396  9.79858481396  9.79858481396    7[6-(6,6),7-(6,47),47-(7)]
   696  9.28376132059  9.28376132059  9.28376132059    7[6-(6,6),7-(6,47),47-(7)]
   697 -24.0135342758 -24.0135342758 -24.0135342758    7[6-(6,6),7-(6,47),47-(7)]
   698 -25.1963311856 -25.1963311856 -25.1963311856    7[6-(6,6),7-(6,47),47-(7)]
   699   -26.87298163   -26.87298163   -26.87298163    7[6-(6,6),7-(6,47),47-(7)]
   700 -26.4165092538 -26.4165092538 -26.4165092538    7[6-(6,6),7-(6,47),47-(7)]
   701 -23.0218398816 -23.0218398816 -23.0218398816    7[6-(6,6),7-(6,47),47-(7)]
   702 -22.4520177682 -22.4520177682 -22.4520177682    7[6-(6,6),7-(6,47),47-(7)]
   703 -28.3737674761 -28.3737674761 -28.3737674761    7[6-(6,6),7-(6,47),47-(7)]
   704 -27.7714847923 -27.7714847923 -27.7714847923    7[6-(6,6),7-(6,47),47-(7)]
   705 -26.0268392131 -26.0268392131 -26.0268392131    7[6-(6,6),7-(6,47),47-(7)]
   706 -26.0575383565 -26.0575383565 -26.0575383565    7[6-(6,6),7-(6,47),47-(7)]
   707  -28.014301799  -28.014301799  -28.014301799    7[6-(6,6),7-(6,47),47-(7)]
   708 -28.4351037473 -28.4351037473 -28.4351037473    7[6-(6,6),7-(6,47),47-(7)]
   709   4.1246801528   4.1246801528   4.1246801528    7[6-(6,6),7-(6,47),47-(7)]
   710  4.43736369921  4.43736369921  4.43736369921    7[6-(6,6),7-(6,47),47-(7)]
   711  7.75627116631  7.75627116631  7.75627116631    7[6-(6,6),7-(6,47),47-(7)]
   712  8.52861032078  8.52861032078  8.52861032078    7[6-(6,6),7-(6,47),47-(7)]
   713  7.58315295423  7.58315295423  7.58315295423    7[6-(6,6),7-(6,47),47-(7)]
   714  6.60025494451  6.60025494451  6.60025494451    7[6-(6,6),7-(6,47),47-(7)]
   715 -18.6829328866 -18.6829328866 -18.6829328866    7[6-(6,6),7-(6,47),47-(7)]
   716 -19.7897222826 -19.7897222826 -19.7897222826    7[6-(6,6),7-(6,47),47-(7)]
   717  18.0946420629  18.0946420629  18.0946420629    7[6-(6,6),7-(6,47),47-(7)]
   718  19.1921828657  19.1921828657  19.1921828657    7[6-(6,6),7-(6,47),47-(7)]
   719  22.1605136048  22.1605136048  22.1605136048    7[6-(6,6),7-(6,47),47-(7)]
   720  22.0868655106  22.0868655106  22.0868655106    7[6-(6,6),7-(6,47),47-(7)]
   721  25.6919212399  25.6919212399  25.6919212399    6[1-(0),1-(0),1-(0),6-(6,7)]
   722  26.8716499152  26.8716499152  26.8716499152    6[6-(1,1,1),6-(6,6),7-(7,47)]
   723  27.9923788485  27.9923788485  27.9923788485    6[6-(6,6),6-(6,7),6-(6,7)]
   724  28.7734052775  28.7734052775  28.7734052775    6[6-(1,1,1),6-(6,6),7-(7,47)]
   725  30.0474931276  30.0474931276  30.0474931276    6[1-(0),1-(0),1-(0),6-(6,7)]
   726  5.25073262389  5.25073262389  5.25073262389    6[1-(0),1-(0),1-(0),6-(6,7)]
   727  5.39645861665  5.39645861665  5.39645861665    6[6-(1,1,1),6-(6,6),7-(7,47)]
   728  6.21467478625  6.21467478625  6.21467478625    6[6-(6,6),6-(6,7),6-(6,7)]
   729  5.89023480063  5.89023480063  5.89023480063    6[6-(1,1,1),6-(6,6),7-(7,47)]
   730  6.47772484099  6.47772484099  6.47772484099    6[1-(0),1-(0),1-(0),6-(6,7)]
   731 -20.8948712292 -20.8948712292 -20.8948712292    6[1-(0),1-(0),1-(0),6-(6,7)]
   732 -21.0578105977 -21.0578105977 -21.0578105977    6[6-(1,1,1),6-(6,6),7-(7,47)]
   733 -21.7802931173 -21.7802931173 -21.7802931173    6[6-(6,6),6-(6,7),6-(6,7)]
   734 -21.4536998862 -21.4536998862 -21.4536998862    6[6-(1,1,1),6-(6,6),7-(7,47)]
   735 -21.9474558241 -21.9474558241 -21.9474558241    6[1-(0),1-(0),1-(0),6-(6,7)]
   736 -4.63316041269 -4.63316041269 -4.63316041269    6[1-(0),1-(0),1-(0),6-(6,7)]
   737 -3.58482732757 -3.58482732757 -3.58482732757    6[6-(1,1,1),6-(6,6),7-(7,47)]
   738 -2.20487147534 -2.20487147534 -2.20487147534    6[6-(6,6),6-(6,7),6-(6,7)]
   739 -1.76261200828 -1.76261200828 -1.76261200828    6[6-(1,1,1),6-(6,6),7-(7,47)]
   740-0.344776118602-0.344776118602-0.344776118602    6[1-(0),1-(0),1-(0),6-(6,7)]
   741-0.289902068773-0.289902068773-0.289902068773    6[1-(0),1-(0),1-(0),6-(6,7)]
   742 -1.64694546332 -1.64694546332 -1.64694546332    6[6-(1,1,1),6-(6,6),7-(7,47)]
   743 -2.04119830478 -2.04119830478 -2.04119830478    6[6-(6,6),6-(6,7),6-(6,7)]
   744  42.1141002287  42.1141002287  42.1141002287    6[6-(1,1,1),6-(6,6),7-(7,47)]
   745   3.3839901562   3.3839901562   3.3839901562    6[1-(0),1-(0),1-(0),6-(6,7)]
   746 -11.9230201737 -11.9230201737 -11.9230201737    6[1-(0),1-(0),1-(0),6-(6,7)]
   747 -12.1793328763 -12.1793328763 -12.1793328763    6[6-(1,1,1),6-(6,6),7-(7,47)]
   748 -13.0445036204 -13.0445036204 -13.0445036204    6[6-(6,6),6-(6,7),6-(6,7)]
   749 -12.9433734365 -12.9433734365 -12.9433734365    6[6-(1,1,1),6-(6,6),7-(7,47)]
   750 -13.6502771107 -13.6502771107 -13.6502771107    6[1-(0),1-(0),1-(0),6-(6,7)]
   751  11.4621600313  11.4621600313  11.4621600313    6[1-(0),1-(0),1-(0),6-(6,7)]
   752  10.4784098319  10.4784098319  10.4784098319    6[6-(1,1,1),6-(6,6),7-(7,47)]
   753   10.616006396   10.616006396   10.616006396    6[6-(6,6),6-(6,7),6-(6,7)]
   754  9.38186511596  9.38186511596  9.38186511596    6[6-(1,1,1),6-(6,6),7-(7,47)]
   755  8.89377022873  8.89377022873  8.89377022873    6[1-(0),1-(0),1-(0),6-(6,7)]
   756  11.1996628747  11.1996628747  11.1996628747    6[1-(0),1-(0),1-(0),6-(6,7)]
   757  12.0811288302  12.0811288302  12.0811288302    6[6-(1,1,1),6-(6,6),7-(7,47)]
   758  11.8461347978  11.8461347978  11.8461347978    6[6-(6,6),6-(6,7),6-(6,7)]
   759  13.0107841337  13.0107841337  13.0107841337    6[6-(1,1,1),6-(6,6),7-(7,47)]
   760 -24.4317896686 -24.4317896686 -24.4317896686    6[1-(0),1-(0),1-(0),6-(6,7)]
   761 -32.6062333533 -32.6062333533 -32.6062333533    6[1-(0),1-(0),1-(0),6-(6,7)]
   762 -31.4646324595 -31.4646324595 -31.4646324595    6[6-(1,1,1),6-(6,6),7-(7,47)]
   763 -30.4183140694 -30.4183140694 -30.4183140694    6[6-(6,6),6-(6,7),6-(6,7)]
   764 -29.5885310311 -29.5885310311 -29.5885310311    6[6-(1,1,1),6-(6,6),7-(7,47)]
   765    9.412461632    9.412461632    9.412461632    6[1-(0),1-(0),1-(0),6-(6,7)]
   766  5.10663322098  5.10663322098  5.10663322098    6[1-(0),1-(0),1-(0),6-(6,7)]
   767  5.87319216298  5.87319216298  5.87319216298    6[6-(1,1,1),6-(6,6),7-(7,47)]
   768  6.66417729893  6.66417729893  6.66417729893    6[6-(6,6),6-(6,7),6-(6,7)]
   769  7.13995445975  7.13995445975  7.13995445975    6[6-(1,1,1),6-(6,6),7-(7,47)]
   770  8.02456360462  8.02456360462  8.02456360462    6[1-(0),1-(0),1-(0),6-(6,7)]
   771  9.60846837613  9.60846837613  9.60846837613    6[1-(0),1-(0),1-(0),6-(6,7)]
   772    8.365227469    8.365227469    8.365227469    6[6-(1,1,1),6-(6,6),7-(7,47)]
   773  7.05831224387  7.05831224387  7.05831224387    6[6-(6,6),6-(6,7),6-(6,7)]
   774  6.26134212805  6.26134212805  6.26134212805    6[6-(1,1,1),6-(6,6),7-(7,47)]
   775  4.82494444722  4.82494444722  4.82494444722    6[1-(0),1-(0),1-(0),6-(6,7)]
   776  4.25889079431  4.25889079431  4.25889079431    6[1-(0),1-(0),1-(0),6-(6,7)]
   777  4.36773290291  4.36773290291  4.36773290291    6[6-(1,1,1),6-(6,6),7-(7,47)]
   778  4.00011787761  4.00011787761  4.00011787761    6[6-(6,6),6-(6,7),6-(6,7)]
   779  4.22873915091  4.22873915091  4.22873915091    6[6-(1,1,1),6-(6,6),7-(7,47)]
   780  3.96576979687  3.96576979687  3.96576979687    6[1-(0),1-(0),1-(0),6-(6,7)]
   781 -14.9514231646 -14.9514231646 -14.9514231646    6[1-(0),1-(0),1-(0),6-(6,7)]
   782  29.4255340204  29.4255340204  29.4255340204    6[6-(1,1,1),6-(6,6),7-(7,47)]
   783   28.348945565   28.348945565   28.348945565    6[6-(6,6),6-(6,7),6-(6,7)]
   784  27.5104565214  27.5104565214  27.5104565214    6[6-(1,1,1),6-(6,6),7-(7,47)]
   785   26.218556578   26.218556578   26.218556578    6[1-(0),1-(0),1-(0),6-(6,7)]
   786  23.7762077249  23.7762077249  23.7762077249    6[1-(0),1-(0),1-(0),6-(6,7)]
   787  24.4660594007  24.4660594007  24.4660594007    6[6-(1,1,1),6-(6,6),7-(7,47)]
   788  23.8559035973  23.8559035973  23.8559035973    6[6-(6,6),6-(6,7),6-(6,7)]
   789   24.941735178   24.941735178   24.941735178    6[6-(1,1,1),6-(6,6),7-(7,47)]
   790  24.9361123768  24.9361123768  24.9361123768    6[1-(0),1-(0),1-(0),6-(6,7)]
   791  29.9448733424  29.9448733424  29.9448733424    6[1-(0),1-(0),1-(0),6-(6,7)]
   792 -15.0626973343 -15.0626973343 -15.0626973343    6[6-(1,1,1),6-(6,6),7-(7,47)]
   793 -13.9269225629 -13.9269225629 -13.9269225629    6[6-(6,6),6-(6,7),6-(6,7)]
   794 -13.8954999064 -13.8954999064 -13.8954999064    6[6-(1,1,1),6-(6,6),7-(7,47)]
   795  -12.942340568  -12.942340568  -12.942340568    6[1-(0),1-(0),1-(0),6-(6,7)]
   796    5.785631674    5.785631674    5.785631674    6[1-(0),1-(0),1-(0),6-(6,7)]
   797  6.62254118576  6.62254118576  6.62254118576    6[6-(1,1,1),6-(6,6),7-(7,47)]
   798  6.62631097597  6.62631097597  6.62631097597    6[6-(6,6),6-(6,7),6-(6,7)]
   799  7.63642401989  7.63642401989  7.63642401989    6[6-(1,1,1),6-(6,6),7-(7,47)]
   800 -37.4934162777 -37.4934162777 -37.4934162777    6[1-(0),1-(0),1-(0),6-(6,7)]
   801  9.65937168699  9.65937168699  9.65937168699    6[1-(0),1-(0),1-(0),6-(6,7)]
   802  9.77466156828  9.77466156828  9.77466156828    6[6-(1,1,1),6-(6,6),7-(7,47)]
   803  9.96668052579  9.96668052579  9.96668052579    6[6-(6,6),6-(6,7),6-(6,7)]
   804  9.97977523106  9.97977523106  9.97977523106    6[6-(1,1,1),6-(6,6),7-(7,47)]
   805  10.1378615372  10.1378615372  10.1378615372    6[1-(0),1-(0),1-(0),6-(6,7)]
   806  8.61710870745  8.61710870745  8.61710870745    6[1-(0),1-(0),1-(0),6-(6,7)]
   807  8.02378716637  8.02378716637  8.02378716637    6[6-(1,1,1),6-(6,6),7-(7,47)]
   808  7.05448770767  7.05448770767  7.05448770767    6[6-(6,6),6-(6,7),6-(6,7)]
   809   6.9203607737   6.9203607737   6.9203607737    6[6-(1,1,1),6-(6,6),7-(7,47)]
   810  6.03029651733  6.03029651733  6.03029651733    6[1-(0),1-(0),1-(0),6-(6,7)]
   811  12.7666678751  12.7666678751  12.7666678751    6[1-(0),1-(0),1-(0),6-(6,7)]
   812  13.0934014883  13.0934014883  13.0934014883    6[6-(1,1,1),6-(6,6),7-(7,47)]
   813    14.03097704    14.03097704    14.03097704    6[6-(6,6),6-(6,7),6-(6,7)]
   814  13.8075278008  13.8075278008  13.8075278008    6[6-(1,1,1),6-(6,6),7-(7,47)]
   815  14.4897533993  14.4897533993  14.4897533993    6[1-(0),1-(0),1-(0),6-(6,7)]
   816  12.5190618006  12.5190618006  12.5190618006    6[1-(0),1-(0),1-(0),6-(6,7)]
   817  11.2077967589  11.2077967589  11.2077967589    6[6-(1,1,1),6-(6,6),7-(7,47)]
   818  10.1562579084  10.1562579084  10.1562579084    6[6-(6,6),6-(6,7),6-(6,7)]
   819   9.2193539407   9.2193539407   9.2193539407    6[6-(1,1,1),6-(6,6),7-(7,47)]
   820   7.8420222588   7.8420222588   7.8420222588    6[1-(0),1-(0),1-(0),6-(6,7)]
   821  5.87706284624  5.87706284624  5.87706284624    6[1-(0),1-(0),1-(0),6-(6,7)]
   822  6.79150635924  6.79150635924  6.79150635924    6[6-(1,1,1),6-(6,6),7-(7,47)]
   823  6.59816075199  6.59816075199  6.59816075199    6[6-(6,6),6-(6,7),6-(6,7)]
   824  7.81187101192  7.81187101192  7.81187101192    6[6-(1,1,1),6-(6,6),7-(7,47)]
   825  8.26420529867  8.26420529867  8.26420529867    6[1-(0),1-(0),1-(0),6-(6,7)]
   826  17.8331353641  17.8331353641  17.8331353641    6[1-(0),1-(0),1-(0),6-(6,7)]
   827  16.7540769612  16.7540769612  16.7540769612    6[6-(1,1,1),6-(6,6),7-(7,47)]
   828   15.389414276   15.389414276   15.389414276    6[6-(6,6),6-(6,7),6-(6,7)]
   829  14.8734892568  14.8734892568  14.8734892568    6[6-(1,1,1),6-(6,6),7-(7,47)]
   830  13.4893204656  13.4893204656  13.4893204656    6[1-(0),1-(0),1-(0),6-(6,7)]
   831  13.2510348979  13.2510348979  13.2510348979    6[1-(0),1-(0),1-(0),6-(6,7)]
   832  14.6114054822  14.6114054822  14.6114054822    6[6-(1,1,1),6-(6,6),7-(7,47)]
   833  14.9503954257  14.9503954257  14.9503954257    6[6-(6,6),6-(6,7),6-(6,7)]
   834   16.317780428   16.317780428   16.317780428    6[6-(1,1,1),6-(6,6),7-(7,47)]
   835  17.2957275713  17.2957275713  17.2957275713    6[1-(0),1-(0),1-(0),6-(6,7)]
   836  21.8510579218  21.8510579218  21.8510579218    6[1-(0),1-(0),1-(0),6-(6,7)]
   837  21.5761961131  21.5761961131  21.5761961131    6[6-(1,1,1),6-(6,6),7-(7,47)]
   838   22.420087475   22.420087475   22.420087475    6[6-(6,6),6-(6,7),6-(6,7)]
   839  21.5862337405  21.5862337405  21.5862337405    6[6-(1,1,1),6-(6,6),7-(7,47)]
   840  21.8865528927  21.8865528927  21.8865528927    6[1-(0),1-(0),1-(0),6-(6,7)]
   841 -29.9478152929 -29.9478152929 -29.9478152929    6[1-(0),1-(0),1-(0),6-(6,7)]
   842  -26.139980715  -26.139980715  -26.139980715    6[6-(1,1,1),6-(6,6),7-(7,47)]
   843 -26.3678318232 -26.3678318232 -26.3678318232    6[6-(6,6),6-(6,7),6-(6,7)]
   844  -26.358834671  -26.358834671  -26.358834671    6[6-(1,1,1),6-(6,6),7-(7,47)]
   845  11.1774634826  11.1774634826  11.1774634826    6[1-(0),1-(0),1-(0),6-(6,7)]
   846  13.0791813286  13.0791813286  13.0791813286    6[1-(0),1-(0),1-(0),6-(6,7)]
   847  13.6573188822  13.6573188822  13.6573188822    6[6-(1,1,1),6-(6,6),7-(7,47)]
   848  14.6611327904  14.6611327904  14.6611327904    6[6-(6,6),6-(6,7),6-(6,7)]
   849 -22.8808290555 -22.8808290555 -22.8808290555    6[6-(1,1,1),6-(6,6),7-(7,47)]
   850 -21.9310280739 -21.9310280739 -21.9310280739    6[1-(0),1-(0),1-(0),6-(6,7)]
   851 -21.5589013562 -21.5589013562 -21.5589013562    6[1-(0),1-(0),1-(0),6-(6,7)]
   852 -22.5717989635 -22.5717989635 -22.5717989635    6[6-(1,1,1),6-(6,6),7-(7,47)]
   853 -22.6538386771 -22.6538386771 -22.6538386771    6[6-(6,6),6-(6,7),6-(6,7)]
   854 -23.7681593796 -23.7681593796 -23.7681593796    6[6-(1,1,1),6-(6,6),7-(7,47)]
   855 -24.3759059439 -24.3759059439 -24.3759059439    6[1-(0),1-(0),1-(0),6-(6,7)]
   856  6.40533552993  6.40533552993  6.40533552993    6[1-(0),1-(0),1-(0),6-(6,7)]
   857  5.36690788137  5.36690788137  5.36690788137    6[6-(1,1,1),6-(6,6),7-(7,47)]
   858  5.42523403234  5.42523403234  5.42523403234    6[6-(6,6),6-(6,7),6-(6,7)]
   859  4.17782891554  4.17782891554  4.17782891554    6[6-(1,1,1),6-(6,6),7-(7,47)]
   860  3.62120737676  3.62120737676  3.62120737676    6[1-(0),1-(0),1-(0),6-(6,7)]
   861-0.387947055678-0.387947055678-0.387947055678    6[1-(0),1-(0),1-(0),6-(6,7)]
   862-0.575829393869-0.575829393869-0.575829393869    6[6-(1,1,1),6-(6,6),7-(7,47)]
   863 -1.40715395834 -1.40715395834 -1.40715395834    6[6-(6,6),6-(6,7),6-(6,7)]
   864  -1.1902308535  -1.1902308535  -1.1902308535    6[6-(1,1,1),6-(6,6),7-(7,47)]
   865 -1.76834043772 -1.76834043772 -1.76834043772    6[1-(0),1-(0),1-(0),6-(6,7)]
   866  1.26619810648  1.26619810648  1.26619810648    6[1-(0),1-(0),1-(0),6-(6,7)]
   867  2.36182707831  2.36182707831  2.36182707831    6[6-(1,1,1),6-(6,6),7-(7,47)]
   868  3.52009387105  3.52009387105  3.52009387105    6[6-(6,6),6-(6,7),6-(6,7)]
   869  4.09369716313  4.09369716313  4.09369716313    6[6-(1,1,1),6-(6,6),7-(7,47)]
   870   5.4030427974   5.4030427974   5.4030427974    6[1-(0),1-(0),1-(0),6-(6,7)]
   871  5.08888569034  5.08888569034  5.08888569034    6[1-(0),1-(0),1-(0),6-(6,7)]
   872  4.11170936743  4.11170936743  4.11170936743    6[6-(1,1,1),6-(6,6),7-(7,47)]
   873  2.75074392318  2.75074392318  2.75074392318    6[6-(6,6),6-(6,7),6-(6,7)]
   874   2.3575502929   2.3575502929   2.3575502929    6[6-(1,1,1),6-(6,6),7-(7,47)]
   875   1.0583396704   1.0583396704   1.0583396704    6[1-(0),1-(0),1-(0),6-(6,7)]
   876  24.1216288796  24.1216288796  24.1216288796    6[1-(0),1-(0),1-(0),6-(6,7)]
   877 -21.1223556508 -21.1223556508 -21.1223556508    6[6-(1,1,1),6-(6,6),7-(7,47)]
   878 -21.1868886489 -21.1868886489 -21.1868886489    6[6-(6,6),6-(6,7),6-(6,7)]
   879 -20.7368348013 -20.7368348013 -20.7368348013    6[6-(1,1,1),6-(6,6),7-(7,47)]
   880 -20.6240275615 -20.6240275615 -20.6240275615    6[1-(0),1-(0),1-(0),6-(6,7)]
   881  2.41174992593  2.41174992593  2.41174992593    6[1-(0),1-(0),1-(0),6-(6,7)]
   882  1.90736565297  1.90736565297  1.90736565297    6[6-(1,1,1),6-(6,6),7-(7,47)]
   883  2.42572564697  2.42572564697  2.42572564697    6[6-(6,6),6-(6,7),6-(6,7)]
   884 -36.2772143358 -36.2772143358 -36.2772143358    6[6-(1,1,1),6-(6,6),7-(7,47)]
   885 -36.2796331524 -36.2796331524 -36.2796331524    6[1-(0),1-(0),1-(0),6-(6,7)]
   886 -10.9859648388 -10.9859648388 -10.9859648388    6[1-(0),1-(0),1-(0),6-(6,7)]
   887 -12.0845434687 -12.0845434687 -12.0845434687    6[6-(1,1,1),6-(6,6),7-(7,47)]
   888 -13.0955086016 -13.0955086016 -13.0955086016    6[6-(6,6),6-(6,7),6-(6,7)]
   889 -13.7999870054 -13.7999870054 -13.7999870054    6[6-(1,1,1),6-(6,6),7-(7,47)]
   890 -15.0403933151 -15.0403933151 -15.0403933151    6[1-(0),1-(0),1-(0),6-(6,7)]
   891 -16.9841858135 -16.9841858135 -16.9841858135    6[1-(0),1-(0),1-(0),6-(6,7)]
   892 -16.1610013321 -16.1610013321 -16.1610013321    6[6-(1,1,1),6-(6,6),7-(7,47)]
   893 -16.4544843847 -16.4544843847 -16.4544843847    6[6-(6,6),6-(6,7),6-(6,7)]
   894 -15.2979808153 -15.2979808153 -15.2979808153    6[6-(1,1,1),6-(6,6),7-(7,47)]
   895  -14.981901653  -14.981901653  -14.981901653    6[1-(0),1-(0),1-(0),6-(6,7)]
   896 -4.00856955938 -4.00856955938 -4.00856955938    6[1-(0),1-(0),1-(0),6-(6,7)]
   897 -2.99072281888 -2.99072281888 -2.99072281888    6[6-(1,1,1),6-(6,6),7-(7,47)]
   898 -1.92299972237 -1.92299972237 -1.92299972237    6[6-(6,6),6-(6,7),6-(6,7)]
   899   -1.254745002   -1.254745002   -1.254745002    6[6-(1,1,1),6-(6,6),7-(7,47)]
   900-0.031254320674-0.031254320674-0.031254320674    6[1-(0),1-(0),1-(0),6-(6,7)]
   901  9.75795037856  9.75795037856  9.75795037856    6[1-(0),1-(0),1-(0),6-(6,7)]
   902  10.6396393151  10.6396393151  10.6396393151    6[6-(1,1,1),6-(6,6),7-(7,47)]
   903  10.8521913912  10.8521913912  10.8521913912    6[6-(6,6),6-(6,7),6-(6,7)]
   904  11.7832892293  11.7832892293  11.7832892293    6[6-(1,1,1),6-(6,6),7-(7,47)]
   905  12.4111295379  12.4111295379  12.4111295379    6[1-(0),1-(0),1-(0),6-(6,7)]
   906  12.0271289794  12.0271289794  12.0271289794    6[1-(0),1-(0),1-(0),6-(6,7)]
   907  10.6259356702  10.6259356702  10.6259356702    6[6-(1,1,1),6-(6,6),7-(7,47)]
   908  10.1119570508  10.1119570508  10.1119570508    6[6-(6,6),6-(6,7),6-(6,7)]
   909  8.74161501606  8.74161501606  8.74161501606    6[6-(1,1,1),6-(6,6),7-(7,47)]
   910  7.71363167031  7.71363167031  7.71363167031    6[1-(0),1-(0),1-(0),6-(6,7)]
   911  12.0725542992  12.0725542992  12.0725542992    6[1-(0),1-(0),1-(0),6-(6,7)]
   912  11.6485225916  11.6485225916  11.6485225916    6[6-(1,1,1),6-(6,6),7-(7,47)]
   913  10.8377301926  10.8377301926  10.8377301926    6[6-(6,6),6-(6,7),6-(6,7)]
   914  10.7098146078  10.7098146078  10.7098146078    6[6-(1,1,1),6-(6,6),7-(7,47)]
   915  9.92344084907  9.92344084907  9.92344084907    6[1-(0),1-(0),1-(0),6-(6,7)]
   916 -23.3745522407 -23.3745522407 -23.3745522407    6[1-(0),1-(0),1-(0),6-(6,7)]
   917 -24.7299261605 -24.7299261605 -24.7299261605    6[6-(1,1,1),6-(6,6),7-(7,47)]
   918 -25.5978497869 -25.5978497869 -25.5978497869    6[6-(6,6),6-(6,7),6-(6,7)]
   919 -26.7126874702 -26.7126874702 -26.7126874702    6[6-(1,1,1),6-(6,6),7-(7,47)]
   920 -27.9600066414 -27.9600066414 -27.9600066414    6[1-(0),1-(0),1-(0),6-(6,7)]
   921  -27.458721305  -27.458721305  -27.458721305    6[1-(0),1-(0),1-(0),6-(6,7)]
   922 -26.3285328736 -26.3285328736 -26.3285328736    6[6-(1,1,1),6-(6,6),7-(7,47)]
   923 -25.4785380712 -25.4785380712 -25.4785380712    6[6-(6,6),6-(6,7),6-(6,7)]
   924 -24.5308313211 -24.5308313211 -24.5308313211    6[6-(1,1,1),6-(6,6),7-(7,47)]
   925 -23.4147489881 -23.4147489881 -23.4147489881    6[1-(0),1-(0),1-(0),6-(6,7)]
   926 -24.9134731905 -24.9134731905 -24.9134731905    6[1-(0),1-(0),1-(0),6-(6,7)]
   927 -24.4382108412 -24.4382108412 -24.4382108412    6[6-(1,1,1),6-(6,6),7-(7,47)]
   928 -23.3734388823 -23.3734388823 -23.3734388823    6[6-(6,6),6-(6,7),6-(6,7)]
   929  -23.369674511  -23.369674511  -23.369674511    6[6-(1,1,1),6-(6,6),7-(7,47)]
   930 -22.4001271837 -22.4001271837 -22.4001271837    6[1-(0),1-(0),1-(0),6-(6,7)]
   931 0.458112150574 0.458112150574 0.458112150574    6[1-(0),1-(0),1-(0),6-(6,7)]
   932 0.936036645712 0.936036645712 0.936036645712    6[6-(1,1,1),6-(6,6),7-(7,47)]
   933  1.84147621421  1.84147621421  1.84147621421    6[6-(6,6),6-(6,7),6-(6,7)]
   934  1.93570312595  1.93570312595  1.93570312595    6[6-(1,1,1),6-(6,6),7-(7,47)]
   935  2.74241952765  2.74241952765  2.74241952765    6[1-(0),1-(0),1-(0),6-(6,7)]
   936  3.69781429031  3.69781429031  3.69781429031    6[1-(0),1-(0),1-(0),6-(6,7)]
   937  3.08019058516  3.08019058516  3.08019058516    6[6-(1,1,1),6-(6,6),7-(7,47)]
   938  3.54432027401  3.54432027401  3.54432027401    6[6-(6,6),6-(6,7),6-(6,7)]
   939  2.64062879315  2.64062879315  2.64062879315    6[6-(1,1,1),6-(6,6),7-(7,47)]
   940  2.62583934179  2.62583934179  2.62583934179    6[1-(0),1-(0),1-(0),6-(6,7)]
   941-0.943072731609-0.943072731609-0.943072731609    6[1-(0),1-(0),1-(0),6-(6,7)]
   942 -1.08557631059 -1.08557631059 -1.08557631059    6[6-(1,1,1),6-(6,6),7-(7,47)]
   943 -1.55873796033 -1.55873796033 -1.55873796033    6[6-(6,6),6-(6,7),6-(6,7)]
   944 -1.50066074021 -1.50066074021 -1.50066074021    6[6-(1,1,1),6-(6,6),7-(7,47)]
   945 -1.83831215522 -1.83831215522 -1.83831215522    6[1-(0),1-(0),1-(0),6-(6,7)]
   946 -16.9690174265 -16.9690174265 -16.9690174265    6[1-(0),1-(0),1-(0),6-(6,7)]
   947 -17.9142688941 -17.9142688941 -17.9142688941    6[6-(1,1,1),6-(6,6),7-(7,47)]
   948 -17.6856530398 -17.6856530398 -17.6856530398    6[6-(6,6),6-(6,7),6-(6,7)]
   949 -18.9407131144 -18.9407131144 -18.9407131144    6[6-(1,1,1),6-(6,6),7-(7,47)]
   950 -19.3220869256 -19.3220869256 -19.3220869256    6[1-(0),1-(0),1-(0),6-(6,7)]
   951 -22.9138159879 -22.9138159879 -22.9138159879    6[1-(0),1-(0),1-(0),6-(6,7)]
   952 -23.5347016634 -23.5347016634 -23.5347016634    6[6-(1,1,1),6-(6,6),7-(7,47)]
   953    21.10931898    21.10931898    21.10931898    6[6-(6,6),6-(6,7),6-(6,7)]
   954  20.9392069473  20.9392069473  20.9392069473    6[6-(1,1,1),6-(6,6),7-(7,47)]
   955  20.0729724946  20.0729724946  20.0729724946    6[1-(0),1-(0),1-(0),6-(6,7)]
   956 -23.8311292543 -23.8311292543 -23.8311292543    6[1-(0),1-(0),1-(0),6-(6,7)]
   957 -22.5673437252 -22.5673437252 -22.5673437252    6[6-(1,1,1),6-(6,6),7-(7,47)]
   958 -21.4630093649 -21.4630093649 -21.4630093649    6[6-(6,6),6-(6,7),6-(6,7)]
   959 -20.6144535913 -20.6144535913 -20.6144535913    6[6-(1,1,1),6-(6,6),7-(7,47)]
   960 -19.2643285656 -19.2643285656 -19.2643285656    6[1-(0),1-(0),1-(0),6-(6,7)]
   961  13.6160837147  13.6160837147  13.6160837147    6[1-(0),1-(0),1-(0),6-(6,7)]
   962  13.9927877282  13.9927877282  13.9927877282    6[6-(1,1,1),6-(6,6),7-(7,47)]
   963  13.3064399004  13.3064399004  13.3064399004    6[6-(6,6),6-(6,7),6-(6,7)]
   964  14.2239057267  14.2239057267  14.2239057267    6[6-(1,1,1),6-(6,6),7-(7,47)]
   965   14.056696962   14.056696962   14.056696962    6[1-(0),1-(0),1-(0),6-(6,7)]
   966  17.9571315145  17.9571315145  17.9571315145    6[1-(0),1-(0),1-(0),6-(6,7)]
   967  19.1192300951  19.1192300951  19.1192300951    6[6-(1,1,1),6-(6,6),7-(7,47)]
   968  20.4361282289  20.4361282289  20.4361282289    6[6-(6,6),6-(6,7),6-(6,7)]
   969  21.0448659824  21.0448659824  21.0448659824    6[6-(1,1,1),6-(6,6),7-(7,47)]
   970  22.4740133823  22.4740133823  22.4740133823    6[1-(0),1-(0),1-(0),6-(6,7)]
   971  22.4244404844  22.4244404844  22.4244404844    6[1-(0),1-(0),1-(0),6-(6,7)]
   972  21.0012608306  21.0012608306  21.0012608306    6[6-(1,1,1),6-(6,6),7-(7,47)]
   973  20.4864582913  20.4864582913  20.4864582913    6[6-(6,6),6-(6,7),6-(6,7)]
   974  19.0968886247  19.0968886247  19.0968886247    6[6-(1,1,1),6-(6,6),7-(7,47)]
   975  17.9411167111  17.9411167111  17.9411167111    6[1-(0),1-(0),1-(0),6-(6,7)]
   976  5.84106732806  5.84106732806  5.84106732806    6[1-(0),1-(0),1-(0),6-(6,7)]
   977  7.07714305831  7.07714305831  7.07714305831    6[6-(1,1,1),6-(6,6),7-(7,47)]
   978  7.99430636041  7.99430636041  7.99430636041    6[6-(6,6),6-(6,7),6-(6,7)]
   979  8.93574833687  8.93574833687  8.93574833687    6[6-(1,1,1),6-(6,6),7-(7,47)]
   980  10.1581892809  10.1581892809  10.1581892809    6[1-(0),1-(0),1-(0),6-(6,7)]
   981  12.4015861195  12.4015861195  12.4015861195    6[1-(0),1-(0),1-(0),6-(6,7)]
   982  11.6300305129  11.6300305129  11.6300305129    6[6-(1,1,1),6-(6,6),7-(7,47)]
   983  12.0023290626  12.0023290626  12.0023290626    6[6-(6,6),6-(6,7),6-(6,7)]
   984  10.9379875021  10.9379875021  10.9379875021    6[6-(1,1,1),6-(6,6),7-(7,47)]
   985  10.6917411045  10.6917411045  10.6917411045    6[1-(0),1-(0),1-(0),6-(6,7)]
   986  6.32797189342  6.32797189342  6.32797189342    6[1-(0),1-(0),1-(0),6-(6,7)]
   987  5.83658914444  5.83658914444  5.83658914444    6[6-(1,1,1),6-(6,6),7-(7,47)]
   988  4.68180347431  4.68180347431  4.68180347431    6[6-(6,6),6-(6,7),6-(6,7)]
   989  4.81064940876  4.81064940876  4.81064940876    6[6-(1,1,1),6-(6,6),7-(7,47)]
   990  3.89011181327  3.89011181327  3.89011181327    6[1-(0),1-(0),1-(0),6-(6,7)]
   991  8.66830393362  8.66830393362  8.66830393362    6[1-(0),1-(0),1-(0),6-(6,7)]
   992  9.39190087953  9.39190087953  9.39190087953    6[6-(1,1,1),6-(6,6),7-(7,47)]
   993  10.3216194412  10.3216194412  10.3216194412    6[6-(6,6),6-(6,7),6-(6,7)]
   994  10.6470691963  10.6470691963  10.6470691963    6[6-(1,1,1),6-(6,6),7-(7,47)]
   995   11.593889577   11.593889577   11.593889577    6[1-(0),1-(0),1-(0),6-(6,7)]
   996  10.1977675252  10.1977675252  10.1977675252    6[1-(0),1-(0),1-(0),6-(6,7)]
   997  9.01040274125  9.01040274125  9.01040274125    6[6-(1,1,1),6-(6,6),7-(7,47)]
   998  8.02386073908  8.02386073908  8.02386073908    6[6-(6,6),6-(6,7),6-(6,7)]
   999  7.10468647657  7.10468647657  7.10468647657    6[6-(1,1,1),6-(6,6),7-(7,47)]
  1000  5.83928066687  5.83928066687  5.83928066687    6[1-(0),1-(0),1-(0),6-(6,7)]
  1001  3.11346421144  3.11346421144  3.11346421144    6[1-(0),1-(0),1-(0),6-(6,7)]
  1002  4.02430055594  4.02430055594  4.02430055594    6[6-(1,1,1),6-(6,6),7-(7,47)]
  1003  3.70908643125  3.70908643125  3.70908643125    6[6-(6,6),6-(6,7),6-(6,7)]
  1004  4.93488943617  4.93488943617  4.93488943617    6[6-(1,1,1),6-(6,6),7-(7,47)]
  1005  5.23488203881  5.23488203881  5.23488203881    6[1-(0),1-(0),1-(0),6-(6,7)]
  1006  19.9130389556  19.9130389556  19.9130389556    6[1-(0),1-(0),1-(0),6-(6,7)]
  1007  20.8399843017  20.8399843017  20.8399843017    6[6-(1,1,1),6-(6,6),7-(7,47)]
  1008  21.1506488701  21.1506488701  21.1506488701    6[6-(6,6),6-(6,7),6-(6,7)]
  1009  22.0793088123  22.0793088123  22.0793088123    6[6-(1,1,1),6-(6,6),7-(7,47)]
  1010  22.7835266389  22.7835266389  22.7835266389    6[1-(0),1-(0),1-(0),6-(6,7)]
  1011  24.6038595273  24.6038595273  24.6038595273    6[1-(0),1-(0),1-(0),6-(6,7)]
  1012   -13.48097345   -13.48097345   -13.48097345    6[6-(1,1,1),6-(6,6),7-(7,47)]
  1013 -13.4378758691 -13.4378758691 -13.4378758691    6[6-(6,6),6-(6,7),6-(6,7)]
  1014 -13.8871846185 -13.8871846185 -13.8871846185    6[6-(1,1,1),6-(6,6),7-(7,47)]
  1015 -14.0988721911 -14.0988721911 -14.0988721911    6[1-(0),1-(0),1-(0),6-(6,7)]
  1016 -21.2189130492 -21.2189130492 -21.2189130492    6[1-(0),1-(0),1-(0),6-(6,7)]
  1017 -21.5639991961 -21.5639991961 -21.5639991961    6[6-(1,1,1),6-(6,6),7-(7,47)]
  1018  -22.471038265  -22.471038265  -22.471038265    6[6-(6,6),6-(6,7),6-(6,7)]
  1019 -22.2846776925 -22.2846776925 -22.2846776925    6[6-(1,1,1),6-(6,6),7-(7,47)]
  1020 -23.0114890421 -23.0114890421 -23.0114890421    6[1-(0),1-(0),1-(0),6-(6,7)]
  1021  28.5593824597  28.5593824597  28.5593824597    6[1-(0),1-(0),1-(0),6-(6,7)]
  1022  27.7570864226  27.7570864226  27.7570864226    6[6-(1,1,1),6-(6,6),7-(7,47)]
  1023  27.6452933619  27.6452933619  27.6452933619    6[6-(6,6),6-(6,7),6-(6,7)]
  1024  26.7940654257  26.7940654257  26.7940654257    6[6-(1,1,1),6-(6,6),7-(7,47)]
  1025  26.3026508851  26.3026508851  26.3026508851    6[1-(0),1-(0),1-(0),6-(6,7)]
  1026 -18.1008064515 -18.1008064515 -18.1008064515    6[1-(0),1-(0),1-(0),6-(6,7)]
  1027 -19.0376961218 -19.0376961218 -19.0376961218    6[6-(1,1,1),6-(6,6),7-(7,47)]
  1028 -18.9356739756 -18.9356739756 -18.9356739756    6[6-(6,6),6-(6,7),6-(6,7)]
  1029 -20.1262051423 -20.1262051423 -20.1262051423    6[6-(1,1,1),6-(6,6),7-(7,47)]
  1030 -20.6463155934 -20.6463155934 -20.6463155934    6[1-(0),1-(0),1-(0),6-(6,7)]
  1031 -18.4687710636 -18.4687710636 -18.4687710636    6[1-(0),1-(0),1-(0),6-(6,7)]
  1032 -17.9238468276 -17.9238468276 -17.9238468276    6[6-(1,1,1),6-(6,6),7-(7,47)]
  1033 -16.9307966839 -16.9307966839 -16.9307966839    6[6-(6,6),6-(6,7),6-(6,7)]
  1034 -16.8124016421 -16.8124016421 -16.8124016421    6[6-(1,1,1),6-(6,6),7-(7,47)]
  1035 -15.8737722427 -15.8737722427 -15.8737722427    6[1-(0),1-(0),1-(0),6-(6,7)]
  1036  2.15270603586  2.15270603586  2.15270603586    6[1-(0),1-(0),1-(0),6-(6,7)]
  1037    1.251492911    1.251492911    1.251492911    6[6-(1,1,1),6-(6,6),7-(7,47)]
  1038  1.44223160359  1.44223160359  1.44223160359    6[6-(6,6),6-(6,7),6-(6,7)]
  1039 0.186447020271 0.186447020271 0.186447020271    6[6-(1,1,1),6-(6,6),7-(7,47)]
  1040-0.244497817956-0.244497817956-0.244497817956    6[1-(0),1-(0),1-(0),6-(6,7)]
  1041 -4.35353584529 -4.35353584529 -4.35353584529    6[1-(0),1-(0),1-(0),6-(6,7)]
  1042 -4.87945860135 -4.87945860135 -4.87945860135    6[6-(1,1,1),6-(6,6),7-(7,47)]
  1043 -5.92994310207 -5.92994310207 -5.92994310207    6[6-(6,6),6-(6,7),6-(6,7)]
  1044 -5.95682171386 -5.95682171386 -5.95682171386    6[6-(1,1,1),6-(6,6),7-(7,47)]
  1045 -6.83995027248 -6.83995027248 -6.83995027248    6[1-(0),1-(0),1-(0),6-(6,7)]
  1046  37.1419187855  37.1419187855  37.1419187855    6[1-(0),1-(0),1-(0),6-(6,7)]
  1047   37.301999575   37.301999575   37.301999575    6[6-(1,1,1),6-(6,6),7-(7,47)]
  1048  36.5292716949  36.5292716949  36.5292716949    6[6-(6,6),6-(6,7),6-(6,7)]
  1049  37.1292392425  37.1292392425  37.1292392425    6[6-(1,1,1),6-(6,6),7-(7,47)]
  1050 -8.78416425367 -8.78416425367 -8.78416425367    6[1-(0),1-(0),1-(0),6-(6,7)]
  1051   17.072447909   17.072447909   17.072447909    6[1-(0),1-(0),1-(0),6-(6,7)]
  1052  15.9721122572  15.9721122572  15.9721122572    6[6-(1,1,1),6-(6,6),7-(7,47)]
  1053  14.9687982361  14.9687982361  14.9687982361    6[6-(6,6),6-(6,7),6-(6,7)]
  1054  14.2426583153  14.2426583153  14.2426583153    6[6-(1,1,1),6-(6,6),7-(7,47)]
  1055  13.0133902079  13.0133902079  13.0133902079    6[1-(0),1-(0),1-(0),6-(6,7)]
  1056  14.6863631441  14.6863631441  14.6863631441    6[1-(0),1-(0),1-(0),6-(6,7)]
  1057   14.459391982   14.459391982   14.459391982    6[6-(1,1,1),6-(6,6),7-(7,47)]
  1058   14.594985153   14.594985153   14.594985153    6[6-(6,6),6-(6,7),6-(6,7)]
  1059  14.2323077073  14.2323077073  14.2323077073    6[6-(1,1,1),6-(6,6),7-(7,47)]
  1060   14.128713068   14.128713068   14.128713068    6[1-(0),1-(0),1-(0),6-(6,7)]
  1061 -20.1088234947 -20.1088234947 -20.1088234947    6[1-(0),1-(0),1-(0),6-(6,7)]
  1062  -19.766696233  -19.766696233  -19.766696233    6[6-(1,1,1),6-(6,6),7-(7,47)]
  1063  -18.720381792  -18.720381792  -18.720381792    6[6-(6,6),6-(6,7),6-(6,7)]
  1064  18.8237949613  18.8237949613  18.8237949613    6[6-(1,1,1),6-(6,6),7-(7,47)]
  1065  19.6113806456  19.6113806456  19.6113806456    6[1-(0),1-(0),1-(0),6-(6,7)]
  1066  12.5574083097  12.5574083097  12.5574083097    6[1-(0),1-(0),1-(0),6-(6,7)]
  1067  12.4795222321  12.4795222321  12.4795222321    6[6-(1,1,1),6-(6,6),7-(7,47)]
  1068  13.4653747267  13.4653747267  13.4653747267    6[6-(6,6),6-(6,7),6-(6,7)]
  1069  12.8335490232  12.8335490232  12.8335490232    6[6-(1,1,1),6-(6,6),7-(7,47)]
  1070  13.3517297457  13.3517297457  13.3517297457    6[1-(0),1-(0),1-(0),6-(6,7)]
  1071  14.6524864829  14.6524864829  14.6524864829    6[1-(0),1-(0),1-(0),6-(6,7)]
  1072  15.3413038545  15.3413038545  15.3413038545    6[6-(1,1,1),6-(6,6),7-(7,47)]
  1073  14.8338635188  14.8338635188  14.8338635188    6[6-(6,6),6-(6,7),6-(6,7)]
  1074 -29.6622721805 -29.6622721805 -29.6622721805    6[6-(1,1,1),6-(6,6),7-(7,47)]
  1075 -29.6079854314 -29.6079854314 -29.6079854314    6[1-(0),1-(0),1-(0),6-(6,7)]
  1076  3.92315677668  3.92315677668  3.92315677668    6[1-(0),1-(0),1-(0),6-(6,7)]
  1077  5.25618856562  5.25618856562  5.25618856562    6[6-(1,1,1),6-(6,6),7-(7,47)]
  1078  5.68804688905  5.68804688905  5.68804688905    6[6-(6,6),6-(6,7),6-(6,7)]
  1079  7.07423406011  7.07423406011  7.07423406011    6[6-(1,1,1),6-(6,6),7-(7,47)]
  1080  8.05211185945  8.05211185945  8.05211185945    6[1-(0),1-(0),1-(0),6-(6,7)]
  1081  29.7081172516  29.7081172516  29.7081172516    6[1-(0),1-(0),1-(0),6-(6,7)]
  1082  29.2033588621  29.2033588621  29.2033588621    6[6-(1,1,1),6-(6,6),7-(7,47)]
  1083  28.2516918563  28.2516918563  28.2516918563    6[6-(6,6),6-(6,7),6-(6,7)]
  1084  28.2043472832  28.2043472832  28.2043472832    6[6-(1,1,1),6-(6,6),7-(7,47)]
  1085  27.4121207417  27.4121207417  27.4121207417    6[1-(0),1-(0),1-(0),6-(6,7)]
  1086  29.5833889862  29.5833889862  29.5833889862    6[1-(0),1-(0),1-(0),6-(6,7)]
  1087  30.9228075026  30.9228075026  30.9228075026    6[6-(1,1,1),6-(6,6),7-(7,47)]
  1088  32.0281840085  32.0281840085  32.0281840085    6[6-(6,6),6-(6,7),6-(6,7)]
  1089  32.9824318711  32.9824318711  32.9824318711    6[6-(1,1,1),6-(6,6),7-(7,47)]
  1090  34.3908721485  34.3908721485  34.3908721485    6[1-(0),1-(0),1-(0),6-(6,7)]
  1091  36.2100614784  36.2100614784  36.2100614784    6[1-(0),1-(0),1-(0),6-(6,7)]
  1092  35.2181156025  35.2181156025  35.2181156025    6[6-(1,1,1),6-(6,6),7-(7,47)]
  1093  35.3179066851  35.3179066851  35.3179066851    6[6-(6,6),6-(6,7),6-(6,7)]
  1094  34.0701769139  34.0701769139  34.0701769139    6[6-(1,1,1),6-(6,6),7-(7,47)]
  1095  33.5742935836  33.5742935836  33.5742935836    6[1-(0),1-(0),1-(0),6-(6,7)]
  1096 -9.19350082575 -9.19350082575 -9.19350082575    6[1-(0),1-(0),1-(0),6-(6,7)]
  1097 -8.15672752802 -8.15672752802 -8.15672752802    6[6-(1,1,1),6-(6,6),7-(7,47)]
  1098 -6.76221204545 -6.76221204545 -6.76221204545    6[6-(6,6),6-(6,7),6-(6,7)]
  1099 -10.2354121072 -10.2354121072 -10.2354121072    6[6-(1,1,1),6-(6,6),7-(7,47)]
  1100 -8.83462752438 -8.83462752438 -8.83462752438    6[1-(0),1-(0),1-(0),6-(6,7)]
  1101 -8.73712957678 -8.73712957678 -8.73712957678    6[1-(0),1-(0),1-(0),6-(6,7)]
  1102 -10.1449987441 -10.1449987441 -10.1449987441    6[6-(1,1,1),6-(6,6),7-(7,47)]
  1103 -10.5617454768 -10.5617454768 -10.5617454768    6[6-(6,6),6-(6,7),6-(6,7)]
  1104 -11.9560520066 -11.9560520066 -11.9560520066    6[6-(1,1,1),6-(6,6),7-(7,47)]
  1105 -12.9555342547 -12.9555342547 -12.9555342547    6[1-(0),1-(0),1-(0),6-(6,7)]
  1106 -17.2910820106 -17.2910820106 -17.2910820106    6[1-(0),1-(0),1-(0),6-(6,7)]
  1107 -17.0099789589 -17.0099789589 -17.0099789589    6[6-(1,1,1),6-(6,6),7-(7,47)]
  1108 -17.7211117228 -17.7211117228 -17.7211117228    6[6-(6,6),6-(6,7),6-(6,7)]
  1109 -16.9808159234 -16.9808159234 -16.9808159234    6[6-(1,1,1),6-(6,6),7-(7,47)]
  1110  -17.246289242  -17.246289242  -17.246289242    6[1-(0),1-(0),1-(0),6-(6,7)]
  1111   37.494690805   37.494690805   37.494690805    6[1-(0),1-(0),1-(0),6-(6,7)]
  1112  37.0469376686  37.0469376686  37.0469376686    6[6-(1,1,1),6-(6,6),7-(7,47)]
  1113  36.2023572171  36.2023572171  36.2023572171    6[6-(6,6),6-(6,7),6-(6,7)]
  1114 -9.46077236119 -9.46077236119 -9.46077236119    6[6-(1,1,1),6-(6,6),7-(7,47)]
  1115  -10.294211018  -10.294211018  -10.294211018    6[1-(0),1-(0),1-(0),6-(6,7)]
  1116 -10.1829362184 -10.1829362184 -10.1829362184    6[1-(0),1-(0),1-(0),6-(6,7)]
  1117 -9.57879840002 -9.57879840002 -9.57879840002    6[6-(1,1,1),6-(6,6),7-(7,47)]
  1118  -9.7226003078  -9.7226003078  -9.7226003078    6[6-(6,6),6-(6,7),6-(6,7)]
  1119  -8.9106597014  -8.9106597014  -8.9106597014    6[6-(1,1,1),6-(6,6),7-(7,47)]
  1120  -8.7057004411  -8.7057004411  -8.7057004411    6[1-(0),1-(0),1-(0),6-(6,7)]
  1121 -6.14865188048 -6.14865188048 -6.14865188048    6[1-(0),1-(0),1-(0),6-(6,7)]
  1122 -6.32265884437 -6.32265884437 -6.32265884437    6[6-(1,1,1),6-(6,6),7-(7,47)]
  1123 -6.07379812396 -6.07379812396 -6.07379812396    6[6-(6,6),6-(6,7),6-(6,7)]
  1124 -6.34577571254 -6.34577571254 -6.34577571254    6[6-(1,1,1),6-(6,6),7-(7,47)]
  1125  39.2381087406  39.2381087406  39.2381087406    6[1-(0),1-(0),1-(0),6-(6,7)]
  1126 -9.84286945697 -9.84286945697 -9.84286945697    6[1-(0),1-(0),1-(0),6-(6,7)]
  1127 -8.93157499542 -8.93157499542 -8.93157499542    6[6-(1,1,1),6-(6,6),7-(7,47)]
  1128  -9.0720439272  -9.0720439272  -9.0720439272    6[6-(6,6),6-(6,7),6-(6,7)]
  1129 -7.95571397915 -7.95571397915 -7.95571397915    6[6-(1,1,1),6-(6,6),7-(7,47)]
  1130 -7.54106904621 -7.54106904621 -7.54106904621    6[1-(0),1-(0),1-(0),6-(6,7)]
  1131  33.9817027012  33.9817027012  33.9817027012    6[1-(0),1-(0),1-(0),6-(6,7)]
  1132  34.4759759241  34.4759759241  34.4759759241    6[6-(1,1,1),6-(6,6),7-(7,47)]
  1133   35.472863375   35.472863375   35.472863375    6[6-(6,6),6-(6,7),6-(6,7)]
  1134  35.4411701764  35.4411701764  35.4411701764    6[6-(1,1,1),6-(6,6),7-(7,47)]
  1135   36.285869666   36.285869666   36.285869666    6[1-(0),1-(0),1-(0),6-(6,7)]
  1136  34.0373556609  34.0373556609  34.0373556609    6[1-(0),1-(0),1-(0),6-(6,7)]
  1137  33.0129899829  33.0129899829  33.0129899829    6[6-(1,1,1),6-(6,6),7-(7,47)]
  1138  32.1580027012  32.1580027012  32.1580027012    6[6-(6,6),6-(6,7),6-(6,7)]
  1139  31.3041642563  31.3041642563  31.3041642563    6[6-(1,1,1),6-(6,6),7-(7,47)]
  1140 -7.57161724644 -7.57161724644 -7.57161724644    6[1-(0),1-(0),1-(0),6-(6,7)]
  1141 -19.1326370886 -19.1326370886 -19.1326370886    6[1-(0),1-(0),1-(0),6-(6,7)]
  1142 -17.8510723322 -17.8510723322 -17.8510723322    6[6-(1,1,1),6-(6,6),7-(7,47)]
  1143 -17.6958414587 -17.6958414587 -17.6958414587    6[6-(6,6),6-(6,7),6-(6,7)]
  1144 -16.3377374977 -16.3377374977 -16.3377374977    6[6-(1,1,1),6-(6,6),7-(7,47)]
  1145 -15.5657995988 -15.5657995988 -15.5657995988    6[1-(0),1-(0),1-(0),6-(6,7)]
  1146 -11.1074493598 -11.1074493598 -11.1074493598    6[1-(0),1-(0),1-(0),6-(6,7)]
  1147  -11.020656684  -11.020656684  -11.020656684    6[6-(1,1,1),6-(6,6),7-(7,47)]
  1148 -10.1334364274 -10.1334364274 -10.1334364274    6[6-(6,6),6-(6,7),6-(6,7)]
  1149 -10.5362862434 -10.5362862434 -10.5362862434    6[6-(1,1,1),6-(6,6),7-(7,47)]
  1150 -9.96124167676 -9.96124167676 -9.96124167676    6[1-(0),1-(0),1-(0),6-(6,7)]
  1151 -13.6864068486 -13.6864068486 -13.6864068486    6[1-(0),1-(0),1-(0),6-(6,7)]
  1152 -14.7825785216 -14.7825785216 -14.7825785216    6[6-(1,1,1),6-(6,6),7-(7,47)]
  1153 -16.1387745262 -16.1387745262 -16.1387745262    6[6-(6,6),6-(6,7),6-(6,7)]
  1154 -16.6784709723 -16.6784709723 -16.6784709723    6[6-(1,1,1),6-(6,6),7-(7,47)]
  1155 -18.0856859091 -18.0856859091 -18.0856859091    6[1-(0),1-(0),1-(0),6-(6,7)]
  1156  -3.6050542723  -3.6050542723  -3.6050542723    6[1-(0),1-(0),1-(0),6-(6,7)]
  1157 -4.67678900416 -4.67678900416 -4.67678900416    6[6-(1,1,1),6-(6,6),7-(7,47)]
  1158 -5.68358993875 -5.68358993875 -5.68358993875    6[6-(6,6),6-(6,7),6-(6,7)]
  1159 -6.36053505589 -6.36053505589 -6.36053505589    6[6-(1,1,1),6-(6,6),7-(7,47)]
  1160 -7.55506459262 -7.55506459262 -7.55506459262    6[1-(0),1-(0),1-(0),6-(6,7)]
  1161  39.9077581369  39.9077581369  39.9077581369    6[1-(0),1-(0),1-(0),6-(6,7)]
  1162  40.7275411032  40.7275411032  40.7275411032    6[6-(1,1,1),6-(6,6),7-(7,47)]
  1163  2.70380602815  2.70380602815  2.70380602815    6[6-(6,6),6-(6,7),6-(6,7)]
  1164  3.80680730186  3.80680730186  3.80680730186    6[6-(1,1,1),6-(6,6),7-(7,47)]
  1165  4.03649661527  4.03649661527  4.03649661527    6[1-(0),1-(0),1-(0),6-(6,7)]
  1166  3.65367402804  3.65367402804  3.65367402804    6[1-(0),1-(0),1-(0),6-(6,7)]
  1167  4.01645215865  4.01645215865  4.01645215865    6[6-(1,1,1),6-(6,6),7-(7,47)]
  1168  4.89156882732  4.89156882732  4.89156882732    6[6-(6,6),6-(6,7),6-(6,7)]
  1169  4.91137155495  4.91137155495  4.91137155495    6[6-(1,1,1),6-(6,6),7-(7,47)]
  1170   5.6086184088   5.6086184088   5.6086184088    6[1-(0),1-(0),1-(0),6-(6,7)]
  1171 -5.62935335441 -5.62935335441 -5.62935335441    6[1-(0),1-(0),1-(0),6-(6,7)]
  1172-0.699160325036-0.699160325036-0.699160325036    6[6-(1,1,1),6-(6,6),7-(7,47)]
  1173-0.827603775219-0.827603775219-0.827603775219    6[6-(6,6),6-(6,7),6-(6,7)]
  1174 0.411456959661 0.411456959661 0.411456959661    6[6-(1,1,1),6-(6,6),7-(7,47)]
  1175 0.877748727882 0.877748727882 0.877748727882    6[1-(0),1-(0),1-(0),6-(6,7)]
  1176 -5.94220987007 -5.94220987007 -5.94220987007    6[1-(0),1-(0),1-(0),6-(6,7)]
  1177 -4.53897873732 -4.53897873732 -4.53897873732    6[6-(1,1,1),6-(6,6),7-(7,47)]
  1178 -3.88731771201 -3.88731771201 -3.88731771201    6[6-(6,6),6-(6,7),6-(6,7)]
  1179 -2.57117268338 -2.57117268338 -2.57117268338    6[6-(1,1,1),6-(6,6),7-(7,47)]
  1180 -1.35076495214 -1.35076495214 -1.35076495214    6[1-(0),1-(0),1-(0),6-(6,7)]
  1181-0.014261694655-0.014261694655-0.014261694655    6[1-(0),1-(0),1-(0),6-(6,7)]
  1182 -1.22650957214 -1.22650957214 -1.22650957214    6[6-(1,1,1),6-(6,6),7-(7,47)]
  1183 -2.42368224151 -2.42368224151 -2.42368224151    6[6-(6,6),6-(6,7),6-(6,7)]
  1184 -3.20469040491 -3.20469040491 -3.20469040491    6[6-(1,1,1),6-(6,6),7-(7,47)]
  1185 -4.63949455885 -4.63949455885 -4.63949455885    6[1-(0),1-(0),1-(0),6-(6,7)]
  1186 -13.8463981024 -13.8463981024 -13.8463981024    6[1-(0),1-(0),1-(0),6-(6,7)]
  1187 -12.9954305223 -12.9954305223 -12.9954305223    6[6-(1,1,1),6-(6,6),7-(7,47)]
  1188 -12.8171784955 -12.8171784955 -12.8171784955    6[6-(6,6),6-(6,7),6-(6,7)]
  1189 -11.8236128489 -11.8236128489 -11.8236128489    6[6-(1,1,1),6-(6,6),7-(7,47)]
  1190 -11.2152384307 -11.2152384307 -11.2152384307    6[1-(0),1-(0),1-(0),6-(6,7)]
  1191 -8.99511885202 -8.99511885202 -8.99511885202    6[1-(0),1-(0),1-(0),6-(6,7)]
  1192 -9.00305500912 -9.00305500912 -9.00305500912    6[6-(1,1,1),6-(6,6),7-(7,47)]
  1193 -8.64030640241 -8.64030640241 -8.64030640241    6[6-(6,6),6-(6,7),6-(6,7)]
  1194 -8.86622568773 -8.86622568773 -8.86622568773    6[6-(1,1,1),6-(6,6),7-(7,47)]
  1195 -8.68339440932 -8.68339440932 -8.68339440932    6[1-(0),1-(0),1-(0),6-(6,7)]
  1196 -11.4343417035 -11.4343417035 -11.4343417035    6[1-(0),1-(0),1-(0),6-(6,7)]
  1197 -10.8328884552 -10.8328884552 -10.8328884552    6[6-(1,1,1),6-(6,6),7-(7,47)]
  1198  -9.8576082227  -9.8576082227  -9.8576082227    6[6-(6,6),6-(6,7),6-(6,7)]
  1199 -9.68819086599 -9.68819086599 -9.68819086599    6[6-(1,1,1),6-(6,6),7-(7,47)]
  1200 -8.82280036273 -8.82280036273 -8.82280036273    6[1-(0),1-(0),1-(0),6-(6,7)]
  1201  8.07309568589  8.07309568589  8.07309568589    6[1-(0),1-(0),1-(0),6-(6,7)]
  1202  9.07137007481  9.07137007481  9.07137007481    6[6-(1,1,1),6-(6,6),7-(7,47)]
  1203  -35.139767264  -35.139767264  -35.139767264    6[6-(6,6),6-(6,7),6-(6,7)]
  1204   10.847929215   10.847929215   10.847929215    6[6-(1,1,1),6-(6,6),7-(7,47)]
  1205 -33.3476572562 -33.3476572562 -33.3476572562    6[1-(0),1-(0),1-(0),6-(6,7)]
  1206 -33.0987381051 -33.0987381051 -33.0987381051    6[1-(0),1-(0),1-(0),6-(6,7)]
  1207 -33.3914942967 -33.3914942967 -33.3914942967    6[6-(1,1,1),6-(6,6),7-(7,47)]
  1208 -34.2760601194 -34.2760601194 -34.2760601194    6[6-(6,6),6-(6,7),6-(6,7)]
  1209 -34.1190753726 -34.1190753726 -34.1190753726    6[6-(1,1,1),6-(6,6),7-(7,47)]
  1210 -34.7723042513 -34.7723042513 -34.7723042513    6[1-(0),1-(0),1-(0),6-(6,7)]
  1211  3.50057762559  3.50057762559  3.50057762559    6[1-(0),1-(0),1-(0),6-(6,7)]
  1212  3.87601955007  3.87601955007  3.87601955007    6[6-(1,1,1),6-(6,6),7-(7,47)]
  1213   3.0652311002   3.0652311002   3.0652311002    6[6-(6,6),6-(6,7),6-(6,7)]
  1214   3.9366554304   3.9366554304   3.9366554304    6[6-(1,1,1),6-(6,6),7-(7,47)]
  1215  3.64995502046  3.64995502046  3.64995502046    6[1-(0),1-(0),1-(0),6-(6,7)]
  1216  10.8138394856  10.8138394856  10.8138394856    6[1-(0),1-(0),1-(0),6-(6,7)]
  1217  10.3029105854  10.3029105854  10.3029105854    6[6-(1,1,1),6-(6,6),7-(7,47)]
  1218  9.24011960034  9.24011960034  9.24011960034    6[6-(6,6),6-(6,7),6-(6,7)]
  1219   9.2328847814   9.2328847814   9.2328847814    6[6-(1,1,1),6-(6,6),7-(7,47)]
  1220  8.35199403251  8.35199403251  8.35199403251    6[1-(0),1-(0),1-(0),6-(6,7)]
  1221  9.13642740328  9.13642740328  9.13642740328    6[1-(0),1-(0),1-(0),6-(6,7)]
  1222  8.33455755589  8.33455755589  8.33455755589    6[6-(1,1,1),6-(6,6),7-(7,47)]
  1223  8.38507746887  8.38507746887  8.38507746887    6[6-(6,6),6-(6,7),6-(6,7)]
  1224  7.46734980247  7.46734980247  7.46734980247    6[6-(1,1,1),6-(6,6),7-(7,47)]
  1225  7.09274770552  7.09274770552  7.09274770552    6[1-(0),1-(0),1-(0),6-(6,7)]
  1226 -20.6523059879 -20.6523059879 -20.6523059879    6[1-(0),1-(0),1-(0),6-(6,7)]
  1227 -21.4012333189 -21.4012333189 -21.4012333189    6[6-(1,1,1),6-(6,6),7-(7,47)]
  1228 -21.1359347087 -21.1359347087 -21.1359347087    6[6-(6,6),6-(6,7),6-(6,7)]
  1229 -22.2897362352 -22.2897362352 -22.2897362352    6[6-(1,1,1),6-(6,6),7-(7,47)]
  1230 -22.5610360612 -22.5610360612 -22.5610360612    6[1-(0),1-(0),1-(0),6-(6,7)]
  1231 -2.56226145069 -2.56226145069 -2.56226145069    6[1-(0),1-(0),1-(0),6-(6,7)]
  1232 -2.76722138098 -2.76722138098 -2.76722138098    6[6-(1,1,1),6-(6,6),7-(7,47)]
  1233 -1.98670326204 -1.98670326204 -1.98670326204    6[6-(6,6),6-(6,7),6-(6,7)]
  1234 -2.68362082084 -2.68362082084 -2.68362082084    6[6-(1,1,1),6-(6,6),7-(7,47)]
  1235 -2.37657782105 -2.37657782105 -2.37657782105    6[1-(0),1-(0),1-(0),6-(6,7)]
  1236 -9.96014479597 -9.96014479597 -9.96014479597    6[1-(0),1-(0),1-(0),6-(6,7)]
  1237 -7.30199070182 -7.30199070182 -7.30199070182    6[6-(1,1,1),6-(6,6),7-(7,47)]
  1238 -12.4787379622 -12.4787379622 -12.4787379622    6[6-(6,6),6-(6,7),6-(6,7)]
  1239   -9.325501085   -9.325501085   -9.325501085    6[6-(1,1,1),6-(6,6),7-(7,47)]
  1240 -10.7543536149 -10.7543536149 -10.7543536149    6[1-(0),1-(0),1-(0),6-(6,7)]
  1241 -11.1336940526 -11.1336940526 -11.1336940526    6[1-(0),1-(0),1-(0),6-(6,7)]
  1242 -9.72722243236 -9.72722243236 -9.72722243236    6[6-(1,1,1),6-(6,6),7-(7,47)]
  1243 -9.16440039337 -9.16440039337 -9.16440039337    6[6-(6,6),6-(6,7),6-(6,7)]
  1244 -7.82717074546 -7.82717074546 -7.82717074546    6[6-(1,1,1),6-(6,6),7-(7,47)]
  1245 -6.71577949177 -6.71577949177 -6.71577949177    6[1-(0),1-(0),1-(0),6-(6,7)]
  1246 -5.91531811171 -5.91531811171 -5.91531811171    6[1-(0),1-(0),1-(0),6-(6,7)]
  1247 -7.06043336535 -7.06043336535 -7.06043336535    6[6-(1,1,1),6-(6,6),7-(7,47)]
  1248 -8.22256320337 -8.22256320337 -8.22256320337    6[6-(6,6),6-(6,7),6-(6,7)]
  1249 -8.91965481236 -8.91965481236 -8.91965481236    6[6-(1,1,1),6-(6,6),7-(7,47)]
  1250 -10.2670535039 -10.2670535039 -10.2670535039    6[1-(0),1-(0),1-(0),6-(6,7)]
  1251 -12.3680925491 -12.3680925491 -12.3680925491    6[1-(0),1-(0),1-(0),6-(6,7)]
  1252  -11.465819176  -11.465819176  -11.465819176    6[6-(1,1,1),6-(6,6),7-(7,47)]
  1253 -11.7776328424 -11.7776328424 -11.7776328424    6[6-(6,6),6-(6,7),6-(6,7)]
  1254   -10.54034364   -10.54034364   -10.54034364    6[6-(1,1,1),6-(6,6),7-(7,47)]
  1255 -10.2490095385 -10.2490095385 -10.2490095385    6[1-(0),1-(0),1-(0),6-(6,7)]
  1256 -5.77371636123 -5.77371636123 -5.77371636123    6[1-(0),1-(0),1-(0),6-(6,7)]
  1257 -5.38435542493 -5.38435542493 -5.38435542493    6[6-(1,1,1),6-(6,6),7-(7,47)]
  1258 -4.53818775948 -4.53818775948 -4.53818775948    6[6-(6,6),6-(6,7),6-(6,7)]
  1259 -4.56405471917 -4.56405471917 -4.56405471917    6[6-(1,1,1),6-(6,6),7-(7,47)]
  1260 -3.83852063129 -3.83852063129 -3.83852063129    6[1-(0),1-(0),1-(0),6-(6,7)]
  1261  26.6018829598  26.6018829598  26.6018829598    6[1-(0),1-(0),1-(0),6-(6,7)]
  1262  27.7530737229  27.7530737229  27.7530737229    6[6-(1,1,1),6-(6,6),7-(7,47)]
  1263  28.8488818983  28.8488818983  28.8488818983    6[6-(6,6),6-(6,7),6-(6,7)]
  1264  29.6414280637  29.6414280637  29.6414280637    6[6-(1,1,1),6-(6,6),7-(7,47)]
  1265  30.9898835543  30.9898835543  30.9898835543    6[1-(0),1-(0),1-(0),6-(6,7)]
  1266 -12.7562482915 -12.7562482915 -12.7562482915    6[1-(0),1-(0),1-(0),6-(6,7)]
  1267 -13.5095525709 -13.5095525709 -13.5095525709    6[6-(1,1,1),6-(6,6),7-(7,47)]
  1268 -13.1003913798 -13.1003913798 -13.1003913798    6[6-(6,6),6-(6,7),6-(6,7)]
  1269  31.3241017995  31.3241017995  31.3241017995    6[6-(1,1,1),6-(6,6),7-(7,47)]
  1270  31.1709582573  31.1709582573  31.1709582573    6[1-(0),1-(0),1-(0),6-(6,7)]
  1271  26.5993773861  26.5993773861  26.5993773861    6[1-(0),1-(0),1-(0),6-(6,7)]
  1272  26.2646482092  26.2646482092  26.2646482092    6[6-(1,1,1),6-(6,6),7-(7,47)]
  1273  25.3076393422  25.3076393422  25.3076393422    6[6-(6,6),6-(6,7),6-(6,7)]
  1274  25.4037575241  25.4037575241  25.4037575241    6[6-(1,1,1),6-(6,6),7-(7,47)]
  1275  24.6810354442  24.6810354442  24.6810354442    6[1-(0),1-(0),1-(0),6-(6,7)]
  1276  -4.1965729359  -4.1965729359  -4.1965729359    6[1-(0),1-(0),1-(0),6-(6,7)]
  1277 -4.95085007005 -4.95085007005 -4.95085007005    6[6-(1,1,1),6-(6,6),7-(7,47)]
  1278 -5.25788052136 -5.25788052136 -5.25788052136    6[6-(6,6),6-(6,7),6-(6,7)]
  1279 -5.94869351215 -5.94869351215 -5.94869351215    6[6-(1,1,1),6-(6,6),7-(7,47)]
  1280 -6.52506629232 -6.52506629232 -6.52506629232    6[1-(0),1-(0),1-(0),6-(6,7)]
  1281  29.3847404912  29.3847404912  29.3847404912    6[1-(0),1-(0),1-(0),6-(6,7)]
  1282  29.4792822461  29.4792822461  29.4792822461    6[6-(1,1,1),6-(6,6),7-(7,47)]
  1283  29.1936832883  29.1936832883  29.1936832883    6[6-(6,6),6-(6,7),6-(6,7)]
  1284  29.5284199287  29.5284199287  29.5284199287    6[6-(1,1,1),6-(6,6),7-(7,47)]
  1285  29.4154211848  29.4154211848  29.4154211848    6[1-(0),1-(0),1-(0),6-(6,7)]
  1286 -13.7091036706 -13.7091036706 -13.7091036706    6[1-(0),1-(0),1-(0),6-(6,7)]
  1287 -13.4509825503 -13.4509825503 -13.4509825503    6[6-(1,1,1),6-(6,6),7-(7,47)]
  1288 -12.9068895769 -12.9068895769 -12.9068895769    6[6-(6,6),6-(6,7),6-(6,7)]
  1289   32.806541068   32.806541068   32.806541068    6[6-(1,1,1),6-(6,6),7-(7,47)]
  1290  33.3483704975  33.3483704975  33.3483704975    6[1-(0),1-(0),1-(0),6-(6,7)]
  1291  1.77855891429  1.77855891429  1.77855891429    6[1-(0),1-(0),1-(0),6-(6,7)]
  1292  1.10308104171  1.10308104171  1.10308104171    6[6-(1,1,1),6-(6,6),7-(7,47)]
  1293  1.64971762171  1.64971762171  1.64971762171    6[6-(6,6),6-(6,7),6-(6,7)]
  1294 0.626060568009 0.626060568009 0.626060568009    6[6-(1,1,1),6-(6,6),7-(7,47)]
  1295 0.623507573402 0.623507573402 0.623507573402    6[1-(0),1-(0),1-(0),6-(6,7)]
  1296 -3.32924687142 -3.32924687142 -3.32924687142    6[1-(0),1-(0),1-(0),6-(6,7)]
  1297 -4.02526677748 -4.02526677748 -4.02526677748    6[6-(1,1,1),6-(6,6),7-(7,47)]
  1298 -4.89521512804 -4.89521512804 -4.89521512804    6[6-(6,6),6-(6,7),6-(6,7)]
  1299 -5.23976779055 -5.23976779055 -5.23976779055    6[6-(1,1,1),6-(6,6),7-(7,47)]
  1300 -6.13041718523 -6.13041718523 -6.13041718523    6[1-(0),1-(0),1-(0),6-(6,7)]
  1301 -4.75894175114 -4.75894175114 -4.75894175114    6[1-(0),1-(0),1-(0),6-(6,7)]
  1302 -3.76483134088 -3.76483134088 -3.76483134088    6[6-(1,1,1),6-(6,6),7-(7,47)]
  1303 -2.80588917466 -2.80588917466 -2.80588917466    6[6-(6,6),6-(6,7),6-(6,7)]
  1304 -2.15471042609 -2.15471042609 -2.15471042609    6[6-(1,1,1),6-(6,6),7-(7,47)]
  1305 -1.05524945095 -1.05524945095 -1.05524945095    6[1-(0),1-(0),1-(0),6-(6,7)]
  1306  22.0726509329  22.0726509329  22.0726509329    6[1-(0),1-(0),1-(0),6-(6,7)]
  1307  23.0329033622  23.0329033622  23.0329033622    6[6-(1,1,1),6-(6,6),7-(7,47)]
  1308  24.4086950162  24.4086950162  24.4086950162    6[6-(6,6),6-(6,7),6-(6,7)]
  1309  24.7668949587  24.7668949587  24.7668949587    6[6-(1,1,1),6-(6,6),7-(7,47)]
  1310  26.1090207832  26.1090207832  26.1090207832    6[1-(0),1-(0),1-(0),6-(6,7)]
  1311 -11.7664124802 -11.7664124802 -11.7664124802    6[1-(0),1-(0),1-(0),6-(6,7)]
  1312 -13.1451771321 -13.1451771321 -13.1451771321    6[6-(1,1,1),6-(6,6),7-(7,47)]
  1313 -13.6234026706 -13.6234026706 -13.6234026706    6[6-(6,6),6-(6,7),6-(6,7)]
  1314 -14.9587895888 -14.9587895888 -14.9587895888    6[6-(1,1,1),6-(6,6),7-(7,47)]
  1315 -15.9782760591 -15.9782760591 -15.9782760591    6[1-(0),1-(0),1-(0),6-(6,7)]
  1316 -19.6809557858 -19.6809557858 -19.6809557858    6[1-(0),1-(0),1-(0),6-(6,7)]
  1317 -19.2931910914 -19.2931910914 -19.2931910914    6[6-(1,1,1),6-(6,6),7-(7,47)]
  1318 -19.9170800363 -19.9170800363 -19.9170800363    6[6-(6,6),6-(6,7),6-(6,7)]
  1319 -19.1769188993 -19.1769188993 -19.1769188993    6[6-(1,1,1),6-(6,6),7-(7,47)]
  1320  18.4221021615  18.4221021615  18.4221021615    6[1-(0),1-(0),1-(0),6-(6,7)]
  1321 -21.7663995099 -21.7663995099 -21.7663995099    6[1-(0),1-(0),1-(0),6-(6,7)]
  1322 -22.9461281852 -22.9461281852 -22.9461281852    6[6-(1,1,1),6-(6,6),7-(7,47)]
  1323 -24.0668571185 -24.0668571185 -24.0668571185    6[6-(6,6),6-(6,7),6-(6,7)]
  1324 -24.8478835475 -24.8478835475 -24.8478835475    6[6-(1,1,1),6-(6,6),7-(7,47)]
  1325 -26.1219713976 -26.1219713976 -26.1219713976    6[1-(0),1-(0),1-(0),6-(6,7)]
  1326 -1.32521089389 -1.32521089389 -1.32521089389    6[1-(0),1-(0),1-(0),6-(6,7)]
  1327 -1.47093688665 -1.47093688665 -1.47093688665    6[6-(1,1,1),6-(6,6),7-(7,47)]
  1328 -2.28915305625 -2.28915305625 -2.28915305625    6[6-(6,6),6-(6,7),6-(6,7)]
  1329 -1.96471307063 -1.96471307063 -1.96471307063    6[6-(1,1,1),6-(6,6),7-(7,47)]
  1330 -2.55220311099 -2.55220311099 -2.55220311099    6[1-(0),1-(0),1-(0),6-(6,7)]
  1331  24.8203929592  24.8203929592  24.8203929592    6[1-(0),1-(0),1-(0),6-(6,7)]
  1332  24.9833323277  24.9833323277  24.9833323277    6[6-(1,1,1),6-(6,6),7-(7,47)]
  1333  25.7058148473  25.7058148473  25.7058148473    6[6-(6,6),6-(6,7),6-(6,7)]
  1334  25.3792216162  25.3792216162  25.3792216162    6[6-(1,1,1),6-(6,6),7-(7,47)]
  1335  25.8729775541  25.8729775541  25.8729775541    6[1-(0),1-(0),1-(0),6-(6,7)]
  1336  8.55868214269  8.55868214269  8.55868214269    6[1-(0),1-(0),1-(0),6-(6,7)]
  1337  7.51034905757  7.51034905757  7.51034905757    6[6-(1,1,1),6-(6,6),7-(7,47)]
  1338  6.13039320534  6.13039320534  6.13039320534    6[6-(6,6),6-(6,7),6-(6,7)]
  1339  5.68813373828  5.68813373828  5.68813373828    6[6-(1,1,1),6-(6,6),7-(7,47)]
  1340   4.2702978486   4.2702978486   4.2702978486    6[1-(0),1-(0),1-(0),6-(6,7)]
  1341  4.21542379877  4.21542379877  4.21542379877    6[1-(0),1-(0),1-(0),6-(6,7)]
  1342  5.57246719332  5.57246719332  5.57246719332    6[6-(1,1,1),6-(6,6),7-(7,47)]
  1343  5.96672003478  5.96672003478  5.96672003478    6[6-(6,6),6-(6,7),6-(6,7)]
  1344 -38.1885784987 -38.1885784987 -38.1885784987    6[6-(1,1,1),6-(6,6),7-(7,47)]
  1345 0.541531573803 0.541531573803 0.541531573803    6[1-(0),1-(0),1-(0),6-(6,7)]
  1346  15.8485419037  15.8485419037  15.8485419037    6[1-(0),1-(0),1-(0),6-(6,7)]
  1347  16.1048546063  16.1048546063  16.1048546063    6[6-(1,1,1),6-(6,6),7-(7,47)]
  1348  16.9700253504  16.9700253504  16.9700253504    6[6-(6,6),6-(6,7),6-(6,7)]
  1349  16.8688951665  16.8688951665  16.8688951665    6[6-(1,1,1),6-(6,6),7-(7,47)]
  1350  17.5757988407  17.5757988407  17.5757988407    6[1-(0),1-(0),1-(0),6-(6,7)]
  1351 -7.53663830131 -7.53663830131 -7.53663830131    6[1-(0),1-(0),1-(0),6-(6,7)]
  1352 -6.55288810192 -6.55288810192 -6.55288810192    6[6-(1,1,1),6-(6,6),7-(7,47)]
  1353 -6.69048466601 -6.69048466601 -6.69048466601    6[6-(6,6),6-(6,7),6-(6,7)]
  1354 -5.45634338596 -5.45634338596 -5.45634338596    6[6-(1,1,1),6-(6,6),7-(7,47)]
  1355 -4.96824849873 -4.96824849873 -4.96824849873    6[1-(0),1-(0),1-(0),6-(6,7)]
  1356 -7.27414114466 -7.27414114466 -7.27414114466    6[1-(0),1-(0),1-(0),6-(6,7)]
  1357 -8.15560710016 -8.15560710016 -8.15560710016    6[6-(1,1,1),6-(6,6),7-(7,47)]
  1358 -7.92061306782 -7.92061306782 -7.92061306782    6[6-(6,6),6-(6,7),6-(6,7)]
  1359  -9.0852624037  -9.0852624037  -9.0852624037    6[6-(1,1,1),6-(6,6),7-(7,47)]
  1360  28.3573113986  28.3573113986  28.3573113986    6[1-(0),1-(0),1-(0),6-(6,7)]
  1361  36.5317550833  36.5317550833  36.5317550833    6[1-(0),1-(0),1-(0),6-(6,7)]
  1362  35.3901541895  35.3901541895  35.3901541895    6[6-(1,1,1),6-(6,6),7-(7,47)]
  1363  34.3438357994  34.3438357994  34.3438357994    6[6-(6,6),6-(6,7),6-(6,7)]
  1364  33.5140527611  33.5140527611  33.5140527611    6[6-(1,1,1),6-(6,6),7-(7,47)]
  1365   -5.486939902   -5.486939902   -5.486939902    6[1-(0),1-(0),1-(0),6-(6,7)]
  1366 -1.18111149098 -1.18111149098 -1.18111149098    6[1-(0),1-(0),1-(0),6-(6,7)]
  1367 -1.94767043298 -1.94767043298 -1.94767043298    6[6-(1,1,1),6-(6,6),7-(7,47)]
  1368 -2.73865556893 -2.73865556893 -2.73865556893    6[6-(6,6),6-(6,7),6-(6,7)]
  1369 -3.21443272975 -3.21443272975 -3.21443272975    6[6-(1,1,1),6-(6,6),7-(7,47)]
  1370 -4.09904187462 -4.09904187462 -4.09904187462    6[1-(0),1-(0),1-(0),6-(6,7)]
  1371 -5.68294664613 -5.68294664613 -5.68294664613    6[1-(0),1-(0),1-(0),6-(6,7)]
  1372   -4.439705739   -4.439705739   -4.439705739    6[6-(1,1,1),6-(6,6),7-(7,47)]
  1373 -3.13279051387 -3.13279051387 -3.13279051387    6[6-(6,6),6-(6,7),6-(6,7)]
  1374 -2.33582039805 -2.33582039805 -2.33582039805    6[6-(1,1,1),6-(6,6),7-(7,47)]
  1375-0.899422717225-0.899422717225-0.899422717225    6[1-(0),1-(0),1-(0),6-(6,7)]
  1376-0.333369064309-0.333369064309-0.333369064309    6[1-(0),1-(0),1-(0),6-(6,7)]
  1377-0.442211172912-0.442211172912-0.442211172912    6[6-(1,1,1),6-(6,6),7-(7,47)]
  1378-0.074596147612-0.074596147612-0.074596147612    6[6-(6,6),6-(6,7),6-(6,7)]
  1379-0.303217420911-0.303217420911-0.303217420911    6[6-(1,1,1),6-(6,6),7-(7,47)]
  1380-0.040248066874-0.040248066874-0.040248066874    6[1-(0),1-(0),1-(0),6-(6,7)]
  1381  18.8769448946  18.8769448946  18.8769448946    6[1-(0),1-(0),1-(0),6-(6,7)]
  1382 -25.5000122904 -25.5000122904 -25.5000122904    6[6-(1,1,1),6-(6,6),7-(7,47)]
  1383  -24.423423835  -24.423423835  -24.423423835    6[6-(6,6),6-(6,7),6-(6,7)]
  1384 -23.5849347914 -23.5849347914 -23.5849347914    6[6-(1,1,1),6-(6,6),7-(7,47)]
  1385  -22.293034848  -22.293034848  -22.293034848    6[1-(0),1-(0),1-(0),6-(6,7)]
  1386 -19.8506859949 -19.8506859949 -19.8506859949    6[1-(0),1-(0),1-(0),6-(6,7)]
  1387 -20.5405376707 -20.5405376707 -20.5405376707    6[6-(1,1,1),6-(6,6),7-(7,47)]
  1388 -19.9303818673 -19.9303818673 -19.9303818673    6[6-(6,6),6-(6,7),6-(6,7)]
  1389  -21.016213448  -21.016213448  -21.016213448    6[6-(1,1,1),6-(6,6),7-(7,47)]
  1390 -21.0105906468 -21.0105906468 -21.0105906468    6[1-(0),1-(0),1-(0),6-(6,7)]
  1391 -26.0193516124 -26.0193516124 -26.0193516124    6[1-(0),1-(0),1-(0),6-(6,7)]
  1392  18.9882190643  18.9882190643  18.9882190643    6[6-(1,1,1),6-(6,6),7-(7,47)]
  1393  17.8524442929  17.8524442929  17.8524442929    6[6-(6,6),6-(6,7),6-(6,7)]
  1394  17.8210216364  17.8210216364  17.8210216364    6[6-(1,1,1),6-(6,6),7-(7,47)]
  1395   16.867862298   16.867862298   16.867862298    6[1-(0),1-(0),1-(0),6-(6,7)]
  1396   -1.860109944   -1.860109944   -1.860109944    6[1-(0),1-(0),1-(0),6-(6,7)]
  1397 -2.69701945577 -2.69701945577 -2.69701945577    6[6-(1,1,1),6-(6,6),7-(7,47)]
  1398 -2.70078924597 -2.70078924597 -2.70078924597    6[6-(6,6),6-(6,7),6-(6,7)]
  1399 -3.71090228989 -3.71090228989 -3.71090228989    6[6-(1,1,1),6-(6,6),7-(7,47)]
  1400  41.4189380077  41.4189380077  41.4189380077    6[1-(0),1-(0),1-(0),6-(6,7)]
  1401 -5.73384995699 -5.73384995699 -5.73384995699    6[1-(0),1-(0),1-(0),6-(6,7)]
  1402 -5.84913983828 -5.84913983828 -5.84913983828    6[6-(1,1,1),6-(6,6),7-(7,47)]
  1403 -6.04115879579 -6.04115879579 -6.04115879579    6[6-(6,6),6-(6,7),6-(6,7)]
  1404 -6.05425350107 -6.05425350107 -6.05425350107    6[6-(1,1,1),6-(6,6),7-(7,47)]
  1405 -6.21233980716 -6.21233980716 -6.21233980716    6[1-(0),1-(0),1-(0),6-(6,7)]
  1406 -4.69158697745 -4.69158697745 -4.69158697745    6[1-(0),1-(0),1-(0),6-(6,7)]
  1407 -4.09826543637 -4.09826543637 -4.09826543637    6[6-(1,1,1),6-(6,6),7-(7,47)]
  1408 -3.12896597767 -3.12896597767 -3.12896597767    6[6-(6,6),6-(6,7),6-(6,7)]
  1409  -2.9948390437  -2.9948390437  -2.9948390437    6[6-(1,1,1),6-(6,6),7-(7,47)]
  1410 -2.10477478733 -2.10477478733 -2.10477478733    6[1-(0),1-(0),1-(0),6-(6,7)]
  1411 -8.84114614506 -8.84114614506 -8.84114614506    6[1-(0),1-(0),1-(0),6-(6,7)]
  1412 -9.16787975829 -9.16787975829 -9.16787975829    6[6-(1,1,1),6-(6,6),7-(7,47)]
  1413   -10.10545531   -10.10545531   -10.10545531    6[6-(6,6),6-(6,7),6-(6,7)]
  1414 -9.88200607076 -9.88200607076 -9.88200607076    6[6-(1,1,1),6-(6,6),7-(7,47)]
  1415 -10.5642316693 -10.5642316693 -10.5642316693    6[1-(0),1-(0),1-(0),6-(6,7)]
  1416 -8.59354007057 -8.59354007057 -8.59354007057    6[1-(0),1-(0),1-(0),6-(6,7)]
  1417 -7.28227502893 -7.28227502893 -7.28227502893    6[6-(1,1,1),6-(6,6),7-(7,47)]
  1418 -6.23073617843 -6.23073617843 -6.23073617843    6[6-(6,6),6-(6,7),6-(6,7)]
  1419  -5.2938322107  -5.2938322107  -5.2938322107    6[6-(1,1,1),6-(6,6),7-(7,47)]
  1420  -3.9165005288  -3.9165005288  -3.9165005288    6[1-(0),1-(0),1-(0),6-(6,7)]
  1421 -1.95154111624 -1.95154111624 -1.95154111624    6[1-(0),1-(0),1-(0),6-(6,7)]
  1422 -2.86598462924 -2.86598462924 -2.86598462924    6[6-(1,1,1),6-(6,6),7-(7,47)]
  1423 -2.67263902199 -2.67263902199 -2.67263902199    6[6-(6,6),6-(6,7),6-(6,7)]
  1424 -3.88634928192 -3.88634928192 -3.88634928192    6[6-(1,1,1),6-(6,6),7-(7,47)]
  1425 -4.33868356867 -4.33868356867 -4.33868356867    6[1-(0),1-(0),1-(0),6-(6,7)]
  1426 -13.9076136341 -13.9076136341 -13.9076136341    6[1-(0),1-(0),1-(0),6-(6,7)]
  1427 -12.8285552312 -12.8285552312 -12.8285552312    6[6-(1,1,1),6-(6,6),7-(7,47)]
  1428  -11.463892546  -11.463892546  -11.463892546    6[6-(6,6),6-(6,7),6-(6,7)]
  1429 -10.9479675268 -10.9479675268 -10.9479675268    6[6-(1,1,1),6-(6,6),7-(7,47)]
  1430 -9.56379873559 -9.56379873559 -9.56379873559    6[1-(0),1-(0),1-(0),6-(6,7)]
  1431 -9.32551316788 -9.32551316788 -9.32551316788    6[1-(0),1-(0),1-(0),6-(6,7)]
  1432 -10.6858837522 -10.6858837522 -10.6858837522    6[6-(1,1,1),6-(6,6),7-(7,47)]
  1433 -11.0248736957 -11.0248736957 -11.0248736957    6[6-(6,6),6-(6,7),6-(6,7)]
  1434  -12.392258698  -12.392258698  -12.392258698    6[6-(1,1,1),6-(6,6),7-(7,47)]
  1435 -13.3702058413 -13.3702058413 -13.3702058413    6[1-(0),1-(0),1-(0),6-(6,7)]
  1436 -17.9255361918 -17.9255361918 -17.9255361918    6[1-(0),1-(0),1-(0),6-(6,7)]
  1437 -17.6506743831 -17.6506743831 -17.6506743831    6[6-(1,1,1),6-(6,6),7-(7,47)]
  1438  -18.494565745  -18.494565745  -18.494565745    6[6-(6,6),6-(6,7),6-(6,7)]
  1439 -17.6607120105 -17.6607120105 -17.6607120105    6[6-(1,1,1),6-(6,6),7-(7,47)]
  1440 -17.9610311627 -17.9610311627 -17.9610311627    6[1-(0),1-(0),1-(0),6-(6,7)]
  1441  33.8733370229  33.8733370229  33.8733370229    6[1-(0),1-(0),1-(0),6-(6,7)]
  1442   30.065502445   30.065502445   30.065502445    6[6-(1,1,1),6-(6,6),7-(7,47)]
  1443  30.2933535532  30.2933535532  30.2933535532    6[6-(6,6),6-(6,7),6-(6,7)]
  1444   30.284356401   30.284356401   30.284356401    6[6-(1,1,1),6-(6,6),7-(7,47)]
  1445 -7.25194175257 -7.25194175257 -7.25194175257    6[1-(0),1-(0),1-(0),6-(6,7)]
  1446  -9.1536595986  -9.1536595986  -9.1536595986    6[1-(0),1-(0),1-(0),6-(6,7)]
  1447 -9.73179715225 -9.73179715225 -9.73179715225    6[6-(1,1,1),6-(6,6),7-(7,47)]
  1448 -10.7356110604 -10.7356110604 -10.7356110604    6[6-(6,6),6-(6,7),6-(6,7)]
  1449  26.8063507855  26.8063507855  26.8063507855    6[6-(1,1,1),6-(6,6),7-(7,47)]
  1450  25.8565498039  25.8565498039  25.8565498039    6[1-(0),1-(0),1-(0),6-(6,7)]
  1451  25.4844230862  25.4844230862  25.4844230862    6[1-(0),1-(0),1-(0),6-(6,7)]
  1452  26.4973206935  26.4973206935  26.4973206935    6[6-(1,1,1),6-(6,6),7-(7,47)]
  1453  26.5793604071  26.5793604071  26.5793604071    6[6-(6,6),6-(6,7),6-(6,7)]
  1454  27.6936811096  27.6936811096  27.6936811096    6[6-(1,1,1),6-(6,6),7-(7,47)]
  1455  28.3014276739  28.3014276739  28.3014276739    6[1-(0),1-(0),1-(0),6-(6,7)]
  1456 -2.47981379993 -2.47981379993 -2.47981379993    6[1-(0),1-(0),1-(0),6-(6,7)]
  1457 -1.44138615137 -1.44138615137 -1.44138615137    6[6-(1,1,1),6-(6,6),7-(7,47)]
  1458 -1.49971230234 -1.49971230234 -1.49971230234    6[6-(6,6),6-(6,7),6-(6,7)]
  1459 -0.25230718554 -0.25230718554 -0.25230718554    6[6-(1,1,1),6-(6,6),7-(7,47)]
  1460 0.304314353242 0.304314353242 0.304314353242    6[1-(0),1-(0),1-(0),6-(6,7)]
  1461  4.31346878568  4.31346878568  4.31346878568    6[1-(0),1-(0),1-(0),6-(6,7)]
  1462  4.50135112387  4.50135112387  4.50135112387    6[6-(1,1,1),6-(6,6),7-(7,47)]
  1463  5.33267568834  5.33267568834  5.33267568834    6[6-(6,6),6-(6,7),6-(6,7)]
  1464   5.1157525835   5.1157525835   5.1157525835    6[6-(1,1,1),6-(6,6),7-(7,47)]
  1465  5.69386216772  5.69386216772  5.69386216772    6[1-(0),1-(0),1-(0),6-(6,7)]
  1466  2.65932362352  2.65932362352  2.65932362352    6[1-(0),1-(0),1-(0),6-(6,7)]
  1467  1.56369465169  1.56369465169  1.56369465169    6[6-(1,1,1),6-(6,6),7-(7,47)]
  1468 0.405427858953 0.405427858953 0.405427858953    6[6-(6,6),6-(6,7),6-(6,7)]
  1469-0.168175433131-0.168175433131-0.168175433131    6[6-(1,1,1),6-(6,6),7-(7,47)]
  1470  -1.4775210674  -1.4775210674  -1.4775210674    6[1-(0),1-(0),1-(0),6-(6,7)]
  1471 -1.16336396034 -1.16336396034 -1.16336396034    6[1-(0),1-(0),1-(0),6-(6,7)]
  1472-0.186187637435-0.186187637435-0.186187637435    6[6-(1,1,1),6-(6,6),7-(7,47)]
  1473  1.17477780682  1.17477780682  1.17477780682    6[6-(6,6),6-(6,7),6-(6,7)]
  1474  1.56797143709  1.56797143709  1.56797143709    6[6-(1,1,1),6-(6,6),7-(7,47)]
  1475   2.8671820596   2.8671820596   2.8671820596    6[1-(0),1-(0),1-(0),6-(6,7)]
  1476 -20.1961071496 -20.1961071496 -20.1961071496    6[1-(0),1-(0),1-(0),6-(6,7)]
  1477  25.0478773808  25.0478773808  25.0478773808    6[6-(1,1,1),6-(6,6),7-(7,47)]
  1478  25.1124103789  25.1124103789  25.1124103789    6[6-(6,6),6-(6,7),6-(6,7)]
  1479  24.6623565313  24.6623565313  24.6623565313    6[6-(1,1,1),6-(6,6),7-(7,47)]
  1480  24.5495492915  24.5495492915  24.5495492915    6[1-(0),1-(0),1-(0),6-(6,7)]
  1481  1.51377180407  1.51377180407  1.51377180407    6[1-(0),1-(0),1-(0),6-(6,7)]
  1482  2.01815607703  2.01815607703  2.01815607703    6[6-(1,1,1),6-(6,6),7-(7,47)]
  1483  1.49979608303  1.49979608303  1.49979608303    6[6-(6,6),6-(6,7),6-(6,7)]
  1484  40.2027360658  40.2027360658  40.2027360658    6[6-(1,1,1),6-(6,6),7-(7,47)]
  1485  40.2051548824  40.2051548824  40.2051548824    6[1-(0),1-(0),1-(0),6-(6,7)]
  1486  14.9114865688  14.9114865688  14.9114865688    6[1-(0),1-(0),1-(0),6-(6,7)]
  1487  16.0100651987  16.0100651987  16.0100651987    6[6-(1,1,1),6-(6,6),7-(7,47)]
  1488  17.0210303316  17.0210303316  17.0210303316    6[6-(6,6),6-(6,7),6-(6,7)]
  1489  17.7255087354  17.7255087354  17.7255087354    6[6-(1,1,1),6-(6,6),7-(7,47)]
  1490  18.9659150451  18.9659150451  18.9659150451    6[1-(0),1-(0),1-(0),6-(6,7)]
  1491  20.9097075435  20.9097075435  20.9097075435    6[1-(0),1-(0),1-(0),6-(6,7)]
  1492  20.0865230621  20.0865230621  20.0865230621    6[6-(1,1,1),6-(6,6),7-(7,47)]
  1493  20.3800061147  20.3800061147  20.3800061147    6[6-(6,6),6-(6,7),6-(6,7)]
  1494  19.2235025453  19.2235025453  19.2235025453    6[6-(1,1,1),6-(6,6),7-(7,47)]
  1495   18.907423383   18.907423383   18.907423383    6[1-(0),1-(0),1-(0),6-(6,7)]
  1496  7.93409128938  7.93409128938  7.93409128938    6[1-(0),1-(0),1-(0),6-(6,7)]
  1497  6.91624454888  6.91624454888  6.91624454888    6[6-(1,1,1),6-(6,6),7-(7,47)]
  1498  5.84852145237  5.84852145237  5.84852145237    6[6-(6,6),6-(6,7),6-(6,7)]
  1499    5.180266732    5.180266732    5.180266732    6[6-(1,1,1),6-(6,6),7-(7,47)]
  1500  3.95677605067  3.95677605067  3.95677605067    6[1-(0),1-(0),1-(0),6-(6,7)]
  1501 -5.83242864856 -5.83242864856 -5.83242864856    6[1-(0),1-(0),1-(0),6-(6,7)]
  1502 -6.71411758514 -6.71411758514 -6.71411758514    6[6-(1,1,1),6-(6,6),7-(7,47)]
  1503 -6.92666966115 -6.92666966115 -6.92666966115    6[6-(6,6),6-(6,7),6-(6,7)]
  1504 -7.85776749932 -7.85776749932 -7.85776749932    6[6-(1,1,1),6-(6,6),7-(7,47)]
  1505 -8.48560780794 -8.48560780794 -8.48560780794    6[1-(0),1-(0),1-(0),6-(6,7)]
  1506 -8.10160724938 -8.10160724938 -8.10160724938    6[1-(0),1-(0),1-(0),6-(6,7)]
  1507 -6.70041394019 -6.70041394019 -6.70041394019    6[6-(1,1,1),6-(6,6),7-(7,47)]
  1508 -6.18643532083 -6.18643532083 -6.18643532083    6[6-(6,6),6-(6,7),6-(6,7)]
  1509 -4.81609328605 -4.81609328605 -4.81609328605    6[6-(1,1,1),6-(6,6),7-(7,47)]
  1510 -3.78810994031 -3.78810994031 -3.78810994031    6[1-(0),1-(0),1-(0),6-(6,7)]
  1511 -8.14703256919 -8.14703256919 -8.14703256919    6[1-(0),1-(0),1-(0),6-(6,7)]
  1512 -7.72300086159 -7.72300086159 -7.72300086159    6[6-(1,1,1),6-(6,6),7-(7,47)]
  1513 -6.91220846262 -6.91220846262 -6.91220846262    6[6-(6,6),6-(6,7),6-(6,7)]
  1514 -6.78429287779 -6.78429287779 -6.78429287779    6[6-(1,1,1),6-(6,6),7-(7,47)]
  1515 -5.99791911907 -5.99791911907 -5.99791911907    6[1-(0),1-(0),1-(0),6-(6,7)]
  1516  27.3000739707  27.3000739707  27.3000739707    6[1-(0),1-(0),1-(0),6-(6,7)]
  1517  28.6554478905  28.6554478905  28.6554478905    6[6-(1,1,1),6-(6,6),7-(7,47)]
  1518  29.5233715169  29.5233715169  29.5233715169    6[6-(6,6),6-(6,7),6-(6,7)]
  1519  30.6382092002  30.6382092002  30.6382092002    6[6-(1,1,1),6-(6,6),7-(7,47)]
  1520  31.8855283714  31.8855283714  31.8855283714    6[1-(0),1-(0),1-(0),6-(6,7)]
  1521   31.384243035   31.384243035   31.384243035    6[1-(0),1-(0),1-(0),6-(6,7)]
  1522  30.2540546036  30.2540546036  30.2540546036    6[6-(1,1,1),6-(6,6),7-(7,47)]
  1523  29.4040598012  29.4040598012  29.4040598012    6[6-(6,6),6-(6,7),6-(6,7)]
  1524  28.4563530511  28.4563530511  28.4563530511    6[6-(1,1,1),6-(6,6),7-(7,47)]
  1525  27.3402707181  27.3402707181  27.3402707181    6[1-(0),1-(0),1-(0),6-(6,7)]
  1526  28.8389949205  28.8389949205  28.8389949205    6[1-(0),1-(0),1-(0),6-(6,7)]
  1527  28.3637325712  28.3637325712  28.3637325712    6[6-(1,1,1),6-(6,6),7-(7,47)]
  1528  27.2989606123  27.2989606123  27.2989606123    6[6-(6,6),6-(6,7),6-(6,7)]
  1529   27.295196241   27.295196241   27.295196241    6[6-(1,1,1),6-(6,6),7-(7,47)]
  1530  26.3256489137  26.3256489137  26.3256489137    6[1-(0),1-(0),1-(0),6-(6,7)]
  1531  3.46740957943  3.46740957943  3.46740957943    6[1-(0),1-(0),1-(0),6-(6,7)]
  1532  2.98948508429  2.98948508429  2.98948508429    6[6-(1,1,1),6-(6,6),7-(7,47)]
  1533  2.08404551579  2.08404551579  2.08404551579    6[6-(6,6),6-(6,7),6-(6,7)]
  1534  1.98981860405  1.98981860405  1.98981860405    6[6-(1,1,1),6-(6,6),7-(7,47)]
  1535  1.18310220235  1.18310220235  1.18310220235    6[1-(0),1-(0),1-(0),6-(6,7)]
  1536 0.227707439687 0.227707439687 0.227707439687    6[1-(0),1-(0),1-(0),6-(6,7)]
  1537 0.845331144839 0.845331144839 0.845331144839    6[6-(1,1,1),6-(6,6),7-(7,47)]
  1538  0.38120145599  0.38120145599  0.38120145599    6[6-(6,6),6-(6,7),6-(6,7)]
  1539  1.28489293685  1.28489293685  1.28489293685    6[6-(1,1,1),6-(6,6),7-(7,47)]
  1540  1.29968238821  1.29968238821  1.29968238821    6[1-(0),1-(0),1-(0),6-(6,7)]
  1541  4.86859446161  4.86859446161  4.86859446161    6[1-(0),1-(0),1-(0),6-(6,7)]
  1542  5.01109804059  5.01109804059  5.01109804059    6[6-(1,1,1),6-(6,6),7-(7,47)]
  1543  5.48425969033  5.48425969033  5.48425969033    6[6-(6,6),6-(6,7),6-(6,7)]
  1544  5.42618247021  5.42618247021  5.42618247021    6[6-(1,1,1),6-(6,6),7-(7,47)]
  1545  5.76383388522  5.76383388522  5.76383388522    6[1-(0),1-(0),1-(0),6-(6,7)]
  1546  20.8945391565  20.8945391565  20.8945391565    6[1-(0),1-(0),1-(0),6-(6,7)]
  1547  21.8397906241  21.8397906241  21.8397906241    6[6-(1,1,1),6-(6,6),7-(7,47)]
  1548  21.6111747698  21.6111747698  21.6111747698    6[6-(6,6),6-(6,7),6-(6,7)]
  1549  22.8662348444  22.8662348444  22.8662348444    6[6-(1,1,1),6-(6,6),7-(7,47)]
  1550  23.2476086556  23.2476086556  23.2476086556    6[1-(0),1-(0),1-(0),6-(6,7)]
  1551  26.8393377179  26.8393377179  26.8393377179    6[1-(0),1-(0),1-(0),6-(6,7)]
  1552  27.4602233934  27.4602233934  27.4602233934    6[6-(1,1,1),6-(6,6),7-(7,47)]
  1553   -17.18379725   -17.18379725   -17.18379725    6[6-(6,6),6-(6,7),6-(6,7)]
  1554 -17.0136852173 -17.0136852173 -17.0136852173    6[6-(1,1,1),6-(6,6),7-(7,47)]
  1555 -16.1474507646 -16.1474507646 -16.1474507646    6[1-(0),1-(0),1-(0),6-(6,7)]
  1556  27.7566509843  27.7566509843  27.7566509843    6[1-(0),1-(0),1-(0),6-(6,7)]
  1557  26.4928654552  26.4928654552  26.4928654552    6[6-(1,1,1),6-(6,6),7-(7,47)]
  1558  25.3885310949  25.3885310949  25.3885310949    6[6-(6,6),6-(6,7),6-(6,7)]
  1559  24.5399753213  24.5399753213  24.5399753213    6[6-(1,1,1),6-(6,6),7-(7,47)]
  1560  23.1898502956  23.1898502956  23.1898502956    6[1-(0),1-(0),1-(0),6-(6,7)]
  1561 -9.69056198472 -9.69056198472 -9.69056198472    6[1-(0),1-(0),1-(0),6-(6,7)]
  1562 -10.0672659982 -10.0672659982 -10.0672659982    6[6-(1,1,1),6-(6,6),7-(7,47)]
  1563 -9.38091817037 -9.38091817037 -9.38091817037    6[6-(6,6),6-(6,7),6-(6,7)]
  1564 -10.2983839967 -10.2983839967 -10.2983839967    6[6-(1,1,1),6-(6,6),7-(7,47)]
  1565  -10.131175232  -10.131175232  -10.131175232    6[1-(0),1-(0),1-(0),6-(6,7)]
  1566 -14.0316097845 -14.0316097845 -14.0316097845    6[1-(0),1-(0),1-(0),6-(6,7)]
  1567 -15.1937083651 -15.1937083651 -15.1937083651    6[6-(1,1,1),6-(6,6),7-(7,47)]
  1568 -16.5106064989 -16.5106064989 -16.5106064989    6[6-(6,6),6-(6,7),6-(6,7)]
  1569 -17.1193442524 -17.1193442524 -17.1193442524    6[6-(1,1,1),6-(6,6),7-(7,47)]
  1570 -18.5484916523 -18.5484916523 -18.5484916523    6[1-(0),1-(0),1-(0),6-(6,7)]
  1571 -18.4989187544 -18.4989187544 -18.4989187544    6[1-(0),1-(0),1-(0),6-(6,7)]
  1572 -17.0757391006 -17.0757391006 -17.0757391006    6[6-(1,1,1),6-(6,6),7-(7,47)]
  1573 -16.5609365613 -16.5609365613 -16.5609365613    6[6-(6,6),6-(6,7),6-(6,7)]
  1574 -15.1713668947 -15.1713668947 -15.1713668947    6[6-(1,1,1),6-(6,6),7-(7,47)]
  1575 -14.0155949811 -14.0155949811 -14.0155949811    6[1-(0),1-(0),1-(0),6-(6,7)]
  1576 -1.91554559806 -1.91554559806 -1.91554559806    6[1-(0),1-(0),1-(0),6-(6,7)]
  1577 -3.15162132831 -3.15162132831 -3.15162132831    6[6-(1,1,1),6-(6,6),7-(7,47)]
  1578 -4.06878463041 -4.06878463041 -4.06878463041    6[6-(6,6),6-(6,7),6-(6,7)]
  1579 -5.01022660687 -5.01022660687 -5.01022660687    6[6-(1,1,1),6-(6,6),7-(7,47)]
  1580 -6.23266755089 -6.23266755089 -6.23266755089    6[1-(0),1-(0),1-(0),6-(6,7)]
  1581 -8.47606438949 -8.47606438949 -8.47606438949    6[1-(0),1-(0),1-(0),6-(6,7)]
  1582 -7.70450878288 -7.70450878288 -7.70450878288    6[6-(1,1,1),6-(6,6),7-(7,47)]
  1583 -8.07680733258 -8.07680733258 -8.07680733258    6[6-(6,6),6-(6,7),6-(6,7)]
  1584 -7.01246577212 -7.01246577212 -7.01246577212    6[6-(1,1,1),6-(6,6),7-(7,47)]
  1585 -6.76621937451 -6.76621937451 -6.76621937451    6[1-(0),1-(0),1-(0),6-(6,7)]
  1586 -2.40245016342 -2.40245016342 -2.40245016342    6[1-(0),1-(0),1-(0),6-(6,7)]
  1587 -1.91106741444 -1.91106741444 -1.91106741444    6[6-(1,1,1),6-(6,6),7-(7,47)]
  1588-0.756281744312-0.756281744312-0.756281744312    6[6-(6,6),6-(6,7),6-(6,7)]
  1589-0.885127678762-0.885127678762-0.885127678762    6[6-(1,1,1),6-(6,6),7-(7,47)]
  1590  0.03540991673  0.03540991673  0.03540991673    6[1-(0),1-(0),1-(0),6-(6,7)]
  1591 -4.74278220362 -4.74278220362 -4.74278220362    6[1-(0),1-(0),1-(0),6-(6,7)]
  1592 -5.46637914953 -5.46637914953 -5.46637914953    6[6-(1,1,1),6-(6,6),7-(7,47)]
  1593 -6.39609771116 -6.39609771116 -6.39609771116    6[6-(6,6),6-(6,7),6-(6,7)]
  1594 -6.72154746635 -6.72154746635 -6.72154746635    6[6-(1,1,1),6-(6,6),7-(7,47)]
  1595 -7.66836784701 -7.66836784701 -7.66836784701    6[1-(0),1-(0),1-(0),6-(6,7)]
  1596 -6.27224579521 -6.27224579521 -6.27224579521    6[1-(0),1-(0),1-(0),6-(6,7)]
  1597 -5.08488101125 -5.08488101125 -5.08488101125    6[6-(1,1,1),6-(6,6),7-(7,47)]
  1598 -4.09833900908 -4.09833900908 -4.09833900908    6[6-(6,6),6-(6,7),6-(6,7)]
  1599 -3.17916474657 -3.17916474657 -3.17916474657    6[6-(1,1,1),6-(6,6),7-(7,47)]
  1600 -1.91375893687 -1.91375893687 -1.91375893687    6[1-(0),1-(0),1-(0),6-(6,7)]
  1601 0.812057518561 0.812057518561 0.812057518561    6[1-(0),1-(0),1-(0),6-(6,7)]
  1602 -0.09877882594 -0.09877882594 -0.09877882594    6[6-(1,1,1),6-(6,6),7-(7,47)]
  1603 0.216435298752 0.216435298752 0.216435298752    6[6-(6,6),6-(6,7),6-(6,7)]
  1604 -1.00936770617 -1.00936770617 -1.00936770617    6[6-(1,1,1),6-(6,6),7-(7,47)]
  1605 -1.30936030881 -1.30936030881 -1.30936030881    6[1-(0),1-(0),1-(0),6-(6,7)]
  1606 -15.9875172256 -15.9875172256 -15.9875172256    6[1-(0),1-(0),1-(0),6-(6,7)]
  1607 -16.9144625717 -16.9144625717 -16.9144625717    6[6-(1,1,1),6-(6,6),7-(7,47)]
  1608 -17.2251271401 -17.2251271401 -17.2251271401    6[6-(6,6),6-(6,7),6-(6,7)]
  1609 -18.1537870823 -18.1537870823 -18.1537870823    6[6-(1,1,1),6-(6,6),7-(7,47)]
  1610 -18.8580049089 -18.8580049089 -18.8580049089    6[1-(0),1-(0),1-(0),6-(6,7)]
  1611 -20.6783377973 -20.6783377973 -20.6783377973    6[1-(0),1-(0),1-(0),6-(6,7)]
  1612    17.40649518    17.40649518    17.40649518    6[6-(1,1,1),6-(6,6),7-(7,47)]
  1613  17.3633975991  17.3633975991  17.3633975991    6[6-(6,6),6-(6,7),6-(6,7)]
  1614  17.8127063485  17.8127063485  17.8127063485    6[6-(1,1,1),6-(6,6),7-(7,47)]
  1615  18.0243939211  18.0243939211  18.0243939211    6[1-(0),1-(0),1-(0),6-(6,7)]
  1616  25.1444347792  25.1444347792  25.1444347792    6[1-(0),1-(0),1-(0),6-(6,7)]
  1617  25.4895209261  25.4895209261  25.4895209261    6[6-(1,1,1),6-(6,6),7-(7,47)]
  1618   26.396559995   26.396559995   26.396559995    6[6-(6,6),6-(6,7),6-(6,7)]
  1619  26.2101994225  26.2101994225  26.2101994225    6[6-(1,1,1),6-(6,6),7-(7,47)]
  1620  26.9370107721  26.9370107721  26.9370107721    6[1-(0),1-(0),1-(0),6-(6,7)]
  1621 -24.6338607297 -24.6338607297 -24.6338607297    6[1-(0),1-(0),1-(0),6-(6,7)]
  1622 -23.8315646926 -23.8315646926 -23.8315646926    6[6-(1,1,1),6-(6,6),7-(7,47)]
  1623 -23.7197716319 -23.7197716319 -23.7197716319    6[6-(6,6),6-(6,7),6-(6,7)]
  1624 -22.8685436957 -22.8685436957 -22.8685436957    6[6-(1,1,1),6-(6,6),7-(7,47)]
  1625 -22.3771291551 -22.3771291551 -22.3771291551    6[1-(0),1-(0),1-(0),6-(6,7)]
  1626  22.0263281815  22.0263281815  22.0263281815    6[1-(0),1-(0),1-(0),6-(6,7)]
  1627  22.9632178518  22.9632178518  22.9632178518    6[6-(1,1,1),6-(6,6),7-(7,47)]
  1628  22.8611957056  22.8611957056  22.8611957056    6[6-(6,6),6-(6,7),6-(6,7)]
  1629  24.0517268723  24.0517268723  24.0517268723    6[6-(1,1,1),6-(6,6),7-(7,47)]
  1630  24.5718373234  24.5718373234  24.5718373234    6[1-(0),1-(0),1-(0),6-(6,7)]
  1631  22.3942927936  22.3942927936  22.3942927936    6[1-(0),1-(0),1-(0),6-(6,7)]
  1632  21.8493685576  21.8493685576  21.8493685576    6[6-(1,1,1),6-(6,6),7-(7,47)]
  1633  20.8563184139  20.8563184139  20.8563184139    6[6-(6,6),6-(6,7),6-(6,7)]
  1634  20.7379233721  20.7379233721  20.7379233721    6[6-(1,1,1),6-(6,6),7-(7,47)]
  1635  19.7992939727  19.7992939727  19.7992939727    6[1-(0),1-(0),1-(0),6-(6,7)]
  1636  1.77281569414  1.77281569414  1.77281569414    6[1-(0),1-(0),1-(0),6-(6,7)]
  1637    2.674028819    2.674028819    2.674028819    6[6-(1,1,1),6-(6,6),7-(7,47)]
  1638  2.48329012641  2.48329012641  2.48329012641    6[6-(6,6),6-(6,7),6-(6,7)]
  1639  3.73907470973  3.73907470973  3.73907470973    6[6-(1,1,1),6-(6,6),7-(7,47)]
  1640  4.17001954796  4.17001954796  4.17001954796    6[1-(0),1-(0),1-(0),6-(6,7)]
  1641  8.27905757529  8.27905757529  8.27905757529    6[1-(0),1-(0),1-(0),6-(6,7)]
  1642  8.80498033135  8.80498033135  8.80498033135    6[6-(1,1,1),6-(6,6),7-(7,47)]
  1643  9.85546483207  9.85546483207  9.85546483207    6[6-(6,6),6-(6,7),6-(6,7)]
  1644  9.88234344386  9.88234344386  9.88234344386    6[6-(1,1,1),6-(6,6),7-(7,47)]
  1645  10.7654720025  10.7654720025  10.7654720025    6[1-(0),1-(0),1-(0),6-(6,7)]
  1646 -33.2163970555 -33.2163970555 -33.2163970555    6[1-(0),1-(0),1-(0),6-(6,7)]
  1647  -33.376477845  -33.376477845  -33.376477845    6[6-(1,1,1),6-(6,6),7-(7,47)]
  1648 -32.6037499649 -32.6037499649 -32.6037499649    6[6-(6,6),6-(6,7),6-(6,7)]
  1649 -33.2037175125 -33.2037175125 -33.2037175125    6[6-(1,1,1),6-(6,6),7-(7,47)]
  1650  12.7096859837  12.7096859837  12.7096859837    6[1-(0),1-(0),1-(0),6-(6,7)]
  1651  -13.146926179  -13.146926179  -13.146926179    6[1-(0),1-(0),1-(0),6-(6,7)]
  1652 -12.0465905272 -12.0465905272 -12.0465905272    6[6-(1,1,1),6-(6,6),7-(7,47)]
  1653 -11.0432765061 -11.0432765061 -11.0432765061    6[6-(6,6),6-(6,7),6-(6,7)]
  1654 -10.3171365853 -10.3171365853 -10.3171365853    6[6-(1,1,1),6-(6,6),7-(7,47)]
  1655 -9.08786847787 -9.08786847787 -9.08786847787    6[1-(0),1-(0),1-(0),6-(6,7)]
  1656 -10.7608414141 -10.7608414141 -10.7608414141    6[1-(0),1-(0),1-(0),6-(6,7)]
  1657  -10.533870252  -10.533870252  -10.533870252    6[6-(1,1,1),6-(6,6),7-(7,47)]
  1658  -10.669463423  -10.669463423  -10.669463423    6[6-(6,6),6-(6,7),6-(6,7)]
  1659 -10.3067859773 -10.3067859773 -10.3067859773    6[6-(1,1,1),6-(6,6),7-(7,47)]
  1660  -10.203191338  -10.203191338  -10.203191338    6[1-(0),1-(0),1-(0),6-(6,7)]
  1661  24.0343452247  24.0343452247  24.0343452247    6[1-(0),1-(0),1-(0),6-(6,7)]
  1662   23.692217963   23.692217963   23.692217963    6[6-(1,1,1),6-(6,6),7-(7,47)]
  1663   22.645903522   22.645903522   22.645903522    6[6-(6,6),6-(6,7),6-(6,7)]
  1664 -14.8982732313 -14.8982732313 -14.8982732313    6[6-(1,1,1),6-(6,6),7-(7,47)]
  1665 -15.6858589156 -15.6858589156 -15.6858589156    6[1-(0),1-(0),1-(0),6-(6,7)]
  1666 -8.63188657968 -8.63188657968 -8.63188657968    6[1-(0),1-(0),1-(0),6-(6,7)]
  1667 -8.55400050212 -8.55400050212 -8.55400050212    6[6-(1,1,1),6-(6,6),7-(7,47)]
  1668 -9.53985299674 -9.53985299674 -9.53985299674    6[6-(6,6),6-(6,7),6-(6,7)]
  1669 -8.90802729316 -8.90802729316 -8.90802729316    6[6-(1,1,1),6-(6,6),7-(7,47)]
  1670 -9.42620801575 -9.42620801575 -9.42620801575    6[1-(0),1-(0),1-(0),6-(6,7)]
  1671 -10.7269647529 -10.7269647529 -10.7269647529    6[1-(0),1-(0),1-(0),6-(6,7)]
  1672 -11.4157821245 -11.4157821245 -11.4157821245    6[6-(1,1,1),6-(6,6),7-(7,47)]
  1673 -10.9083417888 -10.9083417888 -10.9083417888    6[6-(6,6),6-(6,7),6-(6,7)]
  1674  33.5877939105  33.5877939105  33.5877939105    6[6-(1,1,1),6-(6,6),7-(7,47)]
  1675  33.5335071614  33.5335071614  33.5335071614    6[1-(0),1-(0),1-(0),6-(6,7)]
  1676 0.002364953322 0.002364953322 0.002364953322    6[1-(0),1-(0),1-(0),6-(6,7)]
  1677 -1.33066683562 -1.33066683562 -1.33066683562    6[6-(1,1,1),6-(6,6),7-(7,47)]
  1678 -1.76252515905 -1.76252515905 -1.76252515905    6[6-(6,6),6-(6,7),6-(6,7)]
  1679 -3.14871233011 -3.14871233011 -3.14871233011    6[6-(1,1,1),6-(6,6),7-(7,47)]
  1680 -4.12659012945 -4.12659012945 -4.12659012945    6[1-(0),1-(0),1-(0),6-(6,7)]
  1681 -25.7825955216 -25.7825955216 -25.7825955216    6[1-(0),1-(0),1-(0),6-(6,7)]
  1682 -25.2778371321 -25.2778371321 -25.2778371321    6[6-(1,1,1),6-(6,6),7-(7,47)]
  1683 -24.3261701263 -24.3261701263 -24.3261701263    6[6-(6,6),6-(6,7),6-(6,7)]
  1684 -24.2788255532 -24.2788255532 -24.2788255532    6[6-(1,1,1),6-(6,6),7-(7,47)]
  1685 -23.4865990117 -23.4865990117 -23.4865990117    6[1-(0),1-(0),1-(0),6-(6,7)]
  1686 -25.6578672562 -25.6578672562 -25.6578672562    6[1-(0),1-(0),1-(0),6-(6,7)]
  1687 -26.9972857726 -26.9972857726 -26.9972857726    6[6-(1,1,1),6-(6,6),7-(7,47)]
  1688 -28.1026622785 -28.1026622785 -28.1026622785    6[6-(6,6),6-(6,7),6-(6,7)]
  1689 -29.0569101411 -29.0569101411 -29.0569101411    6[6-(1,1,1),6-(6,6),7-(7,47)]
  1690 -30.4653504185 -30.4653504185 -30.4653504185    6[1-(0),1-(0),1-(0),6-(6,7)]
  1691 -32.2845397484 -32.2845397484 -32.2845397484    6[1-(0),1-(0),1-(0),6-(6,7)]
  1692 -31.2925938725 -31.2925938725 -31.2925938725    6[6-(1,1,1),6-(6,6),7-(7,47)]
  1693 -31.3923849551 -31.3923849551 -31.3923849551    6[6-(6,6),6-(6,7),6-(6,7)]
  1694 -30.1446551839 -30.1446551839 -30.1446551839    6[6-(1,1,1),6-(6,6),7-(7,47)]
  1695 -29.6487718536 -29.6487718536 -29.6487718536    6[1-(0),1-(0),1-(0),6-(6,7)]
  1696  13.1190225558  13.1190225558  13.1190225558    6[1-(0),1-(0),1-(0),6-(6,7)]
  1697   12.082249258   12.082249258   12.082249258    6[6-(1,1,1),6-(6,6),7-(7,47)]
  1698  10.6877337754  10.6877337754  10.6877337754    6[6-(6,6),6-(6,7),6-(6,7)]
  1699  14.1609338372  14.1609338372  14.1609338372    6[6-(1,1,1),6-(6,6),7-(7,47)]
  1700  12.7601492544  12.7601492544  12.7601492544    6[1-(0),1-(0),1-(0),6-(6,7)]
  1701  12.6626513068  12.6626513068  12.6626513068    6[1-(0),1-(0),1-(0),6-(6,7)]
  1702  14.0705204741  14.0705204741  14.0705204741    6[6-(1,1,1),6-(6,6),7-(7,47)]
  1703  14.4872672068  14.4872672068  14.4872672068    6[6-(6,6),6-(6,7),6-(6,7)]
  1704  15.8815737366  15.8815737366  15.8815737366    6[6-(1,1,1),6-(6,6),7-(7,47)]
  1705  16.8810559847  16.8810559847  16.8810559847    6[1-(0),1-(0),1-(0),6-(6,7)]
  1706  21.2166037406  21.2166037406  21.2166037406    6[1-(0),1-(0),1-(0),6-(6,7)]
  1707  20.9355006889  20.9355006889  20.9355006889    6[6-(1,1,1),6-(6,6),7-(7,47)]
  1708  21.6466334528  21.6466334528  21.6466334528    6[6-(6,6),6-(6,7),6-(6,7)]
  1709  20.9063376534  20.9063376534  20.9063376534    6[6-(1,1,1),6-(6,6),7-(7,47)]
  1710   21.171810972   21.171810972   21.171810972    6[1-(0),1-(0),1-(0),6-(6,7)]
  1711  -33.569169075  -33.569169075  -33.569169075    6[1-(0),1-(0),1-(0),6-(6,7)]
  1712 -33.1214159386 -33.1214159386 -33.1214159386    6[6-(1,1,1),6-(6,6),7-(7,47)]
  1713 -32.2768354871 -32.2768354871 -32.2768354871    6[6-(6,6),6-(6,7),6-(6,7)]
  1714  13.3862940912  13.3862940912  13.3862940912    6[6-(1,1,1),6-(6,6),7-(7,47)]
  1715   14.219732748   14.219732748   14.219732748    6[1-(0),1-(0),1-(0),6-(6,7)]
  1716  14.1084579484  14.1084579484  14.1084579484    6[1-(0),1-(0),1-(0),6-(6,7)]
  1717    13.50432013    13.50432013    13.50432013    6[6-(1,1,1),6-(6,6),7-(7,47)]
  1718  13.6481220378  13.6481220378  13.6481220378    6[6-(6,6),6-(6,7),6-(6,7)]
  1719  12.8361814314  12.8361814314  12.8361814314    6[6-(1,1,1),6-(6,6),7-(7,47)]
  1720  12.6312221711  12.6312221711  12.6312221711    6[1-(0),1-(0),1-(0),6-(6,7)]
  1721  10.0741736105  10.0741736105  10.0741736105    6[1-(0),1-(0),1-(0),6-(6,7)]
  1722  10.2481805744  10.2481805744  10.2481805744    6[6-(1,1,1),6-(6,6),7-(7,47)]
  1723  9.99931985396  9.99931985396  9.99931985396    6[6-(6,6),6-(6,7),6-(6,7)]
  1724  10.2712974425  10.2712974425  10.2712974425    6[6-(1,1,1),6-(6,6),7-(7,47)]
  1725 -35.3125870106 -35.3125870106 -35.3125870106    6[1-(0),1-(0),1-(0),6-(6,7)]
  1726   13.768391187   13.768391187   13.768391187    6[1-(0),1-(0),1-(0),6-(6,7)]
  1727  12.8570967254  12.8570967254  12.8570967254    6[6-(1,1,1),6-(6,6),7-(7,47)]
  1728  12.9975656572  12.9975656572  12.9975656572    6[6-(6,6),6-(6,7),6-(6,7)]
  1729  11.8812357092  11.8812357092  11.8812357092    6[6-(1,1,1),6-(6,6),7-(7,47)]
  1730  11.4665907762  11.4665907762  11.4665907762    6[1-(0),1-(0),1-(0),6-(6,7)]
  1731 -30.0561809712 -30.0561809712 -30.0561809712    6[1-(0),1-(0),1-(0),6-(6,7)]
  1732 -30.5504541941 -30.5504541941 -30.5504541941    6[6-(1,1,1),6-(6,6),7-(7,47)]
  1733  -31.547341645  -31.547341645  -31.547341645    6[6-(6,6),6-(6,7),6-(6,7)]
  1734 -31.5156484464 -31.5156484464 -31.5156484464    6[6-(1,1,1),6-(6,6),7-(7,47)]
  1735  -32.360347936  -32.360347936  -32.360347936    6[1-(0),1-(0),1-(0),6-(6,7)]
  1736 -30.1118339309 -30.1118339309 -30.1118339309    6[1-(0),1-(0),1-(0),6-(6,7)]
  1737 -29.0874682529 -29.0874682529 -29.0874682529    6[6-(1,1,1),6-(6,6),7-(7,47)]
  1738 -28.2324809712 -28.2324809712 -28.2324809712    6[6-(6,6),6-(6,7),6-(6,7)]
  1739 -27.3786425263 -27.3786425263 -27.3786425263    6[6-(1,1,1),6-(6,6),7-(7,47)]
  1740  11.4971389764  11.4971389764  11.4971389764    6[1-(0),1-(0),1-(0),6-(6,7)]
  1741  23.0581588186  23.0581588186  23.0581588186    6[1-(0),1-(0),1-(0),6-(6,7)]
  1742  21.7765940622  21.7765940622  21.7765940622    6[6-(1,1,1),6-(6,6),7-(7,47)]
  1743  21.6213631887  21.6213631887  21.6213631887    6[6-(6,6),6-(6,7),6-(6,7)]
  1744  20.2632592277  20.2632592277  20.2632592277    6[6-(1,1,1),6-(6,6),7-(7,47)]
  1745  19.4913213288  19.4913213288  19.4913213288    6[1-(0),1-(0),1-(0),6-(6,7)]
  1746  15.0329710898  15.0329710898  15.0329710898    6[1-(0),1-(0),1-(0),6-(6,7)]
  1747   14.946178414   14.946178414   14.946178414    6[6-(1,1,1),6-(6,6),7-(7,47)]
  1748  14.0589581574  14.0589581574  14.0589581574    6[6-(6,6),6-(6,7),6-(6,7)]
  1749  14.4618079734  14.4618079734  14.4618079734    6[6-(1,1,1),6-(6,6),7-(7,47)]
  1750  13.8867634068  13.8867634068  13.8867634068    6[1-(0),1-(0),1-(0),6-(6,7)]
  1751  17.6119285786  17.6119285786  17.6119285786    6[1-(0),1-(0),1-(0),6-(6,7)]
  1752  18.7081002516  18.7081002516  18.7081002516    6[6-(1,1,1),6-(6,6),7-(7,47)]
  1753  20.0642962562  20.0642962562  20.0642962562    6[6-(6,6),6-(6,7),6-(6,7)]
  1754  20.6039927023  20.6039927023  20.6039927023    6[6-(1,1,1),6-(6,6),7-(7,47)]
  1755  22.0112076391  22.0112076391  22.0112076391    6[1-(0),1-(0),1-(0),6-(6,7)]
  1756   7.5305760023   7.5305760023   7.5305760023    6[1-(0),1-(0),1-(0),6-(6,7)]
  1757  8.60231073416  8.60231073416  8.60231073416    6[6-(1,1,1),6-(6,6),7-(7,47)]
  1758  9.60911166875  9.60911166875  9.60911166875    6[6-(6,6),6-(6,7),6-(6,7)]
  1759  10.2860567859  10.2860567859  10.2860567859    6[6-(1,1,1),6-(6,6),7-(7,47)]
  1760  11.4805863226  11.4805863226  11.4805863226    6[1-(0),1-(0),1-(0),6-(6,7)]
  1761 -35.9822364069 -35.9822364069 -35.9822364069    6[1-(0),1-(0),1-(0),6-(6,7)]
  1762 -36.8020193732 -36.8020193732 -36.8020193732    6[6-(1,1,1),6-(6,6),7-(7,47)]
  1763  1.22171570185  1.22171570185  1.22171570185    6[6-(6,6),6-(6,7),6-(6,7)]
  1764  0.11871442814  0.11871442814  0.11871442814    6[6-(1,1,1),6-(6,6),7-(7,47)]
  1765-0.110974885272-0.110974885272-0.110974885272    6[1-(0),1-(0),1-(0),6-(6,7)]
  1766 0.271847701963 0.271847701963 0.271847701963    6[1-(0),1-(0),1-(0),6-(6,7)]
  1767 -0.09093042865 -0.09093042865 -0.09093042865    6[6-(1,1,1),6-(6,6),7-(7,47)]
  1768-0.966047097324-0.966047097324-0.966047097324    6[6-(6,6),6-(6,7),6-(6,7)]
  1769-0.985849824948-0.985849824948-0.985849824948    6[6-(1,1,1),6-(6,6),7-(7,47)]
  1770  -1.6830966788  -1.6830966788  -1.6830966788    6[1-(0),1-(0),1-(0),6-(6,7)]
  1771  9.55487508441  9.55487508441  9.55487508441    6[1-(0),1-(0),1-(0),6-(6,7)]
  1772  4.62468205504  4.62468205504  4.62468205504    6[6-(1,1,1),6-(6,6),7-(7,47)]
  1773  4.75312550522  4.75312550522  4.75312550522    6[6-(6,6),6-(6,7),6-(6,7)]
  1774  3.51406477034  3.51406477034  3.51406477034    6[6-(1,1,1),6-(6,6),7-(7,47)]
  1775  3.04777300212  3.04777300212  3.04777300212    6[1-(0),1-(0),1-(0),6-(6,7)]
  1776  9.86773160007  9.86773160007  9.86773160007    6[1-(0),1-(0),1-(0),6-(6,7)]
  1777  8.46450046732  8.46450046732  8.46450046732    6[6-(1,1,1),6-(6,6),7-(7,47)]
  1778  7.81283944201  7.81283944201  7.81283944201    6[6-(6,6),6-(6,7),6-(6,7)]
  1779  6.49669441338  6.49669441338  6.49669441338    6[6-(1,1,1),6-(6,6),7-(7,47)]
  1780  5.27628668214  5.27628668214  5.27628668214    6[1-(0),1-(0),1-(0),6-(6,7)]
  1781  3.93978342465  3.93978342465  3.93978342465    6[1-(0),1-(0),1-(0),6-(6,7)]
  1782  5.15203130214  5.15203130214  5.15203130214    6[6-(1,1,1),6-(6,6),7-(7,47)]
  1783  6.34920397151  6.34920397151  6.34920397151    6[6-(6,6),6-(6,7),6-(6,7)]
  1784  7.13021213491  7.13021213491  7.13021213491    6[6-(1,1,1),6-(6,6),7-(7,47)]
  1785  8.56501628885  8.56501628885  8.56501628885    6[1-(0),1-(0),1-(0),6-(6,7)]
  1786  17.7719198324  17.7719198324  17.7719198324    6[1-(0),1-(0),1-(0),6-(6,7)]
  1787  16.9209522523  16.9209522523  16.9209522523    6[6-(1,1,1),6-(6,6),7-(7,47)]
  1788  16.7427002255  16.7427002255  16.7427002255    6[6-(6,6),6-(6,7),6-(6,7)]
  1789  15.7491345789  15.7491345789  15.7491345789    6[6-(1,1,1),6-(6,6),7-(7,47)]
  1790  15.1407601607  15.1407601607  15.1407601607    6[1-(0),1-(0),1-(0),6-(6,7)]
  1791   12.920640582   12.920640582   12.920640582    6[1-(0),1-(0),1-(0),6-(6,7)]
  1792  12.9285767391  12.9285767391  12.9285767391    6[6-(1,1,1),6-(6,6),7-(7,47)]
  1793  12.5658281324  12.5658281324  12.5658281324    6[6-(6,6),6-(6,7),6-(6,7)]
  1794  12.7917474177  12.7917474177  12.7917474177    6[6-(1,1,1),6-(6,6),7-(7,47)]
  1795  12.6089161393  12.6089161393  12.6089161393    6[1-(0),1-(0),1-(0),6-(6,7)]
  1796  15.3598634335  15.3598634335  15.3598634335    6[1-(0),1-(0),1-(0),6-(6,7)]
  1797  14.7584101852  14.7584101852  14.7584101852    6[6-(1,1,1),6-(6,6),7-(7,47)]
  1798  13.7831299527  13.7831299527  13.7831299527    6[6-(6,6),6-(6,7),6-(6,7)]
  1799   13.613712596   13.613712596   13.613712596    6[6-(1,1,1),6-(6,6),7-(7,47)]
  1800  12.7483220927  12.7483220927  12.7483220927    6[1-(0),1-(0),1-(0),6-(6,7)]
  1801 -4.14757395589 -4.14757395589 -4.14757395589    6[1-(0),1-(0),1-(0),6-(6,7)]
  1802 -5.14584834481 -5.14584834481 -5.14584834481    6[6-(1,1,1),6-(6,6),7-(7,47)]
  1803   39.065288994   39.065288994   39.065288994    6[6-(6,6),6-(6,7),6-(6,7)]
  1804 -6.92240748498 -6.92240748498 -6.92240748498    6[6-(1,1,1),6-(6,6),7-(7,47)]
  1805  37.2731789862  37.2731789862  37.2731789862    6[1-(0),1-(0),1-(0),6-(6,7)]
  1806  37.0242598351  37.0242598351  37.0242598351    6[1-(0),1-(0),1-(0),6-(6,7)]
  1807  37.3170160267  37.3170160267  37.3170160267    6[6-(1,1,1),6-(6,6),7-(7,47)]
  1808  38.2015818494  38.2015818494  38.2015818494    6[6-(6,6),6-(6,7),6-(6,7)]
  1809  38.0445971026  38.0445971026  38.0445971026    6[6-(1,1,1),6-(6,6),7-(7,47)]
  1810  38.6978259813  38.6978259813  38.6978259813    6[1-(0),1-(0),1-(0),6-(6,7)]
  1811 0.424944104406 0.424944104406 0.424944104406    6[1-(0),1-(0),1-(0),6-(6,7)]
  1812 0.049502179925 0.049502179925 0.049502179925    6[6-(1,1,1),6-(6,6),7-(7,47)]
  1813 0.860290629796 0.860290629796 0.860290629796    6[6-(6,6),6-(6,7),6-(6,7)]
  1814-0.011133700398-0.011133700398-0.011133700398    6[6-(1,1,1),6-(6,6),7-(7,47)]
  1815 0.275566709542 0.275566709542 0.275566709542    6[1-(0),1-(0),1-(0),6-(6,7)]
  1816 -6.88831775557 -6.88831775557 -6.88831775557    6[1-(0),1-(0),1-(0),6-(6,7)]
  1817 -6.37738885538 -6.37738885538 -6.37738885538    6[6-(1,1,1),6-(6,6),7-(7,47)]
  1818 -5.31459787034 -5.31459787034 -5.31459787034    6[6-(6,6),6-(6,7),6-(6,7)]
  1819  -5.3073630514  -5.3073630514  -5.3073630514    6[6-(1,1,1),6-(6,6),7-(7,47)]
  1820 -4.42647230251 -4.42647230251 -4.42647230251    6[1-(0),1-(0),1-(0),6-(6,7)]
  1821 -5.21090567328 -5.21090567328 -5.21090567328    6[1-(0),1-(0),1-(0),6-(6,7)]
  1822  -4.4090358259  -4.4090358259  -4.4090358259    6[6-(1,1,1),6-(6,6),7-(7,47)]
  1823 -4.45955573887 -4.45955573887 -4.45955573887    6[6-(6,6),6-(6,7),6-(6,7)]
  1824 -3.54182807247 -3.54182807247 -3.54182807247    6[6-(1,1,1),6-(6,6),7-(7,47)]
  1825 -3.16722597552 -3.16722597552 -3.16722597552    6[1-(0),1-(0),1-(0),6-(6,7)]
  1826  24.5778277179  24.5778277179  24.5778277179    6[1-(0),1-(0),1-(0),6-(6,7)]
  1827  25.3267550489  25.3267550489  25.3267550489    6[6-(1,1,1),6-(6,6),7-(7,47)]
  1828  25.0614564387  25.0614564387  25.0614564387    6[6-(6,6),6-(6,7),6-(6,7)]
  1829  26.2152579652  26.2152579652  26.2152579652    6[6-(1,1,1),6-(6,6),7-(7,47)]
  1830  26.4865577912  26.4865577912  26.4865577912    6[1-(0),1-(0),1-(0),6-(6,7)]
  1831  6.48778318069  6.48778318069  6.48778318069    6[1-(0),1-(0),1-(0),6-(6,7)]
  1832  6.69274311098  6.69274311098  6.69274311098    6[6-(1,1,1),6-(6,6),7-(7,47)]
  1833  5.91222499204  5.91222499204  5.91222499204    6[6-(6,6),6-(6,7),6-(6,7)]
  1834  6.60914255084  6.60914255084  6.60914255084    6[6-(1,1,1),6-(6,6),7-(7,47)]
  1835  6.30209955105  6.30209955105  6.30209955105    6[1-(0),1-(0),1-(0),6-(6,7)]
  1836   13.885666526   13.885666526   13.885666526    6[1-(0),1-(0),1-(0),6-(6,7)]
  1837  11.2275124318  11.2275124318  11.2275124318    6[6-(1,1,1),6-(6,6),7-(7,47)]
  1838  16.4042596922  16.4042596922  16.4042596922    6[6-(6,6),6-(6,7),6-(6,7)]
  1839   13.251022815   13.251022815   13.251022815    6[6-(1,1,1),6-(6,6),7-(7,47)]
  1840  14.6798753449  14.6798753449  14.6798753449    6[1-(0),1-(0),1-(0),6-(6,7)]
  1841  15.0592157826  15.0592157826  15.0592157826    6[1-(0),1-(0),1-(0),6-(6,7)]
  1842  13.6527441624  13.6527441624  13.6527441624    6[6-(1,1,1),6-(6,6),7-(7,47)]
  1843  13.0899221234  13.0899221234  13.0899221234    6[6-(6,6),6-(6,7),6-(6,7)]
  1844  11.7526924755  11.7526924755  11.7526924755    6[6-(1,1,1),6-(6,6),7-(7,47)]
  1845  10.6413012218  10.6413012218  10.6413012218    6[1-(0),1-(0),1-(0),6-(6,7)]
  1846  9.84083984171  9.84083984171  9.84083984171    6[1-(0),1-(0),1-(0),6-(6,7)]
  1847  10.9859550954  10.9859550954  10.9859550954    6[6-(1,1,1),6-(6,6),7-(7,47)]
  1848  12.1480849334  12.1480849334  12.1480849334    6[6-(6,6),6-(6,7),6-(6,7)]
  1849  12.8451765424  12.8451765424  12.8451765424    6[6-(1,1,1),6-(6,6),7-(7,47)]
  1850  14.1925752339  14.1925752339  14.1925752339    6[1-(0),1-(0),1-(0),6-(6,7)]
  1851  16.2936142791  16.2936142791  16.2936142791    6[1-(0),1-(0),1-(0),6-(6,7)]
  1852   15.391340906   15.391340906   15.391340906    6[6-(1,1,1),6-(6,6),7-(7,47)]
  1853  15.7031545724  15.7031545724  15.7031545724    6[6-(6,6),6-(6,7),6-(6,7)]
  1854    14.46586537    14.46586537    14.46586537    6[6-(1,1,1),6-(6,6),7-(7,47)]
  1855  14.1745312685  14.1745312685  14.1745312685    6[1-(0),1-(0),1-(0),6-(6,7)]
  1856  9.69923809123  9.69923809123  9.69923809123    6[1-(0),1-(0),1-(0),6-(6,7)]
  1857  9.30987715493  9.30987715493  9.30987715493    6[6-(1,1,1),6-(6,6),7-(7,47)]
  1858  8.46370948948  8.46370948948  8.46370948948    6[6-(6,6),6-(6,7),6-(6,7)]
  1859  8.48957644917  8.48957644917  8.48957644917    6[6-(1,1,1),6-(6,6),7-(7,47)]
  1860  7.76404236129  7.76404236129  7.76404236129    6[1-(0),1-(0),1-(0),6-(6,7)]
  1861 -22.6763612298 -22.6763612298 -22.6763612298    6[1-(0),1-(0),1-(0),6-(6,7)]
  1862 -23.8275519929 -23.8275519929 -23.8275519929    6[6-(1,1,1),6-(6,6),7-(7,47)]
  1863 -24.9233601683 -24.9233601683 -24.9233601683    6[6-(6,6),6-(6,7),6-(6,7)]
  1864 -25.7159063337 -25.7159063337 -25.7159063337    6[6-(1,1,1),6-(6,6),7-(7,47)]
  1865 -27.0643618243 -27.0643618243 -27.0643618243    6[1-(0),1-(0),1-(0),6-(6,7)]
  1866  16.6817700215  16.6817700215  16.6817700215    6[1-(0),1-(0),1-(0),6-(6,7)]
  1867  17.4350743009  17.4350743009  17.4350743009    6[6-(1,1,1),6-(6,6),7-(7,47)]
  1868  17.0259131098  17.0259131098  17.0259131098    6[6-(6,6),6-(6,7),6-(6,7)]
  1869 -27.3985800695 -27.3985800695 -27.3985800695    6[6-(1,1,1),6-(6,6),7-(7,47)]
  1870 -27.2454365273 -27.2454365273 -27.2454365273    6[1-(0),1-(0),1-(0),6-(6,7)]
  1871 -22.6738556561 -22.6738556561 -22.6738556561    6[1-(0),1-(0),1-(0),6-(6,7)]
  1872 -22.3391264792 -22.3391264792 -22.3391264792    6[6-(1,1,1),6-(6,6),7-(7,47)]
  1873 -21.3821176122 -21.3821176122 -21.3821176122    6[6-(6,6),6-(6,7),6-(6,7)]
  1874 -21.4782357941 -21.4782357941 -21.4782357941    6[6-(1,1,1),6-(6,6),7-(7,47)]
  1875 -20.7555137142 -20.7555137142 -20.7555137142    6[1-(0),1-(0),1-(0),6-(6,7)]
  1876   8.1220946659   8.1220946659   8.1220946659    6[1-(0),1-(0),1-(0),6-(6,7)]
  1877  8.87637180005  8.87637180005  8.87637180005    6[6-(1,1,1),6-(6,6),7-(7,47)]
  1878  9.18340225136  9.18340225136  9.18340225136    6[6-(6,6),6-(6,7),6-(6,7)]
  1879  9.87421524215  9.87421524215  9.87421524215    6[6-(1,1,1),6-(6,6),7-(7,47)]
  1880  10.4505880223  10.4505880223  10.4505880223    6[1-(0),1-(0),1-(0),6-(6,7)]
  1881 -25.4592187612 -25.4592187612 -25.4592187612    6[1-(0),1-(0),1-(0),6-(6,7)]
  1882 -25.5537605161 -25.5537605161 -25.5537605161    6[6-(1,1,1),6-(6,6),7-(7,47)]
  1883 -25.2681615583 -25.2681615583 -25.2681615583    6[6-(6,6),6-(6,7),6-(6,7)]
  1884 -25.6028981987 -25.6028981987 -25.6028981987    6[6-(1,1,1),6-(6,6),7-(7,47)]
  1885 -25.4898994548 -25.4898994548 -25.4898994548    6[1-(0),1-(0),1-(0),6-(6,7)]
  1886  17.6346254006  17.6346254006  17.6346254006    6[1-(0),1-(0),1-(0),6-(6,7)]
  1887  17.3765042803  17.3765042803  17.3765042803    6[6-(1,1,1),6-(6,6),7-(7,47)]
  1888  16.8324113069  16.8324113069  16.8324113069    6[6-(6,6),6-(6,7),6-(6,7)]
  1889  -28.881019338  -28.881019338  -28.881019338    6[6-(1,1,1),6-(6,6),7-(7,47)]
  1890 -29.4228487675 -29.4228487675 -29.4228487675    6[1-(0),1-(0),1-(0),6-(6,7)]
  1891  2.14696281571  2.14696281571  2.14696281571    6[1-(0),1-(0),1-(0),6-(6,7)]
  1892  2.82244068829  2.82244068829  2.82244068829    6[6-(1,1,1),6-(6,6),7-(7,47)]
  1893  2.27580410829  2.27580410829  2.27580410829    6[6-(6,6),6-(6,7),6-(6,7)]
  1894  3.29946116199  3.29946116199  3.29946116199    6[6-(1,1,1),6-(6,6),7-(7,47)]
  1895   3.3020141566   3.3020141566   3.3020141566    6[1-(0),1-(0),1-(0),6-(6,7)]
  1896  7.25476860142  7.25476860142  7.25476860142    6[1-(0),1-(0),1-(0),6-(6,7)]
  1897  7.95078850748  7.95078850748  7.95078850748    6[6-(1,1,1),6-(6,6),7-(7,47)]
  1898  8.82073685804  8.82073685804  8.82073685804    6[6-(6,6),6-(6,7),6-(6,7)]
  1899  9.16528952055  9.16528952055  9.16528952055    6[6-(1,1,1),6-(6,6),7-(7,47)]
  1900  10.0559389152  10.0559389152  10.0559389152    6[1-(0),1-(0),1-(0),6-(6,7)]
  1901  8.68446348114  8.68446348114  8.68446348114    6[1-(0),1-(0),1-(0),6-(6,7)]
  1902  7.69035307088  7.69035307088  7.69035307088    6[6-(1,1,1),6-(6,6),7-(7,47)]
  1903  6.73141090466  6.73141090466  6.73141090466    6[6-(6,6),6-(6,7),6-(6,7)]
  1904  6.08023215609  6.08023215609  6.08023215609    6[6-(1,1,1),6-(6,6),7-(7,47)]
  1905  4.98077118095  4.98077118095  4.98077118095    6[1-(0),1-(0),1-(0),6-(6,7)]
  1906 -18.1471292029 -18.1471292029 -18.1471292029    6[1-(0),1-(0),1-(0),6-(6,7)]
  1907 -19.1073816322 -19.1073816322 -19.1073816322    6[6-(1,1,1),6-(6,6),7-(7,47)]
  1908 -20.4831732862 -20.4831732862 -20.4831732862    6[6-(6,6),6-(6,7),6-(6,7)]
  1909 -20.8413732287 -20.8413732287 -20.8413732287    6[6-(1,1,1),6-(6,6),7-(7,47)]
  1910 -22.1834990532 -22.1834990532 -22.1834990532    6[1-(0),1-(0),1-(0),6-(6,7)]
  1911  15.6919342102  15.6919342102  15.6919342102    6[1-(0),1-(0),1-(0),6-(6,7)]
  1912  17.0706988621  17.0706988621  17.0706988621    6[6-(1,1,1),6-(6,6),7-(7,47)]
  1913  17.5489244006  17.5489244006  17.5489244006    6[6-(6,6),6-(6,7),6-(6,7)]
  1914  18.8843113188  18.8843113188  18.8843113188    6[6-(1,1,1),6-(6,6),7-(7,47)]
  1915  19.9037977891  19.9037977891  19.9037977891    6[1-(0),1-(0),1-(0),6-(6,7)]
  1916  23.6064775158  23.6064775158  23.6064775158    6[1-(0),1-(0),1-(0),6-(6,7)]
  1917  23.2187128214  23.2187128214  23.2187128214    6[6-(1,1,1),6-(6,6),7-(7,47)]
  1918  23.8426017663  23.8426017663  23.8426017663    6[6-(6,6),6-(6,7),6-(6,7)]
  1919  23.1024406293  23.1024406293  23.1024406293    6[6-(1,1),6-(6,6),7-(7,47)]
  1920 -14.4965804315 -14.4965804315 -14.4965804315    6[1-(0),1-(0),6-(6,7)]
  1921   25.053013684   25.053013684   25.053013684    1[6-(1,1,6)]
  1922  25.9994471717  25.9994471717  25.9994471717    1[6-(1,1,6)]
  1923  25.2544400025  25.2544400025  25.2544400025    1[6-(1,1,6)]
  1924  30.3056057482  30.3056057482  30.3056057482    1[6-(1,1,6)]
  1925  29.9838099085  29.9838099085  29.9838099085    1[6-(1,1,6)]
  1926 -14.8449653456 -14.8449653456 -14.8449653456    1[6-(1,1,6)]
  1927  4.59089416992  4.59089416992  4.59089416992    1[6-(1,1,6)]
  1928  4.94753419132  4.94753419132  4.94753419132    1[6-(1,1,6)]
  1929  6.11166987773  6.11166987773  6.11166987773    1[6-(1,1,6)]
  1930  2.10734587836  2.10734587836  2.10734587836    1[6-(1,1,6)]
  1931   7.4356343471   7.4356343471   7.4356343471    1[6-(1,1,6)]
  1932  6.33849912766  6.33849912766  6.33849912766    1[6-(1,1,6)]
  1933 -20.2792292695 -20.2792292695 -20.2792292695    1[6-(1,1,6)]
  1934 -20.5242206197 -20.5242206197 -20.5242206197    1[6-(1,1,6)]
  1935 -21.7638685324 -21.7638685324 -21.7638685324    1[6-(1,1,6)]
  1936 -21.5322478908 -21.5322478908 -21.5322478908    1[6-(1,1,6)]
  1937 -22.9192987861 -22.9192987861 -22.9192987861    1[6-(1,1,6)]
  1938 -21.6993076675 -21.6993076675 -21.6993076675    1[6-(1,1,6)]
  1939 -5.50075530567 -5.50075530567 -5.50075530567    1[6-(1,1,6)]
  1940 -4.65304219267 -4.65304219267 -4.65304219267    1[6-(1,1,6)]
  1941 -4.45543042367 -4.45543042367 -4.45543042367    1[6-(1,1,6)]
  1942-0.364246667554-0.364246667554-0.364246667554    1[6-(1,1,6)]
  1943 0.200687773392 0.200687773392 0.200687773392    1[6-(1,1,6)]
  1944 0.034410001958 0.034410001958 0.034410001958    1[6-(1,1,6)]
  1945-0.359742161408-0.359742161408-0.359742161408    1[6-(1,1,6)]
  1946 0.140083323969 0.140083323969 0.140083323969    1[6-(1,1,6)]
  1947 0.244361338826 0.244361338826 0.244361338826    1[6-(1,1,6)]
  1948  40.1980798396  40.1980798396  40.1980798396    1[6-(1,1,6)]
  1949  3.54843933181  3.54843933181  3.54843933181    1[6-(1,1,6)]
  1950  3.44620842181  3.44620842181  3.44620842181    1[6-(1,1,6)]
  1951 -11.2535124513 -11.2535124513 -11.2535124513    1[6-(1,1,6)]
  1952 -11.5979387124 -11.5979387124 -11.5979387124    1[6-(1,1,6)]
  1953 -12.7589642619 -12.7589642619 -12.7589642619    1[6-(1,1,6)]
  1954 -13.3422542847 -13.3422542847 -13.3422542847    1[6-(1,1,6)]
  1955 -14.6171706886 -14.6171706886 -14.6171706886    1[6-(1,1,6)]
  1956 -13.4630716642 -13.4630716642 -13.4630716642    1[6-(1,1,6)]
  1957  11.0542160374  11.0542160374  11.0542160374    1[6-(1,1,6)]
  1958  12.2411790741  12.2411790741  12.2411790741    1[6-(1,1,6)]
  1959   11.746053841   11.746053841   11.746053841    1[6-(1,1,6)]
  1960  7.95448296469  7.95448296469  7.95448296469    1[6-(1,1,6)]
  1961  8.98666968611  8.98666968611  8.98666968611    1[6-(1,1,6)]
  1962  9.42916457497  9.42916457497  9.42916457497    1[6-(1,1,6)]
  1963  11.6569687264  11.6569687264  11.6569687264    1[6-(1,1,6)]
  1964  10.3716081821  10.3716081821  10.3716081821    1[6-(1,1,6)]
  1965  10.9871065698  10.9871065698  10.9871065698    1[6-(1,1,6)]
  1966 -23.5265805414 -23.5265805414 -23.5265805414    1[6-(1,1,6)]
  1967  13.2009827834  13.2009827834  13.2009827834    1[6-(1,1,6)]
  1968 -25.0817603817 -25.0817603817 -25.0817603817    1[6-(1,1,6)]
  1969 -33.1538248265 -33.1538248265 -33.1538248265    1[6-(1,1,6)]
  1970 -32.2707561559 -32.2707561559 -32.2707561559    1[6-(1,1,6)]
  1971 -33.1423534059 -33.1423534059 -33.1423534059    1[6-(1,1,6)]
  1972  9.78611111986  9.78611111986  9.78611111986    1[6-(1,1,6)]
  1973  13.1795897216  13.1795897216  13.1795897216    1[6-(1,1,6)]
  1974 -27.6697387311 -27.6697387311 -27.6697387311    1[6-(1,1,6)]
  1975  4.63606883939  4.63606883939  4.63606883939    1[6-(1,1,6)]
  1976   4.4608498494   4.4608498494   4.4608498494    1[6-(1,1,6)]
  1977  5.73008932118  5.73008932118  5.73008932118    1[6-(1,1,6)]
  1978  8.15034337714  8.15034337714  8.15034337714    1[6-(1,1,6)]
  1979  8.89876888852  8.89876888852  8.89876888852    1[6-(1,1,6)]
  1980  7.62560396584  7.62560396584  7.62560396584    1[6-(1,1,6)]
  1981  10.3602809398  10.3602809398  10.3602809398    1[6-(1,1,6)]
  1982  9.78871758368  9.78871758368  9.78871758368    1[6-(1,1,6)]
  1983  9.51018288263  9.51018288263  9.51018288263    1[6-(1,1,6)]
  1984  4.57809308736  4.57809308736  4.57809308736    1[6-(1,1,6)]
  1985  4.34149165673  4.34149165673  4.34149165673    1[6-(1,1,6)]
  1986  4.59746795741  4.59746795741  4.59746795741    1[6-(1,1,6)]
  1987   4.6205149629   4.6205149629   4.6205149629    1[6-(1,1,6)]
  1988  3.31721839426  3.31721839426  3.31721839426    1[6-(1,1,6)]
  1989  4.76396608358  4.76396608358  4.76396608358    1[6-(1,1,6)]
  1990  4.22086384215  4.22086384215  4.22086384215    1[6-(1,1,6)]
  1991  4.49253056017  4.49253056017  4.49253056017    1[6-(1,1,6)]
  1992  3.01185497935  3.01185497935  3.01185497935    1[6-(1,1,6)]
  1993 -14.3832907854 -14.3832907854 -14.3832907854    1[6-(1,1,6)]
  1994 -15.2517799379 -15.2517799379 -15.2517799379    1[6-(1,1,6)]
  1995 -14.4363908249 -14.4363908249 -14.4363908249    1[6-(1,1,6)]
  1996  25.9046326299  25.9046326299  25.9046326299    1[6-(1,1,6)]
  1997  26.3460258482  26.3460258482  26.3460258482    1[6-(1,1,6)]
  1998  25.5502638125  25.5502638125  25.5502638125    1[6-(1,1,6)]
  1999  24.4586517115  24.4586517115  24.4586517115    1[6-(1,1,6)]
  2000   23.238775228   23.238775228   23.238775228    1[6-(1,1,6)]
  2001  23.1987929261  23.1987929261  23.1987929261    1[6-(1,1,6)]
  2002  25.8591117043  25.8591117043  25.8591117043    1[6-(1,1,6)]
  2003  24.4734794471  24.4734794471  24.4734794471    1[6-(1,1,6)]
  2004  24.4720610038  24.4720610038  24.4720610038    1[6-(1,1,6)]
  2005  29.1444555835  29.1444555835  29.1444555835    1[6-(1,1,6)]
  2006 -15.8573558075 -15.8573558075 -15.8573558075    1[6-(1,1,6)]
  2007  30.6107822647  30.6107822647  30.6107822647    1[6-(1,1,6)]
  2008 -13.1851517717 -13.1851517717 -13.1851517717    1[6-(1,1,6)]
  2009 -12.0305121675 -12.0305121675 -12.0305121675    1[6-(1,1,6)]
  2010 -12.9947701198 -12.9947701198 -12.9947701198    1[6-(1,1,6)]
  2011  6.03845562502  6.03845562502  6.03845562502    1[6-(1,1,6)]
  2012  5.92928312965  5.92928312965  5.92928312965    1[6-(1,1,6)]
  2013  4.84232037654  4.84232037654  4.84232037654    1[6-(1,1,6)]
  2014 -36.7567910632 -36.7567910632 -36.7567910632    1[6-(1,1,6)]
  2015  7.32193744325  7.32193744325  7.32193744325    1[6-(1,1,6)]
  2016 0.529979730974 0.529979730974 0.529979730974    1[6-(1,1,6)]
  2017  9.53113575215  9.53113575215  9.53113575215    1[6-(1,1,6)]
  2018  10.4820596745  10.4820596745  10.4820596745    1[6-(1,1,6)]
  2019  8.89763363131  8.89763363131  8.89763363131    1[6-(1,1,6)]
  2020  10.1182724578  10.1182724578  10.1182724578    1[6-(1,1,6)]
  2021  9.40399777418  9.40399777418  9.40399777418    1[6-(1,1,6)]
  2022  10.9980137398  10.9980137398  10.9980137398    1[6-(1,1,6)]
  2023  9.29375183679  9.29375183679  9.29375183679    1[6-(1,1,6)]
  2024  9.02998051122  9.02998051122  9.02998051122    1[6-(1,1,6)]
  2025  7.91075239244  7.91075239244  7.91075239244    1[6-(1,1,6)]
  2026  6.19691523603  6.19691523603  6.19691523603    1[6-(1,1,6)]
  2027   5.0886544184   5.0886544184   5.0886544184    1[6-(1,1,6)]
  2028    6.221636332    6.221636332    6.221636332    1[6-(1,1,6)]
  2029  12.0312260265  12.0312260265  12.0312260265    1[6-(1,1,6)]
  2030  12.4993995727  12.4993995727  12.4993995727    1[6-(1,1,6)]
  2031  13.5596217727  13.5596217727  13.5596217727    1[6-(1,1,6)]
  2032  14.1313396827  14.1313396827  14.1313396827    1[6-(1,1,6)]
  2033  15.4508439063  15.4508439063  15.4508439063    1[6-(1,1,6)]
  2034  14.3265233238  14.3265233238  14.3265233238    1[6-(1,1,6)]
  2035  13.0801870366  13.0801870366  13.0801870366    1[6-(1,1,6)]
  2036  12.3594889314  12.3594889314  12.3594889314    1[6-(1,1,6)]
  2037   12.968249604   12.968249604   12.968249604    1[6-(1,1,6)]
  2038  7.45189687147  7.45189687147  7.45189687147    1[6-(1,1,6)]
  2039  7.87270185676  7.87270185676  7.87270185676    1[6-(1,1,6)]
  2040  7.29929969329  7.29929969329  7.29929969329    1[6-(1,1,6)]
  2041  6.29839382563  6.29839382563  6.29839382563    1[6-(1,1,6)]
  2042  5.03409161379  5.03409161379  5.03409161379    1[6-(1,1,6)]
  2043  5.69481676516  5.69481676516  5.69481676516    1[6-(1,1,6)]
  2044   9.1812603173   9.1812603173   9.1812603173    1[6-(1,1,6)]
  2045  8.23021006434  8.23021006434  8.23021006434    1[6-(1,1,6)]
  2046  7.66901144966  7.66901144966  7.66901144966    1[6-(1,1,6)]
  2047   18.680071533   18.680071533   18.680071533    1[6-(1,1,6)]
  2048  17.9436222665  17.9436222665  17.9436222665    1[6-(1,1,6)]
  2049   17.573400444   17.573400444   17.573400444    1[6-(1,1,6)]
  2050  13.4475346986  13.4475346986  13.4475346986    1[6-(1,1,6)]
  2051  12.8701574196  12.8701574196  12.8701574196    1[6-(1,1,6)]
  2052  13.2274105871  13.2274105871  13.2274105871    1[6-(1,1,6)]
  2053  13.3471206682  13.3471206682  13.3471206682    1[6-(1,1,6)]
  2054  12.8450791244  12.8450791244  12.8450791244    1[6-(1,1,6)]
  2055  12.6763246613  12.6763246613  12.6763246613    1[6-(1,1,6)]
  2056  18.1900150597  18.1900150597  18.1900150597    1[6-(1,1,6)]
  2057  17.0411727924  17.0411727924  17.0411727924    1[6-(1,1,6)]
  2058   17.298323307   17.298323307   17.298323307    1[6-(1,1,6)]
  2059  21.0353088846  21.0353088846  21.0353088846    1[6-(1,1,6)]
  2060  22.5499514736  22.5499514736  22.5499514736    1[6-(1,1,6)]
  2061  22.1572298695  22.1572298695  22.1572298695    1[6-(1,1,6)]
  2062   21.061698352   21.061698352   21.061698352    1[6-(1,1,6)]
  2063  22.2458213203  22.2458213203  22.2458213203    1[6-(1,1,6)]
  2064  22.5383999359  22.5383999359  22.5383999359    1[6-(1,1,6)]
  2065 -25.8498622433 -25.8498622433 -25.8498622433    1[6-(1,1,6)]
  2066 -29.2122237126 -29.2122237126 -29.2122237126    1[6-(1,1,6)]
  2067 -30.7883913726 -30.7883913726 -30.7883913726    1[6-(1,1,6)]
  2068  11.2176737318  11.2176737318  11.2176737318    1[6-(1,1,6)]
  2069  10.3062503158  10.3062503158  10.3062503158    1[6-(1,1,6)]
  2070  11.8906762527  11.8906762527  11.8906762527    1[6-(1,1,6)]
  2071  12.4017130781  12.4017130781  12.4017130781    1[6-(1,1,6)]
  2072   13.780995617   13.780995617   13.780995617    1[6-(1,1,6)]
  2073   12.665872433   12.665872433   12.665872433    1[6-(1,1,6)]
  2074 -22.0600718354 -22.0600718354 -22.0600718354    1[6-(1,1,6)]
  2075 -22.1001069004 -22.1001069004 -22.1001069004    1[6-(1,1,6)]
  2076 -21.0094206753 -21.0094206753 -21.0094206753    1[6-(1,1,6)]
  2077 -21.7659519847 -21.7659519847 -21.7659519847    1[6-(1,1,6)]
  2078 -20.6642256967 -20.6642256967 -20.6642256967    1[6-(1,1,6)]
  2079 -21.5749018972 -21.5749018972 -21.5749018972    1[6-(1,1,6)]
  2080 -25.1569034737 -25.1569034737 -25.1569034737    1[6-(1,1,6)]
  2081 -24.6590836921 -24.6590836921 -24.6590836921    1[6-(1,1,6)]
  2082 -23.7161894176 -23.7161894176 -23.7161894176    1[6-(1,1,6)]
  2083  6.03769902193  6.03769902193  6.03769902193    1[6-(1,1,6)]
  2084  6.67516746052  6.67516746052  6.67516746052    1[6-(1,1,6)]
  2085  7.18882652938  7.18882652938  7.18882652938    1[6-(1,1,6)]
  2086  2.68758461966  2.68758461966  2.68758461966    1[6-(1,1,6)]
  2087   4.1449646249   4.1449646249   4.1449646249    1[6-(1,1,6)]
  2088  3.66099955825  3.66099955825  3.66099955825    1[6-(1,1,6)]
  2089 0.238818769695 0.238818769695 0.238818769695    1[6-(1,1,6)]
  2090 -1.24966937845 -1.24966937845 -1.24966937845    1[6-(1,1,6)]
  2091-0.038259735011-0.038259735011-0.038259735011    1[6-(1,1,6)]
  2092 -1.42580420411 -1.42580420411 -1.42580420411    1[6-(1,1,6)]
  2093 -1.51050774002 -1.51050774002 -1.51050774002    1[6-(1,1,6)]
  2094 -2.74461525093 -2.74461525093 -2.74461525093    1[6-(1,1,6)]
  2095 0.607035818165 0.607035818165 0.607035818165    1[6-(1,1,6)]
  2096 0.833728747265 0.833728747265 0.833728747265    1[6-(1,1,6)]
  2097  1.63584099709  1.63584099709  1.63584099709    1[6-(1,1,6)]
  2098  5.52283289677  5.52283289677  5.52283289677    1[6-(1,1,6)]
  2099  6.14311584051  6.14311584051  6.14311584051    1[6-(1,1,6)]
  2100  5.38533596004  5.38533596004  5.38533596004    1[6-(1,1,6)]
  2101    6.007284089    6.007284089    6.007284089    1[6-(1,1,6)]
  2102  4.93837708597  4.93837708597  4.93837708597    1[6-(1,1,6)]
  2103  4.95953437588  4.95953437588  4.95953437588    1[6-(1,1,6)]
  2104  1.15822655622  1.15822655622  1.15822655622    1[6-(1,1,6)]
  2105 0.586593803038 0.586593803038 0.586593803038    1[6-(1,1,6)]
  2106 0.547925990806 0.547925990806 0.547925990806    1[6-(1,1,6)]
  2107  24.2695908462  24.2695908462  24.2695908462    1[6-(1,1,6)]
  2108  24.7011778084  24.7011778084  24.7011778084    1[6-(1,1,6)]
  2109  23.1837531353  23.1837531353  23.1837531353    1[6-(1,1,6)]
  2110 -20.2779141551 -20.2779141551 -20.2779141551    1[6-(1,1,6)]
  2111 -21.5065687505 -21.5065687505 -21.5065687505    1[6-(1,1,6)]
  2112  -20.013749866  -20.013749866  -20.013749866    1[6-(1,1,6)]
  2113  1.76156415418  1.76156415418  1.76156415418    1[6-(1,1,6)]
  2114  2.53256355116  2.53256355116  2.53256355116    1[6-(1,1,6)]
  2115  3.26661566961  3.26661566961  3.26661566961    1[6-(1,1,6)]
  2116  8.44267178371  8.44267178371  8.44267178371    1[6-(1,1,6)]
  2117  10.0369855512  10.0369855512  10.0369855512    1[6-(1,1,6)]
  2118 -36.1980449215 -36.1980449215 -36.1980449215    1[6-(1,1,6)]
  2119 -10.4528168532 -10.4528168532 -10.4528168532    1[6-(1,1,6)]
  2120 -10.4212329328 -10.4212329328 -10.4212329328    1[6-(1,1,6)]
  2121 -11.3395542345 -11.3395542345 -11.3395542345    1[6-(1,1,6)]
  2122 -15.2847118762 -15.2847118762 -15.2847118762    1[6-(1,1,6)]
  2123 -15.7774183465 -15.7774183465 -15.7774183465    1[6-(1,1,6)]
  2124 -14.8527468837 -14.8527468837 -14.8527468837    1[6-(1,1,6)]
  2125  -16.479407724  -16.479407724  -16.479407724    1[6-(1,1,6)]
  2126 -17.2037679876 -17.2037679876 -17.2037679876    1[6-(1,1,6)]
  2127 -17.8073611035 -17.8073611035 -17.8073611035    1[6-(1,1,6)]
  2128   -14.07440684   -14.07440684   -14.07440684    1[6-(1,1,6)]
  2129 -15.6252536772 -15.6252536772 -15.6252536772    1[6-(1,1,6)]
  2130 -15.0362690522 -15.0362690522 -15.0362690522    1[6-(1,1,6)]
  2131 -4.62155104383 -4.62155104383 -4.62155104383    1[6-(1,1,6)]
  2132 -4.50794025405 -4.50794025405 -4.50794025405    1[6-(1,1,6)]
  2133 -3.56202844309 -3.56202844309 -3.56202844309    1[6-(1,1,6)]
  2134 0.185160726828 0.185160726828 0.185160726828    1[6-(1,1,6)]
  2135 0.717385172119 0.717385172119 0.717385172119    1[6-(1,1,6)]
  2136-0.185486128394-0.185486128394-0.185486128394    1[6-(1,1,6)]
  2137  9.83301763836  9.83301763836  9.83301763836    1[6-(1,1,6)]
  2138  8.82976487471  8.82976487471  8.82976487471    1[6-(1,1,6)]
  2139  10.0251873881  10.0251873881  10.0251873881    1[6-(1,1,6)]
  2140  13.0458031868  13.0458031868  13.0458031868    1[6-(1,1,6)]
  2141  12.8787819394  12.8787819394  12.8787819394    1[6-(1,1,6)]
  2142  11.7140073445  11.7140073445  11.7140073445    1[6-(1,1,6)]
  2143  12.0597171891  12.0597171891  12.0597171891    1[6-(1,1,6)]
  2144  12.5898243887  12.5898243887  12.5898243887    1[6-(1,1,6)]
  2145  12.3558781065  12.3558781065  12.3558781065    1[6-(1,1,6)]
  2146  6.83668566204  6.83668566204  6.83668566204    1[6-(1,1,6)]
  2147  7.69096141219  7.69096141219  7.69096141219    1[6-(1,1,6)]
  2148  7.93808542609  7.93808542609  7.93808542609    1[6-(1,1,6)]
  2149  12.6075843862  12.6075843862  12.6075843862    1[6-(1,1,6)]
  2150  11.2754461592  11.2754461592  11.2754461592    1[6-(1,1,6)]
  2151  12.6023936586  12.6023936586  12.6023936586    1[6-(1,1,6)]
  2152   9.9972907443   9.9972907443   9.9972907443    1[6-(1,1,6)]
  2153  10.2732185389  10.2732185389  10.2732185389    1[6-(1,1,6)]
  2154  8.98101327391  8.98101327391  8.98101327391    1[6-(1,1,6)]
  2155  -23.012329815  -23.012329815  -23.012329815    1[6-(1,1,6)]
  2156 -22.7711635475 -22.7711635475 -22.7711635475    1[6-(1,1,6)]
  2157 -23.4672897743 -23.4672897743 -23.4672897743    1[6-(1,1,6)]
  2158 -28.5254349306 -28.5254349306 -28.5254349306    1[6-(1,1,6)]
  2159   -28.44323878   -28.44323878   -28.44323878    1[6-(1,1,6)]
  2160 -27.7510379687 -27.7510379687 -27.7510379687    1[6-(1,1,6)]
  2161 -27.8478238424 -27.8478238424 -27.8478238424    1[6-(1,1,6)]
  2162 -28.1445663068 -28.1445663068 -28.1445663068    1[6-(1,1,6)]
  2163 -27.1406115531 -27.1406115531 -27.1406115531    1[6-(1,1,6)]
  2164  -22.937082157  -22.937082157  -22.937082157    1[6-(1,1,6)]
  2165  -22.807252509  -22.807252509  -22.807252509    1[6-(1,1,6)]
  2166 -23.7588155701 -23.7588155701 -23.7588155701    1[6-(1,1,6)]
  2167   -25.69276345   -25.69276345   -25.69276345    1[6-(1,1,6)]
  2168 -24.1979057419 -24.1979057419 -24.1979057419    1[6-(1,1,6)]
  2169 -25.1578997163 -25.1578997163 -25.1578997163    1[6-(1,1,6)]
  2170 -22.6363791497 -22.6363791497 -22.6363791497    1[6-(1,1,6)]
  2171 -22.4479850984 -22.4479850984 -22.4479850984    1[6-(1,1,6)]
  2172 -21.4886070445 -21.4886070445 -21.4886070445    1[6-(1,1,6)]
  2173 -0.19794993198 -0.19794993198 -0.19794993198    1[6-(1,1,6)]
  2174  1.21538934662  1.21538934662  1.21538934662    1[6-(1,1,6)]
  2175 0.040430553804 0.040430553804 0.040430553804    1[6-(1,1,6)]
  2176  2.56173889449  2.56173889449  2.56173889449    1[6-(1,1,6)]
  2177  2.50346795501  2.50346795501  2.50346795501    1[6-(1,1,6)]
  2178   3.6980540023   3.6980540023   3.6980540023    1[6-(1,1,6)]
  2179  3.13941399238  3.13941399238  3.13941399238    1[6-(1,1,6)]
  2180  4.60109716003  4.60109716003  4.60109716003    1[6-(1,1,6)]
  2181  3.73665965618  3.73665965618  3.73665965618    1[6-(1,1,6)]
  2182  1.85828716843  1.85828716843  1.85828716843    1[6-(1,1,6)]
  2183  2.55461335828  2.55461335828  2.55461335828    1[6-(1,1,6)]
  2184  3.45260074107  3.45260074107  3.45260074107    1[6-(1,1,6)]
  2185-0.577592969632-0.577592969632-0.577592969632    1[6-(1,1,6)]
  2186-0.339593208841-0.339593208841-0.339593208841    1[6-(1,1,6)]
  2187 -1.81781469929 -1.81781469929 -1.81781469929    1[6-(1,1,6)]
  2188 -1.68971134798 -1.68971134798 -1.68971134798    1[6-(1,1,6)]
  2189 -2.77526332805 -2.77526332805 -2.77526332805    1[6-(1,1,6)]
  2190 -1.26615524967 -1.26615524967 -1.26615524967    1[6-(1,1,6)]
  2191 -17.4573673686 -17.4573673686 -17.4573673686    1[6-(1,1,6)]
  2192   -16.55054685   -16.55054685   -16.55054685    1[6-(1,1,6)]
  2193 -16.2800741994 -16.2800741994 -16.2800741994    1[6-(1,1,6)]
  2194 -20.2926679578 -20.2926679578 -20.2926679578    1[6-(1,1,6)]
  2195 -18.8554718358 -18.8554718358 -18.8554718358    1[6-(1,1,6)]
  2196 -19.0790483118 -19.0790483118 -19.0790483118    1[6-(1,1,6)]
  2197  -22.292545645  -22.292545645  -22.292545645    1[6-(1,1,6)]
  2198 -23.6234514996 -23.6234514996 -23.6234514996    1[6-(1,1,6)]
  2199 -22.4347091215 -22.4347091215 -22.4347091215    1[6-(1,1,6)]
  2200  20.1616491981  20.1616491981  20.1616491981    1[6-(1,1,6)]
  2201  20.3467754883  20.3467754883  20.3467754883    1[6-(1,1,6)]
  2202  19.1343116283  19.1343116283  19.1343116283    1[6-(1,1,6)]
  2203  21.1526081861  21.1526081861  21.1526081861    1[6-(1,1,6)]
  2204 -24.2926764295 -24.2926764295 -24.2926764295    1[6-(1,1,6)]
  2205  21.9515031725  21.9515031725  21.9515031725    1[6-(1,1,6)]
  2206 -18.9394830496 -18.9394830496 -18.9394830496    1[6-(1,1,6)]
  2207 -18.6320106017 -18.6320106017 -18.6320106017    1[6-(1,1,6)]
  2208  -19.339475558  -19.339475558  -19.339475558    1[6-(1,1,6)]
  2209  14.3546659098  14.3546659098  14.3546659098    1[6-(1,1,6)]
  2210  13.4154403814  13.4154403814  13.4154403814    1[6-(1,1,6)]
  2211  12.8184192972  12.8184192972  12.8184192972    1[6-(1,1,6)]
  2212   14.864180235   14.864180235   14.864180235    1[6-(1,1,6)]
  2213  13.2855974212  13.2855974212  13.2855974212    1[6-(1,1,6)]
  2214   13.918453769   13.918453769   13.918453769    1[6-(1,1,6)]
  2215  17.1275066487  17.1275066487  17.1275066487    1[6-(1,1,6)]
  2216  17.9141520313  17.9141520313  17.9141520313    1[6-(1,1,6)]
  2217  18.0732060897  18.0732060897  18.0732060897    1[6-(1,1,6)]
  2218  22.5752268873  22.5752268873  22.5752268873    1[6-(1,1,6)]
  2219  22.9960347768  22.9960347768  22.9960347768    1[6-(1,1,6)]
  2220  22.7890608231  22.7890608231  22.7890608231    1[6-(1,1,6)]
  2221  22.4710211406  22.4710211406  22.4710211406    1[6-(1,1,6)]
  2222  22.9722191413  22.9722191413  22.9722191413    1[6-(1,1,6)]
  2223  22.7668442394  22.7668442394  22.7668442394    1[6-(1,1,6)]
  2224  17.1010001829  17.1010001829  17.1010001829    1[6-(1,1,6)]
  2225  17.9154453611  17.9154453611  17.9154453611    1[6-(1,1,6)]
  2226  18.0621182314  18.0621182314  18.0621182314    1[6-(1,1,6)]
  2227  5.40551655695  5.40551655695  5.40551655695    1[6-(1,1,6)]
  2228  5.21870393828  5.21870393828  5.21870393828    1[6-(1,1,6)]
  2229  6.09766190161  6.09766190161  6.09766190161    1[6-(1,1,6)]
  2230  10.6160709655  10.6160709655  10.6160709655    1[6-(1,1,6)]
  2231  10.7632207675  10.7632207675  10.7632207675    1[6-(1,1,6)]
  2232  9.91293319192  9.91293319192  9.91293319192    1[6-(1,1,6)]
  2233  11.8564307928  11.8564307928  11.8564307928    1[6-(1,1,6)]
  2234  12.6285421398  12.6285421398  12.6285421398    1[6-(1,1,6)]
  2235  13.2259539067  13.2259539067  13.2259539067    1[6-(1,1,6)]
  2236  9.82885708154  9.82885708154  9.82885708154    1[6-(1,1,6)]
  2237  11.4032163062  11.4032163062  11.4032163062    1[6-(1,1,6)]
  2238  10.6860050223  10.6860050223  10.6860050223    1[6-(1,1,6)]
  2239  7.18611560901  7.18611560901  7.18611560901    1[6-(1,1,6)]
  2240  5.67775371317  5.67775371317  5.67775371317    1[6-(1,1,6)]
  2241   6.4426063832   6.4426063832   6.4426063832    1[6-(1,1,6)]
  2242  4.28944939673  4.28944939673  4.28944939673    1[6-(1,1,6)]
  2243  3.76636937678  3.76636937678  3.76636937678    1[6-(1,1,6)]
  2244  3.02629137808  3.02629137808  3.02629137808    1[6-(1,1,6)]
  2245  8.04976631425  8.04976631425  8.04976631425    1[6-(1,1,6)]
  2246  8.17137869092  8.17137869092  8.17137869092    1[6-(1,1,6)]
  2247  9.32673991352  9.32673991352  9.32673991352    1[6-(1,1,6)]
  2248   11.600784526   11.600784526   11.600784526    1[6-(1,1,6)]
  2249  12.4965062093  12.4965062093  12.4965062093    1[6-(1,1,6)]
  2250  11.3077639374  11.3077639374  11.3077639374    1[6-(1,1,6)]
  2251  10.6695430768  10.6695430768  10.6695430768    1[6-(1,1,6)]
  2252  9.94188244667  9.94188244667  9.94188244667    1[6-(1,1,6)]
  2253   10.783795481   10.783795481   10.783795481    1[6-(1,1,6)]
  2254  5.41876378248  5.41876378248  5.41876378248    1[6-(1,1,6)]
  2255  6.03662261233  6.03662261233  6.03662261233    1[6-(1,1,6)]
  2256  5.22856757661  5.22856757661  5.22856757661    1[6-(1,1,6)]
  2257  3.63926001458  3.63926001458  3.63926001458    1[6-(1,1,6)]
  2258   2.4841478353   2.4841478353   2.4841478353    1[6-(1,1,6)]
  2259 -35.0992857114 -35.0992857114 -35.0992857114    1[6-(1,1,6)]
  2260  6.20273018819  6.20273018819  6.20273018819    1[6-(1,1,6)]
  2261 -32.7703572613 -32.7703572613 -32.7703572613    1[6-(1,1,6)]
  2262  4.76201613206  4.76201613206  4.76201613206    1[6-(1,1,6)]
  2263  16.0114628766  16.0114628766  16.0114628766    1[6-(1,1,6)]
  2264  20.1911974977  20.1911974977  20.1911974977    1[6-(1,1,6)]
  2265  18.9976534012  18.9976534012  18.9976534012    1[6-(1,1,6)]
  2266   23.390553355   23.390553355   23.390553355    1[6-(1,1,6)]
  2267  22.1247344892  22.1247344892  22.1247344892    1[6-(1,1,6)]
  2268  23.2980056231  23.2980056231  23.2980056231    1[6-(1,1,6)]
  2269  24.4811193229  24.4811193229  24.4811193229    1[6-(1,1,6)]
  2270  25.5409501673  25.5409501673  25.5409501673    1[6-(1,1,6)]
  2271  24.0374882949  24.0374882949  24.0374882949    1[6-(1,1,6)]
  2272 -14.4225663454 -14.4225663454 -14.4225663454    1[6-(1,1,6)]
  2273 -14.7570990737 -14.7570990737 -14.7570990737    1[6-(1,1,6)]
  2274 -13.2513515863 -13.2513515863 -13.2513515863    1[6-(1,1,6)]
  2275 -20.5456192015 -20.5456192015 -20.5456192015    1[6-(1,1,6)]
  2276 -20.8602418339 -20.8602418339 -20.8602418339    1[6-(1,1,6)]
  2277 -22.0234939367 -22.0234939367 -22.0234939367    1[6-(1,1,6)]
  2278  15.0801994164  15.0801994164  15.0801994164    1[6-(1,1,6)]
  2279 -23.9619653039 -23.9619653039 -23.9619653039    1[6-(1,1,6)]
  2280 -22.9042823281 -22.9042823281 -22.9042823281    1[6-(1,1,6)]
  2281  28.4368027859  28.4368027859  28.4368027859    1[6-(1,1,6)]
  2282  29.5081492228  29.5081492228  29.5081492228    1[6-(1,1,6)]
  2283  28.2551469279  28.2551469279  28.2551469279    1[6-(1,1,6)]
  2284  25.7529650508  25.7529650508  25.7529650508    1[6-(1,1,6)]
  2285  25.7559534903  25.7559534903  25.7559534903    1[6-(1,1,6)]
  2286  27.0580680538  27.0580680538  27.0580680538    1[6-(1,1,6)]
  2287 -18.4941530867 -18.4941530867 -18.4941530867    1[6-(1,1,6)]
  2288 -17.2630922623 -17.2630922623 -17.2630922623    1[6-(1,1,6)]
  2289 -17.9060982751 -17.9060982751 -17.9060982751    1[6-(1,1,6)]
  2290 -21.5327224633 -21.5327224633 -21.5327224633    1[6-(1,1,6)]
  2291  -20.721059142  -20.721059142  -20.721059142    1[6-(1,1,6)]
  2292  -20.036036304  -20.036036304  -20.036036304    1[6-(1,1,6)]
  2293 -19.1772544847 -19.1772544847 -19.1772544847    1[6-(1,1,6)]
  2294 -17.7566805436 -17.7566805436 -17.7566805436    1[6-(1,1,6)]
  2295 -18.8380957618 -18.8380957618 -18.8380957618    1[6-(1,1,6)]
  2296 -16.0498418949 -16.0498418949 -16.0498418949    1[6-(1,1,6)]
  2297 -16.0211577892 -16.0211577892 -16.0211577892    1[6-(1,1,6)]
  2298 -14.9427435566 -14.9427435566 -14.9427435566    1[6-(1,1,6)]
  2299  1.67818702041  1.67818702041  1.67818702041    1[6-(1,1,6)]
  2300    2.475931504    2.475931504    2.475931504    1[6-(1,1,6)]
  2301  2.91504755396  2.91504755396  2.91504755396    1[6-(1,1,6)]
  2302  -1.1966841983  -1.1966841983  -1.1966841983    1[6-(1,1,6)]
  2303 0.267652084236 0.267652084236 0.267652084236    1[6-(1,1,6)]
  2304-0.073507496053-0.073507496053-0.073507496053    1[6-(1,1,6)]
  2305  -3.5905931506  -3.5905931506  -3.5905931506    1[6-(1,1,6)]
  2306 -8.98147940279 -8.98147940279 -8.98147940279    1[6-(1,1,6)]
  2307 -7.98612661822 -7.98612661822 -7.98612661822    1[6-(1,1,6)]
  2308 -6.58202400029 -6.58202400029 -6.58202400029    1[6-(1,1,6)]
  2309 -6.75878097117 -6.75878097117 -6.75878097117    1[6-(1,1,6)]
  2310 -7.77707013327 -7.77707013327 -7.77707013327    1[6-(1,1,6)]
  2311  37.8447350432  37.8447350432  37.8447350432    1[6-(1,1,6)]
  2312  36.2677930394  36.2677930394  36.2677930394    1[6-(1,1,6)]
  2313  37.2137093307  37.2137093307  37.2137093307    1[6-(1,1,6)]
  2314 -8.14302899629 -8.14302899629 -8.14302899629    1[6-(1,1,6)]
  2315 -8.75171630501 -8.75171630501 -8.75171630501    1[6-(1,1,6)]
  2316 -9.68790338393 -9.68790338393 -9.68790338393    1[6-(1,1,6)]
  2317  17.6305315581  17.6305315581  17.6305315581    1[6-(1,1,6)]
  2318  16.6938969455  16.6938969455  16.6938969455    1[6-(1,1,6)]
  2319  17.6145039685  17.6145039685  17.6145039685    1[6-(1,1,6)]
  2320  12.7653149901  12.7653149901  12.7653149901    1[6-(1,1,6)]
  2321  13.1895686187  13.1895686187  13.1895686187    1[6-(1,1,6)]
  2322  12.2746261381  12.2746261381  12.2746261381    1[6-(1,1,6)]
  2323  14.4940984717  14.4940984717  14.4940984717    1[6-(1,1,6)]
  2324  14.0998180629  14.0998180629  14.0998180629    1[6-(1,1,6)]
  2325  15.6230465506  15.6230465506  15.6230465506    1[6-(1,1,6)]
  2326  13.8596963982  13.8596963982  13.8596963982    1[6-(1,1,6)]
  2327  14.9971229985  14.9971229985  14.9971229985    1[6-(1,1,6)]
  2328  13.4537607674  13.4537607674  13.4537607674    1[6-(1,1,6)]
  2329 -20.8729358728 -20.8729358728 -20.8729358728    1[6-(1,1,6)]
  2330 -20.3396401702 -20.3396401702 -20.3396401702    1[6-(1,1,6)]
  2331 -19.3458020385 -19.3458020385 -19.3458020385    1[6-(1,1,6)]
  2332  19.2688373497  19.2688373497  19.2688373497    1[6-(1,1,6)]
  2333  20.5524368418  20.5524368418  20.5524368418    1[6-(1,1,6)]
  2334 -18.1786873951 -18.1786873951 -18.1786873951    1[6-(1,1,6)]
  2335  11.6871105476  11.6871105476  11.6871105476    1[6-(1,1,6)]
  2336  13.2274224678  13.2274224678  13.2274224678    1[6-(1,1,6)]
  2337 -32.7501610019 -32.7501610019 -32.7501610019    1[6-(1,1,6)]
  2338  12.6363986674  12.6363986674  12.6363986674    1[6-(1,1,6)]
  2339  13.6846241256  13.6846241256  13.6846241256    1[6-(1,1,6)]
  2340  14.0853543287  14.0853543287  14.0853543287    1[6-(1,1,6)]
  2341  15.2877072012  15.2877072012  15.2877072012    1[6-(1,1,6)]
  2342  14.2914258312  14.2914258312  14.2914258312    1[6-(1,1,6)]
  2343  13.9212878851  13.9212878851  13.9212878851    1[6-(1,1,6)]
  2344  -28.713924506  -28.713924506  -28.713924506    1[6-(1,1,6)]
  2345 -30.2746478464 -30.2746478464 -30.2746478464    1[6-(1,1,6)]
  2346  15.7707769091  15.7707769091  15.7707769091    1[6-(1,1,6)]
  2347  4.00996060256  4.00996060256  4.00996060256    1[6-(1,1,6)]
  2348  3.57276281215  3.57276281215  3.57276281215    1[6-(1,1,6)]
  2349  3.30397535884  3.30397535884  3.30397535884    1[6-(1,1,6)]
  2350  8.96510229656  8.96510229656  8.96510229656    1[6-(1,1,6)]
  2351  7.86267925458  7.86267925458  7.86267925458    1[6-(1,1,6)]
  2352  7.96429383675  7.96429383675  7.96429383675    1[6-(1,1,6)]
  2353  30.3595251842  30.3595251842  30.3595251842    1[6-(1,1,6)]
  2354  30.1406105049  30.1406105049  30.1406105049    1[6-(1,1,6)]
  2355  28.9573196286  28.9573196286  28.9573196286    1[6-(1,1,6)]
  2356  27.6395050944  27.6395050944  27.6395050944    1[6-(1,1,6)]
  2357  26.4569731977  26.4569731977  26.4569731977    1[6-(1,1,6)]
  2358  27.6182520732  27.6182520732  27.6182520732    1[6-(1,1,6)]
  2359  28.9666910921  28.9666910921  28.9666910921    1[6-(1,1,6)]
  2360  29.7205126209  29.7205126209  29.7205126209    1[6-(1,1,6)]
  2361  29.1975152578  29.1975152578  29.1975152578    1[6-(1,1,6)]
  2362  34.7808876792  34.7808876792  34.7808876792    1[6-(1,1,6)]
  2363 -3.30248027091 -3.30248027091 -3.30248027091    1[6-(1,1,6)]
  2364  34.9011779519  34.9011779519  34.9011779519    1[6-(1,1,6)]
  2365  35.7927257189  35.7927257189  35.7927257189    1[6-(1,1,6)]
  2366  36.9800998112  36.9800998112  36.9800998112    1[6-(1,1,6)]
  2367  36.5095432357  36.5095432357  36.5095432357    1[6-(1,1,6)]
  2368  32.6236188816  32.6236188816  32.6236188816    1[6-(1,1,6)]
  2369  33.6949755655  33.6949755655  33.6949755655    1[6-(1,1,6)]
  2370  34.0798290087  34.0798290087  34.0798290087    1[6-(1,1,6)]
  2371 -10.0815891954 -10.0815891954 -10.0815891954    1[6-(1,1,6)]
  2372 -9.05817660136 -9.05817660136 -9.05817660136    1[6-(1,1,6)]
  2373 -9.12914295812 -9.12914295812 -9.12914295812    1[6-(1,1,6)]
  2374  -8.8558371648  -8.8558371648  -8.8558371648    1[6-(1,1,6)]
  2375 -8.43463265769 -8.43463265769 -8.43463265769    1[6-(1,1,6)]
  2376 -8.30011426474 -8.30011426474 -8.30011426474    1[6-(1,1,6)]
  2377 -8.79041357693 -8.79041357693 -8.79041357693    1[6-(1,1,6)]
  2378   -8.172607133   -8.172607133   -8.172607133    1[6-(1,1,6)]
  2379 -8.34962643357 -8.34962643357 -8.34962643357    1[6-(1,1,6)]
  2380 -13.8495437475 -13.8495437475 -13.8495437475    1[6-(1,1,6)]
  2381 -12.9315646503 -12.9315646503 -12.9315646503    1[6-(1,1,6)]
  2382 -12.7449554982 -12.7449554982 -12.7449554982    1[6-(1,1,6)]
  2383  -16.572802477  -16.572802477  -16.572802477    1[6-(1,1,6)]
  2384 -18.1440400457 -18.1440400457 -18.1440400457    1[6-(1,1,6)]
  2385 -17.3561945545 -17.3561945545 -17.3561945545    1[6-(1,1,6)]
  2386  -16.521706538  -16.521706538  -16.521706538    1[6-(1,1,6)]
  2387  -13.371507079  -13.371507079  -13.371507079    1[6-(1,1,6)]
  2388 -18.0959269508 -18.0959269508 -18.0959269508    1[6-(1,1,6)]
  2389  38.0750469642  38.0750469642  38.0750469642    1[6-(1,1,6)]
  2390  36.7194258894  36.7194258894  36.7194258894    1[6-(1,1,6)]
  2391  37.9961677723  37.9961677723  37.9961677723    1[6-(1,1,6)]
  2392 -10.1446255004 -10.1446255004 -10.1446255004    1[6-(1,1,6)]
  2393 -10.0326607094 -10.0326607094 -10.0326607094    1[6-(1,1,6)]
  2394  34.3243442881  34.3243442881  34.3243442881    1[6-(1,1,6)]
  2395 -9.86332059372 -9.86332059372 -9.86332059372    1[6-(1,1,6)]
  2396 -11.1586347737 -11.1586347737 -11.1586347737    1[6-(1,1,6)]
  2397 -9.92528888333 -9.92528888333 -9.92528888333    1[6-(1,1,6)]
  2398 -8.07983127382 -8.07983127382 -8.07983127382    1[6-(1,1,6)]
  2399 -8.34190717215 -8.34190717215 -8.34190717215    1[6-(1,1,6)]
  2400 -9.56487817744 -9.56487817744 -9.56487817744    1[6-(1,1,6)]
  2401 -6.42685821293 -6.42685821293 -6.42685821293    1[6-(1,1,6)]
  2402 -6.70014660764 -6.70014660764 -6.70014660764    1[6-(1,1,6)]
  2403  -5.2066417326  -5.2066417326  -5.2066417326    1[6-(1,1,6)]
  2404  38.9726101998  38.9726101998  38.9726101998    1[6-(1,1,6)]
  2405  40.1368288772  40.1368288772  40.1368288772    1[6-(1,1,6)]
  2406  38.6012773363  38.6012773363  38.6012773363    1[6-(1,1,6)]
  2407  -9.4956049545  -9.4956049545  -9.4956049545    1[6-(1,1,6)]
  2408 -9.87395697903 -9.87395697903 -9.87395697903    1[6-(1,1,6)]
  2409 -10.7438450845 -10.7438450845 -10.7438450845    1[6-(1,1,6)]
  2410   -6.733416554   -6.733416554   -6.733416554    1[6-(1,1,6)]
  2411 -8.26016327686 -8.26016327686 -8.26016327686    1[6-(1,1,6)]
  2412 -7.35327684401 -7.35327684401 -7.35327684401    1[6-(1,1,6)]
  2413  -4.4437446405  -4.4437446405  -4.4437446405    1[6-(1,1,6)]
  2414  34.7249868338  34.7249868338  34.7249868338    1[6-(1,1,6)]
  2415  33.6318464624  33.6318464624  33.6318464624    1[6-(1,1,6)]
  2416  35.9892757794  35.9892757794  35.9892757794    1[6-(1,1,6)]
  2417  36.2062010701  36.2062010701  36.2062010701    1[6-(1,1,6)]
  2418  37.2211807372  37.2211807372  37.2211807372    1[6-(1,1,6)]
  2419  34.4707825313  34.4707825313  34.4707825313    1[6-(1,1,6)]
  2420  34.7029350812  34.7029350812  34.7029350812    1[6-(1,1,6)]
  2421  33.6106794237  33.6106794237  33.6106794237    1[6-(1,1,6)]
  2422 -7.93011150731 -7.93011150731 -7.93011150731    1[6-(1,1,6)]
  2423 -8.26998243403 -8.26998243403 -8.26998243403    1[6-(1,1,6)]
  2424 -7.25288605244 -7.25288605244 -7.25288605244    1[6-(1,1,6)]
  2425 -18.9183912831 -18.9183912831 -18.9183912831    1[6-(1,1,6)]
  2426  -19.604581399  -19.604581399  -19.604581399    1[6-(1,1,6)]
  2427 -19.7067198797 -19.7067198797 -19.7067198797    1[6-(1,1,6)]
  2428 -14.6095296985 -14.6095296985 -14.6095296985    1[6-(1,1,6)]
  2429 -15.8540618978 -15.8540618978 -15.8540618978    1[6-(1,1,6)]
  2430 -15.7270095974 -15.7270095974 -15.7270095974    1[6-(1,1,6)]
  2431  -11.868193323  -11.868193323  -11.868193323    1[6-(1,1,6)]
  2432 -11.2300908577 -11.2300908577 -11.2300908577    1[6-(1,1,6)]
  2433 -10.2799115979 -10.2799115979 -10.2799115979    1[6-(1,1,6)]
  2434 -10.4816933938 -10.4816933938 -10.4816933938    1[6-(1,1,6)]
  2435 -9.03104805776 -9.03104805776 -9.03104805776    1[6-(1,1,6)]
  2436 -10.0056641526 -10.0056641526 -10.0056641526    1[6-(1,1,6)]
  2437 -12.8441511463 -12.8441511463 -12.8441511463    1[6-(1,1,6)]
  2438 -13.8993339119 -13.8993339119 -13.8993339119    1[6-(1,1,6)]
  2439 -13.6108024445 -13.6108024445 -13.6108024445    1[6-(1,1,6)]
  2440 -18.1504875738 -18.1504875738 -18.1504875738    1[6-(1,1,6)]
  2441 -18.3522080437 -18.3522080437 -18.3522080437    1[6-(1,1,6)]
  2442 -18.6751441393 -18.6751441393 -18.6751441393    1[6-(1,1,6)]
  2443 -3.04830241038 -3.04830241038 -3.04830241038    1[6-(1,1,6)]
  2444 -3.04374877611 -3.04374877611 -3.04374877611    1[6-(1,1,6)]
  2445 -4.01244452401 -4.01244452401 -4.01244452401    1[6-(1,1,6)]
  2446 -7.78914755862 -7.78914755862 -7.78914755862    1[6-(1,1,6)]
  2447 -8.31379346987 -8.31379346987 -8.31379346987    1[6-(1,1,6)]
  2448 -7.34871508864 -7.34871508864 -7.34871508864    1[6-(1,1,6)]
  2449   40.401277318   40.401277318   40.401277318    1[6-(1,1,6)]
  2450  39.7205927072  39.7205927072  39.7205927072    1[6-(1,1,6)]
  2451   39.066565871   39.066565871   39.066565871    1[6-(1,1,6)]
  2452  4.92033944967  4.92033944967  4.92033944967    1[6-(1,1,6)]
  2453  3.34495638042  3.34495638042  3.34495638042    1[6-(1,1,6)]
  2454  3.99294103358  3.99294103358  3.99294103358    1[6-(1,1,6)]
  2455  3.00284238881  3.00284238881  3.00284238881    1[6-(1,1,6)]
  2456  4.46205088362  4.46205088362  4.46205088362    1[6-(1,1,6)]
  2457  3.26548319716  3.26548319716  3.26548319716    1[6-(1,1,6)]
  2458  5.41195206229  5.41195206229  5.41195206229    1[6-(1,1,6)]
  2459  5.29938308458  5.29938308458  5.29938308458    1[6-(1,1,6)]
  2460   6.5819218999   6.5819218999   6.5819218999    1[6-(1,1,6)]
  2461 -5.22728283788 -5.22728283788 -5.22728283788    1[6-(1,1,6)]
  2462 -2.49575815015 -2.49575815015 -2.49575815015    1[6-(1,1,6)]
  2463 -5.89195037458 -5.89195037458 -5.89195037458    1[6-(1,1,6)]
  2464  1.78543406862  1.78543406862  1.78543406862    1[6-(1,1,6)]
  2465 0.889017036196 0.889017036196 0.889017036196    1[6-(1,1,6)]
  2466 0.284059406429 0.284059406429 0.284059406429    1[6-(1,1,6)]
  2467  39.5038602779  39.5038602779  39.5038602779    1[6-(1,1,6)]
  2468 -6.50357356302 -6.50357356302 -6.50357356302    1[6-(1,1,6)]
  2469 -6.21385653687 -6.21385653687 -6.21385653687    1[6-(1,1,6)]
  2470-0.563278998468-0.563278998468-0.563278998468    1[6-(1,1,6)]
  2471 -1.20065308632 -1.20065308632 -1.20065308632    1[6-(1,1,6)]
  2472 -1.48999225928 -1.48999225928 -1.48999225928    1[6-(1,1,6)]
  2473 0.659677914344 0.659677914344 0.659677914344    1[6-(1,1,6)]
  2474-0.234887979967-0.234887979967-0.234887979967    1[6-(1,1,6)]
  2475 0.340931444021 0.340931444021 0.340931444021    1[6-(1,1,6)]
  2476 -4.89051203722 -4.89051203722 -4.89051203722    1[6-(1,1,6)]
  2477 -4.71193327077 -4.71193327077 -4.71193327077    1[6-(1,1,6)]
  2478 -5.24078685738 -5.24078685738 -5.24078685738    1[6-(1,1,6)]
  2479 -13.7063259943 -13.7063259943 -13.7063259943    1[6-(1,1,6)]
  2480 -13.6247734444 -13.6247734444 -13.6247734444    1[6-(1,1,6)]
  2481 -14.7845990272 -14.7845990272 -14.7845990272    1[6-(1,1,6)]
  2482 -10.5268411604 -10.5268411604 -10.5268411604    1[6-(1,1,6)]
  2483 -11.9189494724 -11.9189494724 -11.9189494724    1[6-(1,1,6)]
  2484 -10.8193962007 -10.8193962007 -10.8193962007    1[6-(1,1,6)]
  2485 -9.32312354981 -9.32312354981 -9.32312354981    1[6-(1,1,6)]
  2486  -8.0821167158  -8.0821167158  -8.0821167158    1[6-(1,1,6)]
  2487  -9.5767846015  -9.5767846015  -9.5767846015    1[6-(1,1,6)]
  2488 -8.93346981513 -8.93346981513 -8.93346981513    1[6-(1,1,6)]
  2489 -9.24346655919 -9.24346655919 -9.24346655919    1[6-(1,1,6)]
  2490 -7.73842368215 -7.73842368215 -7.73842368215    1[6-(1,1,6)]
  2491 -12.0806317234 -12.0806317234 -12.0806317234    1[6-(1,1,6)]
  2492 -10.7345051908 -10.7345051908 -10.7345051908    1[6-(1,1,6)]
  2493 -11.8955352207 -11.8955352207 -11.8955352207    1[6-(1,1,6)]
  2494 -8.93949774659 -8.93949774659 -8.93949774659    1[6-(1,1,6)]
  2495 -9.07350239647 -9.07350239647 -9.07350239647    1[6-(1,1,6)]
  2496 -7.88608759371 -7.88608759371 -7.88608759371    1[6-(1,1,6)]
  2497   7.1821353027   7.1821353027   7.1821353027    1[6-(1,1,6)]
  2498   8.3024801883   8.3024801883   8.3024801883    1[6-(1,1,6)]
  2499 -37.4824295544 -37.4824295544 -37.4824295544    1[6-(1,1,6)]
  2500  12.1604043464  12.1604043464  12.1604043464    1[6-(1,1,6)]
  2501 -32.9632838082 -32.9632838082 -32.9632838082    1[6-(1,1,6)]
  2502 -32.7706210337 -32.7706210337 -32.7706210337    1[6-(1,1,6)]
  2503 -32.4165793712 -32.4165793712 -32.4165793712    1[6-(1,1,6)]
  2504 -32.7775523071 -32.7775523071 -32.7775523071    1[6-(1,1,6)]
  2505 -33.9192286893 -33.9192286893 -33.9192286893    1[6-(1,1,6)]
  2506 -34.4750244626 -34.4750244626 -34.4750244626    1[6-(1,1,6)]
  2507 -35.7443456179 -35.7443456179 -35.7443456179    1[6-(1,1,6)]
  2508   11.041731092   11.041731092   11.041731092    1[6-(1,1,6)]
  2509  4.25212861745  4.25212861745  4.25212861745    1[6-(1,1,6)]
  2510  3.26976335853  3.26976335853  3.26976335853    1[6-(1,1,6)]
  2511  2.73127547627  2.73127547627  2.73127547627    1[6-(1,1,6)]
  2512  4.43999769945  4.43999769945  4.43999769945    1[6-(1,1,6)]
  2513   2.9004599637   2.9004599637   2.9004599637    1[6-(1,1,6)]
  2514  3.41539512288  3.41539512288  3.41539512288    1[6-(1,1,6)]
  2515  11.5757952917  11.5757952917  11.5757952917    1[6-(1,1,6)]
  2516  10.1014306491  10.1014306491  10.1014306491    1[6-(1,1,6)]
  2517  11.0875273637  11.0875273637  11.0875273637    1[6-(1,1,6)]
  2518 -29.0860570358 -29.0860570358 -29.0860570358    1[6-(1,1,6)]
  2519  8.41007279792  8.41007279792  8.41007279792    1[6-(1,1,6)]
  2520  7.42837848344  7.42837848344  7.42837848344    1[6-(1,1,6)]
  2521  8.86391671121  8.86391671121  8.86391671121    1[6-(1,1,6)]
  2522  8.99189226075  8.99189226075  8.99189226075    1[6-(1,1,6)]
  2523  10.0874502594  10.0874502594  10.0874502594    1[6-(1,1,6)]
  2524  6.42950225138  6.42950225138  6.42950225138    1[6-(1,1,6)]
  2525  7.88345380917  7.88345380917  7.88345380917    1[6-(1,1,6)]
  2526  6.70704229326  6.70704229326  6.70704229326    1[6-(1,1,6)]
  2527 -21.1567759047 -21.1567759047 -21.1567759047    1[6-(1,1,6)]
  2528 -20.5280169748 -20.5280169748 -20.5280169748    1[6-(1,1,6)]
  2529 -19.7724758066 -19.7724758066 -19.7724758066    1[6-(1,1,6)]
  2530  14.2585492109  14.2585492109  14.2585492109    1[6-(1,1,6)]
  2531  15.8210330222  15.8210330222  15.8210330222    1[6-(1,1,6)]
  2532 -22.5156127169 -22.5156127169 -22.5156127169    1[6-(1,1,6)]
  2533 -3.30159908657 -3.30159908657 -3.30159908657    1[6-(1,1,6)]
  2534 -2.53783428124 -2.53783428124 -2.53783428124    1[6-(1,1,6)]
  2535 -1.71411308465 -1.71411308465 -1.71411308465    1[6-(1,1,6)]
  2536 -3.09856675506 -3.09856675506 -3.09856675506    1[6-(1,1,6)]
  2537 -1.53291257947 -1.53291257947 -1.53291257947    1[6-(1,1,6)]
  2538 -2.29536744332 -2.29536744332 -2.29536744332    1[6-(1,1,6)]
  2539 -5.29405857324 -5.29405857324 -5.29405857324    1[6-(1,1,6)]
  2540 -9.73141805788 -9.73141805788 -9.73141805788    1[6-(1,1,6)]
  2541 -10.1128405006 -10.1128405006 -10.1128405006    1[6-(1,1,6)]
  2542 -10.9889219915 -10.9889219915 -10.9889219915    1[6-(1,1,6)]
  2543 -11.3085937387 -11.3085937387 -11.3085937387    1[6-(1,1,6)]
  2544 -10.9019493921 -10.9019493921 -10.9019493921    1[6-(1,1,6)]
  2545 -11.1512962899 -11.1512962899 -11.1512962899    1[6-(1,1,6)]
  2546 -11.5378820126 -11.5378820126 -11.5378820126    1[6-(1,1,6)]
  2547 -11.6420088553 -11.6420088553 -11.6420088553    1[6-(1,1,6)]
  2548 -5.85931518627 -5.85931518627 -5.85931518627    1[6-(1,1,6)]
  2549 -6.86158424608 -6.86158424608 -6.86158424608    1[6-(1,1,6)]
  2550 -6.70158756322 -6.70158756322 -6.70158756322    1[6-(1,1,6)]
  2551 -5.26275573313 -5.26275573313 -5.26275573313    1[6-(1,1,6)]
  2552 -5.48852030401 -5.48852030401 -5.48852030401    1[6-(1,1,6)]
  2553 -6.23404404973 -6.23404404973 -6.23404404973    1[6-(1,1,6)]
  2554 -10.4797996813 -10.4797996813 -10.4797996813    1[6-(1,1,6)]
  2555 -10.9496795599 -10.9496795599 -10.9496795599    1[6-(1,1,6)]
  2556 -10.2488657711 -10.2488657711 -10.2488657711    1[6-(1,1,6)]
  2557 -11.8217741409 -11.8217741409 -11.8217741409    1[6-(1,1,6)]
  2558 -12.8195625171 -12.8195625171 -12.8195625171    1[6-(1,1,6)]
  2559 -13.0382268816 -13.0382268816 -13.0382268816    1[6-(1,1,6)]
  2560 -9.28591242164 -9.28591242164 -9.28591242164    1[6-(1,1,6)]
  2561 -10.7330399121 -10.7330399121 -10.7330399121    1[6-(1,1,6)]
  2562 -10.5380969587 -10.5380969587 -10.5380969587    1[6-(1,1,6)]
  2563 -6.39621532507 -6.39621532507 -6.39621532507    1[6-(1,1,6)]
  2564 -4.96943369764 -4.96943369764 -4.96943369764    1[6-(1,1,6)]
  2565 -6.19692770549 -6.19692770549 -6.19692770549    1[6-(1,1,6)]
  2566 -4.07163910052 -4.07163910052 -4.07163910052    1[6-(1,1,6)]
  2567 -4.09728228932 -4.09728228932 -4.09728228932    1[6-(1,1,6)]
  2568 -2.87269010024 -2.87269010024 -2.87269010024    1[6-(1,1,6)]
  2569  26.0246671471  26.0246671471  26.0246671471    1[6-(1,1,6)]
  2570  26.9092362398  26.9092362398  26.9092362398    1[6-(1,1,6)]
  2571  26.0956954727  26.0956954727  26.0956954727    1[6-(1,1,6)]
  2572  31.2893675931  31.2893675931  31.2893675931    1[6-(1,1,6)]
  2573  30.9183242119  30.9183242119  30.9183242119    1[6-(1,1,6)]
  2574  31.6344549796  31.6344549796  31.6344549796    1[6-(1,1,6)]
  2575  -13.344363546  -13.344363546  -13.344363546    1[6-(1,1,6)]
  2576 -11.9831020885 -11.9831020885 -11.9831020885    1[6-(1,1,6)]
  2577 -12.4486332479 -12.4486332479 -12.4486332479    1[6-(1,1,6)]
  2578  30.2561772076  30.2561772076  30.2561772076    1[6-(1,1,6)]
  2579 -14.2047340192 -14.2047340192 -14.2047340192    1[6-(1,1,6)]
  2580  31.8024608689  31.8024608689  31.8024608689    1[6-(1,1,6)]
  2581  27.3454953542  27.3454953542  27.3454953542    1[6-(1,1,6)]
  2582  26.8556795377  26.8556795377  26.8556795377    1[6-(1,1,6)]
  2583  25.8175249122  25.8175249122  25.8175249122    1[6-(1,1,6)]
  2584  25.0234724755  25.0234724755  25.0234724755    1[6-(1,1,6)]
  2585  23.7226487232  23.7226487232  23.7226487232    1[6-(1,1,6)]
  2586  24.8436745198  24.8436745198  24.8436745198    1[6-(1,1,6)]
  2587  33.5812815894  33.5812815894  33.5812815894    1[6-(1,1,6)]
  2588 -4.67736190116 -4.67736190116 -4.67736190116    1[6-(1,1,6)]
  2589 -3.29873765495 -3.29873765495 -3.29873765495    1[6-(1,1,6)]
  2590 -6.91662286692 -6.91662286692 -6.91662286692    1[6-(1,1,6)]
  2591 -5.82010362113 -5.82010362113 -5.82010362113    1[6-(1,1,6)]
  2592 -7.22002446202 -7.22002446202 -7.22002446202    1[6-(1,1,6)]
  2593  29.6473846465  29.6473846465  29.6473846465    1[6-(1,1,6)]
  2594  28.4624566053  28.4624566053  28.4624566053    1[6-(1,1,6)]
  2595  29.9842542806  29.9842542806  29.9842542806    1[6-(1,1,6)]
  2596  29.7434185369  29.7434185369  29.7434185369    1[6-(1,1,6)]
  2597  29.9520102035  29.9520102035  29.9520102035    1[6-(1,1,6)]
  2598   28.476969767   28.476969767   28.476969767    1[6-(1,1,6)]
  2599 -14.1001358627 -14.1001358627 -14.1001358627    1[6-(1,1,6)]
  2600 -14.3260077194 -14.3260077194 -14.3260077194    1[6-(1,1,6)]
  2601  -12.861620996  -12.861620996  -12.861620996    1[6-(1,1,6)]
  2602  33.2813478011  33.2813478011  33.2813478011    1[6-(1,1,6)]
  2603  34.2822616761  34.2822616761  34.2822616761    1[6-(1,1,6)]
  2604  32.8176659115  32.8176659115  32.8176659115    1[6-(1,1,6)]
  2605    1.118383899    1.118383899    1.118383899    1[6-(1,1,6)]
  2606  2.48916956235  2.48916956235  2.48916956235    1[6-(1,1,6)]
  2607  2.17050160564  2.17050160564  2.17050160564    1[6-(1,1,6)]
  2608-0.285657128726-0.285657128726-0.285657128726    1[6-(1,1,6)]
  2609 0.943173337883 0.943173337883 0.943173337883    1[6-(1,1,6)]
  2610  1.21180470254  1.21180470254  1.21180470254    1[6-(1,1,6)]
  2611 -2.77419560711 -2.77419560711 -2.77419560711    1[6-(1,1,6)]
  2612 -2.76067616368 -2.76067616368 -2.76067616368    1[6-(1,1,6)]
  2613 -3.98406557319 -3.98406557319 -3.98406557319    1[6-(1,1,6)]
  2614 -6.15952611406 -6.15952611406 -6.15952611406    1[6-(1,1,6)]
  2615 -7.03234768529 -7.03234768529 -7.03234768529    1[6-(1,1,6)]
  2616 -5.77510040116 -5.77510040116 -5.77510040116    1[6-(1,1,6)]
  2617 -5.28245227879 -5.28245227879 -5.28245227879    1[6-(1,1,6)]
  2618 -4.28065540455 -4.28065540455 -4.28065540455    1[6-(1,1,6)]
  2619 -5.34956298904 -5.34956298904 -5.34956298904    1[6-(1,1,6)]
  2620-0.803597166696-0.803597166696-0.803597166696    1[6-(1,1,6)]
  2621 -1.36341073465 -1.36341073465 -1.36341073465    1[6-(1,1,6)]
  2622 -0.27894060117 -0.27894060117 -0.27894060117    1[6-(1,1,6)]
  2623  21.1720311239  21.1720311239  21.1720311239    1[6-(1,1,6)]
  2624  22.0593359093  22.0593359093  22.0593359093    1[6-(1,1,6)]
  2625  22.3481466295  22.3481466295  22.3481466295    1[6-(1,1,6)]
  2626  26.0165077082  26.0165077082  26.0165077082    1[6-(1,1,6)]
  2627  26.7327147589  26.7327147589  26.7327147589    1[6-(1,1,6)]
  2628   26.456942445   26.456942445   26.456942445    1[6-(1,1,6)]
  2629 -11.7559060404 -11.7559060404 -11.7559060404    1[6-(1,1,6)]
  2630 -11.5038787334 -11.5038787334 -11.5038787334    1[6-(1,1,6)]
  2631 -11.1419041262 -11.1419041262 -11.1419041262    1[6-(1,1,6)]
  2632 -16.8432768142 -16.8432768142 -16.8432768142    1[6-(1,1,6)]
  2633 -15.6871300091 -15.6871300091 -15.6871300091    1[6-(1,1,6)]
  2634 -16.0634746859 -16.0634746859 -16.0634746859    1[6-(1,1,6)]
  2635 -19.0159925871 -19.0159925871 -19.0159925871    1[6-(1,1,6)]
  2636 -20.5631307852 -20.5631307852 -20.5631307852    1[6-(1,1,6)]
  2637 -19.7277029518 -19.7277029518 -19.7277029518    1[6-(1,1,6)]
  2638  19.1165134359  19.1165134359  19.1165134359    1[6-(1,1,6)]
  2639   18.520934267   18.520934267   18.520934267    1[6-(1,1,6)]
  2640  17.5382985471  17.5382985471  17.5382985471    1[6-(1,1,6)]
  2641  -21.127491954  -21.127491954  -21.127491954    1[6-(1,1,6)]
  2642 -22.0739254417 -22.0739254417 -22.0739254417    1[6-(1,1,6)]
  2643 -21.3289182725 -21.3289182725 -21.3289182725    1[6-(1,1,6)]
  2644 -26.3800840182 -26.3800840182 -26.3800840182    1[6-(1,1,6)]
  2645 -26.0582881785 -26.0582881785 -26.0582881785    1[6-(1,1,6)]
  2646  18.7704870756  18.7704870756  18.7704870756    1[6-(1,1,6)]
  2647-0.665372439924-0.665372439924-0.665372439924    1[6-(1,1,6)]
  2648 -1.02201246132 -1.02201246132 -1.02201246132    1[6-(1,1,6)]
  2649 -2.18614814773 -2.18614814773 -2.18614814773    1[6-(1,1,6)]
  2650  1.81817585164  1.81817585164  1.81817585164    1[6-(1,1,6)]
  2651  -3.5101126171  -3.5101126171  -3.5101126171    1[6-(1,1,6)]
  2652 -2.41297739766 -2.41297739766 -2.41297739766    1[6-(1,1,6)]
  2653  24.2047509995  24.2047509995  24.2047509995    1[6-(1,1,6)]
  2654  24.4497423497  24.4497423497  24.4497423497    1[6-(1,1,6)]
  2655  25.6893902624  25.6893902624  25.6893902624    1[6-(1,1,6)]
  2656  25.4577696208  25.4577696208  25.4577696208    1[6-(1,1,6)]
  2657  26.8448205161  26.8448205161  26.8448205161    1[6-(1,1,6)]
  2658  25.6248293975  25.6248293975  25.6248293975    1[6-(1,1,6)]
  2659  9.42627703567  9.42627703567  9.42627703567    1[6-(1,1,6)]
  2660  8.57856392267  8.57856392267  8.57856392267    1[6-(1,1,6)]
  2661  8.38095215367  8.38095215367  8.38095215367    1[6-(1,1,6)]
  2662  4.28976839755  4.28976839755  4.28976839755    1[6-(1,1,6)]
  2663  3.72483395661  3.72483395661  3.72483395661    1[6-(1,1,6)]
  2664  3.89111172804  3.89111172804  3.89111172804    1[6-(1,1,6)]
  2665  4.28526389141  4.28526389141  4.28526389141    1[6-(1,1,6)]
  2666  3.78543840603  3.78543840603  3.78543840603    1[6-(1,1,6)]
  2667  3.68116039117  3.68116039117  3.68116039117    1[6-(1,1,6)]
  2668 -36.2725581096 -36.2725581096 -36.2725581096    1[6-(1,1,6)]
  2669 0.377082398186 0.377082398186 0.377082398186    1[6-(1,1,6)]
  2670 0.479313308194 0.479313308194 0.479313308194    1[6-(1,1,6)]
  2671  15.1790341813  15.1790341813  15.1790341813    1[6-(1,1,6)]
  2672  15.5234604424  15.5234604424  15.5234604424    1[6-(1,1,6)]
  2673  16.6844859919  16.6844859919  16.6844859919    1[6-(1,1,6)]
  2674  17.2677760147  17.2677760147  17.2677760147    1[6-(1,1,6)]
  2675  18.5426924186  18.5426924186  18.5426924186    1[6-(1,1,6)]
  2676  17.3885933942  17.3885933942  17.3885933942    1[6-(1,1,6)]
  2677 -7.12869430743 -7.12869430743 -7.12869430743    1[6-(1,1,6)]
  2678 -8.31565734413 -8.31565734413 -8.31565734413    1[6-(1,1,6)]
  2679 -7.82053211095 -7.82053211095 -7.82053211095    1[6-(1,1,6)]
  2680 -4.02896123469 -4.02896123469 -4.02896123469    1[6-(1,1,6)]
  2681 -5.06114795611 -5.06114795611 -5.06114795611    1[6-(1,1,6)]
  2682 -5.50364284497 -5.50364284497 -5.50364284497    1[6-(1,1,6)]
  2683 -7.73144699644 -7.73144699644 -7.73144699644    1[6-(1,1,6)]
  2684 -6.44608645206 -6.44608645206 -6.44608645206    1[6-(1,1,6)]
  2685  -7.0615848398  -7.0615848398  -7.0615848398    1[6-(1,1,6)]
  2686  27.4521022714  27.4521022714  27.4521022714    1[6-(1,1,6)]
  2687 -9.27546105341 -9.27546105341 -9.27546105341    1[6-(1,1,6)]
  2688  29.0072821117  29.0072821117  29.0072821117    1[6-(1,1,6)]
  2689  37.0793465565  37.0793465565  37.0793465565    1[6-(1,1,6)]
  2690  36.1962778859  36.1962778859  36.1962778859    1[6-(1,1,6)]
  2691  37.0678751359  37.0678751359  37.0678751359    1[6-(1,1,6)]
  2692 -5.86058938986 -5.86058938986 -5.86058938986    1[6-(1,1,6)]
  2693  -9.2540679916  -9.2540679916  -9.2540679916    1[6-(1,1,6)]
  2694  31.5952604611  31.5952604611  31.5952604611    1[6-(1,1,6)]
  2695-0.710547109391-0.710547109391-0.710547109391    1[6-(1,1,6)]
  2696-0.535328119399-0.535328119399-0.535328119399    1[6-(1,1,6)]
  2697 -1.80456759118 -1.80456759118 -1.80456759118    1[6-(1,1,6)]
  2698 -4.22482164714 -4.22482164714 -4.22482164714    1[6-(1,1,6)]
  2699 -4.97324715852 -4.97324715852 -4.97324715852    1[6-(1,1,6)]
  2700 -3.70008223584 -3.70008223584 -3.70008223584    1[6-(1,1,6)]
  2701 -6.43475920979 -6.43475920979 -6.43475920979    1[6-(1,1,6)]
  2702 -5.86319585368 -5.86319585368 -5.86319585368    1[6-(1,1,6)]
  2703 -5.58466115263 -5.58466115263 -5.58466115263    1[6-(1,1,6)]
  2704-0.652571357365-0.652571357365-0.652571357365    1[6-(1,1,6)]
  2705-0.415969926734-0.415969926734-0.415969926734    1[6-(1,1,6)]
  2706-0.671946227406-0.671946227406-0.671946227406    1[6-(1,1,6)]
  2707-0.694993232902-0.694993232902-0.694993232902    1[6-(1,1,6)]
  2708 0.608303335744 0.608303335744 0.608303335744    1[6-(1,1,6)]
  2709-0.838444353576-0.838444353576-0.838444353576    1[6-(1,1,6)]
  2710-0.295342112153-0.295342112153-0.295342112153    1[6-(1,1,6)]
  2711-0.567008830169-0.567008830169-0.567008830169    1[6-(1,1,6)]
  2712 0.913666750653 0.913666750653 0.913666750653    1[6-(1,1,6)]
  2713  18.3088125154  18.3088125154  18.3088125154    1[6-(1,1,6)]
  2714  19.1773016679  19.1773016679  19.1773016679    1[6-(1,1,6)]
  2715  18.3619125549  18.3619125549  18.3619125549    1[6-(1,1,6)]
  2716 -21.9791108999 -21.9791108999 -21.9791108999    1[6-(1,1,6)]
  2717 -22.4205041182 -22.4205041182 -22.4205041182    1[6-(1,1,6)]
  2718 -21.6247420825 -21.6247420825 -21.6247420825    1[6-(1,1,6)]
  2719 -20.5331299815 -20.5331299815 -20.5331299815    1[6-(1,1,6)]
  2720  -19.313253498  -19.313253498  -19.313253498    1[6-(1,1,6)]
  2721 -19.2732711961 -19.2732711961 -19.2732711961    1[6-(1,1,6)]
  2722 -21.9335899743 -21.9335899743 -21.9335899743    1[6-(1,1,6)]
  2723 -20.5479577171 -20.5479577171 -20.5479577171    1[6-(1,1,6)]
  2724 -20.5465392738 -20.5465392738 -20.5465392738    1[6-(1,1,6)]
  2725 -25.2189338535 -25.2189338535 -25.2189338535    1[6-(1,1,6)]
  2726  19.7828775375  19.7828775375  19.7828775375    1[6-(1,1,6)]
  2727 -26.6852605347 -26.6852605347 -26.6852605347    1[6-(1,1,6)]
  2728  17.1106735017  17.1106735017  17.1106735017    1[6-(1,1,6)]
  2729  15.9560338975  15.9560338975  15.9560338975    1[6-(1,1,6)]
  2730  16.9202918498  16.9202918498  16.9202918498    1[6-(1,1,6)]
  2731 -2.11293389502 -2.11293389502 -2.11293389502    1[6-(1,1,6)]
  2732 -2.00376139965 -2.00376139965 -2.00376139965    1[6-(1,1,6)]
  2733-0.916798646537-0.916798646537-0.916798646537    1[6-(1,1,6)]
  2734  40.6823127932  40.6823127932  40.6823127932    1[6-(1,1,6)]
  2735 -3.39641571325 -3.39641571325 -3.39641571325    1[6-(1,1,6)]
  2736  3.39554199903  3.39554199903  3.39554199903    1[6-(1,1,6)]
  2737 -5.60561402215 -5.60561402215 -5.60561402215    1[6-(1,1,6)]
  2738  -6.5565379445  -6.5565379445  -6.5565379445    1[6-(1,1,6)]
  2739 -4.97211190131 -4.97211190131 -4.97211190131    1[6-(1,1,6)]
  2740 -6.19275072777 -6.19275072777 -6.19275072777    1[6-(1,1,6)]
  2741 -5.47847604418 -5.47847604418 -5.47847604418    1[6-(1,1,6)]
  2742 -7.07249200978 -7.07249200978 -7.07249200978    1[6-(1,1,6)]
  2743 -5.36823010679 -5.36823010679 -5.36823010679    1[6-(1,1,6)]
  2744 -5.10445878122 -5.10445878122 -5.10445878122    1[6-(1,1,6)]
  2745 -3.98523066244 -3.98523066244 -3.98523066244    1[6-(1,1,6)]
  2746 -2.27139350603 -2.27139350603 -2.27139350603    1[6-(1,1,6)]
  2747  -1.1631326884  -1.1631326884  -1.1631326884    1[6-(1,1,6)]
  2748   -2.296114602   -2.296114602   -2.296114602    1[6-(1,1,6)]
  2749 -8.10570429649 -8.10570429649 -8.10570429649    1[6-(1,1,6)]
  2750  -8.5738778427  -8.5738778427  -8.5738778427    1[6-(1,1,6)]
  2751 -9.63410004271 -9.63410004271 -9.63410004271    1[6-(1,1,6)]
  2752 -10.2058179527 -10.2058179527 -10.2058179527    1[6-(1,1,6)]
  2753 -11.5253221763 -11.5253221763 -11.5253221763    1[6-(1,1,6)]
  2754 -10.4010015938 -10.4010015938 -10.4010015938    1[6-(1,1,6)]
  2755 -9.15466530659 -9.15466530659 -9.15466530659    1[6-(1,1,6)]
  2756 -8.43396720141 -8.43396720141 -8.43396720141    1[6-(1,1,6)]
  2757 -9.04272787402 -9.04272787402 -9.04272787402    1[6-(1,1,6)]
  2758 -3.52637514147 -3.52637514147 -3.52637514147    1[6-(1,1,6)]
  2759 -3.94718012676 -3.94718012676 -3.94718012676    1[6-(1,1,6)]
  2760 -3.37377796329 -3.37377796329 -3.37377796329    1[6-(1,1,6)]
  2761 -2.37287209563 -2.37287209563 -2.37287209563    1[6-(1,1,6)]
  2762 -1.10856988379 -1.10856988379 -1.10856988379    1[6-(1,1,6)]
  2763 -1.76929503516 -1.76929503516 -1.76929503516    1[6-(1,1,6)]
  2764  -5.2557385873  -5.2557385873  -5.2557385873    1[6-(1,1,6)]
  2765 -4.30468833434 -4.30468833434 -4.30468833434    1[6-(1,1,6)]
  2766 -3.74348971966 -3.74348971966 -3.74348971966    1[6-(1,1,6)]
  2767  -14.754549803  -14.754549803  -14.754549803    1[6-(1,1,6)]
  2768 -14.0181005365 -14.0181005365 -14.0181005365    1[6-(1,1,6)]
  2769  -13.647878714  -13.647878714  -13.647878714    1[6-(1,1,6)]
  2770 -9.52201296855 -9.52201296855 -9.52201296855    1[6-(1,1,6)]
  2771 -8.94463568955 -8.94463568955 -8.94463568955    1[6-(1,1,6)]
  2772 -9.30188885705 -9.30188885705 -9.30188885705    1[6-(1,1,6)]
  2773  -9.4215989382  -9.4215989382  -9.4215989382    1[6-(1,1,6)]
  2774 -8.91955739437 -8.91955739437 -8.91955739437    1[6-(1,1,6)]
  2775 -8.75080293126 -8.75080293126 -8.75080293126    1[6-(1,1,6)]
  2776 -14.2644933297 -14.2644933297 -14.2644933297    1[6-(1,1,6)]
  2777 -13.1156510624 -13.1156510624 -13.1156510624    1[6-(1,1,6)]
  2778  -13.372801577  -13.372801577  -13.372801577    1[6-(1,1,6)]
  2779 -17.1097871546 -17.1097871546 -17.1097871546    1[6-(1,1,6)]
  2780 -18.6244297436 -18.6244297436 -18.6244297436    1[6-(1,1,6)]
  2781 -18.2317081395 -18.2317081395 -18.2317081395    1[6-(1,1,6)]
  2782  -17.136176622  -17.136176622  -17.136176622    1[6-(1,1,6)]
  2783 -18.3202995903 -18.3202995903 -18.3202995903    1[6-(1,1,6)]
  2784 -18.6128782059 -18.6128782059 -18.6128782059    1[6-(1,1,6)]
  2785  29.7753839733  29.7753839733  29.7753839733    1[6-(1,1,6)]
  2786  33.1377454426  33.1377454426  33.1377454426    1[6-(1,1,6)]
  2787  34.7139131026  34.7139131026  34.7139131026    1[6-(1,1,6)]
  2788 -7.29215200181 -7.29215200181 -7.29215200181    1[6-(1,1,6)]
  2789 -6.38072858577 -6.38072858577 -6.38072858577    1[6-(1,1,6)]
  2790 -7.96515452271 -7.96515452271 -7.96515452271    1[6-(1,1,6)]
  2791  -8.4761913481  -8.4761913481  -8.4761913481    1[6-(1,1,6)]
  2792 -9.85547388696 -9.85547388696 -9.85547388696    1[6-(1,1,6)]
  2793 -8.74035070299 -8.74035070299 -8.74035070299    1[6-(1,1,6)]
  2794  25.9855935654  25.9855935654  25.9855935654    1[6-(1,1,6)]
  2795  26.0256286304  26.0256286304  26.0256286304    1[6-(1,1,6)]
  2796  24.9349424053  24.9349424053  24.9349424053    1[6-(1,1,6)]
  2797  25.6914737147  25.6914737147  25.6914737147    1[6-(1,1,6)]
  2798  24.5897474267  24.5897474267  24.5897474267    1[6-(1,1,6)]
  2799  25.5004236272  25.5004236272  25.5004236272    1[6-(1,1,6)]
  2800  29.0824252037  29.0824252037  29.0824252037    1[6-(1,1,6)]
  2801  28.5846054221  28.5846054221  28.5846054221    1[6-(1,1,6)]
  2802  27.6417111476  27.6417111476  27.6417111476    1[6-(1,1,6)]
  2803 -2.11217729193 -2.11217729193 -2.11217729193    1[6-(1,1,6)]
  2804 -2.74964573052 -2.74964573052 -2.74964573052    1[6-(1,1,6)]
  2805 -3.26330479938 -3.26330479938 -3.26330479938    1[6-(1,1,6)]
  2806  1.23793711034  1.23793711034  1.23793711034    1[6-(1,1,6)]
  2807-0.219442894902-0.219442894902-0.219442894902    1[6-(1,1,6)]
  2808 0.264522171753 0.264522171753 0.264522171753    1[6-(1,1,6)]
  2809   3.6867029603   3.6867029603   3.6867029603    1[6-(1,1,6)]
  2810  5.17519110845  5.17519110845  5.17519110845    1[6-(1,1,6)]
  2811  3.96378146501  3.96378146501  3.96378146501    1[6-(1,1,6)]
  2812  5.35132593411  5.35132593411  5.35132593411    1[6-(1,1,6)]
  2813  5.43602947002  5.43602947002  5.43602947002    1[6-(1,1,6)]
  2814  6.67013698093  6.67013698093  6.67013698093    1[6-(1,1,6)]
  2815  3.31848591183  3.31848591183  3.31848591183    1[6-(1,1,6)]
  2816  3.09179298274  3.09179298274  3.09179298274    1[6-(1,1,6)]
  2817  2.28968073291  2.28968073291  2.28968073291    1[6-(1,1,6)]
  2818 -1.59731116677 -1.59731116677 -1.59731116677    1[6-(1,1,6)]
  2819 -2.21759411051 -2.21759411051 -2.21759411051    1[6-(1,1,6)]
  2820 -1.45981423004 -1.45981423004 -1.45981423004    1[6-(1,1,6)]
  2821   -2.081762359   -2.081762359   -2.081762359    1[6-(1,1,6)]
  2822 -1.01285535597 -1.01285535597 -1.01285535597    1[6-(1,1,6)]
  2823 -1.03401264587 -1.03401264587 -1.03401264587    1[6-(1,1,6)]
  2824  2.76729517378  2.76729517378  2.76729517378    1[6-(1,1,6)]
  2825  3.33892792696  3.33892792696  3.33892792696    1[6-(1,1,6)]
  2826  3.37759573919  3.37759573919  3.37759573919    1[6-(1,1,6)]
  2827 -20.3440691162 -20.3440691162 -20.3440691162    1[6-(1,1,6)]
  2828 -20.7756560784 -20.7756560784 -20.7756560784    1[6-(1,1,6)]
  2829 -19.2582314053 -19.2582314053 -19.2582314053    1[6-(1,1,6)]
  2830  24.2034358851  24.2034358851  24.2034358851    1[6-(1,1,6)]
  2831  25.4320904805  25.4320904805  25.4320904805    1[6-(1,1,6)]
  2832   23.939271596   23.939271596   23.939271596    1[6-(1,1,6)]
  2833  2.16395757582  2.16395757582  2.16395757582    1[6-(1,1,6)]
  2834  1.39295817883  1.39295817883  1.39295817883    1[6-(1,1,6)]
  2835 0.658906060388 0.658906060388 0.658906060388    1[6-(1,1,6)]
  2836 -4.51715005371 -4.51715005371 -4.51715005371    1[6-(1,1,6)]
  2837 -6.11146382116 -6.11146382116 -6.11146382116    1[6-(1,1,6)]
  2838  40.1235666515  40.1235666515  40.1235666515    1[6-(1,1,6)]
  2839  14.3783385832  14.3783385832  14.3783385832    1[6-(1,1,6)]
  2840  14.3467546628  14.3467546628  14.3467546628    1[6-(1,1,6)]
  2841  15.2650759645  15.2650759645  15.2650759645    1[6-(1,1,6)]
  2842  19.2102336062  19.2102336062  19.2102336062    1[6-(1,1,6)]
  2843  19.7029400765  19.7029400765  19.7029400765    1[6-(1,1,6)]
  2844  18.7782686137  18.7782686137  18.7782686137    1[6-(1,1,6)]
  2845   20.404929454   20.404929454   20.404929454    1[6-(1,1,6)]
  2846  21.1292897176  21.1292897176  21.1292897176    1[6-(1,1,6)]
  2847  21.7328828336  21.7328828336  21.7328828336    1[6-(1,1,6)]
  2848    17.99992857    17.99992857    17.99992857    1[6-(1,1,6)]
  2849  19.5507754072  19.5507754072  19.5507754072    1[6-(1,1,6)]
  2850  18.9617907822  18.9617907822  18.9617907822    1[6-(1,1,6)]
  2851  8.54707277383  8.54707277383  8.54707277383    1[6-(1,1,6)]
  2852  8.43346198405  8.43346198405  8.43346198405    1[6-(1,1,6)]
  2853  7.48755017309  7.48755017309  7.48755017309    1[6-(1,1,6)]
  2854  3.74036100317  3.74036100317  3.74036100317    1[6-(1,1,6)]
  2855  3.20813655788  3.20813655788  3.20813655788    1[6-(1,1,6)]
  2856  4.11100785839  4.11100785839  4.11100785839    1[6-(1,1,6)]
  2857 -5.90749590836 -5.90749590836 -5.90749590836    1[6-(1,1,6)]
  2858 -4.90424314471 -4.90424314471 -4.90424314471    1[6-(1,1,6)]
  2859 -6.09966565809 -6.09966565809 -6.09966565809    1[6-(1,1,6)]
  2860 -9.12028145682 -9.12028145682 -9.12028145682    1[6-(1,1,6)]
  2861 -8.95326020938 -8.95326020938 -8.95326020938    1[6-(1,1,6)]
  2862 -7.78848561448 -7.78848561448 -7.78848561448    1[6-(1,1,6)]
  2863 -8.13419545909 -8.13419545909 -8.13419545909    1[6-(1,1,6)]
  2864 -8.66430265868 -8.66430265868 -8.66430265868    1[6-(1,1,6)]
  2865 -8.43035637652 -8.43035637652 -8.43035637652    1[6-(1,1,6)]
  2866 -2.91116393204 -2.91116393204 -2.91116393204    1[6-(1,1,6)]
  2867 -3.76543968219 -3.76543968219 -3.76543968219    1[6-(1,1,6)]
  2868 -4.01256369609 -4.01256369609 -4.01256369609    1[6-(1,1,6)]
  2869 -8.68206265621 -8.68206265621 -8.68206265621    1[6-(1,1,6)]
  2870 -7.34992442923 -7.34992442923 -7.34992442923    1[6-(1,1,6)]
  2871 -8.67687192865 -8.67687192865 -8.67687192865    1[6-(1,1,6)]
  2872  -6.0717690143  -6.0717690143  -6.0717690143    1[6-(1,1,6)]
  2873  -6.3476968089  -6.3476968089  -6.3476968089    1[6-(1,1,6)]
  2874 -5.05549154391 -5.05549154391 -5.05549154391    1[6-(1,1,6)]
  2875   26.937851545   26.937851545   26.937851545    1[6-(1,1,6)]
  2876  26.6966852775  26.6966852775  26.6966852775    1[6-(1,1,6)]
  2877  27.3928115043  27.3928115043  27.3928115043    1[6-(1,1,6)]
  2878  32.4509566606  32.4509566606  32.4509566606    1[6-(1,1,6)]
  2879    32.36876051    32.36876051    32.36876051    1[6-(1,1,6)]
  2880  31.6765596987  31.6765596987  31.6765596987    1[6-(1,1,6)]
  2881  31.7733455724  31.7733455724  31.7733455724    1[6-(1,1,6)]
  2882  32.0700880368  32.0700880368  32.0700880368    1[6-(1,1,6)]
  2883  31.0661332831  31.0661332831  31.0661332831    1[6-(1,1,6)]
  2884   26.862603887   26.862603887   26.862603887    1[6-(1,1,6)]
  2885   26.732774239   26.732774239   26.732774239    1[6-(1,1,6)]
  2886  27.6843373001  27.6843373001  27.6843373001    1[6-(1,1,6)]
  2887    29.61828518    29.61828518    29.61828518    1[6-(1,1,6)]
  2888  28.1234274719  28.1234274719  28.1234274719    1[6-(1,1,6)]
  2889  29.0834214463  29.0834214463  29.0834214463    1[6-(1,1,6)]
  2890  26.5619008797  26.5619008797  26.5619008797    1[6-(1,1,6)]
  2891  26.3735068284  26.3735068284  26.3735068284    1[6-(1,1,6)]
  2892  25.4141287745  25.4141287745  25.4141287745    1[6-(1,1,6)]
  2893  4.12347166198  4.12347166198  4.12347166198    1[6-(1,1,6)]
  2894  2.71013238338  2.71013238338  2.71013238338    1[6-(1,1,6)]
  2895   3.8850911762   3.8850911762   3.8850911762    1[6-(1,1,6)]
  2896  1.36378283551  1.36378283551  1.36378283551    1[6-(1,1,6)]
  2897  1.42205377499  1.42205377499  1.42205377499    1[6-(1,1,6)]
  2898 0.227467727704 0.227467727704 0.227467727704    1[6-(1,1,6)]
  2899 0.786107737624 0.786107737624 0.786107737624    1[6-(1,1,6)]
  2900-0.675575430033-0.675575430033-0.675575430033    1[6-(1,1,6)]
  2901 0.188862073821 0.188862073821 0.188862073821    1[6-(1,1,6)]
  2902  2.06723456157  2.06723456157  2.06723456157    1[6-(1,1,6)]
  2903  1.37090837171  1.37090837171  1.37090837171    1[6-(1,1,6)]
  2904 0.472920988931 0.472920988931 0.472920988931    1[6-(1,1,6)]
  2905  4.50311469963  4.50311469963  4.50311469963    1[6-(1,1,6)]
  2906  4.26511493884  4.26511493884  4.26511493884    1[6-(1,1,6)]
  2907  5.74333642929  5.74333642929  5.74333642929    1[6-(1,1,6)]
  2908  5.61523307798  5.61523307798  5.61523307798    1[6-(1,1,6)]
  2909  6.70078505804  6.70078505804  6.70078505804    1[6-(1,1,6)]
  2910  5.19167697967  5.19167697967  5.19167697967    1[6-(1,1,6)]
  2911  21.3828890986  21.3828890986  21.3828890986    1[6-(1,1,6)]
  2912    20.47606858    20.47606858    20.47606858    1[6-(1,1,6)]
  2913  20.2055959294  20.2055959294  20.2055959294    1[6-(1,1,6)]
  2914  24.2181896878  24.2181896878  24.2181896878    1[6-(1,1,6)]
  2915  22.7809935658  22.7809935658  22.7809935658    1[6-(1,1,6)]
  2916  23.0045700418  23.0045700418  23.0045700418    1[6-(1,1,6)]
  2917   26.218067375   26.218067375   26.218067375    1[6-(1,1,6)]
  2918  27.5489732296  27.5489732296  27.5489732296    1[6-(1,1,6)]
  2919  26.3602308515  26.3602308515  26.3602308515    1[6-(1,1,6)]
  2920 -16.2361274681 -16.2361274681 -16.2361274681    1[6-(1,1,6)]
  2921 -16.4212537583 -16.4212537583 -16.4212537583    1[6-(1,1,6)]
  2922 -15.2087898983 -15.2087898983 -15.2087898983    1[6-(1,1,6)]
  2923 -17.2270864561 -17.2270864561 -17.2270864561    1[6-(1,1,6)]
  2924  28.2181981595  28.2181981595  28.2181981595    1[6-(1,1,6)]
  2925 -18.0259814425 -18.0259814425 -18.0259814425    1[6-(1,1,6)]
  2926  22.8650047796  22.8650047796  22.8650047796    1[6-(1,1,6)]
  2927  22.5575323317  22.5575323317  22.5575323317    1[6-(1,1,6)]
  2928   23.264997288   23.264997288   23.264997288    1[6-(1,1,6)]
  2929 -10.4291441798 -10.4291441798 -10.4291441798    1[6-(1,1,6)]
  2930 -9.48991865143 -9.48991865143 -9.48991865143    1[6-(1,1,6)]
  2931 -8.89289756725 -8.89289756725 -8.89289756725    1[6-(1,1,6)]
  2932  -10.938658505  -10.938658505  -10.938658505    1[6-(1,1,6)]
  2933 -9.36007569117 -9.36007569117 -9.36007569117    1[6-(1,1,6)]
  2934 -9.99293203898 -9.99293203898 -9.99293203898    1[6-(1,1,6)]
  2935 -13.2019849187 -13.2019849187 -13.2019849187    1[6-(1,1,6)]
  2936 -13.9886303013 -13.9886303013 -13.9886303013    1[6-(1,1,6)]
  2937 -14.1476843597 -14.1476843597 -14.1476843597    1[6-(1,1,6)]
  2938 -18.6497051573 -18.6497051573 -18.6497051573    1[6-(1,1,6)]
  2939 -19.0705130468 -19.0705130468 -19.0705130468    1[6-(1,1,6)]
  2940 -18.8635390931 -18.8635390931 -18.8635390931    1[6-(1,1,6)]
  2941 -18.5454994106 -18.5454994106 -18.5454994106    1[6-(1,1,6)]
  2942 -19.0466974113 -19.0466974113 -19.0466974113    1[6-(1,1,6)]
  2943 -18.8413225094 -18.8413225094 -18.8413225094    1[6-(1,1,6)]
  2944 -13.1754784529 -13.1754784529 -13.1754784529    1[6-(1,1,6)]
  2945 -13.9899236311 -13.9899236311 -13.9899236311    1[6-(1,1,6)]
  2946 -14.1365965014 -14.1365965014 -14.1365965014    1[6-(1,1,6)]
  2947 -1.47999482695 -1.47999482695 -1.47999482695    1[6-(1,1,6)]
  2948 -1.29318220828 -1.29318220828 -1.29318220828    1[6-(1,1,6)]
  2949 -2.17214017161 -2.17214017161 -2.17214017161    1[6-(1,1,6)]
  2950 -6.69054923553 -6.69054923553 -6.69054923553    1[6-(1,1,6)]
  2951 -6.83769903745 -6.83769903745 -6.83769903745    1[6-(1,1,6)]
  2952 -5.98741146192 -5.98741146192 -5.98741146192    1[6-(1,1,6)]
  2953 -7.93090906281 -7.93090906281 -7.93090906281    1[6-(1,1,6)]
  2954 -8.70302040977 -8.70302040977 -8.70302040977    1[6-(1,1,6)]
  2955 -9.30043217668 -9.30043217668 -9.30043217668    1[6-(1,1,6)]
  2956 -5.90333535154 -5.90333535154 -5.90333535154    1[6-(1,1,6)]
  2957 -7.47769457617 -7.47769457617 -7.47769457617    1[6-(1,1,6)]
  2958 -6.76048329229 -6.76048329229 -6.76048329229    1[6-(1,1,6)]
  2959 -3.26059387901 -3.26059387901 -3.26059387901    1[6-(1,1,6)]
  2960 -1.75223198318 -1.75223198318 -1.75223198318    1[6-(1,1,6)]
  2961  -2.5170846532  -2.5170846532  -2.5170846532    1[6-(1,1,6)]
  2962-0.363927666731-0.363927666731-0.363927666731    1[6-(1,1,6)]
  2963 0.159152353225 0.159152353225 0.159152353225    1[6-(1,1,6)]
  2964 0.899230351917 0.899230351917 0.899230351917    1[6-(1,1,6)]
  2965 -4.12424458425 -4.12424458425 -4.12424458425    1[6-(1,1,6)]
  2966 -4.24585696093 -4.24585696093 -4.24585696093    1[6-(1,1,6)]
  2967 -5.40121818352 -5.40121818352 -5.40121818352    1[6-(1,1,6)]
  2968 -7.67526279599 -7.67526279599 -7.67526279599    1[6-(1,1,6)]
  2969 -8.57098447929 -8.57098447929 -8.57098447929    1[6-(1,1,6)]
  2970  -7.3822422074  -7.3822422074  -7.3822422074    1[6-(1,1,6)]
  2971 -6.74402134682 -6.74402134682 -6.74402134682    1[6-(1,1,6)]
  2972 -6.01636071667 -6.01636071667 -6.01636071667    1[6-(1,1,6)]
  2973 -6.85827375096 -6.85827375096 -6.85827375096    1[6-(1,1,6)]
  2974 -1.49324205248 -1.49324205248 -1.49324205248    1[6-(1,1,6)]
  2975 -2.11110088233 -2.11110088233 -2.11110088233    1[6-(1,1,6)]
  2976 -1.30304584661 -1.30304584661 -1.30304584661    1[6-(1,1,6)]
  2977 0.286261715416 0.286261715416 0.286261715416    1[6-(1,1,6)]
  2978   1.4413738947   1.4413738947   1.4413738947    1[6-(1,1,6)]
  2979  39.0248074414  39.0248074414  39.0248074414    1[6-(1,1,6)]
  2980 -2.27720845819 -2.27720845819 -2.27720845819    1[6-(1,1,6)]
  2981  36.6958789913  36.6958789913  36.6958789913    1[6-(1,1,6)]
  2982-0.836494402063-0.836494402063-0.836494402063    1[6-(1,1,6)]
  2983 -12.0859411466 -12.0859411466 -12.0859411466    1[6-(1,1,6)]
  2984 -16.2656757677 -16.2656757677 -16.2656757677    1[6-(1,1,6)]
  2985 -15.0721316712 -15.0721316712 -15.0721316712    1[6-(1,1,6)]
  2986  -19.465031625  -19.465031625  -19.465031625    1[6-(1,1,6)]
  2987 -18.1992127592 -18.1992127592 -18.1992127592    1[6-(1,1,6)]
  2988 -19.3724838931 -19.3724838931 -19.3724838931    1[6-(1,1,6)]
  2989 -20.5555975929 -20.5555975929 -20.5555975929    1[6-(1,1,6)]
  2990 -21.6154284373 -21.6154284373 -21.6154284373    1[6-(1,1,6)]
  2991 -20.1119665649 -20.1119665649 -20.1119665649    1[6-(1,1,6)]
  2992  18.3480880754  18.3480880754  18.3480880754    1[6-(1,1,6)]
  2993  18.6826208037  18.6826208037  18.6826208037    1[6-(1,1,6)]
  2994  17.1768733163  17.1768733163  17.1768733163    1[6-(1,1,6)]
  2995  24.4711409315  24.4711409315  24.4711409315    1[6-(1,1,6)]
  2996  24.7857635639  24.7857635639  24.7857635639    1[6-(1,1,6)]
  2997  25.9490156667  25.9490156667  25.9490156667    1[6-(1,1,6)]
  2998 -11.1546776864 -11.1546776864 -11.1546776864    1[6-(1,1,6)]
  2999  27.8874870339  27.8874870339  27.8874870339    1[6-(1,1,6)]
  3000  26.8298040581  26.8298040581  26.8298040581    1[6-(1,1,6)]
  3001 -24.5112810559 -24.5112810559 -24.5112810559    1[6-(1,1,6)]
  3002 -25.5826274928 -25.5826274928 -25.5826274928    1[6-(1,1,6)]
  3003 -24.3296251979 -24.3296251979 -24.3296251979    1[6-(1,1,6)]
  3004 -21.8274433208 -21.8274433208 -21.8274433208    1[6-(1,1,6)]
  3005 -21.8304317603 -21.8304317603 -21.8304317603    1[6-(1,1,6)]
  3006 -23.1325463238 -23.1325463238 -23.1325463238    1[6-(1,1,6)]
  3007  22.4196748167  22.4196748167  22.4196748167    1[6-(1,1,6)]
  3008  21.1886139923  21.1886139923  21.1886139923    1[6-(1,1,6)]
  3009  21.8316200051  21.8316200051  21.8316200051    1[6-(1,1,6)]
  3010  25.4582441933  25.4582441933  25.4582441933    1[6-(1,1,6)]
  3011   24.646580872   24.646580872   24.646580872    1[6-(1,1,6)]
  3012   23.961558034   23.961558034   23.961558034    1[6-(1,1,6)]
  3013  23.1027762147  23.1027762147  23.1027762147    1[6-(1,1,6)]
  3014  21.6822022736  21.6822022736  21.6822022736    1[6-(1,1,6)]
  3015  22.7636174918  22.7636174918  22.7636174918    1[6-(1,1,6)]
  3016  19.9753636249  19.9753636249  19.9753636249    1[6-(1,1,6)]
  3017  19.9466795192  19.9466795192  19.9466795192    1[6-(1,1,6)]
  3018  18.8682652866  18.8682652866  18.8682652866    1[6-(1,1,6)]
  3019  2.24733470959  2.24733470959  2.24733470959    1[6-(1,1,6)]
  3020    1.449590226    1.449590226    1.449590226    1[6-(1,1,6)]
  3021  1.01047417604  1.01047417604  1.01047417604    1[6-(1,1,6)]
  3022   5.1222059283   5.1222059283   5.1222059283    1[6-(1,1,6)]
  3023  3.65786964576  3.65786964576  3.65786964576    1[6-(1,1,6)]
  3024  3.99902922605  3.99902922605  3.99902922605    1[6-(1,1,6)]
  3025   7.5161148806   7.5161148806   7.5161148806    1[6-(1,1,6)]
  3026  12.9070011328  12.9070011328  12.9070011328    1[6-(1,1,6)]
  3027  11.9116483482  11.9116483482  11.9116483482    1[6-(1,1,6)]
  3028  10.5075457303  10.5075457303  10.5075457303    1[6-(1,1,6)]
  3029  10.6843027012  10.6843027012  10.6843027012    1[6-(1,1,6)]
  3030  11.7025918633  11.7025918633  11.7025918633    1[6-(1,1,6)]
  3031 -33.9192133132 -33.9192133132 -33.9192133132    1[6-(1,1,6)]
  3032 -32.3422713094 -32.3422713094 -32.3422713094    1[6-(1,1,6)]
  3033 -33.2881876007 -33.2881876007 -33.2881876007    1[6-(1,1,6)]
  3034  12.0685507263  12.0685507263  12.0685507263    1[6-(1,1,6)]
  3035   12.677238035   12.677238035   12.677238035    1[6-(1,1,6)]
  3036  13.6134251139  13.6134251139  13.6134251139    1[6-(1,1,6)]
  3037 -13.7050098281 -13.7050098281 -13.7050098281    1[6-(1,1,6)]
  3038 -12.7683752155 -12.7683752155 -12.7683752155    1[6-(1,1,6)]
  3039 -13.6889822385 -13.6889822385 -13.6889822385    1[6-(1,1,6)]
  3040 -8.83979326012 -8.83979326012 -8.83979326012    1[6-(1,1,6)]
  3041  -9.2640468887  -9.2640468887  -9.2640468887    1[6-(1,1,6)]
  3042 -8.34910440812 -8.34910440812 -8.34910440812    1[6-(1,1,6)]
  3043 -10.5685767417 -10.5685767417 -10.5685767417    1[6-(1,1,6)]
  3044 -10.1742963329 -10.1742963329 -10.1742963329    1[6-(1,1,6)]
  3045 -11.6975248206 -11.6975248206 -11.6975248206    1[6-(1,1,6)]
  3046 -9.93417466824 -9.93417466824 -9.93417466824    1[6-(1,1,6)]
  3047 -11.0716012685 -11.0716012685 -11.0716012685    1[6-(1,1,6)]
  3048 -9.52823903743 -9.52823903743 -9.52823903743    1[6-(1,1,6)]
  3049  24.7984576028  24.7984576028  24.7984576028    1[6-(1,1,6)]
  3050  24.2651619002  24.2651619002  24.2651619002    1[6-(1,1,6)]
  3051  23.2713237685  23.2713237685  23.2713237685    1[6-(1,1,6)]
  3052 -15.3433156197 -15.3433156197 -15.3433156197    1[6-(1,1,6)]
  3053 -16.6269151118 -16.6269151118 -16.6269151118    1[6-(1,1,6)]
  3054  22.1042091251  22.1042091251  22.1042091251    1[6-(1,1,6)]
  3055  -7.7615888176  -7.7615888176  -7.7615888176    1[6-(1,1,6)]
  3056 -9.30190073779 -9.30190073779 -9.30190073779    1[6-(1,1,6)]
  3057  36.6756827319  36.6756827319  36.6756827319    1[6-(1,1,6)]
  3058 -8.71087693737 -8.71087693737 -8.71087693737    1[6-(1,1,6)]
  3059 -9.75910239557 -9.75910239557 -9.75910239557    1[6-(1,1,6)]
  3060 -10.1598325987 -10.1598325987 -10.1598325987    1[6-(1,1,6)]
  3061 -11.3621854712 -11.3621854712 -11.3621854712    1[6-(1,1,6)]
  3062 -10.3659041012 -10.3659041012 -10.3659041012    1[6-(1,1,6)]
  3063  -9.9957661551  -9.9957661551  -9.9957661551    1[6-(1,1,6)]
  3064   32.639446236   32.639446236   32.639446236    1[6-(1,1,6)]
  3065  34.2001695764  34.2001695764  34.2001695764    1[6-(1,1,6)]
  3066 -11.8452551791 -11.8452551791 -11.8452551791    1[6-(1,1,6)]
  3067-0.084438872556-0.084438872556-0.084438872556    1[6-(1,1,6)]
  3068  0.35275891785  0.35275891785  0.35275891785    1[6-(1,1,6)]
  3069 0.621546371155 0.621546371155 0.621546371155    1[6-(1,1,6)]
  3070 -5.03958056656 -5.03958056656 -5.03958056656    1[6-(1,1,6)]
  3071 -3.93715752458 -3.93715752458 -3.93715752458    1[6-(1,1,6)]
  3072 -4.03877210676 -4.03877210676 -4.03877210676    1[6-(1,1,6)]
  3073 -26.4340034542 -26.4340034542 -26.4340034542    1[6-(1,1,6)]
  3074 -26.2150887749 -26.2150887749 -26.2150887749    1[6-(1,1,6)]
  3075 -25.0317978986 -25.0317978986 -25.0317978986    1[6-(1,1,6)]
  3076 -23.7139833644 -23.7139833644 -23.7139833644    1[6-(1,1,6)]
  3077 -22.5314514677 -22.5314514677 -22.5314514677    1[6-(1,1,6)]
  3078 -23.6927303432 -23.6927303432 -23.6927303432    1[6-(1,1,6)]
  3079 -25.0411693621 -25.0411693621 -25.0411693621    1[6-(1,1,6)]
  3080 -25.7949908909 -25.7949908909 -25.7949908909    1[6-(1,1,6)]
  3081 -25.2719935278 -25.2719935278 -25.2719935278    1[6-(1,1,6)]
  3082 -30.8553659492 -30.8553659492 -30.8553659492    1[6-(1,1,6)]
  3083  7.22800200091  7.22800200091  7.22800200091    1[6-(1,1,6)]
  3084 -30.9756562219 -30.9756562219 -30.9756562219    1[6-(1,1,6)]
  3085 -31.8672039889 -31.8672039889 -31.8672039889    1[6-(1,1,6)]
  3086 -33.0545780812 -33.0545780812 -33.0545780812    1[6-(1,1,6)]
  3087 -32.5840215057 -32.5840215057 -32.5840215057    1[6-(1,1,6)]
  3088 -28.6980971516 -28.6980971516 -28.6980971516    1[6-(1,1,6)]
  3089 -29.7694538355 -29.7694538355 -29.7694538355    1[6-(1,1,6)]
  3090 -30.1543072787 -30.1543072787 -30.1543072787    1[6-(1,1,6)]
  3091  14.0071109254  14.0071109254  14.0071109254    1[6-(1,1,6)]
  3092  12.9836983314  12.9836983314  12.9836983314    1[6-(1,1,6)]
  3093  13.0546646881  13.0546646881  13.0546646881    1[6-(1,1,6)]
  3094  12.7813588948  12.7813588948  12.7813588948    1[6-(1,1,6)]
  3095  12.3601543877  12.3601543877  12.3601543877    1[6-(1,1,6)]
  3096  12.2256359947  12.2256359947  12.2256359947    1[6-(1,1,6)]
  3097  12.7159353069  12.7159353069  12.7159353069    1[6-(1,1,6)]
  3098   12.098128863   12.098128863   12.098128863    1[6-(1,1,6)]
  3099  12.2751481636  12.2751481636  12.2751481636    1[6-(1,1,6)]
  3100  17.7750654775  17.7750654775  17.7750654775    1[6-(1,1,6)]
  3101  16.8570863803  16.8570863803  16.8570863803    1[6-(1,1,6)]
  3102  16.6704772282  16.6704772282  16.6704772282    1[6-(1,1,6)]
  3103   20.498324207   20.498324207   20.498324207    1[6-(1,1,6)]
  3104  22.0695617757  22.0695617757  22.0695617757    1[6-(1,1,6)]
  3105  21.2817162845  21.2817162845  21.2817162845    1[6-(1,1,6)]
  3106   20.447228268   20.447228268   20.447228268    1[6-(1,1,6)]
  3107   17.297028809   17.297028809   17.297028809    1[6-(1,1,6)]
  3108  22.0214486808  22.0214486808  22.0214486808    1[6-(1,1,6)]
  3109 -34.1495252342 -34.1495252342 -34.1495252342    1[6-(1,1,6)]
  3110 -32.7939041594 -32.7939041594 -32.7939041594    1[6-(1,1,6)]
  3111 -34.0706460423 -34.0706460423 -34.0706460423    1[6-(1,1,6)]
  3112  14.0701472304  14.0701472304  14.0701472304    1[6-(1,1,6)]
  3113  13.9581824394  13.9581824394  13.9581824394    1[6-(1,1,6)]
  3114 -30.3988225581 -30.3988225581 -30.3988225581    1[6-(1,1,6)]
  3115  13.7888423237  13.7888423237  13.7888423237    1[6-(1,1,6)]
  3116  15.0841565037  15.0841565037  15.0841565037    1[6-(1,1,6)]
  3117  13.8508106133  13.8508106133  13.8508106133    1[6-(1,1,6)]
  3118  12.0053530038  12.0053530038  12.0053530038    1[6-(1,1,6)]
  3119  12.2674289022  12.2674289022  12.2674289022    1[6-(1,1,6)]
  3120  13.4903999074  13.4903999074  13.4903999074    1[6-(1,1,6)]
  3121  10.3523799429  10.3523799429  10.3523799429    1[6-(1,1,6)]
  3122  10.6256683376  10.6256683376  10.6256683376    1[6-(1,1,6)]
  3123   9.1321634626   9.1321634626   9.1321634626    1[6-(1,1,6)]
  3124 -35.0470884698 -35.0470884698 -35.0470884698    1[6-(1,1,6)]
  3125 -36.2113071472 -36.2113071472 -36.2113071472    1[6-(1,1,6)]
  3126 -34.6757556063 -34.6757556063 -34.6757556063    1[6-(1,1,6)]
  3127  13.4211266845  13.4211266845  13.4211266845    1[6-(1,1,6)]
  3128   13.799478709   13.799478709   13.799478709    1[6-(1,1,6)]
  3129  14.6693668145  14.6693668145  14.6693668145    1[6-(1,1,6)]
  3130   10.658938284   10.658938284   10.658938284    1[6-(1,1,6)]
  3131  12.1856850069  12.1856850069  12.1856850069    1[6-(1,1,6)]
  3132   11.278798574   11.278798574   11.278798574    1[6-(1,1,6)]
  3133   8.3692663705   8.3692663705   8.3692663705    1[6-(1,1,6)]
  3134 -30.7994651038 -30.7994651038 -30.7994651038    1[6-(1,1,6)]
  3135 -29.7063247324 -29.7063247324 -29.7063247324    1[6-(1,1,6)]
  3136 -32.0637540494 -32.0637540494 -32.0637540494    1[6-(1,1,6)]
  3137 -32.2806793401 -32.2806793401 -32.2806793401    1[6-(1,1,6)]
  3138 -33.2956590072 -33.2956590072 -33.2956590072    1[6-(1,1,6)]
  3139 -30.5452608013 -30.5452608013 -30.5452608013    1[6-(1,1,6)]
  3140 -30.7774133512 -30.7774133512 -30.7774133512    1[6-(1,1,6)]
  3141 -29.6851576937 -29.6851576937 -29.6851576937    1[6-(1,1,6)]
  3142  11.8556332373  11.8556332373  11.8556332373    1[6-(1,1,6)]
  3143   12.195504164   12.195504164   12.195504164    1[6-(1,1,6)]
  3144  11.1784077824  11.1784077824  11.1784077824    1[6-(1,1,6)]
  3145  22.8439130131  22.8439130131  22.8439130131    1[6-(1,1,6)]
  3146   23.530103129   23.530103129   23.530103129    1[6-(1,1,6)]
  3147  23.6322416097  23.6322416097  23.6322416097    1[6-(1,1,6)]
  3148  18.5350514285  18.5350514285  18.5350514285    1[6-(1,1,6)]
  3149  19.7795836278  19.7795836278  19.7795836278    1[6-(1,1,6)]
  3150  19.6525313274  19.6525313274  19.6525313274    1[6-(1,1,6)]
  3151   15.793715053   15.793715053   15.793715053    1[6-(1,1,6)]
  3152  15.1556125877  15.1556125877  15.1556125877    1[6-(1,1,6)]
  3153  14.2054333279  14.2054333279  14.2054333279    1[6-(1,1,6)]
  3154  14.4072151238  14.4072151238  14.4072151238    1[6-(1,1,6)]
  3155  12.9565697878  12.9565697878  12.9565697878    1[6-(1,1,6)]
  3156  13.9311858826  13.9311858826  13.9311858826    1[6-(1,1,6)]
  3157  16.7696728763  16.7696728763  16.7696728763    1[6-(1,1,6)]
  3158  17.8248556419  17.8248556419  17.8248556419    1[6-(1,1,6)]
  3159  17.5363241745  17.5363241745  17.5363241745    1[6-(1,1,6)]
  3160  22.0760093038  22.0760093038  22.0760093038    1[6-(1,1,6)]
  3161  22.2777297737  22.2777297737  22.2777297737    1[6-(1,1,6)]
  3162  22.6006658693  22.6006658693  22.6006658693    1[6-(1,1,6)]
  3163  6.97382414038  6.97382414038  6.97382414038    1[6-(1,1,6)]
  3164  6.96927050611  6.96927050611  6.96927050611    1[6-(1,1,6)]
  3165  7.93796625401  7.93796625401  7.93796625401    1[6-(1,1,6)]
  3166  11.7146692886  11.7146692886  11.7146692886    1[6-(1,1,6)]
  3167  12.2393151999  12.2393151999  12.2393151999    1[6-(1,1,6)]
  3168  11.2742368186  11.2742368186  11.2742368186    1[6-(1,1,6)]
  3169  -36.475755588  -36.475755588  -36.475755588    1[6-(1,1,6)]
  3170 -35.7950709772 -35.7950709772 -35.7950709772    1[6-(1,1,6)]
  3171  -35.141044141  -35.141044141  -35.141044141    1[6-(1,1,6)]
  3172-0.994817719671-0.994817719671-0.994817719671    1[6-(1,1,6)]
  3173 0.580565349575 0.580565349575 0.580565349575    1[6-(1,1,6)]
  3174-0.067419303581-0.067419303581-0.067419303581    1[6-(1,1,6)]
  3175 0.922679341187 0.922679341187 0.922679341187    1[6-(1,1,6)]
  3176 -0.53652915362 -0.53652915362 -0.53652915362    1[6-(1,1,6)]
  3177 0.660038532838 0.660038532838 0.660038532838    1[6-(1,1,6)]
  3178 -1.48643033229 -1.48643033229 -1.48643033229    1[6-(1,1,6)]
  3179 -1.37386135458 -1.37386135458 -1.37386135458    1[6-(1,1,6)]
  3180  -2.6564001699  -2.6564001699  -2.6564001699    1[6-(1,1,6)]
  3181  9.15280456788  9.15280456788  9.15280456788    1[6-(1,1,6)]
  3182  6.42127988015  6.42127988015  6.42127988015    1[6-(1,1,6)]
  3183  9.81747210458  9.81747210458  9.81747210458    1[6-(1,1,6)]
  3184  2.14008766138  2.14008766138  2.14008766138    1[6-(1,1,6)]
  3185   3.0365046938   3.0365046938   3.0365046938    1[6-(1,1,6)]
  3186  3.64146232357  3.64146232357  3.64146232357    1[6-(1,1,6)]
  3187 -35.5783385479 -35.5783385479 -35.5783385479    1[6-(1,1,6)]
  3188   10.429095293   10.429095293   10.429095293    1[6-(1,1,6)]
  3189  10.1393782669  10.1393782669  10.1393782669    1[6-(1,1,6)]
  3190  4.48880072847  4.48880072847  4.48880072847    1[6-(1,1,6)]
  3191  5.12617481632  5.12617481632  5.12617481632    1[6-(1,1,6)]
  3192  5.41551398928  5.41551398928  5.41551398928    1[6-(1,1,6)]
  3193  3.26584381566  3.26584381566  3.26584381566    1[6-(1,1,6)]
  3194  4.16040970997  4.16040970997  4.16040970997    1[6-(1,1,6)]
  3195  3.58459028598  3.58459028598  3.58459028598    1[6-(1,1,6)]
  3196  8.81603376721  8.81603376721  8.81603376721    1[6-(1,1,6)]
  3197  8.63745500077  8.63745500077  8.63745500077    1[6-(1,1,6)]
  3198  9.16630858738  9.16630858738  9.16630858738    1[6-(1,1,6)]
  3199  17.6318477243  17.6318477243  17.6318477243    1[6-(1,1,6)]
  3200  17.5502951744  17.5502951744  17.5502951744    1[6-(1,1,6)]
  3201  18.7101207572  18.7101207572  18.7101207572    1[6-(1,1,6)]
  3202  14.4523628904  14.4523628904  14.4523628904    1[6-(1,1,6)]
  3203  15.8444712023  15.8444712023  15.8444712023    1[6-(1,1,6)]
  3204  14.7449179307  14.7449179307  14.7449179307    1[6-(1,1,6)]
  3205  13.2486452798  13.2486452798  13.2486452798    1[6-(1,1,6)]
  3206  12.0076384458  12.0076384458  12.0076384458    1[6-(1,1,6)]
  3207  13.5023063315  13.5023063315  13.5023063315    1[6-(1,1,6)]
  3208  12.8589915451  12.8589915451  12.8589915451    1[6-(1,1,6)]
  3209  13.1689882892  13.1689882892  13.1689882892    1[6-(1,1,6)]
  3210  11.6639454122  11.6639454122  11.6639454122    1[6-(1,1,6)]
  3211  16.0061534534  16.0061534534  16.0061534534    1[6-(1,1,6)]
  3212  14.6600269208  14.6600269208  14.6600269208    1[6-(1,1,6)]
  3213  15.8210569507  15.8210569507  15.8210569507    1[6-(1,1,6)]
  3214  12.8650194766  12.8650194766  12.8650194766    1[6-(1,1,6)]
  3215  12.9990241265  12.9990241265  12.9990241265    1[6-(1,1,6)]
  3216  11.8116093237  11.8116093237  11.8116093237    1[6-(1,1,6)]
  3217  -3.2566135727  -3.2566135727  -3.2566135727    1[6-(1,1,6)]
  3218  -4.3769584583  -4.3769584583  -4.3769584583    1[6-(1,1,6)]
  3219  41.4079512844  41.4079512844  41.4079512844    1[6-(1,1,6)]
  3220 -8.23488261639 -8.23488261639 -8.23488261639    1[6-(1,1,6)]
  3221  36.8888055382  36.8888055382  36.8888055382    1[6-(1,1,6)]
  3222  36.6961427637  36.6961427637  36.6961427637    1[6-(1,1,6)]
  3223  36.3421011012  36.3421011012  36.3421011012    1[6-(1,1,6)]
  3224  36.7030740371  36.7030740371  36.7030740371    1[6-(1,1,6)]
  3225  37.8447504193  37.8447504193  37.8447504193    1[6-(1,1,6)]
  3226  38.4005461926  38.4005461926  38.4005461926    1[6-(1,1,6)]
  3227  39.6698673479  39.6698673479  39.6698673479    1[6-(1,1,6)]
  3228   -7.116209362   -7.116209362   -7.116209362    1[6-(1,1,6)]
  3229-0.326606887446-0.326606887446-0.326606887446    1[6-(1,1,6)]
  3230 0.655758371472 0.655758371472 0.655758371472    1[6-(1,1,6)]
  3231  1.19424625373  1.19424625373  1.19424625373    1[6-(1,1,6)]
  3232-0.514475969449-0.514475969449-0.514475969449    1[6-(1,1,6)]
  3233   1.0250617663   1.0250617663   1.0250617663    1[6-(1,1,6)]
  3234 0.510126607116 0.510126607116 0.510126607116    1[6-(1,1,6)]
  3235 -7.65027356174 -7.65027356174 -7.65027356174    1[6-(1,1,6)]
  3236 -6.17590891906 -6.17590891906 -6.17590891906    1[6-(1,1,6)]
  3237 -7.16200563372 -7.16200563372 -7.16200563372    1[6-(1,1,6)]
  3238  33.0115787658  33.0115787658  33.0115787658    1[6-(1,1,6)]
  3239 -4.48455106792 -4.48455106792 -4.48455106792    1[6-(1,1,6)]
  3240 -3.50285675344 -3.50285675344 -3.50285675344    1[6-(1,1,6)]
  3241 -4.93839498121 -4.93839498121 -4.93839498121    1[6-(1,1,6)]
  3242 -5.06637053075 -5.06637053075 -5.06637053075    1[6-(1,1,6)]
  3243  -6.1619285294  -6.1619285294  -6.1619285294    1[6-(1,1,6)]
  3244 -2.50398052138 -2.50398052138 -2.50398052138    1[6-(1,1,6)]
  3245 -3.95793207917 -3.95793207917 -3.95793207917    1[6-(1,1,6)]
  3246 -2.78152056326 -2.78152056326 -2.78152056326    1[6-(1,1,6)]
  3247  25.0822976347  25.0822976347  25.0822976347    1[6-(1,1,6)]
  3248  24.4535387048  24.4535387048  24.4535387048    1[6-(1,1,6)]
  3249  23.6979975366  23.6979975366  23.6979975366    1[6-(1,1,6)]
  3250 -10.3330274809 -10.3330274809 -10.3330274809    1[6-(1,1,6)]
  3251 -11.8955112922 -11.8955112922 -11.8955112922    1[6-(1,1,6)]
  3252  26.4411344469  26.4411344469  26.4411344469    1[6-(1,1,6)]
  3253  7.22712081657  7.22712081657  7.22712081657    1[6-(1,1,6)]
  3254  6.46335601124  6.46335601124  6.46335601124    1[6-(1,1,6)]
  3255  5.63963481465  5.63963481465  5.63963481465    1[6-(1,1,6)]
  3256  7.02408848506  7.02408848506  7.02408848506    1[6-(1,1,6)]
  3257  5.45843430947  5.45843430947  5.45843430947    1[6-(1,1,6)]
  3258  6.22088917332  6.22088917332  6.22088917332    1[6-(1,1,6)]
  3259  9.21958030324  9.21958030324  9.21958030324    1[6-(1,1,6)]
  3260  13.6569397879  13.6569397879  13.6569397879    1[6-(1,1,6)]
  3261  14.0383622306  14.0383622306  14.0383622306    1[6-(1,1,6)]
  3262  14.9144437215  14.9144437215  14.9144437215    1[6-(1,1,6)]
  3263  15.2341154687  15.2341154687  15.2341154687    1[6-(1,1,6)]
  3264  14.8274711221  14.8274711221  14.8274711221    1[6-(1,1,6)]
  3265  15.0768180199  15.0768180199  15.0768180199    1[6-(1,1,6)]
  3266  15.4634037426  15.4634037426  15.4634037426    1[6-(1,1,6)]
  3267  15.5675305853  15.5675305853  15.5675305853    1[6-(1,1,6)]
  3268  9.78483691627  9.78483691627  9.78483691627    1[6-(1,1,6)]
  3269  10.7871059761  10.7871059761  10.7871059761    1[6-(1,1,6)]
  3270  10.6271092932  10.6271092932  10.6271092932    1[6-(1,1,6)]
  3271  9.18827746313  9.18827746313  9.18827746313    1[6-(1,1,6)]
  3272  9.41404203401  9.41404203401  9.41404203401    1[6-(1,1,6)]
  3273  10.1595657797  10.1595657797  10.1595657797    1[6-(1,1,6)]
  3274  14.4053214113  14.4053214113  14.4053214113    1[6-(1,1,6)]
  3275  14.8752012899  14.8752012899  14.8752012899    1[6-(1,1,6)]
  3276  14.1743875011  14.1743875011  14.1743875011    1[6-(1,1,6)]
  3277  15.7472958709  15.7472958709  15.7472958709    1[6-(1,1,6)]
  3278  16.7450842471  16.7450842471  16.7450842471    1[6-(1,1,6)]
  3279  16.9637486116  16.9637486116  16.9637486116    1[6-(1,1,6)]
  3280  13.2114341516  13.2114341516  13.2114341516    1[6-(1,1,6)]
  3281  14.6585616421  14.6585616421  14.6585616421    1[6-(1,1,6)]
  3282  14.4636186887  14.4636186887  14.4636186887    1[6-(1,1,6)]
  3283  10.3217370551  10.3217370551  10.3217370551    1[6-(1,1,6)]
  3284  8.89495542764  8.89495542764  8.89495542764    1[6-(1,1,6)]
  3285  10.1224494355  10.1224494355  10.1224494355    1[6-(1,1,6)]
  3286  7.99716083052  7.99716083052  7.99716083052    1[6-(1,1,6)]
  3287  8.02280401932  8.02280401932  8.02280401932    1[6-(1,1,6)]
  3288  6.79821183024  6.79821183024  6.79821183024    1[6-(1,1,6)]
  3289 -22.0991454171 -22.0991454171 -22.0991454171    1[6-(1,1,6)]
  3290 -22.9837145098 -22.9837145098 -22.9837145098    1[6-(1,1,6)]
  3291 -22.1701737427 -22.1701737427 -22.1701737427    1[6-(1,1,6)]
  3292 -27.3638458631 -27.3638458631 -27.3638458631    1[6-(1,1,6)]
  3293 -26.9928024819 -26.9928024819 -26.9928024819    1[6-(1,1,6)]
  3294 -27.7089332496 -27.7089332496 -27.7089332496    1[6-(1,1,6)]
  3295   17.269885276   17.269885276   17.269885276    1[6-(1,1,6)]
  3296  15.9086238185  15.9086238185  15.9086238185    1[6-(1,1,6)]
  3297  16.3741549779  16.3741549779  16.3741549779    1[6-(1,1,6)]
  3298 -26.3306554776 -26.3306554776 -26.3306554776    1[6-(1,1,6)]
  3299  18.1302557492  18.1302557492  18.1302557492    1[6-(1,1,6)]
  3300 -27.8769391389 -27.8769391389 -27.8769391389    1[6-(1,1,6)]
  3301 -23.4199736242 -23.4199736242 -23.4199736242    1[6-(1,1,6)]
  3302 -22.9301578077 -22.9301578077 -22.9301578077    1[6-(1,1,6)]
  3303 -21.8920031822 -21.8920031822 -21.8920031822    1[6-(1,1,6)]
  3304 -21.0979507455 -21.0979507455 -21.0979507455    1[6-(1,1,6)]
  3305 -19.7971269932 -19.7971269932 -19.7971269932    1[6-(1,1,6)]
  3306 -20.9181527898 -20.9181527898 -20.9181527898    1[6-(1,1,6)]
  3307 -29.6557598594 -29.6557598594 -29.6557598594    1[6-(1,1,6)]
  3308  8.60288363116  8.60288363116  8.60288363116    1[6-(1,1,6)]
  3309  7.22425938495  7.22425938495  7.22425938495    1[6-(1,1,6)]
  3310  10.8421445969  10.8421445969  10.8421445969    1[6-(1,1,6)]
  3311  9.74562535113  9.74562535113  9.74562535113    1[6-(1,1,6)]
  3312   11.145546192   11.145546192   11.145546192    1[6-(1,1,6)]
  3313 -25.7218629165 -25.7218629165 -25.7218629165    1[6-(1,1,6)]
  3314 -24.5369348753 -24.5369348753 -24.5369348753    1[6-(1,1,6)]
  3315 -26.0587325506 -26.0587325506 -26.0587325506    1[6-(1,1,6)]
  3316 -25.8178968069 -25.8178968069 -25.8178968069    1[6-(1,1,6)]
  3317 -26.0264884735 -26.0264884735 -26.0264884735    1[6-(1,1,6)]
  3318  -24.551448037  -24.551448037  -24.551448037    1[6-(1,1,6)]
  3319  18.0256575927  18.0256575927  18.0256575927    1[6-(1,1,6)]
  3320  18.2515294494  18.2515294494  18.2515294494    1[6-(1,1,6)]
  3321   16.787142726   16.787142726   16.787142726    1[6-(1,1,6)]
  3322 -29.3558260711 -29.3558260711 -29.3558260711    1[6-(1,1,6)]
  3323 -30.3567399461 -30.3567399461 -30.3567399461    1[6-(1,1,6)]
  3324 -28.8921441815 -28.8921441815 -28.8921441815    1[6-(1,1,6)]
  3325    2.807137831    2.807137831    2.807137831    1[6-(1,1,6)]
  3326  1.43635216765  1.43635216765  1.43635216765    1[6-(1,1,6)]
  3327  1.75502012436  1.75502012436  1.75502012436    1[6-(1,1,6)]
  3328  4.21117885873  4.21117885873  4.21117885873    1[6-(1,1,6)]
  3329  2.98234839212  2.98234839212  2.98234839212    1[6-(1,1,6)]
  3330  2.71371702746  2.71371702746  2.71371702746    1[6-(1,1,6)]
  3331  6.69971733711  6.69971733711  6.69971733711    1[6-(1,1,6)]
  3332  6.68619789368  6.68619789368  6.68619789368    1[6-(1,1,6)]
  3333  7.90958730319  7.90958730319  7.90958730319    1[6-(1,1,6)]
  3334  10.0850478441  10.0850478441  10.0850478441    1[6-(1,1,6)]
  3335  10.9578694153  10.9578694153  10.9578694153    1[6-(1,1,6)]
  3336  9.70062213116  9.70062213116  9.70062213116    1[6-(1,1,6)]
  3337  9.20797400879  9.20797400879  9.20797400879    1[6-(1,1,6)]
  3338  8.20617713455  8.20617713455  8.20617713455    1[6-(1,1,6)]
  3339  9.27508471904  9.27508471904  9.27508471904    1[6-(1,1,6)]
  3340   4.7291188967   4.7291188967   4.7291188967    1[6-(1,1,6)]
  3341  5.28893246465  5.28893246465  5.28893246465    1[6-(1,1,6)]
  3342  4.20446233117  4.20446233117  4.20446233117    1[6-(1,1,6)]
  3343 -17.2465093939 -17.2465093939 -17.2465093939    1[6-(1,1,6)]
  3344 -18.1338141793 -18.1338141793 -18.1338141793    1[6-(1,1,6)]
  3345 -18.4226248995 -18.4226248995 -18.4226248995    1[6-(1,1,6)]
  3346 -22.0909859782 -22.0909859782 -22.0909859782    1[6-(1,1,6)]
  3347 -22.8071930289 -22.8071930289 -22.8071930289    1[6-(1,1,6)]
  3348  -22.531420715  -22.531420715  -22.531420715    1[6-(1,1,6)]
  3349  15.6814277704  15.6814277704  15.6814277704    1[6-(1,1,6)]
  3350  15.4294004634  15.4294004634  15.4294004634    1[6-(1,1,6)]
  3351  15.0674258562  15.0674258562  15.0674258562    1[6-(1,1,6)]
  3352  20.7687985442  20.7687985442  20.7687985442    1[6-(1,1,6)]
  3353  19.6126517391  19.6126517391  19.6126517391    1[6-(1,1,6)]
  3354  19.9889964159  19.9889964159  19.9889964159    1[6-(1,1,6)]
  3355  22.9415143171  22.9415143171  22.9415143171    1[6-(1,1,6)]
  3356  24.4886525152  24.4886525152  24.4886525152    1[6-(1,1,6)]
  3357  23.6532246818  23.6532246818  23.6532246818    1[6-(1,1,6)]
  3358 -15.1909917059 -15.1909917059 -15.1909917059    1[6-(1,6)]
  3359  -14.595412537  -14.595412537  -14.595412537    1[6-(1,6)]
