# Supplementary material for: A collection of forcefield precursors for metal–organic frameworks
Source: RSC Adv. 2019 Nov 13;9(63):36492–507. doi: 10.1039/c9ra07327b (PMC9075174; doi:10.1039/c9ra07327b)
Supplement: RA-009-C9RA07327B-s3311 [file RA-009-C9RA07327B-s3311.txt]

YEYVOO_clean5b

45.8321    0.00000000    0.00000000
-38.12043741    25.44432436    0.00000000
-3.85577619    -12.72198035    43.8618923

     1 -18.6429254257 -18.6429254257 -18.6429254257    7[6-(6,6),7-(6,47),47-(7)]
     2 -19.3514929666 -19.3514929666 -19.3514929666    7[6-(6,6),7-(6,47),47-(7)]
     3  23.0162677897  23.0162677897  23.0162677897    7[6-(6,6),7-(6,47),47-(7)]
     4   22.583432932   22.583432932   22.583432932    7[6-(6,6),7-(6,47),47-(7)]
     5  25.0768215494  25.0768215494  25.0768215494    7[6-(6,6),7-(6,47),47-(7)]
     6  26.1491479753  26.1491479753  26.1491479753    7[6-(6,6),7-(6,47),47-(7)]
     7  -10.998875962  -10.998875962  -10.998875962    7[6-(6,6),7-(6,47),47-(7)]
     8 -11.1542673566 -11.1542673566 -11.1542673566    7[6-(6,6),7-(6,47),47-(7)]
     9 -9.56185501515 -9.56185501515 -9.56185501515    7[6-(6,6),7-(6,47),47-(7)]
    10 -8.88610806593 -8.88610806593 -8.88610806593    7[6-(6,6),7-(6,47),47-(7)]
    11 -8.62105678801 -8.62105678801 -8.62105678801    7[6-(6,6),7-(6,47),47-(7)]
    12 -9.25932619634 -9.25932619634 -9.25932619634    7[6-(6,6),7-(6,47),47-(7)]
    13 -5.78260950458 -5.78260950458 -5.78260950458    7[6-(6,6),7-(6,47),47-(7)]
    14   -6.963529847   -6.963529847   -6.963529847    7[6-(6,6),7-(6,47),47-(7)]
    15  -7.1530307548  -7.1530307548  -7.1530307548    7[6-(6,6),7-(6,47),47-(7)]
    16 -6.05767520045 -6.05767520045 -6.05767520045    7[6-(6,6),7-(6,47),47-(7)]
    17  -2.4576332723  -2.4576332723  -2.4576332723    7[6-(6,6),7-(6,47),47-(7)]
    18 -2.47099598498 -2.47099598498 -2.47099598498    7[6-(6,6),7-(6,47),47-(7)]
    19 -10.3919583776 -10.3919583776 -10.3919583776    7[6-(6,6),7-(6,47),47-(7,47)]
    20 -9.93619245944 -9.93619245944 -9.93619245944    7[6-(6,6),7-(6,47),47-(7)]
    21 -11.7275814483 -11.7275814483 -11.7275814483    7[6-(6,6),7-(6,47),47-(7)]
    22 -12.9306603795 -12.9306603795 -12.9306603795    7[6-(6,6),7-(6,47),47-(7)]
    23 -14.6772855641 -14.6772855641 -14.6772855641    7[6-(6,6),7-(6,47),47-(7)]
    24 -14.0707979793 -14.0707979793 -14.0707979793    7[6-(6,6),7-(6,47),47-(7,47)]
    25  24.9773051745  24.9773051745  24.9773051745    7[6-(6,6),7-(6,47),47-(7,47)]
    26  25.1096386305  25.1096386305  25.1096386305    7[6-(6,6),7-(6,47),47-(7)]
    27  23.6480094364  23.6480094364  23.6480094364    7[6-(6,6),7-(6,47),47-(7)]
    28   22.952083616   22.952083616   22.952083616    7[6-(6,6),7-(6,47),47-(7)]
    29   22.748251926   22.748251926   22.748251926    7[6-(6,6),7-(6,47),47-(7)]
    30  23.4061745586  23.4061745586  23.4061745586    7[6-(6,6),7-(6,47),47-(7,47)]
    31   6.4593030769   6.4593030769   6.4593030769    7[6-(6,6),7-(6,47),47-(7,47)]
    32  5.23540184526  5.23540184526  5.23540184526    7[6-(6,6),7-(6,47),47-(7,47)]
    33  2.99357684679  2.99357684679  2.99357684679    7[6-(6,6),7-(6,47),47-(7,47)]
    34  3.33284062182  3.33284062182  3.33284062182    7[6-(6,6),7-(6,47),47-(7)]
    35  7.12719863755  7.12719863755  7.12719863755    7[6-(6,6),7-(6,47),47-(7)]
    36  7.88382873975  7.88382873975  7.88382873975    7[6-(6,6),7-(6,47),47-(7,47)]
    37  28.8714681591  28.8714681591  28.8714681591    7[6-(6,6),7-(6,47),47-(7,47)]
    38   29.669248736   29.669248736   29.669248736    7[6-(6,6),7-(6,47),47-(7,47)]
    39  31.3437664389  31.3437664389  31.3437664389    7[6-(6,6),7-(6,47),47-(7,47)]
    40  30.0287402474  30.0287402474  30.0287402474    7[6-(6,6),7-(6,47),47-(7)]
    41  27.7836675726  27.7836675726  27.7836675726    7[6-(6,6),7-(6,47),47-(7)]
    42  27.6270957557  27.6270957557  27.6270957557    7[6-(6,6),7-(6,47),47-(7,47)]
    43 -9.97286379916 -9.97286379916 -9.97286379916    7[6-(6,6),7-(6,47),47-(7,47)]
    44 -10.4736223052 -10.4736223052 -10.4736223052    7[6-(6,6),7-(6,47),47-(7)]
    45 -8.52195457057 -8.52195457057 -8.52195457057    7[6-(6,6),7-(6,47),47-(7)]
    46 -7.29615948436 -7.29615948436 -7.29615948436    7[6-(6,6),7-(6,47),47-(7,47)]
    47 -14.1921595578 -14.1921595578 -14.1921595578    7[6-(6,6),7-(6,47),47-(7,47)]
    48 -13.0330090784 -13.0330090784 -13.0330090784    7[6-(6,6),7-(6,47),47-(7,47)]
    49  18.9750297164  18.9750297164  18.9750297164    7[6-(6,6),7-(6,47),47-(7,47)]
    50  20.1769659945  20.1769659945  20.1769659945    7[6-(6,6),7-(6,47),47-(7,47)]
    51  20.2110547005  20.2110547005  20.2110547005    7[6-(6,6),7-(6,47),47-(7,47)]
    52  19.0996894289  19.0996894289  19.0996894289    7[6-(6,6),7-(6,47),47-(7)]
    53  11.1436479694  11.1436479694  11.1436479694    7[6-(6,6),7-(6,47),47-(7)]
    54  10.6086461884  10.6086461884  10.6086461884    7[6-(6,6),7-(6,47),47-(7,47)]
    55 -5.04409624313 -5.04409624313 -5.04409624313    7[6-(6,6),7-(6,47),47-(7,47)]
    56  40.4180348671  40.4180348671  40.4180348671    7[6-(6,6),7-(6,47),47-(7)]
    57  4.32683556741  4.32683556741  4.32683556741    7[6-(6,6),7-(6,47),47-(7)]
    58  5.48924580701  5.48924580701  5.48924580701    7[6-(6,6),7-(6,47),47-(7,47)]
    59  19.8143861887  19.8143861887  19.8143861887    7[6-(6,6),7-(6,47),47-(7,47)]
    60  20.1853805699  20.1853805699  20.1853805699    7[6-(6,6),7-(6,47),47-(7,47)]
    61 -1.43515008365 -1.43515008365 -1.43515008365    7[6-(6,6),7-(6,47),47-(7)]
    62-0.735836537896-0.735836537896-0.735836537896    7[6-(6,6),7-(6,47),47-(7)]
    63 0.939396984884 0.939396984884 0.939396984884    7[6-(6,6),7-(6,47),47-(7)]
    64  0.77689149073  0.77689149073  0.77689149073    7[6-(6,6),7-(6,47),47-(7)]
    65  2.00663846675  2.00663846675  2.00663846675    7[6-(6,6),7-(6,47),47-(7)]
    66  1.58209169839  1.58209169839  1.58209169839    7[6-(6,6),7-(6,47),47-(7)]
    67  31.9762966443  31.9762966443  31.9762966443    7[6-(6,6),7-(6,47),47-(7)]
    68   32.730113056   32.730113056   32.730113056    7[6-(6,6),7-(6,47),47-(7)]
    69   31.520199179   31.520199179   31.520199179    7[6-(6,6),7-(6,47),47-(7)]
    70  30.3724984792  30.3724984792  30.3724984792    7[6-(6,6),7-(6,47),47-(7)]
    71  28.1903278814  28.1903278814  28.1903278814    7[6-(6,6),7-(6,47),47-(7)]
    72  28.6728217055  28.6728217055  28.6728217055    7[6-(6,6),7-(6,47),47-(7)]
    73 -15.6789382734 -15.6789382734 -15.6789382734    7[6-(6,6),7-(6,47),47-(7)]
    74 -14.4856792709 -14.4856792709 -14.4856792709    7[6-(6,6),7-(6,47),47-(7)]
    75 -12.5872739331 -12.5872739331 -12.5872739331    7[6-(6,6),7-(6,47),47-(7)]
    76 -13.0903738006 -13.0903738006 -13.0903738006    7[6-(6,6),7-(6,47),47-(7)]
    77 -16.6086721053 -16.6086721053 -16.6086721053    7[6-(6,6),7-(6,47),47-(7)]
    78 -17.2029884047 -17.2029884047 -17.2029884047    7[6-(6,6),7-(6,47),47-(7)]
    79 -7.83223344511 -7.83223344511 -7.83223344511    7[6-(6,6),7-(6,47),47-(7,47)]
    80 -7.70808233654 -7.70808233654 -7.70808233654    7[6-(6,6),7-(6,47),47-(7)]
    81 -4.21550058034 -4.21550058034 -4.21550058034    7[6-(6,6),7-(6,47),47-(7)]
    82 -3.04943762958 -3.04943762958 -3.04943762958    7[6-(6,6),7-(6,47),47-(7)]
    83 -3.11196848855 -3.11196848855 -3.11196848855    7[6-(6,6),7-(6,47),47-(7)]
    84 -4.25673012214 -4.25673012214 -4.25673012214    7[6-(6,6),7-(6,47),47-(7,47)]
    85-0.552771314371-0.552771314371-0.552771314371    7[6-(6,6),7-(6,47),47-(7,47)]
    86 -1.25576780206 -1.25576780206 -1.25576780206    7[6-(6,6),7-(6,47),47-(7)]
    87 0.253673700142 0.253673700142 0.253673700142    7[6-(6,6),7-(6,47),47-(7)]
    88  1.46011158397  1.46011158397  1.46011158397    7[6-(6,6),7-(6,47),47-(7)]
    89  3.38364403156  3.38364403156  3.38364403156    7[6-(6,6),7-(6,47),47-(7)]
    90  2.74114472408  2.74114472408  2.74114472408    7[6-(6,6),7-(6,47),47-(7,47)]
    91 -22.5782110126 -22.5782110126 -22.5782110126    7[6-(6,6),7-(6,47),47-(7,47)]
    92 -21.9064648224 -21.9064648224 -21.9064648224    7[6-(6,6),7-(6,47),47-(7,47)]
    93  -21.088212738  -21.088212738  -21.088212738    7[6-(6,6),7-(6,47),47-(7,47)]
    94 -21.4012568602 -21.4012568602 -21.4012568602    7[6-(6,6),7-(6,47),47-(7)]
    95 -23.8630395804 -23.8630395804 -23.8630395804    7[6-(6,6),7-(6,47),47-(7)]
    96  -24.141546602  -24.141546602  -24.141546602    7[6-(6,6),7-(6,47),47-(7,47)]
    97 -2.52678541913 -2.52678541913 -2.52678541913    7[6-(6,6),7-(6,47),47-(7,47)]
    98 -3.77492709122 -3.77492709122 -3.77492709122    7[6-(6,6),7-(6,47),47-(7,47)]
    99 -3.20689331294 -3.20689331294 -3.20689331294    7[6-(6,6),7-(6,47),47-(7,47)]
   100 -2.07386235856 -2.07386235856 -2.07386235856    7[6-(6,6),7-(6,47),47-(7)]
   101 -2.23945540947 -2.23945540947 -2.23945540947    7[6-(6,6),7-(6,47),47-(7)]
   102 -1.54306721124 -1.54306721124 -1.54306721124    7[6-(6,6),7-(6,47),47-(7,47)]
   103  37.0825434681  37.0825434681  37.0825434681    7[6-(6,6),7-(6,47),47-(7,47)]
   104  36.9956732848  36.9956732848  36.9956732848    7[6-(6,6),7-(6,47),47-(7)]
   105  35.0301245575  35.0301245575  35.0301245575    7[6-(6,6),7-(6,47),47-(7)]
   106  34.3611115103  34.3611115103  34.3611115103    7[6-(6,6),7-(6,47),47-(7,47)]
   107 0.904919020191 0.904919020191 0.904919020191    7[6-(6,6),7-(6,47),47-(7,47)]
   108-0.211046148758-0.211046148758-0.211046148758    7[6-(6,6),7-(6,47),47-(7,47)]
   109  2.71186392425  2.71186392425  2.71186392425    7[6-(6,6),7-(6,47),47-(7,47)]
   110  1.59167126963  1.59167126963  1.59167126963    7[6-(6,6),7-(6,47),47-(7,47)]
   111 0.021419375716 0.021419375716 0.021419375716    7[6-(6,6),7-(6,47),47-(7,47)]
   112 0.551325288027 0.551325288027 0.551325288027    7[6-(6,6),7-(6,47),47-(7)]
   113  12.0840358567  12.0840358567  12.0840358567    7[6-(6,6),7-(6,47),47-(7)]
   114  13.2112933246  13.2112933246  13.2112933246    7[6-(6,6),7-(6,47),47-(7,47)]
   115  23.2838767061  23.2838767061  23.2838767061    7[6-(6,6),7-(6,47),47-(7,47)]
   116  23.0986058893  23.0986058893  23.0986058893    7[6-(6,6),7-(6,47),47-(7)]
   117 -18.7013654252 -18.7013654252 -18.7013654252    7[6-(6,6),7-(6,47),47-(7)]
   118 -19.7804897089 -19.7804897089 -19.7804897089    7[6-(6,6),7-(6,47),47-(7,47)]
   119   1.9264890901   1.9264890901   1.9264890901    7[6-(6,6),7-(6,47),47-(7,47)]
   120  2.08759942761  2.08759942761  2.08759942761    7[6-(6,6),7-(6,47),47-(7,47)]
   121-0.0243014505586-0.0243014505586-0.0243014505586    7[6-(6,6),7-(6,47),47-(7)]
   122  1.10065386685  1.10065386685  1.10065386685    7[6-(6,6),7-(6,47),47-(7)]
   123  8.51718808705  8.51718808705  8.51718808705    7[6-(6,6),7-(6,47),47-(7)]
   124  7.38419034128  7.38419034128  7.38419034128    7[6-(6,6),7-(6,47),47-(7)]
   125  4.30900774193  4.30900774193  4.30900774193    7[6-(6,6),7-(6,47),47-(7)]
   126  4.42427453272  4.42427453272  4.42427453272    7[6-(6,6),7-(6,47),47-(7)]
   127  22.9315974974  22.9315974974  22.9315974974    7[6-(6,6),7-(6,47),47-(7)]
   128  22.5352638303  22.5352638303  22.5352638303    7[6-(6,6),7-(6,47),47-(7)]
   129  19.1157125891  19.1157125891  19.1157125891    7[6-(6,6),7-(6,47),47-(7)]
   130  18.3222896686  18.3222896686  18.3222896686    7[6-(6,6),7-(6,47),47-(7)]
   131   19.424343433   19.424343433   19.424343433    7[6-(6,6),7-(6,47),47-(7)]
   132  20.5431997973  20.5431997973  20.5431997973    7[6-(6,6),7-(6,47),47-(7)]
   133  17.4346854787  17.4346854787  17.4346854787    7[6-(6,6),7-(6,47),47-(7)]
   134  16.8363980978  16.8363980978  16.8363980978    7[6-(6,6),7-(6,47),47-(7)]
   135 -30.6703185062 -30.6703185062 -30.6703185062    7[6-(6,6),7-(6,47),47-(7)]
   136 -30.7133599631 -30.7133599631 -30.7133599631    7[6-(6,6),7-(6,47),47-(7)]
   137 -28.9258602829 -28.9258602829 -28.9258602829    7[6-(6,6),7-(6,47),47-(7)]
   138 -28.4573368261 -28.4573368261 -28.4573368261    7[6-(6,6),7-(6,47),47-(7)]
   139 -32.7683221492 -32.7683221492 -32.7683221492    7[6-(6,6),7-(6,47),47-(7,47)]
   140  6.51308113212  6.51308113212  6.51308113212    7[6-(6,6),7-(6,47),47-(7)]
   141  8.11001904168  8.11001904168  8.11001904168    7[6-(6,6),7-(6,47),47-(7)]
   142  7.60542741492  7.60542741492  7.60542741492    7[6-(6,6),7-(6,47),47-(7)]
   143  4.25363403302  4.25363403302  4.25363403302    7[6-(6,6),7-(6,47),47-(7)]
   144   3.7133291633   3.7133291633   3.7133291633    7[6-(6,6),7-(6,47),47-(7,47)]
   145  12.6366277183  12.6366277183  12.6366277183    7[6-(6,6),7-(6,47),47-(7,47)]
   146  13.1878826894  13.1878826894  13.1878826894    7[6-(6,6),7-(6,47),47-(7)]
   147  16.8691830859  16.8691830859  16.8691830859    7[6-(6,6),7-(6,47),47-(7)]
   148   17.426669501   17.426669501   17.426669501    7[6-(6,6),7-(6,47),47-(7)]
   149  15.6814740403  15.6814740403  15.6814740403    7[6-(6,6),7-(6,47),47-(7)]
   150  14.5982216257  14.5982216257  14.5982216257    7[6-(6,6),7-(6,47),47-(7,47)]
   151 -26.9953056764 -26.9953056764 -26.9953056764    7[6-(6,6),7-(6,47),47-(7,47)]
   152 -26.9389299048 -26.9389299048 -26.9389299048    7[6-(6,6),7-(6,47),47-(7,47)]
   153 -30.3527267698 -30.3527267698 -30.3527267698    7[6-(6,6),7-(6,47),47-(7,47)]
   154 -31.6035228222 -31.6035228222 -31.6035228222    7[6-(6,6),7-(6,47),47-(7)]
   155 -31.8330128551 -31.8330128551 -31.8330128551    7[6-(6,6),7-(6,47),47-(7)]
   156  -30.703635335  -30.703635335  -30.703635335    7[6-(6,6),7-(6,47),47-(7,47)]
   157 -4.14081808826 -4.14081808826 -4.14081808826    7[6-(6,6),7-(6,47),47-(7,47)]
   158 -4.78030575092 -4.78030575092 -4.78030575092    7[6-(6,6),7-(6,47),47-(7,47)]
   159  30.4551915882  30.4551915882  30.4551915882    7[6-(6,6),7-(6,47),47-(7,47)]
   160  29.9242842805  29.9242842805  29.9242842805    7[6-(6,6),7-(6,47),47-(7)]
   1610.01673078192690.01673078192690.0167307819269    7[6-(6,6),7-(6,47),47-(7)]
   162-0.564639196894-0.564639196894-0.564639196894    7[6-(6,6),7-(6,47),47-(7,47)]
   163 -13.1886030122 -13.1886030122 -13.1886030122    7[6-(6,6),7-(6,47),47-(7,47)]
   164 -14.3634989653 -14.3634989653 -14.3634989653    7[6-(6,6),7-(6,47),47-(7)]
   165 -17.7730383741 -17.7730383741 -17.7730383741    7[6-(6,6),7-(6,47),47-(7)]
   166 -17.7368516687 -17.7368516687 -17.7368516687    7[6-(6,6),7-(6,47),47-(7,47)]
   167 -11.4607007386 -11.4607007386 -11.4607007386    7[6-(6,6),7-(6,47),47-(7,47)]
   168 -10.7213153818 -10.7213153818 -10.7213153818    7[6-(6,6),7-(6,47),47-(7,47)]
   169  10.5071000158  10.5071000158  10.5071000158    7[6-(6,6),7-(6,47),47-(7,47)]
   170   11.213713925   11.213713925   11.213713925    7[6-(6,6),7-(6,47),47-(7,47)]
   171   13.344092632   13.344092632   13.344092632    7[6-(6,6),7-(6,47),47-(7,47)]
   172  13.4047053988  13.4047053988  13.4047053988    7[6-(6,6),7-(6,47),47-(7)]
   173 -34.4454553007 -34.4454553007 -34.4454553007    7[6-(6,6),7-(6,47),47-(7)]
   174  4.34889746216  4.34889746216  4.34889746216    7[6-(6,6),7-(6,47),47-(7,47)]
   175  21.7361297633  21.7361297633  21.7361297633    7[6-(6,6),7-(6,47),47-(7,47)]
   176  20.5098463586  20.5098463586  20.5098463586    7[6-(6,6),7-(6,47),47-(7)]
   177 -22.4930049755 -22.4930049755 -22.4930049755    7[6-(6,6),7-(6,47),47-(7)]
   178 -21.7755455427 -21.7755455427 -21.7755455427    7[6-(6,6),7-(6,47),47-(7,47)]
   179   18.946657466   18.946657466   18.946657466    7[6-(6,6),7-(6,47),47-(7,47)]
   180  20.2411282709  20.2411282709  20.2411282709    7[6-(6,6),7-(6,47),47-(7,47)]
   181 -20.0538291638 -20.0538291638 -20.0538291638    7[6-(6,6),7-(6,47),47-(7)]
   182 -21.1880384763 -21.1880384763 -21.1880384763    7[6-(6,6),7-(6,47),47-(7)]
   183  19.2943079826  19.2943079826  19.2943079826    7[6-(6,6),7-(6,47),47-(7)]
   184  19.8319653764  19.8319653764  19.8319653764    7[6-(6,6),7-(6,47),47-(7)]
   185  26.6302835692  26.6302835692  26.6302835692    7[6-(6,6),7-(6,47),47-(7)]
   186   27.162796436   27.162796436   27.162796436    7[6-(6,6),7-(6,47),47-(7)]
   187  5.75743066993  5.75743066993  5.75743066993    7[6-(6,6),7-(6,47),47-(7)]
   188  6.75218935407  6.75218935407  6.75218935407    7[6-(6,6),7-(6,47),47-(7)]
   189  10.5542390597  10.5542390597  10.5542390597    7[6-(6,6),7-(6,47),47-(7)]
   190  10.8757082297  10.8757082297  10.8757082297    7[6-(6,6),7-(6,47),47-(7)]
   191  7.85653514539  7.85653514539  7.85653514539    7[6-(6,6),7-(6,47),47-(7)]
   192   6.5819031968   6.5819031968   6.5819031968    7[6-(6,6),7-(6,47),47-(7)]
   193 -31.1846257717 -31.1846257717 -31.1846257717    7[6-(6,6),7-(6,47),47-(7)]
   194 -30.5739997307 -30.5739997307 -30.5739997307    7[6-(6,6),7-(6,47),47-(7)]
   195 -27.1904786967 -27.1904786967 -27.1904786967    7[6-(6,6),7-(6,47),47-(7)]
   196 -26.5551815529 -26.5551815529 -26.5551815529    7[6-(6,6),7-(6,47),47-(7)]
   197 -28.2609376096 -28.2609376096 -28.2609376096    7[6-(6,6),7-(6,47),47-(7)]
   198 -29.3371400785 -29.3371400785 -29.3371400785    7[6-(6,6),7-(6,47),47-(7)]
   199 -23.5763621885 -23.5763621885 -23.5763621885    7[6-(6,6),7-(6,47),47-(7,47)]
   200 -24.1574110331 -24.1574110331 -24.1574110331    7[6-(6,6),7-(6,47),47-(7)]
   201 -24.0531561753 -24.0531561753 -24.0531561753    7[6-(6,6),7-(6,47),47-(7)]
   202  -23.585580529  -23.585580529  -23.585580529    7[6-(6,6),7-(6,47),47-(7)]
   203 -22.0429431907 -22.0429431907 -22.0429431907    7[6-(6,6),7-(6,47),47-(7)]
   204 -22.0409123698 -22.0409123698 -22.0409123698    7[6-(6,6),7-(6,47),47-(7,47)]
   205  11.7878510368  11.7878510368  11.7878510368    7[6-(6,6),7-(6,47),47-(7,47)]
   206   10.665933034   10.665933034   10.665933034    7[6-(6,6),7-(6,47),47-(7)]
   207  7.03244494562  7.03244494562  7.03244494562    7[6-(6,6),7-(6,47),47-(7)]
   208  6.98547059399  6.98547059399  6.98547059399    7[6-(6,6),7-(6,47),47-(7)]
   209  10.4503668122  10.4503668122  10.4503668122    7[6-(6,6),7-(6,47),47-(7)]
   210  11.5490425521  11.5490425521  11.5490425521    7[6-(6,6),7-(6,47),47-(7,47)]
   211  7.02056644577  7.02056644577  7.02056644577    7[6-(6,6),7-(6,47),47-(7,47)]
   212  6.41203563264  6.41203563264  6.41203563264    7[6-(6,6),7-(6,47),47-(7,47)]
   213  8.40225958354  8.40225958354  8.40225958354    7[6-(6,6),7-(6,47),47-(7,47)]
   214  9.67927528882  9.67927528882  9.67927528882    7[6-(6,6),7-(6,47),47-(7)]
   215  11.2413406172  11.2413406172  11.2413406172    7[6-(6,6),7-(6,47),47-(7)]
   216  10.5900861777  10.5900861777  10.5900861777    7[6-(6,6),7-(6,47),47-(7,47)]
   217 -11.4907678767 -11.4907678767 -11.4907678767    7[6-(6,6),7-(6,47),47-(7,47)]
   218 -11.3016413093 -11.3016413093 -11.3016413093    7[6-(6,6),7-(6,47),47-(7,47)]
   219 -6.17414975725 -6.17414975725 -6.17414975725    7[6-(6,6),7-(6,47),47-(7,47)]
   220 -5.82523768665 -5.82523768665 -5.82523768665    7[6-(6,6),7-(6,47),47-(7)]
   221  29.3833126762  29.3833126762  29.3833126762    7[6-(6,6),7-(6,47),47-(7)]
   222  30.5044990364  30.5044990364  30.5044990364    7[6-(6,6),7-(6,47),47-(7,47)]
   223 -1.67798602386 -1.67798602386 -1.67798602386    7[6-(6,6),7-(6,47),47-(7,47)]
   224 -1.09071876009 -1.09071876009 -1.09071876009    7[6-(6,6),7-(6,47),47-(7)]
   225  2.30493965601  2.30493965601  2.30493965601    7[6-(6,6),7-(6,47),47-(7)]
   226  2.82553498965  2.82553498965  2.82553498965    7[6-(6,6),7-(6,47),47-(7,47)]
   227 -5.68237109403 -5.68237109403 -5.68237109403    7[6-(6,6),7-(6,47),47-(7,47)]
   228 -6.37857114029 -6.37857114029 -6.37857114029    7[6-(6,6),7-(6,47),47-(7,47)]
   229  15.0356249199  15.0356249199  15.0356249199    7[6-(6,6),7-(6,47),47-(7,47)]
   230  14.4107546341  14.4107546341  14.4107546341    7[6-(6,6),7-(6,47),47-(7,47)]
   231  10.7442127391  10.7442127391  10.7442127391    7[6-(6,6),7-(6,47),47-(7,47)]
   232  10.1021406131  10.1021406131  10.1021406131    7[6-(6,6),7-(6,47),47-(7)]
   233  15.6968704219  15.6968704219  15.6968704219    7[6-(6,6),7-(6,47),47-(7)]
   234  15.6152107559  15.6152107559  15.6152107559    7[6-(6,6),7-(6,47),47-(7,47)]
   235  4.21525818462  4.21525818462  4.21525818462    7[6-(6,6),7-(6,47),47-(7,47)]
   236  4.88630188288  4.88630188288  4.88630188288    7[6-(6,6),7-(6,47),47-(7)]
   237  4.26264382268  4.26264382268  4.26264382268    7[6-(6,6),7-(6,47),47-(7)]
   238  3.62847034582  3.62847034582  3.62847034582    7[6-(6,6),7-(6,47),47-(7,47)]
   239  2.79416270774  2.79416270774  2.79416270774    7[6-(6,6),7-(6,47),47-(7,47)]
   240  2.03179662159  2.03179662159  2.03179662159    7[6-(6,6),7-(6,47),47-(7,47)]
   241  22.4988118257  22.4988118257  22.4988118257    7[6-(6,6),7-(6,47),47-(7)]
   242  23.2073793666  23.2073793666  23.2073793666    7[6-(6,6),7-(6,47),47-(7)]
   243 -19.1603813897 -19.1603813897 -19.1603813897    7[6-(6,6),7-(6,47),47-(7)]
   244  -18.727546532  -18.727546532  -18.727546532    7[6-(6,6),7-(6,47),47-(7)]
   245 -21.2209351494 -21.2209351494 -21.2209351494    7[6-(6,6),7-(6,47),47-(7)]
   246 -22.2932615753 -22.2932615753 -22.2932615753    7[6-(6,6),7-(6,47),47-(7)]
   247   14.854762362   14.854762362   14.854762362    7[6-(6,6),7-(6,47),47-(7)]
   248  15.0101537566  15.0101537566  15.0101537566    7[6-(6,6),7-(6,47),47-(7)]
   249  13.4177414152  13.4177414152  13.4177414152    7[6-(6,6),7-(6,47),47-(7)]
   250  12.7419944659  12.7419944659  12.7419944659    7[6-(6,6),7-(6,47),47-(7)]
   251   12.476943188   12.476943188   12.476943188    7[6-(6,6),7-(6,47),47-(7)]
   252  13.1152125963  13.1152125963  13.1152125963    7[6-(6,6),7-(6,47),47-(7)]
   253  9.63849590458  9.63849590458  9.63849590458    7[6-(6,6),7-(6,47),47-(7)]
   254   10.819416247   10.819416247   10.819416247    7[6-(6,6),7-(6,47),47-(7)]
   255  11.0089171548  11.0089171548  11.0089171548    7[6-(6,6),7-(6,47),47-(7)]
   256  9.91356160045  9.91356160045  9.91356160045    7[6-(6,6),7-(6,47),47-(7)]
   257   6.3135196723   6.3135196723   6.3135196723    7[6-(6,6),7-(6,47),47-(7)]
   258  6.32688238498  6.32688238498  6.32688238498    7[6-(6,6),7-(6,47),47-(7)]
   259  14.2478447776  14.2478447776  14.2478447776    7[6-(6,6),7-(6,47),47-(7,47)]
   260  13.7920788594  13.7920788594  13.7920788594    7[6-(6,6),7-(6,47),47-(7)]
   261  15.5834678483  15.5834678483  15.5834678483    7[6-(6,6),7-(6,47),47-(7)]
   262  16.7865467795  16.7865467795  16.7865467795    7[6-(6,6),7-(6,47),47-(7)]
   263  18.5331719641  18.5331719641  18.5331719641    7[6-(6,6),7-(6,47),47-(7)]
   264  17.9266843793  17.9266843793  17.9266843793    7[6-(6,6),7-(6,47),47-(7,47)]
   265 -21.1214187745 -21.1214187745 -21.1214187745    7[6-(6,6),7-(6,47),47-(7,47)]
   266 -21.2537522305 -21.2537522305 -21.2537522305    7[6-(6,6),7-(6,47),47-(7)]
   267 -19.7921230364 -19.7921230364 -19.7921230364    7[6-(6,6),7-(6,47),47-(7)]
   268  -19.096197216  -19.096197216  -19.096197216    7[6-(6,6),7-(6,47),47-(7)]
   269  -18.892365526  -18.892365526  -18.892365526    7[6-(6,6),7-(6,47),47-(7)]
   270 -19.5502881586 -19.5502881586 -19.5502881586    7[6-(6,6),7-(6,47),47-(7,47)]
   271  -2.6034166769  -2.6034166769  -2.6034166769    7[6-(6,6),7-(6,47),47-(7,47)]
   272 -1.37951544526 -1.37951544526 -1.37951544526    7[6-(6,6),7-(6,47),47-(7,47)]
   273 0.862309553208 0.862309553208 0.862309553208    7[6-(6,6),7-(6,47),47-(7,47)]
   274 0.523045778179 0.523045778179 0.523045778179    7[6-(6,6),7-(6,47),47-(7)]
   275 -3.27131223755 -3.27131223755 -3.27131223755    7[6-(6,6),7-(6,47),47-(7)]
   276 -4.02794233975 -4.02794233975 -4.02794233975    7[6-(6,6),7-(6,47),47-(7,47)]
   277 -25.0155817591 -25.0155817591 -25.0155817591    7[6-(6,6),7-(6,47),47-(7,47)]
   278  -25.813362336  -25.813362336  -25.813362336    7[6-(6,6),7-(6,47),47-(7,47)]
   279 -27.4878800389 -27.4878800389 -27.4878800389    7[6-(6,6),7-(6,47),47-(7,47)]
   280 -26.1728538474 -26.1728538474 -26.1728538474    7[6-(6,6),7-(6,47),47-(7)]
   281 -23.9277811726 -23.9277811726 -23.9277811726    7[6-(6,6),7-(6,47),47-(7)]
   282 -23.7712093557 -23.7712093557 -23.7712093557    7[6-(6,6),7-(6,47),47-(7,47)]
   283  13.8287501992  13.8287501992  13.8287501992    7[6-(6,6),7-(6,47),47-(7,47)]
   284  14.3295087052  14.3295087052  14.3295087052    7[6-(6,6),7-(6,47),47-(7)]
   285  12.3778409706  12.3778409706  12.3778409706    7[6-(6,6),7-(6,47),47-(7)]
   286  11.1520458844  11.1520458844  11.1520458844    7[6-(6,6),7-(6,47),47-(7,47)]
   287  18.0480459578  18.0480459578  18.0480459578    7[6-(6,6),7-(6,47),47-(7,47)]
   288  16.8888954784  16.8888954784  16.8888954784    7[6-(6,6),7-(6,47),47-(7,47)]
   289 -15.1191433164 -15.1191433164 -15.1191433164    7[6-(6,6),7-(6,47),47-(7,47)]
   290 -16.3210795945 -16.3210795945 -16.3210795945    7[6-(6,6),7-(6,47),47-(7,47)]
   291 -16.3551683005 -16.3551683005 -16.3551683005    7[6-(6,6),7-(6,47),47-(7,47)]
   292 -15.2438030289 -15.2438030289 -15.2438030289    7[6-(6,6),7-(6,47),47-(7)]
   293 -7.28776156939 -7.28776156939 -7.28776156939    7[6-(6,6),7-(6,47),47-(7)]
   294 -6.75275978843 -6.75275978843 -6.75275978843    7[6-(6,6),7-(6,47),47-(7,47)]
   295  8.89998264313  8.89998264313  8.89998264313    7[6-(6,6),7-(6,47),47-(7,47)]
   296 -36.5621484671 -36.5621484671 -36.5621484671    7[6-(6,6),7-(6,47),47-(7)]
   297 -0.47094916741 -0.47094916741 -0.47094916741    7[6-(6,6),7-(6,47),47-(7)]
   298 -1.63335940701 -1.63335940701 -1.63335940701    7[6-(6,6),7-(6,47),47-(7,47)]
   299 -15.9584997887 -15.9584997887 -15.9584997887    7[6-(6,6),7-(6,47),47-(7,47)]
   300 -16.3294941699 -16.3294941699 -16.3294941699    7[6-(6,6),7-(6,47),47-(7,47)]
   301  5.29103648365  5.29103648365  5.29103648365    7[6-(6,6),7-(6,47),47-(7)]
   302   4.5917229379   4.5917229379   4.5917229379    7[6-(6,6),7-(6,47),47-(7)]
   303  2.91648941512  2.91648941512  2.91648941512    7[6-(6,6),7-(6,47),47-(7)]
   304  3.07899490927  3.07899490927  3.07899490927    7[6-(6,6),7-(6,47),47-(7)]
   305  1.84924793325  1.84924793325  1.84924793325    7[6-(6,6),7-(6,47),47-(7)]
   306  2.27379470161  2.27379470161  2.27379470161    7[6-(6,6),7-(6,47),47-(7)]
   307 -28.1204102443 -28.1204102443 -28.1204102443    7[6-(6,6),7-(6,47),47-(7)]
   308  -28.874226656  -28.874226656  -28.874226656    7[6-(6,6),7-(6,47),47-(7)]
   309  -27.664312779  -27.664312779  -27.664312779    7[6-(6,6),7-(6,47),47-(7)]
   310 -26.5166120792 -26.5166120792 -26.5166120792    7[6-(6,6),7-(6,47),47-(7)]
   311 -24.3344414814 -24.3344414814 -24.3344414814    7[6-(6,6),7-(6,47),47-(7)]
   312 -24.8169353055 -24.8169353055 -24.8169353055    7[6-(6,6),7-(6,47),47-(7)]
   313  19.5348246734  19.5348246734  19.5348246734    7[6-(6,6),7-(6,47),47-(7)]
   314  18.3415656709  18.3415656709  18.3415656709    7[6-(6,6),7-(6,47),47-(7)]
   315  16.4431603331  16.4431603331  16.4431603331    7[6-(6,6),7-(6,47),47-(7)]
   316  16.9462602006  16.9462602006  16.9462602006    7[6-(6,6),7-(6,47),47-(7)]
   317  20.4645585053  20.4645585053  20.4645585053    7[6-(6,6),7-(6,47),47-(7)]
   318  21.0588748047  21.0588748047  21.0588748047    7[6-(6,6),7-(6,47),47-(7)]
   319  11.6881198451  11.6881198451  11.6881198451    7[6-(6,6),7-(6,47),47-(7,47)]
   320  11.5639687365  11.5639687365  11.5639687365    7[6-(6,6),7-(6,47),47-(7)]
   321  8.07138698034  8.07138698034  8.07138698034    7[6-(6,6),7-(6,47),47-(7)]
   322  6.90532402958  6.90532402958  6.90532402958    7[6-(6,6),7-(6,47),47-(7)]
   323  6.96785488855  6.96785488855  6.96785488855    7[6-(6,6),7-(6,47),47-(7)]
   324  8.11261652214  8.11261652214  8.11261652214    7[6-(6,6),7-(6,47),47-(7,47)]
   325  4.40865771437  4.40865771437  4.40865771437    7[6-(6,6),7-(6,47),47-(7,47)]
   326  5.11165420206  5.11165420206  5.11165420206    7[6-(6,6),7-(6,47),47-(7)]
   327  3.60221269986  3.60221269986  3.60221269986    7[6-(6,6),7-(6,47),47-(7)]
   328  2.39577481603  2.39577481603  2.39577481603    7[6-(6,6),7-(6,47),47-(7)]
   329 0.472242368443 0.472242368443 0.472242368443    7[6-(6,6),7-(6,47),47-(7)]
   330  1.11474167591  1.11474167591  1.11474167591    7[6-(6,6),7-(6,47),47-(7,47)]
   331  26.4340974126  26.4340974126  26.4340974126    7[6-(6,6),7-(6,47),47-(7,47)]
   332  25.7623512224  25.7623512224  25.7623512224    7[6-(6,6),7-(6,47),47-(7,47)]
   333   24.944099138   24.944099138   24.944099138    7[6-(6,6),7-(6,47),47-(7,47)]
   334  25.2571432602  25.2571432602  25.2571432602    7[6-(6,6),7-(6,47),47-(7)]
   335  27.7189259804  27.7189259804  27.7189259804    7[6-(6,6),7-(6,47),47-(7)]
   336   27.997433002   27.997433002   27.997433002    7[6-(6,6),7-(6,47),47-(7,47)]
   337  6.38267181913  6.38267181913  6.38267181913    7[6-(6,6),7-(6,47),47-(7,47)]
   338  7.63081349122  7.63081349122  7.63081349122    7[6-(6,6),7-(6,47),47-(7,47)]
   339  7.06277971294  7.06277971294  7.06277971294    7[6-(6,6),7-(6,47),47-(7,47)]
   340  5.92974875856  5.92974875856  5.92974875856    7[6-(6,6),7-(6,47),47-(7)]
   341  6.09534180947  6.09534180947  6.09534180947    7[6-(6,6),7-(6,47),47-(7)]
   342  5.39895361124  5.39895361124  5.39895361124    7[6-(6,6),7-(6,47),47-(7,47)]
   343 -33.2266570681 -33.2266570681 -33.2266570681    7[6-(6,6),7-(6,47),47-(7,47)]
   344 -33.1397868848 -33.1397868848 -33.1397868848    7[6-(6,6),7-(6,47),47-(7)]
   345 -31.1742381575 -31.1742381575 -31.1742381575    7[6-(6,6),7-(6,47),47-(7)]
   346 -30.5052251103 -30.5052251103 -30.5052251103    7[6-(6,6),7-(6,47),47-(7,47)]
   347  2.95096737981  2.95096737981  2.95096737981    7[6-(6,6),7-(6,47),47-(7,47)]
   348  4.06693254876  4.06693254876  4.06693254876    7[6-(6,6),7-(6,47),47-(7,47)]
   349  1.14402247575  1.14402247575  1.14402247575    7[6-(6,6),7-(6,47),47-(7,47)]
   350  2.26421513037  2.26421513037  2.26421513037    7[6-(6,6),7-(6,47),47-(7,47)]
   351  3.83446702428  3.83446702428  3.83446702428    7[6-(6,6),7-(6,47),47-(7,47)]
   352  3.30456111197  3.30456111197  3.30456111197    7[6-(6,6),7-(6,47),47-(7)]
   353 -8.22814945675 -8.22814945675 -8.22814945675    7[6-(6,6),7-(6,47),47-(7)]
   354 -9.35540692462 -9.35540692462 -9.35540692462    7[6-(6,6),7-(6,47),47-(7,47)]
   355 -19.4279903061 -19.4279903061 -19.4279903061    7[6-(6,6),7-(6,47),47-(7,47)]
   356 -19.2427194893 -19.2427194893 -19.2427194893    7[6-(6,6),7-(6,47),47-(7)]
   357  22.5572518252  22.5572518252  22.5572518252    7[6-(6,6),7-(6,47),47-(7)]
   358  23.6363761089  23.6363761089  23.6363761089    7[6-(6,6),7-(6,47),47-(7,47)]
   359   1.9293973099   1.9293973099   1.9293973099    7[6-(6,6),7-(6,47),47-(7,47)]
   360  1.76828697238  1.76828697238  1.76828697238    7[6-(6,6),7-(6,47),47-(7,47)]
   361  3.88018785056  3.88018785056  3.88018785056    7[6-(6,6),7-(6,47),47-(7)]
   362  2.75523253315  2.75523253315  2.75523253315    7[6-(6,6),7-(6,47),47-(7)]
   363 -4.66130168705 -4.66130168705 -4.66130168705    7[6-(6,6),7-(6,47),47-(7)]
   364 -3.52830394128 -3.52830394128 -3.52830394128    7[6-(6,6),7-(6,47),47-(7)]
   365-0.453121341929-0.453121341929-0.453121341929    7[6-(6,6),7-(6,47),47-(7)]
   366-0.568388132723-0.568388132723-0.568388132723    7[6-(6,6),7-(6,47),47-(7)]
   367 -19.0757110974 -19.0757110974 -19.0757110974    7[6-(6,6),7-(6,47),47-(7)]
   368 -18.6793774303 -18.6793774303 -18.6793774303    7[6-(6,6),7-(6,47),47-(7)]
   369 -15.2598261891 -15.2598261891 -15.2598261891    7[6-(6,6),7-(6,47),47-(7)]
   370 -14.4664032686 -14.4664032686 -14.4664032686    7[6-(6,6),7-(6,47),47-(7)]
   371  -15.568457033  -15.568457033  -15.568457033    7[6-(6,6),7-(6,47),47-(7)]
   372 -16.6873133973 -16.6873133973 -16.6873133973    7[6-(6,6),7-(6,47),47-(7)]
   373 -13.5787990787 -13.5787990787 -13.5787990787    7[6-(6,6),7-(6,47),47-(7)]
   374 -12.9805116978 -12.9805116978 -12.9805116978    7[6-(6,6),7-(6,47),47-(7)]
   375  34.5262049062  34.5262049062  34.5262049062    7[6-(6,6),7-(6,47),47-(7)]
   376  34.5692463631  34.5692463631  34.5692463631    7[6-(6,6),7-(6,47),47-(7)]
   377  32.7817466829  32.7817466829  32.7817466829    7[6-(6,6),7-(6,47),47-(7)]
   378  32.3132232261  32.3132232261  32.3132232261    7[6-(6,6),7-(6,47),47-(7)]
   379  36.6242085492  36.6242085492  36.6242085492    7[6-(6,6),7-(6,47),47-(7,47)]
   380 -2.65719473212 -2.65719473212 -2.65719473212    7[6-(6,6),7-(6,47),47-(7)]
   381 -4.25413264168 -4.25413264168 -4.25413264168    7[6-(6,6),7-(6,47),47-(7)]
   382 -3.74954101492 -3.74954101492 -3.74954101492    7[6-(6,6),7-(6,47),47-(7)]
   383-0.397747633019-0.397747633019-0.397747633019    7[6-(6,6),7-(6,47),47-(7)]
   384 0.142557236697 0.142557236697 0.142557236697    7[6-(6,6),7-(6,47),47-(7,47)]
   385 -8.78074131826 -8.78074131826 -8.78074131826    7[6-(6,6),7-(6,47),47-(7,47)]
   386 -9.33199628942 -9.33199628942 -9.33199628942    7[6-(6,6),7-(6,47),47-(7)]
   387 -13.0132966859 -13.0132966859 -13.0132966859    7[6-(6,6),7-(6,47),47-(7)]
   388  -13.570783101  -13.570783101  -13.570783101    7[6-(6,6),7-(6,47),47-(7)]
   389 -11.8255876403 -11.8255876403 -11.8255876403    7[6-(6,6),7-(6,47),47-(7)]
   390 -10.7423352257 -10.7423352257 -10.7423352257    7[6-(6,6),7-(6,47),47-(7,47)]
   391  30.8511920764  30.8511920764  30.8511920764    7[6-(6,6),7-(6,47),47-(7,47)]
   392  30.7948163048  30.7948163048  30.7948163048    7[6-(6,6),7-(6,47),47-(7,47)]
   393  34.2086131698  34.2086131698  34.2086131698    7[6-(6,6),7-(6,47),47-(7,47)]
   394  35.4594092222  35.4594092222  35.4594092222    7[6-(6,6),7-(6,47),47-(7)]
   395  35.6888992551  35.6888992551  35.6888992551    7[6-(6,6),7-(6,47),47-(7)]
   396   34.559521735   34.559521735   34.559521735    7[6-(6,6),7-(6,47),47-(7,47)]
   397  7.99670448826  7.99670448826  7.99670448826    7[6-(6,6),7-(6,47),47-(7,47)]
   398  8.63619215092  8.63619215092  8.63619215092    7[6-(6,6),7-(6,47),47-(7,47)]
   399 -26.5993051882 -26.5993051882 -26.5993051882    7[6-(6,6),7-(6,47),47-(7,47)]
   400 -26.0683978805 -26.0683978805 -26.0683978805    7[6-(6,6),7-(6,47),47-(7)]
   401  3.83915561807  3.83915561807  3.83915561807    7[6-(6,6),7-(6,47),47-(7)]
   402  4.42052559689  4.42052559689  4.42052559689    7[6-(6,6),7-(6,47),47-(7,47)]
   403  17.0444894122  17.0444894122  17.0444894122    7[6-(6,6),7-(6,47),47-(7,47)]
   404  18.2193853653  18.2193853653  18.2193853653    7[6-(6,6),7-(6,47),47-(7)]
   405  21.6289247741  21.6289247741  21.6289247741    7[6-(6,6),7-(6,47),47-(7)]
   406  21.5927380687  21.5927380687  21.5927380687    7[6-(6,6),7-(6,47),47-(7,47)]
   407  15.3165871386  15.3165871386  15.3165871386    7[6-(6,6),7-(6,47),47-(7,47)]
   408  14.5772017818  14.5772017818  14.5772017818    7[6-(6,6),7-(6,47),47-(7,47)]
   409 -6.65121361579 -6.65121361579 -6.65121361579    7[6-(6,6),7-(6,47),47-(7,47)]
   410 -7.35782752497 -7.35782752497 -7.35782752497    7[6-(6,6),7-(6,47),47-(7,47)]
   411 -9.48820623203 -9.48820623203 -9.48820623203    7[6-(6,6),7-(6,47),47-(7,47)]
   412 -9.54881899876 -9.54881899876 -9.54881899876    7[6-(6,6),7-(6,47),47-(7)]
   413  38.3013417007  38.3013417007  38.3013417007    7[6-(6,6),7-(6,47),47-(7)]
   414-0.493011062161-0.493011062161-0.493011062161    7[6-(6,6),7-(6,47),47-(7,47)]
   415 -17.8802433633 -17.8802433633 -17.8802433633    7[6-(6,6),7-(6,47),47-(7,47)]
   416 -16.6539599586 -16.6539599586 -16.6539599586    7[6-(6,6),7-(6,47),47-(7)]
   417  26.3488913755  26.3488913755  26.3488913755    7[6-(6,6),7-(6,47),47-(7)]
   418  25.6314319427  25.6314319427  25.6314319427    7[6-(6,6),7-(6,47),47-(7,47)]
   419  -15.090771066  -15.090771066  -15.090771066    7[6-(6,6),7-(6,47),47-(7,47)]
   420 -16.3852418709 -16.3852418709 -16.3852418709    7[6-(6,6),7-(6,47),47-(7,47)]
   421  23.9097155638  23.9097155638  23.9097155638    7[6-(6,6),7-(6,47),47-(7)]
   422  25.0439248763  25.0439248763  25.0439248763    7[6-(6,6),7-(6,47),47-(7)]
   423 -15.4384215826 -15.4384215826 -15.4384215826    7[6-(6,6),7-(6,47),47-(7)]
   424 -15.9760789764 -15.9760789764 -15.9760789764    7[6-(6,6),7-(6,47),47-(7)]
   425 -22.7743971692 -22.7743971692 -22.7743971692    7[6-(6,6),7-(6,47),47-(7)]
   426  -23.306910036  -23.306910036  -23.306910036    7[6-(6,6),7-(6,47),47-(7)]
   427 -1.90154426993 -1.90154426993 -1.90154426993    7[6-(6,6),7-(6,47),47-(7)]
   428 -2.89630295407 -2.89630295407 -2.89630295407    7[6-(6,6),7-(6,47),47-(7)]
   429 -6.69835265972 -6.69835265972 -6.69835265972    7[6-(6,6),7-(6,47),47-(7)]
   430 -7.01982182975 -7.01982182975 -7.01982182975    7[6-(6,6),7-(6,47),47-(7)]
   431 -4.00064874539 -4.00064874539 -4.00064874539    7[6-(6,6),7-(6,47),47-(7)]
   432  -2.7260167968  -2.7260167968  -2.7260167968    7[6-(6,6),7-(6,47),47-(7)]
   433  35.0405121717  35.0405121717  35.0405121717    7[6-(6,6),7-(6,47),47-(7)]
   434  34.4298861307  34.4298861307  34.4298861307    7[6-(6,6),7-(6,47),47-(7)]
   435  31.0463650967  31.0463650967  31.0463650967    7[6-(6,6),7-(6,47),47-(7)]
   436  30.4110679529  30.4110679529  30.4110679529    7[6-(6,6),7-(6,47),47-(7)]
   437  32.1168240096  32.1168240096  32.1168240096    7[6-(6,6),7-(6,47),47-(7)]
   438  33.1930264785  33.1930264785  33.1930264785    7[6-(6,6),7-(6,47),47-(7)]
   439  27.4322485885  27.4322485885  27.4322485885    7[6-(6,6),7-(6,47),47-(7,47)]
   440  28.0132974331  28.0132974331  28.0132974331    7[6-(6,6),7-(6,47),47-(7)]
   441  27.9090425753  27.9090425753  27.9090425753    7[6-(6,6),7-(6,47),47-(7)]
   442   27.441466929   27.441466929   27.441466929    7[6-(6,6),7-(6,47),47-(7)]
   443  25.8988295907  25.8988295907  25.8988295907    7[6-(6,6),7-(6,47),47-(7)]
   444  25.8967987698  25.8967987698  25.8967987698    7[6-(6,6),7-(6,47),47-(7,47)]
   445 -7.93196463685 -7.93196463685 -7.93196463685    7[6-(6,6),7-(6,47),47-(7,47)]
   446 -6.81004663402 -6.81004663402 -6.81004663402    7[6-(6,6),7-(6,47),47-(7)]
   447 -3.17655854562 -3.17655854562 -3.17655854562    7[6-(6,6),7-(6,47),47-(7)]
   448 -3.12958419399 -3.12958419399 -3.12958419399    7[6-(6,6),7-(6,47),47-(7)]
   449 -6.59448041225 -6.59448041225 -6.59448041225    7[6-(6,6),7-(6,47),47-(7)]
   450 -7.69315615206 -7.69315615206 -7.69315615206    7[6-(6,6),7-(6,47),47-(7,47)]
   451 -3.16468004577 -3.16468004577 -3.16468004577    7[6-(6,6),7-(6,47),47-(7,47)]
   452 -2.55614923264 -2.55614923264 -2.55614923264    7[6-(6,6),7-(6,47),47-(7,47)]
   453 -4.54637318354 -4.54637318354 -4.54637318354    7[6-(6,6),7-(6,47),47-(7,47)]
   454 -5.82338888882 -5.82338888882 -5.82338888882    7[6-(6,6),7-(6,47),47-(7)]
   455 -7.38545421718 -7.38545421718 -7.38545421718    7[6-(6,6),7-(6,47),47-(7)]
   456 -6.73419977769 -6.73419977769 -6.73419977769    7[6-(6,6),7-(6,47),47-(7,47)]
   457  15.3466542767  15.3466542767  15.3466542767    7[6-(6,6),7-(6,47),47-(7,47)]
   458  15.1575277093  15.1575277093  15.1575277093    7[6-(6,6),7-(6,47),47-(7,47)]
   459  10.0300361573  10.0300361573  10.0300361573    7[6-(6,6),7-(6,47),47-(7,47)]
   460  9.68112408665  9.68112408665  9.68112408665    7[6-(6,6),7-(6,47),47-(7)]
   461 -25.5274262762 -25.5274262762 -25.5274262762    7[6-(6,6),7-(6,47),47-(7)]
   462 -26.6486126364 -26.6486126364 -26.6486126364    7[6-(6,6),7-(6,47),47-(7,47)]
   463  5.53387242386  5.53387242386  5.53387242386    7[6-(6,6),7-(6,47),47-(7,47)]
   464  4.94660516009  4.94660516009  4.94660516009    7[6-(6,6),7-(6,47),47-(7)]
   465  1.55094674399  1.55094674399  1.55094674399    7[6-(6,6),7-(6,47),47-(7)]
   466  1.03035141035  1.03035141035  1.03035141035    7[6-(6,6),7-(6,47),47-(7,47)]
   467  9.53825749403  9.53825749403  9.53825749403    7[6-(6,6),7-(6,47),47-(7,47)]
   468  10.2344575403  10.2344575403  10.2344575403    7[6-(6,6),7-(6,47),47-(7,47)]
   469 -11.1797385199 -11.1797385199 -11.1797385199    7[6-(6,6),7-(6,47),47-(7,47)]
   470 -10.5548682341 -10.5548682341 -10.5548682341    7[6-(6,6),7-(6,47),47-(7,47)]
   471 -6.88832633915 -6.88832633915 -6.88832633915    7[6-(6,6),7-(6,47),47-(7,47)]
   472 -6.24625421314 -6.24625421314 -6.24625421314    7[6-(6,6),7-(6,47),47-(7)]
   473 -11.8409840219 -11.8409840219 -11.8409840219    7[6-(6,6),7-(6,47),47-(7)]
   474 -11.7593243559 -11.7593243559 -11.7593243559    7[6-(6,6),7-(6,47),47-(7,47)]
   475-0.359371784621-0.359371784621-0.359371784621    7[6-(6,6),7-(6,47),47-(7,47)]
   476 -1.03041548288 -1.03041548288 -1.03041548288    7[6-(6,6),7-(6,47),47-(7)]
   477-0.406757422677-0.406757422677-0.406757422677    7[6-(6,6),7-(6,47),47-(7)]
   478 0.227416054184 0.227416054184 0.227416054184    7[6-(6,6),7-(6,47),47-(7,47)]
   479  1.06172369226  1.06172369226  1.06172369226    7[6-(6,6),7-(6,47),47-(7,47)]
   480  1.82408977841  1.82408977841  1.82408977841    7[6-(6,6),7-(6,47),47-(7,47)]
   481 -16.4138022718 -16.4138022718 -16.4138022718    6[1-(0),1-(0),1-(0),6-(6,7)]
   482 -17.3895514163 -17.3895514163 -17.3895514163    6[6-(1,1,1),6-(6,6),7-(7,47)]
   483 -17.3473932221 -17.3473932221 -17.3473932221    6[6-(6,6),6-(6,7),6-(6,7)]
   484 -18.5241868616 -18.5241868616 -18.5241868616    6[6-(1,1,1),6-(6,6),7-(7,47)]
   485 -19.0230993216 -19.0230993216 -19.0230993216    6[1-(0),1-(0),1-(0),6-(6,7)]
   486 -23.1908963624 -23.1908963624 -23.1908963624    6[1-(0),1-(0),1-(0),6-(6,7)]
   487  22.4161882089  22.4161882089  22.4161882089    6[6-(1,1,1),6-(6,6),7-(7,47)]
   488  21.5086444027  21.5086444027  21.5086444027    6[6-(6,6),6-(6,7),6-(6,7)]
   489  21.6633334242  21.6633334242  21.6633334242    6[6-(1,1,1),6-(6,6),7-(7,47)]
   490  21.0156999775  21.0156999775  21.0156999775    6[1-(0),1-(0),1-(0),6-(6,7)]
   491  24.1095042999  24.1095042999  24.1095042999    6[1-(0),1-(0),1-(0),6-(6,7)]
   492  25.1921476607  25.1921476607  25.1921476607    6[6-(1,1,1),6-(6,6),7-(7,47)]
   493  26.3386413696  26.3386413696  26.3386413696    6[6-(6,6),6-(6,7),6-(6,7)]
   494  26.9425015702  26.9425015702  26.9425015702    6[6-(1,1,1),6-(6,6),7-(7,47)]
   495  28.2408278427  28.2408278427  28.2408278427    6[1-(0),1-(0),1-(0),6-(6,7)]
   496 -7.09428126091 -7.09428126091 -7.09428126091    6[1-(0),1-(0),1-(0),6-(6,7)]
   497 -11.0855239134 -11.0855239134 -11.0855239134    6[6-(1,1,1),6-(6,6),7-(7,47)]
   498 -11.3213645346 -11.3213645346 -11.3213645346    6[6-(6,6),6-(6,7),6-(6,7)]
   499 -11.3518370066 -11.3518370066 -11.3518370066    6[6-(1,1,1),6-(6,6),7-(7,47)]
   500 -11.5651480371 -11.5651480371 -11.5651480371    6[1-(0),1-(0),1-(0),6-(6,7)]
   501 -9.79739297216 -9.79739297216 -9.79739297216    6[1-(0),1-(0),1-(0),6-(6,7)]
   502 -9.14331532835 -9.14331532835 -9.14331532835    6[6-(1,1,1),6-(6,6),7-(7,47)]
   503 -8.17511947446 -8.17511947446 -8.17511947446    6[6-(6,6),6-(6,7),6-(6,7)]
   504 -8.06186854792 -8.06186854792 -8.06186854792    6[6-(1,1,1),6-(6,6),7-(7,47)]
   505 -7.12480745754 -7.12480745754 -7.12480745754    6[1-(0),1-(0),1-(0),6-(6,7)]
   506 -6.74196220172 -6.74196220172 -6.74196220172    6[1-(0),1-(0),1-(0),6-(6,7)]
   507 -7.61661785766 -7.61661785766 -7.61661785766    6[6-(1,1,1),6-(6,6),7-(7,47)]
   508 -7.55086405199 -7.55086405199 -7.55086405199    6[6-(6,6),6-(6,7),6-(6,7)]
   509 -8.62287091469 -8.62287091469 -8.62287091469    6[6-(1,1,1),6-(6,6),7-(7,47)]
   510 -9.13826492078 -9.13826492078 -9.13826492078    6[1-(0),1-(0),1-(0),6-(6,7)]
   511 -5.03330819608 -5.03330819608 -5.03330819608    6[1-(0),1-(0),1-(0),6-(6,7)]
   512 -6.09563364922 -6.09563364922 -6.09563364922    6[6-(1,1,1),6-(6,6),7-(7,47)]
   513 -7.45039679554 -7.45039679554 -7.45039679554    6[6-(6,6),6-(6,7),6-(6,7)]
   514 -7.95843487556 -7.95843487556 -7.95843487556    6[6-(1,1,1),6-(6,6),7-(7,47)]
   515  -9.3660247029  -9.3660247029  -9.3660247029    6[1-(0),1-(0),1-(0),6-(6,7)]
   516 -9.59281245447 -9.59281245447 -9.59281245447    6[1-(0),1-(0),1-(0),6-(6,7)]
   517 -8.21250509983 -8.21250509983 -8.21250509983    6[6-(1,1,1),6-(6,6),7-(7,47)]
   518 -7.84791946917 -7.84791946917 -7.84791946917    6[6-(6,6),6-(6,7),6-(6,7)]
   519 -6.45530706603 -6.45530706603 -6.45530706603    6[6-(1,1,1),6-(6,6),7-(7,47)]
   520  -5.4678425305  -5.4678425305  -5.4678425305    6[1-(0),1-(0),1-(0),6-(6,7)]
   521 -1.02699619574 -1.02699619574 -1.02699619574    6[1-(0),1-(0),1-(0),6-(6,7)]
   522 -1.23310580873 -1.23310580873 -1.23310580873    6[6-(1,1,1),6-(6,6),7-(7,47)]
   523-0.357718970468-0.357718970468-0.357718970468    6[6-(6,6),6-(6,7),6-(6,7)]
   524 -1.17879192483 -1.17879192483 -1.17879192483    6[6-(1,1,1),6-(6,6),7-(7,47)]
   525-0.840930691883-0.840930691883-0.840930691883    6[1-(0),1-(0),1-(0),6-(6,7)]
   526 -10.0029945592 -10.0029945592 -10.0029945592    6[1-(0),1-(0),1-(0),6-(6,7)]
   527 -9.68569385728 -9.68569385728 -9.68569385728    6[6-(1,1,1),6-(6,6),7-(7,47)]
   528 -8.72774943501 -8.72774943501 -8.72774943501    6[6-(6,6),6-(6,7),6-(6,7)]
   529 -8.93669492588 -8.93669492588 -8.93669492588    6[6-(1,1,1),6-(6,6),7-(7,47)]
   530 -8.17112359682 -8.17112359682 -8.17112359682    6[1-(0),1-(0),1-(0),6-(6,7)]
   531 -10.2393935489 -10.2393935489 -10.2393935489    6[1-(0),1-(0),1-(0),6-(6,7)]
   532 -11.5249107541 -11.5249107541 -11.5249107541    6[6-(1,1,1),6-(6,6),7-(7,47)]
   533 -12.6252592807 -12.6252592807 -12.6252592807    6[6-(6,6),6-(6,7),6-(6,7)]
   534 -13.4686758501 -13.4686758501 -13.4686758501    6[6-(1,1,1),6-(6,6),7-(7,47)]
   535  -14.840003589  -14.840003589  -14.840003589    6[1-(0),1-(0),1-(0),6-(6,7)]
   536 -16.8353192575 -16.8353192575 -16.8353192575    6[1-(0),1-(0),1-(0),6-(6,7)]
   537 -15.9456487277 -15.9456487277 -15.9456487277    6[6-(1,1,1),6-(6,6),7-(7,47)]
   538 -16.1062697941 -16.1062697941 -16.1062697941    6[6-(6,6),6-(6,7),6-(6,7)]
   539 -14.9051308372 -14.9051308372 -14.9051308372    6[6-(1,1,1),6-(6,6),7-(7,47)]
   540  -14.475029114  -14.475029114  -14.475029114    6[1-(0),1-(0),1-(0),6-(6,7)]
   541  25.0852065691  25.0852065691  25.0852065691    6[1-(0),1-(0),1-(0),6-(6,7)]
   542  25.1452910524  25.1452910524  25.1452910524    6[6-(1,1,1),6-(6,6),7-(7,47)]
   543 -12.8215489818 -12.8215489818 -12.8215489818    6[6-(6,6),6-(6,7),6-(6,7)]
   544 -12.8455495571 -12.8455495571 -12.8455495571    6[6-(1,1,1),6-(6,6),7-(7,47)]
   545 -12.7648449054 -12.7648449054 -12.7648449054    6[1-(0),1-(0),1-(0),6-(6,7)]
   546 -14.3569319392 -14.3569319392 -14.3569319392    6[1-(0),1-(0),1-(0),6-(6,7)]
   547  23.2033260753  23.2033260753  23.2033260753    6[6-(1,1,1),6-(6,6),7-(7,47)]
   548   22.229661404   22.229661404   22.229661404    6[6-(6,6),6-(6,7),6-(6,7)]
   549  22.1222291654  22.1222291654  22.1222291654    6[6-(1,1,1),6-(6,6),7-(7,47)]
   550  21.2507168985  21.2507168985  21.2507168985    6[1-(0),1-(0),1-(0),6-(6,7)]
   551  20.9187252704  20.9187252704  20.9187252704    6[1-(0),1-(0),1-(0),6-(6,7)]
   552  21.7945646332  21.7945646332  21.7945646332    6[6-(1,1,1),6-(6,6),7-(7,47)]
   553  21.7935631432  21.7935631432  21.7935631432    6[6-(6,6),6-(6,7),6-(6,7)]
   554  22.8853492142  22.8853492142  22.8853492142    6[6-(1,1,1),6-(6,6),7-(7,47)]
   555  23.2960397923  23.2960397923  23.2960397923    6[1-(0),1-(0),1-(0),6-(6,7)]
   556  7.91909060683  7.91909060683  7.91909060683    6[1-(0),1-(0),1-(0),6-(6,7)]
   557  6.67917193606  6.67917193606  6.67917193606    6[6-(1,1,1),6-(6,6),7-(7,47)]
   558  5.63848636564  5.63848636564  5.63848636564    6[6-(6,6),6-(6,7),6-(6,7)]
   559   4.7602466238   4.7602466238   4.7602466238    6[6-(1,1,1),6-(6,6),7-(7,47)]
   560  3.47177910429  3.47177910429  3.47177910429    6[1-(0),1-(0),1-(0),6-(6,7)]
   561   1.0403995868   1.0403995868   1.0403995868    6[1-(0),1-(0),1-(0),6-(6,7)]
   562  1.68221395145  1.68221395145  1.68221395145    6[6-(1,1,1),6-(6,6),7-(7,47)]
   563  1.05906246632  1.05906246632  1.05906246632    6[6-(6,6),6-(6,7),6-(6,7)]
   564  2.14240678298  2.14240678298  2.14240678298    6[6-(1,1,1),6-(6,6),7-(7,47)]
   565  2.15491982236  2.15491982236  2.15491982236    6[1-(0),1-(0),1-(0),6-(6,7)]
   566  7.13920531051  7.13920531051  7.13920531051    6[1-(0),1-(0),1-(0),6-(6,7)]
   567  7.70104783683  7.70104783683  7.70104783683    6[6-(1,1,1),6-(6,6),7-(7,47)]
   568  8.84887327306  8.84887327306  8.84887327306    6[6-(6,6),6-(6,7),6-(6,7)]
   569  8.87964259999  8.87964259999  8.87964259999    6[6-(1,1,1),6-(6,6),7-(7,47)]
   570  9.85013462061  9.85013462061  9.85013462061    6[1-(0),1-(0),1-(0),6-(6,7)]
   571  28.0628200235  28.0628200235  28.0628200235    6[1-(0),1-(0),1-(0),6-(6,7)]
   572  28.8634826455  28.8634826455  28.8634826455    6[6-(1,1,1),6-(6,6),7-(7,47)]
   573  29.6713792565  29.6713792565  29.6713792565    6[6-(6,6),6-(6,7),6-(6,7)]
   574   30.114200823   30.114200823   30.114200823    6[6-(1,1,1),6-(6,6),7-(7,47)]
   575  31.0253841939  31.0253841939  31.0253841939    6[1-(0),1-(0),1-(0),6-(6,7)]
   576  32.5574930651  32.5574930651  32.5574930651    6[1-(0),1-(0),1-(0),6-(6,7)]
   577  31.3747194491  31.3747194491  31.3747194491    6[6-(1,1,1),6-(6,6),7-(7,47)]
   578  30.0838301227  30.0838301227  30.0838301227    6[6-(6,6),6-(6,7),6-(6,7)]
   579  29.2984602585  29.2984602585  29.2984602585    6[6-(1,1,1),6-(6,6),7-(7,47)]
   580  27.8143501409  27.8143501409  27.8143501409    6[1-(0),1-(0),1-(0),6-(6,7)]
   581  27.3620004359  27.3620004359  27.3620004359    6[1-(0),1-(0),1-(0),6-(6,7)]
   582  27.3138253027  27.3138253027  27.3138253027    6[6-(1,1,1),6-(6,6),7-(7,47)]
   583   26.883361922   26.883361922   26.883361922    6[6-(6,6),6-(6,7),6-(6,7)]
   584  27.0898801778  27.0898801778  27.0898801778    6[6-(1,1,1),6-(6,6),7-(7,47)]
   585   26.750914694   26.750914694   26.750914694    6[1-(0),1-(0),1-(0),6-(6,7)]
   586 -10.4049281579 -10.4049281579 -10.4049281579    6[1-(0),1-(0),1-(0),6-(6,7)]
   587 -10.6684934112 -10.6684934112 -10.6684934112    6[6-(1,1,1),6-(6,6),7-(7,47)]
   588 -11.5560744698 -11.5560744698 -11.5560744698    6[6-(6,6),6-(6,7),6-(6,7)]
   589 -11.4171506076 -11.4171506076 -11.4171506076    6[6-(1,1,1),6-(6,6),7-(7,47)]
   590 -12.0725748037 -12.0725748037 -12.0725748037    6[1-(0),1-(0),1-(0),6-(6,7)]
   591 -9.90831378828 -9.90831378828 -9.90831378828    6[1-(0),1-(0),1-(0),6-(6,7)]
   592 -8.69203839192 -8.69203839192 -8.69203839192    6[6-(1,1,1),6-(6,6),7-(7,47)]
   593 -7.65062120415 -7.65062120415 -7.65062120415    6[6-(6,6),6-(6,7),6-(6,7)]
   594 -6.78296292549 -6.78296292549 -6.78296292549    6[6-(1,1,1),6-(6,6),7-(7,47)]
   595 -5.44643722802 -5.44643722802 -5.44643722802    6[1-(0),1-(0),1-(0),6-(6,7)]
   596 -14.7830216089 -14.7830216089 -14.7830216089    6[1-(0),1-(0),1-(0),6-(6,7)]
   597 -13.7707172896 -13.7707172896 -13.7707172896    6[6-(1,1,1),6-(6,6),7-(7,47)]
   598 -12.4103893727 -12.4103893727 -12.4103893727    6[6-(6,6),6-(6,7),6-(6,7)]
   599 -11.9967410163 -11.9967410163 -11.9967410163    6[6-(1,1,1),6-(6,6),7-(7,47)]
   600 -10.6420903369 -10.6420903369 -10.6420903369    6[1-(0),1-(0),1-(0),6-(6,7)]
   601  18.2668786191  18.2668786191  18.2668786191    6[1-(0),1-(0),1-(0),6-(6,7)]
   602  19.3506302309  19.3506302309  19.3506302309    6[6-(1,1,1),6-(6,6),7-(7,47)]
   603   20.739912066   20.739912066   20.739912066    6[6-(6,6),6-(6,7),6-(6,7)]
   604  21.2032483207  21.2032483207  21.2032483207    6[6-(1,1,1),6-(6,6),7-(7,47)]
   605   22.567152918   22.567152918   22.567152918    6[1-(0),1-(0),1-(0),6-(6,7)]
   606  22.6614564364  22.6614564364  22.6614564364    6[1-(0),1-(0),1-(0),6-(6,7)]
   607  21.3039338021  21.3039338021  21.3039338021    6[6-(1,1,1),6-(6,6),7-(7,47)]
   608  20.9434582067  20.9434582067  20.9434582067    6[6-(6,6),6-(6,7),6-(6,7)]
   609  19.5293407234  19.5293407234  19.5293407234    6[6-(1,1,1),6-(6,6),7-(7,47)]
   610  18.5128346395  18.5128346395  18.5128346395    6[1-(0),1-(0),1-(0),6-(6,7)]
   611  10.8604292029  10.8604292029  10.8604292029    6[1-(0),1-(0),1-(0),6-(6,7)]
   612  10.5611361422  10.5611361422  10.5611361422    6[6-(1,1,1),6-(6,6),7-(7,47)]
   613  9.70584348686  9.70584348686  9.70584348686    6[6-(6,6),6-(6,7),6-(6,7)]
   614  9.77360718602  9.77360718602  9.77360718602    6[6-(1,1,1),6-(6,6),7-(7,47)]
   615   9.0564693788   9.0564693788   9.0564693788    6[1-(0),1-(0),1-(0),6-(6,7)]
   616 -5.57328970073 -5.57328970073 -5.57328970073    6[1-(0),1-(0),1-(0),6-(6,7)]
   617 -5.83336604715 -5.83336604715 -5.83336604715    6[6-(1,1,1),6-(6,6),7-(7,47)]
   618 -6.64807432575 -6.64807432575 -6.64807432575    6[6-(6,6),6-(6,7),6-(6,7)]
   619  39.5244732742  39.5244732742  39.5244732742    6[6-(1,1,1),6-(6,6),7-(7,47)]
   620 0.835244430417 0.835244430417 0.835244430417    6[1-(0),1-(0),1-(0),6-(6,7)]
   621  3.11390513679  3.11390513679  3.11390513679    6[1-(0),1-(0),1-(0),6-(6,7)]
   622  4.23957089615  4.23957089615  4.23957089615    6[6-(1,1,1),6-(6,6),7-(7,47)]
   623  5.34402966742  5.34402966742  5.34402966742    6[6-(6,6),6-(6,7),6-(6,7)]
   624  6.09193475996  6.09193475996  6.09193475996    6[6-(1,1,1),6-(6,6),7-(7,47)]
   625  7.38710954084  7.38710954084  7.38710954084    6[1-(0),1-(0),1-(0),6-(6,7)]
   626 -17.8199091346 -17.8199091346 -17.8199091346    6[1-(0),1-(0),1-(0),6-(6,7)]
   627  20.5351310781  20.5351310781  20.5351310781    6[6-(1,1,1),6-(6,6),7-(7,47)]
   628  21.4185147578  21.4185147578  21.4185147578    6[6-(6,6),6-(6,7),6-(6,7)]
   629  21.1291428987  21.1291428987  21.1291428987    6[6-(1,1,1),6-(6,6),7-(7,47)]
   630  21.7559946753  21.7559946753  21.7559946753    6[1-(0),1-(0),1-(0),6-(6,7)]
   631 -3.01495124751 -3.01495124751 -3.01495124751    6[1-(0),1-(0),1-(0),6-(6,7)]
   632 -2.18572369218 -2.18572369218 -2.18572369218    6[6-(1,1,1),6-(6,6),7-(7,47)]
   633  -1.9194153828  -1.9194153828  -1.9194153828    6[6-(6,6),6-(6,7),6-(6,7)]
   634 -1.06959623716 -1.06959623716 -1.06959623716    6[6-(1,1,1),6-(6,6),7-(7,47)]
   635-0.461178168383-0.461178168383-0.461178168383    6[1-(0),1-(0),1-(0),6-(6,7)]
   636   1.5751153326   1.5751153326   1.5751153326    6[1-(0),1-(0),1-(0),6-(6,7)]
   637  1.30812668803  1.30812668803  1.30812668803    6[6-(1,1,1),6-(6,6),7-(7,47)]
   638   1.4583852279   1.4583852279   1.4583852279    6[6-(6,6),6-(6,7),6-(6,7)]
   639  1.10936230917  1.10936230917  1.10936230917    6[6-(1,1,1),6-(6,6),7-(7,47)]
   640  1.00742215209  1.00742215209  1.00742215209    6[1-(0),1-(0),1-(0),6-(6,7)]
   641  1.65217674835  1.65217674835  1.65217674835    6[1-(0),1-(0),1-(0),6-(6,7)]
   642  1.31602232618  1.31602232618  1.31602232618    6[6-(1,1,1),6-(6,6),7-(7,47)]
   643 0.422471150319 0.422471150319 0.422471150319    6[6-(6,6),6-(6,7),6-(6,7)]
   644  0.58977720865  0.58977720865  0.58977720865    6[6-(1,1,1),6-(6,6),7-(7,47)]
   645-0.168732682517-0.168732682517-0.168732682517    6[1-(0),1-(0),1-(0),6-(6,7)]
   646  31.5742839867  31.5742839867  31.5742839867    6[1-(0),1-(0),1-(0),6-(6,7)]
   647  32.2279741752  32.2279741752  32.2279741752    6[6-(1,1,1),6-(6,6),7-(7,47)]
   648    33.20104974    33.20104974    33.20104974    6[6-(6,6),6-(6,7),6-(6,7)]
   649  33.4644144222  33.4644144222  33.4644144222    6[6-(1,1,1),6-(6,6),7-(7,47)]
   650 -11.4140549387 -11.4140549387 -11.4140549387    6[1-(0),1-(0),1-(0),6-(6,7)]
   651 -12.7777188839 -12.7777188839 -12.7777188839    6[1-(0),1-(0),1-(0),6-(6,7)]
   652 -14.0209675495 -14.0209675495 -14.0209675495    6[6-(1,1,1),6-(6,6),7-(7,47)]
   653 -14.9752824108 -14.9752824108 -14.9752824108    6[6-(6,6),6-(6,7),6-(6,7)]
   654  29.9878237289  29.9878237289  29.9878237289    6[6-(1,1,1),6-(6,6),7-(7,47)]
   655  28.7253304772  28.7253304772  28.7253304772    6[1-(0),1-(0),1-(0),6-(6,7)]
   656  26.0690870898  26.0690870898  26.0690870898    6[1-(0),1-(0),1-(0),6-(6,7)]
   657  26.8650837874  26.8650837874  26.8650837874    6[6-(1,1,1),6-(6,6),7-(7,47)]
   658  26.4523051651  26.4523051651  26.4523051651    6[6-(6,6),6-(6,7),6-(6,7)]
   659  27.6554102919  27.6554102919  27.6554102919    6[6-(1,1,1),6-(6,6),7-(7,47)]
   660  27.9039807723  27.9039807723  27.9039807723    6[1-(0),1-(0),1-(0),6-(6,7)]
   661 -17.2148291661 -17.2148291661 -17.2148291661    6[1-(0),1-(0),1-(0),6-(6,7)]
   662 -15.9936434636 -15.9936434636 -15.9936434636    6[6-(1,1,1),6-(6,6),7-(7,47)]
   663 -15.0229211143 -15.0229211143 -15.0229211143    6[6-(6,6),6-(6,7),6-(6,7)]
   664 -14.0953685894 -14.0953685894 -14.0953685894    6[6-(1,1,1),6-(6,6),7-(7,47)]
   665 -12.8080806984 -12.8080806984 -12.8080806984    6[1-(0),1-(0),1-(0),6-(6,7)]
   666  -10.533075363  -10.533075363  -10.533075363    6[1-(0),1-(0),1-(0),6-(6,7)]
   667 -11.3859049965 -11.3859049965 -11.3859049965    6[6-(1,1,1),6-(6,6),7-(7,47)]
   668 -11.0548986615 -11.0548986615 -11.0548986615    6[6-(6,6),6-(6,7),6-(6,7)]
   669 -12.1976531967 -12.1976531967 -12.1976531967    6[6-(1,1,1),6-(6,6),7-(7,47)]
   670 -12.4694754439 -12.4694754439 -12.4694754439    6[1-(0),1-(0),1-(0),6-(6,7)]
   671  -16.810070165  -16.810070165  -16.810070165    6[1-(0),1-(0),1-(0),6-(6,7)]
   672 -17.3519918232 -17.3519918232 -17.3519918232    6[6-(1,1,1),6-(6,6),7-(7,47)]
   673 -18.5250488375 -18.5250488375 -18.5250488375    6[6-(6,6),6-(6,7),6-(6,7)]
   674 -18.3949408512 -18.3949408512 -18.3949408512    6[6-(1,1,1),6-(6,6),7-(7,47)]
   675  -19.318888441  -19.318888441  -19.318888441    6[1-(0),1-(0),1-(0),6-(6,7)]
   676 -9.44889394787 -9.44889394787 -9.44889394787    6[1-(0),1-(0),1-(0),6-(6,7)]
   677  -9.0644333541  -9.0644333541  -9.0644333541    6[6-(1,1,1),6-(6,6),7-(7,47)]
   678 -9.77714690601 -9.77714690601 -9.77714690601    6[6-(6,6),6-(6,7),6-(6,7)]
   679 -8.86952478449 -8.86952478449 -8.86952478449    6[6-(1,1,1),6-(6,6),7-(7,47)]
   680 -9.10299139484 -9.10299139484 -9.10299139484    6[1-(0),1-(0),1-(0),6-(6,7)]
   681 -5.10989046031 -5.10989046031 -5.10989046031    6[1-(0),1-(0),1-(0),6-(6,7)]
   682 -3.95238685411 -3.95238685411 -3.95238685411    6[6-(1,1,1),6-(6,6),7-(7,47)]
   683 -2.59292646446 -2.59292646446 -2.59292646446    6[6-(6,6),6-(6,7),6-(6,7)]
   684 -2.05951873119 -2.05951873119 -2.05951873119    6[6-(1,1,1),6-(6,6),7-(7,47)]
   685-0.584854713534-0.584854713534-0.584854713534    6[1-(0),1-(0),1-(0),6-(6,7)]
   686 -0.71641558738 -0.71641558738 -0.71641558738    6[1-(0),1-(0),1-(0),6-(6,7)]
   687  -2.0934631929  -2.0934631929  -2.0934631929    6[6-(1,1,1),6-(6,6),7-(7,47)]
   688 -2.66545007254 -2.66545007254 -2.66545007254    6[6-(6,6),6-(6,7),6-(6,7)]
   689 -4.01311061867 -4.01311061867 -4.01311061867    6[6-(1,1,1),6-(6,6),7-(7,47)]
   690 -5.13109264492 -5.13109264492 -5.13109264492    6[1-(0),1-(0),1-(0),6-(6,7)]
   691-0.433949828851-0.433949828851-0.433949828851    6[1-(0),1-(0),1-(0),6-(6,7)]
   692-0.978326722814-0.978326722814-0.978326722814    6[6-(1,1,1),6-(6,6),7-(7,47)]
   693 -1.90771735515 -1.90771735515 -1.90771735515    6[6-(6,6),6-(6,7),6-(6,7)]
   694 -2.02406903895 -2.02406903895 -2.02406903895    6[6-(1,1,1),6-(6,6),7-(7,47)]
   695 -2.80807731893 -2.80807731893 -2.80807731893    6[1-(0),1-(0),1-(0),6-(6,7)]
   696  -1.1512123193  -1.1512123193  -1.1512123193    6[1-(0),1-(0),1-(0),6-(6,7)]
   697 0.076797056496 0.076797056496 0.076797056496    6[6-(1,1,1),6-(6,6),7-(7,47)]
   698  1.15996733655  1.15996733655  1.15996733655    6[6-(6,6),6-(6,7),6-(6,7)]
   699  1.96761853826  1.96761853826  1.96761853826    6[6-(1,1,1),6-(6,6),7-(7,47)]
   700  3.29566123055  3.29566123055  3.29566123055    6[1-(0),1-(0),1-(0),6-(6,7)]
   701  5.62497346943  5.62497346943  5.62497346943    6[1-(0),1-(0),1-(0),6-(6,7)]
   702   4.6874408059   4.6874408059   4.6874408059    6[6-(1,1,1),6-(6,6),7-(7,47)]
   703  4.93830016385  4.93830016385  4.93830016385    6[6-(6,6),6-(6,7),6-(6,7)]
   704  3.62904520784  3.62904520784  3.62904520784    6[6-(1,1,1),6-(6,6),7-(7,47)]
   705  41.4297896583  41.4297896583  41.4297896583    6[1-(0),1-(0),1-(0),6-(6,7)]
   706  15.3548631948  15.3548631948  15.3548631948    6[1-(0),1-(0),1-(0),6-(6,7)]
   707 -22.2089088499 -22.2089088499 -22.2089088499    6[6-(1,1,1),6-(6,6),7-(7,47)]
   708 -21.3270835288 -21.3270835288 -21.3270835288    6[6-(6,6),6-(6,7),6-(6,7)]
   709 -21.1475204176 -21.1475204176 -21.1475204176    6[6-(1,1,1),6-(6,6),7-(7,47)]
   710 -20.3371759787 -20.3371759787 -20.3371759787    6[1-(0),1-(0),1-(0),6-(6,7)]
   711 -19.4943989547 -19.4943989547 -19.4943989547    6[1-(0),1-(0),1-(0),6-(6,7)]
   712 -20.0698930211 -20.0698930211 -20.0698930211    6[6-(1,1,1),6-(6,6),7-(7,47)]
   713 -19.5932631252 -19.5932631252 -19.5932631252    6[6-(6,6),6-(6,7),6-(6,7)]
   714 -20.4668502194 -20.4668502194 -20.4668502194    6[6-(1,1,1),6-(6,6),7-(7,47)]
   715 -20.4870749214 -20.4870749214 -20.4870749214    6[1-(0),1-(0),1-(0),6-(6,7)]
   716 -24.0323641702 -24.0323641702 -24.0323641702    6[1-(0),1-(0),1-(0),6-(6,7)]
   717  13.9195255056  13.9195255056  13.9195255056    6[6-(1,1,1),6-(6,6),7-(7,47)]
   718  13.4302760545  13.4302760545  13.4302760545    6[6-(6,6),6-(6,7),6-(6,7)]
   719   13.519808664   13.519808664   13.519808664    6[6-(1,1,1),6-(6,6),7-(7,47)]
   720  13.1554533229  13.1554533229  13.1554533229    6[1-(0),1-(0),1-(0),6-(6,7)]
   721-0.615369533082-0.615369533082-0.615369533082    6[1-(0),1-(0),1-(0),6-(6,7)]
   722 -1.98823751934 -1.98823751934 -1.98823751934    6[6-(1,1,1),6-(6,6),7-(7,47)]
   723 -2.86862375867 -2.86862375867 -2.86862375867    6[6-(6,6),6-(6,7),6-(6,7)]
   724 -3.94534399001 -3.94534399001 -3.94534399001    6[6-(1,1,1),6-(6,6),7-(7,47)]
   725 -5.24211049042 -5.24211049042 -5.24211049042    6[1-(0),1-(0),1-(0),6-(6,7)]
   726 -4.70903612005 -4.70903612005 -4.70903612005    6[1-(0),1-(0),1-(0),6-(6,7)]
   727 -3.61417545755 -3.61417545755 -3.61417545755    6[6-(1,1,1),6-(6,6),7-(7,47)]
   728 -2.77518955896 -2.77518955896 -2.77518955896    6[6-(6,6),6-(6,7),6-(6,7)]
   729 -1.84792510311 -1.84792510311 -1.84792510311    6[6-(1,1,1),6-(6,6),7-(7,47)]
   730-0.670739156606-0.670739156606-0.670739156606    6[1-(0),1-(0),1-(0),6-(6,7)]
   731 -2.17252475187 -2.17252475187 -2.17252475187    6[1-(0),1-(0),1-(0),6-(6,7)]
   732  -1.6246338828  -1.6246338828  -1.6246338828    6[6-(1,1,1),6-(6,6),7-(7,47)]
   733-0.517086526782-0.517086526782-0.517086526782    6[6-(6,6),6-(6,7),6-(6,7)]
   734-0.524643887724-0.524643887724-0.524643887724    6[6-(1,1,1),6-(6,6),7-(7,47)]
   735 0.482151576404 0.482151576404 0.482151576404    6[1-(0),1-(0),1-(0),6-(6,7)]
   736    37.79222768    37.79222768    37.79222768    6[1-(0),1-(0),1-(0),6-(6,7)]
   737  37.5622465276  37.5622465276  37.5622465276    6[6-(1,1,1),6-(6,6),7-(7,47)]
   738  37.7156773076  37.7156773076  37.7156773076    6[6-(6,6),6-(6,7),6-(6,7)]
   739  37.3592845604  37.3592845604  37.3592845604    6[6-(1,1,1),6-(6,6),7-(7,47)]
   740  37.3083204632  37.3083204632  37.3083204632    6[1-(0),1-(0),1-(0),6-(6,7)]
   741  35.1826177608  35.1826177608  35.1826177608    6[1-(0),1-(0),1-(0),6-(6,7)]
   742   34.652680335   34.652680335   34.652680335    6[6-(1,1,1),6-(6,6),7-(7,47)]
   743  33.8009700469  33.8009700469  33.8009700469    6[6-(6,6),6-(6,7),6-(6,7)]
   744  33.6150227412  33.6150227412  33.6150227412    6[6-(1,1,1),6-(6,6),7-(7,47)]
   745 -13.0801068732 -13.0801068732 -13.0801068732    6[1-(0),1-(0),1-(0),6-(6,7)]
   746  2.06027477284  2.06027477284  2.06027477284    6[1-(0),1-(0),1-(0),6-(6,7)]
   747 0.956972834985 0.956972834985 0.956972834985    6[6-(1,1,1),6-(6,6),7-(7,47)]
   748  38.0702764747  38.0702764747  38.0702764747    6[6-(6,6),6-(6,7),6-(6,7)]
   749-0.761479467696-0.761479467696-0.761479467696    6[6-(1,1,1),6-(6,6),7-(7,47)]
   750  36.1446595221  36.1446595221  36.1446595221    6[1-(0),1-(0),1-(0),6-(6,7)]
   751  3.95057740776  3.95057740776  3.95057740776    6[1-(0),1-(0),1-(0),6-(6,7)]
   752  2.79279383508  2.79279383508  2.79279383508    6[6-(1,1,1),6-(6,6),7-(7,47)]
   753  1.74745215146  1.74745215146  1.74745215146    6[6-(6,6),6-(6,7),6-(6,7)]
   754  1.00186904602  1.00186904602  1.00186904602    6[6-(1,1,1),6-(6,6),7-(7,47)]
   755-0.203175301916-0.203175301916-0.203175301916    6[1-(0),1-(0),1-(0),6-(6,7)]
   756 -1.98941759258 -1.98941759258 -1.98941759258    6[1-(0),1-(0),1-(0),6-(6,7)]
   757 -1.18096533474 -1.18096533474 -1.18096533474    6[6-(1,1,1),6-(6,6),7-(7,47)]
   758 -1.53304736263 -1.53304736263 -1.53304736263    6[6-(6,6),6-(6,7),6-(6,7)]
   759 -38.5154448101 -38.5154448101 -38.5154448101    6[6-(1,1,1),6-(6,6),7-(7,47)]
   760  7.60980732296  7.60980732296  7.60980732296    6[1-(0),1-(0),1-(0),6-(6,7)]
   761  11.0007480123  11.0007480123  11.0007480123    6[1-(0),1-(0),1-(0),6-(6,7)]
   762  12.0388183491  12.0388183491  12.0388183491    6[6-(1,1,1),6-(6,6),7-(7,47)]
   763  13.0699369115  13.0699369115  13.0699369115    6[6-(6,6),6-(6,7),6-(6,7)]
   764   13.784135799   13.784135799   13.784135799    6[6-(1,1,1),6-(6,6),7-(7,47)]
   765   14.997904677   14.997904677   14.997904677    6[1-(0),1-(0),1-(0),6-(6,7)]
   766  25.0130048627  25.0130048627  25.0130048627    6[1-(0),1-(0),1-(0),6-(6,7)]
   767  24.5682352483  24.5682352483  24.5682352483    6[6-(1,1,1),6-(6,6),7-(7,47)]
   768  25.1639323094  25.1639323094  25.1639323094    6[6-(6,6),6-(6,7),6-(6,7)]
   769  24.1695357218  24.1695357218  24.1695357218    6[6-(1,1,1),6-(6,6),7-(7,47)]
   770  24.2555770775  24.2555770775  24.2555770775    6[1-(0),1-(0),1-(0),6-(6,7)]
   771 -18.1177066619 -18.1177066619 -18.1177066619    6[1-(0),1-(0),1-(0),6-(6,7)]
   772 -19.1076471597 -19.1076471597 -19.1076471597    6[6-(1,1,1),6-(6,6),7-(7,47)]
   773 -20.4881834517 -20.4881834517 -20.4881834517    6[6-(6,6),6-(6,7),6-(6,7)]
   774 -20.8736404025 -20.8736404025 -20.8736404025    6[6-(1,1,1),6-(6,6),7-(7,47)]
   775 -22.2397624792 -22.2397624792 -22.2397624792    6[1-(0),1-(0),1-(0),6-(6,7)]
   776  1.36323037747  1.36323037747  1.36323037747    6[1-(0),1-(0),1-(0),6-(6,7)]
   777  1.55585368228  1.55585368228  1.55585368228    6[6-(1,1,1),6-(6,6),7-(7,47)]
   778  1.40662028117  1.40662028117  1.40662028117    6[6-(6,6),6-(6,7),6-(6,7)]
   779  1.74688911332  1.74688911332  1.74688911332    6[6-(1,1,1),6-(6,6),7-(7,47)]
   780  1.79866364465  1.79866364465  1.79866364465    6[1-(0),1-(0),1-(0),6-(6,7)]
   781-0.577366734255-0.577366734255-0.577366734255    6[1-(0),1-(0),1-(0),6-(6,7)]
   782 0.436559015357 0.436559015357 0.436559015357    6[6-(1,1,1),6-(6,6),7-(7,47)]
   783  1.79425203806  1.79425203806  1.79425203806    6[6-(6,6),6-(6,7),6-(6,7)]
   784  2.18989002054  2.18989002054  2.18989002054    6[6-(1,1,1),6-(6,6),7-(7,47)]
   785  3.55472289804  3.55472289804  3.55472289804    6[1-(0),1-(0),1-(0),6-(6,7)]
   786 -34.8800869998 -34.8800869998 -34.8800869998    6[1-(0),1-(0),1-(0),6-(6,7)]
   787 -36.2888317071 -36.2888317071 -36.2888317071    6[6-(1,1,1),6-(6,6),7-(7,47)]
   788  9.02190704044  9.02190704044  9.02190704044    6[6-(6,6),6-(6,7),6-(6,7)]
   789  7.67384695377  7.67384695377  7.67384695377    6[6-(1,1,1),6-(6,6),7-(7,47)]
   790  6.61484733018  6.61484733018  6.61484733018    6[1-(0),1-(0),1-(0),6-(6,7)]
   791  2.88331104443  2.88331104443  2.88331104443    6[1-(0),1-(0),1-(0),6-(6,7)]
   792  3.21877594067  3.21877594067  3.21877594067    6[6-(1,1,1),6-(6,6),7-(7,47)]
   793  2.66942794195  2.66942794195  2.66942794195    6[6-(6,6),6-(6,7),6-(6,7)]
   794  3.41600669576  3.41600669576  3.41600669576    6[6-(1,1,1),6-(6,6),7-(7,47)]
   795  3.30392949113  3.30392949113  3.30392949113    6[1-(0),1-(0),1-(0),6-(6,7)]
   796  25.0565589413  25.0565589413  25.0565589413    6[1-(0),1-(0),1-(0),6-(6,7)]
   797  24.2494740972  24.2494740972  24.2494740972    6[6-(1,1,1),6-(6,6),7-(7,47)]
   798  24.7524164224  24.7524164224  24.7524164224    6[6-(6,6),6-(6,7),6-(6,7)]
   799  23.6221675398  23.6221675398  23.6221675398    6[6-(1,1,1),6-(6,6),7-(7,47)]
   800  23.4592294976  23.4592294976  23.4592294976    6[1-(0),1-(0),1-(0),6-(6,7)]
   801   19.610563072   19.610563072   19.610563072    6[1-(0),1-(0),1-(0),6-(6,7)]
   802  18.9213993898  18.9213993898  18.9213993898    6[6-(1,1,1),6-(6,6),7-(7,47)]
   803  18.0174535934  18.0174535934  18.0174535934    6[6-(6,6),6-(6,7),6-(6,7)]
   804  17.6773601235  17.6773601235  17.6773601235    6[6-(1,1,1),6-(6,6),7-(7,47)]
   805  16.7003029863  16.7003029863  16.7003029863    6[1-(0),1-(0),1-(0),6-(6,7)]
   806  18.1493400779  18.1493400779  18.1493400779    6[1-(0),1-(0),1-(0),6-(6,7)]
   807  19.3063353534  19.3063353534  19.3063353534    6[6-(1,1,1),6-(6,6),7-(7,47)]
   808  20.2619842592  20.2619842592  20.2619842592    6[6-(6,6),6-(6,7),6-(6,7)]
   809  21.0033528107  21.0033528107  21.0033528107    6[6-(1,1,1),6-(6,6),7-(7,47)]
   810   22.242565536   22.242565536   22.242565536    6[1-(0),1-(0),1-(0),6-(6,7)]
   811  18.6154992631  18.6154992631  18.6154992631    6[1-(0),1-(0),1-(0),6-(6,7)]
   812  17.8805912738  17.8805912738  17.8805912738    6[6-(1,1,1),6-(6,6),7-(7,47)]
   813  17.6088174911  17.6088174911  17.6088174911    6[6-(6,6),6-(6,7),6-(6,7)]
   814  16.9748526549  16.9748526549  16.9748526549    6[6-(1,1,1),6-(6,6),7-(7,47)]
   815  16.4319763655  16.4319763655  16.4319763655    6[1-(0),1-(0),1-(0),6-(6,7)]
   816 -31.2220042186 -31.2220042186 -31.2220042186    6[1-(0),1-(0),1-(0),6-(6,7)]
   817 -31.1513576599 -31.1513576599 -31.1513576599    6[6-(1,1,1),6-(6,6),7-(7,47)]
   818 -31.4583914909 -31.4583914909 -31.4583914909    6[6-(6,6),6-(6,7),6-(6,7)]
   819 -31.2159306688 -31.2159306688 -31.2159306688    6[6-(1,1,1),6-(6,6),7-(7,47)]
   820 -31.3450350682 -31.3450350682 -31.3450350682    6[1-(0),1-(0),1-(0),6-(6,7)]
   821 -29.1457300676 -29.1457300676 -29.1457300676    6[1-(0),1-(0),1-(0),6-(6,7)]
   822 -28.7977541019 -28.7977541019 -28.7977541019    6[6-(1,1,1),6-(6,6),7-(7,47)]
   823 -28.2078082053 -28.2078082053 -28.2078082053    6[6-(6,6),6-(6,7),6-(6,7)]
   824  17.7770682446  17.7770682446  17.7770682446    6[6-(1,1,1),6-(6,6),7-(7,47)]
   825  18.3164136464  18.3164136464  18.3164136464    6[1-(0),1-(0),1-(0),6-(6,7)]
   826 -34.0668047504 -34.0668047504 -34.0668047504    6[1-(0),1-(0),1-(0),6-(6,7)]
   827 -32.9015844456 -32.9015844456 -32.9015844456    6[6-(1,1,1),6-(6,6),7-(7,47)]
   828 -31.8345040612 -31.8345040612 -31.8345040612    6[6-(6,6),6-(6,7),6-(6,7)]
   829 -31.0528094453 -31.0528094453 -31.0528094453    6[6-(1,1,1),6-(6,6),7-(7,47)]
   830  8.37888875907  8.37888875907  8.37888875907    6[1-(0),1-(0),1-(0),6-(6,7)]
   831  10.2228098717  10.2228098717  10.2228098717    6[1-(0),1-(0),1-(0),6-(6,7)]
   832  9.40742946593  9.40742946593  9.40742946593    6[6-(1,1,1),6-(6,6),7-(7,47)]
   833  9.70069445997  9.70069445997  9.70069445997    6[6-(6,6),6-(6,7),6-(6,7)]
   834  8.52146998923  8.52146998923  8.52146998923    6[6-(1,1,1),6-(6,6),7-(7,47)]
   835  8.29189899632  8.29189899632  8.29189899632    6[1-(0),1-(0),1-(0),6-(6,7)]
   836  4.00468451194  4.00468451194  4.00468451194    6[1-(0),1-(0),1-(0),6-(6,7)]
   837  3.61827517267  3.61827517267  3.61827517267    6[6-(1,1,1),6-(6,6),7-(7,47)]
   838  2.63491977966  2.63491977966  2.63491977966    6[6-(6,6),6-(6,7),6-(6,7)]
   839  2.73963669138  2.73963669138  2.73963669138    6[6-(1,1,1),6-(6,6),7-(7,47)]
   840 -36.1209978628 -36.1209978628 -36.1209978628    6[1-(0),1-(0),1-(0),6-(6,7)]
   841  10.3653173404  10.3653173404  10.3653173404    6[1-(0),1-(0),1-(0),6-(6,7)]
   842  11.3069015158  11.3069015158  11.3069015158    6[6-(1,1,1),6-(6,6),7-(7,47)]
   843  11.0239448484  11.0239448484  11.0239448484    6[6-(6,6),6-(6,7),6-(6,7)]
   844  12.2172543462  12.2172543462  12.2172543462    6[6-(1,1,1),6-(6,6),7-(7,47)]
   845  12.5498151444  12.5498151444  12.5498151444    6[1-(0),1-(0),1-(0),6-(6,7)]
   846  16.8344022797  16.8344022797  16.8344022797    6[1-(0),1-(0),1-(0),6-(6,7)]
   847  17.2732591153  17.2732591153  17.2732591153    6[6-(1,1,1),6-(6,6),7-(7,47)]
   848  18.1717362708  18.1717362708  18.1717362708    6[6-(6,6),6-(6,7),6-(6,7)]
   849  18.2238148452  18.2238148452  18.2238148452    6[6-(1,1,1),6-(6,6),7-(7,47)]
   850  19.0313540097  19.0313540097  19.0313540097    6[1-(0),1-(0),1-(0),6-(6,7)]
   851   16.818831506   16.818831506   16.818831506    6[1-(0),1-(0),1-(0),6-(6,7)]
   852  15.7285026433  15.7285026433  15.7285026433    6[6-(1,1,1),6-(6,6),7-(7,47)]
   853  14.6210084934  14.6210084934  14.6210084934    6[6-(6,6),6-(6,7),6-(6,7)]
   854   13.924604713   13.924604713   13.924604713    6[6-(1,1,1),6-(6,6),7-(7,47)]
   855  12.6226648174  12.6226648174  12.6226648174    6[1-(0),1-(0),1-(0),6-(6,7)]
   856 -25.6169541632 -25.6169541632 -25.6169541632    6[1-(0),1-(0),1-(0),6-(6,7)]
   857 -25.8578365918 -25.8578365918 -25.8578365918    6[6-(1,1,1),6-(6,6),7-(7,47)]
   858 -25.0935424536 -25.0935424536 -25.0935424536    6[6-(6,6),6-(6,7),6-(6,7)]
   859 -25.7786902243 -25.7786902243 -25.7786902243    6[6-(1,1,1),6-(6,6),7-(7,47)]
   860 -25.4552683863 -25.4552683863 -25.4552683863    6[1-(0),1-(0),1-(0),6-(6,7)]
   861 -25.2817585809 -25.2817585809 -25.2817585809    6[1-(0),1-(0),1-(0),6-(6,7)]
   862 -30.3846516163 -30.3846516163 -30.3846516163    6[6-(1,1,1),6-(6,6),7-(7,47)]
   863 -27.7984591571 -27.7984591571 -27.7984591571    6[6-(6,6),6-(6,7),6-(6,7)]
   864 -32.4010565124 -32.4010565124 -32.4010565124    6[6-(1,1,1),6-(6,6),7-(7,47)]
   865 -33.8325252638 -33.8325252638 -33.8325252638    6[1-(0),1-(0),1-(0),6-(6,7)]
   866 -34.2799730128 -34.2799730128 -34.2799730128    6[1-(0),1-(0),1-(0),6-(6,7)]
   867 -32.8702119306 -32.8702119306 -32.8702119306    6[6-(1,1,1),6-(6,6),7-(7,47)]
   868 -32.3856128184 -32.3856128184 -32.3856128184    6[6-(6,6),6-(6,7),6-(6,7)]
   869 -30.9948140937 -30.9948140937 -30.9948140937    6[6-(1,1,1),6-(6,6),7-(7,47)]
   870 -29.9235809127 -29.9235809127 -29.9235809127    6[1-(0),1-(0),1-(0),6-(6,7)]
   871 -4.27868275981 -4.27868275981 -4.27868275981    6[1-(0),1-(0),1-(0),6-(6,7)]
   872 -4.78768085539 -4.78768085539 -4.78768085539    6[6-(1,1,1),6-(6,6),7-(7,47)]
   873 -5.84353034457 -5.84353034457 -5.84353034457    6[6-(6,6),6-(6,7),6-(6,7)]
   874 -5.82886815165 -5.82886815165 -5.82886815165    6[6-(1,1,1),6-(6,6),7-(7,47)]
   875 -6.73106010678 -6.73106010678 -6.73106010678    6[1-(0),1-(0),1-(0),6-(6,7)]
   876 -5.96291963457 -5.96291963457 -5.96291963457    6[1-(0),1-(0),1-(0),6-(6,7)]
   877 -6.74523718285 -6.74523718285 -6.74523718285    6[6-(1,1,1),6-(6,6),7-(7,47)]
   878 -6.72394727605 -6.72394727605 -6.72394727605    6[6-(6,6),6-(6,7),6-(6,7)]
   879    30.49358912    30.49358912    30.49358912    6[6-(1,1,1),6-(6,6),7-(7,47)]
   880  30.1008640496  30.1008640496  30.1008640496    6[1-(0),1-(0),1-(0),6-(6,7)]
   881  2.11447662688  2.11447662688  2.11447662688    6[1-(0),1-(0),1-(0),6-(6,7)]
   882  1.22677800413  1.22677800413  1.22677800413    6[6-(1,1,1),6-(6,6),7-(7,47)]
   883  1.46961510871  1.46961510871  1.46961510871    6[6-(6,6),6-(6,7),6-(6,7)]
   884 0.291757558912 0.291757558912 0.291757558912    6[6-(1,1,1),6-(6,6),7-(7,47)]
   885-0.049724731071-0.049724731071-0.049724731071    6[1-(0),1-(0),1-(0),6-(6,7)]
   886 -10.7881109783 -10.7881109783 -10.7881109783    6[1-(0),1-(0),1-(0),6-(6,7)]
   887 -12.2102196829 -12.2102196829 -12.2102196829    6[6-(1,1,1),6-(6,6),7-(7,47)]
   888 -12.7200134525 -12.7200134525 -12.7200134525    6[6-(6,6),6-(6,7),6-(6,7)]
   889 -14.1090244156 -14.1090244156 -14.1090244156    6[6-(1,1,1),6-(6,6),7-(7,47)]
   890  -15.159024226  -15.159024226  -15.159024226    6[1-(0),1-(0),1-(0),6-(6,7)]
   891  26.5241086322  26.5241086322  26.5241086322    6[1-(0),1-(0),1-(0),6-(6,7)]
   892  26.8840669788  26.8840669788  26.8840669788    6[6-(1,1,1),6-(6,6),7-(7,47)]
   893  26.1247021179  26.1247021179  26.1247021179    6[6-(6,6),6-(6,7),6-(6,7)]
   894 -18.8943100643 -18.8943100643 -18.8943100643    6[6-(1,1,1),6-(6,6),7-(7,47)]
   895 -19.1025119148 -19.1025119148 -19.1025119148    6[1-(0),1-(0),1-(0),6-(6,7)]
   896 -13.0925705946 -13.0925705946 -13.0925705946    6[1-(0),1-(0),1-(0),6-(6,7)]
   897 -12.2565691497 -12.2565691497 -12.2565691497    6[6-(1,1,1),6-(6,6),7-(7,47)]
   898 -12.0296021079 -12.0296021079 -12.0296021079    6[6-(6,6),6-(6,7),6-(6,7)]
   899 -11.0786596942 -11.0786596942 -11.0786596942    6[6-(1,1,1),6-(6,6),7-(7,47)]
   900  -10.454398504  -10.454398504  -10.454398504    6[1-(0),1-(0),1-(0),6-(6,7)]
   901  8.77725043522  8.77725043522  8.77725043522    6[1-(0),1-(0),1-(0),6-(6,7)]
   902  9.66790852187  9.66790852187  9.66790852187    6[6-(1,1,1),6-(6,6),7-(7,47)]
   903  9.81469123836  9.81469123836  9.81469123836    6[6-(6,6),6-(6,7),6-(6,7)]
   904  10.7481594983  10.7481594983  10.7481594983    6[6-(1,1,1),6-(6,6),7-(7,47)]
   905  11.3229079075  11.3229079075  11.3229079075    6[1-(0),1-(0),1-(0),6-(6,7)]
   906  13.8938055596  13.8938055596  13.8938055596    6[1-(0),1-(0),1-(0),6-(6,7)]
   907  13.8375483904  13.8375483904  13.8375483904    6[6-(1,1,1),6-(6,6),7-(7,47)]
   908  14.1235064954  14.1235064954  14.1235064954    6[6-(6,6),6-(6,7),6-(6,7)]
   909  13.8679358579  13.8679358579  13.8679358579    6[6-(1,1,1),6-(6,6),7-(7,47)]
   910   14.026765474   14.026765474   14.026765474    6[1-(0),1-(0),1-(0),6-(6,7)]
   911 -34.5968698069 -34.5968698069 -34.5968698069    6[1-(0),1-(0),1-(0),6-(6,7)]
   912 -34.0280930146 -34.0280930146 -34.0280930146    6[6-(1,1,1),6-(6,6),7-(7,47)]
   913 -33.0649736204 -33.0649736204 -33.0649736204    6[6-(6,6),6-(6,7),6-(6,7)]
   914 -32.9216518881 -32.9216518881 -32.9216518881    6[6-(1,1,1),6-(6,6),7-(7,47)]
   915  6.08514160901  6.08514160901  6.08514160901    6[1-(0),1-(0),1-(0),6-(6,7)]
   916  22.9615449988  22.9615449988  22.9615449988    6[1-(0),1-(0),1-(0),6-(6,7)]
   917  21.7276202544  21.7276202544  21.7276202544    6[6-(1,1,1),6-(6,6),7-(7,47)]
   918  20.5854993613  20.5854993613  20.5854993613    6[6-(6,6),6-(6,7),6-(6,7)]
   919  19.8177731699  19.8177731699  19.8177731699    6[6-(1,1,1),6-(6,6),7-(7,47)]
   920  18.4346440519  18.4346440519  18.4346440519    6[1-(0),1-(0),1-(0),6-(6,7)]
   921 -24.6713859604 -24.6713859604 -24.6713859604    6[1-(0),1-(0),1-(0),6-(6,7)]
   922 -23.7220230755 -23.7220230755 -23.7220230755    6[6-(1,1,1),6-(6,6),7-(7,47)]
   923 -23.8768539744 -23.8768539744 -23.8768539744    6[6-(6,6),6-(6,7),6-(6,7)]
   924 -22.6336310492 -22.6336310492 -22.6336310492    6[6-(1,1,1),6-(6,6),7-(7,47)]
   925 -22.1276125777 -22.1276125777 -22.1276125777    6[1-(0),1-(0),1-(0),6-(6,7)]
   926  16.6539728348  16.6539728348  16.6539728348    6[1-(0),1-(0),1-(0),6-(6,7)]
   927  18.0974905341  18.0974905341  18.0974905341    6[6-(1,1,1),6-(6,6),7-(7,47)]
   928  18.7961775183  18.7961775183  18.7961775183    6[6-(6,6),6-(6,7),6-(6,7)]
   929  20.0935073599  20.0935073599  20.0935073599    6[6-(1,1,1),6-(6,6),7-(7,47)]
   930  21.3332111001  21.3332111001  21.3332111001    6[1-(0),1-(0),1-(0),6-(6,7)]
   931   -18.85144189   -18.85144189   -18.85144189    6[1-(0),1-(0),1-(0),6-(6,7)]
   932 -20.0118892289 -20.0118892289 -20.0118892289    6[6-(1,1,1),6-(6,6),7-(7,47)]
   933  -21.061115748  -21.061115748  -21.061115748    6[6-(6,6),6-(6,7),6-(6,7)]
   934 -21.7837282243 -21.7837282243 -21.7837282243    6[6-(1,1,1),6-(6,6),7-(7,47)]
   935  -23.039055493  -23.039055493  -23.039055493    6[1-(0),1-(0),1-(0),6-(6,7)]
   936   17.120137265   17.120137265   17.120137265    6[1-(0),1-(0),1-(0),6-(6,7)]
   937   18.036877899   18.036877899   18.036877899    6[6-(1,1,1),6-(6,6),7-(7,47)]
   938  17.8009538852  17.8009538852  17.8009538852    6[6-(6,6),6-(6,7),6-(6,7)]
   939  18.9546800746  18.9546800746  18.9546800746    6[6-(1,1,1),6-(6,6),7-(7,47)]
   940  19.2641060944  19.2641060944  19.2641060944    6[1-(0),1-(0),1-(0),6-(6,7)]
   941  26.7342012988  26.7342012988  26.7342012988    6[1-(0),1-(0),1-(0),6-(6,7)]
   942  27.1452253412  27.1452253412  27.1452253412    6[6-(1,1,1),6-(6,6),7-(7,47)]
   943  27.9475158729  27.9475158729  27.9475158729    6[6-(6,6),6-(6,7),6-(6,7)]
   944  27.9721033781  27.9721033781  27.9721033781    6[6-(1,1,1),6-(6,6),7-(7,47)]
   945  -17.208103036  -17.208103036  -17.208103036    6[1-(0),1-(0),1-(0),6-(6,7)]
   946  3.27927507944  3.27927507944  3.27927507944    6[1-(0),1-(0),1-(0),6-(6,7)]
   947  4.60458364958  4.60458364958  4.60458364958    6[6-(1,1,1),6-(6,6),7-(7,47)]
   948  4.83887626801  4.83887626801  4.83887626801    6[6-(6,6),6-(6,7),6-(6,7)]
   949  6.20201736079  6.20201736079  6.20201736079    6[6-(1,1,1),6-(6,6),7-(7,47)]
   950  7.10527501171  7.10527501171  7.10527501171    6[1-(0),1-(0),1-(0),6-(6,7)]
   951   11.358032557   11.358032557   11.358032557    6[1-(0),1-(0),1-(0),6-(6,7)]
   952  11.4580252173  11.4580252173  11.4580252173    6[6-(1,1,1),6-(6,6),7-(7,47)]
   953  12.3758520064  12.3758520064  12.3758520064    6[6-(6,6),6-(6,7),6-(6,7)]
   954  11.9602025424  11.9602025424  11.9602025424    6[6-(1,1,1),6-(6,6),7-(7,47)]
   955  12.6118275184  12.6118275184  12.6118275184    6[1-(0),1-(0),1-(0),6-(6,7)]
   956  8.88939229518  8.88939229518  8.88939229518    6[1-(0),1-(0),1-(0),6-(6,7)]
   957  7.65373806129  7.65373806129  7.65373806129    6[6-(1,1,1),6-(6,6),7-(7,47)]
   958  6.35106433895  6.35106433895  6.35106433895    6[6-(6,6),6-(6,7),6-(6,7)]
   959  5.74079405147  5.74079405147  5.74079405147    6[6-(1,1,1),6-(6,6),7-(7,47)]
   960  4.23475780055  4.23475780055  4.23475780055    6[1-(0),1-(0),1-(0),6-(6,7)]
   961  12.6800708597  12.6800708597  12.6800708597    6[1-(0),1-(0),1-(0),6-(6,7)]
   962  13.5738390984  13.5738390984  13.5738390984    6[6-(1,1,1),6-(6,6),7-(7,47)]
   963   13.461572084   13.461572084   13.461572084    6[6-(6,6),6-(6,7),6-(6,7)]
   964  14.5150513651  14.5150513651  14.5150513651    6[6-(1,1,1),6-(6,6),7-(7,47)]
   965  14.9376257182  14.9376257182  14.9376257182    6[1-(0),1-(0),1-(0),6-(6,7)]
   966 -27.0243761138 -27.0243761138 -27.0243761138    6[1-(0),1-(0),1-(0),6-(6,7)]
   967 -26.5675449514 -26.5675449514 -26.5675449514    6[6-(1,1,1),6-(6,6),7-(7,47)]
   968 -25.5649191547 -25.5649191547 -25.5649191547    6[6-(6,6),6-(6,7),6-(6,7)]
   969  -25.557522109  -25.557522109  -25.557522109    6[6-(1,1,1),6-(6,6),7-(7,47)]
   970 -24.7127754212 -24.7127754212 -24.7127754212    6[1-(0),1-(0),1-(0),6-(6,7)]
   971  11.3086086019  11.3086086019  11.3086086019    6[1-(0),1-(0),1-(0),6-(6,7)]
   972  -27.907836045  -27.907836045  -27.907836045    6[6-(1,1,1),6-(6,6),7-(7,47)]
   973 -28.7954521177 -28.7954521177 -28.7954521177    6[6-(6,6),6-(6,7),6-(6,7)]
   974 -29.6391935356 -29.6391935356 -29.6391935356    6[6-(1,1,1),6-(6,6),7-(7,47)]
   975 -30.7646252942 -30.7646252942 -30.7646252942    6[1-(0),1-(0),1-(0),6-(6,7)]
   976 -23.5055762716 -23.5055762716 -23.5055762716    6[1-(0),1-(0),1-(0),6-(6,7)]
   977 -23.9690352808 -23.9690352808 -23.9690352808    6[6-(1,1,1),6-(6,6),7-(7,47)]
   978 -24.7908847948 -24.7908847948 -24.7908847948    6[6-(6,6),6-(6,7),6-(6,7)]
   979 -24.8739027801 -24.8739027801 -24.8739027801    6[6-(1,1,1),6-(6,6),7-(7,47)]
   980 -25.6530588557 -25.6530588557 -25.6530588557    6[1-(0),1-(0),1-(0),6-(6,7)]
   981  12.5482884241  12.5482884241  12.5482884241    6[1-(0),1-(0),1-(0),6-(6,7)]
   982  13.2356552309  13.2356552309  13.2356552309    6[6-(1,1,1),6-(6,6),7-(7,47)]
   983  13.2015020999  13.2015020999  13.2015020999    6[6-(6,6),6-(6,7),6-(6,7)]
   984  14.0707177345  14.0707177345  14.0707177345    6[6-(1,1,1),6-(6,6),7-(7,47)]
   985 -23.7168124039 -23.7168124039 -23.7168124039    6[1-(0),1-(0),1-(0),6-(6,7)]
   986 -21.5564744618 -21.5564744618 -21.5564744618    6[1-(0),1-(0),1-(0),6-(6,7)]
   987 -21.6574421983 -21.6574421983 -21.6574421983    6[6-(1,1,1),6-(6,6),7-(7,47)]
   988 -21.4066947513 -21.4066947513 -21.4066947513    6[6-(6,6),6-(6,7),6-(6,7)]
   989 -21.6579332522 -21.6579332522 -21.6579332522    6[6-(1,1,1),6-(6,6),7-(7,47)]
   990  -21.605616411  -21.605616411  -21.605616411    6[1-(0),1-(0),1-(0),6-(6,7)]
   991  14.2858842949  14.2858842949  14.2858842949    6[1-(0),1-(0),1-(0),6-(6,7)]
   992  12.8600077088  12.8600077088  12.8600077088    6[6-(1,1,1),6-(6,6),7-(7,47)]
   993  12.3671711197  12.3671711197  12.3671711197    6[6-(6,6),6-(6,7),6-(6,7)]
   994  11.0335093627  11.0335093627  11.0335093627    6[6-(1,1,1),6-(6,6),7-(7,47)]
   995  9.99764493626  9.99764493626  9.99764493626    6[1-(0),1-(0),1-(0),6-(6,7)]
   996  5.77783576676  5.77783576676  5.77783576676    6[1-(0),1-(0),1-(0),6-(6,7)]
   997  6.00680891141  6.00680891141  6.00680891141    6[6-(1,1,1),6-(6,6),7-(7,47)]
   998  5.21783736476  5.21783736476  5.21783736476    6[6-(6,6),6-(6,7),6-(6,7)]
   999   5.8659777535   5.8659777535   5.8659777535    6[6-(1,1,1),6-(6,6),7-(7,47)]
  1000  5.51496901429  5.51496901429  5.51496901429    6[1-(0),1-(0),1-(0),6-(6,7)]
  1001   5.8690359388   5.8690359388   5.8690359388    6[1-(0),1-(0),1-(0),6-(6,7)]
  1002  6.89767150082  6.89767150082  6.89767150082    6[6-(1,1,1),6-(6,6),7-(7,47)]
  1003  8.25502351864  8.25502351864  8.25502351864    6[6-(6,6),6-(6,7),6-(6,7)]
  1004   12.589734604   12.589734604   12.589734604    6[6-(1,1,1),6-(6,6),7-(7,47)]
  1005  13.9826721181  13.9826721181  13.9826721181    6[1-(0),1-(0),1-(0),6-(6,7)]
  1006   6.9146392599   6.9146392599   6.9146392599    6[1-(0),1-(0),1-(0),6-(6,7)]
  1007  6.47226838303  6.47226838303  6.47226838303    6[6-(1,1,1),6-(6,6),7-(7,47)]
  1008  5.54911399547  5.54911399547  5.54911399547    6[6-(6,6),6-(6,7),6-(6,7)]
  1009  5.53558513546  5.53558513546  5.53558513546    6[6-(1,1,1),6-(6,6),7-(7,47)]
  1010   4.7340402169   4.7340402169   4.7340402169    6[1-(0),1-(0),1-(0),6-(6,7)]
  1011  6.82770410794  6.82770410794  6.82770410794    6[1-(0),1-(0),1-(0),6-(6,7)]
  1012   8.1411412516   8.1411412516   8.1411412516    6[6-(1,1,1),6-(6,6),7-(7,47)]
  1013  9.26420339322  9.26420339322  9.26420339322    6[6-(6,6),6-(6,7),6-(6,7)]
  1014   10.220781781   10.220781781   10.220781781    6[6-(1,1,1),6-(6,6),7-(7,47)]
  1015  11.6445388698  11.6445388698  11.6445388698    6[1-(0),1-(0),1-(0),6-(6,7)]
  1016  13.5309828581  13.5309828581  13.5309828581    6[1-(0),1-(0),1-(0),6-(6,7)]
  1017   12.514516568   12.514516568   12.514516568    6[6-(1,1,1),6-(6,6),7-(7,47)]
  1018  12.6884934409  12.6884934409  12.6884934409    6[6-(6,6),6-(6,7),6-(6,7)]
  1019  11.4179966526  11.4179966526  11.4179966526    6[6-(1,1,1),6-(6,6),7-(7,47)]
  1020  10.9529001513  10.9529001513  10.9529001513    6[1-(0),1-(0),1-(0),6-(6,7)]
  1021 -10.2501354548 -10.2501354548 -10.2501354548    6[1-(0),1-(0),1-(0),6-(6,7)]
  1022 -10.3133427234 -10.3133427234 -10.3133427234    6[6-(1,1,1),6-(6,6),7-(7,47)]
  1023 -9.32998286257 -9.32998286257 -9.32998286257    6[6-(6,6),6-(6,7),6-(6,7)]
  1024 -9.97854372039 -9.97854372039 -9.97854372039    6[6-(1,1,1),6-(6,6),7-(7,47)]
  1025 -9.46193489476 -9.46193489476 -9.46193489476    6[1-(0),1-(0),1-(0),6-(6,7)]
  1026 -8.16489212537 -8.16489212537 -8.16489212537    6[1-(0),1-(0),1-(0),6-(6,7)]
  1027 -7.47048753061 -7.47048753061 -7.47048753061    6[6-(1,1,1),6-(6,6),7-(7,47)]
  1028 -7.94368086518 -7.94368086518 -7.94368086518    6[6-(6,6),6-(6,7),6-(6,7)]
  1029 -6.89888525954 -6.89888525954 -6.89888525954    6[6-(1,1,1),6-(6,6),7-(7,47)]
  1030 -6.81308436029 -6.81308436029 -6.81308436029    6[1-(0),1-(0),1-(0),6-(6,7)]
  1031  26.9308303522  26.9308303522  26.9308303522    6[1-(0),1-(0),1-(0),6-(6,7)]
  1032  28.3182447107  28.3182447107  28.3182447107    6[6-(1,1,1),6-(6,6),7-(7,47)]
  1033  28.7524915816  28.7524915816  28.7524915816    6[6-(6,6),6-(6,7),6-(6,7)]
  1034  30.1293100262  30.1293100262  30.1293100262    6[6-(1,1,1),6-(6,6),7-(7,47)]
  1035  31.1386222965  31.1386222965  31.1386222965    6[1-(0),1-(0),1-(0),6-(6,7)]
  1036 -3.80085820449 -3.80085820449 -3.80085820449    6[1-(0),1-(0),1-(0),6-(6,7)]
  1037 -2.87229590568 -2.87229590568 -2.87229590568    6[6-(1,1,1),6-(6,6),7-(7,47)]
  1038 -3.09665241466 -3.09665241466 -3.09665241466    6[6-(6,6),6-(6,7),6-(6,7)]
  1039 -1.92511033656 -1.92511033656 -1.92511033656    6[6-(1,1,1),6-(6,6),7-(7,47)]
  1040 -1.58149881944 -1.58149881944 -1.58149881944    6[1-(0),1-(0),1-(0),6-(6,7)]
  1041  2.60602663531  2.60602663531  2.60602663531    6[1-(0),1-(0),1-(0),6-(6,7)]
  1042  2.93240625927  2.93240625927  2.93240625927    6[6-(1,1,1),6-(6,6),7-(7,47)]
  1043  3.88147801989  3.88147801989  3.88147801989    6[6-(6,6),6-(6,7),6-(6,7)]
  1044    3.750101175    3.750101175    3.750101175    6[6-(1,1,1),6-(6,6),7-(7,47)]
  1045  4.43179910854  4.43179910854  4.43179910854    6[1-(0),1-(0),1-(0),6-(6,7)]
  1046 -3.48600753647 -3.48600753647 -3.48600753647    6[1-(0),1-(0),1-(0),6-(6,7)]
  1047 -4.41300659991 -4.41300659991 -4.41300659991    6[6-(1,1,1),6-(6,6),7-(7,47)]
  1048 -4.28677949508 -4.28677949508 -4.28677949508    6[6-(6,6),6-(6,7),6-(6,7)]
  1049 -5.53539208474 -5.53539208474 -5.53539208474    6[6-(1,1,1),6-(6,6),7-(7,47)]
  1050 -6.01930101586 -6.01930101586 -6.01930101586    6[1-(0),1-(0),1-(0),6-(6,7)]
  1051  17.2960368866  17.2960368866  17.2960368866    6[1-(0),1-(0),1-(0),6-(6,7)]
  1052  16.3313468391  16.3313468391  16.3313468391    6[6-(1,1,1),6-(6,6),7-(7,47)]
  1053  16.5285042741  16.5285042741  16.5285042741    6[6-(6,6),6-(6,7),6-(6,7)]
  1054  15.3127891634  15.3127891634  15.3127891634    6[6-(1,1,1),6-(6,6),7-(7,47)]
  1055  14.8969010036  14.8969010036  14.8969010036    6[1-(0),1-(0),1-(0),6-(6,7)]
  1056  10.6340645792  10.6340645792  10.6340645792    6[1-(0),1-(0),1-(0),6-(6,7)]
  1057   10.141251372   10.141251372   10.141251372    6[6-(1,1,1),6-(6,6),7-(7,47)]
  1058  9.14273564368  9.14273564368  9.14273564368    6[6-(6,6),6-(6,7),6-(6,7)]
  1059  9.12222876051  9.12222876051  9.12222876051    6[6-(1,1,1),6-(6,6),7-(7,47)]
  1060  8.24004519345  8.24004519345  8.24004519345    6[1-(0),1-(0),1-(0),6-(6,7)]
  1061   14.481778317   14.481778317   14.481778317    6[1-(0),1-(0),1-(0),6-(6,7)]
  1062  14.6517788009  14.6517788009  14.6517788009    6[6-(1,1,1),6-(6,6),7-(7,47)]
  1063  13.8644853137  13.8644853137  13.8644853137    6[6-(6,6),6-(6,7),6-(6,7)]
  1064  14.5031261681  14.5031261681  14.5031261681    6[6-(1,1,1),6-(6,6),7-(7,47)]
  1065  14.1134011518  14.1134011518  14.1134011518    6[1-(0),1-(0),1-(0),6-(6,7)]
  1066  4.18977764809  4.18977764809  4.18977764809    6[1-(0),1-(0),1-(0),6-(6,7)]
  1067  4.71885643177  4.71885643177  4.71885643177    6[6-(1,1,1),6-(6,6),7-(7,47)]
  1068  5.64196610737  5.64196610737  5.64196610737    6[6-(6,6),6-(6,7),6-(6,7)]
  1069  5.75574331112  5.75574331112  5.75574331112    6[6-(1,1,1),6-(6,6),7-(7,47)]
  1070  6.65612235101  6.65612235101  6.65612235101    6[1-(0),1-(0),1-(0),6-(6,7)]
  1071  5.81175314026  5.81175314026  5.81175314026    6[1-(0),1-(0),1-(0),6-(6,7)]
  1072  4.99811551689  4.99811551689  4.99811551689    6[6-(1,1,1),6-(6,6),7-(7,47)]
  1073  4.87686889512  4.87686889512  4.87686889512    6[6-(6,6),6-(6,7),6-(6,7)]
  1074  3.99609411167  3.99609411167  3.99609411167    6[6-(1,1,1),6-(6,6),7-(7,47)]
  1075  3.41912834429  3.41912834429  3.41912834429    6[1-(0),1-(0),1-(0),6-(6,7)]
  1076 -33.1107066969 -33.1107066969 -33.1107066969    6[1-(0),1-(0),1-(0),6-(6,7)]
  1077   3.9934391213   3.9934391213   3.9934391213    6[6-(1,1,1),6-(6,6),7-(7,47)]
  1078  4.02890241561  4.02890241561  4.02890241561    6[6-(6,6),6-(6,7),6-(6,7)]
  1079  2.78246954711  2.78246954711  2.78246954711    6[6-(1,1,1),6-(6,6),7-(7,47)]
  1080  2.22139211482  2.22139211482  2.22139211482    6[1-(0),1-(0),1-(0),6-(6,7)]
  1081  20.2696886718  20.2696886718  20.2696886718    6[1-(0),1-(0),1-(0),6-(6,7)]
  1082  21.2454378163  21.2454378163  21.2454378163    6[6-(1,1,1),6-(6,6),7-(7,47)]
  1083  21.2032796221  21.2032796221  21.2032796221    6[6-(6,6),6-(6,7),6-(6,7)]
  1084  22.3800732616  22.3800732616  22.3800732616    6[6-(1,1,1),6-(6,6),7-(7,47)]
  1085  22.8789857216  22.8789857216  22.8789857216    6[1-(0),1-(0),1-(0),6-(6,7)]
  1086  27.0467827624  27.0467827624  27.0467827624    6[1-(0),1-(0),1-(0),6-(6,7)]
  1087 -18.5603018089 -18.5603018089 -18.5603018089    6[6-(1,1,1),6-(6,6),7-(7,47)]
  1088 -17.6527580027 -17.6527580027 -17.6527580027    6[6-(6,6),6-(6,7),6-(6,7)]
  1089 -17.8074470242 -17.8074470242 -17.8074470242    6[6-(1,1,1),6-(6,6),7-(7,47)]
  1090 -17.1598135775 -17.1598135775 -17.1598135775    6[1-(0),1-(0),1-(0),6-(6,7)]
  1091 -20.2536178999 -20.2536178999 -20.2536178999    6[1-(0),1-(0),1-(0),6-(6,7)]
  1092 -21.3362612607 -21.3362612607 -21.3362612607    6[6-(1,1,1),6-(6,6),7-(7,47)]
  1093 -22.4827549696 -22.4827549696 -22.4827549696    6[6-(6,6),6-(6,7),6-(6,7)]
  1094 -23.0866151702 -23.0866151702 -23.0866151702    6[6-(1,1,1),6-(6,6),7-(7,47)]
  1095 -24.3849414427 -24.3849414427 -24.3849414427    6[1-(0),1-(0),1-(0),6-(6,7)]
  1096  10.9501676609  10.9501676609  10.9501676609    6[1-(0),1-(0),1-(0),6-(6,7)]
  1097  14.9414103134  14.9414103134  14.9414103134    6[6-(1,1,1),6-(6,6),7-(7,47)]
  1098  15.1772509346  15.1772509346  15.1772509346    6[6-(6,6),6-(6,7),6-(6,7)]
  1099  15.2077234066  15.2077234066  15.2077234066    6[6-(1,1,1),6-(6,6),7-(7,47)]
  1100  15.4210344371  15.4210344371  15.4210344371    6[1-(0),1-(0),1-(0),6-(6,7)]
  1101  13.6532793722  13.6532793722  13.6532793722    6[1-(0),1-(0),1-(0),6-(6,7)]
  1102  12.9992017284  12.9992017284  12.9992017284    6[6-(1,1,1),6-(6,6),7-(7,47)]
  1103  12.0310058745  12.0310058745  12.0310058745    6[6-(6,6),6-(6,7),6-(6,7)]
  1104  11.9177549479  11.9177549479  11.9177549479    6[6-(1,1,1),6-(6,6),7-(7,47)]
  1105  10.9806938575  10.9806938575  10.9806938575    6[1-(0),1-(0),1-(0),6-(6,7)]
  1106  10.5978486017  10.5978486017  10.5978486017    6[1-(0),1-(0),1-(0),6-(6,7)]
  1107  11.4725042577  11.4725042577  11.4725042577    6[6-(1,1,1),6-(6,6),7-(7,47)]
  1108   11.406750452   11.406750452   11.406750452    6[6-(6,6),6-(6,7),6-(6,7)]
  1109  12.4787573147  12.4787573147  12.4787573147    6[6-(1,1,1),6-(6,6),7-(7,47)]
  1110  12.9941513208  12.9941513208  12.9941513208    6[1-(0),1-(0),1-(0),6-(6,7)]
  1111  8.88919459608  8.88919459608  8.88919459608    6[1-(0),1-(0),1-(0),6-(6,7)]
  1112  9.95152004922  9.95152004922  9.95152004922    6[6-(1,1,1),6-(6,6),7-(7,47)]
  1113  11.3062831955  11.3062831955  11.3062831955    6[6-(6,6),6-(6,7),6-(6,7)]
  1114  11.8143212756  11.8143212756  11.8143212756    6[6-(1,1,1),6-(6,6),7-(7,47)]
  1115  13.2219111029  13.2219111029  13.2219111029    6[1-(0),1-(0),1-(0),6-(6,7)]
  1116  13.4486988545  13.4486988545  13.4486988545    6[1-(0),1-(0),1-(0),6-(6,7)]
  1117  12.0683914998  12.0683914998  12.0683914998    6[6-(1,1,1),6-(6,6),7-(7,47)]
  1118  11.7038058692  11.7038058692  11.7038058692    6[6-(6,6),6-(6,7),6-(6,7)]
  1119   10.311193466   10.311193466   10.311193466    6[6-(1,1,1),6-(6,6),7-(7,47)]
  1120   9.3237289305   9.3237289305   9.3237289305    6[1-(0),1-(0),1-(0),6-(6,7)]
  1121  4.88288259574  4.88288259574  4.88288259574    6[1-(0),1-(0),1-(0),6-(6,7)]
  1122  5.08899220873  5.08899220873  5.08899220873    6[6-(1,1,1),6-(6,6),7-(7,47)]
  1123  4.21360537047  4.21360537047  4.21360537047    6[6-(6,6),6-(6,7),6-(6,7)]
  1124  5.03467832483  5.03467832483  5.03467832483    6[6-(1,1,1),6-(6,6),7-(7,47)]
  1125  4.69681709188  4.69681709188  4.69681709188    6[1-(0),1-(0),1-(0),6-(6,7)]
  1126  13.8588809592  13.8588809592  13.8588809592    6[1-(0),1-(0),1-(0),6-(6,7)]
  1127  13.5415802573  13.5415802573  13.5415802573    6[6-(1,1,1),6-(6,6),7-(7,47)]
  1128   12.583635835   12.583635835   12.583635835    6[6-(6,6),6-(6,7),6-(6,7)]
  1129  12.7925813259  12.7925813259  12.7925813259    6[6-(1,1,1),6-(6,6),7-(7,47)]
  1130  12.0270099968  12.0270099968  12.0270099968    6[1-(0),1-(0),1-(0),6-(6,7)]
  1131  14.0952799489  14.0952799489  14.0952799489    6[1-(0),1-(0),1-(0),6-(6,7)]
  1132  15.3807971541  15.3807971541  15.3807971541    6[6-(1,1,1),6-(6,6),7-(7,47)]
  1133  16.4811456807  16.4811456807  16.4811456807    6[6-(6,6),6-(6,7),6-(6,7)]
  1134  17.3245622501  17.3245622501  17.3245622501    6[6-(1,1,1),6-(6,6),7-(7,47)]
  1135   18.695889989   18.695889989   18.695889989    6[1-(0),1-(0),1-(0),6-(6,7)]
  1136  20.6912056575  20.6912056575  20.6912056575    6[1-(0),1-(0),1-(0),6-(6,7)]
  1137  19.8015351277  19.8015351277  19.8015351277    6[6-(1,1,1),6-(6,6),7-(7,47)]
  1138  19.9621561941  19.9621561941  19.9621561941    6[6-(6,6),6-(6,7),6-(6,7)]
  1139  18.7610172372  18.7610172372  18.7610172372    6[6-(1,1,1),6-(6,6),7-(7,47)]
  1140   18.330915514   18.330915514   18.330915514    6[1-(0),1-(0),1-(0),6-(6,7)]
  1141 -21.2293201691 -21.2293201691 -21.2293201691    6[1-(0),1-(0),1-(0),6-(6,7)]
  1142 -21.2894046524 -21.2894046524 -21.2894046524    6[6-(1,1,1),6-(6,6),7-(7,47)]
  1143  16.6774353818  16.6774353818  16.6774353818    6[6-(6,6),6-(6,7),6-(6,7)]
  1144  16.7014359571  16.7014359571  16.7014359571    6[6-(1,1,1),6-(6,6),7-(7,47)]
  1145  16.6207313054  16.6207313054  16.6207313054    6[1-(0),1-(0),1-(0),6-(6,7)]
  1146  18.2128183392  18.2128183392  18.2128183392    6[1-(0),1-(0),1-(0),6-(6,7)]
  1147 -19.3474396753 -19.3474396753 -19.3474396753    6[6-(1,1,1),6-(6,6),7-(7,47)]
  1148  -18.373775004  -18.373775004  -18.373775004    6[6-(6,6),6-(6,7),6-(6,7)]
  1149 -18.2663427654 -18.2663427654 -18.2663427654    6[6-(1,1,1),6-(6,6),7-(7,47)]
  1150 -17.3948304985 -17.3948304985 -17.3948304985    6[1-(0),1-(0),1-(0),6-(6,7)]
  1151 -17.0628388704 -17.0628388704 -17.0628388704    6[1-(0),1-(0),1-(0),6-(6,7)]
  1152 -17.9386782332 -17.9386782332 -17.9386782332    6[6-(1,1,1),6-(6,6),7-(7,47)]
  1153 -17.9376767432 -17.9376767432 -17.9376767432    6[6-(6,6),6-(6,7),6-(6,7)]
  1154 -19.0294628142 -19.0294628142 -19.0294628142    6[6-(1,1,1),6-(6,6),7-(7,47)]
  1155 -19.4401533923 -19.4401533923 -19.4401533923    6[1-(0),1-(0),1-(0),6-(6,7)]
  1156 -4.06320420683 -4.06320420683 -4.06320420683    6[1-(0),1-(0),1-(0),6-(6,7)]
  1157 -2.82328553606 -2.82328553606 -2.82328553606    6[6-(1,1,1),6-(6,6),7-(7,47)]
  1158 -1.78259996565 -1.78259996565 -1.78259996565    6[6-(6,6),6-(6,7),6-(6,7)]
  1159-0.904360223795-0.904360223795-0.904360223795    6[6-(1,1,1),6-(6,6),7-(7,47)]
  1160 0.384107295713 0.384107295713 0.384107295713    6[1-(0),1-(0),1-(0),6-(6,7)]
  1161   2.8154868132   2.8154868132   2.8154868132    6[1-(0),1-(0),1-(0),6-(6,7)]
  1162  2.17367244854  2.17367244854  2.17367244854    6[6-(1,1,1),6-(6,6),7-(7,47)]
  1163  2.79682393368  2.79682393368  2.79682393368    6[6-(6,6),6-(6,7),6-(6,7)]
  1164  1.71347961702  1.71347961702  1.71347961702    6[6-(1,1,1),6-(6,6),7-(7,47)]
  1165  1.70096657764  1.70096657764  1.70096657764    6[1-(0),1-(0),1-(0),6-(6,7)]
  1166 -3.28331891051 -3.28331891051 -3.28331891051    6[1-(0),1-(0),1-(0),6-(6,7)]
  1167 -3.84516143683 -3.84516143683 -3.84516143683    6[6-(1,1,1),6-(6,6),7-(7,47)]
  1168 -4.99298687306 -4.99298687306 -4.99298687306    6[6-(6,6),6-(6,7),6-(6,7)]
  1169 -5.02375619999 -5.02375619999 -5.02375619999    6[6-(1,1,1),6-(6,6),7-(7,47)]
  1170 -5.99424822061 -5.99424822061 -5.99424822061    6[1-(0),1-(0),1-(0),6-(6,7)]
  1171 -24.2069336235 -24.2069336235 -24.2069336235    6[1-(0),1-(0),1-(0),6-(6,7)]
  1172 -25.0075962455 -25.0075962455 -25.0075962455    6[6-(1,1,1),6-(6,6),7-(7,47)]
  1173 -25.8154928565 -25.8154928565 -25.8154928565    6[6-(6,6),6-(6,7),6-(6,7)]
  1174  -26.258314423  -26.258314423  -26.258314423    6[6-(1,1,1),6-(6,6),7-(7,47)]
  1175 -27.1694977939 -27.1694977939 -27.1694977939    6[1-(0),1-(0),1-(0),6-(6,7)]
  1176 -28.7016066651 -28.7016066651 -28.7016066651    6[1-(0),1-(0),1-(0),6-(6,7)]
  1177 -27.5188330491 -27.5188330491 -27.5188330491    6[6-(1,1,1),6-(6,6),7-(7,47)]
  1178 -26.2279437227 -26.2279437227 -26.2279437227    6[6-(6,6),6-(6,7),6-(6,7)]
  1179 -25.4425738585 -25.4425738585 -25.4425738585    6[6-(1,1,1),6-(6,6),7-(7,47)]
  1180 -23.9584637409 -23.9584637409 -23.9584637409    6[1-(0),1-(0),1-(0),6-(6,7)]
  1181 -23.5061140359 -23.5061140359 -23.5061140359    6[1-(0),1-(0),1-(0),6-(6,7)]
  1182 -23.4579389027 -23.4579389027 -23.4579389027    6[6-(1,1,1),6-(6,6),7-(7,47)]
  1183  -23.027475522  -23.027475522  -23.027475522    6[6-(6,6),6-(6,7),6-(6,7)]
  1184 -23.2339937778 -23.2339937778 -23.2339937778    6[6-(1,1,1),6-(6,6),7-(7,47)]
  1185  -22.895028294  -22.895028294  -22.895028294    6[1-(0),1-(0),1-(0),6-(6,7)]
  1186  14.2608145579  14.2608145579  14.2608145579    6[1-(0),1-(0),1-(0),6-(6,7)]
  1187  14.5243798112  14.5243798112  14.5243798112    6[6-(1,1,1),6-(6,6),7-(7,47)]
  1188  15.4119608698  15.4119608698  15.4119608698    6[6-(6,6),6-(6,7),6-(6,7)]
  1189  15.2730370076  15.2730370076  15.2730370076    6[6-(1,1,1),6-(6,6),7-(7,47)]
  1190  15.9284612037  15.9284612037  15.9284612037    6[1-(0),1-(0),1-(0),6-(6,7)]
  1191  13.7642001883  13.7642001883  13.7642001883    6[1-(0),1-(0),1-(0),6-(6,7)]
  1192  12.5479247919  12.5479247919  12.5479247919    6[6-(1,1,1),6-(6,6),7-(7,47)]
  1193  11.5065076042  11.5065076042  11.5065076042    6[6-(6,6),6-(6,7),6-(6,7)]
  1194  10.6388493255  10.6388493255  10.6388493255    6[6-(1,1,1),6-(6,6),7-(7,47)]
  1195  9.30232362802  9.30232362802  9.30232362802    6[1-(0),1-(0),1-(0),6-(6,7)]
  1196  18.6389080089  18.6389080089  18.6389080089    6[1-(0),1-(0),1-(0),6-(6,7)]
  1197  17.6266036896  17.6266036896  17.6266036896    6[6-(1,1,1),6-(6,6),7-(7,47)]
  1198  16.2662757727  16.2662757727  16.2662757727    6[6-(6,6),6-(6,7),6-(6,7)]
  1199  15.8526274163  15.8526274163  15.8526274163    6[6-(1,1,1),6-(6,6),7-(7,47)]
  1200  14.4979767369  14.4979767369  14.4979767369    6[1-(0),1-(0),1-(0),6-(6,7)]
  1201 -14.4109922191 -14.4109922191 -14.4109922191    6[1-(0),1-(0),1-(0),6-(6,7)]
  1202 -15.4947438309 -15.4947438309 -15.4947438309    6[6-(1,1,1),6-(6,6),7-(7,47)]
  1203  -16.884025666  -16.884025666  -16.884025666    6[6-(6,6),6-(6,7),6-(6,7)]
  1204 -17.3473619207 -17.3473619207 -17.3473619207    6[6-(1,1,1),6-(6,6),7-(7,47)]
  1205  -18.711266518  -18.711266518  -18.711266518    6[1-(0),1-(0),1-(0),6-(6,7)]
  1206 -18.8055700364 -18.8055700364 -18.8055700364    6[1-(0),1-(0),1-(0),6-(6,7)]
  1207 -17.4480474021 -17.4480474021 -17.4480474021    6[6-(1,1,1),6-(6,6),7-(7,47)]
  1208 -17.0875718067 -17.0875718067 -17.0875718067    6[6-(6,6),6-(6,7),6-(6,7)]
  1209 -15.6734543234 -15.6734543234 -15.6734543234    6[6-(1,1,1),6-(6,6),7-(7,47)]
  1210 -14.6569482395 -14.6569482395 -14.6569482395    6[1-(0),1-(0),1-(0),6-(6,7)]
  1211 -7.00454280285 -7.00454280285 -7.00454280285    6[1-(0),1-(0),1-(0),6-(6,7)]
  1212 -6.70524974219 -6.70524974219 -6.70524974219    6[6-(1,1,1),6-(6,6),7-(7,47)]
  1213 -5.84995708686 -5.84995708686 -5.84995708686    6[6-(6,6),6-(6,7),6-(6,7)]
  1214 -5.91772078602 -5.91772078602 -5.91772078602    6[6-(1,1,1),6-(6,6),7-(7,47)]
  1215  -5.2005829788  -5.2005829788  -5.2005829788    6[1-(0),1-(0),1-(0),6-(6,7)]
  1216  9.42917610073  9.42917610073  9.42917610073    6[1-(0),1-(0),1-(0),6-(6,7)]
  1217  9.68925244715  9.68925244715  9.68925244715    6[6-(1,1,1),6-(6,6),7-(7,47)]
  1218  10.5039607258  10.5039607258  10.5039607258    6[6-(6,6),6-(6,7),6-(6,7)]
  1219 -35.6685868742 -35.6685868742 -35.6685868742    6[6-(1,1,1),6-(6,6),7-(7,47)]
  1220  3.02064196958  3.02064196958  3.02064196958    6[1-(0),1-(0),1-(0),6-(6,7)]
  1221 0.741981263211 0.741981263211 0.741981263211    6[1-(0),1-(0),1-(0),6-(6,7)]
  1222-0.383684496152-0.383684496152-0.383684496152    6[6-(1,1,1),6-(6,6),7-(7,47)]
  1223 -1.48814326742 -1.48814326742 -1.48814326742    6[6-(6,6),6-(6,7),6-(6,7)]
  1224 -2.23604835996 -2.23604835996 -2.23604835996    6[6-(1,1,1),6-(6,6),7-(7,47)]
  1225 -3.53122314084 -3.53122314084 -3.53122314084    6[1-(0),1-(0),1-(0),6-(6,7)]
  1226  21.6757955346  21.6757955346  21.6757955346    6[1-(0),1-(0),1-(0),6-(6,7)]
  1227 -16.6792446781 -16.6792446781 -16.6792446781    6[6-(1,1,1),6-(6,6),7-(7,47)]
  1228 -17.5626283578 -17.5626283578 -17.5626283578    6[6-(6,6),6-(6,7),6-(6,7)]
  1229 -17.2732564987 -17.2732564987 -17.2732564987    6[6-(1,1,1),6-(6,6),7-(7,47)]
  1230 -17.9001082753 -17.9001082753 -17.9001082753    6[1-(0),1-(0),1-(0),6-(6,7)]
  1231  6.87083764751  6.87083764751  6.87083764751    6[1-(0),1-(0),1-(0),6-(6,7)]
  1232  6.04161009218  6.04161009218  6.04161009218    6[6-(1,1,1),6-(6,6),7-(7,47)]
  1233   5.7753017828   5.7753017828   5.7753017828    6[6-(6,6),6-(6,7),6-(6,7)]
  1234  4.92548263716  4.92548263716  4.92548263716    6[6-(1,1,1),6-(6,6),7-(7,47)]
  1235  4.31706456838  4.31706456838  4.31706456838    6[1-(0),1-(0),1-(0),6-(6,7)]
  1236   2.2807710674   2.2807710674   2.2807710674    6[1-(0),1-(0),1-(0),6-(6,7)]
  1237  2.54775971197  2.54775971197  2.54775971197    6[6-(1,1,1),6-(6,6),7-(7,47)]
  1238   2.3975011721   2.3975011721   2.3975011721    6[6-(6,6),6-(6,7),6-(6,7)]
  1239  2.74652409083  2.74652409083  2.74652409083    6[6-(1,1,1),6-(6,6),7-(7,47)]
  1240  2.84846424791  2.84846424791  2.84846424791    6[1-(0),1-(0),1-(0),6-(6,7)]
  1241  2.20370965165  2.20370965165  2.20370965165    6[1-(0),1-(0),1-(0),6-(6,7)]
  1242  2.53986407382  2.53986407382  2.53986407382    6[6-(1,1,1),6-(6,6),7-(7,47)]
  1243  3.43341524968  3.43341524968  3.43341524968    6[6-(6,6),6-(6,7),6-(6,7)]
  1244  3.26610919135  3.26610919135  3.26610919135    6[6-(1,1,1),6-(6,6),7-(7,47)]
  1245  4.02461908252  4.02461908252  4.02461908252    6[1-(0),1-(0),1-(0),6-(6,7)]
  1246 -27.7183975867 -27.7183975867 -27.7183975867    6[1-(0),1-(0),1-(0),6-(6,7)]
  1247 -28.3720877752 -28.3720877752 -28.3720877752    6[6-(1,1,1),6-(6,6),7-(7,47)]
  1248   -29.34516334   -29.34516334   -29.34516334    6[6-(6,6),6-(6,7),6-(6,7)]
  1249 -29.6085280222 -29.6085280222 -29.6085280222    6[6-(1,1,1),6-(6,6),7-(7,47)]
  1250  15.2699413387  15.2699413387  15.2699413387    6[1-(0),1-(0),1-(0),6-(6,7)]
  1251  16.6336052839  16.6336052839  16.6336052839    6[1-(0),1-(0),1-(0),6-(6,7)]
  1252  17.8768539495  17.8768539495  17.8768539495    6[6-(1,1,1),6-(6,6),7-(7,47)]
  1253  18.8311688108  18.8311688108  18.8311688108    6[6-(6,6),6-(6,7),6-(6,7)]
  1254 -26.1319373289 -26.1319373289 -26.1319373289    6[6-(1,1,1),6-(6,6),7-(7,47)]
  1255 -24.8694440772 -24.8694440772 -24.8694440772    6[1-(0),1-(0),1-(0),6-(6,7)]
  1256 -22.2132006898 -22.2132006898 -22.2132006898    6[1-(0),1-(0),1-(0),6-(6,7)]
  1257 -23.0091973874 -23.0091973874 -23.0091973874    6[6-(1,1,1),6-(6,6),7-(7,47)]
  1258 -22.5964187651 -22.5964187651 -22.5964187651    6[6-(6,6),6-(6,7),6-(6,7)]
  1259 -23.7995238919 -23.7995238919 -23.7995238919    6[6-(1,1,1),6-(6,6),7-(7,47)]
  1260 -24.0480943723 -24.0480943723 -24.0480943723    6[1-(0),1-(0),1-(0),6-(6,7)]
  1261  21.0707155661  21.0707155661  21.0707155661    6[1-(0),1-(0),1-(0),6-(6,7)]
  1262  19.8495298636  19.8495298636  19.8495298636    6[6-(1,1,1),6-(6,6),7-(7,47)]
  1263  18.8788075143  18.8788075143  18.8788075143    6[6-(6,6),6-(6,7),6-(6,7)]
  1264  17.9512549894  17.9512549894  17.9512549894    6[6-(1,1,1),6-(6,6),7-(7,47)]
  1265  16.6639670984  16.6639670984  16.6639670984    6[1-(0),1-(0),1-(0),6-(6,7)]
  1266   14.388961763   14.388961763   14.388961763    6[1-(0),1-(0),1-(0),6-(6,7)]
  1267  15.2417913965  15.2417913965  15.2417913965    6[6-(1,1,1),6-(6,6),7-(7,47)]
  1268  14.9107850615  14.9107850615  14.9107850615    6[6-(6,6),6-(6,7),6-(6,7)]
  1269  16.0535395967  16.0535395967  16.0535395967    6[6-(1,1,1),6-(6,6),7-(7,47)]
  1270  16.3253618439  16.3253618439  16.3253618439    6[1-(0),1-(0),1-(0),6-(6,7)]
  1271   20.665956565   20.665956565   20.665956565    6[1-(0),1-(0),1-(0),6-(6,7)]
  1272  21.2078782232  21.2078782232  21.2078782232    6[6-(1,1,1),6-(6,6),7-(7,47)]
  1273  22.3809352375  22.3809352375  22.3809352375    6[6-(6,6),6-(6,7),6-(6,7)]
  1274  22.2508272512  22.2508272512  22.2508272512    6[6-(1,1,1),6-(6,6),7-(7,47)]
  1275   23.174774841   23.174774841   23.174774841    6[1-(0),1-(0),1-(0),6-(6,7)]
  1276  13.3047803479  13.3047803479  13.3047803479    6[1-(0),1-(0),1-(0),6-(6,7)]
  1277  12.9203197541  12.9203197541  12.9203197541    6[6-(1,1,1),6-(6,6),7-(7,47)]
  1278   13.633033306   13.633033306   13.633033306    6[6-(6,6),6-(6,7),6-(6,7)]
  1279  12.7254111845  12.7254111845  12.7254111845    6[6-(1,1,1),6-(6,6),7-(7,47)]
  1280  12.9588777948  12.9588777948  12.9588777948    6[1-(0),1-(0),1-(0),6-(6,7)]
  1281  8.96577686031  8.96577686031  8.96577686031    6[1-(0),1-(0),1-(0),6-(6,7)]
  1282  7.80827325411  7.80827325411  7.80827325411    6[6-(1,1,1),6-(6,6),7-(7,47)]
  1283  6.44881286445  6.44881286445  6.44881286445    6[6-(6,6),6-(6,7),6-(6,7)]
  1284  5.91540513119  5.91540513119  5.91540513119    6[6-(1,1,1),6-(6,6),7-(7,47)]
  1285  4.44074111353  4.44074111353  4.44074111353    6[1-(0),1-(0),1-(0),6-(6,7)]
  1286  4.57230198738  4.57230198738  4.57230198738    6[1-(0),1-(0),1-(0),6-(6,7)]
  1287   5.9493495929   5.9493495929   5.9493495929    6[6-(1,1,1),6-(6,6),7-(7,47)]
  1288  6.52133647254  6.52133647254  6.52133647254    6[6-(6,6),6-(6,7),6-(6,7)]
  1289  7.86899701867  7.86899701867  7.86899701867    6[6-(1,1,1),6-(6,6),7-(7,47)]
  1290  8.98697904491  8.98697904491  8.98697904491    6[1-(0),1-(0),1-(0),6-(6,7)]
  1291  4.28983622885  4.28983622885  4.28983622885    6[1-(0),1-(0),1-(0),6-(6,7)]
  1292  4.83421312281  4.83421312281  4.83421312281    6[6-(1,1,1),6-(6,6),7-(7,47)]
  1293  5.76360375515  5.76360375515  5.76360375515    6[6-(6,6),6-(6,7),6-(6,7)]
  1294  5.87995543895  5.87995543895  5.87995543895    6[6-(1,1,1),6-(6,6),7-(7,47)]
  1295  6.66396371893  6.66396371893  6.66396371893    6[1-(0),1-(0),1-(0),6-(6,7)]
  1296   5.0070987193   5.0070987193   5.0070987193    6[1-(0),1-(0),1-(0),6-(6,7)]
  1297   3.7790893435   3.7790893435   3.7790893435    6[6-(1,1,1),6-(6,6),7-(7,47)]
  1298  2.69591906345  2.69591906345  2.69591906345    6[6-(6,6),6-(6,7),6-(6,7)]
  1299  1.88826786174  1.88826786174  1.88826786174    6[6-(1,1,1),6-(6,6),7-(7,47)]
  1300 0.560225169451 0.560225169451 0.560225169451    6[1-(0),1-(0),1-(0),6-(6,7)]
  1301 -1.76908706944 -1.76908706944 -1.76908706944    6[1-(0),1-(0),1-(0),6-(6,7)]
  1302-0.831554405897-0.831554405897-0.831554405897    6[6-(1,1,1),6-(6,6),7-(7,47)]
  1303 -1.08241376385 -1.08241376385 -1.08241376385    6[6-(6,6),6-(6,7),6-(6,7)]
  1304 0.226841192159 0.226841192159 0.226841192159    6[6-(1,1,1),6-(6,6),7-(7,47)]
  1305 -37.5739032583 -37.5739032583 -37.5739032583    6[1-(0),1-(0),1-(0),6-(6,7)]
  1306 -11.4989767948 -11.4989767948 -11.4989767948    6[1-(0),1-(0),1-(0),6-(6,7)]
  1307  26.0647952499  26.0647952499  26.0647952499    6[6-(1,1,1),6-(6,6),7-(7,47)]
  1308  25.1829699288  25.1829699288  25.1829699288    6[6-(6,6),6-(6,7),6-(6,7)]
  1309  25.0034068176  25.0034068176  25.0034068176    6[6-(1,1,1),6-(6,6),7-(7,47)]
  1310  24.1930623787  24.1930623787  24.1930623787    6[1-(0),1-(0),1-(0),6-(6,7)]
  1311  23.3502853547  23.3502853547  23.3502853547    6[1-(0),1-(0),1-(0),6-(6,7)]
  1312  23.9257794211  23.9257794211  23.9257794211    6[6-(1,1,1),6-(6,6),7-(7,47)]
  1313  23.4491495252  23.4491495252  23.4491495252    6[6-(6,6),6-(6,7),6-(6,7)]
  1314  24.3227366194  24.3227366194  24.3227366194    6[6-(1,1,1),6-(6,6),7-(7,47)]
  1315  24.3429613214  24.3429613214  24.3429613214    6[1-(0),1-(0),1-(0),6-(6,7)]
  1316  27.8882505702  27.8882505702  27.8882505702    6[1-(0),1-(0),1-(0),6-(6,7)]
  1317 -10.0636391056 -10.0636391056 -10.0636391056    6[6-(1,1,1),6-(6,6),7-(7,47)]
  1318 -9.57438965451 -9.57438965451 -9.57438965451    6[6-(6,6),6-(6,7),6-(6,7)]
  1319 -9.66392226398 -9.66392226398 -9.66392226398    6[6-(1,1,1),6-(6,6),7-(7,47)]
  1320 -9.29956692293 -9.29956692293 -9.29956692293    6[1-(0),1-(0),1-(0),6-(6,7)]
  1321  4.47125593308  4.47125593308  4.47125593308    6[1-(0),1-(0),1-(0),6-(6,7)]
  1322  5.84412391934  5.84412391934  5.84412391934    6[6-(1,1,1),6-(6,6),7-(7,47)]
  1323  6.72451015867  6.72451015867  6.72451015867    6[6-(6,6),6-(6,7),6-(6,7)]
  1324     7.80123039     7.80123039     7.80123039    6[6-(1,1,1),6-(6,6),7-(7,47)]
  1325  9.09799689042  9.09799689042  9.09799689042    6[1-(0),1-(0),1-(0),6-(6,7)]
  1326  8.56492252005  8.56492252005  8.56492252005    6[1-(0),1-(0),1-(0),6-(6,7)]
  1327  7.47006185755  7.47006185755  7.47006185755    6[6-(1,1,1),6-(6,6),7-(7,47)]
  1328  6.63107595896  6.63107595896  6.63107595896    6[6-(6,6),6-(6,7),6-(6,7)]
  1329  5.70381150311  5.70381150311  5.70381150311    6[6-(1,1,1),6-(6,6),7-(7,47)]
  1330  4.52662555661  4.52662555661  4.52662555661    6[1-(0),1-(0),1-(0),6-(6,7)]
  1331  6.02841115187  6.02841115187  6.02841115187    6[1-(0),1-(0),1-(0),6-(6,7)]
  1332   5.4805202828   5.4805202828   5.4805202828    6[6-(1,1,1),6-(6,6),7-(7,47)]
  1333  4.37297292678  4.37297292678  4.37297292678    6[6-(6,6),6-(6,7),6-(6,7)]
  1334  4.38053028772  4.38053028772  4.38053028772    6[6-(1,1,1),6-(6,6),7-(7,47)]
  1335   3.3737348236   3.3737348236   3.3737348236    6[1-(0),1-(0),1-(0),6-(6,7)]
  1336   -33.93634128   -33.93634128   -33.93634128    6[1-(0),1-(0),1-(0),6-(6,7)]
  1337 -33.7063601276 -33.7063601276 -33.7063601276    6[6-(1,1,1),6-(6,6),7-(7,47)]
  1338 -33.8597909076 -33.8597909076 -33.8597909076    6[6-(6,6),6-(6,7),6-(6,7)]
  1339 -33.5033981604 -33.5033981604 -33.5033981604    6[6-(1,1,1),6-(6,6),7-(7,47)]
  1340 -33.4524340632 -33.4524340632 -33.4524340632    6[1-(0),1-(0),1-(0),6-(6,7)]
  1341 -31.3267313608 -31.3267313608 -31.3267313608    6[1-(0),1-(0),1-(0),6-(6,7)]
  1342  -30.796793935  -30.796793935  -30.796793935    6[6-(1,1,1),6-(6,6),7-(7,47)]
  1343 -29.9450836469 -29.9450836469 -29.9450836469    6[6-(6,6),6-(6,7),6-(6,7)]
  1344 -29.7591363412 -29.7591363412 -29.7591363412    6[6-(1,1,1),6-(6,6),7-(7,47)]
  1345  16.9359932732  16.9359932732  16.9359932732    6[1-(0),1-(0),1-(0),6-(6,7)]
  1346  1.79561162716  1.79561162716  1.79561162716    6[1-(0),1-(0),1-(0),6-(6,7)]
  1347  2.89891356501  2.89891356501  2.89891356501    6[6-(1,1,1),6-(6,6),7-(7,47)]
  1348 -34.2143900747 -34.2143900747 -34.2143900747    6[6-(6,6),6-(6,7),6-(6,7)]
  1349   4.6173658677   4.6173658677   4.6173658677    6[6-(1,1,1),6-(6,6),7-(7,47)]
  1350 -32.2887731221 -32.2887731221 -32.2887731221    6[1-(0),1-(0),1-(0),6-(6,7)]
  1351-0.094691007757-0.094691007757-0.094691007757    6[1-(0),1-(0),1-(0),6-(6,7)]
  1352  1.06309256492  1.06309256492  1.06309256492    6[6-(1,1,1),6-(6,6),7-(7,47)]
  1353  2.10843424854  2.10843424854  2.10843424854    6[6-(6,6),6-(6,7),6-(6,7)]
  1354  2.85401735398  2.85401735398  2.85401735398    6[6-(1,1,1),6-(6,6),7-(7,47)]
  1355  4.05906170192  4.05906170192  4.05906170192    6[1-(0),1-(0),1-(0),6-(6,7)]
  1356  5.84530399258  5.84530399258  5.84530399258    6[1-(0),1-(0),1-(0),6-(6,7)]
  1357  5.03685173474  5.03685173474  5.03685173474    6[6-(1,1,1),6-(6,6),7-(7,47)]
  1358  5.38893376263  5.38893376263  5.38893376263    6[6-(6,6),6-(6,7),6-(6,7)]
  1359  42.3713312101  42.3713312101  42.3713312101    6[6-(1,1,1),6-(6,6),7-(7,47)]
  1360 -3.75392092296 -3.75392092296 -3.75392092296    6[1-(0),1-(0),1-(0),6-(6,7)]
  1361 -7.14486161234 -7.14486161234 -7.14486161234    6[1-(0),1-(0),1-(0),6-(6,7)]
  1362 -8.18293194912 -8.18293194912 -8.18293194912    6[6-(1,1,1),6-(6,6),7-(7,47)]
  1363 -9.21405051151 -9.21405051151 -9.21405051151    6[6-(6,6),6-(6,7),6-(6,7)]
  1364 -9.92824939897 -9.92824939897 -9.92824939897    6[6-(1,1,1),6-(6,6),7-(7,47)]
  1365  -11.142018277  -11.142018277  -11.142018277    6[1-(0),1-(0),1-(0),6-(6,7)]
  1366 -21.1571184627 -21.1571184627 -21.1571184627    6[1-(0),1-(0),1-(0),6-(6,7)]
  1367 -20.7123488483 -20.7123488483 -20.7123488483    6[6-(1,1,1),6-(6,6),7-(7,47)]
  1368 -21.3080459094 -21.3080459094 -21.3080459094    6[6-(6,6),6-(6,7),6-(6,7)]
  1369 -20.3136493218 -20.3136493218 -20.3136493218    6[6-(1,1,1),6-(6,6),7-(7,47)]
  1370 -20.3996906775 -20.3996906775 -20.3996906775    6[1-(0),1-(0),1-(0),6-(6,7)]
  1371  21.9735930619  21.9735930619  21.9735930619    6[1-(0),1-(0),1-(0),6-(6,7)]
  1372  22.9635335597  22.9635335597  22.9635335597    6[6-(1,1,1),6-(6,6),7-(7,47)]
  1373  24.3440698517  24.3440698517  24.3440698517    6[6-(6,6),6-(6,7),6-(6,7)]
  1374  24.7295268025  24.7295268025  24.7295268025    6[6-(1,1,1),6-(6,6),7-(7,47)]
  1375  26.0956488792  26.0956488792  26.0956488792    6[1-(0),1-(0),1-(0),6-(6,7)]
  1376  2.49265602253  2.49265602253  2.49265602253    6[1-(0),1-(0),1-(0),6-(6,7)]
  1377  2.30003271771  2.30003271771  2.30003271771    6[6-(1,1,1),6-(6,6),7-(7,47)]
  1378  2.44926611883  2.44926611883  2.44926611883    6[6-(6,6),6-(6,7),6-(6,7)]
  1379  2.10899728668  2.10899728668  2.10899728668    6[6-(1,1,1),6-(6,6),7-(7,47)]
  1380  2.05722275535  2.05722275535  2.05722275535    6[1-(0),1-(0),1-(0),6-(6,7)]
  1381  4.43325313426  4.43325313426  4.43325313426    6[1-(0),1-(0),1-(0),6-(6,7)]
  1382  3.41932738464  3.41932738464  3.41932738464    6[6-(1,1,1),6-(6,6),7-(7,47)]
  1383  2.06163436194  2.06163436194  2.06163436194    6[6-(6,6),6-(6,7),6-(6,7)]
  1384  1.66599637946  1.66599637946  1.66599637946    6[6-(1,1,1),6-(6,6),7-(7,47)]
  1385 0.301163501956 0.301163501956 0.301163501956    6[1-(0),1-(0),1-(0),6-(6,7)]
  1386  38.7359733998  38.7359733998  38.7359733998    6[1-(0),1-(0),1-(0),6-(6,7)]
  1387  40.1447181071  40.1447181071  40.1447181071    6[6-(1,1,1),6-(6,6),7-(7,47)]
  1388 -5.16602064044 -5.16602064044 -5.16602064044    6[6-(6,6),6-(6,7),6-(6,7)]
  1389 -3.81796055377 -3.81796055377 -3.81796055377    6[6-(1,1,1),6-(6,6),7-(7,47)]
  1390 -2.75896093018 -2.75896093018 -2.75896093018    6[1-(0),1-(0),1-(0),6-(6,7)]
  1391 0.972575355573 0.972575355573 0.972575355573    6[1-(0),1-(0),1-(0),6-(6,7)]
  1392 0.637110459326 0.637110459326 0.637110459326    6[6-(1,1,1),6-(6,6),7-(7,47)]
  1393  1.18645845805  1.18645845805  1.18645845805    6[6-(6,6),6-(6,7),6-(6,7)]
  1394 0.439879704235 0.439879704235 0.439879704235    6[6-(1,1,1),6-(6,6),7-(7,47)]
  1395 0.551956908873 0.551956908873 0.551956908873    6[1-(0),1-(0),1-(0),6-(6,7)]
  1396 -21.2006725413 -21.2006725413 -21.2006725413    6[1-(0),1-(0),1-(0),6-(6,7)]
  1397 -20.3935876972 -20.3935876972 -20.3935876972    6[6-(1,1,1),6-(6,6),7-(7,47)]
  1398 -20.8965300224 -20.8965300224 -20.8965300224    6[6-(6,6),6-(6,7),6-(6,7)]
  1399 -19.7662811398 -19.7662811398 -19.7662811398    6[6-(1,1,1),6-(6,6),7-(7,47)]
  1400 -19.6033430976 -19.6033430976 -19.6033430976    6[1-(0),1-(0),1-(0),6-(6,7)]
  1401  -15.754676672  -15.754676672  -15.754676672    6[1-(0),1-(0),1-(0),6-(6,7)]
  1402 -15.0655129898 -15.0655129898 -15.0655129898    6[6-(1,1,1),6-(6,6),7-(7,47)]
  1403 -14.1615671934 -14.1615671934 -14.1615671934    6[6-(6,6),6-(6,7),6-(6,7)]
  1404 -13.8214737235 -13.8214737235 -13.8214737235    6[6-(1,1,1),6-(6,6),7-(7,47)]
  1405 -12.8444165863 -12.8444165863 -12.8444165863    6[1-(0),1-(0),1-(0),6-(6,7)]
  1406 -14.2934536779 -14.2934536779 -14.2934536779    6[1-(0),1-(0),1-(0),6-(6,7)]
  1407 -15.4504489534 -15.4504489534 -15.4504489534    6[6-(1,1,1),6-(6,6),7-(7,47)]
  1408 -16.4060978592 -16.4060978592 -16.4060978592    6[6-(6,6),6-(6,7),6-(6,7)]
  1409 -17.1474664107 -17.1474664107 -17.1474664107    6[6-(1,1,1),6-(6,6),7-(7,47)]
  1410  -18.386679136  -18.386679136  -18.386679136    6[1-(0),1-(0),1-(0),6-(6,7)]
  1411 -14.7596128631 -14.7596128631 -14.7596128631    6[1-(0),1-(0),1-(0),6-(6,7)]
  1412 -14.0247048738 -14.0247048738 -14.0247048738    6[6-(1,1,1),6-(6,6),7-(7,47)]
  1413 -13.7529310911 -13.7529310911 -13.7529310911    6[6-(6,6),6-(6,7),6-(6,7)]
  1414 -13.1189662549 -13.1189662549 -13.1189662549    6[6-(1,1,1),6-(6,6),7-(7,47)]
  1415 -12.5760899655 -12.5760899655 -12.5760899655    6[1-(0),1-(0),1-(0),6-(6,7)]
  1416  35.0778906186  35.0778906186  35.0778906186    6[1-(0),1-(0),1-(0),6-(6,7)]
  1417  35.0072440599  35.0072440599  35.0072440599    6[6-(1,1,1),6-(6,6),7-(7,47)]
  1418  35.3142778909  35.3142778909  35.3142778909    6[6-(6,6),6-(6,7),6-(6,7)]
  1419  35.0718170688  35.0718170688  35.0718170688    6[6-(1,1,1),6-(6,6),7-(7,47)]
  1420  35.2009214681  35.2009214681  35.2009214681    6[1-(0),1-(0),1-(0),6-(6,7)]
  1421  33.0016164676  33.0016164676  33.0016164676    6[1-(0),1-(0),1-(0),6-(6,7)]
  1422  32.6536405019  32.6536405019  32.6536405019    6[6-(1,1,1),6-(6,6),7-(7,47)]
  1423  32.0636946053  32.0636946053  32.0636946053    6[6-(6,6),6-(6,7),6-(6,7)]
  1424 -13.9211818446 -13.9211818446 -13.9211818446    6[6-(1,1,1),6-(6,6),7-(7,47)]
  1425 -14.4605272464 -14.4605272464 -14.4605272464    6[1-(0),1-(0),1-(0),6-(6,7)]
  1426  37.9226911504  37.9226911504  37.9226911504    6[1-(0),1-(0),1-(0),6-(6,7)]
  1427  36.7574708456  36.7574708456  36.7574708456    6[6-(1,1,1),6-(6,6),7-(7,47)]
  1428  35.6903904612  35.6903904612  35.6903904612    6[6-(6,6),6-(6,7),6-(6,7)]
  1429  34.9086958453  34.9086958453  34.9086958453    6[6-(1,1,1),6-(6,6),7-(7,47)]
  1430 -4.52300235907 -4.52300235907 -4.52300235907    6[1-(0),1-(0),1-(0),6-(6,7)]
  1431 -6.36692347169 -6.36692347169 -6.36692347169    6[1-(0),1-(0),1-(0),6-(6,7)]
  1432 -5.55154306593 -5.55154306593 -5.55154306593    6[6-(1,1,1),6-(6,6),7-(7,47)]
  1433 -5.84480805997 -5.84480805997 -5.84480805997    6[6-(6,6),6-(6,7),6-(6,7)]
  1434 -4.66558358923 -4.66558358923 -4.66558358923    6[6-(1,1,1),6-(6,6),7-(7,47)]
  1435 -4.43601259632 -4.43601259632 -4.43601259632    6[1-(0),1-(0),1-(0),6-(6,7)]
  1436-0.148798111944-0.148798111944-0.148798111944    6[1-(0),1-(0),1-(0),6-(6,7)]
  1437 0.237611227332 0.237611227332 0.237611227332    6[6-(1,1,1),6-(6,6),7-(7,47)]
  1438  1.22096662033  1.22096662033  1.22096662033    6[6-(6,6),6-(6,7),6-(6,7)]
  1439  1.11624970862  1.11624970862  1.11624970862    6[6-(1,1,1),6-(6,6),7-(7,47)]
  1440  39.9768842628  39.9768842628  39.9768842628    6[1-(0),1-(0),1-(0),6-(6,7)]
  1441 -6.50943094036 -6.50943094036 -6.50943094036    6[1-(0),1-(0),1-(0),6-(6,7)]
  1442 -7.45101511576 -7.45101511576 -7.45101511576    6[6-(1,1,1),6-(6,6),7-(7,47)]
  1443 -7.16805844839 -7.16805844839 -7.16805844839    6[6-(6,6),6-(6,7),6-(6,7)]
  1444 -8.36136794623 -8.36136794623 -8.36136794623    6[6-(1,1,1),6-(6,6),7-(7,47)]
  1445 -8.69392874443 -8.69392874443 -8.69392874443    6[1-(0),1-(0),1-(0),6-(6,7)]
  1446 -12.9785158797 -12.9785158797 -12.9785158797    6[1-(0),1-(0),1-(0),6-(6,7)]
  1447 -13.4173727153 -13.4173727153 -13.4173727153    6[6-(1,1,1),6-(6,6),7-(7,47)]
  1448 -14.3158498708 -14.3158498708 -14.3158498708    6[6-(6,6),6-(6,7),6-(6,7)]
  1449 -14.3679284452 -14.3679284452 -14.3679284452    6[6-(1,1,1),6-(6,6),7-(7,47)]
  1450 -15.1754676097 -15.1754676097 -15.1754676097    6[1-(0),1-(0),1-(0),6-(6,7)]
  1451  -12.962945106  -12.962945106  -12.962945106    6[1-(0),1-(0),1-(0),6-(6,7)]
  1452 -11.8726162433 -11.8726162433 -11.8726162433    6[6-(1,1,1),6-(6,6),7-(7,47)]
  1453 -10.7651220934 -10.7651220934 -10.7651220934    6[6-(6,6),6-(6,7),6-(6,7)]
  1454  -10.068718313  -10.068718313  -10.068718313    6[6-(1,1,1),6-(6,6),7-(7,47)]
  1455 -8.76677841744 -8.76677841744 -8.76677841744    6[1-(0),1-(0),1-(0),6-(6,7)]
  1456  29.4728405632  29.4728405632  29.4728405632    6[1-(0),1-(0),1-(0),6-(6,7)]
  1457  29.7137229918  29.7137229918  29.7137229918    6[6-(1,1,1),6-(6,6),7-(7,47)]
  1458  28.9494288536  28.9494288536  28.9494288536    6[6-(6,6),6-(6,7),6-(6,7)]
  1459  29.6345766243  29.6345766243  29.6345766243    6[6-(1,1,1),6-(6,6),7-(7,47)]
  1460  29.3111547863  29.3111547863  29.3111547863    6[1-(0),1-(0),1-(0),6-(6,7)]
  1461  29.1376449809  29.1376449809  29.1376449809    6[1-(0),1-(0),1-(0),6-(6,7)]
  1462  34.2405380163  34.2405380163  34.2405380163    6[6-(1,1,1),6-(6,6),7-(7,47)]
  1463  31.6543455571  31.6543455571  31.6543455571    6[6-(6,6),6-(6,7),6-(6,7)]
  1464  36.2569429124  36.2569429124  36.2569429124    6[6-(1,1,1),6-(6,6),7-(7,47)]
  1465  37.6884116638  37.6884116638  37.6884116638    6[1-(0),1-(0),1-(0),6-(6,7)]
  1466  38.1358594128  38.1358594128  38.1358594128    6[1-(0),1-(0),1-(0),6-(6,7)]
  1467  36.7260983306  36.7260983306  36.7260983306    6[6-(1,1,1),6-(6,6),7-(7,47)]
  1468  36.2414992184  36.2414992184  36.2414992184    6[6-(6,6),6-(6,7),6-(6,7)]
  1469  34.8507004937  34.8507004937  34.8507004937    6[6-(1,1,1),6-(6,6),7-(7,47)]
  1470  33.7794673127  33.7794673127  33.7794673127    6[1-(0),1-(0),1-(0),6-(6,7)]
  1471  8.13456915981  8.13456915981  8.13456915981    6[1-(0),1-(0),1-(0),6-(6,7)]
  1472  8.64356725539  8.64356725539  8.64356725539    6[6-(1,1,1),6-(6,6),7-(7,47)]
  1473  9.69941674457  9.69941674457  9.69941674457    6[6-(6,6),6-(6,7),6-(6,7)]
  1474  9.68475455165  9.68475455165  9.68475455165    6[6-(1,1,1),6-(6,6),7-(7,47)]
  1475  10.5869465068  10.5869465068  10.5869465068    6[1-(0),1-(0),1-(0),6-(6,7)]
  1476  9.81880603457  9.81880603457  9.81880603457    6[1-(0),1-(0),1-(0),6-(6,7)]
  1477  10.6011235829  10.6011235829  10.6011235829    6[6-(1,1,1),6-(6,6),7-(7,47)]
  1478  10.5798336761  10.5798336761  10.5798336761    6[6-(6,6),6-(6,7),6-(6,7)]
  1479   -26.63770272   -26.63770272   -26.63770272    6[6-(1,1,1),6-(6,6),7-(7,47)]
  1480 -26.2449776496 -26.2449776496 -26.2449776496    6[1-(0),1-(0),1-(0),6-(6,7)]
  1481  1.74140977312  1.74140977312  1.74140977312    6[1-(0),1-(0),1-(0),6-(6,7)]
  1482  2.62910839586  2.62910839586  2.62910839586    6[6-(1,1,1),6-(6,6),7-(7,47)]
  1483  2.38627129129  2.38627129129  2.38627129129    6[6-(6,6),6-(6,7),6-(6,7)]
  1484  3.56412884109  3.56412884109  3.56412884109    6[6-(1,1,1),6-(6,6),7-(7,47)]
  1485  3.90561113107  3.90561113107  3.90561113107    6[1-(0),1-(0),1-(0),6-(6,7)]
  1486  14.6439973783  14.6439973783  14.6439973783    6[1-(0),1-(0),1-(0),6-(6,7)]
  1487  16.0661060829  16.0661060829  16.0661060829    6[6-(1,1,1),6-(6,6),7-(7,47)]
  1488  16.5758998525  16.5758998525  16.5758998525    6[6-(6,6),6-(6,7),6-(6,7)]
  1489  17.9649108156  17.9649108156  17.9649108156    6[6-(1,1,1),6-(6,6),7-(7,47)]
  1490   19.014910626   19.014910626   19.014910626    6[1-(0),1-(0),1-(0),6-(6,7)]
  1491 -22.6682222322 -22.6682222322 -22.6682222322    6[1-(0),1-(0),1-(0),6-(6,7)]
  1492 -23.0281805788 -23.0281805788 -23.0281805788    6[6-(1,1,1),6-(6,6),7-(7,47)]
  1493 -22.2688157179 -22.2688157179 -22.2688157179    6[6-(6,6),6-(6,7),6-(6,7)]
  1494  22.7501964643  22.7501964643  22.7501964643    6[6-(1,1,1),6-(6,6),7-(7,47)]
  1495  22.9583983148  22.9583983148  22.9583983148    6[1-(0),1-(0),1-(0),6-(6,7)]
  1496  16.9484569946  16.9484569946  16.9484569946    6[1-(0),1-(0),1-(0),6-(6,7)]
  1497  16.1124555497  16.1124555497  16.1124555497    6[6-(1,1,1),6-(6,6),7-(7,47)]
  1498  15.8854885079  15.8854885079  15.8854885079    6[6-(6,6),6-(6,7),6-(6,7)]
  1499  14.9345460942  14.9345460942  14.9345460942    6[6-(1,1,1),6-(6,6),7-(7,47)]
  1500   14.310284904   14.310284904   14.310284904    6[1-(0),1-(0),1-(0),6-(6,7)]
  1501 -4.92136403522 -4.92136403522 -4.92136403522    6[1-(0),1-(0),1-(0),6-(6,7)]
  1502 -5.81202212187 -5.81202212187 -5.81202212187    6[6-(1,1,1),6-(6,6),7-(7,47)]
  1503 -5.95880483836 -5.95880483836 -5.95880483836    6[6-(6,6),6-(6,7),6-(6,7)]
  1504  -6.8922730983  -6.8922730983  -6.8922730983    6[6-(1,1,1),6-(6,6),7-(7,47)]
  1505 -7.46702150748 -7.46702150748 -7.46702150748    6[1-(0),1-(0),1-(0),6-(6,7)]
  1506 -10.0379191596 -10.0379191596 -10.0379191596    6[1-(0),1-(0),1-(0),6-(6,7)]
  1507 -9.98166199036 -9.98166199036 -9.98166199036    6[6-(1,1,1),6-(6,6),7-(7,47)]
  1508 -10.2676200954 -10.2676200954 -10.2676200954    6[6-(6,6),6-(6,7),6-(6,7)]
  1509 -10.0120494579 -10.0120494579 -10.0120494579    6[6-(1,1,1),6-(6,6),7-(7,47)]
  1510  -10.170879074  -10.170879074  -10.170879074    6[1-(0),1-(0),1-(0),6-(6,7)]
  1511  38.4527562069  38.4527562069  38.4527562069    6[1-(0),1-(0),1-(0),6-(6,7)]
  1512  37.8839794146  37.8839794146  37.8839794146    6[6-(1,1,1),6-(6,6),7-(7,47)]
  1513  36.9208600204  36.9208600204  36.9208600204    6[6-(6,6),6-(6,7),6-(6,7)]
  1514  36.7775382881  36.7775382881  36.7775382881    6[6-(1,1,1),6-(6,6),7-(7,47)]
  1515 -2.22925520901 -2.22925520901 -2.22925520901    6[1-(0),1-(0),1-(0),6-(6,7)]
  1516 -19.1056585988 -19.1056585988 -19.1056585988    6[1-(0),1-(0),1-(0),6-(6,7)]
  1517 -17.8717338544 -17.8717338544 -17.8717338544    6[6-(1,1,1),6-(6,6),7-(7,47)]
  1518 -16.7296129613 -16.7296129613 -16.7296129613    6[6-(6,6),6-(6,7),6-(6,7)]
  1519 -15.9618867699 -15.9618867699 -15.9618867699    6[6-(1,1,1),6-(6,6),7-(7,47)]
  1520 -14.5787576519 -14.5787576519 -14.5787576519    6[1-(0),1-(0),1-(0),6-(6,7)]
  1521  28.5272723604  28.5272723604  28.5272723604    6[1-(0),1-(0),1-(0),6-(6,7)]
  1522  27.5779094755  27.5779094755  27.5779094755    6[6-(1,1,1),6-(6,6),7-(7,47)]
  1523  27.7327403744  27.7327403744  27.7327403744    6[6-(6,6),6-(6,7),6-(6,7)]
  1524  26.4895174492  26.4895174492  26.4895174492    6[6-(1,1,1),6-(6,6),7-(7,47)]
  1525  25.9834989777  25.9834989777  25.9834989777    6[1-(0),1-(0),1-(0),6-(6,7)]
  1526 -12.7980864348 -12.7980864348 -12.7980864348    6[1-(0),1-(0),1-(0),6-(6,7)]
  1527 -14.2416041341 -14.2416041341 -14.2416041341    6[6-(1,1,1),6-(6,6),7-(7,47)]
  1528 -14.9402911183 -14.9402911183 -14.9402911183    6[6-(6,6),6-(6,7),6-(6,7)]
  1529 -16.2376209599 -16.2376209599 -16.2376209599    6[6-(1,1,1),6-(6,6),7-(7,47)]
  1530 -17.4773247001 -17.4773247001 -17.4773247001    6[1-(0),1-(0),1-(0),6-(6,7)]
  1531    22.70732829    22.70732829    22.70732829    6[1-(0),1-(0),1-(0),6-(6,7)]
  1532  23.8677756289  23.8677756289  23.8677756289    6[6-(1,1,1),6-(6,6),7-(7,47)]
  1533   24.917002148   24.917002148   24.917002148    6[6-(6,6),6-(6,7),6-(6,7)]
  1534  25.6396146243  25.6396146243  25.6396146243    6[6-(1,1,1),6-(6,6),7-(7,47)]
  1535   26.894941893   26.894941893   26.894941893    6[1-(0),1-(0),1-(0),6-(6,7)]
  1536  -13.264250865  -13.264250865  -13.264250865    6[1-(0),1-(0),1-(0),6-(6,7)]
  1537  -14.180991499  -14.180991499  -14.180991499    6[6-(1,1,1),6-(6,6),7-(7,47)]
  1538 -13.9450674852 -13.9450674852 -13.9450674852    6[6-(6,6),6-(6,7),6-(6,7)]
  1539 -15.0987936746 -15.0987936746 -15.0987936746    6[6-(1,1,1),6-(6,6),7-(7,47)]
  1540 -15.4082196944 -15.4082196944 -15.4082196944    6[1-(0),1-(0),1-(0),6-(6,7)]
  1541 -22.8783148988 -22.8783148988 -22.8783148988    6[1-(0),1-(0),1-(0),6-(6,7)]
  1542 -23.2893389412 -23.2893389412 -23.2893389412    6[6-(1,1,1),6-(6,6),7-(7,47)]
  1543 -24.0916294729 -24.0916294729 -24.0916294729    6[6-(6,6),6-(6,7),6-(6,7)]
  1544 -24.1162169781 -24.1162169781 -24.1162169781    6[6-(1,1,1),6-(6,6),7-(7,47)]
  1545   21.063989436   21.063989436   21.063989436    6[1-(0),1-(0),1-(0),6-(6,7)]
  1546 0.576611320564 0.576611320564 0.576611320564    6[1-(0),1-(0),1-(0),6-(6,7)]
  1547 -0.74869724958 -0.74869724958 -0.74869724958    6[6-(1,1,1),6-(6,6),7-(7,47)]
  1548-0.982989868014-0.982989868014-0.982989868014    6[6-(6,6),6-(6,7),6-(6,7)]
  1549 -2.34613096079 -2.34613096079 -2.34613096079    6[6-(1,1,1),6-(6,6),7-(7,47)]
  1550 -3.24938861171 -3.24938861171 -3.24938861171    6[1-(0),1-(0),1-(0),6-(6,7)]
  1551 -7.50214615701 -7.50214615701 -7.50214615701    6[1-(0),1-(0),1-(0),6-(6,7)]
  1552 -7.60213881728 -7.60213881728 -7.60213881728    6[6-(1,1,1),6-(6,6),7-(7,47)]
  1553 -8.51996560641 -8.51996560641 -8.51996560641    6[6-(6,6),6-(6,7),6-(6,7)]
  1554  -8.1043161424  -8.1043161424  -8.1043161424    6[6-(1,1,1),6-(6,6),7-(7,47)]
  1555 -8.75594111837 -8.75594111837 -8.75594111837    6[1-(0),1-(0),1-(0),6-(6,7)]
  1556 -5.03350589518 -5.03350589518 -5.03350589518    6[1-(0),1-(0),1-(0),6-(6,7)]
  1557 -3.79785166129 -3.79785166129 -3.79785166129    6[6-(1,1,1),6-(6,6),7-(7,47)]
  1558 -2.49517793895 -2.49517793895 -2.49517793895    6[6-(6,6),6-(6,7),6-(6,7)]
  1559 -1.88490765147 -1.88490765147 -1.88490765147    6[6-(1,1,1),6-(6,6),7-(7,47)]
  1560-0.378871400552-0.378871400552-0.378871400552    6[1-(0),1-(0),1-(0),6-(6,7)]
  1561 -8.82418445969 -8.82418445969 -8.82418445969    6[1-(0),1-(0),1-(0),6-(6,7)]
  1562 -9.71795269839 -9.71795269839 -9.71795269839    6[6-(1,1,1),6-(6,6),7-(7,47)]
  1563 -9.60568568403 -9.60568568403 -9.60568568403    6[6-(6,6),6-(6,7),6-(6,7)]
  1564 -10.6591649652 -10.6591649652 -10.6591649652    6[6-(1,1,1),6-(6,6),7-(7,47)]
  1565 -11.0817393182 -11.0817393182 -11.0817393182    6[1-(0),1-(0),1-(0),6-(6,7)]
  1566  30.8802625138  30.8802625138  30.8802625138    6[1-(0),1-(0),1-(0),6-(6,7)]
  1567  30.4234313514  30.4234313514  30.4234313514    6[6-(1,1,1),6-(6,6),7-(7,47)]
  1568  29.4208055547  29.4208055547  29.4208055547    6[6-(6,6),6-(6,7),6-(6,7)]
  1569   29.413408509   29.413408509   29.413408509    6[6-(1,1,1),6-(6,6),7-(7,47)]
  1570  28.5686618212  28.5686618212  28.5686618212    6[1-(0),1-(0),1-(0),6-(6,7)]
  1571 -7.45272220188 -7.45272220188 -7.45272220188    6[1-(0),1-(0),1-(0),6-(6,7)]
  1572   31.763722445   31.763722445   31.763722445    6[6-(1,1,1),6-(6,6),7-(7,47)]
  1573  32.6513385177  32.6513385177  32.6513385177    6[6-(6,6),6-(6,7),6-(6,7)]
  1574  33.4950799356  33.4950799356  33.4950799356    6[6-(1,1,1),6-(6,6),7-(7,47)]
  1575  34.6205116942  34.6205116942  34.6205116942    6[1-(0),1-(0),1-(0),6-(6,7)]
  1576  27.3614626716  27.3614626716  27.3614626716    6[1-(0),1-(0),1-(0),6-(6,7)]
  1577  27.8249216808  27.8249216808  27.8249216808    6[6-(1,1,1),6-(6,6),7-(7,47)]
  1578  28.6467711948  28.6467711948  28.6467711948    6[6-(6,6),6-(6,7),6-(6,7)]
  1579  28.7297891801  28.7297891801  28.7297891801    6[6-(1,1,1),6-(6,6),7-(7,47)]
  1580  29.5089452557  29.5089452557  29.5089452557    6[1-(0),1-(0),1-(0),6-(6,7)]
  1581 -8.69240202412 -8.69240202412 -8.69240202412    6[1-(0),1-(0),1-(0),6-(6,7)]
  1582 -9.37976883088 -9.37976883088 -9.37976883088    6[6-(1,1,1),6-(6,6),7-(7,47)]
  1583 -9.34561569987 -9.34561569987 -9.34561569987    6[6-(6,6),6-(6,7),6-(6,7)]
  1584 -10.2148313345 -10.2148313345 -10.2148313345    6[6-(1,1,1),6-(6,6),7-(7,47)]
  1585  27.5726988039  27.5726988039  27.5726988039    6[1-(0),1-(0),1-(0),6-(6,7)]
  1586  25.4123608618  25.4123608618  25.4123608618    6[1-(0),1-(0),1-(0),6-(6,7)]
  1587  25.5133285983  25.5133285983  25.5133285983    6[6-(1,1,1),6-(6,6),7-(7,47)]
  1588  25.2625811513  25.2625811513  25.2625811513    6[6-(6,6),6-(6,7),6-(6,7)]
  1589  25.5138196522  25.5138196522  25.5138196522    6[6-(1,1,1),6-(6,6),7-(7,47)]
  1590   25.461502811   25.461502811   25.461502811    6[1-(0),1-(0),1-(0),6-(6,7)]
  1591 -10.4299978949 -10.4299978949 -10.4299978949    6[1-(0),1-(0),1-(0),6-(6,7)]
  1592 -9.00412130884 -9.00412130884 -9.00412130884    6[6-(1,1,1),6-(6,6),7-(7,47)]
  1593 -8.51128471965 -8.51128471965 -8.51128471965    6[6-(6,6),6-(6,7),6-(6,7)]
  1594 -7.17762296268 -7.17762296268 -7.17762296268    6[6-(1,1,1),6-(6,6),7-(7,47)]
  1595 -6.14175853626 -6.14175853626 -6.14175853626    6[1-(0),1-(0),1-(0),6-(6,7)]
  1596 -1.92194936676 -1.92194936676 -1.92194936676    6[1-(0),1-(0),1-(0),6-(6,7)]
  1597 -2.15092251141 -2.15092251141 -2.15092251141    6[6-(1,1,1),6-(6,6),7-(7,47)]
  1598 -1.36195096476 -1.36195096476 -1.36195096476    6[6-(6,6),6-(6,7),6-(6,7)]
  1599  -2.0100913535  -2.0100913535  -2.0100913535    6[6-(1,1,1),6-(6,6),7-(7,47)]
  1600 -1.65908261429 -1.65908261429 -1.65908261429    6[1-(0),1-(0),1-(0),6-(6,7)]
  1601  -2.0131495388  -2.0131495388  -2.0131495388    6[1-(0),1-(0),1-(0),6-(6,7)]
  1602 -3.04178510082 -3.04178510082 -3.04178510082    6[6-(1,1,1),6-(6,6),7-(7,47)]
  1603 -4.39913711864 -4.39913711864 -4.39913711864    6[6-(6,6),6-(6,7),6-(6,7)]
  1604 -8.73384820399 -8.73384820399 -8.73384820399    6[6-(1,1,1),6-(6,6),7-(7,47)]
  1605 -10.1267857181 -10.1267857181 -10.1267857181    6[1-(0),1-(0),1-(0),6-(6,7)]
  1606  -3.0587528599  -3.0587528599  -3.0587528599    6[1-(0),1-(0),1-(0),6-(6,7)]
  1607 -2.61638198303 -2.61638198303 -2.61638198303    6[6-(1,1,1),6-(6,6),7-(7,47)]
  1608 -1.69322759548 -1.69322759548 -1.69322759548    6[6-(6,6),6-(6,7),6-(6,7)]
  1609 -1.67969873547 -1.67969873547 -1.67969873547    6[6-(1,1,1),6-(6,6),7-(7,47)]
  1610-0.878153816903-0.878153816903-0.878153816903    6[1-(0),1-(0),1-(0),6-(6,7)]
  1611 -2.97181770794 -2.97181770794 -2.97181770794    6[1-(0),1-(0),1-(0),6-(6,7)]
  1612  -4.2852548516  -4.2852548516  -4.2852548516    6[6-(1,1,1),6-(6,6),7-(7,47)]
  1613 -5.40831699322 -5.40831699322 -5.40831699322    6[6-(6,6),6-(6,7),6-(6,7)]
  1614 -6.36489538096 -6.36489538096 -6.36489538096    6[6-(1,1,1),6-(6,6),7-(7,47)]
  1615 -7.78865246982 -7.78865246982 -7.78865246982    6[1-(0),1-(0),1-(0),6-(6,7)]
  1616 -9.67509645813 -9.67509645813 -9.67509645813    6[1-(0),1-(0),1-(0),6-(6,7)]
  1617 -8.65863016801 -8.65863016801 -8.65863016801    6[6-(1,1,1),6-(6,6),7-(7,47)]
  1618 -8.83260704095 -8.83260704095 -8.83260704095    6[6-(6,6),6-(6,7),6-(6,7)]
  1619 -7.56211025263 -7.56211025263 -7.56211025263    6[6-(1,1,1),6-(6,6),7-(7,47)]
  1620 -7.09701375128 -7.09701375128 -7.09701375128    6[1-(0),1-(0),1-(0),6-(6,7)]
  1621  14.1060218548  14.1060218548  14.1060218548    6[1-(0),1-(0),1-(0),6-(6,7)]
  1622  14.1692291234  14.1692291234  14.1692291234    6[6-(1,1,1),6-(6,6),7-(7,47)]
  1623  13.1858692626  13.1858692626  13.1858692626    6[6-(6,6),6-(6,7),6-(6,7)]
  1624  13.8344301204  13.8344301204  13.8344301204    6[6-(1,1,1),6-(6,6),7-(7,47)]
  1625  13.3178212948  13.3178212948  13.3178212948    6[1-(0),1-(0),1-(0),6-(6,7)]
  1626  12.0207785254  12.0207785254  12.0207785254    6[1-(0),1-(0),1-(0),6-(6,7)]
  1627  11.3263739306  11.3263739306  11.3263739306    6[6-(1,1,1),6-(6,6),7-(7,47)]
  1628  11.7995672652  11.7995672652  11.7995672652    6[6-(6,6),6-(6,7),6-(6,7)]
  1629  10.7547716595  10.7547716595  10.7547716595    6[6-(1,1,1),6-(6,6),7-(7,47)]
  1630  10.6689707603  10.6689707603  10.6689707603    6[1-(0),1-(0),1-(0),6-(6,7)]
  1631 -23.0749439522 -23.0749439522 -23.0749439522    6[1-(0),1-(0),1-(0),6-(6,7)]
  1632 -24.4623583107 -24.4623583107 -24.4623583107    6[6-(1,1,1),6-(6,6),7-(7,47)]
  1633 -24.8966051816 -24.8966051816 -24.8966051816    6[6-(6,6),6-(6,7),6-(6,7)]
  1634 -26.2734236262 -26.2734236262 -26.2734236262    6[6-(1,1,1),6-(6,6),7-(7,47)]
  1635 -27.2827358965 -27.2827358965 -27.2827358965    6[1-(0),1-(0),1-(0),6-(6,7)]
  1636  7.65674460449  7.65674460449  7.65674460449    6[1-(0),1-(0),1-(0),6-(6,7)]
  1637  6.72818230567  6.72818230567  6.72818230567    6[6-(1,1,1),6-(6,6),7-(7,47)]
  1638  6.95253881466  6.95253881466  6.95253881466    6[6-(6,6),6-(6,7),6-(6,7)]
  1639  5.78099673656  5.78099673656  5.78099673656    6[6-(1,1,1),6-(6,6),7-(7,47)]
  1640  5.43738521944  5.43738521944  5.43738521944    6[1-(0),1-(0),1-(0),6-(6,7)]
  1641  1.24985976469  1.24985976469  1.24985976469    6[1-(0),1-(0),1-(0),6-(6,7)]
  1642 0.923480140732 0.923480140732 0.923480140732    6[6-(1,1,1),6-(6,6),7-(7,47)]
  1643-0.0255916198895-0.0255916198895-0.0255916198895    6[6-(6,6),6-(6,7),6-(6,7)]
  1644 0.105785224996 0.105785224996 0.105785224996    6[6-(1,1,1),6-(6,6),7-(7,47)]
  1645-0.575912708541-0.575912708541-0.575912708541    6[1-(0),1-(0),1-(0),6-(6,7)]
  1646  7.34189393647  7.34189393647  7.34189393647    6[1-(0),1-(0),1-(0),6-(6,7)]
  1647  8.26889299991  8.26889299991  8.26889299991    6[6-(1,1,1),6-(6,6),7-(7,47)]
  1648  8.14266589508  8.14266589508  8.14266589508    6[6-(6,6),6-(6,7),6-(6,7)]
  1649  9.39127848473  9.39127848473  9.39127848473    6[6-(1,1,1),6-(6,6),7-(7,47)]
  1650  9.87518741586  9.87518741586  9.87518741586    6[1-(0),1-(0),1-(0),6-(6,7)]
  1651 -13.4401504866 -13.4401504866 -13.4401504866    6[1-(0),1-(0),1-(0),6-(6,7)]
  1652 -12.4754604391 -12.4754604391 -12.4754604391    6[6-(1,1,1),6-(6,6),7-(7,47)]
  1653 -12.6726178741 -12.6726178741 -12.6726178741    6[6-(6,6),6-(6,7),6-(6,7)]
  1654 -11.4569027634 -11.4569027634 -11.4569027634    6[6-(1,1,1),6-(6,6),7-(7,47)]
  1655 -11.0410146036 -11.0410146036 -11.0410146036    6[1-(0),1-(0),1-(0),6-(6,7)]
  1656 -6.77817817922 -6.77817817922 -6.77817817922    6[1-(0),1-(0),1-(0),6-(6,7)]
  1657 -6.28536497204 -6.28536497204 -6.28536497204    6[6-(1,1,1),6-(6,6),7-(7,47)]
  1658 -5.28684924369 -5.28684924369 -5.28684924369    6[6-(6,6),6-(6,7),6-(6,7)]
  1659 -5.26634236051 -5.26634236051 -5.26634236051    6[6-(1,1,1),6-(6,6),7-(7,47)]
  1660 -4.38415879346 -4.38415879346 -4.38415879346    6[1-(0),1-(0),1-(0),6-(6,7)]
  1661  -10.625891917  -10.625891917  -10.625891917    6[1-(0),1-(0),1-(0),6-(6,7)]
  1662 -10.7958924009 -10.7958924009 -10.7958924009    6[6-(1,1,1),6-(6,6),7-(7,47)]
  1663 -10.0085989137 -10.0085989137 -10.0085989137    6[6-(6,6),6-(6,7),6-(6,7)]
  1664 -10.6472397681 -10.6472397681 -10.6472397681    6[6-(1,1,1),6-(6,6),7-(7,47)]
  1665 -10.2575147518 -10.2575147518 -10.2575147518    6[1-(0),1-(0),1-(0),6-(6,7)]
  1666-0.333891248094-0.333891248094-0.333891248094    6[1-(0),1-(0),1-(0),6-(6,7)]
  1667-0.862970031767-0.862970031767-0.862970031767    6[6-(1,1,1),6-(6,6),7-(7,47)]
  1668 -1.78607970737 -1.78607970737 -1.78607970737    6[6-(6,6),6-(6,7),6-(6,7)]
  1669 -1.89985691112 -1.89985691112 -1.89985691112    6[6-(1,1,1),6-(6,6),7-(7,47)]
  1670 -2.80023595101 -2.80023595101 -2.80023595101    6[1-(0),1-(0),1-(0),6-(6,7)]
  1671 -1.95586674026 -1.95586674026 -1.95586674026    6[1-(0),1-(0),1-(0),6-(6,7)]
  1672 -1.14222911689 -1.14222911689 -1.14222911689    6[6-(1,1,1),6-(6,6),7-(7,47)]
  1673 -1.02098249512 -1.02098249512 -1.02098249512    6[6-(6,6),6-(6,7),6-(6,7)]
  1674-0.140207711668-0.140207711668-0.140207711668    6[6-(1,1,1),6-(6,6),7-(7,47)]
  1675 0.436758055712 0.436758055712 0.436758055712    6[1-(0),1-(0),1-(0),6-(6,7)]
  1676  36.9665930969  36.9665930969  36.9665930969    6[1-(0),1-(0),1-(0),6-(6,7)]
  1677-0.137552721305-0.137552721305-0.137552721305    6[6-(1,1,1),6-(6,6),7-(7,47)]
  1678-0.173016015611-0.173016015611-0.173016015611    6[6-(6,6),6-(6,7),6-(6,7)]
  1679  1.07341685289  1.07341685289  1.07341685289    6[6-(1,1),6-(6,6),7-(7,47)]
  1680  1.63449428518  1.63449428518  1.63449428518    6[1-(0),1-(0),6-(6,7)]
  1681 -19.2962998873 -19.2962998873 -19.2962998873    47[7-(6,7),7-(6,7)]
  1682 -21.1607194914 -21.1607194914 -21.1607194914    47[7-(6,7),7-(6,7)]
  1683  23.7296880294  23.7296880294  23.7296880294    47[7-(6,7),7-(6,7)]
  1684 -10.2929719383 -10.2929719383 -10.2929719383    47[7-(6,7),7-(6,7)]
  1685 -10.5194925581 -10.5194925581 -10.5194925581    47[7-(6,7),7-(6,7)]
  1686 -8.89352938424 -8.89352938424 -8.89352938424    47[7-(6,7),7-(6,7)]
  1687 -4.11799825131 -4.11799825131 -4.11799825131    47[7-(6,7),7-(6,7)]
  1688 -7.01006501617 -7.01006501617 -7.01006501617    47[7-(6,7),7-(6,7)]
  1689 -4.24699243368 -4.24699243368 -4.24699243368    47[7-(6,7),7-(6,7)]
  1690 -12.1885559563 -12.1885559563 -12.1885559563    47[7-(6,7),7-(6,7),47-(7,7)]
  1691 -10.7901650919 -10.7901650919 -10.7901650919    47[7-(6,7),7-(6,7)]
  1692 -13.7762890908 -13.7762890908 -13.7762890908    47[7-(6,7),7-(6,7)]
  1693  24.3747918326  24.3747918326  24.3747918326    47[7-(6,7),7-(6,7),47-(7,7)]
  1694  24.5083110066  24.5083110066  24.5083110066    47[7-(6,7),7-(6,7)]
  1695  23.0060442173  23.0060442173  23.0060442173    47[7-(6,7),7-(6,7)]
  1696  7.21731020732  7.21731020732  7.21731020732    47[7-(6,7),7-(6,7),47-(7,7)]
  1697  4.26732388559  4.26732388559  4.26732388559    47[7-(6,7),7-(6,7),47-(7,7)]
  1698  5.26152917327  5.26152917327  5.26152917327    47[7-(6,7),7-(6,7)]
  1699  28.2338577746  28.2338577746  28.2338577746    47[7-(6,7),7-(6,7),47-(7,7)]
  1700  30.0305504142  30.0305504142  30.0305504142    47[7-(6,7),7-(6,7),47-(7,7)]
  1701  28.7557065393  28.7557065393  28.7557065393    47[7-(6,7),7-(6,7)]
  1702 -8.23116575503 -8.23116575503 -8.23116575503    47[7-(6,7),7-(6,7),47-(7,7)]
  1703 -9.51250671167 -9.51250671167 -9.51250671167    47[7-(6,7),7-(6,7)]
  1704 -6.49882435547 -6.49882435547 -6.49882435547    47[7-(6,7),7-(6,7),47-(7,7)]
  1705  17.2647333632  17.2647333632  17.2647333632    47[7-(6,7),7-(6,7),47-(7,7)]
  1706   20.115754388   20.115754388   20.115754388    47[7-(6,7),7-(6,7),47-(7,7)]
  1707  17.3549786722  17.3549786722  17.3549786722    47[7-(6,7),7-(6,7)]
  1708   -3.515759918   -3.515759918   -3.515759918    47[7-(6,7),7-(6,7),47-(7,7)]
  1709  3.26140614283  3.26140614283  3.26140614283    47[7-(6,7),7-(6,7)]
  1710 -19.9833397739 -19.9833397739 -19.9833397739    47[7-(6,7),7-(6,7),47-(7,7)]
  1711 -1.68974677546 -1.68974677546 -1.68974677546    47[7-(6,7),7-(6,7)]
  1712 0.214075045756 0.214075045756 0.214075045756    47[7-(6,7),7-(6,7)]
  1713-0.398976391016-0.398976391016-0.398976391016    47[7-(6,7),7-(6,7)]
  1714  30.4457074233  30.4457074233  30.4457074233    47[7-(6,7),7-(6,7)]
  1715  32.1878782086  32.1878782086  32.1878782086    47[7-(6,7),7-(6,7)]
  1716  29.3559652388  29.3559652388  29.3559652388    47[7-(6,7),7-(6,7)]
  1717  -16.466579257  -16.466579257  -16.466579257    47[7-(6,7),7-(6,7)]
  1718 -13.5994982789 -13.5994982789 -13.5994982789    47[7-(6,7),7-(6,7)]
  1719 -14.8535527258 -14.8535527258 -14.8535527258    47[7-(6,7),7-(6,7)]
  1720 -6.06756214957 -6.06756214957 -6.06756214957    47[7-(6,7),7-(6,7),47-(7,7)]
  1721 -5.97883600013 -5.97883600013 -5.97883600013    47[7-(6,7),7-(6,7)]
  1722 -3.06057463201 -3.06057463201 -3.06057463201    47[7-(6,7),7-(6,7)]
  1723 0.958638580373 0.958638580373 0.958638580373    47[7-(6,7),7-(6,7),47-(7,7)]
  1724-0.565910291669-0.565910291669-0.565910291669    47[7-(6,7),7-(6,7)]
  1725  2.33093356045  2.33093356045  2.33093356045    47[7-(6,7),7-(6,7)]
  1726 -23.4555946799 -23.4555946799 -23.4555946799    47[7-(6,7),7-(6,7),47-(7,7)]
  1727 -21.7050803574 -21.7050803574 -21.7050803574    47[7-(6,7),7-(6,7),47-(7,7)]
  1728 -22.7248883649 -22.7248883649 -22.7248883649    47[7-(6,7),7-(6,7)]
  1729 -2.05790621206 -2.05790621206 -2.05790621206    47[7-(6,7),7-(6,7),47-(7,7)]
  1730 -4.93484854727 -4.93484854727 -4.93484854727    47[7-(6,7),7-(6,7),47-(7,7)]
  1731 -3.99083499745 -3.99083499745 -3.99083499745    47[7-(6,7),7-(6,7)]
  1732 -9.65068335372 -9.65068335372 -9.65068335372    47[7-(6,7),7-(6,7),47-(7,7)]
  1733  36.0964052252  36.0964052252  36.0964052252    47[7-(6,7),7-(6,7)]
  1734 -11.4451807537 -11.4451807537 -11.4451807537    47[7-(6,7),7-(6,7),47-(7,7)]
  1735  3.62508283212  3.62508283212  3.62508283212    47[7-(6,7),7-(6,7),47-(7,7)]
  1736 0.920120696817 0.920120696817 0.920120696817    47[7-(6,7),7-(6,7),47-(7,7)]
  1737 -35.9397678377 -35.9397678377 -35.9397678377    47[7-(6,7),7-(6,7)]
  1738  21.7957952596  21.7957952596  21.7957952596    47[7-(6,7),7-(6,7),47-(7,7)]
  1739  21.2911413163  21.2911413163  21.2911413163    47[7-(6,7),7-(6,7)]
  1740  2.66619370495  2.66619370495  2.66619370495    47[7-(6,7),7-(6,7),47-(7,7)]
  1741  6.00808854102  6.00808854102  6.00808854102    47[7-(6,7),7-(6,7)]
  1742 -37.2241786839 -37.2241786839 -37.2241786839    47[7-(6,7),7-(6,7)]
  1743  5.76756801112  5.76756801112  5.76756801112    47[7-(6,7),7-(6,7)]
  1744  21.6234798566  21.6234798566  21.6234798566    47[7-(6,7),7-(6,7)]
  1745  20.7043542968  20.7043542968  20.7043542968    47[7-(6,7),7-(6,7)]
  1746   18.732950113   18.732950113   18.732950113    47[7-(6,7),7-(6,7)]
  1747  17.3472063571  17.3472063571  17.3472063571    47[7-(6,7),7-(6,7)]
  1748  15.9343889199  15.9343889199  15.9343889199    47[7-(6,7),7-(6,7)]
  1749 -29.8614186066 -29.8614186066 -29.8614186066    47[7-(6,7),7-(6,7)]
  1750  4.48403620205  4.48403620205  4.48403620205    47[7-(6,7),7-(6,7),47-(7,7)]
  1751  7.18200892024  7.18200892024  7.18200892024    47[7-(6,7),7-(6,7)]
  1752  5.84891596396  5.84891596396  5.84891596396    47[7-(6,7),7-(6,7)]
  1753  13.7215609382  13.7215609382  13.7215609382    47[7-(6,7),7-(6,7),47-(7,7)]
  1754  15.0950552853  15.0950552853  15.0950552853    47[7-(6,7),7-(6,7)]
  1755  16.6755273978  16.6755273978  16.6755273978    47[7-(6,7),7-(6,7)]
  1756 -28.8188378293 -28.8188378293 -28.8188378293    47[7-(6,7),7-(6,7),47-(7,7)]
  1757 -28.6852453293 -28.6852453293 -28.6852453293    47[7-(6,7),7-(6,7),47-(7,7)]
  1758 -31.7744887446 -31.7744887446 -31.7744887446    47[7-(6,7),7-(6,7)]
  1759 -2.37738760232 -2.37738760232 -2.37738760232    47[7-(6,7),7-(6,7),47-(7,7)]
  1760 -3.97741630262 -3.97741630262 -3.97741630262    47[7-(6,7),7-(6,7),47-(7,7)]
  1761 -1.04288256488 -1.04288256488 -1.04288256488    47[7-(6,7),7-(6,7)]
  1762 -13.1536612825 -13.1536612825 -13.1536612825    47[7-(6,7),7-(6,7),47-(7,7)]
  1763 -16.0754310961 -16.0754310961 -16.0754310961    47[7-(6,7),7-(6,7)]
  1764 -15.9639903486 -15.9639903486 -15.9639903486    47[7-(6,7),7-(6,7),47-(7,7)]
  1765  10.6924529129  10.6924529129  10.6924529129    47[7-(6,7),7-(6,7),47-(7,7)]
  1766  12.3782069544  12.3782069544  12.3782069544    47[7-(6,7),7-(6,7),47-(7,7)]
  1767  12.3710761299  12.3710761299  12.3710761299    47[7-(6,7),7-(6,7)]
  1768  22.9378871868  22.9378871868  22.9378871868    47[7-(6,7),7-(6,7),47-(7,7)]
  1769  20.0875968332  20.0875968332  20.0875968332    47[7-(6,7),7-(6,7)]
  1770  18.6243642614  18.6243642614  18.6243642614    47[7-(6,7),7-(6,7),47-(7,7)]
  1771 -19.2825277187 -19.2825277187 -19.2825277187    47[7-(6,7),7-(6,7)]
  1772  20.1329843289  20.1329843289  20.1329843289    47[7-(6,7),7-(6,7)]
  1773  21.4189749222  21.4189749222  21.4189749222    47[7-(6,7),7-(6,7)]
  1774   6.2408631134   6.2408631134   6.2408631134    47[7-(6,7),7-(6,7)]
  1775  8.67563883867  8.67563883867  8.67563883867    47[7-(6,7),7-(6,7)]
  1776  9.44109322662  9.44109322662  9.44109322662    47[7-(6,7),7-(6,7)]
  1777 -30.2201763804 -30.2201763804 -30.2201763804    47[7-(6,7),7-(6,7)]
  1778   -28.83234473   -28.83234473   -28.83234473    47[7-(6,7),7-(6,7)]
  1779 -27.3596190679 -27.3596190679 -27.3596190679    47[7-(6,7),7-(6,7)]
  1780 -22.7402094129 -22.7402094129 -22.7402094129    47[7-(6,7),7-(6,7),47-(7,7)]
  1781 -23.9510651173 -23.9510651173 -23.9510651173    47[7-(6,7),7-(6,7)]
  1782 -22.6858347918 -22.6858347918 -22.6858347918    47[7-(6,7),7-(6,7)]
  1783  11.6118143698  11.6118143698  11.6118143698    47[7-(6,7),7-(6,7),47-(7,7)]
  1784  8.84729032465  8.84729032465  8.84729032465    47[7-(6,7),7-(6,7)]
  1785  8.66139527498  8.66139527498  8.66139527498    47[7-(6,7),7-(6,7)]
  1786  8.72472206176  8.72472206176  8.72472206176    47[7-(6,7),7-(6,7),47-(7,7)]
  1787  7.39165756253  7.39165756253  7.39165756253    47[7-(6,7),7-(6,7),47-(7,7)]
  1788   10.455298258   10.455298258   10.455298258    47[7-(6,7),7-(6,7)]
  1789  32.4091704599  32.4091704599  32.4091704599    47[7-(6,7),7-(6,7),47-(7,7)]
  1790  32.9289494646  32.9289494646  32.9289494646    47[7-(6,7),7-(6,7),47-(7,7)]
  1791  29.6635854017  29.6635854017  29.6635854017    47[7-(6,7),7-(6,7)]
  1792-0.872356531287-0.872356531287-0.872356531287    47[7-(6,7),7-(6,7),47-(7,7)]
  1793 0.683060904656 0.683060904656 0.683060904656    47[7-(6,7),7-(6,7)]
  1794  1.87581653439  1.87581653439  1.87581653439    47[7-(6,7),7-(6,7),47-(7,7)]
  1795  14.0531945775  14.0531945775  14.0531945775    47[7-(6,7),7-(6,7),47-(7,7)]
  1796  12.5134994254  12.5134994254  12.5134994254    47[7-(6,7),7-(6,7),47-(7,7)]
  1797  11.0204034097  11.0204034097  11.0204034097    47[7-(6,7),7-(6,7)]
  1798  3.05375563986  3.05375563986  3.05375563986    47[7-(6,7),7-(6,7),47-(7,7)]
  1799  4.46489552091  4.46489552091  4.46489552091    47[7-(6,7),7-(6,7)]
  1800 -39.7973416254 -39.7973416254 -39.7973416254    47[7-(6,7),7-(6,7),47-(7,7)]
  1801  23.1521862873  23.1521862873  23.1521862873    47[7-(6,7),7-(6,7)]
  1802  25.0166058914  25.0166058914  25.0166058914    47[7-(6,7),7-(6,7)]
  1803 -19.8738016294 -19.8738016294 -19.8738016294    47[7-(6,7),7-(6,7)]
  1804  14.1488583383  14.1488583383  14.1488583383    47[7-(6,7),7-(6,7)]
  1805  14.3753789581  14.3753789581  14.3753789581    47[7-(6,7),7-(6,7)]
  1806  12.7494157842  12.7494157842  12.7494157842    47[7-(6,7),7-(6,7)]
  1807  7.97388465131  7.97388465131  7.97388465131    47[7-(6,7),7-(6,7)]
  1808  10.8659514162  10.8659514162  10.8659514162    47[7-(6,7),7-(6,7)]
  1809  8.10287883368  8.10287883368  8.10287883368    47[7-(6,7),7-(6,7)]
  1810  16.0444423563  16.0444423563  16.0444423563    47[7-(6,7),7-(6,7),47-(7,7)]
  1811  14.6460514919  14.6460514919  14.6460514919    47[7-(6,7),7-(6,7)]
  1812  17.6321754908  17.6321754908  17.6321754908    47[7-(6,7),7-(6,7)]
  1813 -20.5189054326 -20.5189054326 -20.5189054326    47[7-(6,7),7-(6,7),47-(7,7)]
  1814 -20.6524246066 -20.6524246066 -20.6524246066    47[7-(6,7),7-(6,7)]
  1815 -19.1501578173 -19.1501578173 -19.1501578173    47[7-(6,7),7-(6,7)]
  1816 -3.36142380732 -3.36142380732 -3.36142380732    47[7-(6,7),7-(6,7),47-(7,7)]
  1817-0.411437485586-0.411437485586-0.411437485586    47[7-(6,7),7-(6,7),47-(7,7)]
  1818 -1.40564277327 -1.40564277327 -1.40564277327    47[7-(6,7),7-(6,7)]
  1819 -24.3779713746 -24.3779713746 -24.3779713746    47[7-(6,7),7-(6,7),47-(7,7)]
  1820 -26.1746640142 -26.1746640142 -26.1746640142    47[7-(6,7),7-(6,7),47-(7,7)]
  1821 -24.8998201393 -24.8998201393 -24.8998201393    47[7-(6,7),7-(6,7)]
  1822   12.087052155   12.087052155   12.087052155    47[7-(6,7),7-(6,7),47-(7,7)]
  1823  13.3683931117  13.3683931117  13.3683931117    47[7-(6,7),7-(6,7)]
  1824  10.3547107555  10.3547107555  10.3547107555    47[7-(6,7),7-(6,7),47-(7,7)]
  1825 -13.4088469632 -13.4088469632 -13.4088469632    47[7-(6,7),7-(6,7),47-(7,7)]
  1826  -16.259867988  -16.259867988  -16.259867988    47[7-(6,7),7-(6,7),47-(7,7)]
  1827 -13.4990922722 -13.4990922722 -13.4990922722    47[7-(6,7),7-(6,7)]
  1828    7.371646318    7.371646318    7.371646318    47[7-(6,7),7-(6,7),47-(7,7)]
  1829 0.594480257168 0.594480257168 0.594480257168    47[7-(6,7),7-(6,7)]
  1830  23.8392261739  23.8392261739  23.8392261739    47[7-(6,7),7-(6,7),47-(7,7)]
  1831  5.54563317546  5.54563317546  5.54563317546    47[7-(6,7),7-(6,7)]
  1832  3.64181135424  3.64181135424  3.64181135424    47[7-(6,7),7-(6,7)]
  1833  4.25486279102  4.25486279102  4.25486279102    47[7-(6,7),7-(6,7)]
  1834 -26.5898210233 -26.5898210233 -26.5898210233    47[7-(6,7),7-(6,7)]
  1835 -28.3319918086 -28.3319918086 -28.3319918086    47[7-(6,7),7-(6,7)]
  1836 -25.5000788388 -25.5000788388 -25.5000788388    47[7-(6,7),7-(6,7)]
  1837   20.322465657   20.322465657   20.322465657    47[7-(6,7),7-(6,7)]
  1838  17.4553846789  17.4553846789  17.4553846789    47[7-(6,7),7-(6,7)]
  1839  18.7094391258  18.7094391258  18.7094391258    47[7-(6,7),7-(6,7)]
  1840  9.92344854957  9.92344854957  9.92344854957    47[7-(6,7),7-(6,7),47-(7,7)]
  1841  9.83472240013  9.83472240013  9.83472240013    47[7-(6,7),7-(6,7)]
  1842  6.91646103201  6.91646103201  6.91646103201    47[7-(6,7),7-(6,7)]
  1843  2.89724781963  2.89724781963  2.89724781963    47[7-(6,7),7-(6,7),47-(7,7)]
  1844  4.42179669167  4.42179669167  4.42179669167    47[7-(6,7),7-(6,7)]
  1845  1.52495283955  1.52495283955  1.52495283955    47[7-(6,7),7-(6,7)]
  1846  27.3114810799  27.3114810799  27.3114810799    47[7-(6,7),7-(6,7),47-(7,7)]
  1847  25.5609667574  25.5609667574  25.5609667574    47[7-(6,7),7-(6,7),47-(7,7)]
  1848  26.5807747649  26.5807747649  26.5807747649    47[7-(6,7),7-(6,7)]
  1849  5.91379261206  5.91379261206  5.91379261206    47[7-(6,7),7-(6,7),47-(7,7)]
  1850  8.79073494727  8.79073494727  8.79073494727    47[7-(6,7),7-(6,7),47-(7,7)]
  1851  7.84672139745  7.84672139745  7.84672139745    47[7-(6,7),7-(6,7)]
  1852  13.5065697537  13.5065697537  13.5065697537    47[7-(6,7),7-(6,7),47-(7,7)]
  1853 -32.2405188252 -32.2405188252 -32.2405188252    47[7-(6,7),7-(6,7)]
  1854  15.3010671537  15.3010671537  15.3010671537    47[7-(6,7),7-(6,7),47-(7,7)]
  1855 0.230803567879 0.230803567879 0.230803567879    47[7-(6,7),7-(6,7),47-(7,7)]
  1856  2.93576570318  2.93576570318  2.93576570318    47[7-(6,7),7-(6,7),47-(7,7)]
  1857  39.7956542377  39.7956542377  39.7956542377    47[7-(6,7),7-(6,7)]
  1858 -17.9399088596 -17.9399088596 -17.9399088596    47[7-(6,7),7-(6,7),47-(7,7)]
  1859 -17.4352549163 -17.4352549163 -17.4352549163    47[7-(6,7),7-(6,7)]
  1860  1.18969269505  1.18969269505  1.18969269505    47[7-(6,7),7-(6,7),47-(7,7)]
  1861 -2.15220214102 -2.15220214102 -2.15220214102    47[7-(6,7),7-(6,7)]
  1862  41.0805234049  41.0805234049  41.0805234049    47[7-(6,7),7-(6,7)]
  1863 -1.91168161112 -1.91168161112 -1.91168161112    47[7-(6,7),7-(6,7)]
  1864 -17.7675934566 -17.7675934566 -17.7675934566    47[7-(6,7),7-(6,7)]
  1865 -16.8484678968 -16.8484678968 -16.8484678968    47[7-(6,7),7-(6,7)]
  1866  -14.877063713  -14.877063713  -14.877063713    47[7-(6,7),7-(6,7)]
  1867 -13.4913199571 -13.4913199571 -13.4913199571    47[7-(6,7),7-(6,7)]
  1868 -12.0785025199 -12.0785025199 -12.0785025199    47[7-(6,7),7-(6,7)]
  1869  33.7173050066  33.7173050066  33.7173050066    47[7-(6,7),7-(6,7)]
  1870 -0.62814980205 -0.62814980205 -0.62814980205    47[7-(6,7),7-(6,7),47-(7,7)]
  1871 -3.32612252024 -3.32612252024 -3.32612252024    47[7-(6,7),7-(6,7)]
  1872 -1.99302956396 -1.99302956396 -1.99302956396    47[7-(6,7),7-(6,7)]
  1873 -9.86567453818 -9.86567453818 -9.86567453818    47[7-(6,7),7-(6,7),47-(7,7)]
  1874 -11.2391688853 -11.2391688853 -11.2391688853    47[7-(6,7),7-(6,7)]
  1875 -12.8196409978 -12.8196409978 -12.8196409978    47[7-(6,7),7-(6,7)]
  1876  32.6747242293  32.6747242293  32.6747242293    47[7-(6,7),7-(6,7),47-(7,7)]
  1877  32.5411317293  32.5411317293  32.5411317293    47[7-(6,7),7-(6,7),47-(7,7)]
  1878  35.6303751446  35.6303751446  35.6303751446    47[7-(6,7),7-(6,7)]
  1879  6.23327400232  6.23327400232  6.23327400232    47[7-(6,7),7-(6,7),47-(7,7)]
  1880  7.83330270262  7.83330270262  7.83330270262    47[7-(6,7),7-(6,7),47-(7,7)]
  1881  4.89876896488  4.89876896488  4.89876896488    47[7-(6,7),7-(6,7)]
  1882  17.0095476825  17.0095476825  17.0095476825    47[7-(6,7),7-(6,7),47-(7,7)]
  1883  19.9313174961  19.9313174961  19.9313174961    47[7-(6,7),7-(6,7)]
  1884  19.8198767486  19.8198767486  19.8198767486    47[7-(6,7),7-(6,7),47-(7,7)]
  1885 -6.83656651286 -6.83656651286 -6.83656651286    47[7-(6,7),7-(6,7),47-(7,7)]
  1886 -8.52232055438 -8.52232055438 -8.52232055438    47[7-(6,7),7-(6,7),47-(7,7)]
  1887 -8.51518972986 -8.51518972986 -8.51518972986    47[7-(6,7),7-(6,7)]
  1888 -19.0820007868 -19.0820007868 -19.0820007868    47[7-(6,7),7-(6,7),47-(7,7)]
  1889 -16.2317104332 -16.2317104332 -16.2317104332    47[7-(6,7),7-(6,7)]
  1890 -14.7684778614 -14.7684778614 -14.7684778614    47[7-(6,7),7-(6,7),47-(7,7)]
  1891  23.1384141187  23.1384141187  23.1384141187    47[7-(6,7),7-(6,7)]
  1892 -16.2770979289 -16.2770979289 -16.2770979289    47[7-(6,7),7-(6,7)]
  1893 -17.5630885222 -17.5630885222 -17.5630885222    47[7-(6,7),7-(6,7)]
  1894  -2.3849767134  -2.3849767134  -2.3849767134    47[7-(6,7),7-(6,7)]
  1895 -4.81975243867 -4.81975243867 -4.81975243867    47[7-(6,7),7-(6,7)]
  1896 -5.58520682662 -5.58520682662 -5.58520682662    47[7-(6,7),7-(6,7)]
  1897  34.0760627804  34.0760627804  34.0760627804    47[7-(6,7),7-(6,7)]
  1898    32.68823113    32.68823113    32.68823113    47[7-(6,7),7-(6,7)]
  1899  31.2155054679  31.2155054679  31.2155054679    47[7-(6,7),7-(6,7)]
  1900  26.5960958129  26.5960958129  26.5960958129    47[7-(6,7),7-(6,7),47-(7,7)]
  1901  27.8069515173  27.8069515173  27.8069515173    47[7-(6,7),7-(6,7)]
  1902  26.5417211918  26.5417211918  26.5417211918    47[7-(6,7),7-(6,7)]
  1903 -7.75592796978 -7.75592796978 -7.75592796978    47[7-(6,7),7-(6,7),47-(7,7)]
  1904 -4.99140392465 -4.99140392465 -4.99140392465    47[7-(6,7),7-(6,7)]
  1905 -4.80550887498 -4.80550887498 -4.80550887498    47[7-(6,7),7-(6,7)]
  1906 -4.86883566176 -4.86883566176 -4.86883566176    47[7-(6,7),7-(6,7),47-(7,7)]
  1907 -3.53577116253 -3.53577116253 -3.53577116253    47[7-(6,7),7-(6,7),47-(7,7)]
  1908 -6.59941185798 -6.59941185798 -6.59941185798    47[7-(6,7),7-(6,7)]
  1909 -28.5532840599 -28.5532840599 -28.5532840599    47[7-(6,7),7-(6,7),47-(7,7)]
  1910 -29.0730630646 -29.0730630646 -29.0730630646    47[7-(6,7),7-(6,7),47-(7,7)]
  1911 -25.8076990017 -25.8076990017 -25.8076990017    47[7-(6,7),7-(6,7)]
  1912  4.72824293129  4.72824293129  4.72824293129    47[7-(6,7),7-(6,7),47-(7,7)]
  1913  3.17282549534  3.17282549534  3.17282549534    47[7-(6,7),7-(6,7)]
  1914  1.98006986561  1.98006986561  1.98006986561    47[7-(6,7),7-(6,7),47-(7,7)]
  1915 -10.1973081775 -10.1973081775 -10.1973081775    47[7-(6,7),7-(6,7),47-(7,7)]
  1916 -8.65761302542 -8.65761302542 -8.65761302542    47[7-(6,7),7-(6,7),47-(7,7)]
  1917 -7.16451700969 -7.16451700969 -7.16451700969    47[7-(6,7),7-(6,7)]
  1918 0.802130760142 0.802130760142 0.802130760142    47[7-(6,7),7-(6,7),47-(7,7)]
  1919-0.609009120913-0.609009120913-0.609009120913    47[7-(6,7),7-(6,7)]
  1920  43.6532280254  43.6532280254  43.6532280254    47[7-(6,7),7-(6,7),47-(7,7)]
  1921  -16.796338208  -16.796338208  -16.796338208    1[6-(1,1,6)]
  1922 -15.6088123758 -15.6088123758 -15.6088123758    1[6-(1,1,6)]
  1923 -16.2065170303 -16.2065170303 -16.2065170303    1[6-(1,1,6)]
  1924 -18.3247953677 -18.3247953677 -18.3247953677    1[6-(1,1,6)]
  1925 -19.2801513277 -19.2801513277 -19.2801513277    1[6-(1,1,6)]
  1926 -19.7814771874 -19.7814771874 -19.7814771874    1[6-(1,1,6)]
  1927 -22.5331853339 -22.5331853339 -22.5331853339    1[6-(1,1,6)]
  1928  22.9516282484  22.9516282484  22.9516282484    1[6-(1,1,6)]
  1929 -24.0169612901 -24.0169612901 -24.0169612901    1[6-(1,1,6)]
  1930  21.3127925275  21.3127925275  21.3127925275    1[6-(1,1,6)]
  1931  20.0615420885  20.0615420885  20.0615420885    1[6-(1,1,6)]
  1932  21.2616004959  21.2616004959  21.2616004959    1[6-(1,1,6)]
  1933  24.3091505299  24.3091505299  24.3091505299    1[6-(1,1,6)]
  1934  23.2753853024  23.2753853024  23.2753853024    1[6-(1,1,6)]
  1935  24.0442895717  24.0442895717  24.0442895717    1[6-(1,1,6)]
  1936 -17.4795936405 -17.4795936405 -17.4795936405    1[6-(1,1,6)]
  1937  28.2613939154  28.2613939154  28.2613939154    1[6-(1,1,6)]
  1938  28.9476338861  28.9476338861  28.9476338861    1[6-(1,1,6)]
  1939 -6.93448111975 -6.93448111975 -6.93448111975    1[6-(1,1,6)]
  1940 -7.89904143707 -7.89904143707 -7.89904143707    1[6-(1,1,6)]
  1941 -6.35718168967 -6.35718168967 -6.35718168967    1[6-(1,1,6)]
  1942 -11.5228311796 -11.5228311796 -11.5228311796    1[6-(1,1,6)]
  1943 -10.8870527338 -10.8870527338 -10.8870527338    1[6-(1,1,6)]
  1944 -12.4338813129 -12.4338813129 -12.4338813129    1[6-(1,1,6)]
  1945 -10.4345981535 -10.4345981535 -10.4345981535    1[6-(1,1,6)]
  1946   -10.25269231   -10.25269231   -10.25269231    1[6-(1,1,6)]
  1947 -9.13488765597 -9.13488765597 -9.13488765597    1[6-(1,1,6)]
  1948 -7.26227543539 -7.26227543539 -7.26227543539    1[6-(1,1,6)]
  1949 -6.21243342387 -6.21243342387 -6.21243342387    1[6-(1,1,6)]
  1950 -7.31652376914 -7.31652376914 -7.31652376914    1[6-(1,1,6)]
  1951  -6.0682288866  -6.0682288866  -6.0682288866    1[6-(1,1,6)]
  1952 -6.32590847381 -6.32590847381 -6.32590847381    1[6-(1,1,6)]
  1953  38.5439904831  38.5439904831  38.5439904831    1[6-(1,1,6)]
  1954 -9.90092764148 -9.90092764148 -9.90092764148    1[6-(1,1,6)]
  1955 -8.44074895554 -8.44074895554 -8.44074895554    1[6-(1,1,6)]
  1956  36.4364322437  36.4364322437  36.4364322437    1[6-(1,1,6)]
  1957 -4.19562464622 -4.19562464622 -4.19562464622    1[6-(1,1,6)]
  1958 -5.26177543736 -5.26177543736 -5.26177543736    1[6-(1,1,6)]
  1959 -4.95463846526 -4.95463846526 -4.95463846526    1[6-(1,1,6)]
  1960 -9.38071417926 -9.38071417926 -9.38071417926    1[6-(1,1,6)]
  1961 -9.66582527914 -9.66582527914 -9.66582527914    1[6-(1,1,6)]
  1962 -9.94563807533 -9.94563807533 -9.94563807533    1[6-(1,1,6)]
  1963 -9.54703075542 -9.54703075542 -9.54703075542    1[6-(1,1,6)]
  1964 -10.1126875448 -10.1126875448 -10.1126875448    1[6-(1,1,6)]
  1965 -10.0012008766 -10.0012008766 -10.0012008766    1[6-(1,1,6)]
  1966 -4.58180115666 -4.58180115666 -4.58180115666    1[6-(1,1,6)]
  1967 -5.53680230919 -5.53680230919 -5.53680230919    1[6-(1,1,6)]
  1968 -5.64794716527 -5.64794716527 -5.64794716527    1[6-(1,1,6)]
  1969 -1.84664693735 -1.84664693735 -1.84664693735    1[6-(1,1,6)]
  1970-0.749646806723-0.749646806723-0.749646806723    1[6-(1,1,6)]
  1971-0.341408166288-0.341408166288-0.341408166288    1[6-(1,1,6)]
  1972 -1.63372843619 -1.63372843619 -1.63372843619    1[6-(1,1,6)]
  1973-0.209682835833-0.209682835833-0.209682835833    1[6-(1,1,6)]
  1974-0.451208444555-0.451208444555-0.451208444555    1[6-(1,1,6)]
  1975 -10.7226736316 -10.7226736316 -10.7226736316    1[6-(1,1,6)]
  1976 -9.22455009928 -9.22455009928 -9.22455009928    1[6-(1,1,6)]
  1977 -10.2682665476 -10.2682665476 -10.2682665476    1[6-(1,1,6)]
  1978 -8.51536542494 -8.51536542494 -8.51536542494    1[6-(1,1,6)]
  1979 -8.27292500638 -8.27292500638 -8.27292500638    1[6-(1,1,6)]
  1980 -7.23871676812 -7.23871676812 -7.23871676812    1[6-(1,1,6)]
  1981  -10.249892184  -10.249892184  -10.249892184    1[6-(1,1,6)]
  1982 -10.1648332141 -10.1648332141 -10.1648332141    1[6-(1,1,6)]
  1983 -9.48944828725 -9.48944828725 -9.48944828725    1[6-(1,1,6)]
  1984 -15.2001757809 -15.2001757809 -15.2001757809    1[6-(1,1,6)]
  1985  -15.427520784  -15.427520784  -15.427520784    1[6-(1,1,6)]
  1986 -14.7505935246 -14.7505935246 -14.7505935246    1[6-(1,1,6)]
  1987 -16.3952879285 -16.3952879285 -16.3952879285    1[6-(1,1,6)]
  1988 -17.0596616911 -17.0596616911 -17.0596616911    1[6-(1,1,6)]
  1989 -17.6335854114 -17.6335854114 -17.6335854114    1[6-(1,1,6)]
  1990 -15.1854965777 -15.1854965777 -15.1854965777    1[6-(1,1,6)]
  1991 -13.6991354242 -13.6991354242 -13.6991354242    1[6-(1,1,6)]
  1992 -14.2698868713 -14.2698868713 -14.2698868713    1[6-(1,1,6)]
  1993   24.977837124   24.977837124   24.977837124    1[6-(1,1,6)]
  1994  24.3373982674  24.3373982674  24.3373982674    1[6-(1,1,6)]
  1995  25.8957857969  25.8957857969  25.8957857969    1[6-(1,1,6)]
  1996 -12.8102379396 -12.8102379396 -12.8102379396    1[6-(1,1,6)]
  1997 -11.9334693339 -11.9334693339 -11.9334693339    1[6-(1,1,6)]
  1998 -13.4902269779 -13.4902269779 -13.4902269779    1[6-(1,1,6)]
  1999 -13.7088598759 -13.7088598759 -13.7088598759    1[6-(1,1,6)]
  2000 -15.0633850675 -15.0633850675 -15.0633850675    1[6-(1,1,6)]
  2001 -13.9352050179 -13.9352050179 -13.9352050179    1[6-(1,1,6)]
  2002  20.7256386174  20.7256386174  20.7256386174    1[6-(1,1,6)]
  2003  20.6727401586  20.6727401586  20.6727401586    1[6-(1,1,6)]
  2004  21.8103408543  21.8103408543  21.8103408543    1[6-(1,1,6)]
  2005  21.1690160219  21.1690160219  21.1690160219    1[6-(1,1,6)]
  2006  20.0045546231  20.0045546231  20.0045546231    1[6-(1,1,6)]
  2007  21.0023957556  21.0023957556  21.0023957556    1[6-(1,1,6)]
  2008  24.0509909275  24.0509909275  24.0509909275    1[6-(1,1,6)]
  2009  23.5365642918  23.5365642918  23.5365642918    1[6-(1,1,6)]
  2010  22.5699031995  22.5699031995  22.5699031995    1[6-(1,1,6)]
  2011  8.44798214536  8.44798214536  8.44798214536    1[6-(1,1,6)]
  2012  8.43446191421  8.43446191421  8.43446191421    1[6-(1,1,6)]
  2013  7.67002673339  7.67002673339  7.67002673339    1[6-(1,1,6)]
  2014  3.12786381159  3.12786381159  3.12786381159    1[6-(1,1,6)]
  2015   2.8375421066   2.8375421066   2.8375421066    1[6-(1,1,6)]
  2016  3.62750479463  3.62750479463  3.62750479463    1[6-(1,1,6)]
  2017  1.71811949937  1.71811949937  1.71811949937    1[6-(1,1,6)]
  2018 0.512210415225 0.512210415225 0.512210415225    1[6-(1,1,6)]
  2019 0.473158012258 0.473158012258 0.473158012258    1[6-(1,1,6)]
  2020  3.06257015582  3.06257015582  3.06257015582    1[6-(1,1,6)]
  2021  1.64678635119  1.64678635119  1.64678635119    1[6-(1,1,6)]
  2022  1.76413880258  1.76413880258  1.76413880258    1[6-(1,1,6)]
  2023  6.36730813097  6.36730813097  6.36730813097    1[6-(1,1,6)]
  2024   7.7999241463   7.7999241463   7.7999241463    1[6-(1,1,6)]
  2025  6.88730192558  6.88730192558  6.88730192558    1[6-(1,1,6)]
  2026  9.62422659372  9.62422659372  9.62422659372    1[6-(1,1,6)]
  2027  9.81686700744  9.81686700744  9.81686700744    1[6-(1,1,6)]
  2028  10.7367715256  10.7367715256  10.7367715256    1[6-(1,1,6)]
  2029    27.60663843    27.60663843    27.60663843    1[6-(1,1,6)]
  2030  28.6577420361  28.6577420361  28.6577420361    1[6-(1,1,6)]
  2031   27.421090666   27.421090666   27.421090666    1[6-(1,1,6)]
  2032  31.1415001961  31.1415001961  31.1415001961    1[6-(1,1,6)]
  2033  30.6351534726  30.6351534726  30.6351534726    1[6-(1,1,6)]
  2034  31.8794289191  31.8794289191  31.8794289191    1[6-(1,1,6)]
  2035  33.3068509533  33.3068509533  33.3068509533    1[6-(1,1,6)]
  2036  32.4509490804  32.4509490804  32.4509490804    1[6-(1,1,6)]
  2037  32.7163474629  32.7163474629  32.7163474629    1[6-(1,1,6)]
  2038  27.5911292622  27.5911292622  27.5911292622    1[6-(1,1,6)]
  2039  27.5710823587  27.5710823587  27.5710823587    1[6-(1,1,6)]
  2040  27.3399486705  27.3399486705  27.3399486705    1[6-(1,1,6)]
  2041  27.7029031526  27.7029031526  27.7029031526    1[6-(1,1,6)]
  2042  27.9428501336  27.9428501336  27.9428501336    1[6-(1,1,6)]
  2043  26.4779060111  26.4779060111  26.4779060111    1[6-(1,1,6)]
  2044  26.9867517968  26.9867517968  26.9867517968    1[6-(1,1,6)]
  2045  25.8076407739  25.8076407739  25.8076407739    1[6-(1,1,6)]
  2046  27.2391790536  27.2391790536  27.2391790536    1[6-(1,1,6)]
  2047 -9.74644597407 -9.74644597407 -9.74644597407    1[6-(1,1,6)]
  2048 -11.2176290001 -11.2176290001 -11.2176290001    1[6-(1,1,6)]
  2049 -10.0742865955 -10.0742865955 -10.0742865955    1[6-(1,1,6)]
  2050 -11.7384747615 -11.7384747615 -11.7384747615    1[6-(1,1,6)]
  2051 -11.8996638332 -11.8996638332 -11.8996638332    1[6-(1,1,6)]
  2052 -13.0231311314 -13.0231311314 -13.0231311314    1[6-(1,1,6)]
  2053 -10.4763596668 -10.4763596668 -10.4763596668    1[6-(1,1,6)]
  2054 -10.3857313201 -10.3857313201 -10.3857313201    1[6-(1,1,6)]
  2055 -9.64665710587 -9.64665710587 -9.64665710587    1[6-(1,1,6)]
  2056  -5.1270240503  -5.1270240503  -5.1270240503    1[6-(1,1,6)]
  2057 -4.83173355769 -4.83173355769 -4.83173355769    1[6-(1,1,6)]
  2058 -9.36584554319 -9.36584554319 -9.36584554319    1[6-(1,1,6)]
  2059  -15.638003997  -15.638003997  -15.638003997    1[6-(1,1,6)]
  2060 -14.7997525769 -14.7997525769 -14.7997525769    1[6-(1,1,6)]
  2061 -14.5746131456 -14.5746131456 -14.5746131456    1[6-(1,1,6)]
  2062 -10.6992601889 -10.6992601889 -10.6992601889    1[6-(1,1,6)]
  2063 -10.0862248237 -10.0862248237 -10.0862248237    1[6-(1,1,6)]
  2064 -10.2607301395 -10.2607301395 -10.2607301395    1[6-(1,1,6)]
  2065  17.4085573951  17.4085573951  17.4085573951    1[6-(1,1,6)]
  2066  18.4449573943  18.4449573943  18.4449573943    1[6-(1,1,6)]
  2067   18.268480425   18.268480425   18.268480425    1[6-(1,1,6)]
  2068  22.5576992885  22.5576992885  22.5576992885    1[6-(1,1,6)]
  2069  22.9324937742  22.9324937742  22.9324937742    1[6-(1,1,6)]
  2070  23.1116260544  23.1116260544  23.1116260544    1[6-(1,1,6)]
  2071   22.584319624   22.584319624   22.584319624    1[6-(1,1,6)]
  2072  23.2069466751  23.2069466751  23.2069466751    1[6-(1,1,6)]
  2073  23.0665059675  23.0665059675  23.0665059675    1[6-(1,1,6)]
  2074  17.6343297229  17.6343297229  17.6343297229    1[6-(1,1,6)]
  2075  18.5460750657  18.5460750657  18.5460750657    1[6-(1,1,6)]
  2076  18.7268621785  18.7268621785  18.7268621785    1[6-(1,1,6)]
  2077  10.3658386621  10.3658386621  10.3658386621    1[6-(1,1,6)]
  2078  11.7999351092  11.7999351092  11.7999351092    1[6-(1,1,6)]
  2079  10.6099206391  10.6099206391  10.6099206391    1[6-(1,1,6)]
  2080  9.32277545717  9.32277545717  9.32277545717    1[6-(1,1,6)]
  2081  9.27380933818  9.27380933818  9.27380933818    1[6-(1,1,6)]
  2082  8.11197767509  8.11197767509  8.11197767509    1[6-(1,1,6)]
  2083 -4.94878875937 -4.94878875937 -4.94878875937    1[6-(1,1,6)]
  2084 -6.39902113929 -6.39902113929 -6.39902113929    1[6-(1,1,6)]
  2085 -5.21524048987 -5.21524048987 -5.21524048987    1[6-(1,1,6)]
  2086  1.23722766453  1.23722766453  1.23722766453    1[6-(1,1,6)]
  2087  39.1347580715  39.1347580715  39.1347580715    1[6-(1,1,6)]
  2088 -0.11224407667 -0.11224407667 -0.11224407667    1[6-(1,1,6)]
  2089  2.51547544143  2.51547544143  2.51547544143    1[6-(1,1,6)]
  2090  2.65279019962  2.65279019962  2.65279019962    1[6-(1,1,6)]
  2091  3.43688409296  3.43688409296  3.43688409296    1[6-(1,1,6)]
  2092  7.63266616141  7.63266616141  7.63266616141    1[6-(1,1,6)]
  2093  8.07133889836  8.07133889836  8.07133889836    1[6-(1,1,6)]
  2094  7.27371441198  7.27371441198  7.27371441198    1[6-(1,1,6)]
  2095 -18.4883290038 -18.4883290038 -18.4883290038    1[6-(1,1,6)]
  2096  -16.999926017  -16.999926017  -16.999926017    1[6-(1,1,6)]
  2097 -18.1186786213 -18.1186786213 -18.1186786213    1[6-(1,1,6)]
  2098  21.3804663158  21.3804663158  21.3804663158    1[6-(1,1,6)]
  2099  21.5731067295  21.5731067295  21.5731067295    1[6-(1,1,6)]
  2100  22.7022262962  22.7022262962  22.7022262962    1[6-(1,1,6)]
  2101 0.894844052352 0.894844052352 0.894844052352    1[6-(1,1,6)]
  2102 -3.93098908479 -3.93098908479 -3.93098908479    1[6-(1,1,6)]
  2103 -2.69013177032 -2.69013177032 -2.69013177032    1[6-(1,1,6)]
  2104-0.795491647996-0.795491647996-0.795491647996    1[6-(1,1,6)]
  2105-0.693045570477-0.693045570477-0.693045570477    1[6-(1,1,6)]
  2106 0.493075927281 0.493075927281 0.493075927281    1[6-(1,1,6)]
  2107   1.4016967147   1.4016967147   1.4016967147    1[6-(1,1,6)]
  2108  1.00403652623  1.00403652623  1.00403652623    1[6-(1,1,6)]
  2109  2.49526254385  2.49526254385  2.49526254385    1[6-(1,1,6)]
  2110 0.750430247555 0.750430247555 0.750430247555    1[6-(1,1,6)]
  2111  1.85824376234  1.85824376234  1.85824376234    1[6-(1,1,6)]
  2112 0.346634186376 0.346634186376 0.346634186376    1[6-(1,1,6)]
  2113  1.09625170666  1.09625170666  1.09625170666    1[6-(1,1,6)]
  2114  2.57266636684  2.57266636684  2.57266636684    1[6-(1,1,6)]
  2115  1.50300725652  1.50300725652  1.50300725652    1[6-(1,1,6)]
  2116 0.211592873931 0.211592873931 0.211592873931    1[6-(1,1,6)]
  2117 -0.12297845699 -0.12297845699 -0.12297845699    1[6-(1,1,6)]
  2118 -1.08221128337 -1.08221128337 -1.08221128337    1[6-(1,1,6)]
  2119  30.9533264226  30.9533264226  30.9533264226    1[6-(1,1,6)]
  2120  32.2386919037  32.2386919037  32.2386919037    1[6-(1,1,6)]
  2121  31.1024656085  31.1024656085  31.1024656085    1[6-(1,1,6)]
  2122 -11.4640834587 -11.4640834587 -11.4640834587    1[6-(1,1,6)]
  2123 -11.6510431418 -11.6510431418 -11.6510431418    1[6-(1,1,6)]
  2124 -10.5113903474 -10.5113903474 -10.5113903474    1[6-(1,1,6)]
  2125 -12.3487285924 -12.3487285924 -12.3487285924    1[6-(1,1,6)]
  2126 -12.1836096194 -12.1836096194 -12.1836096194    1[6-(1,1,6)]
  2127 -12.9883207723 -12.9883207723 -12.9883207723    1[6-(1,1,6)]
  2128  28.3276090713  28.3276090713  28.3276090713    1[6-(1,1,6)]
  2129  28.1013726244  28.1013726244  28.1013726244    1[6-(1,1,6)]
  2130  28.9617744318  28.9617744318  28.9617744318    1[6-(1,1,6)]
  2131  25.1393265767  25.1393265767  25.1393265767    1[6-(1,1,6)]
  2132  26.1913074107  26.1913074107  26.1913074107    1[6-(1,1,6)]
  2133  26.3792575298  26.3792575298  26.3792575298    1[6-(1,1,6)]
  2134  28.8455540651  28.8455540651  28.8455540651    1[6-(1,1,6)]
  2135  27.4177643621  27.4177643621  27.4177643621    1[6-(1,1,6)]
  2136  27.6046015689  27.6046015689  27.6046015689    1[6-(1,1,6)]
  2137 -17.6700142515 -17.6700142515 -17.6700142515    1[6-(1,1,6)]
  2138 -16.9647692696 -16.9647692696 -16.9647692696    1[6-(1,1,6)]
  2139 -17.7993839628 -17.7993839628 -17.7993839628    1[6-(1,1,6)]
  2140 -12.3862154373 -12.3862154373 -12.3862154373    1[6-(1,1,6)]
  2141 -12.9987418629 -12.9987418629 -12.9987418629    1[6-(1,1,6)]
  2142 -12.2207556634 -12.2207556634 -12.2207556634    1[6-(1,1,6)]
  2143 -11.0245911597 -11.0245911597 -11.0245911597    1[6-(1,1,6)]
  2144   -9.743292082   -9.743292082   -9.743292082    1[6-(1,1,6)]
  2145 -10.2866318552 -10.2866318552 -10.2866318552    1[6-(1,1,6)]
  2146 -13.3632284803 -13.3632284803 -13.3632284803    1[6-(1,1,6)]
  2147   -12.37892301   -12.37892301   -12.37892301    1[6-(1,1,6)]
  2148 -11.8436367114 -11.8436367114 -11.8436367114    1[6-(1,1,6)]
  2149 -15.9842500933 -15.9842500933 -15.9842500933    1[6-(1,1,6)]
  2150  -16.658651114  -16.658651114  -16.658651114    1[6-(1,1,6)]
  2151 -17.4509305514 -17.4509305514 -17.4509305514    1[6-(1,1,6)]
  2152 -18.9363511464 -18.9363511464 -18.9363511464    1[6-(1,1,6)]
  2153 -20.1568088544 -20.1568088544 -20.1568088544    1[6-(1,1,6)]
  2154  -19.466464483  -19.466464483  -19.466464483    1[6-(1,1,6)]
  2155 -8.72458787794 -8.72458787794 -8.72458787794    1[6-(1,1,6)]
  2156 -10.2319654053 -10.2319654053 -10.2319654053    1[6-(1,1,6)]
  2157 -9.63861005228 -9.63861005228 -9.63861005228    1[6-(1,1,6)]
  2158 -8.32226946413 -8.32226946413 -8.32226946413    1[6-(1,1,6)]
  2159 -9.28035217104 -9.28035217104 -9.28035217104    1[6-(1,1,6)]
  2160 -9.85802998397 -9.85802998397 -9.85802998397    1[6-(1,1,6)]
  2161 -4.76779033387 -4.76779033387 -4.76779033387    1[6-(1,1,6)]
  2162 -5.67337020333 -5.67337020333 -5.67337020333    1[6-(1,1,6)]
  2163 -5.61923184914 -5.61923184914 -5.61923184914    1[6-(1,1,6)]
  2164-0.508471705013-0.508471705013-0.508471705013    1[6-(1,1,6)]
  2165-0.190129083335-0.190129083335-0.190129083335    1[6-(1,1,6)]
  2166-0.134448396627-0.134448396627-0.134448396627    1[6-(1,1,6)]
  2167-0.704543488617-0.704543488617-0.704543488617    1[6-(1,1,6)]
  2168-0.336297569466-0.336297569466-0.336297569466    1[6-(1,1,6)]
  2169-0.205023281827-0.205023281827-0.205023281827    1[6-(1,1,6)]
  2170 -4.77536166027 -4.77536166027 -4.77536166027    1[6-(1,1,6)]
  2171 -5.74041442274 -5.74041442274 -5.74041442274    1[6-(1,1,6)]
  2172 -5.58917742054 -5.58917742054 -5.58917742054    1[6-(1,1,6)]
  2173 0.163881356982 0.163881356982 0.163881356982    1[6-(1,1,6)]
  2174 0.043950282219 0.043950282219 0.043950282219    1[6-(1,1,6)]
  2175  -1.1597007682  -1.1597007682  -1.1597007682    1[6-(1,1,6)]
  2176 -2.68556765884 -2.68556765884 -2.68556765884    1[6-(1,1,6)]
  2177 -3.73970450407 -3.73970450407 -3.73970450407    1[6-(1,1,6)]
  2178  -2.5176330165  -2.5176330165  -2.5176330165    1[6-(1,1,6)]
  2179 -1.70365976654 -1.70365976654 -1.70365976654    1[6-(1,1,6)]
  2180-0.909001278925-0.909001278925-0.909001278925    1[6-(1,1,6)]
  2181 -1.63617487391 -1.63617487391 -1.63617487391    1[6-(1,1,6)]
  2182  3.52615400072  3.52615400072  3.52615400072    1[6-(1,1,6)]
  2183  3.97697424909  3.97697424909  3.97697424909    1[6-(1,1,6)]
  2184  3.21724502036  3.21724502036  3.21724502036    1[6-(1,1,6)]
  2185  5.14487517273  5.14487517273  5.14487517273    1[6-(1,1,6)]
  2186  6.27232059109  6.27232059109  6.27232059109    1[6-(1,1,6)]
  2187  6.07803470047  6.07803470047  6.07803470047    1[6-(1,1,6)]
  2188  40.4805046257  40.4805046257  40.4805046257    1[6-(1,1,6)]
  2189 -4.10301845992 -4.10301845992 -4.10301845992    1[6-(1,1,6)]
  2190  3.75015732518  3.75015732518  3.75015732518    1[6-(1,1,6)]
  2191  14.7503973629  14.7503973629  14.7503973629    1[6-(1,1,6)]
  2192  14.8795925329  14.8795925329  14.8795925329    1[6-(1,1,6)]
  2193  16.0712538212  16.0712538212  16.0712538212    1[6-(1,1,6)]
  2194 -20.4544181089 -20.4544181089 -20.4544181089    1[6-(1,1,6)]
  2195 -19.4098958026 -19.4098958026 -19.4098958026    1[6-(1,1,6)]
  2196 -20.6347962607 -20.6347962607 -20.6347962607    1[6-(1,1,6)]
  2197 -20.0255972781 -20.0255972781 -20.0255972781    1[6-(1,1,6)]
  2198 -19.4936875043 -19.4936875043 -19.4936875043    1[6-(1,1,6)]
  2199 -18.5924712238 -18.5924712238 -18.5924712238    1[6-(1,1,6)]
  2200 -21.2081030201 -21.2081030201 -21.2081030201    1[6-(1,1,6)]
  2201 -19.6519669564 -19.6519669564 -19.6519669564    1[6-(1,1,6)]
  2202 -20.6176022927 -20.6176022927 -20.6176022927    1[6-(1,1,6)]
  2203 -23.6876930982 -23.6876930982 -23.6876930982    1[6-(1,1,6)]
  2204 -24.8827899057 -24.8827899057 -24.8827899057    1[6-(1,1,6)]
  2205  14.7008824339  14.7008824339  14.7008824339    1[6-(1,1,6)]
  2206   13.307329389   13.307329389   13.307329389    1[6-(1,1,6)]
  2207  13.6930636695  13.6930636695  13.6930636695    1[6-(1,1,6)]
  2208  12.2287157725  12.2287157725  12.2287157725    1[6-(1,1,6)]
  2209-0.265608883401-0.265608883401-0.265608883401    1[6-(1,1,6)]
  2210-0.692067819698-0.692067819698-0.692067819698    1[6-(1,1,6)]
  2211-0.022994816216-0.022994816216-0.022994816216    1[6-(1,1,6)]
  2212 -5.78082560255 -5.78082560255 -5.78082560255    1[6-(1,1,6)]
  2213 -5.04467133385 -5.04467133385 -5.04467133385    1[6-(1,1,6)]
  2214 -5.72291074631 -5.72291074631 -5.72291074631    1[6-(1,1,6)]
  2215 -5.10982685919 -5.10982685919 -5.10982685919    1[6-(1,1,6)]
  2216 -4.39581957788 -4.39581957788 -4.39581957788    1[6-(1,1,6)]
  2217 -5.36452158863 -5.36452158863 -5.36452158863    1[6-(1,1,6)]
  2218-0.222337730241-0.222337730241-0.222337730241    1[6-(1,1,6)]
  2219-0.981168748341-0.981168748341-0.981168748341    1[6-(1,1,6)]
  2220-0.062154757053-0.062154757053-0.062154757053    1[6-(1,1,6)]
  2221 -2.93139958093 -2.93139958093 -2.93139958093    1[6-(1,1,6)]
  2222 -2.44799261097 -2.44799261097 -2.44799261097    1[6-(1,1,6)]
  2223 -1.49510288452 -1.49510288452 -1.49510288452    1[6-(1,1,6)]
  2224 0.247856806141 0.247856806141 0.247856806141    1[6-(1,1,6)]
  2225  1.36064753075  1.36064753075  1.36064753075    1[6-(1,1,6)]
  2226 0.475094962397 0.475094962397 0.475094962397    1[6-(1,1,6)]
  2227  37.6195802394  37.6195802394  37.6195802394    1[6-(1,1,6)]
  2228  38.7005531384  38.7005531384  38.7005531384    1[6-(1,1,6)]
  2229  37.1993895896  37.1993895896  37.1993895896    1[6-(1,1,6)]
  2230  37.0127787341  37.0127787341  37.0127787341    1[6-(1,1,6)]
  2231  36.7004717227  36.7004717227  36.7004717227    1[6-(1,1,6)]
  2232  38.1879294951  38.1879294951  38.1879294951    1[6-(1,1,6)]
  2233  35.7815102897  35.7815102897  35.7815102897    1[6-(1,1,6)]
  2234  35.6538659626  35.6538659626  35.6538659626    1[6-(1,1,6)]
  2235  34.4536343254  34.4536343254  34.4536343254    1[6-(1,1,6)]
  2236 -12.9537859533 -12.9537859533 -12.9537859533    1[6-(1,1,6)]
  2237  31.8303652853  31.8303652853  31.8303652853    1[6-(1,1,6)]
  2238 -12.8499028361 -12.8499028361 -12.8499028361    1[6-(1,1,6)]
  2239  2.58211333703  2.58211333703  2.58211333703    1[6-(1,1,6)]
  2240  40.7264632045  40.7264632045  40.7264632045    1[6-(1,1,6)]
  2241  1.71459871545  1.71459871545  1.71459871545    1[6-(1,1,6)]
  2242 -2.20085488667 -2.20085488667 -2.20085488667    1[6-(1,1,6)]
  2243  35.4160527669  35.4160527669  35.4160527669    1[6-(1,1,6)]
  2244  36.3077427035  36.3077427035  36.3077427035    1[6-(1,1,6)]
  2245  4.49426279807  4.49426279807  4.49426279807    1[6-(1,1,6)]
  2246   3.5997573905   3.5997573905   3.5997573905    1[6-(1,1,6)]
  2247  4.48108032057  4.48108032057  4.48108032057    1[6-(1,1,6)]
  2248-0.472883858244-0.472883858244-0.472883858244    1[6-(1,1,6)]
  2249 -0.02253044678 -0.02253044678 -0.02253044678    1[6-(1,1,6)]
  2250-0.909593352772-0.909593352772-0.909593352772    1[6-(1,1,6)]
  2251 -1.47888534263 -1.47888534263 -1.47888534263    1[6-(1,1,6)]
  2252 -2.79556202688 -2.79556202688 -2.79556202688    1[6-(1,1,6)]
  2253 -2.21401421909 -2.21401421909 -2.21401421909    1[6-(1,1,6)]
  2254   8.4775159119   8.4775159119   8.4775159119    1[6-(1,1,6)]
  2255  7.58427855936  7.58427855936  7.58427855936    1[6-(1,1,6)]
  2256  6.94233402367  6.94233402367  6.94233402367    1[6-(1,1,6)]
  2257  11.1190094187  11.1190094187  11.1190094187    1[6-(1,1,6)]
  2258  10.1352740668  10.1352740668  10.1352740668    1[6-(1,1,6)]
  2259   11.069261339   11.069261339   11.069261339    1[6-(1,1,6)]
  2260   15.239025997   15.239025997   15.239025997    1[6-(1,1,6)]
  2261  14.8206653631  14.8206653631  14.8206653631    1[6-(1,1,6)]
  2262  15.7156735005  15.7156735005  15.7156735005    1[6-(1,1,6)]
  2263  24.3530302734  24.3530302734  24.3530302734    1[6-(1,1,6)]
  2264  25.8495326288  25.8495326288  25.8495326288    1[6-(1,1,6)]
  2265  25.1191977397  25.1191977397  25.1191977397    1[6-(1,1,6)]
  2266  23.4402487285  23.4402487285  23.4402487285    1[6-(1,1,6)]
  2267  24.3926790126  24.3926790126  24.3926790126    1[6-(1,1,6)]
  2268   24.987139032   24.987139032   24.987139032    1[6-(1,1,6)]
  2269 -17.2385724483 -17.2385724483 -17.2385724483    1[6-(1,1,6)]
  2270 -18.2010351036 -18.2010351036 -18.2010351036    1[6-(1,1,6)]
  2271 -18.2648597111 -18.2648597111 -18.2648597111    1[6-(1,1,6)]
  2272 -22.1537176084 -22.1537176084 -22.1537176084    1[6-(1,1,6)]
  2273    15.34759416    15.34759416    15.34759416    1[6-(1,1,6)]
  2274  -22.655387404  -22.655387404  -22.655387404    1[6-(1,1,6)]
  2275   1.5427308385   1.5427308385   1.5427308385    1[6-(1,1,6)]
  2276  0.45379197384  0.45379197384  0.45379197384    1[6-(1,1,6)]
  2277   1.9627547052   1.9627547052   1.9627547052    1[6-(1,1,6)]
  2278  2.05697473283  2.05697473283  2.05697473283    1[6-(1,1,6)]
  2279  2.44270901337  2.44270901337  2.44270901337    1[6-(1,1,6)]
  2280 0.935717979693 0.935717979693 0.935717979693    1[6-(1,1,6)]
  2281 -1.44682617512 -1.44682617512 -1.44682617512    1[6-(1,1,6)]
  2282-0.360046087973-0.360046087973-0.360046087973    1[6-(1,1,6)]
  2283-0.571567163724-0.571567163724-0.571567163724    1[6-(1,1,6)]
  2284     4.20265404     4.20265404     4.20265404    1[6-(1,1,6)]
  2285 -34.3694233781 -34.3694233781 -34.3694233781    1[6-(1,1,6)]
  2286  3.57710485341  3.57710485341  3.57710485341    1[6-(1,1,6)]
  2287 -34.8184392955 -34.8184392955 -34.8184392955    1[6-(1,1,6)]
  2288   -34.33459675   -34.33459675   -34.33459675    1[6-(1,1,6)]
  2289 -34.5895823533 -34.5895823533 -34.5895823533    1[6-(1,1,6)]
  2290  5.76179090016  5.76179090016  5.76179090016    1[6-(1,1,6)]
  2291  6.58416850994  6.58416850994  6.58416850994    1[6-(1,1,6)]
  2292  6.81877044469  6.81877044469  6.81877044469    1[6-(1,1,6)]
  2293  2.10910812704  2.10910812704  2.10910812704    1[6-(1,1,6)]
  2294  2.70402328249  2.70402328249  2.70402328249    1[6-(1,1,6)]
  2295  3.62403950716  3.62403950716  3.62403950716    1[6-(1,1,6)]
  2296  3.96129913739  3.96129913739  3.96129913739    1[6-(1,1,6)]
  2297   2.4262046259   2.4262046259   2.4262046259    1[6-(1,1,6)]
  2298  3.45664738799  3.45664738799  3.45664738799    1[6-(1,1,6)]
  2299  24.4859719409  24.4859719409  24.4859719409    1[6-(1,1,6)]
  2300  25.4859013737  25.4859013737  25.4859013737    1[6-(1,1,6)]
  2301  25.7264949838  25.7264949838  25.7264949838    1[6-(1,1,6)]
  2302   22.536093321   22.536093321   22.536093321    1[6-(1,1,6)]
  2303   24.002999716   24.002999716   24.002999716    1[6-(1,1,6)]
  2304  23.7322515571  23.7322515571  23.7322515571    1[6-(1,1,6)]
  2305  20.1738789992  20.1738789992  20.1738789992    1[6-(1,1,6)]
  2306  18.9621745292  18.9621745292  18.9621745292    1[6-(1,1,6)]
  2307  20.1471386012  20.1471386012  20.1471386012    1[6-(1,1,6)]
  2308   16.646787094   16.646787094   16.646787094    1[6-(1,1,6)]
  2309    17.01661277    17.01661277    17.01661277    1[6-(1,1,6)]
  2310  15.8369678191  15.8369678191  15.8369678191    1[6-(1,1,6)]
  2311  18.1598471132  18.1598471132  18.1598471132    1[6-(1,1,6)]
  2312   18.237978954   18.237978954   18.237978954    1[6-(1,1,6)]
  2313  17.3177556344  17.3177556344  17.3177556344    1[6-(1,1,6)]
  2314  22.5209151499  22.5209151499  22.5209151499    1[6-(1,1,6)]
  2315  22.9568704327  22.9568704327  22.9568704327    1[6-(1,1,6)]
  2316  22.0019531308  22.0019531308  22.0019531308    1[6-(1,1,6)]
  2317  18.6388425719  18.6388425719  18.6388425719    1[6-(1,1,6)]
  2318  19.5119951745  19.5119951745  19.5119951745    1[6-(1,1,6)]
  2319  18.1652678319  18.1652678319  18.1652678319    1[6-(1,1,6)]
  2320  16.0478967825  16.0478967825  16.0478967825    1[6-(1,1,6)]
  2321  15.7627852528  15.7627852528  15.7627852528    1[6-(1,1,6)]
  2322  17.1452319038  17.1452319038  17.1452319038    1[6-(1,1,6)]
  2323  14.8657578431  14.8657578431  14.8657578431    1[6-(1,1,6)]
  2324 -30.6253103079 -30.6253103079 -30.6253103079    1[6-(1,1,6)]
  2325 -32.1173158589 -32.1173158589 -32.1173158589    1[6-(1,1,6)]
  2326 -31.1138249629 -31.1138249629 -31.1138249629    1[6-(1,1,6)]
  2327 -32.2451236667 -32.2451236667 -32.2451236667    1[6-(1,1,6)]
  2328 -30.7443810719 -30.7443810719 -30.7443810719    1[6-(1,1,6)]
  2329 -29.5540117558 -29.5540117558 -29.5540117558    1[6-(1,1,6)]
  2330 -28.3478757953 -28.3478757953 -28.3478757953    1[6-(1,1,6)]
  2331 -29.7614064011 -29.7614064011 -29.7614064011    1[6-(1,1,6)]
  2332  18.2959797752  18.2959797752  18.2959797752    1[6-(1,1,6)]
  2333  17.7807208357  17.7807208357  17.7807208357    1[6-(1,1,6)]
  2334  19.2182449943  19.2182449943  19.2182449943    1[6-(1,1,6)]
  2335 -34.6353675582 -34.6353675582 -34.6353675582    1[6-(1,1,6)]
  2336 -34.5560439911 -34.5560439911 -34.5560439911    1[6-(1,1,6)]
  2337 -33.7612001347 -33.7612001347 -33.7612001347    1[6-(1,1,6)]
  2338  8.68947733993  8.68947733993  8.68947733993    1[6-(1,1,6)]
  2339 -29.0877783149 -29.0877783149 -29.0877783149    1[6-(1,1,6)]
  2340  8.24509754711  8.24509754711  8.24509754711    1[6-(1,1,6)]
  2341  11.1106026705  11.1106026705  11.1106026705    1[6-(1,1,6)]
  2342  10.2805788835  10.2805788835  10.2805788835    1[6-(1,1,6)]
  2343   9.8058147421   9.8058147421   9.8058147421    1[6-(1,1,6)]
  2344  7.38603660078  7.38603660078  7.38603660078    1[6-(1,1,6)]
  2345  8.90490279979  8.90490279979  8.90490279979    1[6-(1,1,6)]
  2346  8.43168099093  8.43168099093  8.43168099093    1[6-(1,1,6)]
  2347  4.72175828864  4.72175828864  4.72175828864    1[6-(1,1,6)]
  2348   3.2514425805   3.2514425805   3.2514425805    1[6-(1,1,6)]
  2349   4.2894063882   4.2894063882   4.2894063882    1[6-(1,1,6)]
  2350 -36.7643019852 -36.7643019852 -36.7643019852    1[6-(1,1,6)]
  2351 -36.5708114287 -36.5708114287 -36.5708114287    1[6-(1,1,6)]
  2352 -35.4960943548 -35.4960943548 -35.4960943548    1[6-(1,1,6)]
  2353  10.8708015396  10.8708015396  10.8708015396    1[6-(1,1,6)]
  2354  9.70985831763  9.70985831763  9.70985831763    1[6-(1,1,6)]
  2355  9.92500338608  9.92500338608  9.92500338608    1[6-(1,1,6)]
  2356  13.4950609716  13.4950609716  13.4950609716    1[6-(1,1,6)]
  2357  12.2982020906  12.2982020906  12.2982020906    1[6-(1,1,6)]
  2358  12.0762916871  12.0762916871  12.0762916871    1[6-(1,1,6)]
  2359  16.2063958736  16.2063958736  16.2063958736    1[6-(1,1,6)]
  2360  16.4133886492  16.4133886492  16.4133886492    1[6-(1,1,6)]
  2361  17.5919377196  17.5919377196  17.5919377196    1[6-(1,1,6)]
  2362  19.5640773032  19.5640773032  19.5640773032    1[6-(1,1,6)]
  2363  18.4365884376  18.4365884376  18.4365884376    1[6-(1,1,6)]
  2364  19.6077676134  19.6077676134  19.6077676134    1[6-(1,1,6)]
  2365  17.4553024639  17.4553024639  17.4553024639    1[6-(1,1,6)]
  2366  16.4671441709  16.4671441709  16.4671441709    1[6-(1,1,6)]
  2367  17.2467074277  17.2467074277  17.2467074277    1[6-(1,1,6)]
  2368  12.3953703172  12.3953703172  12.3953703172    1[6-(1,1,6)]
  2369  12.6617035688  12.6617035688  12.6617035688    1[6-(1,1,6)]
  2370  11.9469012129  11.9469012129  11.9469012129    1[6-(1,1,6)]
  2371 -26.3725362487 -26.3725362487 -26.3725362487    1[6-(1,1,6)]
  2372 -24.8245411466 -24.8245411466 -24.8245411466    1[6-(1,1,6)]
  2373 -25.5050213323 -25.5050213323 -25.5050213323    1[6-(1,1,6)]
  2374 -26.1853645465 -26.1853645465 -26.1853645465    1[6-(1,1,6)]
  2375 -25.3003505184 -25.3003505184 -25.3003505184    1[6-(1,1,6)]
  2376 -24.6615048444 -24.6615048444 -24.6615048444    1[6-(1,1,6)]
  2377 -28.4178402317 -28.4178402317 -28.4178402317    1[6-(1,1,6)]
  2378 -25.4069754076 -25.4069754076 -25.4069754076    1[6-(1,1,6)]
  2379 -25.0766358965 -25.0766358965 -25.0766358965    1[6-(1,1,6)]
  2380 -34.0414443502 -34.0414443502 -34.0414443502    1[6-(1,1,6)]
  2381 -33.9880567774 -33.9880567774 -33.9880567774    1[6-(1,1,6)]
  2382  11.4408892037  11.4408892037  11.4408892037    1[6-(1,1,6)]
  2383 -34.3046921245 -34.3046921245 -34.3046921245    1[6-(1,1,6)]
  2384 -34.7945901416 -34.7945901416 -34.7945901416    1[6-(1,1,6)]
  2385 -34.6494086607 -34.6494086607 -34.6494086607    1[6-(1,1,6)]
  2386 -29.0748973755 -29.0748973755 -29.0748973755    1[6-(1,1,6)]
  2387  -29.940057291  -29.940057291  -29.940057291    1[6-(1,1,6)]
  2388 -30.0779564856 -30.0779564856 -30.0779564856    1[6-(1,1,6)]
  2389 -3.52594834354 -3.52594834354 -3.52594834354    1[6-(1,1,6)]
  2390  34.1008660724  34.1008660724  34.1008660724    1[6-(1,1,6)]
  2391 -4.97917719621 -4.97917719621 -4.97917719621    1[6-(1,1,6)]
  2392  -6.4386448671  -6.4386448671  -6.4386448671    1[6-(1,1,6)]
  2393 -7.63339986255 -7.63339986255 -7.63339986255    1[6-(1,1,6)]
  2394 -6.68296043499 -6.68296043499 -6.68296043499    1[6-(1,1,6)]
  2395  31.8994450274  31.8994450274  31.8994450274    1[6-(1,1,6)]
  2396 -5.03684821372 -5.03684821372 -5.03684821372    1[6-(1,1,6)]
  2397 -6.11469028646 -6.11469028646 -6.11469028646    1[6-(1,1,6)]
  2398  29.4494866739  29.4494866739  29.4494866739    1[6-(1,1,6)]
  2399 -8.38037462884 -8.38037462884 -8.38037462884    1[6-(1,1,6)]
  2400  30.8773551661  30.8773551661  30.8773551661    1[6-(1,1,6)]
  2401  1.64103935597  1.64103935597  1.64103935597    1[6-(1,1,6)]
  2402  2.90520626841  2.90520626841  2.90520626841    1[6-(1,1,6)]
  2403  2.35534677651  2.35534677651  2.35534677651    1[6-(1,1,6)]
  2404-0.938850769946-0.938850769946-0.938850769946    1[6-(1,1,6)]
  2405-0.010752861372-0.010752861372-0.010752861372    1[6-(1,1,6)]
  2406 0.572862861833 0.572862861833 0.572862861833    1[6-(1,1,6)]
  2407 -10.7340873615 -10.7340873615 -10.7340873615    1[6-(1,1,6)]
  2408  -10.467451794  -10.467451794  -10.467451794    1[6-(1,1,6)]
  2409  -10.255984803  -10.255984803  -10.255984803    1[6-(1,1,6)]
  2410 -16.0002589913 -16.0002589913 -16.0002589913    1[6-(1,1,6)]
  2411  30.8795666904  30.8795666904  30.8795666904    1[6-(1,1,6)]
  2412 -15.2112871801 -15.2112871801 -15.2112871801    1[6-(1,1,6)]
  2413  27.2489316645  27.2489316645  27.2489316645    1[6-(1,1,6)]
  2414  25.7360683651  25.7360683651  25.7360683651    1[6-(1,1,6)]
  2415  26.3576066354  26.3576066354  26.3576066354    1[6-(1,1,6)]
  2416 -18.3381511264 -18.3381511264 -18.3381511264    1[6-(1,1,6)]
  2417  26.6055083793  26.6055083793  26.6055083793    1[6-(1,1,6)]
  2418 -19.8881345282 -19.8881345282 -19.8881345282    1[6-(1,1,6)]
  2419 -13.0072839906 -13.0072839906 -13.0072839906    1[6-(1,1,6)]
  2420 -12.8238625717 -12.8238625717 -12.8238625717    1[6-(1,1,6)]
  2421 -14.0091253832 -14.0091253832 -14.0091253832    1[6-(1,1,6)]
  2422 -9.80636818791 -9.80636818791 -9.80636818791    1[6-(1,1,6)]
  2423 -11.1326353568 -11.1326353568 -11.1326353568    1[6-(1,1,6)]
  2424 -10.0226671367 -10.0226671367 -10.0226671367    1[6-(1,1,6)]
  2425   8.9095696927   8.9095696927   8.9095696927    1[6-(1,1,6)]
  2426  7.85555171982  7.85555171982  7.85555171982    1[6-(1,1,6)]
  2427  8.99712924616  8.99712924616  8.99712924616    1[6-(1,1,6)]
  2428  11.9682828686  11.9682828686  11.9682828686    1[6-(1,1,6)]
  2429   11.755410463   11.755410463   11.755410463    1[6-(1,1,6)]
  2430  10.6248834793  10.6248834793  10.6248834793    1[6-(1,1,6)]
  2431  13.6151836934  13.6151836934  13.6151836934    1[6-(1,1,6)]
  2432  13.3143314995  13.3143314995  13.3143314995    1[6-(1,1,6)]
  2433  14.7941735846  14.7941735846  14.7941735846    1[6-(1,1,6)]
  2434  13.7443250829  13.7443250829  13.7443250829    1[6-(1,1,6)]
  2435  14.9499015513  14.9499015513  14.9499015513    1[6-(1,1,6)]
  2436  13.4936152537  13.4936152537  13.4936152537    1[6-(1,1,6)]
  2437 -34.1847733293 -34.1847733293 -34.1847733293    1[6-(1,1,6)]
  2438 -34.4465190857 -34.4465190857 -34.4465190857    1[6-(1,1,6)]
  2439 -35.5441830976 -35.5441830976 -35.5441830976    1[6-(1,1,6)]
  2440  5.95687124647  5.95687124647  5.95687124647    1[6-(1,1,6)]
  2441  6.99928619616  6.99928619616  6.99928619616    1[6-(1,1,6)]
  2442  5.86264296138  5.86264296138  5.86264296138    1[6-(1,1,6)]
  2443  23.5944394967  23.5944394967  23.5944394967    1[6-(1,1,6)]
  2444  23.3615211796  23.3615211796  23.3615211796    1[6-(1,1,6)]
  2445  22.7067411605  22.7067411605  22.7067411605    1[6-(1,1,6)]
  2446  18.1482157849  18.1482157849  18.1482157849    1[6-(1,1,6)]
  2447  17.8413578976  17.8413578976  17.8413578976    1[6-(1,1,6)]
  2448  18.4358201763  18.4358201763  18.4358201763    1[6-(1,1,6)]
  2449 -20.3898179142 -20.3898179142 -20.3898179142    1[6-(1,1,6)]
  2450    -21.1172146    -21.1172146    -21.1172146    1[6-(1,1,6)]
  2451 -25.4229986896 -25.4229986896 -25.4229986896    1[6-(1,1,6)]
  2452 -21.2272272344 -21.2272272344 -21.2272272344    1[6-(1,1,6)]
  2453 -22.6858807408 -22.6858807408 -22.6858807408    1[6-(1,1,6)]
  2454 -22.1402651907 -22.1402651907 -22.1402651907    1[6-(1,1,6)]
  2455  16.5228496128  16.5228496128  16.5228496128    1[6-(1,1,6)]
  2456  16.3238054294  16.3238054294  16.3238054294    1[6-(1,1,6)]
  2457  16.1705091875  16.1705091875  16.1705091875    1[6-(1,1,6)]
  2458   22.116227068   22.116227068   22.116227068    1[6-(1,1,6)]
  2459  21.2510671525  21.2510671525  21.2510671525    1[6-(1,1,6)]
  2460  21.4147303459  21.4147303459  21.4147303459    1[6-(1,1,6)]
  2461 -18.3104992755 -18.3104992755 -18.3104992755    1[6-(1,1,6)]
  2462 -19.1798104776 -19.1798104776 -19.1798104776    1[6-(1,1,6)]
  2463 -18.3251367419 -18.3251367419 -18.3251367419    1[6-(1,1,6)]
  2464 -23.3229961607 -23.3229961607 -23.3229961607    1[6-(1,1,6)]
  2465  -23.724266035  -23.724266035  -23.724266035    1[6-(1,1,6)]
  2466 -22.8655612186 -22.8655612186 -22.8655612186    1[6-(1,1,6)]
  2467  17.5427819713  17.5427819713  17.5427819713    1[6-(1,1,6)]
  2468  16.3139928197  16.3139928197  16.3139928197    1[6-(1,1,6)]
  2469  16.9237149021  16.9237149021  16.9237149021    1[6-(1,1,6)]
  2470  20.1572631699  20.1572631699  20.1572631699    1[6-(1,1,6)]
  2471  19.1914486359  19.1914486359  19.1914486359    1[6-(1,1,6)]
  2472  18.6452955325  18.6452955325  18.6452955325    1[6-(1,1,6)]
  2473  27.1521254045  27.1521254045  27.1521254045    1[6-(1,1,6)]
  2474  23.1440834917  23.1440834917  23.1440834917    1[6-(1,1,6)]
  2475   25.779088616   25.779088616   25.779088616    1[6-(1,1,6)]
  2476  -17.373468609  -17.373468609  -17.373468609    1[6-(1,1,6)]
  2477 -16.2640578724 -16.2640578724 -16.2640578724    1[6-(1,1,6)]
  2478 -17.5674934902 -17.5674934902 -17.5674934902    1[6-(1,1,6)]
  2479  3.38870465698  3.38870465698  3.38870465698    1[6-(1,1,6)]
  2480  2.70958038794  2.70958038794  2.70958038794    1[6-(1,1,6)]
  2481  2.87462023007  2.87462023007  2.87462023007    1[6-(1,1,6)]
  2482  8.02069952567  8.02069952567  8.02069952567    1[6-(1,1,6)]
  2483   7.0026118934   7.0026118934   7.0026118934    1[6-(1,1,6)]
  2484  6.86618426759  6.86618426759  6.86618426759    1[6-(1,1,6)]
  2485  10.5865017398  10.5865017398  10.5865017398    1[6-(1,1,6)]
  2486  12.1452310264  12.1452310264  12.1452310264    1[6-(1,1,6)]
  2487  11.2733604556  11.2733604556  11.2733604556    1[6-(1,1,6)]
  2488  12.1301540269  12.1301540269  12.1301540269    1[6-(1,1,6)]
  2489  12.5839339155  12.5839339155  12.5839339155    1[6-(1,1,6)]
  2490  13.5198903285  13.5198903285  13.5198903285    1[6-(1,1,6)]
  2491  8.62285806197  8.62285806197  8.62285806197    1[6-(1,1,6)]
  2492  9.33902746787  9.33902746787  9.33902746787    1[6-(1,1,6)]
  2493  9.48499986347  9.48499986347  9.48499986347    1[6-(1,1,6)]
  2494  4.13531875879  4.13531875879  4.13531875879    1[6-(1,1,6)]
  2495  3.73175245879  3.73175245879  3.73175245879    1[6-(1,1,6)]
  2496  3.91858816677  3.91858816677  3.91858816677    1[6-(1,1,6)]
  2497  13.0392260154  13.0392260154  13.0392260154    1[6-(1,1,6)]
  2498  11.8051676035  11.8051676035  11.8051676035    1[6-(1,1,6)]
  2499   12.624417225   12.624417225   12.624417225    1[6-(1,1,6)]
  2500  15.7288810859  15.7288810859  15.7288810859    1[6-(1,1,6)]
  2501  15.1163550901  15.1163550901  15.1163550901    1[6-(1,1,6)]
  2502  14.2320818424  14.2320818424  14.2320818424    1[6-(1,1,6)]
  2503 -27.7257722732 -27.7257722732 -27.7257722732    1[6-(1,1,6)]
  2504 -27.3511618339 -27.3511618339 -27.3511618339    1[6-(1,1,6)]
  2505 -26.2910093879 -26.2910093879 -26.2910093879    1[6-(1,1,6)]
  2506 -24.9516971891 -24.9516971891 -24.9516971891    1[6-(1,1,6)]
  2507 -23.7910941674 -23.7910941674 -23.7910941674    1[6-(1,1,6)]
  2508 -24.8676953197 -24.8676953197 -24.8676953197    1[6-(1,1,6)]
  2509  11.7230596202  11.7230596202  11.7230596202    1[6-(1,1,6)]
  2510  10.9395227695  10.9395227695  10.9395227695    1[6-(1,1,6)]
  2511  11.9690125784  11.9690125784  11.9690125784    1[6-(1,1,6)]
  2512 -31.1544518729 -31.1544518729 -31.1544518729    1[6-(1,1,6)]
  2513 -30.4356050409 -30.4356050409 -30.4356050409    1[6-(1,1,6)]
  2514 -31.4243104368 -31.4243104368 -31.4243104368    1[6-(1,1,6)]
  2515 -22.9323864663 -22.9323864663 -22.9323864663    1[6-(1,1,6)]
  2516 -23.0209640285 -23.0209640285 -23.0209640285    1[6-(1,1,6)]
  2517 -24.2661689802 -24.2661689802 -24.2661689802    1[6-(1,1,6)]
  2518  -25.527167334  -25.527167334  -25.527167334    1[6-(1,1,6)]
  2519 -26.5859913775 -26.5859913775 -26.5859913775    1[6-(1,1,6)]
  2520 -25.3418994042 -25.3418994042 -25.3418994042    1[6-(1,1,6)]
  2521  11.9920971166  11.9920971166  11.9920971166    1[6-(1,1,6)]
  2522  12.0016000041  12.0016000041  12.0016000041    1[6-(1,1,6)]
  2523  13.2058874265  13.2058874265  13.2058874265    1[6-(1,1,6)]
  2524 -23.0947391917 -23.0947391917 -23.0947391917    1[6-(1,1,6)]
  2525 -24.5226077721 -24.5226077721 -24.5226077721    1[6-(1,1,6)]
  2526  14.8036593928  14.8036593928  14.8036593928    1[6-(1,1,6)]
  2527 -21.8216448108 -21.8216448108 -21.8216448108    1[6-(1,1,6)]
  2528 -20.6474569461 -20.6474569461 -20.6474569461    1[6-(1,1,6)]
  2529 -22.1280701864 -22.1280701864 -22.1280701864    1[6-(1,1,6)]
  2530 -21.3170487678 -21.3170487678 -21.3170487678    1[6-(1,1,6)]
  2531 -20.9892309333 -20.9892309333 -20.9892309333    1[6-(1,1,6)]
  2532  -22.483462452  -22.483462452  -22.483462452    1[6-(1,1,6)]
  2533  14.2708618364  14.2708618364  14.2708618364    1[6-(1,1,6)]
  2534   14.671435127   14.671435127   14.671435127    1[6-(1,1,6)]
  2535  14.8110265377  14.8110265377  14.8110265377    1[6-(1,1,6)]
  2536  9.12951573498  9.12951573498  9.12951573498    1[6-(1,1,6)]
  2537  10.1490063764  10.1490063764  10.1490063764    1[6-(1,1,6)]
  2538  10.0362306236  10.0362306236  10.0362306236    1[6-(1,1,6)]
  2539  6.50146678897  6.50146678897  6.50146678897    1[6-(1,1,6)]
  2540  5.73460730929  5.73460730929  5.73460730929    1[6-(1,1,6)]
  2541  4.95706469362  4.95706469362  4.95706469362    1[6-(1,1,6)]
  2542  4.68766020985  4.68766020985  4.68766020985    1[6-(1,1,6)]
  2543  2.35729467512  2.35729467512  2.35729467512    1[6-(1,1,6)]
  2544  5.41976315625  5.41976315625  5.41976315625    1[6-(1,1,6)]
  2545   5.0027574358   5.0027574358   5.0027574358    1[6-(1,1,6)]
  2546   5.9538997483   5.9538997483   5.9538997483    1[6-(1,1,6)]
  2547  5.97789173339  5.97789173339  5.97789173339    1[6-(1,1,6)]
  2548  14.0156327211  14.0156327211  14.0156327211    1[6-(1,1,6)]
  2549  14.4834497481  14.4834497481  14.4834497481    1[6-(1,1,6)]
  2550  14.3731042068  14.3731042068  14.3731042068    1[6-(1,1,6)]
  2551  7.59464705198  7.59464705198  7.59464705198    1[6-(1,1,6)]
  2552   6.1623268887   6.1623268887   6.1623268887    1[6-(1,1,6)]
  2553  7.27003318192  7.27003318192  7.27003318192    1[6-(1,1,6)]
  2554  5.00297895427  5.00297895427  5.00297895427    1[6-(1,1,6)]
  2555  4.87216552742  4.87216552742  4.87216552742    1[6-(1,1,6)]
  2556  3.79838208332  3.79838208332  3.79838208332    1[6-(1,1,6)]
  2557    6.254531158    6.254531158    6.254531158    1[6-(1,1,6)]
  2558  6.42544321348  6.42544321348  6.42544321348    1[6-(1,1,6)]
  2559  6.95726757997  6.95726757997  6.95726757997    1[6-(1,1,6)]
  2560  12.0400801909  12.0400801909  12.0400801909    1[6-(1,1,6)]
  2561  12.1270448772  12.1270448772  12.1270448772    1[6-(1,1,6)]
  2562 -26.4385213987 -26.4385213987 -26.4385213987    1[6-(1,1,6)]
  2563  13.1284758623  13.1284758623  13.1284758623    1[6-(1,1,6)]
  2564  13.8558930872  13.8558930872  13.8558930872    1[6-(1,1,6)]
  2565  14.2613243152  14.2613243152  14.2613243152    1[6-(1,1,6)]
  2566  10.0301846532  10.0301846532  10.0301846532    1[6-(1,1,6)]
  2567   11.473719263   11.473719263   11.473719263    1[6-(1,1,6)]
  2568  11.0671750787  11.0671750787  11.0671750787    1[6-(1,1,6)]
  2569 -11.1092908148 -11.1092908148 -11.1092908148    1[6-(1,1,6)]
  2570 -9.99102315094 -9.99102315094 -9.99102315094    1[6-(1,1,6)]
  2571 -9.59899565899 -9.59899565899 -9.59899565899    1[6-(1,1,6)]
  2572 -10.1769492444 -10.1769492444 -10.1769492444    1[6-(1,1,6)]
  2573 -8.75238670374 -8.75238670374 -8.75238670374    1[6-(1,1,6)]
  2574 -9.13679009719 -9.13679009719 -9.13679009719    1[6-(1,1,6)]
  2575 -7.55825222824 -7.55825222824 -7.55825222824    1[6-(1,1,6)]
  2576 -8.88429098881 -8.88429098881 -8.88429098881    1[6-(1,1,6)]
  2577 -8.50975254427 -8.50975254427 -8.50975254427    1[6-(1,1,6)]
  2578 -5.93652643689 -5.93652643689 -5.93652643689    1[6-(1,1,6)]
  2579 -7.00598046578 -7.00598046578 -7.00598046578    1[6-(1,1,6)]
  2580 -7.45539254773 -7.45539254773 -7.45539254773    1[6-(1,1,6)]
  2581  26.9862955107  26.9862955107  26.9862955107    1[6-(1,1,6)]
  2582  26.4454825492  26.4454825492  26.4454825492    1[6-(1,1,6)]
  2583  26.4832876451  26.4832876451  26.4832876451    1[6-(1,1,6)]
  2584 -13.8028093322 -13.8028093322 -13.8028093322    1[6-(1,1,6)]
  2585   31.034872461   31.034872461   31.034872461    1[6-(1,1,6)]
  2586 -14.8348575508 -14.8348575508 -14.8348575508    1[6-(1,1,6)]
  2587  -3.3690470782  -3.3690470782  -3.3690470782    1[6-(1,1,6)]
  2588 -4.02589277267 -4.02589277267 -4.02589277267    1[6-(1,1,6)]
  2589 -4.59518090791 -4.59518090791 -4.59518090791    1[6-(1,1,6)]
  2590-0.701705741221-0.701705741221-0.701705741221    1[6-(1,1,6)]
  2591 -2.22292750592 -2.22292750592 -2.22292750592    1[6-(1,1,6)]
  2592 -1.60018316116 -1.60018316116 -1.60018316116    1[6-(1,1,6)]
  2593  1.91205025342  1.91205025342  1.91205025342    1[6-(1,1,6)]
  2594  3.38789757237  3.38789757237  3.38789757237    1[6-(1,1,6)]
  2595  2.30520187915  2.30520187915  2.30520187915    1[6-(1,1,6)]
  2596  4.11317241784  4.11317241784  4.11317241784    1[6-(1,1,6)]
  2597  4.24895464333  4.24895464333  4.24895464333    1[6-(1,1,6)]
  2598  5.38399363384  5.38399363384  5.38399363384    1[6-(1,1,6)]
  2599 -3.90443796437 -3.90443796437 -3.90443796437    1[6-(1,1,6)]
  2600 -3.22569550571 -3.22569550571 -3.22569550571    1[6-(1,1,6)]
  2601 -2.70672034199 -2.70672034199 -2.70672034199    1[6-(1,1,6)]
  2602  -6.9495781827  -6.9495781827  -6.9495781827    1[6-(1,1,6)]
  2603 -5.51380540502 -5.51380540502 -5.51380540502    1[6-(1,1,6)]
  2604 -5.90658900424 -5.90658900424 -5.90658900424    1[6-(1,1,6)]
  2605  16.8490817955  16.8490817955  16.8490817955    1[6-(1,1,6)]
  2606    18.04499436    18.04499436    18.04499436    1[6-(1,1,6)]
  2607  17.6082627944  17.6082627944  17.6082627944    1[6-(1,1,6)]
  2608  13.9723638567  13.9723638567  13.9723638567    1[6-(1,1,6)]
  2609  15.0103841594  15.0103841594  15.0103841594    1[6-(1,1,6)]
  2610  15.4329805174  15.4329805174  15.4329805174    1[6-(1,1,6)]
  2611   11.346081883   11.346081883   11.346081883    1[6-(1,1,6)]
  2612  14.8086606338  14.8086606338  14.8086606338    1[6-(1,1,6)]
  2613  13.7699256488  13.7699256488  13.7699256488    1[6-(1,1,6)]
  2614  8.51168925691  8.51168925691  8.51168925691    1[6-(1,1,6)]
  2615  7.32462077868  7.32462077868  7.32462077868    1[6-(1,1,6)]
  2616  8.31974965346  8.31974965346  8.31974965346    1[6-(1,1,6)]
  2617  13.6933527051  13.6933527051  13.6933527051    1[6-(1,1,6)]
  2618  14.4054595567  14.4054595567  14.4054595567    1[6-(1,1,6)]
  2619  15.2470963707  15.2470963707  15.2470963707    1[6-(1,1,6)]
  2620  14.7490989127  14.7490989127  14.7490989127    1[6-(1,1,6)]
  2621  13.2393572101  13.2393572101  13.2393572101    1[6-(1,1,6)]
  2622  14.1091769193  14.1091769193  14.1091769193    1[6-(1,1,6)]
  2623  3.52140950232  3.52140950232  3.52140950232    1[6-(1,1,6)]
  2624    3.800597795    3.800597795    3.800597795    1[6-(1,1,6)]
  2625  4.90882357435  4.90882357435  4.90882357435    1[6-(1,1,6)]
  2626  6.52920550316  6.52920550316  6.52920550316    1[6-(1,1,6)]
  2627  7.56558667148  7.56558667148  7.56558667148    1[6-(1,1,6)]
  2628  6.43901967402  6.43901967402  6.43901967402    1[6-(1,1,6)]
  2629  5.66666580236  5.66666580236  5.66666580236    1[6-(1,1,6)]
  2630  5.56891459095  5.56891459095  5.56891459095    1[6-(1,1,6)]
  2631  6.73919177647  6.73919177647  6.73919177647    1[6-(1,1,6)]
  2632  2.85034449233  2.85034449233  2.85034449233    1[6-(1,1,6)]
  2633  4.12854509414  4.12854509414  4.12854509414    1[6-(1,1,6)]
  2634   2.9027609036   2.9027609036   2.9027609036    1[6-(1,1,6)]
  2635 -33.4685028831 -33.4685028831 -33.4685028831    1[6-(1,1,6)]
  2636   5.2504428324   5.2504428324   5.2504428324    1[6-(1,1,6)]
  2637  5.79394920139  5.79394920139  5.79394920139    1[6-(1,1,6)]
  2638  1.32115887555  1.32115887555  1.32115887555    1[6-(1,1,6)]
  2639  2.76469348532  2.76469348532  2.76469348532    1[6-(1,1,6)]
  2640  2.22315882504  2.22315882504  2.22315882504    1[6-(1,1,6)]
  2641   20.652224608   20.652224608   20.652224608    1[6-(1,1,6)]
  2642  19.4646987758  19.4646987758  19.4646987758    1[6-(1,1,6)]
  2643  20.0624034303  20.0624034303  20.0624034303    1[6-(1,1,6)]
  2644  22.1806817677  22.1806817677  22.1806817677    1[6-(1,1,6)]
  2645  23.1360377277  23.1360377277  23.1360377277    1[6-(1,1,6)]
  2646  23.6373635874  23.6373635874  23.6373635874    1[6-(1,1,6)]
  2647  26.3890717339  26.3890717339  26.3890717339    1[6-(1,1,6)]
  2648 -19.0957418484 -19.0957418484 -19.0957418484    1[6-(1,1,6)]
  2649  27.8728476901  27.8728476901  27.8728476901    1[6-(1,1,6)]
  2650 -17.4569061275 -17.4569061275 -17.4569061275    1[6-(1,1,6)]
  2651 -16.2056556885 -16.2056556885 -16.2056556885    1[6-(1,1,6)]
  2652 -17.4057140959 -17.4057140959 -17.4057140959    1[6-(1,1,6)]
  2653 -20.4532641299 -20.4532641299 -20.4532641299    1[6-(1,1,6)]
  2654 -19.4194989024 -19.4194989024 -19.4194989024    1[6-(1,1,6)]
  2655 -20.1884031717 -20.1884031717 -20.1884031717    1[6-(1,1,6)]
  2656  21.3354800405  21.3354800405  21.3354800405    1[6-(1,1,6)]
  2657 -24.4055075154 -24.4055075154 -24.4055075154    1[6-(1,1,6)]
  2658 -25.0917474861 -25.0917474861 -25.0917474861    1[6-(1,1,6)]
  2659  10.7903675197  10.7903675197  10.7903675197    1[6-(1,1,6)]
  2660  11.7549278371  11.7549278371  11.7549278371    1[6-(1,1,6)]
  2661  10.2130680897  10.2130680897  10.2130680897    1[6-(1,1,6)]
  2662  15.3787175796  15.3787175796  15.3787175796    1[6-(1,1,6)]
  2663  14.7429391338  14.7429391338  14.7429391338    1[6-(1,1,6)]
  2664  16.2897677129  16.2897677129  16.2897677129    1[6-(1,1,6)]
  2665  14.2904845535  14.2904845535  14.2904845535    1[6-(1,1,6)]
  2666    14.10857871    14.10857871    14.10857871    1[6-(1,1,6)]
  2667   12.990774056   12.990774056   12.990774056    1[6-(1,1,6)]
  2668  11.1181618354  11.1181618354  11.1181618354    1[6-(1,1,6)]
  2669  10.0683198239  10.0683198239  10.0683198239    1[6-(1,1,6)]
  2670  11.1724101691  11.1724101691  11.1724101691    1[6-(1,1,6)]
  2671   9.9241152866   9.9241152866   9.9241152866    1[6-(1,1,6)]
  2672  10.1817948738  10.1817948738  10.1817948738    1[6-(1,1,6)]
  2673 -34.6881040831 -34.6881040831 -34.6881040831    1[6-(1,1,6)]
  2674  13.7568140415  13.7568140415  13.7568140415    1[6-(1,1,6)]
  2675  12.2966353555  12.2966353555  12.2966353555    1[6-(1,1,6)]
  2676 -32.5805458437 -32.5805458437 -32.5805458437    1[6-(1,1,6)]
  2677  8.05151104621  8.05151104621  8.05151104621    1[6-(1,1,6)]
  2678  9.11766183736  9.11766183736  9.11766183736    1[6-(1,1,6)]
  2679  8.81052486526  8.81052486526  8.81052486526    1[6-(1,1,6)]
  2680  13.2366005793  13.2366005793  13.2366005793    1[6-(1,1,6)]
  2681  13.5217116791  13.5217116791  13.5217116791    1[6-(1,1,6)]
  2682  13.8015244753  13.8015244753  13.8015244753    1[6-(1,1,6)]
  2683  13.4029171554  13.4029171554  13.4029171554    1[6-(1,1,6)]
  2684  13.9685739448  13.9685739448  13.9685739448    1[6-(1,1,6)]
  2685  13.8570872766  13.8570872766  13.8570872766    1[6-(1,1,6)]
  2686  8.43768755666  8.43768755666  8.43768755666    1[6-(1,1,6)]
  2687  9.39268870919  9.39268870919  9.39268870919    1[6-(1,1,6)]
  2688  9.50383356527  9.50383356527  9.50383356527    1[6-(1,1,6)]
  2689  5.70253333735  5.70253333735  5.70253333735    1[6-(1,1,6)]
  2690  4.60553320672  4.60553320672  4.60553320672    1[6-(1,1,6)]
  2691  4.19729456629  4.19729456629  4.19729456629    1[6-(1,1,6)]
  2692  5.48961483618  5.48961483618  5.48961483618    1[6-(1,1,6)]
  2693  4.06556923583  4.06556923583  4.06556923583    1[6-(1,1,6)]
  2694  4.30709484455  4.30709484455  4.30709484455    1[6-(1,1,6)]
  2695  14.5785600316  14.5785600316  14.5785600316    1[6-(1,1,6)]
  2696  13.0804364993  13.0804364993  13.0804364993    1[6-(1,1,6)]
  2697  14.1241529476  14.1241529476  14.1241529476    1[6-(1,1,6)]
  2698  12.3712518249  12.3712518249  12.3712518249    1[6-(1,1,6)]
  2699  12.1288114064  12.1288114064  12.1288114064    1[6-(1,1,6)]
  2700  11.0946031681  11.0946031681  11.0946031681    1[6-(1,1,6)]
  2701  14.1057785839  14.1057785839  14.1057785839    1[6-(1,1,6)]
  2702  14.0207196141  14.0207196141  14.0207196141    1[6-(1,1,6)]
  2703  13.3453346872  13.3453346872  13.3453346872    1[6-(1,1,6)]
  2704  19.0560621809  19.0560621809  19.0560621809    1[6-(1,1,6)]
  2705   19.283407184   19.283407184   19.283407184    1[6-(1,1,6)]
  2706  18.6064799246  18.6064799246  18.6064799246    1[6-(1,1,6)]
  2707  20.2511743285  20.2511743285  20.2511743285    1[6-(1,1,6)]
  2708  20.9155480911  20.9155480911  20.9155480911    1[6-(1,1,6)]
  2709  21.4894718114  21.4894718114  21.4894718114    1[6-(1,1,6)]
  2710  19.0413829777  19.0413829777  19.0413829777    1[6-(1,1,6)]
  2711  17.5550218242  17.5550218242  17.5550218242    1[6-(1,1,6)]
  2712  18.1257732713  18.1257732713  18.1257732713    1[6-(1,1,6)]
  2713  -21.121950724  -21.121950724  -21.121950724    1[6-(1,1,6)]
  2714 -20.4815118674 -20.4815118674 -20.4815118674    1[6-(1,1,6)]
  2715 -22.0398993969 -22.0398993969 -22.0398993969    1[6-(1,1,6)]
  2716  16.6661243396  16.6661243396  16.6661243396    1[6-(1,1,6)]
  2717  15.7893557339  15.7893557339  15.7893557339    1[6-(1,1,6)]
  2718  17.3461133779  17.3461133779  17.3461133779    1[6-(1,1,6)]
  2719  17.5647462759  17.5647462759  17.5647462759    1[6-(1,1,6)]
  2720  18.9192714675  18.9192714675  18.9192714675    1[6-(1,1,6)]
  2721  17.7910914179  17.7910914179  17.7910914179    1[6-(1,1,6)]
  2722 -16.8697522174 -16.8697522174 -16.8697522174    1[6-(1,1,6)]
  2723 -16.8168537586 -16.8168537586 -16.8168537586    1[6-(1,1,6)]
  2724 -17.9544544543 -17.9544544543 -17.9544544543    1[6-(1,1,6)]
  2725 -17.3131296219 -17.3131296219 -17.3131296219    1[6-(1,1,6)]
  2726 -16.1486682231 -16.1486682231 -16.1486682231    1[6-(1,1,6)]
  2727 -17.1465093556 -17.1465093556 -17.1465093556    1[6-(1,1,6)]
  2728 -20.1951045275 -20.1951045275 -20.1951045275    1[6-(1,1,6)]
  2729 -19.6806778918 -19.6806778918 -19.6806778918    1[6-(1,1,6)]
  2730 -18.7140167995 -18.7140167995 -18.7140167995    1[6-(1,1,6)]
  2731 -4.59209574536 -4.59209574536 -4.59209574536    1[6-(1,1,6)]
  2732 -4.57857551421 -4.57857551421 -4.57857551421    1[6-(1,1,6)]
  2733 -3.81414033339 -3.81414033339 -3.81414033339    1[6-(1,1,6)]
  2734 0.728022588407 0.728022588407 0.728022588407    1[6-(1,1,6)]
  2735  1.01834429339  1.01834429339  1.01834429339    1[6-(1,1,6)]
  2736 0.228381605371 0.228381605371 0.228381605371    1[6-(1,1,6)]
  2737  2.13776690063  2.13776690063  2.13776690063    1[6-(1,1,6)]
  2738  3.34367598477  3.34367598477  3.34367598477    1[6-(1,1,6)]
  2739  3.38272838774  3.38272838774  3.38272838774    1[6-(1,1,6)]
  2740 0.793316244182 0.793316244182 0.793316244182    1[6-(1,1,6)]
  2741  2.20910004881  2.20910004881  2.20910004881    1[6-(1,1,6)]
  2742  2.09174759742  2.09174759742  2.09174759742    1[6-(1,1,6)]
  2743 -2.51142173097 -2.51142173097 -2.51142173097    1[6-(1,1,6)]
  2744  -3.9440377463  -3.9440377463  -3.9440377463    1[6-(1,1,6)]
  2745 -3.03141552558 -3.03141552558 -3.03141552558    1[6-(1,1,6)]
  2746 -5.76834019372 -5.76834019372 -5.76834019372    1[6-(1,1,6)]
  2747 -5.96098060744 -5.96098060744 -5.96098060744    1[6-(1,1,6)]
  2748 -6.88088512557 -6.88088512557 -6.88088512557    1[6-(1,1,6)]
  2749   -23.75075203   -23.75075203   -23.75075203    1[6-(1,1,6)]
  2750 -24.8018556361 -24.8018556361 -24.8018556361    1[6-(1,1,6)]
  2751  -23.565204266  -23.565204266  -23.565204266    1[6-(1,1,6)]
  2752 -27.2856137961 -27.2856137961 -27.2856137961    1[6-(1,1,6)]
  2753 -26.7792670726 -26.7792670726 -26.7792670726    1[6-(1,1,6)]
  2754 -28.0235425191 -28.0235425191 -28.0235425191    1[6-(1,1,6)]
  2755 -29.4509645533 -29.4509645533 -29.4509645533    1[6-(1,1,6)]
  2756 -28.5950626804 -28.5950626804 -28.5950626804    1[6-(1,1,6)]
  2757 -28.8604610629 -28.8604610629 -28.8604610629    1[6-(1,1,6)]
  2758 -23.7352428622 -23.7352428622 -23.7352428622    1[6-(1,1,6)]
  2759 -23.7151959587 -23.7151959587 -23.7151959587    1[6-(1,1,6)]
  2760 -23.4840622705 -23.4840622705 -23.4840622705    1[6-(1,1,6)]
  2761 -23.8470167526 -23.8470167526 -23.8470167526    1[6-(1,1,6)]
  2762 -24.0869637336 -24.0869637336 -24.0869637336    1[6-(1,1,6)]
  2763 -22.6220196111 -22.6220196111 -22.6220196111    1[6-(1,1,6)]
  2764 -23.1308653968 -23.1308653968 -23.1308653968    1[6-(1,1,6)]
  2765 -21.9517543739 -21.9517543739 -21.9517543739    1[6-(1,1,6)]
  2766 -23.3832926536 -23.3832926536 -23.3832926536    1[6-(1,1,6)]
  2767  13.6023323741  13.6023323741  13.6023323741    1[6-(1,1,6)]
  2768  15.0735154001  15.0735154001  15.0735154001    1[6-(1,1,6)]
  2769  13.9301729955  13.9301729955  13.9301729955    1[6-(1,1,6)]
  2770  15.5943611615  15.5943611615  15.5943611615    1[6-(1,1,6)]
  2771  15.7555502332  15.7555502332  15.7555502332    1[6-(1,1,6)]
  2772  16.8790175314  16.8790175314  16.8790175314    1[6-(1,1,6)]
  2773  14.3322460668  14.3322460668  14.3322460668    1[6-(1,1,6)]
  2774  14.2416177201  14.2416177201  14.2416177201    1[6-(1,1,6)]
  2775  13.5025435059  13.5025435059  13.5025435059    1[6-(1,1,6)]
  2776   8.9829104503   8.9829104503   8.9829104503    1[6-(1,1,6)]
  2777  8.68761995769  8.68761995769  8.68761995769    1[6-(1,1,6)]
  2778  13.2217319432  13.2217319432  13.2217319432    1[6-(1,1,6)]
  2779   19.493890397   19.493890397   19.493890397    1[6-(1,1,6)]
  2780  18.6556389769  18.6556389769  18.6556389769    1[6-(1,1,6)]
  2781  18.4304995456  18.4304995456  18.4304995456    1[6-(1,1,6)]
  2782  14.5551465889  14.5551465889  14.5551465889    1[6-(1,1,6)]
  2783  13.9421112237  13.9421112237  13.9421112237    1[6-(1,1,6)]
  2784  14.1166165395  14.1166165395  14.1166165395    1[6-(1,1,6)]
  2785 -13.5526709951 -13.5526709951 -13.5526709951    1[6-(1,1,6)]
  2786 -14.5890709943 -14.5890709943 -14.5890709943    1[6-(1,1,6)]
  2787  -14.412594025  -14.412594025  -14.412594025    1[6-(1,1,6)]
  2788 -18.7018128885 -18.7018128885 -18.7018128885    1[6-(1,1,6)]
  2789 -19.0766073742 -19.0766073742 -19.0766073742    1[6-(1,1,6)]
  2790 -19.2557396544 -19.2557396544 -19.2557396544    1[6-(1,1,6)]
  2791  -18.728433224  -18.728433224  -18.728433224    1[6-(1,1,6)]
  2792 -19.3510602751 -19.3510602751 -19.3510602751    1[6-(1,1,6)]
  2793 -19.2106195675 -19.2106195675 -19.2106195675    1[6-(1,1,6)]
  2794 -13.7784433229 -13.7784433229 -13.7784433229    1[6-(1,1,6)]
  2795 -14.6901886657 -14.6901886657 -14.6901886657    1[6-(1,1,6)]
  2796 -14.8709757785 -14.8709757785 -14.8709757785    1[6-(1,1,6)]
  2797 -6.50995226211 -6.50995226211 -6.50995226211    1[6-(1,1,6)]
  2798 -7.94404870923 -7.94404870923 -7.94404870923    1[6-(1,1,6)]
  2799 -6.75403423907 -6.75403423907 -6.75403423907    1[6-(1,1,6)]
  2800 -5.46688905717 -5.46688905717 -5.46688905717    1[6-(1,1,6)]
  2801 -5.41792293818 -5.41792293818 -5.41792293818    1[6-(1,1,6)]
  2802  -4.2560912751  -4.2560912751  -4.2560912751    1[6-(1,1,6)]
  2803  8.80467515937  8.80467515937  8.80467515937    1[6-(1,1,6)]
  2804  10.2549075393  10.2549075393  10.2549075393    1[6-(1,1,6)]
  2805  9.07112688987  9.07112688987  9.07112688987    1[6-(1,1,6)]
  2806  2.61865873547  2.61865873547  2.61865873547    1[6-(1,1,6)]
  2807 -35.2788716715 -35.2788716715 -35.2788716715    1[6-(1,1,6)]
  2808  3.96813047667  3.96813047667  3.96813047667    1[6-(1,1,6)]
  2809  1.34041095857  1.34041095857  1.34041095857    1[6-(1,1,6)]
  2810  1.20309620038  1.20309620038  1.20309620038    1[6-(1,1,6)]
  2811 0.419002307037 0.419002307037 0.419002307037    1[6-(1,1,6)]
  2812 -3.77677976141 -3.77677976141 -3.77677976141    1[6-(1,1,6)]
  2813 -4.21545249836 -4.21545249836 -4.21545249836    1[6-(1,1,6)]
  2814 -3.41782801198 -3.41782801198 -3.41782801198    1[6-(1,1,6)]
  2815  22.3442154038  22.3442154038  22.3442154038    1[6-(1,1,6)]
  2816   20.855812417   20.855812417   20.855812417    1[6-(1,1,6)]
  2817  21.9745650213  21.9745650213  21.9745650213    1[6-(1,1,6)]
  2818 -17.5245799158 -17.5245799158 -17.5245799158    1[6-(1,1,6)]
  2819 -17.7172203295 -17.7172203295 -17.7172203295    1[6-(1,1,6)]
  2820 -18.8463398962 -18.8463398962 -18.8463398962    1[6-(1,1,6)]
  2821  2.96104234765  2.96104234765  2.96104234765    1[6-(1,1,6)]
  2822  7.78687548479  7.78687548479  7.78687548479    1[6-(1,1,6)]
  2823  6.54601817032  6.54601817032  6.54601817032    1[6-(1,1,6)]
  2824    4.651378048    4.651378048    4.651378048    1[6-(1,1,6)]
  2825  4.54893197048  4.54893197048  4.54893197048    1[6-(1,1,6)]
  2826  3.36281047272  3.36281047272  3.36281047272    1[6-(1,1,6)]
  2827   2.4541896853   2.4541896853   2.4541896853    1[6-(1,1,6)]
  2828  2.85184987376  2.85184987376  2.85184987376    1[6-(1,1,6)]
  2829  1.36062385615  1.36062385615  1.36062385615    1[6-(1,1,6)]
  2830  3.10545615244  3.10545615244  3.10545615244    1[6-(1,1,6)]
  2831  1.99764263766  1.99764263766  1.99764263766    1[6-(1,1,6)]
  2832  3.50925221362  3.50925221362  3.50925221362    1[6-(1,1,6)]
  2833  2.75963469333  2.75963469333  2.75963469333    1[6-(1,1,6)]
  2834  1.28322003316  1.28322003316  1.28322003316    1[6-(1,1,6)]
  2835  2.35287914348  2.35287914348  2.35287914348    1[6-(1,1,6)]
  2836  3.64429352607  3.64429352607  3.64429352607    1[6-(1,1,6)]
  2837  3.97886485699  3.97886485699  3.97886485699    1[6-(1,1,6)]
  2838  4.93809768337  4.93809768337  4.93809768337    1[6-(1,1,6)]
  2839 -27.0974400226 -27.0974400226 -27.0974400226    1[6-(1,1,6)]
  2840 -28.3828055037 -28.3828055037 -28.3828055037    1[6-(1,1,6)]
  2841 -27.2465792085 -27.2465792085 -27.2465792085    1[6-(1,1,6)]
  2842  15.3199698587  15.3199698587  15.3199698587    1[6-(1,1,6)]
  2843  15.5069295418  15.5069295418  15.5069295418    1[6-(1,1,6)]
  2844  14.3672767474  14.3672767474  14.3672767474    1[6-(1,1,6)]
  2845  16.2046149924  16.2046149924  16.2046149924    1[6-(1,1,6)]
  2846  16.0394960194  16.0394960194  16.0394960194    1[6-(1,1,6)]
  2847  16.8442071723  16.8442071723  16.8442071723    1[6-(1,1,6)]
  2848 -24.4717226713 -24.4717226713 -24.4717226713    1[6-(1,1,6)]
  2849 -24.2454862244 -24.2454862244 -24.2454862244    1[6-(1,1,6)]
  2850 -25.1058880318 -25.1058880318 -25.1058880318    1[6-(1,1,6)]
  2851 -21.2834401767 -21.2834401767 -21.2834401767    1[6-(1,1,6)]
  2852 -22.3354210107 -22.3354210107 -22.3354210107    1[6-(1,1,6)]
  2853 -22.5233711298 -22.5233711298 -22.5233711298    1[6-(1,1,6)]
  2854 -24.9896676651 -24.9896676651 -24.9896676651    1[6-(1,1,6)]
  2855 -23.5618779621 -23.5618779621 -23.5618779621    1[6-(1,1,6)]
  2856 -23.7487151689 -23.7487151689 -23.7487151689    1[6-(1,1,6)]
  2857  21.5259006515  21.5259006515  21.5259006515    1[6-(1,1,6)]
  2858  20.8206556696  20.8206556696  20.8206556696    1[6-(1,1,6)]
  2859  21.6552703628  21.6552703628  21.6552703628    1[6-(1,1,6)]
  2860  16.2421018373  16.2421018373  16.2421018373    1[6-(1,1,6)]
  2861  16.8546282629  16.8546282629  16.8546282629    1[6-(1,1,6)]
  2862  16.0766420634  16.0766420634  16.0766420634    1[6-(1,1,6)]
  2863  14.8804775597  14.8804775597  14.8804775597    1[6-(1,1,6)]
  2864   13.599178482   13.599178482   13.599178482    1[6-(1,1,6)]
  2865  14.1425182552  14.1425182552  14.1425182552    1[6-(1,1,6)]
  2866  17.2191148803  17.2191148803  17.2191148803    1[6-(1,1,6)]
  2867    16.23480941    16.23480941    16.23480941    1[6-(1,1,6)]
  2868  15.6995231114  15.6995231114  15.6995231114    1[6-(1,1,6)]
  2869  19.8401364933  19.8401364933  19.8401364933    1[6-(1,1,6)]
  2870   20.514537514   20.514537514   20.514537514    1[6-(1,1,6)]
  2871  21.3068169514  21.3068169514  21.3068169514    1[6-(1,1,6)]
  2872  22.7922375464  22.7922375464  22.7922375464    1[6-(1,1,6)]
  2873  24.0126952544  24.0126952544  24.0126952544    1[6-(1,1,6)]
  2874   23.322350883   23.322350883   23.322350883    1[6-(1,1,6)]
  2875  12.5804742779  12.5804742779  12.5804742779    1[6-(1,1,6)]
  2876  14.0878518053  14.0878518053  14.0878518053    1[6-(1,1,6)]
  2877  13.4944964523  13.4944964523  13.4944964523    1[6-(1,1,6)]
  2878  12.1781558641  12.1781558641  12.1781558641    1[6-(1,1,6)]
  2879   13.136238571   13.136238571   13.136238571    1[6-(1,1,6)]
  2880   13.713916384   13.713916384   13.713916384    1[6-(1,1,6)]
  2881  8.62367673387  8.62367673387  8.62367673387    1[6-(1,1,6)]
  2882  9.52925660333  9.52925660333  9.52925660333    1[6-(1,1,6)]
  2883  9.47511824914  9.47511824914  9.47511824914    1[6-(1,1,6)]
  2884  4.36435810501  4.36435810501  4.36435810501    1[6-(1,1,6)]
  2885  4.04601548333  4.04601548333  4.04601548333    1[6-(1,1,6)]
  2886  3.99033479663  3.99033479663  3.99033479663    1[6-(1,1,6)]
  2887  4.56042988862  4.56042988862  4.56042988862    1[6-(1,1,6)]
  2888  4.19218396947  4.19218396947  4.19218396947    1[6-(1,1,6)]
  2889  4.06090968183  4.06090968183  4.06090968183    1[6-(1,1,6)]
  2890  8.63124806027  8.63124806027  8.63124806027    1[6-(1,1,6)]
  2891  9.59630082274  9.59630082274  9.59630082274    1[6-(1,1,6)]
  2892  9.44506382054  9.44506382054  9.44506382054    1[6-(1,1,6)]
  2893  3.69200504302  3.69200504302  3.69200504302    1[6-(1,1,6)]
  2894  3.81193611778  3.81193611778  3.81193611778    1[6-(1,1,6)]
  2895   5.0155871682   5.0155871682   5.0155871682    1[6-(1,1,6)]
  2896  6.54145405884  6.54145405884  6.54145405884    1[6-(1,1,6)]
  2897  7.59559090407  7.59559090407  7.59559090407    1[6-(1,1,6)]
  2898   6.3735194165   6.3735194165   6.3735194165    1[6-(1,1,6)]
  2899  5.55954616654  5.55954616654  5.55954616654    1[6-(1,1,6)]
  2900  4.76488767892  4.76488767892  4.76488767892    1[6-(1,1,6)]
  2901  5.49206127391  5.49206127391  5.49206127391    1[6-(1,1,6)]
  2902 0.329732399276 0.329732399276 0.329732399276    1[6-(1,1,6)]
  2903-0.121087849094-0.121087849094-0.121087849094    1[6-(1,1,6)]
  2904 0.638641379641 0.638641379641 0.638641379641    1[6-(1,1,6)]
  2905 -1.28898877273 -1.28898877273 -1.28898877273    1[6-(1,1,6)]
  2906 -2.41643419109 -2.41643419109 -2.41643419109    1[6-(1,1,6)]
  2907 -2.22214830047 -2.22214830047 -2.22214830047    1[6-(1,1,6)]
  2908 -36.6246182257 -36.6246182257 -36.6246182257    1[6-(1,1,6)]
  2909  7.95890485992  7.95890485992  7.95890485992    1[6-(1,1,6)]
  2910 0.105729074823 0.105729074823 0.105729074823    1[6-(1,1,6)]
  2911 -10.8945109629 -10.8945109629 -10.8945109629    1[6-(1,1,6)]
  2912 -11.0237061329 -11.0237061329 -11.0237061329    1[6-(1,1,6)]
  2913 -12.2153674212 -12.2153674212 -12.2153674212    1[6-(1,1,6)]
  2914  24.3103045089  24.3103045089  24.3103045089    1[6-(1,1,6)]
  2915  23.2657822026  23.2657822026  23.2657822026    1[6-(1,1,6)]
  2916  24.4906826607  24.4906826607  24.4906826607    1[6-(1,1,6)]
  2917  23.8814836781  23.8814836781  23.8814836781    1[6-(1,1,6)]
  2918  23.3495739043  23.3495739043  23.3495739043    1[6-(1,1,6)]
  2919  22.4483576238  22.4483576238  22.4483576238    1[6-(1,1,6)]
  2920  25.0639894201  25.0639894201  25.0639894201    1[6-(1,1,6)]
  2921  23.5078533564  23.5078533564  23.5078533564    1[6-(1,1,6)]
  2922  24.4734886927  24.4734886927  24.4734886927    1[6-(1,1,6)]
  2923  27.5435794982  27.5435794982  27.5435794982    1[6-(1,1,6)]
  2924  28.7386763057  28.7386763057  28.7386763057    1[6-(1,1,6)]
  2925 -10.8449960339 -10.8449960339 -10.8449960339    1[6-(1,1,6)]
  2926 -9.45144298896 -9.45144298896 -9.45144298896    1[6-(1,1,6)]
  2927 -9.83717726949 -9.83717726949 -9.83717726949    1[6-(1,1,6)]
  2928 -8.37282937251 -8.37282937251 -8.37282937251    1[6-(1,1,6)]
  2929   4.1214952834   4.1214952834   4.1214952834    1[6-(1,1,6)]
  2930   4.5479542197   4.5479542197   4.5479542197    1[6-(1,1,6)]
  2931  3.87888121622  3.87888121622  3.87888121622    1[6-(1,1,6)]
  2932  9.63671200255  9.63671200255  9.63671200255    1[6-(1,1,6)]
  2933  8.90055773385  8.90055773385  8.90055773385    1[6-(1,1,6)]
  2934  9.57879714631  9.57879714631  9.57879714631    1[6-(1,1,6)]
  2935  8.96571325919  8.96571325919  8.96571325919    1[6-(1,1,6)]
  2936  8.25170597788  8.25170597788  8.25170597788    1[6-(1,1,6)]
  2937  9.22040798863  9.22040798863  9.22040798863    1[6-(1,1,6)]
  2938  4.07822413024  4.07822413024  4.07822413024    1[6-(1,1,6)]
  2939  4.83705514834  4.83705514834  4.83705514834    1[6-(1,1,6)]
  2940  3.91804115705  3.91804115705  3.91804115705    1[6-(1,1,6)]
  2941  6.78728598093  6.78728598093  6.78728598093    1[6-(1,1,6)]
  2942  6.30387901097  6.30387901097  6.30387901097    1[6-(1,1,6)]
  2943  5.35098928452  5.35098928452  5.35098928452    1[6-(1,1,6)]
  2944  3.60802959386  3.60802959386  3.60802959386    1[6-(1,1,6)]
  2945  2.49523886925  2.49523886925  2.49523886925    1[6-(1,1,6)]
  2946   3.3807914376   3.3807914376   3.3807914376    1[6-(1,1,6)]
  2947 -33.7636938394 -33.7636938394 -33.7636938394    1[6-(1,1,6)]
  2948 -34.8446667384 -34.8446667384 -34.8446667384    1[6-(1,1,6)]
  2949 -33.3435031896 -33.3435031896 -33.3435031896    1[6-(1,1,6)]
  2950 -33.1568923341 -33.1568923341 -33.1568923341    1[6-(1,1,6)]
  2951 -32.8445853227 -32.8445853227 -32.8445853227    1[6-(1,1,6)]
  2952 -34.3320430951 -34.3320430951 -34.3320430951    1[6-(1,1,6)]
  2953 -31.9256238897 -31.9256238897 -31.9256238897    1[6-(1,1,6)]
  2954 -31.7979795626 -31.7979795626 -31.7979795626    1[6-(1,1,6)]
  2955 -30.5977479254 -30.5977479254 -30.5977479254    1[6-(1,1,6)]
  2956  16.8096723533  16.8096723533  16.8096723533    1[6-(1,1,6)]
  2957 -27.9744788853 -27.9744788853 -27.9744788853    1[6-(1,1,6)]
  2958  16.7057892361  16.7057892361  16.7057892361    1[6-(1,1,6)]
  2959  1.27377306298  1.27377306298  1.27377306298    1[6-(1,1,6)]
  2960 -36.8705768045 -36.8705768045 -36.8705768045    1[6-(1,1,6)]
  2961  2.14128768455  2.14128768455  2.14128768455    1[6-(1,1,6)]
  2962  6.05674128667  6.05674128667  6.05674128667    1[6-(1,1,6)]
  2963 -31.5601663669 -31.5601663669 -31.5601663669    1[6-(1,1,6)]
  2964 -32.4518563035 -32.4518563035 -32.4518563035    1[6-(1,1,6)]
  2965 -0.63837639807 -0.63837639807 -0.63837639807    1[6-(1,1,6)]
  2966 0.256129009503 0.256129009503 0.256129009503    1[6-(1,1,6)]
  2967-0.625193920569-0.625193920569-0.625193920569    1[6-(1,1,6)]
  2968  4.32877025824  4.32877025824  4.32877025824    1[6-(1,1,6)]
  2969  3.87841684678  3.87841684678  3.87841684678    1[6-(1,1,6)]
  2970  4.76547975277  4.76547975277  4.76547975277    1[6-(1,1,6)]
  2971  5.33477174262  5.33477174262  5.33477174262    1[6-(1,1,6)]
  2972  6.65144842688  6.65144842688  6.65144842688    1[6-(1,1,6)]
  2973  6.06990061909  6.06990061909  6.06990061909    1[6-(1,1,6)]
  2974  -4.6216295119  -4.6216295119  -4.6216295119    1[6-(1,1,6)]
  2975 -3.72839215936 -3.72839215936 -3.72839215936    1[6-(1,1,6)]
  2976 -3.08644762367 -3.08644762367 -3.08644762367    1[6-(1,1,6)]
  2977 -7.26312301868 -7.26312301868 -7.26312301868    1[6-(1,1,6)]
  2978 -6.27938766683 -6.27938766683 -6.27938766683    1[6-(1,1,6)]
  2979 -7.21337493899 -7.21337493899 -7.21337493899    1[6-(1,1,6)]
  2980  -11.383139597  -11.383139597  -11.383139597    1[6-(1,1,6)]
  2981 -10.9647789631 -10.9647789631 -10.9647789631    1[6-(1,1,6)]
  2982 -11.8597871005 -11.8597871005 -11.8597871005    1[6-(1,1,6)]
  2983 -20.4971438734 -20.4971438734 -20.4971438734    1[6-(1,1,6)]
  2984 -21.9936462288 -21.9936462288 -21.9936462288    1[6-(1,1,6)]
  2985 -21.2633113397 -21.2633113397 -21.2633113397    1[6-(1,1,6)]
  2986 -19.5843623285 -19.5843623285 -19.5843623285    1[6-(1,1,6)]
  2987 -20.5367926126 -20.5367926126 -20.5367926126    1[6-(1,1,6)]
  2988  -21.131252632  -21.131252632  -21.131252632    1[6-(1,1,6)]
  2989  21.0944588483  21.0944588483  21.0944588483    1[6-(1,1,6)]
  2990  22.0569215036  22.0569215036  22.0569215036    1[6-(1,1,6)]
  2991  22.1207461111  22.1207461111  22.1207461111    1[6-(1,1,6)]
  2992  26.0096040084  26.0096040084  26.0096040084    1[6-(1,1,6)]
  2993   -11.49170776   -11.49170776   -11.49170776    1[6-(1,1,6)]
  2994   26.511273804   26.511273804   26.511273804    1[6-(1,1,6)]
  2995  2.31315556149  2.31315556149  2.31315556149    1[6-(1,1,6)]
  2996  3.40209442616  3.40209442616  3.40209442616    1[6-(1,1,6)]
  2997   1.8931316948   1.8931316948   1.8931316948    1[6-(1,1,6)]
  2998  1.79891166717  1.79891166717  1.79891166717    1[6-(1,1,6)]
  2999  1.41317738663  1.41317738663  1.41317738663    1[6-(1,1,6)]
  3000  2.92016842031  2.92016842031  2.92016842031    1[6-(1,1,6)]
  3001  5.30271257512  5.30271257512  5.30271257512    1[6-(1,1,6)]
  3002  4.21593248797  4.21593248797  4.21593248797    1[6-(1,1,6)]
  3003  4.42745356372  4.42745356372  4.42745356372    1[6-(1,1,6)]
  3004-0.346767640002-0.346767640002-0.346767640002    1[6-(1,1,6)]
  3005  38.2253097781  38.2253097781  38.2253097781    1[6-(1,1,6)]
  3006  0.27878154659  0.27878154659  0.27878154659    1[6-(1,1,6)]
  3007  38.6743256955  38.6743256955  38.6743256955    1[6-(1,1,6)]
  3008    38.19048315    38.19048315    38.19048315    1[6-(1,1,6)]
  3009  38.4454687533  38.4454687533  38.4454687533    1[6-(1,1,6)]
  3010 -1.90590450016 -1.90590450016 -1.90590450016    1[6-(1,1,6)]
  3011 -2.72828210994 -2.72828210994 -2.72828210994    1[6-(1,1,6)]
  3012 -2.96288404469 -2.96288404469 -2.96288404469    1[6-(1,1,6)]
  3013  1.74677827296  1.74677827296  1.74677827296    1[6-(1,1,6)]
  3014  1.15186311751  1.15186311751  1.15186311751    1[6-(1,1,6)]
  3015 0.231846892838 0.231846892838 0.231846892838    1[6-(1,1,6)]
  3016-0.105412737393-0.105412737393-0.105412737393    1[6-(1,1,6)]
  3017   1.4296817741   1.4296817741   1.4296817741    1[6-(1,1,6)]
  3018 0.399239012005 0.399239012005 0.399239012005    1[6-(1,1,6)]
  3019 -20.6300855409 -20.6300855409 -20.6300855409    1[6-(1,1,6)]
  3020 -21.6300149737 -21.6300149737 -21.6300149737    1[6-(1,1,6)]
  3021 -21.8706085838 -21.8706085838 -21.8706085838    1[6-(1,1,6)]
  3022  -18.680206921  -18.680206921  -18.680206921    1[6-(1,1,6)]
  3023  -20.147113316  -20.147113316  -20.147113316    1[6-(1,1,6)]
  3024 -19.8763651571 -19.8763651571 -19.8763651571    1[6-(1,1,6)]
  3025 -16.3179925992 -16.3179925992 -16.3179925992    1[6-(1,1,6)]
  3026 -15.1062881292 -15.1062881292 -15.1062881292    1[6-(1,1,6)]
  3027 -16.2912522012 -16.2912522012 -16.2912522012    1[6-(1,1,6)]
  3028  -12.790900694  -12.790900694  -12.790900694    1[6-(1,1,6)]
  3029   -13.16072637   -13.16072637   -13.16072637    1[6-(1,1,6)]
  3030 -11.9810814191 -11.9810814191 -11.9810814191    1[6-(1,1,6)]
  3031 -14.3039607132 -14.3039607132 -14.3039607132    1[6-(1,1,6)]
  3032  -14.382092554  -14.382092554  -14.382092554    1[6-(1,1,6)]
  3033 -13.4618692344 -13.4618692344 -13.4618692344    1[6-(1,1,6)]
  3034 -18.6650287499 -18.6650287499 -18.6650287499    1[6-(1,1,6)]
  3035 -19.1009840327 -19.1009840327 -19.1009840327    1[6-(1,1,6)]
  3036 -18.1460667308 -18.1460667308 -18.1460667308    1[6-(1,1,6)]
  3037 -14.7829561719 -14.7829561719 -14.7829561719    1[6-(1,1,6)]
  3038 -15.6561087745 -15.6561087745 -15.6561087745    1[6-(1,1,6)]
  3039 -14.3093814319 -14.3093814319 -14.3093814319    1[6-(1,1,6)]
  3040 -12.1920103825 -12.1920103825 -12.1920103825    1[6-(1,1,6)]
  3041 -11.9068988528 -11.9068988528 -11.9068988528    1[6-(1,1,6)]
  3042 -13.2893455038 -13.2893455038 -13.2893455038    1[6-(1,1,6)]
  3043 -11.0098714431 -11.0098714431 -11.0098714431    1[6-(1,1,6)]
  3044  34.4811967079  34.4811967079  34.4811967079    1[6-(1,1,6)]
  3045  35.9732022589  35.9732022589  35.9732022589    1[6-(1,1,6)]
  3046  34.9697113629  34.9697113629  34.9697113629    1[6-(1,1,6)]
  3047  36.1010100667  36.1010100667  36.1010100667    1[6-(1,1,6)]
  3048  34.6002674719  34.6002674719  34.6002674719    1[6-(1,1,6)]
  3049  33.4098981558  33.4098981558  33.4098981558    1[6-(1,1,6)]
  3050  32.2037621953  32.2037621953  32.2037621953    1[6-(1,1,6)]
  3051  33.6172928011  33.6172928011  33.6172928011    1[6-(1,1,6)]
  3052 -14.4400933752 -14.4400933752 -14.4400933752    1[6-(1,1,6)]
  3053 -13.9248344357 -13.9248344357 -13.9248344357    1[6-(1,1,6)]
  3054 -15.3623585943 -15.3623585943 -15.3623585943    1[6-(1,1,6)]
  3055  38.4912539582  38.4912539582  38.4912539582    1[6-(1,1,6)]
  3056  38.4119303911  38.4119303911  38.4119303911    1[6-(1,1,6)]
  3057  37.6170865347  37.6170865347  37.6170865347    1[6-(1,1,6)]
  3058 -4.83359093993 -4.83359093993 -4.83359093993    1[6-(1,1,6)]
  3059  32.9436647149  32.9436647149  32.9436647149    1[6-(1,1,6)]
  3060 -4.38921114711 -4.38921114711 -4.38921114711    1[6-(1,1,6)]
  3061 -7.25471627054 -7.25471627054 -7.25471627054    1[6-(1,1,6)]
  3062 -6.42469248347 -6.42469248347 -6.42469248347    1[6-(1,1,6)]
  3063  -5.9499283421  -5.9499283421  -5.9499283421    1[6-(1,1,6)]
  3064 -3.53015020078 -3.53015020078 -3.53015020078    1[6-(1,1,6)]
  3065 -5.04901639979 -5.04901639979 -5.04901639979    1[6-(1,1,6)]
  3066 -4.57579459093 -4.57579459093 -4.57579459093    1[6-(1,1,6)]
  3067-0.865871888644-0.865871888644-0.865871888644    1[6-(1,1,6)]
  3068   0.6044438195   0.6044438195   0.6044438195    1[6-(1,1,6)]
  3069-0.433519988199-0.433519988199-0.433519988199    1[6-(1,1,6)]
  3070  40.6201883852  40.6201883852  40.6201883852    1[6-(1,1,6)]
  3071  40.4266978287  40.4266978287  40.4266978287    1[6-(1,1,6)]
  3072  39.3519807548  39.3519807548  39.3519807548    1[6-(1,1,6)]
  3073 -7.01491513958 -7.01491513958 -7.01491513958    1[6-(1,1,6)]
  3074 -5.85397191763 -5.85397191763 -5.85397191763    1[6-(1,1,6)]
  3075 -6.06911698608 -6.06911698608 -6.06911698608    1[6-(1,1,6)]
  3076 -9.63917457162 -9.63917457162 -9.63917457162    1[6-(1,1,6)]
  3077 -8.44231569061 -8.44231569061 -8.44231569061    1[6-(1,1,6)]
  3078 -8.22040528707 -8.22040528707 -8.22040528707    1[6-(1,1,6)]
  3079 -12.3505094736 -12.3505094736 -12.3505094736    1[6-(1,1,6)]
  3080 -12.5575022492 -12.5575022492 -12.5575022492    1[6-(1,1,6)]
  3081 -13.7360513196 -13.7360513196 -13.7360513196    1[6-(1,1,6)]
  3082 -15.7081909032 -15.7081909032 -15.7081909032    1[6-(1,1,6)]
  3083 -14.5807020376 -14.5807020376 -14.5807020376    1[6-(1,1,6)]
  3084 -15.7518812134 -15.7518812134 -15.7518812134    1[6-(1,1,6)]
  3085 -13.5994160639 -13.5994160639 -13.5994160639    1[6-(1,1,6)]
  3086 -12.6112577709 -12.6112577709 -12.6112577709    1[6-(1,1,6)]
  3087 -13.3908210277 -13.3908210277 -13.3908210277    1[6-(1,1,6)]
  3088 -8.53948391719 -8.53948391719 -8.53948391719    1[6-(1,1,6)]
  3089 -8.80581716878 -8.80581716878 -8.80581716878    1[6-(1,1,6)]
  3090 -8.09101481293 -8.09101481293 -8.09101481293    1[6-(1,1,6)]
  3091  30.2284226487  30.2284226487  30.2284226487    1[6-(1,1,6)]
  3092  28.6804275466  28.6804275466  28.6804275466    1[6-(1,1,6)]
  3093  29.3609077323  29.3609077323  29.3609077323    1[6-(1,1,6)]
  3094  30.0412509465  30.0412509465  30.0412509465    1[6-(1,1,6)]
  3095  29.1562369184  29.1562369184  29.1562369184    1[6-(1,1,6)]
  3096  28.5173912444  28.5173912444  28.5173912444    1[6-(1,1,6)]
  3097  32.2737266317  32.2737266317  32.2737266317    1[6-(1,1,6)]
  3098  29.2628618076  29.2628618076  29.2628618076    1[6-(1,1,6)]
  3099  28.9325222965  28.9325222965  28.9325222965    1[6-(1,1,6)]
  3100  37.8973307502  37.8973307502  37.8973307502    1[6-(1,1,6)]
  3101  37.8439431774  37.8439431774  37.8439431774    1[6-(1,1,6)]
  3102 -7.58500280366 -7.58500280366 -7.58500280366    1[6-(1,1,6)]
  3103  38.1605785245  38.1605785245  38.1605785245    1[6-(1,1,6)]
  3104  38.6504765416  38.6504765416  38.6504765416    1[6-(1,1,6)]
  3105  38.5052950607  38.5052950607  38.5052950607    1[6-(1,1,6)]
  3106  32.9307837755  32.9307837755  32.9307837755    1[6-(1,1,6)]
  3107   33.795943691   33.795943691   33.795943691    1[6-(1,1,6)]
  3108  33.9338428856  33.9338428856  33.9338428856    1[6-(1,1,6)]
  3109  7.38183474354  7.38183474354  7.38183474354    1[6-(1,1,6)]
  3110 -30.2449796724 -30.2449796724 -30.2449796724    1[6-(1,1,6)]
  3111   8.8350635962   8.8350635962   8.8350635962    1[6-(1,1,6)]
  3112  10.2945312671  10.2945312671  10.2945312671    1[6-(1,1,6)]
  3113  11.4892862626  11.4892862626  11.4892862626    1[6-(1,1,6)]
  3114   10.538846835   10.538846835   10.538846835    1[6-(1,1,6)]
  3115 -28.0435586274 -28.0435586274 -28.0435586274    1[6-(1,1,6)]
  3116  8.89273461372  8.89273461372  8.89273461372    1[6-(1,1,6)]
  3117  9.97057668646  9.97057668646  9.97057668646    1[6-(1,1,6)]
  3118 -25.5936002739 -25.5936002739 -25.5936002739    1[6-(1,1,6)]
  3119  12.2362610288  12.2362610288  12.2362610288    1[6-(1,1,6)]
  3120 -27.0214687661 -27.0214687661 -27.0214687661    1[6-(1,1,6)]
  3121  2.21484704403  2.21484704403  2.21484704403    1[6-(1,1,6)]
  3122 0.950680131594 0.950680131594 0.950680131594    1[6-(1,1,6)]
  3123  1.50053962349  1.50053962349  1.50053962349    1[6-(1,1,6)]
  3124  4.79473716995  4.79473716995  4.79473716995    1[6-(1,1,6)]
  3125  3.86663926137  3.86663926137  3.86663926137    1[6-(1,1,6)]
  3126  3.28302353817  3.28302353817  3.28302353817    1[6-(1,1,6)]
  3127  14.5899737615  14.5899737615  14.5899737615    1[6-(1,1,6)]
  3128   14.323338194   14.323338194   14.323338194    1[6-(1,1,6)]
  3129   14.111871203   14.111871203   14.111871203    1[6-(1,1,6)]
  3130  19.8561453913  19.8561453913  19.8561453913    1[6-(1,1,6)]
  3131 -27.0236802904 -27.0236802904 -27.0236802904    1[6-(1,1,6)]
  3132  19.0671735801  19.0671735801  19.0671735801    1[6-(1,1,6)]
  3133 -23.3930452645 -23.3930452645 -23.3930452645    1[6-(1,1,6)]
  3134 -21.8801819651 -21.8801819651 -21.8801819651    1[6-(1,1,6)]
  3135 -22.5017202354 -22.5017202354 -22.5017202354    1[6-(1,1,6)]
  3136  22.1940375264  22.1940375264  22.1940375264    1[6-(1,1,6)]
  3137 -22.7496219793 -22.7496219793 -22.7496219793    1[6-(1,1,6)]
  3138  23.7440209282  23.7440209282  23.7440209282    1[6-(1,1,6)]
  3139  16.8631703906  16.8631703906  16.8631703906    1[6-(1,1,6)]
  3140  16.6797489717  16.6797489717  16.6797489717    1[6-(1,1,6)]
  3141  17.8650117832  17.8650117832  17.8650117832    1[6-(1,1,6)]
  3142  13.6622545879  13.6622545879  13.6622545879    1[6-(1,1,6)]
  3143  14.9885217568  14.9885217568  14.9885217568    1[6-(1,1,6)]
  3144  13.8785535367  13.8785535367  13.8785535367    1[6-(1,1,6)]
  3145 -5.05368329271 -5.05368329271 -5.05368329271    1[6-(1,1,6)]
  3146 -3.99966531982 -3.99966531982 -3.99966531982    1[6-(1,1,6)]
  3147 -5.14124284616 -5.14124284616 -5.14124284616    1[6-(1,1,6)]
  3148 -8.11239646856 -8.11239646856 -8.11239646856    1[6-(1,1,6)]
  3149 -7.89952406301 -7.89952406301 -7.89952406301    1[6-(1,1,6)]
  3150 -6.76899707926 -6.76899707926 -6.76899707926    1[6-(1,1,6)]
  3151 -9.75929729339 -9.75929729339 -9.75929729339    1[6-(1,1,6)]
  3152 -9.45844509949 -9.45844509949 -9.45844509949    1[6-(1,1,6)]
  3153 -10.9382871846 -10.9382871846 -10.9382871846    1[6-(1,1,6)]
  3154 -9.88843868289 -9.88843868289 -9.88843868289    1[6-(1,1,6)]
  3155 -11.0940151513 -11.0940151513 -11.0940151513    1[6-(1,1,6)]
  3156 -9.63772885367 -9.63772885367 -9.63772885367    1[6-(1,1,6)]
  3157  38.0406597293  38.0406597293  38.0406597293    1[6-(1,1,6)]
  3158  38.3024054857  38.3024054857  38.3024054857    1[6-(1,1,6)]
  3159  39.4000694976  39.4000694976  39.4000694976    1[6-(1,1,6)]
  3160 -2.10098484647 -2.10098484647 -2.10098484647    1[6-(1,1,6)]
  3161 -3.14339979616 -3.14339979616 -3.14339979616    1[6-(1,1,6)]
  3162 -2.00675656138 -2.00675656138 -2.00675656138    1[6-(1,1,6)]
  3163 -19.7385530967 -19.7385530967 -19.7385530967    1[6-(1,1,6)]
  3164 -19.5056347796 -19.5056347796 -19.5056347796    1[6-(1,1,6)]
  3165 -18.8508547605 -18.8508547605 -18.8508547605    1[6-(1,1,6)]
  3166 -14.2923293849 -14.2923293849 -14.2923293849    1[6-(1,1,6)]
  3167 -13.9854714976 -13.9854714976 -13.9854714976    1[6-(1,1,6)]
  3168 -14.5799337763 -14.5799337763 -14.5799337763    1[6-(1,1,6)]
  3169  24.2457043142  24.2457043142  24.2457043142    1[6-(1,1,6)]
  3170      24.973101      24.973101      24.973101    1[6-(1,1,6)]
  3171  29.2788850896  29.2788850896  29.2788850896    1[6-(1,1,6)]
  3172  25.0831136344  25.0831136344  25.0831136344    1[6-(1,1,6)]
  3173  26.5417671408  26.5417671408  26.5417671408    1[6-(1,1,6)]
  3174  25.9961515907  25.9961515907  25.9961515907    1[6-(1,1,6)]
  3175 -12.6669632128 -12.6669632128 -12.6669632128    1[6-(1,1,6)]
  3176 -12.4679190294 -12.4679190294 -12.4679190294    1[6-(1,1,6)]
  3177 -12.3146227875 -12.3146227875 -12.3146227875    1[6-(1,1,6)]
  3178  -18.260340668  -18.260340668  -18.260340668    1[6-(1,1,6)]
  3179 -17.3951807525 -17.3951807525 -17.3951807525    1[6-(1,1,6)]
  3180 -17.5588439459 -17.5588439459 -17.5588439459    1[6-(1,1,6)]
  3181  22.1663856755  22.1663856755  22.1663856755    1[6-(1,1,6)]
  3182  23.0356968776  23.0356968776  23.0356968776    1[6-(1,1,6)]
  3183  22.1810231419  22.1810231419  22.1810231419    1[6-(1,1,6)]
  3184  27.1788825607  27.1788825607  27.1788825607    1[6-(1,1,6)]
  3185   27.580152435   27.580152435   27.580152435    1[6-(1,1,6)]
  3186  26.7214476186  26.7214476186  26.7214476186    1[6-(1,1,6)]
  3187 -13.6868955713 -13.6868955713 -13.6868955713    1[6-(1,1,6)]
  3188 -12.4581064197 -12.4581064197 -12.4581064197    1[6-(1,1,6)]
  3189 -13.0678285021 -13.0678285021 -13.0678285021    1[6-(1,1,6)]
  3190 -16.3013767699 -16.3013767699 -16.3013767699    1[6-(1,1,6)]
  3191 -15.3355622359 -15.3355622359 -15.3355622359    1[6-(1,1,6)]
  3192 -14.7894091325 -14.7894091325 -14.7894091325    1[6-(1,1,6)]
  3193 -23.2962390045 -23.2962390045 -23.2962390045    1[6-(1,1,6)]
  3194 -19.2881970917 -19.2881970917 -19.2881970917    1[6-(1,1,6)]
  3195  -21.923202216  -21.923202216  -21.923202216    1[6-(1,1,6)]
  3196   21.229355009   21.229355009   21.229355009    1[6-(1,1,6)]
  3197  20.1199442724  20.1199442724  20.1199442724    1[6-(1,1,6)]
  3198  21.4233798902  21.4233798902  21.4233798902    1[6-(1,1,6)]
  3199 0.467181743018 0.467181743018 0.467181743018    1[6-(1,1,6)]
  3200  1.14630601206  1.14630601206  1.14630601206    1[6-(1,1,6)]
  3201 0.981266169928 0.981266169928 0.981266169928    1[6-(1,1,6)]
  3202 -4.16481312567 -4.16481312567 -4.16481312567    1[6-(1,1,6)]
  3203  -3.1467254934  -3.1467254934  -3.1467254934    1[6-(1,1,6)]
  3204 -3.01029786759 -3.01029786759 -3.01029786759    1[6-(1,1,6)]
  3205 -6.73061533981 -6.73061533981 -6.73061533981    1[6-(1,1,6)]
  3206 -8.28934462637 -8.28934462637 -8.28934462637    1[6-(1,1,6)]
  3207 -7.41747405558 -7.41747405558 -7.41747405558    1[6-(1,1,6)]
  3208 -8.27426762693 -8.27426762693 -8.27426762693    1[6-(1,1,6)]
  3209 -8.72804751554 -8.72804751554 -8.72804751554    1[6-(1,1,6)]
  3210 -9.66400392853 -9.66400392853 -9.66400392853    1[6-(1,1,6)]
  3211 -4.76697166197 -4.76697166197 -4.76697166197    1[6-(1,1,6)]
  3212 -5.48314106787 -5.48314106787 -5.48314106787    1[6-(1,1,6)]
  3213 -5.62911346347 -5.62911346347 -5.62911346347    1[6-(1,1,6)]
  3214-0.279432358792-0.279432358792-0.279432358792    1[6-(1,1,6)]
  3215 0.124133941207 0.124133941207 0.124133941207    1[6-(1,1,6)]
  3216-0.062701766771-0.062701766771-0.062701766771    1[6-(1,1,6)]
  3217 -9.18333961536 -9.18333961536 -9.18333961536    1[6-(1,1,6)]
  3218 -7.94928120354 -7.94928120354 -7.94928120354    1[6-(1,1,6)]
  3219 -8.76853082498 -8.76853082498 -8.76853082498    1[6-(1,1,6)]
  3220 -11.8729946859 -11.8729946859 -11.8729946859    1[6-(1,1,6)]
  3221 -11.2604686901 -11.2604686901 -11.2604686901    1[6-(1,1,6)]
  3222 -10.3761954424 -10.3761954424 -10.3761954424    1[6-(1,1,6)]
  3223  31.5816586732  31.5816586732  31.5816586732    1[6-(1,1,6)]
  3224  31.2070482339  31.2070482339  31.2070482339    1[6-(1,1,6)]
  3225  30.1468957879  30.1468957879  30.1468957879    1[6-(1,1,6)]
  3226  28.8075835891  28.8075835891  28.8075835891    1[6-(1,1,6)]
  3227  27.6469805674  27.6469805674  27.6469805674    1[6-(1,1,6)]
  3228  28.7235817197  28.7235817197  28.7235817197    1[6-(1,1,6)]
  3229 -7.86717322016 -7.86717322016 -7.86717322016    1[6-(1,1,6)]
  3230 -7.08363636954 -7.08363636954 -7.08363636954    1[6-(1,1,6)]
  3231 -8.11312617836 -8.11312617836 -8.11312617836    1[6-(1,1,6)]
  3232  35.0103382729  35.0103382729  35.0103382729    1[6-(1,1,6)]
  3233  34.2914914409  34.2914914409  34.2914914409    1[6-(1,1,6)]
  3234  35.2801968368  35.2801968368  35.2801968368    1[6-(1,1,6)]
  3235  26.7882728663  26.7882728663  26.7882728663    1[6-(1,1,6)]
  3236  26.8768504285  26.8768504285  26.8768504285    1[6-(1,1,6)]
  3237  28.1220553802  28.1220553802  28.1220553802    1[6-(1,1,6)]
  3238   29.383053734   29.383053734   29.383053734    1[6-(1,1,6)]
  3239  30.4418777775  30.4418777775  30.4418777775    1[6-(1,1,6)]
  3240  29.1977858042  29.1977858042  29.1977858042    1[6-(1,1,6)]
  3241 -8.13621071664 -8.13621071664 -8.13621071664    1[6-(1,1,6)]
  3242 -8.14571360414 -8.14571360414 -8.14571360414    1[6-(1,1,6)]
  3243 -9.35000102652 -9.35000102652 -9.35000102652    1[6-(1,1,6)]
  3244  26.9506255917  26.9506255917  26.9506255917    1[6-(1,1,6)]
  3245  28.3784941721  28.3784941721  28.3784941721    1[6-(1,1,6)]
  3246 -10.9477729928 -10.9477729928 -10.9477729928    1[6-(1,1,6)]
  3247  25.6775312108  25.6775312108  25.6775312108    1[6-(1,1,6)]
  3248  24.5033433461  24.5033433461  24.5033433461    1[6-(1,1,6)]
  3249  25.9839565864  25.9839565864  25.9839565864    1[6-(1,1,6)]
  3250  25.1729351678  25.1729351678  25.1729351678    1[6-(1,1,6)]
  3251  24.8451173333  24.8451173333  24.8451173333    1[6-(1,1,6)]
  3252   26.339348852   26.339348852   26.339348852    1[6-(1,1,6)]
  3253 -10.4149754364 -10.4149754364 -10.4149754364    1[6-(1,1,6)]
  3254  -10.815548727  -10.815548727  -10.815548727    1[6-(1,1,6)]
  3255 -10.9551401377 -10.9551401377 -10.9551401377    1[6-(1,1,6)]
  3256 -5.27362933498 -5.27362933498 -5.27362933498    1[6-(1,1,6)]
  3257 -6.29311997642 -6.29311997642 -6.29311997642    1[6-(1,1,6)]
  3258 -6.18034422356 -6.18034422356 -6.18034422356    1[6-(1,1,6)]
  3259 -2.64558038897 -2.64558038897 -2.64558038897    1[6-(1,1,6)]
  3260 -1.87872090929 -1.87872090929 -1.87872090929    1[6-(1,1,6)]
  3261 -1.10117829362 -1.10117829362 -1.10117829362    1[6-(1,1,6)]
  3262-0.831773809852-0.831773809852-0.831773809852    1[6-(1,1,6)]
  3263  1.49859172488  1.49859172488  1.49859172488    1[6-(1,1,6)]
  3264 -1.56387675625 -1.56387675625 -1.56387675625    1[6-(1,1,6)]
  3265  -1.1468710358  -1.1468710358  -1.1468710358    1[6-(1,1,6)]
  3266  -2.0980133483  -2.0980133483  -2.0980133483    1[6-(1,1,6)]
  3267 -2.12200533339 -2.12200533339 -2.12200533339    1[6-(1,1,6)]
  3268 -10.1597463211 -10.1597463211 -10.1597463211    1[6-(1,1,6)]
  3269 -10.6275633481 -10.6275633481 -10.6275633481    1[6-(1,1,6)]
  3270 -10.5172178068 -10.5172178068 -10.5172178068    1[6-(1,1,6)]
  3271 -3.73876065199 -3.73876065199 -3.73876065199    1[6-(1,1,6)]
  3272  -2.3064404887  -2.3064404887  -2.3064404887    1[6-(1,1,6)]
  3273 -3.41414678192 -3.41414678192 -3.41414678192    1[6-(1,1,6)]
  3274 -1.14709255427 -1.14709255427 -1.14709255427    1[6-(1,1,6)]
  3275 -1.01627912742 -1.01627912742 -1.01627912742    1[6-(1,1,6)]
  3276 0.057504316681 0.057504316681 0.057504316681    1[6-(1,1,6)]
  3277   -2.398644758   -2.398644758   -2.398644758    1[6-(1,1,6)]
  3278 -2.56955681348 -2.56955681348 -2.56955681348    1[6-(1,1,6)]
  3279 -3.10138117997 -3.10138117997 -3.10138117997    1[6-(1,1,6)]
  3280 -8.18419379087 -8.18419379087 -8.18419379087    1[6-(1,1,6)]
  3281  -8.2711584772  -8.2711584772  -8.2711584772    1[6-(1,1,6)]
  3282  30.2944077987  30.2944077987  30.2944077987    1[6-(1,1,6)]
  3283 -9.27258946232 -9.27258946232 -9.27258946232    1[6-(1,1,6)]
  3284 -10.0000066872 -10.0000066872 -10.0000066872    1[6-(1,1,6)]
  3285 -10.4054379152 -10.4054379152 -10.4054379152    1[6-(1,1,6)]
  3286  -6.1742982532  -6.1742982532  -6.1742982532    1[6-(1,1,6)]
  3287 -7.61783286297 -7.61783286297 -7.61783286297    1[6-(1,1,6)]
  3288 -7.21128867867 -7.21128867867 -7.21128867867    1[6-(1,1,6)]
  3289  14.9651772148  14.9651772148  14.9651772148    1[6-(1,1,6)]
  3290  13.8469095509  13.8469095509  13.8469095509    1[6-(1,1,6)]
  3291   13.454882059   13.454882059   13.454882059    1[6-(1,1,6)]
  3292  14.0328356444  14.0328356444  14.0328356444    1[6-(1,1,6)]
  3293  12.6082731037  12.6082731037  12.6082731037    1[6-(1,1,6)]
  3294  12.9926764972  12.9926764972  12.9926764972    1[6-(1,1,6)]
  3295  11.4141386282  11.4141386282  11.4141386282    1[6-(1,1,6)]
  3296  12.7401773888  12.7401773888  12.7401773888    1[6-(1,1,6)]
  3297  12.3656389443  12.3656389443  12.3656389443    1[6-(1,1,6)]
  3298  9.79241283689  9.79241283689  9.79241283689    1[6-(1,1,6)]
  3299  10.8618668658  10.8618668658  10.8618668658    1[6-(1,1,6)]
  3300  11.3112789477  11.3112789477  11.3112789477    1[6-(1,1,6)]
  3301 -23.1304091107 -23.1304091107 -23.1304091107    1[6-(1,1,6)]
  3302 -22.5895961492 -22.5895961492 -22.5895961492    1[6-(1,1,6)]
  3303 -22.6274012451 -22.6274012451 -22.6274012451    1[6-(1,1,6)]
  3304  17.6586957322  17.6586957322  17.6586957322    1[6-(1,1,6)]
  3305  -27.178986061  -27.178986061  -27.178986061    1[6-(1,1,6)]
  3306  18.6907439508  18.6907439508  18.6907439508    1[6-(1,1,6)]
  3307   7.2249334782   7.2249334782   7.2249334782    1[6-(1,1,6)]
  3308  7.88177917267  7.88177917267  7.88177917267    1[6-(1,1,6)]
  3309  8.45106730791  8.45106730791  8.45106730791    1[6-(1,1,6)]
  3310  4.55759214122  4.55759214122  4.55759214122    1[6-(1,1,6)]
  3311  6.07881390592  6.07881390592  6.07881390592    1[6-(1,1,6)]
  3312  5.45606956116  5.45606956116  5.45606956116    1[6-(1,1,6)]
  3313  1.94383614658  1.94383614658  1.94383614658    1[6-(1,1,6)]
  3314 0.467988827628 0.467988827628 0.467988827628    1[6-(1,1,6)]
  3315  1.55068452085  1.55068452085  1.55068452085    1[6-(1,1,6)]
  3316-0.257286017839-0.257286017839-0.257286017839    1[6-(1,1,6)]
  3317-0.393068243328-0.393068243328-0.393068243328    1[6-(1,1,6)]
  3318 -1.52810723384 -1.52810723384 -1.52810723384    1[6-(1,1,6)]
  3319  7.76032436437  7.76032436437  7.76032436437    1[6-(1,1,6)]
  3320  7.08158190571  7.08158190571  7.08158190571    1[6-(1,1,6)]
  3321  6.56260674199  6.56260674199  6.56260674199    1[6-(1,1,6)]
  3322  10.8054645827  10.8054645827  10.8054645827    1[6-(1,1,6)]
  3323  9.36969180502  9.36969180502  9.36969180502    1[6-(1,1,6)]
  3324  9.76247540424  9.76247540424  9.76247540424    1[6-(1,1,6)]
  3325 -12.9931953955 -12.9931953955 -12.9931953955    1[6-(1,1,6)]
  3326   -14.18910796   -14.18910796   -14.18910796    1[6-(1,1,6)]
  3327 -13.7523763944 -13.7523763944 -13.7523763944    1[6-(1,1,6)]
  3328 -10.1164774567 -10.1164774567 -10.1164774567    1[6-(1,1,6)]
  3329 -11.1544977594 -11.1544977594 -11.1544977594    1[6-(1,1,6)]
  3330 -11.5770941174 -11.5770941174 -11.5770941174    1[6-(1,1,6)]
  3331 -7.49019548298 -7.49019548298 -7.49019548298    1[6-(1,1,6)]
  3332 -10.9527742338 -10.9527742338 -10.9527742338    1[6-(1,1,6)]
  3333  -9.9140392488  -9.9140392488  -9.9140392488    1[6-(1,1,6)]
  3334 -4.65580285691 -4.65580285691 -4.65580285691    1[6-(1,1,6)]
  3335 -3.46873437868 -3.46873437868 -3.46873437868    1[6-(1,1,6)]
  3336 -4.46386325346 -4.46386325346 -4.46386325346    1[6-(1,1,6)]
  3337 -9.83746630509 -9.83746630509 -9.83746630509    1[6-(1,1,6)]
  3338 -10.5495731567 -10.5495731567 -10.5495731567    1[6-(1,1,6)]
  3339 -11.3912099707 -11.3912099707 -11.3912099707    1[6-(1,1,6)]
  3340 -10.8932125127 -10.8932125127 -10.8932125127    1[6-(1,1,6)]
  3341 -9.38347081009 -9.38347081009 -9.38347081009    1[6-(1,1,6)]
  3342 -10.2532905193 -10.2532905193 -10.2532905193    1[6-(1,1,6)]
  3343 0.334476897684 0.334476897684 0.334476897684    1[6-(1,1,6)]
  3344 0.055288604999 0.055288604999 0.055288604999    1[6-(1,1,6)]
  3345 -1.05293717435 -1.05293717435 -1.05293717435    1[6-(1,1,6)]
  3346 -2.67331910316 -2.67331910316 -2.67331910316    1[6-(1,1,6)]
  3347 -3.70970027148 -3.70970027148 -3.70970027148    1[6-(1,1,6)]
  3348 -2.58313327402 -2.58313327402 -2.58313327402    1[6-(1,1,6)]
  3349 -1.81077940236 -1.81077940236 -1.81077940236    1[6-(1,1,6)]
  3350 -1.71302819095 -1.71302819095 -1.71302819095    1[6-(1,1,6)]
  3351 -2.88330537647 -2.88330537647 -2.88330537647    1[6-(1,1,6)]
  3352  1.00554190767  1.00554190767  1.00554190767    1[6-(1,1,6)]
  3353-0.272658694138-0.272658694138-0.272658694138    1[6-(1,1,6)]
  3354 0.953125496401 0.953125496401 0.953125496401    1[6-(1,1,6)]
  3355  37.3243892831  37.3243892831  37.3243892831    1[6-(1,1,6)]
  3356  36.7258809776  36.7258809776  36.7258809776    1[6-(1,1,6)]
  3357 -1.93806280139 -1.93806280139 -1.93806280139    1[6-(1,1,6)]
  3358  2.53472752445  2.53472752445  2.53472752445    1[6-(1,6)]
  3359  1.09119291467  1.09119291467  1.09119291467    1[6-(1,6)]
