# Supplementary material for: A collection of forcefield precursors for metal–organic frameworks
Source: RSC Adv. 2019 Nov 13;9(63):36492–507. doi: 10.1039/c9ra07327b (PMC9075174; doi:10.1039/c9ra07327b)
Supplement: RA-009-C9RA07327B-s3312 [file RA-009-C9RA07327B-s3312.txt]

YICTUZ_clean

8.856    0.00000000    0.00000000
-3.75076796    8.25702735    0.00000000
0.0    0.0    15.535

     1 0.788669577213 0.788669577213 0.788669577213    93[8-(6),8-(6),8-(93),8-(93),8-(93)]
     2  4.38766066349  4.38766066349  4.38766066349    93[8-(6),8-(6),8-(93),8-(93),8-(93)]
     3  1.76394644279  1.76394644279  1.76394644279    93[8-(6),8-(6),8-(93),8-(93),8-(93)]
     4  3.27018739651  3.27018739651  3.27018739651    93[8-(6),8-(6),8-(93),8-(93),8-(93)]
     5  4.31656246279  4.31656246279  4.31656246279    93[8-(6),8-(6),8-(93),8-(93),8-(93)]
     6 0.717571376513 0.717571376513 0.717571376513    93[8-(6),8-(6),8-(93),8-(93),8-(93)]
     7  3.34128559721  3.34128559721  3.34128559721    93[8-(6),8-(6),8-(93),8-(93),8-(93)]
     8  1.83504464349  1.83504464349  1.83504464349    93[8-(6),8-(93),8-(93),8-(93)]
     9 -2.48831938528 -2.48831938528 -2.48831938528    6[6-(6),8-(93),8-(93)]
    10 -1.16023417976 -1.16023417976 -1.16023417976    6[6-(6),8-(93),8-(93)]
    11 -1.46258723008 -1.46258723008 -1.46258723008    6[6-(8,8),6-(8,8)]
    12  1.29016744528  1.29016744528  1.29016744528    6[6-(6),8-(93),8-(93)]
    13 -0.03791776024 -0.03791776024 -0.03791776024    6[6-(6),8-(93),8-(93)]
    14  0.26443529008  0.26443529008  0.26443529008    6[6-(8,8),6-(8,8)]
    15  7.59355142528  7.59355142528  7.59355142528    6[6-(6),8-(93),8-(93)]
    16  6.26546621976  6.26546621976  6.26546621976    6[6-(6),8-(93),8-(93)]
    17  6.56781927008  6.56781927008  6.56781927008    6[6-(8,8),6-(8,8)]
    18  3.81506459472  3.81506459472  3.81506459472    6[6-(6),8-(93),8-(93)]
    19  5.14314980024  5.14314980024  5.14314980024    6[6-(6),8-(93)]
    20  4.84079674992  4.84079674992  4.84079674992    6[6-(8),6-(8,8)]
    21  2.49131128704  2.49131128704  2.49131128704    8[93-(8,8,8,8),93-(8,8,8,8)]
    22    4.692643224    4.692643224    4.692643224    8[93-(8,8,8,8),93-(8,8,8,8)]
    23  4.09592672527  4.09592672527  4.09592672527    8[93-(8,8,8,8),93-(8,8,8,8)]
    24  1.58707953101  1.58707953101  1.58707953101    8[6-(6,8),93-(8,8,8,8)]
    25  5.24112405913  5.24112405913  5.24112405913    8[6-(6,8),93-(8,8,8,8)]
    26 0.026636095036 0.026636095036 0.026636095036    8[6-(6,8),93-(8,8,8,8)]
    27 -2.07250687012 -2.07250687012 -2.07250687012    8[6-(6,8),93-(8,8,8,8)]
    28 0.061304732964 0.061304732964 0.061304732964    8[93-(8,8,8,8),93-(8,8,8,8)]
    29    2.965204836    2.965204836    2.965204836    8[93-(8,8,8,8),93-(8,8,8,8)]
    30  3.56192133473  3.56192133473  3.56192133473    8[93-(8,8,8,8),93-(8,8,8,8)]
    31 0.965536488992 0.965536488992 0.965536488992    8[6-(6,8),93-(8,8,8,8)]
    32  2.41672400087  2.41672400087  2.41672400087    8[6-(6,8),93-(8,8,8,8)]
    33 -1.22478803504 -1.22478803504 -1.22478803504    8[6-(6,8),93-(8,8,8,8)]
    34  0.87435493012  0.87435493012  0.87435493012    8[6-(6,8),93-(8,8,8,8)]
    35  2.61392075296  2.61392075296  2.61392075296    8[93-(8,8,8,8),93-(8,8,8,8)]
    36    0.412588816    0.412588816    0.412588816    8[93-(8,8,8,8),93-(8,8,8,8)]
    37  1.00930531473  1.00930531473  1.00930531473    8[93-(8,8,8,8),93-(8,8,8,8)]
    38  3.51815250899  3.51815250899  3.51815250899    8[6-(6,8),93-(8,8,8,8)]
    39-0.135892019128-0.135892019128-0.135892019128    8[6-(6,8),93-(8,8,8,8)]
    40  5.07859594496  5.07859594496  5.07859594496    8[6-(6,8),93-(8,8,8,8)]
    41  7.17773891012  7.17773891012  7.17773891012    8[6-(6,8),93-(8,8,8,8)]
    42  5.04392730704  5.04392730704  5.04392730704    8[93-(8,8,8),93-(8,8,8,8)]
    43    2.140027204    2.140027204    2.140027204    8[93-(8,8,8),93-(8,8,8,8)]
    44  1.54331070527  1.54331070527  1.54331070527    8[93-(8,8,8),93-(8,8,8,8)]
    45  4.13969555101  4.13969555101  4.13969555101    8[6-(6,8),93-(8,8,8,8)]
    46  2.68850803913  2.68850803913  2.68850803913    8[6-(6,8),93-(8,8,8)]
    47  6.33002007504  6.33002007504  6.33002007504    8[6-(6),93-(8,8,8,8)]
