# Supplementary material for: A collection of forcefield precursors for metal–organic frameworks
Source: RSC Adv. 2019 Nov 13;9(63):36492–507. doi: 10.1039/c9ra07327b (PMC9075174; doi:10.1039/c9ra07327b)
Supplement: RA-009-C9RA07327B-s3313 [file RA-009-C9RA07327B-s3313.txt]

YURKEC_clean

16.7853    0.00000000    0.00000000
0.0    19.5011    0.00000000
0.0    -9.45025078    22.38168415

     1     8.65785774     8.65785774     8.65785774    57[8-(6),8-(6),8-(6),8-(6),8-(6),8-(6,57),8-(6,57)]
     2    8.761087335    8.761087335    8.761087335    57[8-(6),8-(6),8-(6),8-(6),8-(6),8-(6)]
     3     0.26520774     0.26520774     0.26520774    57[8-(6),8-(6),8-(6),8-(6),8-(6),8-(6,57),8-(6,57)]
     4    0.368437335    0.368437335    0.368437335    57[8-(6),8-(6),8-(6),8-(6),8-(6),8-(6)]
     5     8.12744226     8.12744226     8.12744226    57[8-(6),8-(6),8-(6),8-(6),8-(6,57),8-(6,57)]
     6    8.024212665    8.024212665    8.024212665    57[8-(6),8-(6),8-(6),8-(6),8-(6),8-(6)]
     7    16.52009226    16.52009226    16.52009226    57[8-(6),8-(6),8-(6),8-(6),8-(6),8-(6,57),8-(6,57)]
     8   16.416862665   16.416862665   16.416862665    57[8-(6),8-(6),8-(6),8-(6),8-(6),8-(6)]
     9     8.16940551     8.16940551     8.16940551    1[6-(6,6)]
    10     5.16483681     5.16483681     5.16483681    1[6-(6,6)]
    11     6.64865733     6.64865733     6.64865733    1[6-(6,6)]
    12     4.01504376     4.01504376     4.01504376    1[6-(6,6)]
    13     7.07500395     7.07500395     7.07500395    1[6-(6,6)]
    14     5.56600548     5.56600548     5.56600548    1[6-(6,6)]
    15     7.79677185     7.79677185     7.79677185    1[6-(6,6)]
    16     3.64576716     3.64576716     3.64576716    1[6-(6,6)]
    17     5.50893546     5.50893546     5.50893546    1[6-(6,6)]
    18     5.29408362     5.29408362     5.29408362    1[6-(6,6)]
    19     6.62851497     6.62851497     6.62851497    1[6-(6,6)]
    20     2.34322788     2.34322788     2.34322788    1[6-(6,6)]
    21     6.67047822     6.67047822     6.67047822    1[6-(6,6)]
    22     2.69404065     2.69404065     2.69404065    1[6-(6,6)]
    23     4.07211378     4.07211378     4.07211378    1[6-(6,6)]
    24     3.39734472     3.39734472     3.39734472    1[6-(6,6)]
    25     6.43212696     6.43212696     6.43212696    1[6-(6,6)]
    26     3.29663292     3.29663292     3.29663292    1[6-(6,6)]
    27    16.56205551    16.56205551    16.56205551    1[6-(6,6)]
    28    13.55748681    13.55748681    13.55748681    1[6-(6,6)]
    29    15.04130733    15.04130733    15.04130733    1[6-(6,6)]
    30    12.40769376    12.40769376    12.40769376    1[6-(6,6)]
    31    15.46765395    15.46765395    15.46765395    1[6-(6,6)]
    32    13.95865548    13.95865548    13.95865548    1[6-(6,6)]
    33    16.18942185    16.18942185    16.18942185    1[6-(6,6)]
    34    12.03841716    12.03841716    12.03841716    1[6-(6,6)]
    35    13.90158546    13.90158546    13.90158546    1[6-(6,6)]
    36    13.68673362    13.68673362    13.68673362    1[6-(6,6)]
    37    15.02116497    15.02116497    15.02116497    1[6-(6,6)]
    38    10.73587788    10.73587788    10.73587788    1[6-(6,6)]
    39    15.06312822    15.06312822    15.06312822    1[6-(6,6)]
    40    11.08669065    11.08669065    11.08669065    1[6-(6,6)]
    41    12.46476378    12.46476378    12.46476378    1[6-(6,6)]
    42    11.78999472    11.78999472    11.78999472    1[6-(6,6)]
    43    14.82477696    14.82477696    14.82477696    1[6-(6,6)]
    44    11.68928292    11.68928292    11.68928292    1[6-(6,6)]
    45     8.61589449     8.61589449     8.61589449    1[6-(6,6)]
    46    11.62046319    11.62046319    11.62046319    1[6-(6,6)]
    47    10.13664267    10.13664267    10.13664267    1[6-(6,6)]
    48    12.77025624    12.77025624    12.77025624    1[6-(6,6)]
    49     9.71029605     9.71029605     9.71029605    1[6-(6,6)]
    50    11.21929452    11.21929452    11.21929452    1[6-(6,6)]
    51     8.98852815     8.98852815     8.98852815    1[6-(6,6)]
    52    13.13953284    13.13953284    13.13953284    1[6-(6,6)]
    53    11.27636454    11.27636454    11.27636454    1[6-(6,6)]
    54    11.49121638    11.49121638    11.49121638    1[6-(6,6)]
    55    10.15678503    10.15678503    10.15678503    1[6-(6,6)]
    56    14.44207212    14.44207212    14.44207212    1[6-(6,6)]
    57    10.11482178    10.11482178    10.11482178    1[6-(6,6)]
    58    14.09125935    14.09125935    14.09125935    1[6-(6,6)]
    59    12.71318622    12.71318622    12.71318622    1[6-(6,6)]
    60    13.38795528    13.38795528    13.38795528    1[6-(6,6)]
    61    10.35317304    10.35317304    10.35317304    1[6-(6,6)]
    62    13.48866708    13.48866708    13.48866708    1[6-(6,6)]
    63     0.22324449     0.22324449     0.22324449    1[6-(6,6)]
    64     3.22781319     3.22781319     3.22781319    1[6-(6,6)]
    65     1.74399267     1.74399267     1.74399267    1[6-(6,6)]
    66     4.37760624     4.37760624     4.37760624    1[6-(6,6)]
    67     1.31764605     1.31764605     1.31764605    1[6-(6,6)]
    68     2.82664452     2.82664452     2.82664452    1[6-(6,6)]
    69     0.59587815     0.59587815     0.59587815    1[6-(6,6)]
    70     4.74688284     4.74688284     4.74688284    1[6-(6,6)]
    71     2.88371454     2.88371454     2.88371454    1[6-(6,6)]
    72     3.09856638     3.09856638     3.09856638    1[6-(6,6)]
    73     1.76413503     1.76413503     1.76413503    1[6-(6,6)]
    74     6.04942212     6.04942212     6.04942212    1[6-(6,6)]
    75     1.72217178     1.72217178     1.72217178    1[6-(6,6)]
    76     5.69860935     5.69860935     5.69860935    1[6-(6,6)]
    77     4.32053622     4.32053622     4.32053622    1[6-(6,6)]
    78     4.99530528     4.99530528     4.99530528    1[6-(6,6)]
    79     1.96052304     1.96052304     1.96052304    1[6-(6,6)]
    80     5.09601708     5.09601708     5.09601708    1[6-(6,6)]
    81      8.2583676      8.2583676      8.2583676    6[6-(6,6),8-(57),8-(57)]
    82     7.53492117     7.53492117     7.53492117    6[6-(1,6),6-(1,6),6-(8,8)]
    83     7.64066856     7.64066856     7.64066856    6[1-(0),6-(1,6),6-(6,6)]
    84     5.97388827     5.97388827     5.97388827    6[6-(1,6),6-(6,16),6-(6,6)]
    85     4.79891727     4.79891727     4.79891727    6[1-(0),6-(1,6),6-(6,6)]
    86     7.31167668     7.31167668     7.31167668    6[6-(1,6),6-(1,6),6-(8,8)]
    87      6.6469788      6.6469788      6.6469788    6[1-(0),6-(1,6),6-(6,6)]
    88     3.68101629     3.68101629     3.68101629    6[1-(0),6-(1,6),6-(6,6)]
    89     6.97093509     6.97093509     6.97093509    6[1-(0),6-(1,6),6-(6,6)]
    90     4.73513313     4.73513313     4.73513313    6[6-(1,6),6-(6,16),6-(6,6)]
    91     5.10608826     5.10608826     5.10608826    6[1-(0),6-(1,6),6-(6,6)]
    92     2.37008436     2.37008436     2.37008436    6[6-(1,6),6-(1,6),6-(8,8)]
    93     3.46616445     3.46616445     3.46616445    6[6-(1,6),6-(6,6),16-(6,8,8)]
    94     7.32678345     7.32678345     7.32678345    6[1-(0),6-(1,6),6-(6,6)]
    95     5.13294474     5.13294474     5.13294474    6[6-(1,6),6-(6,16),6-(6,6)]
    96      3.9613308      3.9613308      3.9613308    6[6-(1,6),6-(6,16),6-(6,6)]
    97     6.14677686     6.14677686     6.14677686    6[6-(1,6),6-(6,16),6-(6,6)]
    98     3.89754666     3.89754666     3.89754666    6[1-(0),6-(1,6),6-(6,6)]
    99      5.4887931      5.4887931      5.4887931    6[1-(0),6-(6,16),6-(6,6)]
   100     3.51484182     3.51484182     3.51484182    6[6-(1,6),6-(1,6),6-(8,8)]
   101     5.34443952     5.34443952     5.34443952    6[1-(0),6-(1,6),6-(6,6)]
   102     6.71915559     6.71915559     6.71915559    6[1-(0),6-(6,16),6-(6,6)]
   103     2.67054123     2.67054123     2.67054123    6[1-(0),6-(6,16),6-(6,6)]
   104     6.66544263     6.66544263     6.66544263    6[1-(0),6-(6,16),6-(6,6)]
   105     5.30247627     5.30247627     5.30247627    6[6-(1,6),6-(6,16),6-(6,6)]
   106     3.36880971     3.36880971     3.36880971    6[6-(1,6),6-(1,6),6-(8,8)]
   107     6.01585152     6.01585152     6.01585152    6[6-(1,6),6-(6,6),16-(6,8,8)]
   108     6.11488479     6.11488479     6.11488479    6[6-(1,6),6-(1,6),6-(8,8)]
   109     2.88875013     2.88875013     2.88875013    6[1-(0),6-(1,6),6-(6,6)]
   110     2.32476405     2.32476405     2.32476405    6[6-(6,6),8-(57),8-(57)]
   111     4.83248787     4.83248787     4.83248787    6[6-(1,6),6-(6,6),16-(6,8,8)]
   112     1.47878493     1.47878493     1.47878493    6[6-(6,6),8-(57),8-(57)]
   113     6.05613624     6.05613624     6.05613624    6[6-(1,6),6-(6,6),16-(6,8,8)]
   114      4.5991722      4.5991722      4.5991722    6[6-(1,6),6-(6,6),16-(6,8,8)]
   115     4.58742249     4.58742249     4.58742249    6[6-(1,6),6-(6,6),16-(6,8,8)]
   116     2.46240351     2.46240351     2.46240351    6[6-(6,6),8-(57),8-(57)]
   117      4.2131103      4.2131103      4.2131103    6[1-(0),6-(1,6),6-(6,6)]
   118      3.7263366      3.7263366      3.7263366    6[1-(0),6-(6,16),6-(6,6)]
   119     6.02760123     6.02760123     6.02760123    6[1-(0),6-(1,6),6-(6,6)]
   120     6.90882948     6.90882948     6.90882948    6[6-(6,6),8-(57),8-(57,57)]
   121     3.73137219     3.73137219     3.73137219    6[1-(0),6-(6,16),6-(6,6)]
   122     7.95455367     7.95455367     7.95455367    6[6-(6,6),8-(57),8-(57)]
   123     16.6510176     16.6510176     16.6510176    6[6-(6,6),8-(57),8-(57)]
   124    15.92757117    15.92757117    15.92757117    6[6-(1,6),6-(1,6),6-(8,8)]
   125    16.03331856    16.03331856    16.03331856    6[1-(0),6-(1,6),6-(6,6)]
   126    14.36653827    14.36653827    14.36653827    6[6-(1,6),6-(6,16),6-(6,6)]
   127    13.19156727    13.19156727    13.19156727    6[1-(0),6-(1,6),6-(6,6)]
   128    15.70432668    15.70432668    15.70432668    6[6-(1,6),6-(1,6),6-(8,8)]
   129     15.0396288     15.0396288     15.0396288    6[1-(0),6-(1,6),6-(6,6)]
   130    12.07366629    12.07366629    12.07366629    6[1-(0),6-(1,6),6-(6,6)]
   131    15.36358509    15.36358509    15.36358509    6[1-(0),6-(1,6),6-(6,6)]
   132    13.12778313    13.12778313    13.12778313    6[6-(1,6),6-(6,16),6-(6,6)]
   133    13.49873826    13.49873826    13.49873826    6[1-(0),6-(1,6),6-(6,6)]
   134    10.76273436    10.76273436    10.76273436    6[6-(1,6),6-(1,6),6-(8,8)]
   135    11.85881445    11.85881445    11.85881445    6[6-(1,6),6-(6,6),16-(6,8,8)]
   136    15.71943345    15.71943345    15.71943345    6[1-(0),6-(1,6),6-(6,6)]
   137    13.52559474    13.52559474    13.52559474    6[6-(1,6),6-(6,16),6-(6,6)]
   138     12.3539808     12.3539808     12.3539808    6[6-(1,6),6-(6,16),6-(6,6)]
   139    14.53942686    14.53942686    14.53942686    6[6-(1,6),6-(6,16),6-(6,6)]
   140    12.29019666    12.29019666    12.29019666    6[1-(0),6-(1,6),6-(6,6)]
   141     13.8814431     13.8814431     13.8814431    6[1-(0),6-(6,16),6-(6,6)]
   142    11.90749182    11.90749182    11.90749182    6[6-(1,6),6-(1,6),6-(8,8)]
   143    13.73708952    13.73708952    13.73708952    6[1-(0),6-(1,6),6-(6,6)]
   144    15.11180559    15.11180559    15.11180559    6[1-(0),6-(6,16),6-(6,6)]
   145    11.06319123    11.06319123    11.06319123    6[1-(0),6-(6,16),6-(6,6)]
   146    15.05809263    15.05809263    15.05809263    6[1-(0),6-(6,16),6-(6,6)]
   147    13.69512627    13.69512627    13.69512627    6[6-(1,6),6-(6,16),6-(6,6)]
   148    11.76145971    11.76145971    11.76145971    6[6-(1,6),6-(1,6),6-(8,8)]
   149    14.40850152    14.40850152    14.40850152    6[6-(1,6),6-(6,6),16-(6,8,8)]
   150    14.50753479    14.50753479    14.50753479    6[6-(1,6),6-(1,6),6-(8,8)]
   151    11.28140013    11.28140013    11.28140013    6[1-(0),6-(1,6),6-(6,6)]
   152    10.71741405    10.71741405    10.71741405    6[6-(6,6),8-(57),8-(57)]
   153    13.22513787    13.22513787    13.22513787    6[6-(1,6),6-(6,6),16-(6,8,8)]
   154     9.87143493     9.87143493     9.87143493    6[6-(6,6),8-(57),8-(57)]
   155    14.44878624    14.44878624    14.44878624    6[6-(1,6),6-(6,6),16-(6,8,8)]
   156     12.9918222     12.9918222     12.9918222    6[6-(1,6),6-(6,6),16-(6,8,8)]
   157    12.98007249    12.98007249    12.98007249    6[6-(1,6),6-(6,6),16-(6,8,8)]
   158    10.85505351    10.85505351    10.85505351    6[6-(6,6),8-(57),8-(57)]
   159     12.6057603     12.6057603     12.6057603    6[1-(0),6-(1,6),6-(6,6)]
   160     12.1189866     12.1189866     12.1189866    6[1-(0),6-(6,16),6-(6,6)]
   161    14.42025123    14.42025123    14.42025123    6[1-(0),6-(1,6),6-(6,6)]
   162    15.30147948    15.30147948    15.30147948    6[6-(6,6),8-(57),8-(57,57)]
   163    12.12402219    12.12402219    12.12402219    6[1-(0),6-(6,16),6-(6,6)]
   164    16.34720367    16.34720367    16.34720367    6[6-(6,6),8-(57),8-(57)]
   165      8.5269324      8.5269324      8.5269324    6[6-(6,6),8-(57),8-(57)]
   166     9.25037883     9.25037883     9.25037883    6[6-(1,6),6-(1,6),6-(8,8)]
   167     9.14463144     9.14463144     9.14463144    6[1-(0),6-(1,6),6-(6,6)]
   168    10.81141173    10.81141173    10.81141173    6[6-(1,6),6-(6,16),6-(6,6)]
   169    11.98638273    11.98638273    11.98638273    6[1-(0),6-(1,6),6-(6,6)]
   170     9.47362332     9.47362332     9.47362332    6[6-(1,6),6-(1,6),6-(8,8)]
   171     10.1383212     10.1383212     10.1383212    6[1-(0),6-(1,6),6-(6,6)]
   172    13.10428371    13.10428371    13.10428371    6[1-(0),6-(1,6),6-(6,6)]
   173     9.81436491     9.81436491     9.81436491    6[1-(0),6-(1,6),6-(6,6)]
   174    12.05016687    12.05016687    12.05016687    6[6-(1,6),6-(6,16),6-(6,6)]
   175    11.67921174    11.67921174    11.67921174    6[1-(0),6-(1,6),6-(6,6)]
   176    14.41521564    14.41521564    14.41521564    6[6-(1,6),6-(1,6),6-(8,8)]
   177    13.31913555    13.31913555    13.31913555    6[6-(1,6),6-(6,6),16-(6,8,8)]
   178     9.45851655     9.45851655     9.45851655    6[1-(0),6-(1,6),6-(6,6)]
   179    11.65235526    11.65235526    11.65235526    6[6-(1,6),6-(6,16),6-(6,6)]
   180     12.8239692     12.8239692     12.8239692    6[6-(1,6),6-(6,16),6-(6,6)]
   181    10.63852314    10.63852314    10.63852314    6[6-(1,6),6-(6,16),6-(6,6)]
   182    12.88775334    12.88775334    12.88775334    6[1-(0),6-(1,6),6-(6,6)]
   183     11.2965069     11.2965069     11.2965069    6[1-(0),6-(6,16),6-(6,6)]
   184    13.27045818    13.27045818    13.27045818    6[6-(1,6),6-(1,6),6-(8,8)]
   185    11.44086048    11.44086048    11.44086048    6[1-(0),6-(1,6),6-(6,6)]
   186    10.06614441    10.06614441    10.06614441    6[1-(0),6-(6,16),6-(6,6)]
   187    14.11475877    14.11475877    14.11475877    6[1-(0),6-(6,16),6-(6,6)]
   188    10.11985737    10.11985737    10.11985737    6[1-(0),6-(6,16),6-(6,6)]
   189    11.48282373    11.48282373    11.48282373    6[6-(1,6),6-(6,16),6-(6,6)]
   190    13.41649029    13.41649029    13.41649029    6[6-(1,6),6-(1,6),6-(8,8)]
   191    10.76944848    10.76944848    10.76944848    6[6-(1,6),6-(6,6),16-(6,8,8)]
   192    10.67041521    10.67041521    10.67041521    6[6-(1,6),6-(1,6),6-(8,8)]
   193    13.89654987    13.89654987    13.89654987    6[1-(0),6-(1,6),6-(6,6)]
   194    14.46053595    14.46053595    14.46053595    6[6-(6,6),8-(57),8-(57)]
   195    11.95281213    11.95281213    11.95281213    6[6-(1,6),6-(6,6),16-(6,8,8)]
   196    15.30651507    15.30651507    15.30651507    6[6-(6,6),8-(57),8-(57)]
   197    10.72916376    10.72916376    10.72916376    6[6-(1,6),6-(6,6),16-(6,8,8)]
   198     12.1861278     12.1861278     12.1861278    6[6-(1,6),6-(6,6),16-(6,8,8)]
   199    12.19787751    12.19787751    12.19787751    6[6-(1,6),6-(6,6),16-(6,8,8)]
   200    14.32289649    14.32289649    14.32289649    6[6-(6,6),8-(57),8-(57)]
   201     12.5721897     12.5721897     12.5721897    6[1-(0),6-(1,6),6-(6,6)]
   202     13.0589634     13.0589634     13.0589634    6[1-(0),6-(6,16),6-(6,6)]
   203    10.75769877    10.75769877    10.75769877    6[1-(0),6-(1,6),6-(6,6)]
   204     9.87647052     9.87647052     9.87647052    6[6-(6,6),8-(57),8-(57,57)]
   205    13.05392781    13.05392781    13.05392781    6[1-(0),6-(6,16),6-(6,6)]
   206     8.83074633     8.83074633     8.83074633    6[6-(6,6),8-(57),8-(57)]
   207      0.1342824      0.1342824      0.1342824    6[6-(6,6),8-(57),8-(57)]
   208     0.85772883     0.85772883     0.85772883    6[6-(1,6),6-(1,6),6-(8,8)]
   209     0.75198144     0.75198144     0.75198144    6[1-(0),6-(1,6),6-(6,6)]
   210     2.41876173     2.41876173     2.41876173    6[6-(1,6),6-(6,16),6-(6,6)]
   211     3.59373273     3.59373273     3.59373273    6[1-(0),6-(1,6),6-(6,6)]
   212     1.08097332     1.08097332     1.08097332    6[6-(1,6),6-(1,6),6-(8,8)]
   213      1.7456712      1.7456712      1.7456712    6[1-(0),6-(1,6),6-(6,6)]
   214     4.71163371     4.71163371     4.71163371    6[1-(0),6-(1,6),6-(6,6)]
   215     1.42171491     1.42171491     1.42171491    6[1-(0),6-(1,6),6-(6,6)]
   216     3.65751687     3.65751687     3.65751687    6[6-(1,6),6-(6,16),6-(6,6)]
   217     3.28656174     3.28656174     3.28656174    6[1-(0),6-(1,6),6-(6,6)]
   218     6.02256564     6.02256564     6.02256564    6[6-(1,6),6-(1,6),6-(8,8)]
   219     4.92648555     4.92648555     4.92648555    6[6-(1,6),6-(6,6),16-(6,8,8)]
   220     1.06586655     1.06586655     1.06586655    6[1-(0),6-(1,6),6-(6,6)]
   221     3.25970526     3.25970526     3.25970526    6[6-(1,6),6-(6,16),6-(6,6)]
   222      4.4313192      4.4313192      4.4313192    6[6-(1,6),6-(6,16),6-(6,6)]
   223     2.24587314     2.24587314     2.24587314    6[6-(1,6),6-(6,16),6-(6,6)]
   224     4.49510334     4.49510334     4.49510334    6[1-(0),6-(1,6),6-(6,6)]
   225      2.9038569      2.9038569      2.9038569    6[1-(0),6-(6,16),6-(6,6)]
   226     4.87780818     4.87780818     4.87780818    6[6-(1,6),6-(1,6),6-(8)]
   227     3.04821048     3.04821048     3.04821048    6[1-(0),6-(1,6),6-(6,6)]
   228     1.67349441     1.67349441     1.67349441    6[1-(0),6-(6,16),6-(6,6)]
   229     5.72210877     5.72210877     5.72210877    6[1-(0),6-(6,16),6-(6,6)]
   230     1.72720737     1.72720737     1.72720737    6[1-(0),6-(6,16),6-(6,6)]
   231     3.09017373     3.09017373     3.09017373    6[6-(1,6),6-(6,16),6-(6,6)]
   232     5.02384029     5.02384029     5.02384029    6[6-(1,6),6-(1,6),6-(8,8)]
   233     2.37679848     2.37679848     2.37679848    6[6-(1,6),6-(6,6),16-(6,8,8)]
   234     2.27776521     2.27776521     2.27776521    6[6-(1,6),6-(1,6),6-(8,8)]
   235     5.50389987     5.50389987     5.50389987    6[1-(0),6-(1,6),6-(6,6)]
   236     6.06788595     6.06788595     6.06788595    6[6-(6,6),8-(57),8-(57)]
   237     3.56016213     3.56016213     3.56016213    6[6-(1,6),6-(6,6),16-(6,8,8)]
   238     6.91386507     6.91386507     6.91386507    6[6-(6,6),8-(57),8-(57)]
   239     2.33651376     2.33651376     2.33651376    6[6-(1,6),6-(6,6),16-(6,8,8)]
   240      3.7934778      3.7934778      3.7934778    6[6-(1,6),6-(6,6),16-(6,8,8)]
   241     3.80522751     3.80522751     3.80522751    6[6-(1,6),6-(6,6),16-(6,8,8)]
   242     5.93024649     5.93024649     5.93024649    6[6-(6,6),8-(57)]
   243      4.1795397      4.1795397      4.1795397    6[1-(0),6-(1,6),6-(6,6)]
   244      4.6663134      4.6663134      4.6663134    6[1-(0),6-(6,16),6-(6,6)]
   245     2.36504877     2.36504877     2.36504877    6[1-(0),6-(1,6),6-(6,6)]
   246     1.48382052     1.48382052     1.48382052    6[6-(6,6),8-(57),8-(57,57)]
   247     4.66127781     4.66127781     4.66127781    6[1-(0),6-(6,16),6-(6,6)]
   248     0.43809633     0.43809633     0.43809633    6[6-(6,6),8-(57),8-(57)]
   249    3.987515868    3.987515868    3.987515868    16[6-(6,6),6-(6,6),8-(0),8-(0)]
   250      5.1027312      5.1027312      5.1027312    16[6-(6,6),6-(6,6),8-(0),8-(0)]
   251    4.925814138    4.925814138    4.925814138    16[6-(6,6),6-(6,6),8-(0),8-(0)]
   252   12.380165868   12.380165868   12.380165868    16[6-(6,6),6-(6,6),8-(0),8-(0)]
   253     13.4953812     13.4953812     13.4953812    16[6-(6,6),6-(6,6),8-(0),8-(0)]
   254   13.318464138   13.318464138   13.318464138    16[6-(6,6),6-(6,6),8-(0),8-(0)]
   255   12.797784132   12.797784132   12.797784132    16[6-(6,6),6-(6,6),8-(0),8-(0)]
   256     11.6825688     11.6825688     11.6825688    16[6-(6,6),6-(6,6),8-(0),8-(0)]
   257   11.859485862   11.859485862   11.859485862    16[6-(6,6),6-(6,6),8-(0),8-(0)]
   258    4.405134132    4.405134132    4.405134132    16[6-(6,6),6-(6,6),8-(0),8-(0)]
   259      3.2899188      3.2899188      3.2899188    16[6-(6,6),6-(6,6),8-(0),8-(0)]
   260    3.466835862    3.466835862    3.466835862    16[6-(6,6),6-(6,6),8-(0),8-(0)]
   261     8.67296451     8.67296451     8.67296451    8[6-(6,8),57-(8,8,8,8,8,8)]
   262     8.88445929     8.88445929     8.88445929    8[6-(6,8),57-(8,8,8,8,8)]
   263     6.78629679     6.78629679     6.78629679    8[6-(6,8),57-(8,8,8,8,8,8)]
   264     8.18451228     8.18451228     8.18451228    8[6-(6,8),57-(8,8,8,8,8,8)]
   265     1.81616946     1.81616946     1.81616946    8[6-(6,8),57-(8,8,8,8,8)]
   266     7.75648713     7.75648713     7.75648713    8[6-(6,8),57-(8,8,8,8,8)]
   267     1.44017874     1.44017874     1.44017874    8[6-(6,8),57-(8,8,8,8,8)]
   268     3.73305072     3.73305072     3.73305072    8[16-(6,6,8)]
   269     3.97643757     3.97643757     3.97643757    8[16-(6,6,8)]
   270     0.71001819     0.71001819     0.71001819    8[6-(6,8),57-(8,8,8,8,8)]
   271     5.59789755     5.59789755     5.59789755    8[16-(6,6,8)]
   272     2.11662633     2.11662633     2.11662633    8[6-(6,8),57-(8,8,8,8,8)]
   273     2.85685806     2.85685806     2.85685806    8[16-(6,6,8)]
   274      2.0645919      2.0645919      2.0645919    8[6-(6,8),57-(8,8,8,8,8,8)]
   275     5.97892386     5.97892386     5.97892386    8[16-(6,6,8)]
   276     4.92312849     4.92312849     4.92312849    8[16-(6,6,8)]
   277     7.73298771     7.73298771     7.73298771    8[6-(6,8),57-(8,8,8,8,8),57-(8,8,8,8,8,8)]
   278     2.11326927     2.11326927     2.11326927    8[6-(6,8),57-(8,8,8,8,8,8)]
   279     0.28031451     0.28031451     0.28031451    8[6-(6,8),57-(8,8,8,8,8,8)]
   280     0.49180929     0.49180929     0.49180929    8[6-(6,8),57-(8,8,8,8,8)]
   281    15.17894679    15.17894679    15.17894679    8[6-(6,8),57-(8,8,8,8,8,8)]
   282    16.57716228    16.57716228    16.57716228    8[6-(6,8),57-(8,8,8,8,8,8)]
   283    10.20881946    10.20881946    10.20881946    8[6-(6,8),57-(8,8,8,8,8)]
   284    16.14913713    16.14913713    16.14913713    8[6-(6,8),57-(8,8,8,8,8)]
   285     9.83282874     9.83282874     9.83282874    8[6-(6,8),57-(8,8,8,8,8)]
   286    12.12570072    12.12570072    12.12570072    8[16-(6,6,8)]
   287    12.36908757    12.36908757    12.36908757    8[16-(6,6,8)]
   288     9.10266819     9.10266819     9.10266819    8[6-(6,8),57-(8,8,8,8,8)]
   289    13.99054755    13.99054755    13.99054755    8[16-(6,6,8)]
   290    10.50927633    10.50927633    10.50927633    8[6-(6,8),57-(8,8,8,8,8)]
   291    11.24950806    11.24950806    11.24950806    8[16-(6,6,8)]
   292     10.4572419     10.4572419     10.4572419    8[6-(6,8),57-(8,8,8,8,8)]
   293    14.37157386    14.37157386    14.37157386    8[16-(6,6,8)]
   294    13.31577849    13.31577849    13.31577849    8[16-(6,6,8)]
   295    16.12563771    16.12563771    16.12563771    8[6-(6,8),57-(8,8,8,8,8,8),57-(8,8,8,8,8,8)]
   296    10.50591927    10.50591927    10.50591927    8[6-(6,8),57-(8,8,8,8,8,8)]
   297     8.11233549     8.11233549     8.11233549    8[6-(6,8),57-(8,8,8,8,8)]
   298     7.90084071     7.90084071     7.90084071    8[6-(6,8),57-(8,8,8,8,8)]
   299     9.99900321     9.99900321     9.99900321    8[6-(6,8),57-(8,8,8,8,8)]
   300     8.60078772     8.60078772     8.60078772    8[6-(6,8),57-(8,8,8,8,8)]
   301    14.96913054    14.96913054    14.96913054    8[6-(6,8),57-(8,8,8,8,8)]
   302     9.02881287     9.02881287     9.02881287    8[6-(6,8),57-(8,8,8,8,8)]
   303    15.34512126    15.34512126    15.34512126    8[6-(6,8),57-(8,8,8,8,8)]
   304    13.05224928    13.05224928    13.05224928    8[16-(6,6,8)]
   305    12.80886243    12.80886243    12.80886243    8[16-(6,6,8)]
   306    16.07528181    16.07528181    16.07528181    8[6-(6,8),57-(8,8,8,8,8)]
   307    11.18740245    11.18740245    11.18740245    8[16-(6,6,8)]
   308    14.66867367    14.66867367    14.66867367    8[6-(6,8),57-(8,8,8,8,8)]
   309    13.92844194    13.92844194    13.92844194    8[16-(6,6,8)]
   310     14.7207081     14.7207081     14.7207081    8[6-(6,8),57-(8,8,8,8,8,8)]
   311    10.80637614    10.80637614    10.80637614    8[16-(6,6,8)]
   312    11.86217151    11.86217151    11.86217151    8[16-(6,6,8)]
   313     9.05231229     9.05231229     9.05231229    8[6-(6,8),57-(8,8,8,8,8),57-(8,8,8,8,8,8)]
   314    14.67203073    14.67203073    14.67203073    8[6-(6,8),57-(8,8,8,8,8,8)]
   315    16.50498549    16.50498549    16.50498549    8[6-(6,8),57-(8,8,8,8,8,8)]
   316    16.29349071    16.29349071    16.29349071    8[6-(6,8),57-(8,8,8,8,8)]
   317     1.60635321     1.60635321     1.60635321    8[6-(6,8),57-(8,8,8,8,8,8)]
   318     0.20813772     0.20813772     0.20813772    8[6-(6,8),57-(8,8,8,8,8,8)]
   319     6.57648054     6.57648054     6.57648054    8[6-(6,8),57-(8,8,8,8,8)]
   320     0.63616287     0.63616287     0.63616287    8[6-(6,8),57-(8,8,8,8,8)]
   321     6.95247126     6.95247126     6.95247126    8[6-(6,8),57-(8,8,8,8,8)]
   322     4.65959928     4.65959928     4.65959928    8[16-(6,6,8)]
   323     4.41621243     4.41621243     4.41621243    8[16-(6,6,8)]
   324     7.68263181     7.68263181     7.68263181    8[6-(6,8),57-(8,8,8,8,8)]
   325     2.79475245     2.79475245     2.79475245    8[16-(6,6,8)]
   326     6.27602367     6.27602367     6.27602367    8[6-(6,8),57-(8,8,8,8,8)]
   327     5.53579194     5.53579194     5.53579194    8[16-(6,6,8)]
   328      6.3280581      6.3280581      6.3280581    8[6-(6),57-(8,8,8,8,8,8)]
   329     2.41372614     2.41372614     2.41372614    8[16-(6,6,8)]
   330     3.46952151     3.46952151     3.46952151    8[16-(6,6,8)]
   331     0.65966229     0.65966229     0.65966229    8[6-(6,8),57-(8,8,8,8,8,8),57-(8,8,8,8,8,8)]
