# Supplementary material for: A collection of forcefield precursors for metal–organic frameworks
Source: RSC Adv. 2019 Nov 13;9(63):36492–507. doi: 10.1039/c9ra07327b (PMC9075174; doi:10.1039/c9ra07327b)
Supplement: RA-009-C9RA07327B-s3314 [file RA-009-C9RA07327B-s3314.txt]

YUSWEP_clean5b

58.2688    0.00000000    0.00000000
-19.42272178    54.93642628    0.00000000
-19.42272178    -27.46776437    47.57659984

     1  12.5839910265  12.5839910265  12.5839910265    8[6-(6,8),29-(8,8,8)]
     2  10.7054095729  10.7054095729  10.7054095729    8[6-(6,8),29-(8,8,8)]
     3  20.6161697478  20.6161697478  20.6161697478    8[6-(6,8),29-(8,8,8)]
     4  20.2148835845  20.2148835845  20.2148835845    8[6-(6,8),29-(8,8,8)]
     5  14.2349230823  14.2349230823  14.2349230823    8[6-(6,8),29-(8,8,8)]
     6  15.4240077944  15.4240077944  15.4240077944    8[6-(6,8),29-(8,8,8)]
     7  11.0546388625  11.0546388625  11.0546388625    8[6-(6,8),29-(8,8,8)]
     8  9.21878784744  9.21878784744  9.21878784744    8[6-(6,8),29-(8,8,8)]
     9   15.098041643   15.098041643   15.098041643    8[6-(6,8),29-(8,8,8)]
    10  15.1112344205  15.1112344205  15.1112344205    8[6-(6,8),29-(8,8,8)]
    11  5.63632724331  5.63632724331  5.63632724331    8[6-(6,8),29-(8,8,8)]
    12  3.71461792901  3.71461792901  3.71461792901    8[6-(6,8),29-(8,8,8)]
    13  23.3116826904  23.3116826904  23.3116826904    8[6-(6,8),29-(8,8,8)]
    14  22.8917503271  22.8917503271  22.8917503271    8[6-(6,8),29-(8,8,8)]
    15  18.9294124024  18.9294124024  18.9294124024    8[6-(6,8),29-(8,8,8)]
    16  18.9014285845  18.9014285845  18.9014285845    8[6-(6,8),29-(8,8,8)]
    17  8.46080071836  8.46080071836  8.46080071836    8[6-(6,8),29-(8,8,8)]
    18  10.2702361527  10.2702361527  10.2702361527    8[6-(6,8),29-(8,8,8)]
    19  14.8778092519  14.8778092519  14.8778092519    8[6-(6,8),29-(8,8,8)]
    20  16.0435862345  16.0435862345  16.0435862345    8[6-(6,8),29-(8,8,8)]
    21 -2.96846614695 -2.96846614695 -2.96846614695    8[6-(6,8),29-(8,8,8)]
    22 -1.78250163664 -1.78250163664 -1.78250163664    8[6-(6,8),29-(8,8,8)]
    23  6.82497442903  6.82497442903  6.82497442903    8[6-(6,8),29-(8,8,8)]
    24  8.64528701281  8.64528701281  8.64528701281    8[6-(6,8),29-(8,8,8)]
    25  2.70387949206  2.70387949206  2.70387949206    8[6-(6,8),29-(8,8,8)]
    26  2.75983273382  2.75983273382  2.75983273382    8[6-(6,8),29-(8,8,8)]
    27 -2.28359336293 -2.28359336293 -2.28359336293    8[6-(6,8),29-(8,8,8)]
    28   -1.126374868   -1.126374868   -1.126374868    8[6-(6,8),29-(8,8,8)]
    29  4.26857325419  4.26857325419  4.26857325419    8[6-(6,8)]
    30  2.31345639512  2.31345639512  2.31345639512    8[6-(6,8)]
    31  2.03768718608  2.03768718608  2.03768718608    8[6-(6,8),29-(8,8,8)]
    32  2.08120943529  2.08120943529  2.08120943529    8[6-(6,8),29-(8,8,8)]
    33  27.8837824107  27.8837824107  27.8837824107    8[6-(6,8),29-(8,8,8)]
    34   29.693217496   29.693217496   29.693217496    8[6-(6,8),29-(8,8,8)]
    35  34.3007543941  34.3007543941  34.3007543941    8[6-(6,8),29-(8,8,8)]
    36  35.4665062251  35.4665062251  35.4665062251    8[6-(6,8),29-(8,8,8)]
    37  16.4545698596  16.4545698596  16.4545698596    8[6-(6,8),29-(8,8,8)]
    38  17.6405469108  17.6405469108  17.6405469108    8[6-(6,8),29-(8,8,8)]
    39  26.2479928618  26.2479928618  26.2479928618    8[6-(6,8),29-(8,8,8)]
    40  28.0683048617  28.0683048617  28.0683048617    8[6-(6,8),29-(8,8,8)]
    41 -16.7189672715 -16.7189672715 -16.7189672715    8[6-(6,8),29-(8,8,8)]
    42 -16.6630441571 -16.6630441571 -16.6630441571    8[6-(6,8),29-(8,8,8)]
    43 -21.7064269319 -21.7064269319 -21.7064269319    8[6-(6,8),29-(8,8,8)]
    44 -20.5492212381 -20.5492212381 -20.5492212381    8[6-(6,8),29-(8,8,8)]
    45  -15.154166658  -15.154166658  -15.154166658    8[6-(6,8),29-(8,8,8)]
    46 -17.1092834917 -17.1092834917 -17.1092834917    8[6-(6,8),29-(8,8,8)]
    47  -17.385158708  -17.385158708  -17.385158708    8[6-(6,8),29-(8,8,8)]
    48 -17.3416663259 -17.3416663259 -17.3416663259    8[6-(6,8),29-(8,8,8)]
    49 -6.83899066577 -6.83899066577 -6.83899066577    8[6-(6,8),29-(8,8,8)]
    50  -8.7175717703  -8.7175717703  -8.7175717703    8[6-(6,8),29-(8,8,8)]
    51  1.19322460552  1.19322460552  1.19322460552    8[6-(6,8),29-(8,8,8)]
    52 0.791963593844 0.791963593844 0.791963593844    8[6-(6,8),29-(8,8,8)]
    53  -5.1881129242  -5.1881129242  -5.1881129242    8[6-(6,8),29-(8,8,8)]
    54 -3.99904075302 -3.99904075302 -3.99904075302    8[6-(6,8),29-(8,8,8)]
    55 -8.36837957027 -8.36837957027 -8.36837957027    8[6-(6,8),29-(8,8,8)]
    56 -10.2042300015 -10.2042300015 -10.2042300015    8[6-(6,8),29-(8,8,8)]
    57  34.5208884066  34.5208884066  34.5208884066    8[6-(6,8),29-(8,8,8)]
    58  34.5341113114  34.5341113114  34.5341113114    8[6-(6,8),29-(8,8,8)]
    59  25.0591608123  25.0591608123  25.0591608123    8[6-(6,8),29-(8,8,8)]
    60  23.1374642991  23.1374642991  23.1374642991    8[6-(6,8),29-(8,8,8)]
    61  42.7344226027  42.7344226027  42.7344226027    8[6-(6,8),29-(8,8,8)]
    62   42.314490214   42.314490214   42.314490214    8[6-(6,8),29-(8,8,8)]
    63  38.3522582965  38.3522582965  38.3522582965    8[6-(6,8),29-(8,8,8)]
    64  38.3243043457  38.3243043457  38.3243043457    8[6-(6,8),29-(8,8,8)]
    65 -4.32479177366 -4.32479177366 -4.32479177366    8[6-(6,8),29-(8,8,8)]
    66 -4.31158467191 -4.31158467191 -4.31158467191    8[6-(6,8),29-(8,8,8)]
    67 -13.7864130116 -13.7864130116 -13.7864130116    8[6-(6,8)]
    68 -15.7081222561 -15.7081222561 -15.7081222561    8[6-(6,8)]
    69  3.88874312687  3.88874312687  3.88874312687    8[6-(6,8),29-(8,8,8)]
    70  3.46883642287  3.46883642287  3.46883642287    8[6-(6,8),29-(8,8,8)]
    71 -0.49342893487 -0.49342893487 -0.49342893487    8[6-(6,8),29-(8,8,8)]
    72-0.521398238121-0.521398238121-0.521398238121    8[6-(6,8),29-(8,8,8)]
    73  32.0068244432  32.0068244432  32.0068244432    8[6-(6,8),29-(8,8,8)]
    74  30.1282286654  30.1282286654  30.1282286654    8[6-(6,8),29-(8,8,8)]
    75  40.0389100027  40.0389100027  40.0389100027    8[6-(6,8),29-(8,8,8)]
    76  39.6376237696  39.6376237696  39.6376237696    8[6-(6,8),29-(8,8,8)]
    77  33.6578626459  33.6578626459  33.6578626459    8[6-(6,8),29-(8,8,8)]
    78  34.8469216986  34.8469216986  34.8469216986    8[6-(6,8),29-(8,8,8)]
    79  30.4774801998  30.4774801998  30.4774801998    8[6-(6,8),29-(8,8,8)]
    80    28.64161467    28.64161467    28.64161467    8[6-(6,8),29-(8,8,8)]
    81  22.1267393995  22.1267393995  22.1267393995    8[6-(6,8),29-(8,8,8)]
    82  22.1826771873  22.1826771873  22.1826771873    8[6-(6,8),29-(8,8,8)]
    83  17.1394094509  17.1394094509  17.1394094509    8[6-(6,8),29-(8,8,8)]
    84  18.2966403661  18.2966403661  18.2966403661    8[6-(6,8),29-(8,8,8)]
    85  23.6913795519  23.6913795519  23.6913795519    8[6-(6,8),29-(8,8,8)]
    86  21.7362758366  21.7362758366  21.7362758366    8[6-(6,8),29-(8,8,8)]
    87  21.4605033019  21.4605033019  21.4605033019    8[6-(6,8),29-(8,8,8)]
    88  21.5040107826  21.5040107826  21.5040107826    8[6-(6,8),29-(8,8,8)]
    89  -10.962059189  -10.962059189  -10.962059189    8[6-(6,8),29-(8,8,8)]
    90  -9.1526083007  -9.1526083007  -9.1526083007    8[6-(6,8),29-(8,8,8)]
    91 -4.54519356194 -4.54519356194 -4.54519356194    8[6-(6,8),29-(8,8,8)]
    92 -3.37942899962 -3.37942899962 -3.37942899962    8[6-(6,8),29-(8,8,8)]
    93 -22.3912724446 -22.3912724446 -22.3912724446    8[6-(6,8),29-(8,8,8)]
    94 -21.2053210781 -21.2053210781 -21.2053210781    8[6-(6,8),29-(8,8,8)]
    95 -12.5978416868 -12.5978416868 -12.5978416868    8[6-(6,8),29-(8,8,8)]
    96 -10.7775143345 -10.7775143345 -10.7775143345    8[6-(6,8),29-(8,8,8)]
    97 -12.5834680032 -12.5834680032 -12.5834680032    8[6-(6,8),29-(8,8,8)]
    98 -10.7048722254 -10.7048722254 -10.7048722254    8[6-(6,8),29-(8,8,8)]
    99 -20.6155535627 -20.6155535627 -20.6155535627    8[6-(6,8),29-(8,8,8)]
   100 -20.2142673296 -20.2142673296 -20.2142673296    8[6-(6,8),29-(8,8,8)]
   101 -14.2345062059 -14.2345062059 -14.2345062059    8[6-(6,8),29-(8,8,8)]
   102 -15.4235652586 -15.4235652586 -15.4235652586    8[6-(6,8),29-(8,8,8)]
   103 -11.0541237598 -11.0541237598 -11.0541237598    8[6-(6,8),29-(8,8,8)]
   104 -9.21825823001 -9.21825823001 -9.21825823001    8[6-(6,8),29-(8,8,8)]
   105  23.7481482137  23.7481482137  23.7481482137    8[6-(6,8),29-(8,8,8)]
   106  23.7349411119  23.7349411119  23.7349411119    8[6-(6,8),29-(8,8,8)]
   107  33.2097694516  33.2097694516  33.2097694516    8[6-(6,8),29-(8,8,8)]
   108  35.1314786961  35.1314786961  35.1314786961    8[6-(6,8),29-(8,8,8)]
   109  15.5346133131  15.5346133131  15.5346133131    8[6-(6,8),29-(8,8,8)]
   110  15.9545200171  15.9545200171  15.9545200171    8[6-(6,8),29-(8,8,8)]
   111  19.9167853749  19.9167853749  19.9167853749    8[6-(6,8),29-(8,8,8)]
   112  19.9447546781  19.9447546781  19.9447546781    8[6-(6,8),29-(8,8,8)]
   113   30.385415629   30.385415629   30.385415629    8[6-(6,8),29-(8,8,8)]
   114  28.5759647407  28.5759647407  28.5759647407    8[6-(6,8),29-(8,8,8)]
   115  23.9685500019  23.9685500019  23.9685500019    8[6-(6,8),29-(8,8,8)]
   116  22.8027854396  22.8027854396  22.8027854396    8[6-(6,8),29-(8,8,8)]
   117  41.8146288846  41.8146288846  41.8146288846    8[6-(6,8),29-(8,8,8)]
   118  40.6286775181  40.6286775181  40.6286775181    8[6-(6,8),29-(8,8,8)]
   119  32.0211981268  32.0211981268  32.0211981268    8[6-(6,8),29-(8,8,8)]
   120  30.2008707745  30.2008707745  30.2008707745    8[6-(6,8),29-(8,8,8)]
   121 -2.70338295947 -2.70338295947 -2.70338295947    8[6-(6,8),29-(8,8,8)]
   122 -2.75932074726 -2.75932074726 -2.75932074726    8[6-(6,8),29-(8,8,8)]
   123  2.28394698913  2.28394698913  2.28394698913    8[6-(6,8),29-(8,8,8)]
   124   1.1267160739   1.1267160739   1.1267160739    8[6-(6,8),29-(8,8,8)]
   125 -4.26802311186 -4.26802311186 -4.26802311186    8[6-(6,8),29-(8,8,8)]
   126  -2.3129193966  -2.3129193966  -2.3129193966    8[6-(6,8),29-(8,8,8)]
   127 -2.03714686194 -2.03714686194 -2.03714686194    8[6-(6,8),29-(8,8,8)]
   128 -2.08065434262 -2.08065434262 -2.08065434262    8[6-(6,8),29-(8,8,8)]
   129  10.9625557216  10.9625557216  10.9625557216    8[6-(6,8),29-(8,8,8)]
   130  9.15312028727  9.15312028727  9.15312028727    8[6-(6,8),29-(8,8,8)]
   131  4.54554718815  4.54554718815  4.54554718815    8[6-(6,8),29-(8,8,8)]
   132  3.37977020552  3.37977020552  3.37977020552    8[6-(6,8),29-(8,8,8)]
   133  22.3918225869  22.3918225869  22.3918225869    8[6-(6,8),29-(8,8,8)]
   134  21.2058580766  21.2058580766  21.2058580766    8[6-(6,8),29-(8,8,8)]
   135   12.598382011   12.598382011   12.598382011    8[6-(6,8),29-(8,8,8)]
   136  10.7780694272  10.7780694272  10.7780694272    8[6-(6,8),29-(8,8,8)]
   137  16.7194769479  16.7194769479  16.7194769479    8[6-(6,8),29-(8,8,8)]
   138  16.6635237062  16.6635237062  16.6635237062    8[6-(6,8),29-(8,8,8)]
   139  21.7069498029  21.7069498029  21.7069498029    8[6-(6,8),29-(8,8,8)]
   140   20.549731308   20.549731308   20.549731308    8[6-(6,8),29-(8,8,8)]
   141  15.1547831858  15.1547831858  15.1547831858    8[6-(6,8),29-(8,8,8)]
   142  17.1099000449  17.1099000449  17.1099000449    8[6-(6,8),29-(8,8,8)]
   143  17.3856692539  17.3856692539  17.3856692539    8[6-(6,8),29-(8,8,8)]
   144  17.3421470047  17.3421470047  17.3421470047    8[6-(6,8),29-(8,8,8)]
   145  6.83936541346  6.83936541346  6.83936541346    8[6-(6,8),29-(8,8,8)]
   146  8.71794686706  8.71794686706  8.71794686706    8[6-(6,8),29-(8,8,8)]
   147 -1.19281330776 -1.19281330776 -1.19281330776    8[6-(6,8),29-(8,8,8)]
   148-0.791527144508-0.791527144508-0.791527144508    8[6-(6,8)]
   149  5.18843335769  5.18843335769  5.18843335769    8[6-(6,8),29-(8,8,8)]
   150  3.99934864563  3.99934864563  3.99934864563    8[6-(6,8),29-(8,8,8)]
   151  8.36871757749  8.36871757749  8.36871757749    8[6-(6,8),29-(8,8,8)]
   152  10.2045685926  10.2045685926  10.2045685926    8[6-(6,8),29-(8,8,8)]
   153  4.32531479697  4.32531479697  4.32531479697    8[6-(6,8),29-(8,8,8)]
   154   4.3121220195   4.3121220195   4.3121220195    8[6-(6,8),29-(8,8,8)]
   155  13.7870291967  13.7870291967  13.7870291967    8[6-(6,8),29-(8,8,8)]
   156   15.708738511   15.708738511   15.708738511    8[6-(6,8),29-(8,8,8)]
   157 -3.88832625045 -3.88832625045 -3.88832625045    8[6-(6,8),29-(8,8,8)]
   158 -3.46839388714 -3.46839388714 -3.46839388714    8[6-(6,8),29-(8,8,8)]
   159  0.49394403762  0.49394403762  0.49394403762    8[6-(6,8),29-(8,8,8)]
   160 0.521927855544 0.521927855544 0.521927855544    8[6-(6,8),29-(8,8,8)]
   161 -15.0975319666 -15.0975319666 -15.0975319666    8[6-(6,8),29-(8,8,8)]
   162 -15.1107548714 -15.1107548714 -15.1107548714    8[6-(6,8),29-(8,8,8)]
   163 -5.63580437233 -5.63580437233 -5.63580437233    8[6-(6,8),29-(8,8,8)]
   164 -3.71410785912 -3.71410785912 -3.71410785912    8[6-(6,8),29-(8,8,8)]
   165 -23.3110661627 -23.3110661627 -23.3110661627    8[6-(6,8),29-(8,8,8)]
   166  -22.891133774  -22.891133774  -22.891133774    8[6-(6,8)]
   167 -18.9289018565 -18.9289018565 -18.9289018565    8[6-(6,8),29-(8,8,8)]
   168 -18.9009479057 -18.9009479057 -18.9009479057    8[6-(6,8),29-(8,8,8)]
   169  26.2623471058  26.2623471058  26.2623471058    8[6-(6,8),29-(8,8,8)]
   170  28.1409282103  28.1409282103  28.1409282103    8[6-(6,8),29-(8,8,8)]
   171  18.2301318345  18.2301318345  18.2301318345    8[6-(6,8),29-(8,8,8)]
   172  18.6313928462  18.6313928462  18.6313928462    8[6-(6,8),29-(8,8,8)]
   173  24.6114693642  24.6114693642  24.6114693642    8[6-(6,8),29-(8,8,8)]
   174   23.422397193   23.422397193   23.422397193    8[6-(6,8),29-(8,8,8)]
   175  27.7917360103  27.7917360103  27.7917360103    8[6-(6,8),29-(8,8,8)]
   176  29.6275864415  29.6275864415  29.6275864415    8[6-(6,8),29-(8,8,8)]
   177  36.1423237115  36.1423237115  36.1423237115    8[6-(6,8),29-(8,8,8)]
   178  36.0864005971  36.0864005971  36.0864005971    8[6-(6,8),29-(8,8,8)]
   179  41.1297833719  41.1297833719  41.1297833719    8[6-(6,8),29-(8,8,8)]
   180  39.9725776781  39.9725776781  39.9725776781    8[6-(6,8),29-(8,8,8)]
   181   34.577523098   34.577523098   34.577523098    8[6-(6,8),29-(8,8,8)]
   182  36.5326399317  36.5326399317  36.5326399317    8[6-(6,8),29-(8,8,8)]
   183   36.808515148   36.808515148   36.808515148    8[6-(6,8),29-(8,8,8)]
   184  36.7650227659  36.7650227659  36.7650227659    8[6-(6,8),29-(8,8,8)]
   185 -8.46042597067 -8.46042597067 -8.46042597067    8[6-(6,8),29-(8,8,8)]
   186  -10.269861056  -10.269861056  -10.269861056    8[6-(6,8),29-(8,8,8)]
   187 -14.8773979541 -14.8773979541 -14.8773979541    8[6-(6,8),29-(8,8,8)]
   188 -16.0431497851 -16.0431497851 -16.0431497851    8[6-(6,8),29-(8,8,8)]
   189  2.96878658043  2.96878658043  2.96878658043    8[6-(6,8),29-(8,8,8)]
   190  1.78280952924  1.78280952924  1.78280952924    8[6-(6,8),29-(8,8,8)]
   191 -6.82463642181 -6.82463642181 -6.82463642181    8[6-(6,8),29-(8,8,8)]
   192  -8.6449484217  -8.6449484217  -8.6449484217    8[6-(6,8),29-(8,8,8)]
   193  6.83936541346  6.83936541346  6.83936541346    8[6-(6,8),29-(8,8,8)]
   194  8.71794686706  8.71794686706  8.71794686706    8[6-(6,8),29-(8,8,8)]
   195 -1.19281330776 -1.19281330776 -1.19281330776    8[6-(6,8),29-(8,8,8)]
   196-0.791527144508-0.791527144508-0.791527144508    8[6-(6,8),29-(8,8,8)]
   197  5.18843335769  5.18843335769  5.18843335769    8[6-(6,8),29-(8,8,8)]
   198  3.99934864563  3.99934864563  3.99934864563    8[6-(6,8),29-(8,8,8)]
   199  8.36871757749  8.36871757749  8.36871757749    8[6-(6,8),29-(8,8,8)]
   200  10.2045685926  10.2045685926  10.2045685926    8[6-(6,8),29-(8,8,8)]
   201  4.32531479697  4.32531479697  4.32531479697    8[6-(6,8),29-(8,8,8)]
   202   4.3121220195   4.3121220195   4.3121220195    8[6-(6,8),29-(8,8,8)]
   203  13.7870291967  13.7870291967  13.7870291967    8[6-(6,8),29-(8,8,8)]
   204   15.708738511   15.708738511   15.708738511    8[6-(6,8),29-(8,8,8)]
   205 -3.88832625045 -3.88832625045 -3.88832625045    8[6-(6,8),29-(8,8,8)]
   206 -3.46839388714 -3.46839388714 -3.46839388714    8[6-(6,8)]
   207  0.49394403762  0.49394403762  0.49394403762    8[6-(6,8),29-(8,8,8)]
   208 0.521927855544 0.521927855544 0.521927855544    8[6-(6,8),29-(8,8,8)]
   209  10.9625557216  10.9625557216  10.9625557216    8[6-(6,8),29-(8,8,8)]
   210  9.15312028727  9.15312028727  9.15312028727    8[6-(6,8),29-(8,8,8)]
   211  4.54554718815  4.54554718815  4.54554718815    8[6-(6,8),29-(8,8,8)]
   212  3.37977020552  3.37977020552  3.37977020552    8[6-(6,8),29-(8,8,8)]
   213  22.3918225869  22.3918225869  22.3918225869    8[6-(6,8),29-(8,8,8)]
   214  21.2058580766  21.2058580766  21.2058580766    8[6-(6,8),29-(8,8,8)]
   215   12.598382011   12.598382011   12.598382011    8[6-(6,8),29-(8,8,8)]
   216  10.7780694272  10.7780694272  10.7780694272    8[6-(6,8),29-(8,8,8)]
   217  16.7194769479  16.7194769479  16.7194769479    8[6-(6,8),29-(8,8,8)]
   218  16.6635237062  16.6635237062  16.6635237062    8[6-(6,8),29-(8,8,8)]
   219  21.7069498029  21.7069498029  21.7069498029    8[6-(6,8),29-(8,8,8)]
   220   20.549731308   20.549731308   20.549731308    8[6-(6,8),29-(8,8,8)]
   221  15.1547831858  15.1547831858  15.1547831858    8[6-(6,8),29-(8,8,8)]
   222  17.1099000449  17.1099000449  17.1099000449    8[6-(6,8),29-(8,8,8)]
   223  17.3856692539  17.3856692539  17.3856692539    8[6-(6,8),29-(8,8,8)]
   224  17.3421470047  17.3421470047  17.3421470047    8[6-(6,8),29-(8,8,8)]
   225 -8.46042597067 -8.46042597067 -8.46042597067    8[6-(6,8),29-(8,8,8)]
   226  -10.269861056  -10.269861056  -10.269861056    8[6-(6,8),29-(8,8,8)]
   227 -14.8773979541 -14.8773979541 -14.8773979541    8[6-(6,8),29-(8,8,8)]
   228 -16.0431497851 -16.0431497851 -16.0431497851    8[6-(6,8),29-(8,8,8)]
   229  2.96878658043  2.96878658043  2.96878658043    8[6-(6,8),29-(8,8,8)]
   230  1.78280952924  1.78280952924  1.78280952924    8[6-(6,8),29-(8,8,8)]
   231 -6.82463642181 -6.82463642181 -6.82463642181    8[6-(6,8),29-(8,8,8)]
   232  -8.6449484217  -8.6449484217  -8.6449484217    8[6-(6,8),29-(8,8,8)]
   233  36.1423237115  36.1423237115  36.1423237115    8[6-(6,8),29-(8,8,8)]
   234  36.0864005971  36.0864005971  36.0864005971    8[6-(6,8),29-(8,8,8)]
   235  41.1297833719  41.1297833719  41.1297833719    8[6-(6,8),29-(8,8,8)]
   236  39.9725776781  39.9725776781  39.9725776781    8[6-(6,8),29-(8,8,8)]
   237   34.577523098   34.577523098   34.577523098    8[6-(6,8),29-(8,8,8)]
   238  36.5326399317  36.5326399317  36.5326399317    8[6-(6,8),29-(8,8,8)]
   239   36.808515148   36.808515148   36.808515148    8[6-(6,8),29-(8,8,8)]
   240  36.7650227659  36.7650227659  36.7650227659    8[6-(6,8),29-(8,8,8)]
   241  26.2623471058  26.2623471058  26.2623471058    8[6-(6,8),29-(8,8,8)]
   242  28.1409282103  28.1409282103  28.1409282103    8[6-(6,8),29-(8,8,8)]
   243  18.2301318345  18.2301318345  18.2301318345    8[6-(6,8),29-(8,8,8)]
   244  18.6313928462  18.6313928462  18.6313928462    8[6-(6,8),29-(8,8,8)]
   245  24.6114693642  24.6114693642  24.6114693642    8[6-(6,8),29-(8,8,8)]
   246   23.422397193   23.422397193   23.422397193    8[6-(6,8),29-(8,8,8)]
   247  27.7917360103  27.7917360103  27.7917360103    8[6-(6,8),29-(8,8,8)]
   248  29.6275864415  29.6275864415  29.6275864415    8[6-(6,8),29-(8,8,8)]
   249 -15.0975319666 -15.0975319666 -15.0975319666    8[6-(6,8),29-(8,8,8)]
   250 -15.1107548714 -15.1107548714 -15.1107548714    8[6-(6,8),29-(8,8,8)]
   251 -5.63580437233 -5.63580437233 -5.63580437233    8[6-(6,8),29-(8,8,8)]
   252 -3.71410785912 -3.71410785912 -3.71410785912    8[6-(6,8),29-(8,8,8)]
   253 -23.3110661627 -23.3110661627 -23.3110661627    8[6-(6,8),29-(8,8,8)]
   254  -22.891133774  -22.891133774  -22.891133774    8[6-(6,8),29-(8,8,8)]
   255 -18.9289018565 -18.9289018565 -18.9289018565    8[6-(6,8),29-(8,8,8)]
   256 -18.9009479057 -18.9009479057 -18.9009479057    8[6-(6,8),29-(8,8,8)]
   257  23.7481482137  23.7481482137  23.7481482137    8[6-(6,8),29-(8,8,8)]
   258  23.7349411119  23.7349411119  23.7349411119    8[6-(6,8),29-(8,8,8)]
   259  33.2097694516  33.2097694516  33.2097694516    8[6-(6,8),29-(8,8,8)]
   260  35.1314786961  35.1314786961  35.1314786961    8[6-(6,8),29-(8,8,8)]
   261  15.5346133131  15.5346133131  15.5346133131    8[6-(6,8),29-(8,8,8)]
   262  15.9545200171  15.9545200171  15.9545200171    8[6-(6,8),29-(8,8,8)]
   263  19.9167853749  19.9167853749  19.9167853749    8[6-(6,8),29-(8,8,8)]
   264  19.9447546781  19.9447546781  19.9447546781    8[6-(6,8),29-(8,8,8)]
   265 -12.5834680032 -12.5834680032 -12.5834680032    8[6-(6,8),29-(8,8,8)]
   266 -10.7048722254 -10.7048722254 -10.7048722254    8[6-(6,8),29-(8,8,8)]
   267 -20.6155535627 -20.6155535627 -20.6155535627    8[6-(6,8),29-(8,8,8)]
   268 -20.2142673296 -20.2142673296 -20.2142673296    8[6-(6,8)]
   269 -14.2345062059 -14.2345062059 -14.2345062059    8[6-(6,8),29-(8,8,8)]
   270 -15.4235652586 -15.4235652586 -15.4235652586    8[6-(6,8),29-(8,8,8)]
   271 -11.0541237598 -11.0541237598 -11.0541237598    8[6-(6,8),29-(8,8,8)]
   272 -9.21825823001 -9.21825823001 -9.21825823001    8[6-(6,8),29-(8,8,8)]
   273 -2.70338295947 -2.70338295947 -2.70338295947    8[6-(6,8),29-(8,8,8)]
   274 -2.75932074726 -2.75932074726 -2.75932074726    8[6-(6,8),29-(8,8,8)]
   275  2.28394698913  2.28394698913  2.28394698913    8[6-(6,8),29-(8,8,8)]
   276   1.1267160739   1.1267160739   1.1267160739    8[6-(6,8),29-(8,8,8)]
   277 -4.26802311186 -4.26802311186 -4.26802311186    8[6-(6,8),29-(8,8,8)]
   278  -2.3129193966  -2.3129193966  -2.3129193966    8[6-(6,8),29-(8,8,8)]
   279 -2.03714686194 -2.03714686194 -2.03714686194    8[6-(6,8),29-(8,8,8)]
   280 -2.08065434262 -2.08065434262 -2.08065434262    8[6-(6,8),29-(8,8,8)]
   281   30.385415629   30.385415629   30.385415629    8[6-(6,8),29-(8,8,8)]
   282  28.5759647407  28.5759647407  28.5759647407    8[6-(6,8),29-(8,8,8)]
   283  23.9685500019  23.9685500019  23.9685500019    8[6-(6,8),29-(8,8,8)]
   284  22.8027854396  22.8027854396  22.8027854396    8[6-(6,8),29-(8,8,8)]
   285  41.8146288846  41.8146288846  41.8146288846    8[6-(6,8),29-(8,8,8)]
   286  40.6286775181  40.6286775181  40.6286775181    8[6-(6,8),29-(8,8,8)]
   287  32.0211981268  32.0211981268  32.0211981268    8[6-(6,8),29-(8,8,8)]
   288  30.2008707745  30.2008707745  30.2008707745    8[6-(6,8),29-(8,8,8)]
   289  32.0068244432  32.0068244432  32.0068244432    8[6-(6,8),29-(8,8,8)]
   290  30.1282286654  30.1282286654  30.1282286654    8[6-(6,8),29-(8,8,8)]
   291  40.0389100027  40.0389100027  40.0389100027    8[6-(6,8),29-(8,8,8)]
   292  39.6376237696  39.6376237696  39.6376237696    8[6-(6,8),29-(8,8,8)]
   293  33.6578626459  33.6578626459  33.6578626459    8[6-(6,8),29-(8,8,8)]
   294  34.8469216986  34.8469216986  34.8469216986    8[6-(6,8),29-(8,8,8)]
   295  30.4774801998  30.4774801998  30.4774801998    8[6-(6,8),29-(8,8,8)]
   296    28.64161467    28.64161467    28.64161467    8[6-(6,8),29-(8,8,8)]
   297 -4.32479177366 -4.32479177366 -4.32479177366    8[6-(6,8),29-(8,8,8)]
   298 -4.31158467191 -4.31158467191 -4.31158467191    8[6-(6,8),29-(8,8,8)]
   299 -13.7864130116 -13.7864130116 -13.7864130116    8[6-(6,8),29-(8,8,8)]
   300 -15.7081222561 -15.7081222561 -15.7081222561    8[6-(6,8),29-(8,8,8)]
   301  3.88874312687  3.88874312687  3.88874312687    8[6-(6,8),29-(8,8,8)]
   302  3.46883642287  3.46883642287  3.46883642287    8[6-(6,8),29-(8,8,8)]
   303 -0.49342893487 -0.49342893487 -0.49342893487    8[6-(6,8),29-(8,8,8)]
   304-0.521398238121-0.521398238121-0.521398238121    8[6-(6,8),29-(8,8,8)]
   305  -10.962059189  -10.962059189  -10.962059189    8[6-(6,8),29-(8,8,8)]
   306  -9.1526083007  -9.1526083007  -9.1526083007    8[6-(6,8),29-(8,8,8)]
   307 -4.54519356194 -4.54519356194 -4.54519356194    8[6-(6,8),29-(8,8,8)]
   308 -3.37942899962 -3.37942899962 -3.37942899962    8[6-(6,8),29-(8,8,8)]
   309 -22.3912724446 -22.3912724446 -22.3912724446    8[6-(6,8),29-(8,8,8)]
   310 -21.2053210781 -21.2053210781 -21.2053210781    8[6-(6,8),29-(8,8,8)]
   311 -12.5978416868 -12.5978416868 -12.5978416868    8[6-(6,8),29-(8,8,8)]
   312 -10.7775143345 -10.7775143345 -10.7775143345    8[6-(6,8),29-(8,8,8)]
   313  22.1267393995  22.1267393995  22.1267393995    8[6-(6,8),29-(8,8,8)]
   314  22.1826771873  22.1826771873  22.1826771873    8[6-(6,8),29-(8,8,8)]
   315  17.1394094509  17.1394094509  17.1394094509    8[6-(6,8),29-(8,8,8)]
   316  18.2966403661  18.2966403661  18.2966403661    8[6-(6,8),29-(8,8,8)]
   317  23.6913795519  23.6913795519  23.6913795519    8[6-(6,8),29-(8,8,8)]
   318  21.7362758366  21.7362758366  21.7362758366    8[6-(6,8),29-(8,8,8)]
   319  21.4605033019  21.4605033019  21.4605033019    8[6-(6,8),29-(8,8,8)]
   320  21.5040107826  21.5040107826  21.5040107826    8[6-(6,8),29-(8,8,8)]
   321  8.46080071836  8.46080071836  8.46080071836    8[6-(6,8),29-(8,8,8)]
   322  10.2702361527  10.2702361527  10.2702361527    8[6-(6,8),29-(8,8,8)]
   323  14.8778092519  14.8778092519  14.8778092519    8[6-(6,8),29-(8,8,8)]
   324  16.0435862345  16.0435862345  16.0435862345    8[6-(6,8),29-(8,8,8)]
   325 -2.96846614695 -2.96846614695 -2.96846614695    8[6-(6,8),29-(8,8,8)]
   326 -1.78250163664 -1.78250163664 -1.78250163664    8[6-(6,8),29-(8,8,8)]
   327  6.82497442903  6.82497442903  6.82497442903    8[6-(6,8),29-(8,8,8)]
   328  8.64528701281  8.64528701281  8.64528701281    8[6-(6,8),29-(8,8,8)]
   329  2.70387949206  2.70387949206  2.70387949206    8[6-(6,8),29-(8,8,8)]
   330  2.75983273382  2.75983273382  2.75983273382    8[6-(6,8),29-(8,8,8)]
   331 -2.28359336293 -2.28359336293 -2.28359336293    8[6-(6,8),29-(8,8,8)]
   332   -1.126374868   -1.126374868   -1.126374868    8[6-(6,8),29-(8,8,8)]
   333  4.26857325419  4.26857325419  4.26857325419    8[6-(6,8),29-(8,8,8)]
   334  2.31345639512  2.31345639512  2.31345639512    8[6-(6,8),29-(8,8,8)]
   335  2.03768718608  2.03768718608  2.03768718608    8[6-(6,8),29-(8,8,8)]
   336  2.08120943529  2.08120943529  2.08120943529    8[6-(6,8),29-(8,8,8)]
   337  12.5839910265  12.5839910265  12.5839910265    8[6-(6,8),29-(8,8,8)]
   338  10.7054095729  10.7054095729  10.7054095729    8[6-(6,8),29-(8,8,8)]
   339  20.6161697478  20.6161697478  20.6161697478    8[6-(6,8),29-(8,8,8)]
   340  20.2148835845  20.2148835845  20.2148835845    8[6-(6,8),29-(8,8,8)]
   341  14.2349230823  14.2349230823  14.2349230823    8[6-(6,8),29-(8,8,8)]
   342  15.4240077944  15.4240077944  15.4240077944    8[6-(6,8),29-(8,8,8)]
   343  11.0546388625  11.0546388625  11.0546388625    8[6-(6,8),29-(8,8,8)]
   344  9.21878784744  9.21878784744  9.21878784744    8[6-(6,8),29-(8,8,8)]
   345   15.098041643   15.098041643   15.098041643    8[6-(6,8),29-(8,8,8)]
   346  15.1112344205  15.1112344205  15.1112344205    8[6-(6,8),29-(8,8,8)]
   347  5.63632724331  5.63632724331  5.63632724331    8[6-(6,8)]
   348  3.71461792901  3.71461792901  3.71461792901    8[6-(6,8)]
   349  23.3116826904  23.3116826904  23.3116826904    8[6-(6,8),29-(8,8,8)]
   350  22.8917503271  22.8917503271  22.8917503271    8[6-(6,8),29-(8,8,8)]
   351  18.9294124024  18.9294124024  18.9294124024    8[6-(6,8),29-(8,8,8)]
   352  18.9014285845  18.9014285845  18.9014285845    8[6-(6,8),29-(8,8,8)]
   353  34.5208884066  34.5208884066  34.5208884066    8[6-(6,8),29-(8,8,8)]
   354  34.5341113114  34.5341113114  34.5341113114    8[6-(6,8),29-(8,8,8)]
   355  25.0591608123  25.0591608123  25.0591608123    8[6-(6,8),29-(8,8,8)]
   356  23.1374642991  23.1374642991  23.1374642991    8[6-(6,8),29-(8,8,8)]
   357  42.7344226027  42.7344226027  42.7344226027    8[6-(6,8),29-(8,8,8)]
   358   42.314490214   42.314490214   42.314490214    8[6-(6,8),29-(8,8,8)]
   359  38.3522582965  38.3522582965  38.3522582965    8[6-(6,8),29-(8,8,8)]
   360  38.3243043457  38.3243043457  38.3243043457    8[6-(6,8),29-(8,8,8)]
   361 -6.83899066577 -6.83899066577 -6.83899066577    8[6-(6,8),29-(8,8,8)]
   362  -8.7175717703  -8.7175717703  -8.7175717703    8[6-(6,8),29-(8,8,8)]
   363  1.19322460552  1.19322460552  1.19322460552    8[6-(6,8),29-(8,8,8)]
   364 0.791963593844 0.791963593844 0.791963593844    8[6-(6,8),29-(8,8,8)]
   365  -5.1881129242  -5.1881129242  -5.1881129242    8[6-(6,8),29-(8,8,8)]
   366 -3.99904075302 -3.99904075302 -3.99904075302    8[6-(6,8),29-(8,8,8)]
   367 -8.36837957027 -8.36837957027 -8.36837957027    8[6-(6,8),29-(8,8,8)]
   368 -10.2042300015 -10.2042300015 -10.2042300015    8[6-(6,8),29-(8,8,8)]
   369 -16.7189672715 -16.7189672715 -16.7189672715    8[6-(6,8),29-(8,8,8)]
   370 -16.6630441571 -16.6630441571 -16.6630441571    8[6-(6,8),29-(8,8,8)]
   371 -21.7064269319 -21.7064269319 -21.7064269319    8[6-(6,8),29-(8,8,8)]
   372 -20.5492212381 -20.5492212381 -20.5492212381    8[6-(6,8),29-(8,8,8)]
   373  -15.154166658  -15.154166658  -15.154166658    8[6-(6,8)]
   374 -17.1092834917 -17.1092834917 -17.1092834917    8[6-(6,8)]
   375  -17.385158708  -17.385158708  -17.385158708    8[6-(6,8),29-(8,8,8)]
   376 -17.3416663259 -17.3416663259 -17.3416663259    8[6-(6,8),29-(8,8,8)]
   377  27.8837824107  27.8837824107  27.8837824107    8[6-(6,8),29-(8,8,8)]
   378   29.693217496   29.693217496   29.693217496    8[6-(6,8),29-(8,8,8)]
   379  34.3007543941  34.3007543941  34.3007543941    8[6-(6,8),29-(8,8,8)]
   380  35.4665062251  35.4665062251  35.4665062251    8[6-(6,8),29-(8,8,8)]
   381  16.4545698596  16.4545698596  16.4545698596    8[6-(6,8),29-(8,8,8)]
   382  17.6405469108  17.6405469108  17.6405469108    8[6-(6,8),29-(8,8,8)]
   383  26.2479928618  26.2479928618  26.2479928618    8[6-(6,8),29-(8,8,8)]
   384  28.0683048617  28.0683048617  28.0683048617    8[6-(6,8),29-(8,8,8)]
   385  11.8606825018  11.8606825018  11.8606825018    6[6-(6,6),8-(29),8-(29)]
   386  12.4938663988  12.4938663988  12.4938663988    6[6-(1,6),6-(1,6),6-(8,8)]
   387  13.8779436423  13.8779436423  13.8779436423    6[1-(0),6-(1,6),6-(6,6)]
   388  14.4105173391  14.4105173391  14.4105173391    6[1-(0),6-(1,6),6-(6,6)]
   389  13.5939748566  13.5939748566  13.5939748566    6[6-(1,6),6-(1,6),6-(6,6)]
   390  12.2615622815  12.2615622815  12.2615622815    6[1-(0),6-(1,6),6-(6,6)]
   391  11.7002429374  11.7002429374  11.7002429374    6[1-(0),6-(1,6),6-(6,6)]
   392  14.2147280276  14.2147280276  14.2147280276    6[6-(1,6),6-(1,6),6-(6,6)]
   393  15.2930943529  15.2930943529  15.2930943529    6[1-(0),6-(6,6),6-(6,6)]
   394  15.8629596311  15.8629596311  15.8629596311    6[6-(1,6),6-(1,6),6-(6,6)]
   395  15.3292090075  15.3292090075  15.3292090075    6[1-(0),6-(6,6),6-(6,6)]
   396  14.2267575171  14.2267575171  14.2267575171    6[6-(1,1,6),6-(1,6),6-(1,6)]
   397  13.6937959434  13.6937959434  13.6937959434    6[1-(0),6-(6,6),6-(6,6)]
   398  16.9479305006  16.9479305006  16.9479305006    6[6-(1,6),6-(1,6),6-(6,6)]
   399   17.779238415   17.779238415   17.779238415    6[1-(0),6-(1,6),6-(6,6)]
   400   18.783020962   18.783020962   18.783020962    6[1-(0),6-(1,6),6-(6,6)]
   401  18.9543304851  18.9543304851  18.9543304851    6[6-(1,6),6-(1,6),6-(8,8)]
   402  18.1261305742  18.1261305742  18.1261305742    6[1-(0),6-(1,6),6-(6,6)]
   403  17.1522593488  17.1522593488  17.1522593488    6[1-(0),6-(1,6),6-(6,6)]
   404  19.9868600311  19.9868600311  19.9868600311    6[6-(6,6),8-(29),8-(29)]
   405  14.4392615203  14.4392615203  14.4392615203    6[6-(6,6),8-(29),8-(29)]
   406  13.3593539942  13.3593539942  13.3593539942    6[6-(1,6),6-(1,6),6-(8,8)]
   407  12.1458058045  12.1458058045  12.1458058045    6[1-(0),6-(1,6),6-(6,6)]
   408  11.1175625534  11.1175625534  11.1175625534    6[1-(0),6-(1,6),6-(6,6)]
   409  11.2853871058  11.2853871058  11.2853871058    6[6-(1,6),6-(1,6),6-(6,6)]
   410  12.4701893563  12.4701893563  12.4701893563    6[1-(0),6-(1,6),6-(6,6)]
   411  13.4964900623  13.4964900623  13.4964900623    6[1-(0),6-(1,6),6-(6,6)]
   412  10.1957684917  10.1957684917  10.1957684917    6[6-(1,6),6-(1,6),6-(6,6)]
   413  10.0559320729  10.0559320729  10.0559320729    6[1-(0),6-(6,6),6-(6,6)]
   414  8.51997358137  8.51997358137  8.51997358137    6[1-(0),6-(6,6),6-(6,6)]
   415  7.74693685327  7.74693685327  7.74693685327    6[6-(1,6),6-(1,6),6-(6,6)]
   416  8.33428161001  8.33428161001  8.33428161001    6[6-(1,6),6-(1,6),6-(6,6)]
   417  7.73139444901  7.73139444901  7.73139444901    6[1-(0),6-(1,6),6-(6,6)]
   418  8.24376647788  8.24376647788  8.24376647788    6[1-(0),6-(1,6),6-(6,6)]
   419   9.4374942888   9.4374942888   9.4374942888    6[6-(1,6),6-(1,6),6-(8,8)]
   420  10.0683506325  10.0683506325  10.0683506325    6[1-(0),6-(1,6),6-(6,6)]
   421  9.49343683654  9.49343683654  9.49343683654    6[1-(0),6-(1,6),6-(6,6)]
   422  9.93627022837  9.93627022837  9.93627022837    6[6-(6,6),8-(29),8-(29)]
   423  14.5852679588  14.5852679588  14.5852679588    6[6-(6,6),8-(29),8-(29)]
   424  13.0780473019  13.0780473019  13.0780473019    6[6-(1,6),6-(1,6),6-(8,8)]
   425  12.4196147995  12.4196147995  12.4196147995    6[1-(0),6-(1,6),6-(6,6)]
   426   11.082150362   11.082150362   11.082150362    6[1-(0),6-(1,6),6-(6,6)]
   427  10.3106651669  10.3106651669  10.3106651669    6[6-(1,6),6-(1,6),6-(6,6)]
   428  10.9601636869  10.9601636869  10.9601636869    6[1-(0),6-(1,6),6-(6,6)]
   429   12.306173811   12.306173811   12.306173811    6[1-(0),6-(1,6),6-(6,6)]
   430  8.80732909874  8.80732909874  8.80732909874    6[6-(1,6),6-(1,6),6-(6,6)]
   431  8.28912322131  8.28912322131  8.28912322131    6[1-(0),6-(6,6),6-(6,6)]
   432  6.90504414364  6.90504414364  6.90504414364    6[6-(1,6),6-(1,6),6-(6,6)]
   433  6.15609726441  6.15609726441  6.15609726441    6[1-(0),6-(6,6),6-(6,6)]
   434   6.5810731507   6.5810731507   6.5810731507    6[6-(1,1,6),6-(1,6),6-(1,6)]
   435  7.90261011224  7.90261011224  7.90261011224    6[1-(0),6-(6,6),6-(6,6)]
   436  6.41674903562  6.41674903562  6.41674903562    6[6-(1,6),6-(1,6),6-(6,6)]
   437  7.09577664239  7.09577664239  7.09577664239    6[1-(0),6-(1,6),6-(6,6)]
   438  6.58223160256  6.58223160256  6.58223160256    6[1-(0),6-(1,6),6-(6,6)]
   439  5.34187800684  5.34187800684  5.34187800684    6[6-(1,6),6-(1,6),6-(8,8)]
   440  4.70480384722  4.70480384722  4.70480384722    6[1-(0),6-(1,6),6-(6,6)]
   441  5.21951442806  5.21951442806  5.21951442806    6[1-(0),6-(1,6),6-(6,6)]
   442  4.87805504592  4.87805504592  4.87805504592    6[6-(6,6),8-(29),8-(29)]
   443  23.5323203482  23.5323203482  23.5323203482    6[6-(6,6),8-(29),8-(29)]
   444  24.5935817567  24.5935817567  24.5935817567    6[6-(1,6),6-(1,6),6-(8,8)]
   445  25.2454156554  25.2454156554  25.2454156554    6[1-(0),6-(1,6),6-(6,6)]
   446  26.2456897302  26.2456897302  26.2456897302    6[1-(0),6-(1,6),6-(6,6)]
   447  26.6224871944  26.6224871944  26.6224871944    6[6-(1,6),6-(1,6),6-(6,6)]
   448  25.9543377843  25.9543377843  25.9543377843    6[1-(0),6-(1,6),6-(6,6)]
   449  24.9505678036  24.9505678036  24.9505678036    6[1-(0),6-(1,6),6-(6,6)]
   450  27.6569443774  27.6569443774  27.6569443774    6[6-(1,6),6-(1,6),6-(6,6)]
   451  27.5683658563  27.5683658563  27.5683658563    6[1-(0),6-(6,6),6-(6,6)]
   452  26.0129534431  26.0129534431  26.0129534431    6[1-(0),6-(6,6),6-(6,6)]
   453   25.197185572   25.197185572   25.197185572    6[6-(1,6),6-(1,6),6-(6,6)]
   454  23.7886347217  23.7886347217  23.7886347217    6[6-(1,6),6-(1,6),6-(6,6)]
   455  23.0350168312  23.0350168312  23.0350168312    6[1-(0),6-(1,6),6-(6,6)]
   456  21.6556003365  21.6556003365  21.6556003365    6[1-(0),6-(1,6),6-(6,6)]
   457  20.9684253856  20.9684253856  20.9684253856    6[6-(1,6),6-(1,6),6-(8,8)]
   458  21.6925202502  21.6925202502  21.6925202502    6[1-(0),6-(1,6),6-(6,6)]
   459  23.0808709241  23.0808709241  23.0808709241    6[1-(0),6-(1,6),6-(6,6)]
   460  19.4643129417  19.4643129417  19.4643129417    6[6-(6,6),8-(29),8-(29)]
   461  9.64093912296  9.64093912296  9.64093912296    6[6-(6,6),8-(29),8-(29)]
   462  10.2694758466  10.2694758466  10.2694758466    6[6-(1,6),6-(1,6),6-(8,8)]
   463  9.88451973489  9.88451973489  9.88451973489    6[1-(0),6-(1,6),6-(6,6)]
   464  10.4831438359  10.4831438359  10.4831438359    6[1-(0),6-(1,6),6-(6,6)]
   465  11.5094551408  11.5094551408  11.5094551408    6[6-(1,6),6-(1,6),6-(6,6)]
   466  11.8279850743  11.8279850743  11.8279850743    6[1-(0),6-(1,6),6-(6,6)]
   467  11.2759758166  11.2759758166  11.2759758166    6[1-(0),6-(1,6),6-(6,6)]
   468  12.1364380022  12.1364380022  12.1364380022    6[6-(1,6),6-(1,6),6-(6,6)]
   469   12.555976453   12.555976453   12.555976453    6[1-(0),6-(6,6),6-(6,6)]
   470  13.1211935804  13.1211935804  13.1211935804    6[6-(1,6),6-(1,6),6-(6,6)]
   471  13.1957835594  13.1957835594  13.1957835594    6[1-(0),6-(6,6),6-(6,6)]
   472  12.7964456659  12.7964456659  12.7964456659    6[6-(1,1,6),6-(1,6),6-(1,6)]
   473   12.285224657   12.285224657   12.285224657    6[1-(0),6-(6,6),6-(6,6)]
   474  13.5978350554  13.5978350554  13.5978350554    6[6-(1,6),6-(1,6),6-(6,6)]
   475  13.1441110212  13.1441110212  13.1441110212    6[1-(0),6-(1,6),6-(6,6)]
   476  13.6436717014  13.6436717014  13.6436717014    6[1-(0),6-(1,6),6-(6,6)]
   477  14.6781444462  14.6781444462  14.6781444462    6[6-(1,6),6-(1,6),6-(8,8)]
   478  15.1287604768  15.1287604768  15.1287604768    6[1-(0),6-(1,6),6-(6,6)]
   479  14.6086115338  14.6086115338  14.6086115338    6[1-(0),6-(1,6),6-(6,6)]
   480  15.2383041072  15.2383041072  15.2383041072    6[6-(6,6),8-(29),8-(29)]
   481 -2.20165262941 -2.20165262941 -2.20165262941    6[6-(6,6),8-(29),8-(29)]
   482 -1.61664413986 -1.61664413986 -1.61664413986    6[6-(1,6),6-(1,6),6-(8,8)]
   483 -1.86526233436 -1.86526233436 -1.86526233436    6[1-(0),6-(1,6),6-(6,6)]
   484 -1.34279502164 -1.34279502164 -1.34279502164    6[1-(0),6-(1,6),6-(6,6)]
   485 -0.55733681454 -0.55733681454 -0.55733681454    6[6-(1,6),6-(1,6),6-(6,6)]
   486 -0.27298038675 -0.27298038675 -0.27298038675    6[1-(0),6-(1,6),6-(6,6)]
   487-0.821474330709-0.821474330709-0.821474330709    6[1-(0),6-(1,6),6-(6,6)]
   488  0.10730570379  0.10730570379  0.10730570379    6[6-(1,6),6-(1,6),6-(6,6)]
   489  1.35425535187  1.35425535187  1.35425535187    6[1-(0),6-(6,6),6-(6,6)]
   490  4.79988704871  4.79988704871  4.79988704871    6[1-(0),6-(6,6),6-(6,6)]
   491  5.64362363917  5.64362363917  5.64362363917    6[6-(1,6),6-(1,6),6-(6,6)]
   492  6.07948458274  6.07948458274  6.07948458274    6[6-(1,6),6-(1,6),6-(6,6)]
   493  7.31944742655  7.31944742655  7.31944742655    6[1-(0),6-(1,6),6-(6,6)]
   494  7.75103509843  7.75103509843  7.75103509843    6[1-(0),6-(1,6),6-(6,6)]
   495   6.9480988344   6.9480988344   6.9480988344    6[6-(1,6),6-(1,6),6-(8,8)]
   496  5.73843592525  5.73843592525  5.73843592525    6[1-(0),6-(1,6),6-(6,6)]
   497  5.34919005976  5.34919005976  5.34919005976    6[1-(0),6-(1,6),6-(6,6)]
   498  7.50904390867  7.50904390867  7.50904390867    6[6-(6,6),8-(29),8-(29)]
   499  2.75982329643  2.75982329643  2.75982329643    6[6-(6,6),8-(29),8-(29)]
   500  3.00532333278  3.00532333278  3.00532333278    6[6-(1,6),6-(1,6),6-(8,8)]
   501   2.6646347033   2.6646347033   2.6646347033    6[1-(0),6-(1,6),6-(6,6)]
   502  2.87090134303  2.87090134303  2.87090134303    6[1-(0),6-(1,6),6-(6,6)]
   503  3.43261771578  3.43261771578  3.43261771578    6[6-(1,6),6-(1,6),6-(6,6)]
   504  3.79700183735  3.79700183735  3.79700183735    6[1-(0),6-(1,6),6-(6,6)]
   505  3.56432031503  3.56432031503  3.56432031503    6[1-(0),6-(1,6),6-(6,6)]
   506   3.6882177515   3.6882177515   3.6882177515    6[6-(1,6),6-(1,6),6-(6,6)]
   507  2.70851885278  2.70851885278  2.70851885278    6[1-(0),6-(6,6),6-(6,6)]
   508  2.95751552485  2.95751552485  2.95751552485    6[6-(1,6),6-(1,6),6-(6,6)]
   509  4.16562304864  4.16562304864  4.16562304864    6[1-(0),6-(6,6),6-(6,6)]
   510  5.24243654634  5.24243654634  5.24243654634    6[6-(1,1,6),6-(1,6),6-(1,6)]
   511  4.96508216735  4.96508216735  4.96508216735    6[1-(0),6-(6,6),6-(6,6)]
   512  1.88419828843  1.88419828843  1.88419828843    6[6-(1,6),6-(1,6),6-(6,6)]
   513 0.827586801363 0.827586801363 0.827586801363    6[1-(0),6-(1,6),6-(6,6)]
   514-0.162211385922-0.162211385922-0.162211385922    6[1-(0),6-(1,6),6-(6,6)]
   515-0.127640058155-0.127640058155-0.127640058155    6[6-(1,6),6-(1,6),6-(8,8)]
   516 0.887017981767 0.887017981767 0.887017981767    6[1-(0),6-(1,6),6-(6,6)]
   517  1.86632756927  1.86632756927  1.86632756927    6[1-(0),6-(1,6),6-(6,6)]
   518 -1.25650630425 -1.25650630425 -1.25650630425    6[6-(6,6),8-(29),8-(29)]
   519  3.07678364093  3.07678364093  3.07678364093    6[6-(6,6),8-(0),8-(0)]
   520  2.51042126892  2.51042126892  2.51042126892    6[6-(1,6),6-(1,6),6-(8,8)]
   521  3.32075375448  3.32075375448  3.32075375448    6[1-(0),6-(1,6),6-(6,6)]
   522  2.82625561807  2.82625561807  2.82625561807    6[1-(0),6-(1,6),6-(6,6)]
   523  1.49617539434  1.49617539434  1.49617539434    6[6-(1,6),6-(1,6),6-(6,6)]
   524 0.695166126219 0.695166126219 0.695166126219    6[1-(0),6-(1,6),6-(6,6)]
   525  1.22112934481  1.22112934481  1.22112934481    6[1-(0),6-(1,6),6-(6,6)]
   526 0.886694307078 0.886694307078 0.886694307078    6[6-(1,6),6-(1,6),6-(6,6)]
   527 -0.13184040107 -0.13184040107 -0.13184040107    6[1-(0),6-(6,6),6-(6,6)]
   528-0.486101193158-0.486101193158-0.486101193158    6[1-(0),6-(6,6),6-(6,6)]
   529 0.258966815579 0.258966815579 0.258966815579    6[6-(1,6),6-(1,6),6-(6,6)]
   530 0.644311965578 0.644311965578 0.644311965578    6[6-(1,6),6-(1,6),6-(6,6)]
   531  0.76085417321  0.76085417321  0.76085417321    6[1-(0),6-(1,6),6-(6,6)]
   532   1.1963109672   1.1963109672   1.1963109672    6[1-(0),6-(1,6),6-(6,6)]
   533  1.49269437124  1.49269437124  1.49269437124    6[6-(1,6),6-(1,6),6-(8,8)]
   534  1.34740607208  1.34740607208  1.34740607208    6[1-(0),6-(1,6),6-(6,6)]
   535 0.923215059641 0.923215059641 0.923215059641    6[1-(0),6-(1,6),6-(6,6)]
   536  1.93708580131  1.93708580131  1.93708580131    6[6-(6,6),8-(29),8-(29)]
   537  29.0639161696  29.0639161696  29.0639161696    6[6-(6,6),8-(29),8-(29)]
   538  29.6924385752  29.6924385752  29.6924385752    6[6-(1,6),6-(1,6),6-(8,8)]
   539  29.3074798678  29.3074798678  29.3074798678    6[1-(0),6-(1,6),6-(6,6)]
   540  29.9060913581  29.9060913581  29.9060913581    6[1-(0),6-(1,6),6-(6,6)]
   541  30.9323917722  30.9323917722  30.9323917722    6[6-(1,6),6-(1,6),6-(6,6)]
   542   31.250924035   31.250924035   31.250924035    6[1-(0),6-(1,6),6-(6,6)]
   543  30.6989276735  30.6989276735  30.6989276735    6[1-(0),6-(1,6),6-(6,6)]
   544  31.5593602649  31.5593602649  31.5593602649    6[6-(1,6),6-(1,6),6-(6,6)]
   545  31.9789024856  31.9789024856  31.9789024856    6[1-(0),6-(6,6),6-(6,6)]
   546  32.5441062725  32.5441062725  32.5441062725    6[6-(1,6),6-(1,6),6-(6,6)]
   547  32.6186802644  32.6186802644  32.6186802644    6[1-(0),6-(6,6),6-(6,6)]
   548  32.2193370461  32.2193370461  32.2193370461    6[6-(1,1,6),6-(1,6),6-(1,6)]
   549  31.7081290985  31.7081290985  31.7081290985    6[1-(0),6-(6,6),6-(6,6)]
   550  33.0207525264  33.0207525264  33.0207525264    6[6-(1,6),6-(1,6),6-(6,6)]
   551  32.5670426706  32.5670426706  32.5670426706    6[1-(0),6-(1,6),6-(6,6)]
   552  33.0666072412  33.0666072412  33.0666072412    6[1-(0),6-(1,6),6-(6,6)]
   553  34.1010695713  34.1010695713  34.1010695713    6[6-(1,6),6-(1,6),6-(8,8)]
   554   34.551672109   34.551672109   34.551672109    6[1-(0),6-(1,6),6-(6,6)]
   555  34.0315193708  34.0315193708  34.0315193708    6[1-(0),6-(1,6),6-(6,6)]
   556  34.6612346649  34.6612346649  34.6612346649    6[6-(6,6),8-(29),8-(29)]
   557  17.2213949152  17.2213949152  17.2213949152    6[6-(6,6),8-(29),8-(29)]
   558  17.8064167009  17.8064167009  17.8064167009    6[6-(1,6),6-(1,6),6-(8,8)]
   559  17.5577972117  17.5577972117  17.5577972117    6[1-(0),6-(1,6),6-(6,6)]
   560  18.0802767353  18.0802767353  18.0802767353    6[1-(0),6-(1,6),6-(6,6)]
   561  18.8657488859  18.8657488859  18.8657488859    6[6-(1,6),6-(1,6),6-(6,6)]
   562  19.1501063989  19.1501063989  19.1501063989    6[1-(0),6-(1,6),6-(6,6)]
   563  18.6015999585  18.6015999585  18.6015999585    6[1-(0),6-(1,6),6-(6,6)]
   564  19.5304048336  19.5304048336  19.5304048336    6[6-(1,6),6-(1,6),6-(6,6)]
   565  20.7773620785  20.7773620785  20.7773620785    6[1-(0),6-(6,6),6-(6,6)]
   566  24.2229839635  24.2229839635  24.2229839635    6[1-(0),6-(6,6),6-(6,6)]
   567  25.0667078037  25.0667078037  25.0667078037    6[6-(1,6),6-(1,6),6-(6,6)]
   568   25.502554093   25.502554093   25.502554093    6[6-(1,6),6-(1,6),6-(6,6)]
   569  26.7425098286  26.7425098286  26.7425098286    6[1-(0),6-(1,6),6-(6,6)]
   570  27.1740826748  27.1740826748  27.1740826748    6[1-(0),6-(1,6),6-(6,6)]
   571   26.371138376   26.371138376   26.371138376    6[6-(1,6),6-(1,6),6-(8,8)]
   572  25.1614825687  25.1614825687  25.1614825687    6[1-(0),6-(1,6),6-(6,6)]
   573  24.7722515098  24.7722515098  24.7722515098    6[1-(0),6-(1,6),6-(6,6)]
   574   26.932067533   26.932067533   26.932067533    6[6-(6,6),8-(29),8-(29)]
   575 -16.6630390163 -16.6630390163 -16.6630390163    6[6-(6,6),8-(29),8-(29)]
   576 -16.4175389419 -16.4175389419 -16.4175389419    6[6-(1,6),6-(1,6),6-(8,8)]
   577 -16.7582131202 -16.7582131202 -16.7582131202    6[1-(0),6-(1,6),6-(6,6)]
   578 -16.5519470199 -16.5519470199 -16.5519470199    6[1-(0),6-(1,6),6-(6,6)]
   579 -15.9902457013 -15.9902457013 -15.9902457013    6[6-(1,6),6-(1,6),6-(6,6)]
   580 -15.6258750662 -15.6258750662 -15.6258750662    6[1-(0),6-(1,6),6-(6,6)]
   581 -15.8585566647 -15.8585566647 -15.8585566647    6[1-(0),6-(1,6),6-(6,6)]
   582 -15.7346457163 -15.7346457163 -15.7346457163    6[6-(1,6),6-(1,6),6-(6,6)]
   583 -16.7143392332 -16.7143392332 -16.7143392332    6[1-(0),6-(6,6),6-(6,6)]
   584  -16.465342523  -16.465342523  -16.465342523    6[6-(1,6),6-(1,6),6-(6,6)]
   585 -15.2572399686 -15.2572399686 -15.2572399686    6[1-(0),6-(6,6),6-(6,6)]
   586 -14.1804322146 -14.1804322146 -14.1804322146    6[6-(1,1,6),6-(1,6),6-(1,6)]
   587 -14.4577867713 -14.4577867713 -14.4577867713    6[1-(0),6-(6,6),6-(6,6)]
   588   -17.53865479   -17.53865479   -17.53865479    6[6-(1,6),6-(1,6),6-(6,6)]
   589 -18.5952557798 -18.5952557798 -18.5952557798    6[1-(0),6-(1,6),6-(6,6)]
   590 -19.5850498482 -19.5850498482 -19.5850498482    6[1-(0),6-(1,6),6-(6,6)]
   591 -19.5504855715 -19.5504855715 -19.5504855715    6[6-(1,6),6-(1,6),6-(8,8)]
   592  -18.535837978  -18.535837978  -18.535837978    6[1-(0),6-(1,6),6-(6,6)]
   593  -17.556532097  -17.556532097  -17.556532097    6[1-(0),6-(1,6),6-(6,6)]
   594 -20.6793479588 -20.6793479588 -20.6793479588    6[6-(6,6),8-(29),8-(29)]
   595 -16.3459608662 -16.3459608662 -16.3459608662    6[6-(6,6),8-(29),8-(29)]
   596  -16.912336839  -16.912336839  -16.912336839    6[6-(1,6),6-(1,6),6-(8,8)]
   597 -16.1020122359 -16.1020122359 -16.1020122359    6[1-(0),6-(1,6),6-(6,6)]
   598 -16.5965230402 -16.5965230402 -16.5965230402    6[1-(0),6-(1,6),6-(6,6)]
   599 -17.9266083094 -17.9266083094 -17.9266083094    6[6-(1,6),6-(1,6),6-(6,6)]
   600 -18.7276102218 -18.7276102218 -18.7276102218    6[1-(0),6-(1,6),6-(6,6)]
   601 -18.2016341387 -18.2016341387 -18.2016341387    6[1-(0),6-(1,6),6-(6,6)]
   602 -18.5361037273 -18.5361037273 -18.5361037273    6[6-(1,6),6-(1,6),6-(6,6)]
   603 -19.5546497641 -19.5546497641 -19.5546497641    6[1-(0),6-(6,6),6-(6,6)]
   604 -19.9089512506 -19.9089512506 -19.9089512506    6[1-(0),6-(6,6),6-(6,6)]
   605 -19.1638964492 -19.1638964492 -19.1638964492    6[6-(1,6),6-(1,6),6-(6,6)]
   606 -18.7785500616 -18.7785500616 -18.7785500616    6[6-(1,6),6-(1,6),6-(6,6)]
   607 -18.6620229081 -18.6620229081 -18.6620229081    6[1-(0),6-(1,6),6-(6,6)]
   608 -18.2265654541 -18.2265654541 -18.2265654541    6[1-(0),6-(1,6),6-(6,6)]
   609 -17.9301657393 -17.9301657393 -17.9301657393    6[6-(1,6),6-(1,6),6-(8,8)]
   610 -18.0754390033 -18.0754390033 -18.0754390033    6[1-(0),6-(1,6),6-(6,6)]
   611 -18.4996315326 -18.4996315326 -18.4996315326    6[1-(0),6-(1,6),6-(6,6)]
   612 -17.4857748169 -17.4857748169 -17.4857748169    6[6-(6,6),8-(29),8-(29)]
   613 -7.56229454479 -7.56229454479 -7.56229454479    6[6-(6,6),8-(29),8-(29)]
   614 -6.92909632988 -6.92909632988 -6.92909632988    6[6-(1,6),6-(1,6),6-(8,8)]
   615 -5.54501649062 -5.54501649062 -5.54501649062    6[1-(0),6-(1,6),6-(6,6)]
   616 -5.01243018315 -5.01243018315 -5.01243018315    6[1-(0),6-(1,6),6-(6,6)]
   617 -5.82896177488 -5.82896177488 -5.82896177488    6[6-(1,6),6-(1,6),6-(6,6)]
   618 -7.16137667917 -7.16137667917 -7.16137667917    6[1-(0),6-(1,6),6-(6,6)]
   619 -7.72270891951 -7.72270891951 -7.72270891951    6[1-(0),6-(1,6),6-(6,6)]
   620 -5.20819423519 -5.20819423519 -5.20819423519    6[6-(1,6),6-(1,6),6-(6,6)]
   621  -4.1298316797  -4.1298316797  -4.1298316797    6[1-(0),6-(6,6),6-(6,6)]
   622 -3.55995306098 -3.55995306098 -3.55995306098    6[6-(1,6),6-(1,6),6-(6,6)]
   623 -4.09368769748 -4.09368769748 -4.09368769748    6[1-(0),6-(6,6),6-(6,6)]
   624 -5.19613386313 -5.19613386313 -5.19613386313    6[6-(1,1,6),6-(1,6),6-(1,6)]
   625 -5.72910849811 -5.72910849811 -5.72910849811    6[1-(0),6-(6,6),6-(6,6)]
   626 -2.47498697048 -2.47498697048 -2.47498697048    6[6-(1,6),6-(1,6),6-(6,6)]
   627 -1.64369323436 -1.64369323436 -1.64369323436    6[1-(0),6-(1,6),6-(6,6)]
   628-0.639914577862-0.639914577862-0.639914577862    6[1-(0),6-(1,6),6-(6,6)]
   629-0.468594639991-0.468594639991-0.468594639991    6[6-(1,6),6-(1,6),6-(8,8)]
   630 -1.29678105795 -1.29678105795 -1.29678105795    6[1-(0),6-(1,6),6-(6,6)]
   631 -2.27064848809 -2.27064848809 -2.27064848809    6[1-(0),6-(1,6),6-(6,6)]
   632 0.563929473386 0.563929473386 0.563929473386    6[6-(6,6),8-(29),8-(29)]
   633 -4.98378602435 -4.98378602435 -4.98378602435    6[6-(6,6),8-(29),8-(29)]
   634 -6.06370684655 -6.06370684655 -6.06370684655    6[6-(1,6),6-(1,6),6-(8,8)]
   635 -7.27725374155 -7.27725374155 -7.27725374155    6[1-(0),6-(1,6),6-(6,6)]
   636 -8.30550920356 -8.30550920356 -8.30550920356    6[1-(0),6-(1,6),6-(6,6)]
   637 -8.13769859462 -8.13769859462 -8.13769859462    6[6-(1,6),6-(1,6),6-(6,6)]
   638 -6.95289742939 -6.95289742939 -6.95289742939    6[1-(0),6-(1,6),6-(6,6)]
   639 -5.92658422687 -5.92658422687 -5.92658422687    6[1-(0),6-(1,6),6-(6,6)]
   640 -9.22733063808 -9.22733063808 -9.22733063808    6[6-(1,6),6-(1,6),6-(6,6)]
   641 -9.36717465377 -9.36717465377 -9.36717465377    6[1-(0),6-(6,6),6-(6,6)]
   642 -10.9031233335 -10.9031233335 -10.9031233335    6[1-(0),6-(6,6),6-(6,6)]
   643 -11.6761473112 -11.6761473112 -11.6761473112    6[6-(1,6),6-(1,6),6-(6,6)]
   644 -11.0887879002 -11.0887879002 -11.0887879002    6[6-(1,6),6-(1,6),6-(6,6)]
   645  -11.691667953  -11.691667953  -11.691667953    6[1-(0),6-(1,6),6-(6,6)]
   646 -11.1792810985 -11.1792810985 -11.1792810985    6[1-(0),6-(1,6),6-(6,6)]
   647 -9.98554525277 -9.98554525277 -9.98554525277    6[6-(1,6),6-(1,6),6-(8,8)]
   648 -9.35469601095 -9.35469601095 -9.35469601095    6[1-(0),6-(1,6),6-(6,6)]
   649 -9.92962461349 -9.92962461349 -9.92962461349    6[1-(0),6-(1,6),6-(6,6)]
   650 -9.48675339593 -9.48675339593 -9.48675339593    6[6-(6,6),8-(29),8-(29)]
   651  34.0081302716  34.0081302716  34.0081302716    6[6-(6,6),8-(29),8-(29)]
   652  32.5009095766  32.5009095766  32.5009095766    6[6-(1,6),6-(1,6),6-(8,8)]
   653   31.842462623   31.842462623   31.842462623    6[1-(0),6-(1,6),6-(6,6)]
   654   30.504998725   30.504998725   30.504998725    6[1-(0),6-(1,6),6-(6,6)]
   655   29.733528584   29.733528584   29.733528584    6[6-(1,6),6-(1,6),6-(6,6)]
   656  30.3830405905  30.3830405905  30.3830405905    6[1-(0),6-(1,6),6-(6,6)]
   657  31.7290507907  31.7290507907  31.7290507907    6[1-(0),6-(1,6),6-(6,6)]
   658  28.2301925666  28.2301925666  28.2301925666    6[6-(1,6),6-(1,6),6-(6,6)]
   659  27.7119813072  27.7119813072  27.7119813072    6[1-(0),6-(6,6),6-(6,6)]
   660  26.3279021915  26.3279021915  26.3279021915    6[6-(1,6),6-(1,6),6-(6,6)]
   661  25.5789602816  25.5789602816  25.5789602816    6[1-(0),6-(6,6),6-(6,6)]
   662  26.0039419116  26.0039419116  26.0039419116    6[6-(1,1,6),6-(1,6),6-(1,6)]
   663  27.3254790509  27.3254790509  27.3254790509    6[1-(0),6-(6,6),6-(6,6)]
   664  25.8396021141  25.8396021141  25.8396021141    6[6-(1,6),6-(1,6),6-(6,6)]
   665  26.5186192236  26.5186192236  26.5186192236    6[1-(0),6-(1,6),6-(6,6)]
   666  26.0050700648  26.0050700648  26.0050700648    6[1-(0),6-(1,6),6-(6,6)]
   667  24.7647235202  24.7647235202  24.7647235202    6[6-(1,6),6-(1,6),6-(8,8)]
   668   24.127659807   24.127659807   24.127659807    6[1-(0),6-(1,6),6-(6,6)]
   669  24.6423740943  24.6423740943  24.6423740943    6[1-(0),6-(1,6),6-(6,6)]
   670  24.3008967005  24.3008967005  24.3008967005    6[6-(6,6),8-(29),8-(29)]
   671  42.9550648554  42.9550648554  42.9550648554    6[6-(6,6),8-(29),8-(29)]
   672  44.0163398647  44.0163398647  44.0163398647    6[6-(1,6),6-(1,6),6-(8,8)]
   673  44.6681816458  44.6681816458  44.6681816458    6[1-(0),6-(1,6),6-(6,6)]
   674  45.6684683884  45.6684683884  45.6684683884    6[1-(0),6-(1,6),6-(6,6)]
   675  46.0452708982  46.0452708982  46.0452708982    6[6-(1,6),6-(1,6),6-(6,6)]
   676  45.3771141323  45.3771141323  45.3771141323    6[1-(0),6-(1,6),6-(6,6)]
   677  44.3733312871  44.3733312871  44.3733312871    6[1-(0),6-(1,6),6-(6,6)]
   678  47.0797424118  47.0797424118  47.0797424118    6[6-(1,6),6-(1,6),6-(6,6)]
   679  46.9911752194  46.9911752194  46.9911752194    6[1-(0),6-(6,6),6-(6,6)]
   680  45.4358035006  45.4358035006  45.4358035006    6[1-(0),6-(6,6),6-(6,6)]
   681  44.6200488367  44.6200488367  44.6200488367    6[6-(1,6),6-(1,6),6-(6,6)]
   682  43.2114967488  43.2114967488  43.2114967488    6[6-(1,6),6-(1,6),6-(6,6)]
   683  42.4578939125  42.4578939125  42.4578939125    6[1-(0),6-(1,6),6-(6,6)]
   684  41.0784767577  41.0784767577  41.0784767577    6[1-(0),6-(1,6),6-(6,6)]
   685  40.3912854961  40.3912854961  40.3912854961    6[6-(1,6),6-(1,6),6-(8,8)]
   686  41.1153653256  41.1153653256  41.1153653256    6[1-(0),6-(1,6),6-(6,6)]
   687  42.5037175163  42.5037175163  42.5037175163    6[1-(0),6-(1,6),6-(6,6)]
   688  38.8871735599  38.8871735599  38.8871735599    6[6-(6,6),8-(29),8-(29)]
   689 -4.83755627436 -4.83755627436 -4.83755627436    6[6-(6,6),8-(29),8-(29)]
   690 -6.34477380242 -6.34477380242 -6.34477380242    6[6-(1,6),6-(1,6),6-(8,8)]
   691 -7.00320666652 -7.00320666652 -7.00320666652    6[1-(0),6-(1,6),6-(6,6)]
   692 -8.34066789899 -8.34066789899 -8.34066789899    6[1-(0),6-(1,6),6-(6,6)]
   693 -9.11214929886 -9.11214929886 -9.11214929886    6[6-(1,6),6-(1,6),6-(6,6)]
   694 -8.46265115333 -8.46265115333 -8.46265115333    6[1-(0),6-(1,6),6-(6,6)]
   695 -7.11664363768 -7.11664363768 -7.11664363768    6[1-(0),6-(1,6),6-(6,6)]
   696 -10.6154823333 -10.6154823333 -10.6154823333    6[6-(1,6),6-(1,6),6-(6,6)]
   697 -11.1336767805 -11.1336767805 -11.1336767805    6[1-(0),6-(6,6),6-(6,6)]
   698 -12.5177532751 -12.5177532751 -12.5177532751    6[6-(1,6),6-(1,6),6-(6,6)]
   699 -13.2667094141 -13.2667094141 -13.2667094141    6[1-(0),6-(6,6),6-(6,6)]
   700 -12.8417455863 -12.8417455863 -12.8417455863    6[6-(1,1,6),6-(1,6),6-(1,6)]
   701 -11.5202105351 -11.5202105351 -11.5202105351    6[1-(0),6-(6,6),6-(6,6)]
   702 -13.0060357217 -13.0060357217 -13.0060357217    6[6-(1,6),6-(1,6),6-(6,6)]
   703   -12.32700319   -12.32700319   -12.32700319    6[1-(0),6-(1,6),6-(6,6)]
   704 -12.8405360634 -12.8405360634 -12.8405360634    6[1-(0),6-(1,6),6-(6,6)]
   705  -14.080881491  -14.080881491  -14.080881491    6[6-(1,6),6-(1,6),6-(8,8)]
   706 -14.7179602583 -14.7179602583 -14.7179602583    6[1-(0),6-(1,6),6-(6,6)]
   707 -14.2032619264 -14.2032619264 -14.2032619264    6[1-(0),6-(1,6),6-(6,6)]
   708 -14.5446906544 -14.5446906544 -14.5446906544    6[6-(6,6),8-(0),8-(0)]
   709  4.10939678441  4.10939678441  4.10939678441    6[6-(6,6),8-(29),8-(29)]
   710  5.17066759859  5.17066759859  5.17066759859    6[6-(1,6),6-(1,6),6-(8,8)]
   711  5.82249284682  5.82249284682  5.82249284682    6[1-(0),6-(1,6),6-(6,6)]
   712  6.82277522935  6.82277522935  6.82277522935    6[1-(0),6-(1,6),6-(6,6)]
   713  7.19958997537  7.19958997537  7.19958997537    6[6-(1,6),6-(1,6),6-(6,6)]
   714   6.5314494314   6.5314494314   6.5314494314    6[1-(0),6-(1,6),6-(6,6)]
   715  5.52767067336  5.52767067336  5.52767067336    6[1-(0),6-(1,6),6-(6,6)]
   716  8.23405756677  8.23405756677  8.23405756677    6[6-(1,6),6-(1,6),6-(6,6)]
   717  8.14549755234  8.14549755234  8.14549755234    6[1-(0),6-(6,6),6-(6,6)]
   718  6.59011618035  6.59011618035  6.59011618035    6[1-(0),6-(6,6),6-(6,6)]
   719  5.77434911527  5.77434911527  5.77434911527    6[6-(1,6),6-(1,6),6-(6,6)]
   720  4.36579867749  4.36579867749  4.36579867749    6[6-(1,6),6-(1,6),6-(6,6)]
   721  3.61218996423  3.61218996423  3.61218996423    6[1-(0),6-(1,6),6-(6,6)]
   722  2.23277343776  2.23277343776  2.23277343776    6[1-(0),6-(1,6),6-(6,6)]
   723  1.54558950639  1.54558950639  1.54558950639    6[6-(1,6),6-(1,6),6-(8,8)]
   724  2.26967567619  2.26967567619  2.26967567619    6[1-(0),6-(1,6),6-(6,6)]
   725  3.65802663564  3.65802663564  3.65802663564    6[1-(0),6-(1,6),6-(6,6)]
   7260.04147801446960.04147801446960.0414780144696    6[6-(6,6),8-(29),8-(29)]
   727   31.283506735   31.283506735   31.283506735    6[6-(6,6),8-(29),8-(29)]
   728  31.9166875031  31.9166875031  31.9166875031    6[6-(1,6),6-(1,6),6-(8,8)]
   729  33.3007651083  33.3007651083  33.3007651083    6[1-(0),6-(1,6),6-(6,6)]
   730  33.8333356001  33.8333356001  33.8333356001    6[1-(0),6-(1,6),6-(6,6)]
   731  33.0167893223  33.0167893223  33.0167893223    6[6-(1,6),6-(1,6),6-(6,6)]
   732  31.6843771217  31.6843771217  31.6843771217    6[1-(0),6-(1,6),6-(6,6)]
   733  31.1230603861  31.1230603861  31.1230603861    6[1-(0),6-(1,6),6-(6,6)]
   734  33.6375394596  33.6375394596  33.6375394596    6[6-(1,6),6-(1,6),6-(6,6)]
   735  34.7158943548  34.7158943548  34.7158943548    6[1-(0),6-(6,6),6-(6,6)]
   736  35.2857570499  35.2857570499  35.2857570499    6[6-(1,6),6-(1,6),6-(6,6)]
   737   34.752015686   34.752015686   34.752015686    6[1-(0),6-(6,6),6-(6,6)]
   738  33.6495762541  33.6495762541  33.6495762541    6[6-(1,1,6),6-(1,6),6-(1,6)]
   739  33.1166165907  33.1166165907  33.1166165907    6[1-(0),6-(6,6),6-(6,6)]
   740  36.3707152579  36.3707152579  36.3707152579    6[6-(1,6),6-(1,6),6-(6,6)]
   741  37.2020182474  37.2020182474  37.2020182474    6[1-(0),6-(1,6),6-(6,6)]
   742  38.2057886279  38.2057886279  38.2057886279    6[1-(0),6-(1,6),6-(6,6)]
   743  38.3770899829  38.3770899829  38.3770899829    6[6-(1,6),6-(1,6),6-(8,8)]
   744  37.5488946797  37.5488946797  37.5488946797    6[1-(0),6-(1,6),6-(6,6)]
   745  36.5750357033  36.5750357033  36.5750357033    6[1-(0),6-(1,6),6-(6,6)]
   746  39.4096057315  39.4096057315  39.4096057315    6[6-(6,6),8-(29),8-(29)]
   747  33.8621850841  33.8621850841  33.8621850841    6[6-(6,6),8-(29),8-(29)]
   748  32.7822681523  32.7822681523  32.7822681523    6[6-(1,6),6-(1,6),6-(8,8)]
   749  31.5687286131  31.5687286131  31.5687286131    6[1-(0),6-(1,6),6-(6,6)]
   750  30.5404770542  30.5404770542  30.5404770542    6[1-(0),6-(1,6),6-(6,6)]
   751  30.7082843248  30.7082843248  30.7082843248    6[6-(1,6),6-(1,6),6-(6,6)]
   752  31.8930777091  31.8930777091  31.8930777091    6[1-(0),6-(1,6),6-(6,6)]
   753  32.9193871925  32.9193871925  32.9193871925    6[1-(0),6-(1,6),6-(6,6)]
   754  29.6186553024  29.6186553024  29.6186553024    6[6-(1,6),6-(1,6),6-(6,6)]
   755  29.4788003769  29.4788003769  29.4788003769    6[1-(0),6-(6,6),6-(6,6)]
   756  27.9428108441  27.9428108441  27.9428108441    6[1-(0),6-(6,6),6-(6,6)]
   757    27.16977331    27.16977331    27.16977331    6[6-(1,6),6-(1,6),6-(6,6)]
   758  27.7571176542  27.7571176542  27.7571176542    6[6-(1,6),6-(1,6),6-(6,6)]
   759   27.154221316   27.154221316   27.154221316    6[1-(0),6-(1,6),6-(6,6)]
   760  27.6665933766  27.6665933766  27.6665933766    6[1-(0),6-(1,6),6-(6,6)]
   761   28.860330168   28.860330168   28.860330168    6[6-(1,6),6-(1,6),6-(8,8)]
   762  29.4911952065  29.4911952065  29.4911952065    6[1-(0),6-(1,6),6-(6,6)]
   763   28.916281125   28.916281125   28.916281125    6[1-(0),6-(1,6),6-(6,6)]
   764  29.3591051556  29.3591051556  29.3591051556    6[6-(6,6),8-(29),8-(29)]
   765  22.1826814839  22.1826814839  22.1826814839    6[6-(6,6),8-(29),8-(29)]
   766  22.4281990051  22.4281990051  22.4281990051    6[6-(1,6),6-(1,6),6-(8,8)]
   767  22.0875270609  22.0875270609  22.0875270609    6[1-(0),6-(1,6),6-(6,6)]
   768  22.2938089769  22.2938089769  22.2938089769    6[1-(0),6-(1,6),6-(6,6)]
   769  22.8555249815  22.8555249815  22.8555249815    6[6-(1,6),6-(1,6),6-(6,6)]
   770  23.2198929129  23.2198929129  23.2198929129    6[1-(0),6-(1,6),6-(6,6)]
   771  22.9871958097  22.9871958097  22.9871958097    6[1-(0),6-(1,6),6-(6,6)]
   772  23.1111423688  23.1111423688  23.1111423688    6[6-(1,6),6-(1,6),6-(6,6)]
   773  22.1314565124  22.1314565124  22.1314565124    6[1-(0),6-(6,6),6-(6,6)]
   774  22.3804691461  22.3804691461  22.3804691461    6[6-(1,6),6-(1,6),6-(6,6)]
   775  23.5885784279  23.5885784279  23.5885784279    6[1-(0),6-(6,6),6-(6,6)]
   776  24.6653794482  24.6653794482  24.6653794482    6[6-(1,1,6),6-(1,6),6-(1,6)]
   777  24.3880099199  24.3880099199  24.3880099199    6[1-(0),6-(6,6),6-(6,6)]
   778  21.3071647616  21.3071647616  21.3071647616    6[6-(1,6),6-(1,6),6-(6,6)]
   779  20.2505545185  20.2505545185  20.2505545185    6[1-(0),6-(1,6),6-(6,6)]
   780  19.2607687261  19.2607687261  19.2607687261    6[1-(0),6-(1,6),6-(6,6)]
   781  19.2953515856  19.2953515856  19.2953515856    6[6-(1,6),6-(1,6),6-(8,8)]
   782  20.3100080643  20.3100080643  20.3100080643    6[1-(0),6-(1,6),6-(6,6)]
   783  21.2893054917  21.2893054917  21.2893054917    6[1-(0),6-(1,6),6-(6,6)]
   784  18.1664975631  18.1664975631  18.1664975631    6[6-(6,6),8-(29),8-(29)]
   785  22.4995898053  22.4995898053  22.4995898053    6[6-(6,6),8-(29),8-(29)]
   786  21.9332099421  21.9332099421  21.9332099421    6[6-(1,6),6-(1,6),6-(8,8)]
   787  22.7435271895  22.7435271895  22.7435271895    6[1-(0),6-(1,6),6-(6,6)]
   788  22.2490124821  22.2490124821  22.2490124821    6[1-(0),6-(1,6),6-(6,6)]
   789  20.9189305511  20.9189305511  20.9189305511    6[6-(1,6),6-(1,6),6-(6,6)]
   790  20.1179364196  20.1179364196  20.1179364196    6[1-(0),6-(1,6),6-(6,6)]
   791  20.6439162219  20.6439162219  20.6439162219    6[1-(0),6-(1,6),6-(6,6)]
   792  20.3094321122  20.3094321122  20.3094321122    6[6-(1,6),6-(1,6),6-(6,6)]
   793  19.2908969852  19.2908969852  19.2908969852    6[1-(0),6-(6,6),6-(6,6)]
   794  18.9366363518  18.9366363518  18.9366363518    6[1-(0),6-(6,6),6-(6,6)]
   795  19.6817047096  19.6817047096  19.6817047096    6[6-(1,6),6-(1,6),6-(6,6)]
   796   20.067066164   20.067066164   20.067066164    6[6-(1,6),6-(1,6),6-(6,6)]
   797  20.1836096029  20.1836096029  20.1836096029    6[1-(0),6-(1,6),6-(6,6)]
   798  20.6190818508  20.6190818508  20.6190818508    6[1-(0),6-(1,6),6-(6,6)]
   799    20.91548062    20.91548062    20.91548062    6[6-(1,6),6-(1,6),6-(8,8)]
   800  20.7701915592  20.7701915592  20.7701915592    6[1-(0),6-(1,6),6-(6,6)]
   801   20.345984509   20.345984509   20.345984509    6[1-(0),6-(1,6),6-(6,6)]
   802  21.3598884116  21.3598884116  21.3598884116    6[6-(6,6),8-(29),8-(29)]
   803 -9.78191906452 -9.78191906452 -9.78191906452    6[6-(6,6),8-(29),8-(29)]
   804 -9.15339982579 -9.15339982579 -9.15339982579    6[6-(1,6),6-(1,6),6-(8,8)]
   805 -9.53837262268 -9.53837262268 -9.53837262268    6[1-(0),6-(1,6),6-(6,6)]
   806 -8.93976379796 -8.93976379796 -8.93976379796    6[1-(0),6-(1,6),6-(6,6)]
   807 -7.91345212497 -7.91345212497 -7.91345212497    6[6-(1,6),6-(1,6),6-(6,6)]
   808 -7.59490600125 -7.59490600125 -7.59490600125    6[1-(0),6-(1,6),6-(6,6)]
   809 -8.14689967808 -8.14689967808 -8.14689967808    6[1-(0),6-(1,6),6-(6,6)]
   810 -7.28648661514 -7.28648661514 -7.28648661514    6[6-(1,6),6-(1,6),6-(6,6)]
   811 -6.86696120661 -6.86696120661 -6.86696120661    6[1-(0),6-(6,6),6-(6,6)]
   812 -6.30176004089 -6.30176004089 -6.30176004089    6[6-(1,6),6-(1,6),6-(6,6)]
   813 -6.22717181987 -6.22717181987 -6.22717181987    6[1-(0),6-(6,6),6-(6,6)]
   814 -6.62649723599 -6.62649723599 -6.62649723599    6[6-(1,1,6),6-(1,6),6-(1,6)]
   815 -7.13770309554 -7.13770309554 -7.13770309554    6[1-(0),6-(6,6),6-(6,6)]
   816  -5.8251314178  -5.8251314178  -5.8251314178    6[6-(1,6),6-(1,6),6-(6,6)]
   817 -6.27885669585 -6.27885669585 -6.27885669585    6[1-(0),6-(1,6),6-(6,6)]
   818 -5.77930841062 -5.77930841062 -5.77930841062    6[1-(0),6-(1,6),6-(6,6)]
   819 -4.74484719754 -4.74484719754 -4.74484719754    6[6-(1,6),6-(1,6),6-(8,8)]
   820 -4.29422960574 -4.29422960574 -4.29422960574    6[1-(0),6-(1,6),6-(6,6)]
   821 -4.81436638859 -4.81436638859 -4.81436638859    6[1-(0),6-(1,6),6-(6,6)]
   822 -4.18469976014 -4.18469976014 -4.18469976014    6[6-(6,6),8-(29),8-(29)]
   823 -21.6244587938 -21.6244587938 -21.6244587938    6[6-(6,6),8-(29),8-(29)]
   824  -21.039432813  -21.039432813  -21.039432813    6[6-(1,6),6-(1,6),6-(8,8)]
   825 -21.2880357693 -21.2880357693 -21.2880357693    6[1-(0),6-(1,6),6-(6,6)]
   826 -20.7655518856 -20.7655518856 -20.7655518856    6[1-(0),6-(1,6),6-(6,6)]
   827 -19.9800919713 -19.9800919713 -19.9800919713    6[6-(1,6),6-(1,6),6-(6,6)]
   828 -19.6957506802 -19.6957506802 -19.6957506802    6[1-(0),6-(1,6),6-(6,6)]
   829 -20.2442612078 -20.2442612078 -20.2442612078    6[1-(0),6-(1,6),6-(6,6)]
   830 -19.3154321014 -19.3154321014 -19.3154321014    6[6-(1,6),6-(1,6),6-(6,6)]
   831 -18.0684820344 -18.0684820344 -18.0684820344    6[1-(0),6-(6,6),6-(6,6)]
   832 -14.6228504962 -14.6228504962 -14.6228504962    6[1-(0),6-(6,6),6-(6,6)]
   833 -13.7791142548 -13.7791142548 -13.7791142548    6[6-(1,6),6-(1,6),6-(6,6)]
   834 -13.3432696157 -13.3432696157 -13.3432696157    6[6-(1,6),6-(1,6),6-(6,6)]
   835 -12.1033080031 -12.1033080031 -12.1033080031    6[1-(0),6-(1,6),6-(6,6)]
   836 -11.6717357852 -11.6717357852 -11.6717357852    6[1-(0),6-(1,6),6-(6,6)]
   837 -12.4746874144 -12.4746874144 -12.4746874144    6[6-(1,6),6-(1,6),6-(8,8)]
   838 -13.6843495619 -13.6843495619 -13.6843495619    6[1-(0),6-(1,6),6-(6,6)]
   839 -14.0735793896 -14.0735793896 -14.0735793896    6[1-(0),6-(1,6),6-(6,6)]
   840 -11.9137587016 -11.9137587016 -11.9137587016    6[6-(6,6),8-(29),8-(29)]
   841  -11.860150295  -11.860150295  -11.860150295    6[6-(6,6),8-(29),8-(29)]
   842 -12.4933310631 -12.4933310631 -12.4933310631    6[6-(1,6),6-(1,6),6-(8,8)]
   843 -13.8774086683 -13.8774086683 -13.8774086683    6[1-(0),6-(1,6),6-(6,6)]
   844 -14.4099791601 -14.4099791601 -14.4099791601    6[1-(0),6-(1,6),6-(6,6)]
   845 -13.5934328823 -13.5934328823 -13.5934328823    6[6-(1,6),6-(1,6),6-(6,6)]
   846 -12.2610206817 -12.2610206817 -12.2610206817    6[1-(0),6-(1,6),6-(6,6)]
   847 -11.6997039461 -11.6997039461 -11.6997039461    6[1-(0),6-(1,6),6-(6,6)]
   848 -14.2141830196 -14.2141830196 -14.2141830196    6[6-(1,6),6-(1,6),6-(6,6)]
   849 -15.2925379148 -15.2925379148 -15.2925379148    6[1-(0),6-(6,6),6-(6,6)]
   850 -15.8624006099 -15.8624006099 -15.8624006099    6[6-(1,6),6-(1,6),6-(6,6)]
   851  -15.328659246  -15.328659246  -15.328659246    6[1-(0),6-(6,6),6-(6,6)]
   852 -14.2262198141 -14.2262198141 -14.2262198141    6[6-(1,1,6),6-(1,6),6-(1,6)]
   853 -13.6932601507 -13.6932601507 -13.6932601507    6[1-(0),6-(6,6),6-(6,6)]
   854 -16.9473588179 -16.9473588179 -16.9473588179    6[6-(1,6),6-(1,6),6-(6,6)]
   855 -17.7786618074 -17.7786618074 -17.7786618074    6[1-(0),6-(1,6),6-(6,6)]
   856 -18.7824321879 -18.7824321879 -18.7824321879    6[1-(0),6-(1,6),6-(6,6)]
   857 -18.9537335429 -18.9537335429 -18.9537335429    6[6-(1,6),6-(1,6),6-(8,8)]
   858 -18.1255382397 -18.1255382397 -18.1255382397    6[1-(0),6-(1,6),6-(6,6)]
   859 -17.1516792633 -17.1516792633 -17.1516792633    6[1-(0),6-(1,6),6-(6,6)]
   860 -19.9862492915 -19.9862492915 -19.9862492915    6[6-(6,6),8-(29),8-(29)]
   861 -14.4388286441 -14.4388286441 -14.4388286441    6[6-(6,6),8-(29),8-(29)]
   862 -13.3589117123 -13.3589117123 -13.3589117123    6[6-(1,6),6-(1,6),6-(8,8)]
   863 -12.1453721731 -12.1453721731 -12.1453721731    6[1-(0),6-(1,6),6-(6,6)]
   864 -11.1171206142 -11.1171206142 -11.1171206142    6[1-(0),6-(1,6),6-(6,6)]
   865 -11.2849278848 -11.2849278848 -11.2849278848    6[6-(1,6),6-(1,6),6-(6,6)]
   866 -12.4697212691 -12.4697212691 -12.4697212691    6[1-(0),6-(1,6),6-(6,6)]
   867 -13.4960307525 -13.4960307525 -13.4960307525    6[1-(0),6-(1,6),6-(6,6)]
   868 -10.1952988624 -10.1952988624 -10.1952988624    6[6-(1,6),6-(1,6),6-(6,6)]
   869 -10.0554439369 -10.0554439369 -10.0554439369    6[1-(0),6-(6,6),6-(6,6)]
   870  -8.5194544041  -8.5194544041  -8.5194544041    6[1-(0),6-(6,6),6-(6,6)]
   871 -7.74641686998 -7.74641686998 -7.74641686998    6[6-(1,6),6-(1,6),6-(6,6)]
   872  -8.3337612142  -8.3337612142  -8.3337612142    6[6-(1,6),6-(1,6),6-(6,6)]
   873 -7.73086487601 -7.73086487601 -7.73086487601    6[1-(0),6-(1,6),6-(6,6)]
   874 -8.24323693661 -8.24323693661 -8.24323693661    6[1-(0),6-(1,6),6-(6,6)]
   875 -9.43697372797 -9.43697372797 -9.43697372797    6[6-(1,6),6-(1,6),6-(8,8)]
   876 -10.0678387665 -10.0678387665 -10.0678387665    6[1-(0),6-(1,6),6-(6,6)]
   877 -9.49292468496 -9.49292468496 -9.49292468496    6[1-(0),6-(1,6),6-(6,6)]
   878 -9.93574871556 -9.93574871556 -9.93574871556    6[6-(6,6),8-(29),8-(29)]
   879  24.2609127144  24.2609127144  24.2609127144    6[6-(6,6),8-(29),8-(29)]
   880  25.7681302424  25.7681302424  25.7681302424    6[6-(1,6),6-(1,6),6-(8,8)]
   881  26.4265631065  26.4265631065  26.4265631065    6[1-(0),6-(1,6),6-(6,6)]
   882   27.764024339   27.764024339   27.764024339    6[1-(0),6-(1,6),6-(6,6)]
   883  28.5355057389  28.5355057389  28.5355057389    6[6-(1,6),6-(1,6),6-(6,6)]
   884  27.8860075933  27.8860075933  27.8860075933    6[1-(0),6-(1,6),6-(6,6)]
   885  26.5400000777  26.5400000777  26.5400000777    6[1-(0),6-(1,6),6-(6,6)]
   886  30.0388387733  30.0388387733  30.0388387733    6[6-(1,6),6-(1,6),6-(6,6)]
   887  30.5570332205  30.5570332205  30.5570332205    6[1-(0),6-(6,6),6-(6,6)]
   888  31.9411097151  31.9411097151  31.9411097151    6[6-(1,6),6-(1,6),6-(6,6)]
   889  32.6900658541  32.6900658541  32.6900658541    6[1-(0),6-(6,6),6-(6,6)]
   890  32.2651020263  32.2651020263  32.2651020263    6[6-(1,1,6),6-(1,6),6-(1,6)]
   891  30.9435669751  30.9435669751  30.9435669751    6[1-(0),6-(6,6),6-(6,6)]
   892  32.4293921617  32.4293921617  32.4293921617    6[6-(1,6),6-(1,6),6-(6,6)]
   893    31.75035963    31.75035963    31.75035963    6[1-(0),6-(1,6),6-(6,6)]
   894  32.2638925034  32.2638925034  32.2638925034    6[1-(0),6-(1,6),6-(6,6)]
   895   33.504237931   33.504237931   33.504237931    6[6-(1,6),6-(1,6),6-(8,8)]
   896  34.1413166983  34.1413166983  34.1413166983    6[1-(0),6-(1,6),6-(6,6)]
   897  33.6266183664  33.6266183664  33.6266183664    6[1-(0),6-(1,6),6-(6,6)]
   898  33.9680470944  33.9680470944  33.9680470944    6[6-(6,6),8-(29),8-(29)]
   899  15.3139596556  15.3139596556  15.3139596556    6[6-(6,6),8-(29),8-(29)]
   900  14.2526888414  14.2526888414  14.2526888414    6[6-(1,6),6-(1,6),6-(8,8)]
   901  13.6008635932  13.6008635932  13.6008635932    6[1-(0),6-(1,6),6-(6,6)]
   902  12.6005812106  12.6005812106  12.6005812106    6[1-(0),6-(1,6),6-(6,6)]
   903  12.2237664646  12.2237664646  12.2237664646    6[6-(1,6),6-(1,6),6-(6,6)]
   904  12.8919070086  12.8919070086  12.8919070086    6[1-(0),6-(1,6),6-(6,6)]
   905  13.8956857666  13.8956857666  13.8956857666    6[1-(0),6-(1,6),6-(6,6)]
   906  11.1892988732  11.1892988732  11.1892988732    6[6-(1,6),6-(1,6),6-(6,6)]
   907  11.2778588877  11.2778588877  11.2778588877    6[1-(0),6-(6,6),6-(6,6)]
   908  12.8332402596  12.8332402596  12.8332402596    6[1-(0),6-(6,6),6-(6,6)]
   909  13.6490073247  13.6490073247  13.6490073247    6[6-(1,6),6-(1,6),6-(6,6)]
   910  15.0575577625  15.0575577625  15.0575577625    6[6-(1,6),6-(1,6),6-(6,6)]
   911  15.8111664758  15.8111664758  15.8111664758    6[1-(0),6-(1,6),6-(6,6)]
   912  17.1905830022  17.1905830022  17.1905830022    6[1-(0),6-(1,6),6-(6,6)]
   913  17.8777669336  17.8777669336  17.8777669336    6[6-(1,6),6-(1,6),6-(8,8)]
   914  17.1536807638  17.1536807638  17.1536807638    6[1-(0),6-(1,6),6-(6,6)]
   915  15.7653298044  15.7653298044  15.7653298044    6[1-(0),6-(1,6),6-(6,6)]
   916  19.3818784255  19.3818784255  19.3818784255    6[6-(6,6),8-(29),8-(29)]
   917  29.2052755045  29.2052755045  29.2052755045    6[6-(6,6),8-(29),8-(29)]
   918  28.5767562658  28.5767562658  28.5767562658    6[6-(1,6),6-(1,6),6-(8,8)]
   919  28.9617290627  28.9617290627  28.9617290627    6[1-(0),6-(1,6),6-(6,6)]
   920   28.363120238   28.363120238   28.363120238    6[1-(0),6-(1,6),6-(6,6)]
   921   27.336808565   27.336808565   27.336808565    6[6-(1,6),6-(1,6),6-(6,6)]
   922  27.0182624413  27.0182624413  27.0182624413    6[1-(0),6-(1,6),6-(6,6)]
   923  27.5702561181  27.5702561181  27.5702561181    6[1-(0),6-(1,6),6-(6,6)]
   924  26.7098430551  26.7098430551  26.7098430551    6[6-(1,6),6-(1,6),6-(6,6)]
   925  26.2903176466  26.2903176466  26.2903176466    6[1-(0),6-(6,6),6-(6,6)]
   926  25.7251164809  25.7251164809  25.7251164809    6[6-(1,6),6-(1,6),6-(6,6)]
   927  25.6505282599  25.6505282599  25.6505282599    6[1-(0),6-(6,6),6-(6,6)]
   928   26.049853676   26.049853676   26.049853676    6[6-(1,1,6),6-(1,6),6-(1,6)]
   929  26.5610595355  26.5610595355  26.5610595355    6[1-(0),6-(6,6),6-(6,6)]
   930  25.2484878578  25.2484878578  25.2484878578    6[6-(1,6),6-(1,6),6-(6,6)]
   931  25.7022131359  25.7022131359  25.7022131359    6[1-(0),6-(1,6),6-(6,6)]
   932  25.2026648506  25.2026648506  25.2026648506    6[1-(0),6-(1,6),6-(6,6)]
   933  24.1682036375  24.1682036375  24.1682036375    6[6-(1,6),6-(1,6),6-(8,8)]
   934  23.7175860457  23.7175860457  23.7175860457    6[1-(0),6-(1,6),6-(6,6)]
   935  24.2377228286  24.2377228286  24.2377228286    6[1-(0),6-(1,6),6-(6,6)]
   936  23.6080562001  23.6080562001  23.6080562001    6[6-(6,6),8-(29),8-(29)]
   937  41.0478152338  41.0478152338  41.0478152338    6[6-(6,6),8-(29),8-(29)]
   938   40.462789253   40.462789253   40.462789253    6[6-(1,6),6-(1,6),6-(8,8)]
   939  40.7113922093  40.7113922093  40.7113922093    6[1-(0),6-(1,6),6-(6,6)]
   940  40.1889083256  40.1889083256  40.1889083256    6[1-(0),6-(1,6),6-(6,6)]
   941  39.4034484113  39.4034484113  39.4034484113    6[6-(1,6),6-(1,6),6-(6,6)]
   942  39.1191071202  39.1191071202  39.1191071202    6[1-(0),6-(1,6),6-(6,6)]
   943  39.6676176478  39.6676176478  39.6676176478    6[1-(0),6-(1,6),6-(6,6)]
   944  38.7387885414  38.7387885414  38.7387885414    6[6-(1,6),6-(1,6),6-(6,6)]
   945  37.4918384744  37.4918384744  37.4918384744    6[1-(0),6-(6,6),6-(6,6)]
   946  34.0462069362  34.0462069362  34.0462069362    6[1-(0),6-(6,6),6-(6,6)]
   947  33.2024706948  33.2024706948  33.2024706948    6[6-(1,6),6-(1,6),6-(6,6)]
   948  32.7666260557  32.7666260557  32.7666260557    6[6-(1,6),6-(1,6),6-(6,6)]
   949  31.5266644431  31.5266644431  31.5266644431    6[1-(0),6-(1,6),6-(6,6)]
   950  31.0950922252  31.0950922252  31.0950922252    6[1-(0),6-(1,6),6-(6,6)]
   951  31.8980438544  31.8980438544  31.8980438544    6[6-(1,6),6-(1,6),6-(8,8)]
   952  33.1077060019  33.1077060019  33.1077060019    6[1-(0),6-(1,6),6-(6,6)]
   953  33.4969358296  33.4969358296  33.4969358296    6[1-(0),6-(1,6),6-(6,6)]
   954  31.3371151416  31.3371151416  31.3371151416    6[6-(6,6),8-(29),8-(29)]
   955  -2.7593250439  -2.7593250439  -2.7593250439    6[6-(6,6),8-(29),8-(29)]
   956 -3.00484256513 -3.00484256513 -3.00484256513    6[6-(1,6),6-(1,6),6-(8,8)]
   957 -2.66417062087 -2.66417062087 -2.66417062087    6[1-(0),6-(1,6),6-(6,6)]
   958 -2.87045253687 -2.87045253687 -2.87045253687    6[1-(0),6-(1,6),6-(6,6)]
   959 -3.43216854151 -3.43216854151 -3.43216854151    6[6-(1,6),6-(1,6),6-(6,6)]
   960  -3.7965364729  -3.7965364729  -3.7965364729    6[1-(0),6-(1,6),6-(6,6)]
   961 -3.56383936969 -3.56383936969 -3.56383936969    6[1-(0),6-(1,6),6-(6,6)]
   962 -3.68778592884 -3.68778592884 -3.68778592884    6[6-(1,6),6-(1,6),6-(6,6)]
   963 -2.70810007238 -2.70810007238 -2.70810007238    6[1-(0),6-(6,6),6-(6,6)]
   964 -2.95711270615 -2.95711270615 -2.95711270615    6[6-(1,6),6-(1,6),6-(6,6)]
   965 -4.16522198795 -4.16522198795 -4.16522198795    6[1-(0),6-(6,6),6-(6,6)]
   966 -5.24202300823 -5.24202300823 -5.24202300823    6[6-(1,1,6),6-(1,6),6-(1,6)]
   967 -4.96465347991 -4.96465347991 -4.96465347991    6[1-(0),6-(6,6),6-(6,6)]
   968  -1.8838083216  -1.8838083216  -1.8838083216    6[6-(1,6),6-(1,6),6-(6,6)]
   969-0.827198078459-0.827198078459-0.827198078459    6[1-(0),6-(1,6),6-(6,6)]
   970 0.162587713915 0.162587713915 0.162587713915    6[1-(0),6-(1,6),6-(6,6)]
   971 0.128004854376 0.128004854376 0.128004854376    6[6-(1,6),6-(1,6),6-(8,8)]
   972-0.886651624282-0.886651624282-0.886651624282    6[1-(0),6-(1,6),6-(6,6)]
   973  -1.8659490517  -1.8659490517  -1.8659490517    6[1-(0),6-(1,6),6-(6,6)]
   974  1.25685887692  1.25685887692  1.25685887692    6[6-(6,6),8-(29),8-(29)]
   975 -3.07623336532 -3.07623336532 -3.07623336532    6[6-(6,6),8-(29),8-(29)]
   976 -2.50985350209 -2.50985350209 -2.50985350209    6[6-(1,6),6-(1,6),6-(8,8)]
   977 -3.32017074946 -3.32017074946 -3.32017074946    6[1-(0),6-(1,6),6-(6,6)]
   978 -2.82565604208 -2.82565604208 -2.82565604208    6[1-(0),6-(1,6),6-(6,6)]
   979 -1.49557411111 -1.49557411111 -1.49557411111    6[6-(1,6),6-(1,6),6-(6,6)]
   980-0.694579979629-0.694579979629-0.694579979629    6[1-(0),6-(1,6),6-(6,6)]
   981 -1.22055978189 -1.22055978189 -1.22055978189    6[1-(0),6-(1,6),6-(6,6)]
   982-0.886075672243-0.886075672243-0.886075672243    6[6-(1,6),6-(1,6),6-(6,6)]
   983  0.13245945478  0.13245945478  0.13245945478    6[1-(0),6-(6,6),6-(6,6)]
   984 0.486720088204 0.486720088204 0.486720088204    6[1-(0),6-(6,6),6-(6,6)]
   985-0.258348269596-0.258348269596-0.258348269596    6[6-(1,6),6-(1,6),6-(6,6)]
   986-0.643709724011-0.643709724011-0.643709724011    6[6-(1,6),6-(1,6),6-(6,6)]
   987-0.760253162883-0.760253162883-0.760253162883    6[1-(0),6-(1,6),6-(6,6)]
   988 -1.19572541085 -1.19572541085 -1.19572541085    6[1-(0),6-(1,6),6-(6,6)]
   989 -1.49212418001 -1.49212418001 -1.49212418001    6[6-(1,6),6-(1,6),6-(8,8)]
   990 -1.34683511925 -1.34683511925 -1.34683511925    6[1-(0),6-(1,6),6-(6,6)]
   991-0.922628068954-0.922628068954-0.922628068954    6[1-(0),6-(1,6),6-(6,6)]
   992 -1.93653197161 -1.93653197161 -1.93653197161    6[6-(6,6),8-(29),8-(29)]
   993  9.78241731704  9.78241731704  9.78241731704    6[6-(6,6),8-(29),8-(29)]
   994  9.15388059344  9.15388059344  9.15388059344    6[6-(1,6),6-(1,6),6-(8,8)]
   995  9.53883670511  9.53883670511  9.53883670511    6[1-(0),6-(1,6),6-(6,6)]
   996  8.94021260413  8.94021260413  8.94021260413    6[1-(0),6-(1,6),6-(6,6)]
   997  7.91390129924  7.91390129924  7.91390129924    6[6-(1,6),6-(1,6),6-(6,6)]
   998   7.5953713657   7.5953713657   7.5953713657    6[1-(0),6-(1,6),6-(6,6)]
   999  8.14738062343  8.14738062343  8.14738062343    6[1-(0),6-(1,6),6-(6,6)]
  1000   7.2869184378   7.2869184378   7.2869184378    6[6-(1,6),6-(1,6),6-(6,6)]
  1001  6.86737998701  6.86737998701  6.86737998701    6[1-(0),6-(6,6),6-(6,6)]
  1002  6.30216285959  6.30216285959  6.30216285959    6[6-(1,6),6-(1,6),6-(6,6)]
  1003  6.22757288056  6.22757288056  6.22757288056    6[1-(0),6-(6,6),6-(6,6)]
  1004   6.6269107741   6.6269107741   6.6269107741    6[6-(1,1,6),6-(1,6),6-(1,6)]
  1005  7.13813178298  7.13813178298  7.13813178298    6[1-(0),6-(6,6),6-(6,6)]
  1006  5.82552138463  5.82552138463  5.82552138463    6[6-(1,6),6-(1,6),6-(6,6)]
  1007  6.27924541876  6.27924541876  6.27924541876    6[1-(0),6-(1,6),6-(6,6)]
  1008  5.77968473861  5.77968473861  5.77968473861    6[1-(0),6-(1,6),6-(6,6)]
  1009  4.74521199376  4.74521199376  4.74521199376    6[6-(1,6),6-(1,6),6-(8,8)]
  1010  4.29459596323  4.29459596323  4.29459596323    6[1-(0),6-(1,6),6-(6,6)]
  1011  4.81474490617  4.81474490617  4.81474490617    6[1-(0),6-(1,6),6-(6,6)]
  1012  4.18505233281  4.18505233281  4.18505233281    6[6-(6,6),8-(29),8-(29)]
  1013  21.6250090694  21.6250090694  21.6250090694    6[6-(6,6),8-(29),8-(29)]
  1014  21.0400005799  21.0400005799  21.0400005799    6[6-(1,6),6-(1,6),6-(8,8)]
  1015  21.2886187744  21.2886187744  21.2886187744    6[1-(0),6-(1,6),6-(6,6)]
  1016  20.7661514616  20.7661514616  20.7661514616    6[1-(0),6-(1,6),6-(6,6)]
  1017  19.9806932545  19.9806932545  19.9806932545    6[6-(1,6),6-(1,6),6-(6,6)]
  1018  19.6963368267  19.6963368267  19.6963368267    6[1-(0),6-(1,6),6-(6,6)]
  1019  20.2448307707  20.2448307707  20.2448307707    6[1-(0),6-(1,6),6-(6,6)]
  1020  19.3160507362  19.3160507362  19.3160507362    6[6-(1),6-(1,6),6-(6,6)]
  1021  18.0691010881  18.0691010881  18.0691010881    6[1-(0),6-(6,6)]
  1022  14.6234693913  14.6234693913  14.6234693913    6[1-(0),6-(6,6),6-(6,6)]
  1023  13.7797328008  13.7797328008  13.7797328008    6[6-(1,6),6-(1,6),6-(6,6)]
  1024  13.3438718573  13.3438718573  13.3438718573    6[6-(1,6),6-(1,6),6-(6,6)]
  1025  12.1039090134  12.1039090134  12.1039090134    6[1-(0),6-(1,6),6-(6,6)]
  1026  11.6723213416  11.6723213416  11.6723213416    6[1-(0),6-(1,6),6-(6,6)]
  1027  12.4752576056  12.4752576056  12.4752576056    6[6-(1,6),6-(1,6),6-(8,8)]
  1028  13.6849205147  13.6849205147  13.6849205147    6[1-(0),6-(1,6),6-(6,6)]
  1029  14.0741663802  14.0741663802  14.0741663802    6[1-(0),6-(1,6),6-(6,6)]
  1030  11.9143125313  11.9143125313  11.9143125313    6[6-(6,6),8-(29),8-(29)]
  1031  16.6635331436  16.6635331436  16.6635331436    6[6-(6,6),8-(29),8-(29)]
  1032  16.4180331072  16.4180331072  16.4180331072    6[6-(1,6),6-(1,6),6-(8,8)]
  1033  16.7587217367  16.7587217367  16.7587217367    6[1-(0),6-(1,6),6-(6,6)]
  1034   16.552455097   16.552455097   16.552455097    6[1-(0),6-(1,6),6-(6,6)]
  1035  15.9907387242  15.9907387242  15.9907387242    6[6-(1,6),6-(1,6),6-(6,6)]
  1036  15.6263546027  15.6263546027  15.6263546027    6[1-(0),6-(1,6),6-(6,6)]
  1037   15.859036125   15.859036125   15.859036125    6[1-(0),6-(1,6),6-(6,6)]
  1038  15.7351386885  15.7351386885  15.7351386885    6[6-(1,6),6-(1,6),6-(6,6)]
  1039  16.7148375872  16.7148375872  16.7148375872    6[1-(0),6-(6,6),6-(6,6)]
  1040  16.4658409151  16.4658409151  16.4658409151    6[6-(1,6),6-(1,6),6-(6,6)]
  1041  15.2577333914  15.2577333914  15.2577333914    6[1-(0),6-(6,6),6-(6,6)]
  1042  14.1809198937  14.1809198937  14.1809198937    6[6-(1,1,6),6-(1,6),6-(1,6)]
  1043  14.4582742726  14.4582742726  14.4582742726    6[1-(0),6-(6,6),6-(6,6)]
  1044  17.5391581516  17.5391581516  17.5391581516    6[6-(1,6),6-(1,6),6-(6,6)]
  1045  18.5957696386  18.5957696386  18.5957696386    6[1-(0),6-(1,6),6-(6,6)]
  1046  19.5855678259  19.5855678259  19.5855678259    6[1-(0),6-(1,6),6-(6,6)]
  1047  19.5509964982  19.5509964982  19.5509964982    6[6-(1,6),6-(1,6),6-(8,8)]
  1048  18.5363384582  18.5363384582  18.5363384582    6[1-(0),6-(1,6),6-(6,6)]
  1049  17.5570288707  17.5570288707  17.5570288707    6[1-(0),6-(1,6),6-(6,6)]
  1050  20.6798627442  20.6798627442  20.6798627442    6[6-(6,6),8-(29),8-(29)]
  1051  16.3465727991  16.3465727991  16.3465727991    6[6-(6,6),8-(29),8-(29)]
  1052  16.9129351711  16.9129351711  16.9129351711    6[6-(1,6),6-(1,6),6-(8,8)]
  1053  16.1026026855  16.1026026855  16.1026026855    6[1-(0),6-(1,6),6-(6,6)]
  1054  16.5971008219  16.5971008219  16.5971008219    6[1-(0),6-(1,6),6-(6,6)]
  1055  17.9271810457  17.9271810457  17.9271810457    6[6-(1,6),6-(1,6),6-(6,6)]
  1056  18.7281903138  18.7281903138  18.7281903138    6[1-(0),6-(1,6),6-(6,6)]
  1057  18.2022270952  18.2022270952  18.2022270952    6[1-(0),6-(1,6),6-(6,6)]
  1058  18.5366621329  18.5366621329  18.5366621329    6[6-(1),6-(1,6),6-(6,6)]
  1059  19.5551968411  19.5551968411  19.5551968411    6[1-(0),6-(6,6)]
  1060  19.9094576332  19.9094576332  19.9094576332    6[1-(0),6-(6,6),6-(6,6)]
  1061  19.1643896244  19.1643896244  19.1643896244    6[6-(1,6),6-(1,6),6-(6,6)]
  1062  18.7790444744  18.7790444744  18.7790444744    6[6-(1,6),6-(1,6),6-(6,6)]
  1063  18.6625022668  18.6625022668  18.6625022668    6[1-(0),6-(1,6),6-(6,6)]
  1064  18.2270454728  18.2270454728  18.2270454728    6[1-(0),6-(1,6),6-(6,6)]
  1065  17.9306620688  17.9306620688  17.9306620688    6[6-(1,6),6-(1,6),6-(8,8)]
  1066  18.0759503679  18.0759503679  18.0759503679    6[1-(0),6-(1,6),6-(6,6)]
  1067  18.5001413804  18.5001413804  18.5001413804    6[1-(0),6-(1,6),6-(6,6)]
  1068  17.4862706387  17.4862706387  17.4862706387    6[6-(6,6),8-(29),8-(29)]
  1069  7.56267393819  7.56267393819  7.56267393819    6[6-(6,6),8-(29),8-(29)]
  1070  6.92949004121  6.92949004121  6.92949004121    6[6-(1,6),6-(1,6),6-(8,8)]
  1071  5.54541279771  5.54541279771  5.54541279771    6[1-(0),6-(1,6),6-(6,6)]
  1072  5.01283910093  5.01283910093  5.01283910093    6[1-(0),6-(1,6),6-(6,6)]
  1073  5.82938158343  5.82938158343  5.82938158343    6[6-(1,6),6-(1,6),6-(6,6)]
  1074  7.16179415851  7.16179415851  7.16179415851    6[1-(0),6-(1,6),6-(6,6)]
  1075  7.72311350257  7.72311350257  7.72311350257    6[1-(0),6-(1,6),6-(6,6)]
  1076  5.20862841244  5.20862841244  5.20862841244    6[6-(1,6),6-(1,6),6-(6,6)]
  1077  4.13026208707  4.13026208707  4.13026208707    6[1-(0),6-(6,6),6-(6,6)]
  1078   3.5603968089   3.5603968089   3.5603968089    6[6-(1,6),6-(1,6),6-(6,6)]
  1079  4.09414743249  4.09414743249  4.09414743249    6[1-(0),6-(6,6),6-(6,6)]
  1080  5.19659892294  5.19659892294  5.19659892294    6[6-(1,1,6),6-(1,6),6-(1,6)]
  1081  5.72956049661  5.72956049661  5.72956049661    6[1-(0),6-(6,6),6-(6,6)]
  1082  2.47542593942  2.47542593942  2.47542593942    6[6-(1,6),6-(1,6),6-(6,6)]
  1083  1.64411802499  1.64411802499  1.64411802499    6[1-(0),6-(1,6),6-(6,6)]
  1084 0.640335478028 0.640335478028 0.640335478028    6[1-(0),6-(1,6),6-(6,6)]
  1085 0.469025954927 0.469025954927 0.469025954927    6[6-(1,6),6-(1,6),6-(8,8)]
  1086  1.29722586576  1.29722586576  1.29722586576    6[1-(0),6-(1,6),6-(6,6)]
  1087  2.27109709116  2.27109709116  2.27109709116    6[1-(0),6-(1,6),6-(6,6)]
  1088-0.563503591139-0.563503591139-0.563503591139    6[6-(6,6),8-(0),8-(29)]
  1089  4.98409491972  4.98409491972  4.98409491972    6[6-(6,6),8-(29),8-(29)]
  1090  6.06400244579  6.06400244579  6.06400244579    6[6-(1,6),6-(1,6),6-(8,8)]
  1091   7.2775506355   7.2775506355   7.2775506355    6[1-(0),6-(1,6),6-(6,6)]
  1092  8.30579388665  8.30579388665  8.30579388665    6[1-(0),6-(1,6),6-(6,6)]
  1093  8.13796933422  8.13796933422  8.13796933422    6[6-(1,6),6-(1,6),6-(6,6)]
  1094  6.95316708373  6.95316708373  6.95316708373    6[1-(0),6-(1,6),6-(6,6)]
  1095  5.92686637767  5.92686637767  5.92686637767    6[1-(0),6-(1,6),6-(6,6)]
  1096  9.22758794828  9.22758794828  9.22758794828    6[6-(1,6),6-(1,6),6-(6,6)]
  1097  9.36742436709  9.36742436709  9.36742436709    6[1-(0),6-(6,6),6-(6,6)]
  1098  10.9033828586  10.9033828586  10.9033828586    6[1-(0),6-(6,6),6-(6,6)]
  1099  11.6764195867  11.6764195867  11.6764195867    6[6-(1,6),6-(1,6),6-(6,6)]
  1100    11.08907483    11.08907483    11.08907483    6[6-(1,6),6-(1,6),6-(6,6)]
  1101   11.691961991   11.691961991   11.691961991    6[1-(0),6-(1,6),6-(6,6)]
  1102  11.1795899621  11.1795899621  11.1795899621    6[1-(0),6-(1,6),6-(6,6)]
  1103   9.9858621512   9.9858621512   9.9858621512    6[6-(1,6),6-(1,6),6-(8,8)]
  1104  9.35500580753  9.35500580753  9.35500580753    6[1-(0),6-(1,6),6-(6,6)]
  1105  9.92991960346  9.92991960346  9.92991960346    6[1-(0),6-(1,6),6-(6,6)]
  1106  9.48708621163  9.48708621163  9.48708621163    6[6-(6,6),8-(29),8-(29)]
  1107   4.8380884812   4.8380884812   4.8380884812    6[6-(6,6),8-(29),8-(29)]
  1108  6.34530913813  6.34530913813  6.34530913813    6[6-(1,6),6-(1,6),6-(8,8)]
  1109  7.00374164048  7.00374164048  7.00374164048    6[1-(0),6-(1,6),6-(6,6)]
  1110  8.34120607797  8.34120607797  8.34120607797    6[1-(0),6-(1,6),6-(6,6)]
  1111  9.11269127311  9.11269127311  9.11269127311    6[6-(1,6),6-(1,6),6-(6,6)]
  1112  8.46319275313  8.46319275313  8.46319275313    6[1-(0),6-(1,6),6-(6,6)]
  1113  7.11718262904  7.11718262904  7.11718262904    6[1-(0),6-(1,6),6-(6,6)]
  1114  10.6160273413  10.6160273413  10.6160273413    6[6-(1,6),6-(1,6),6-(6,6)]
  1115  11.1342332187  11.1342332187  11.1342332187    6[1-(0),6-(6,6),6-(6,6)]
  1116  12.5183122964  12.5183122964  12.5183122964    6[6-(1,6),6-(1,6),6-(6,6)]
  1117  13.2672591756  13.2672591756  13.2672591756    6[1-(0),6-(6,6),6-(6,6)]
  1118  12.8422832893  12.8422832893  12.8422832893    6[6-(1,1,6),6-(1,6),6-(1,6)]
  1119  11.5207463278  11.5207463278  11.5207463278    6[1-(0),6-(6,6),6-(6,6)]
  1120  13.0066074044  13.0066074044  13.0066074044    6[6-(1,6),6-(1,6),6-(6,6)]
  1121  12.3275797976  12.3275797976  12.3275797976    6[1-(0),6-(1,6),6-(6,6)]
  1122  12.8411248374  12.8411248374  12.8411248374    6[1-(0),6-(1,6),6-(6,6)]
  1123  14.0814784332  14.0814784332  14.0814784332    6[6-(1,6),6-(1,6),6-(8,8)]
  1124  14.7185525928  14.7185525928  14.7185525928    6[1-(0),6-(1,6),6-(6,6)]
  1125  14.2038420119  14.2038420119  14.2038420119    6[1-(0),6-(1,6),6-(6,6)]
  1126  14.5453013941  14.5453013941  14.5453013941    6[6-(6,6),8-(29),8-(29)]
  1127 -4.10896390821 -4.10896390821 -4.10896390821    6[6-(6,6),8-(29),8-(29)]
  1128 -5.17022531673 -5.17022531673 -5.17022531673    6[6-(1,6),6-(1,6),6-(8,8)]
  1129 -5.82205921538 -5.82205921538 -5.82205921538    6[1-(0),6-(1,6),6-(6,6)]
  1130 -6.82233329021 -6.82233329021 -6.82233329021    6[1-(0),6-(1,6),6-(6,6)]
  1131 -7.19913075443 -7.19913075443 -7.19913075443    6[6-(1,6),6-(1,6),6-(6,6)]
  1132 -6.53098134427 -6.53098134427 -6.53098134427    6[1-(0),6-(1,6),6-(6,6)]
  1133 -5.52721136357 -5.52721136357 -5.52721136357    6[1-(0),6-(1,6),6-(6,6)]
  1134 -8.23358793741 -8.23358793741 -8.23358793741    6[6-(1,6),6-(1,6),6-(6,6)]
  1135 -8.14500941629 -8.14500941629 -8.14500941629    6[1-(0),6-(6,6),6-(6,6)]
  1136 -6.58959700308 -6.58959700308 -6.58959700308    6[1-(0),6-(6,6),6-(6,6)]
  1137 -5.77382913199 -5.77382913199 -5.77382913199    6[6-(1,6),6-(1,6),6-(6,6)]
  1138 -4.36527828167 -4.36527828167 -4.36527828167    6[6-(1,6),6-(1,6),6-(6,6)]
  1139 -3.61166039123 -3.61166039123 -3.61166039123    6[1-(0),6-(1,6),6-(6,6)]
  1140 -2.23224389649 -2.23224389649 -2.23224389649    6[1-(0),6-(1,6),6-(6,6)]
  1141 -1.54506894556 -1.54506894556 -1.54506894556    6[6-(1,6),6-(1,6),6-(8,8)]
  1142 -2.26916381021 -2.26916381021 -2.26916381021    6[1-(0),6-(1,6),6-(6,6)]
  1143 -3.65751448406 -3.65751448406 -3.65751448406    6[1-(0),6-(1,6),6-(6,6)]
  1144-0.0409565016544-0.0409565016544-0.0409565016544    6[6-(6,6),8-(29),8-(29)]
  1145 -14.5847738316 -14.5847738316 -14.5847738316    6[6-(6,6),8-(29),8-(29)]
  1146 -13.0775531366 -13.0775531366 -13.0775531366    6[6-(1,6),6-(1,6),6-(8,8)]
  1147  -12.419106183  -12.419106183  -12.419106183    6[1-(0),6-(1,6),6-(6,6)]
  1148  -11.081642285  -11.081642285  -11.081642285    6[1-(0),6-(1,6),6-(6,6)]
  1149  -10.310172144  -10.310172144  -10.310172144    6[6-(1,6),6-(1,6),6-(6,6)]
  1150 -10.9596841505 -10.9596841505 -10.9596841505    6[1-(0),6-(1,6),6-(6,6)]
  1151 -12.3056943507 -12.3056943507 -12.3056943507    6[1-(0),6-(1,6),6-(6,6)]
  1152 -8.80683612659 -8.80683612659 -8.80683612659    6[6-(1,6),6-(1,6),6-(6,6)]
  1153 -8.28862486723 -8.28862486723 -8.28862486723    6[1-(0),6-(6,6),6-(6,6)]
  1154 -6.90454575149 -6.90454575149 -6.90454575149    6[6-(1,6),6-(1,6),6-(6,6)]
  1155 -6.15560384165 -6.15560384165 -6.15560384165    6[1-(0),6-(6,6),6-(6,6)]
  1156 -6.58058547161 -6.58058547161 -6.58058547161    6[6-(1,1,6),6-(1,6),6-(1,6)]
  1157 -7.90212261085 -7.90212261085 -7.90212261085    6[1-(0),6-(6,6),6-(6,6)]
  1158 -6.41624567408 -6.41624567408 -6.41624567408    6[6-(1,6),6-(1,6),6-(6,6)]
  1159 -7.09526278357 -7.09526278357 -7.09526278357    6[1-(0),6-(1,6),6-(6,6)]
  1160  -6.5817136248  -6.5817136248  -6.5817136248    6[1-(0),6-(1,6),6-(6,6)]
  1161 -5.34136708016 -5.34136708016 -5.34136708016    6[6-(1,6),6-(1,6),6-(8,8)]
  1162 -4.70430336704 -4.70430336704 -4.70430336704    6[1-(0),6-(1,6),6-(6,6)]
  1163 -5.21901765429 -5.21901765429 -5.21901765429    6[1-(0),6-(1,6),6-(6,6)]
  1164  -4.8775402605  -4.8775402605  -4.8775402605    6[6-(6,6),8-(29),8-(29)]
  1165 -23.5317084154 -23.5317084154 -23.5317084154    6[6-(6,6),8-(0),8-(29)]
  1166 -24.5929834247 -24.5929834247 -24.5929834247    6[6-(1,6),6-(1,6),6-(8,8)]
  1167 -25.2448252058 -25.2448252058 -25.2448252058    6[1-(0),6-(1,6),6-(6,6)]
  1168 -26.2451119484 -26.2451119484 -26.2451119484    6[1-(0),6-(1,6),6-(6,6)]
  1169 -26.6219144582 -26.6219144582 -26.6219144582    6[6-(1,6),6-(1,6),6-(6,6)]
  1170 -25.9537576923 -25.9537576923 -25.9537576923    6[1-(0),6-(1,6),6-(6,6)]
  1171 -24.9499748471 -24.9499748471 -24.9499748471    6[1-(0),6-(1,6),6-(6,6)]
  1172 -27.6563859718 -27.6563859718 -27.6563859718    6[6-(1),6-(1,6),6-(6,6)]
  1173 -27.5678187794 -27.5678187794 -27.5678187794    6[1-(0),6-(6,6)]
  1174 -26.0124470606 -26.0124470606 -26.0124470606    6[1-(0),6-(6,6),6-(6,6)]
  1175 -25.1966923967 -25.1966923967 -25.1966923967    6[6-(1,6),6-(1,6),6-(6,6)]
  1176 -23.7881403088 -23.7881403088 -23.7881403088    6[6-(1,6),6-(1,6),6-(6,6)]
  1177 -23.0345374725 -23.0345374725 -23.0345374725    6[1-(0),6-(1,6),6-(6,6)]
  1178 -21.6551203177 -21.6551203177 -21.6551203177    6[1-(0),6-(1,6),6-(6,6)]
  1179 -20.9679290561 -20.9679290561 -20.9679290561    6[6-(1,6),6-(1,6),6-(8,8)]
  1180 -21.6920088856 -21.6920088856 -21.6920088856    6[1-(0),6-(1,6),6-(6,6)]
  1181 -23.0803610763 -23.0803610763 -23.0803610763    6[1-(0),6-(1,6),6-(6,6)]
  1182 -19.4638171199 -19.4638171199 -19.4638171199    6[6-(6,6),8-(29),8-(29)]
  1183  26.9856509848  26.9856509848  26.9856509848    6[6-(6,6),8-(29),8-(29)]
  1184  26.3524527699  26.3524527699  26.3524527699    6[6-(1,6),6-(1,6),6-(8,8)]
  1185  24.9683729306  24.9683729306  24.9683729306    6[1-(0),6-(1,6),6-(6,6)]
  1186  24.4357866231  24.4357866231  24.4357866231    6[1-(0),6-(1,6),6-(6,6)]
  1187  25.2523182149  25.2523182149  25.2523182149    6[6-(1,6),6-(1,6),6-(6,6)]
  1188  26.5847331192  26.5847331192  26.5847331192    6[1-(0),6-(1,6),6-(6,6)]
  1189  27.1460653595  27.1460653595  27.1460653595    6[1-(0),6-(1,6),6-(6,6)]
  1190  24.6315506752  24.6315506752  24.6315506752    6[6-(1,6),6-(1,6),6-(6,6)]
  1191  23.5531881197  23.5531881197  23.5531881197    6[1-(0),6-(6,6),6-(6,6)]
  1192   22.983309501   22.983309501   22.983309501    6[6-(1,6),6-(1,6),6-(6,6)]
  1193  23.5170441375  23.5170441375  23.5170441375    6[1-(0),6-(6,6),6-(6,6)]
  1194  24.6194903031  24.6194903031  24.6194903031    6[6-(1,1,6),6-(1,6),6-(1,6)]
  1195  25.1524649381  25.1524649381  25.1524649381    6[1-(0),6-(6,6),6-(6,6)]
  1196  21.8983434105  21.8983434105  21.8983434105    6[6-(1,6),6-(1,6),6-(6,6)]
  1197  21.0670496744  21.0670496744  21.0670496744    6[1-(0),6-(1,6),6-(6,6)]
  1198  20.0632710179  20.0632710179  20.0632710179    6[1-(0),6-(1,6),6-(6,6)]
  1199    19.89195108    19.89195108    19.89195108    6[6-(1,6),6-(1,6),6-(8,8)]
  1200   20.720137498   20.720137498   20.720137498    6[1-(0),6-(1,6),6-(6,6)]
  1201  21.6940049281  21.6940049281  21.6940049281    6[1-(0),6-(1,6),6-(6,6)]
  1202  18.8594269666  18.8594269666  18.8594269666    6[6-(6,6),8-(29),8-(29)]
  1203  24.4071424644  24.4071424644  24.4071424644    6[6-(6,6),8-(29),8-(29)]
  1204  25.4870632866  25.4870632866  25.4870632866    6[6-(1,6),6-(1,6),6-(8,8)]
  1205  26.7006101816  26.7006101816  26.7006101816    6[1-(0),6-(1,6),6-(6,6)]
  1206  27.7288656436  27.7288656436  27.7288656436    6[1-(0),6-(1,6),6-(6,6)]
  1207  27.5610550346  27.5610550346  27.5610550346    6[6-(1,6),6-(1,6),6-(6,6)]
  1208  26.3762538694  26.3762538694  26.3762538694    6[1-(0),6-(1,6),6-(6,6)]
  1209  25.3499406669  25.3499406669  25.3499406669    6[1-(0),6-(1,6),6-(6,6)]
  1210  28.6506870781  28.6506870781  28.6506870781    6[6-(1),6-(1,6),6-(6,6)]
  1211  28.7905310938  28.7905310938  28.7905310938    6[1-(0),6-(6,6)]
  1212  30.3264797735  30.3264797735  30.3264797735    6[1-(0),6-(6,6),6-(6,6)]
  1213  31.0995037512  31.0995037512  31.0995037512    6[6-(1,6),6-(1,6),6-(6,6)]
  1214  30.5121443402  30.5121443402  30.5121443402    6[6-(1,6),6-(1,6),6-(6,6)]
  1215   31.115024393   31.115024393   31.115024393    6[1-(0),6-(1,6),6-(6,6)]
  1216  30.6026375385  30.6026375385  30.6026375385    6[1-(0),6-(1,6),6-(6,6)]
  1217  29.4089016928  29.4089016928  29.4089016928    6[6-(1,6),6-(1,6),6-(8,8)]
  1218  28.7780524509  28.7780524509  28.7780524509    6[1-(0),6-(1,6),6-(6,6)]
  1219  29.3529810535  29.3529810535  29.3529810535    6[1-(0),6-(1,6),6-(6,6)]
  1220  28.9101098359  28.9101098359  28.9101098359    6[6-(6,6),8-(29),8-(29)]
  1221  36.0863954563  36.0863954563  36.0863954563    6[6-(6,6),8-(29),8-(29)]
  1222  35.8408953819  35.8408953819  35.8408953819    6[6-(1,6),6-(1,6),6-(8,8)]
  1223  36.1815695602  36.1815695602  36.1815695602    6[1-(0),6-(1,6),6-(6,6)]
  1224  35.9753034599  35.9753034599  35.9753034599    6[1-(0),6-(1,6),6-(6,6)]
  1225  35.4136021413  35.4136021413  35.4136021413    6[6-(1,6),6-(1,6),6-(6,6)]
  1226  35.0492315062  35.0492315062  35.0492315062    6[1-(0),6-(1,6),6-(6,6)]
  1227  35.2819131047  35.2819131047  35.2819131047    6[1-(0),6-(1,6),6-(6,6)]
  1228  35.1580021563  35.1580021563  35.1580021563    6[6-(1,6),6-(1,6),6-(6,6)]
  1229  36.1376956732  36.1376956732  36.1376956732    6[1-(0),6-(6,6),6-(6,6)]
  1230   35.888698963   35.888698963   35.888698963    6[6-(1,6),6-(1,6),6-(6,6)]
  1231  34.6805964086  34.6805964086  34.6805964086    6[1-(0),6-(6,6),6-(6,6)]
  1232  33.6037886546  33.6037886546  33.6037886546    6[6-(1,1,6),6-(1,6),6-(1,6)]
  1233  33.8811432113  33.8811432113  33.8811432113    6[1-(0),6-(6,6),6-(6,6)]
  1234    36.96201123    36.96201123    36.96201123    6[6-(1,6),6-(1,6),6-(6,6)]
  1235  38.0186122198  38.0186122198  38.0186122198    6[1-(0),6-(1,6),6-(6,6)]
  1236  39.0084062882  39.0084062882  39.0084062882    6[1-(0),6-(1,6),6-(6,6)]
  1237  38.9738420115  38.9738420115  38.9738420115    6[6-(1,6),6-(1,6),6-(8,8)]
  1238   37.959194418   37.959194418   37.959194418    6[1-(0),6-(1,6),6-(6,6)]
  1239   36.979888537   36.979888537   36.979888537    6[1-(0),6-(1,6),6-(6,6)]
  1240  40.1027043988  40.1027043988  40.1027043988    6[6-(6,6),8-(29),8-(29)]
  1241  35.7693173062  35.7693173062  35.7693173062    6[6-(6,6),8-(29),8-(29)]
  1242   36.335693279   36.335693279   36.335693279    6[6-(1,6),6-(1,6),6-(8,8)]
  1243  35.5253686759  35.5253686759  35.5253686759    6[1-(0),6-(1,6),6-(6,6)]
  1244  36.0198794802  36.0198794802  36.0198794802    6[1-(0),6-(1,6),6-(6,6)]
  1245  37.3499647494  37.3499647494  37.3499647494    6[6-(1,6),6-(1,6),6-(6,6)]
  1246  38.1509666618  38.1509666618  38.1509666618    6[1-(0),6-(1,6),6-(6,6)]
  1247  37.6249905787  37.6249905787  37.6249905787    6[1-(0),6-(1,6),6-(6,6)]
  1248  37.9594601673  37.9594601673  37.9594601673    6[6-(1,6),6-(1,6),6-(6,6)]
  1249  38.9780062041  38.9780062041  38.9780062041    6[1-(0),6-(6,6),6-(6,6)]
  1250  39.3323076906  39.3323076906  39.3323076906    6[1-(0),6-(6,6),6-(6,6)]
  1251  38.5872528892  38.5872528892  38.5872528892    6[6-(1,6),6-(1,6),6-(6,6)]
  1252  38.2019065016  38.2019065016  38.2019065016    6[6-(1,6),6-(1,6),6-(6,6)]
  1253  38.0853793481  38.0853793481  38.0853793481    6[1-(0),6-(1,6),6-(6,6)]
  1254  37.6499218941  37.6499218941  37.6499218941    6[1-(0),6-(1,6),6-(6,6)]
  1255  37.3535221792  37.3535221792  37.3535221792    6[6-(1,6),6-(1,6),6-(8,8)]
  1256  37.4987954433  37.4987954433  37.4987954433    6[1-(0),6-(1,6),6-(6,6)]
  1257  37.9229879726  37.9229879726  37.9229879726    6[1-(0),6-(1,6),6-(6,6)]
  1258  36.9091312569  36.9091312569  36.9091312569    6[6-(6,6),8-(29),8-(29)]
  1259 -9.64055972956 -9.64055972956 -9.64055972956    6[6-(6,6),8-(29),8-(29)]
  1260 -10.2690821352 -10.2690821352 -10.2690821352    6[6-(1,6),6-(1,6),6-(8,8)]
  1261  -9.8841234278  -9.8841234278  -9.8841234278    6[1-(0),6-(1,6),6-(6,6)]
  1262 -10.4827349181 -10.4827349181 -10.4827349181    6[1-(0),6-(1,6),6-(6,6)]
  1263 -11.5090353322 -11.5090353322 -11.5090353322    6[6-(1,6),6-(1,6),6-(6,6)]
  1264  -11.827567595  -11.827567595  -11.827567595    6[1-(0),6-(1,6),6-(6,6)]
  1265 -11.2755712335 -11.2755712335 -11.2755712335    6[1-(0),6-(1,6),6-(6,6)]
  1266 -12.1360038249 -12.1360038249 -12.1360038249    6[6-(1,6),6-(1,6),6-(6,6)]
  1267 -12.5555460456 -12.5555460456 -12.5555460456    6[1-(0),6-(6,6),6-(6,6)]
  1268 -13.1207498325 -13.1207498325 -13.1207498325    6[6-(1,6),6-(1,6),6-(6,6)]
  1269 -13.1953238244 -13.1953238244 -13.1953238244    6[1-(0),6-(6,6),6-(6,6)]
  1270 -12.7959806061 -12.7959806061 -12.7959806061    6[6-(1,1,6),6-(1,6),6-(1,6)]
  1271 -12.2847726585 -12.2847726585 -12.2847726585    6[1-(0),6-(6,6),6-(6,6)]
  1272 -13.5973960864 -13.5973960864 -13.5973960864    6[6-(1,6),6-(1,6),6-(6,6)]
  1273 -13.1436862306 -13.1436862306 -13.1436862306    6[1-(0),6-(1,6),6-(6,6)]
  1274 -13.6432508012 -13.6432508012 -13.6432508012    6[1-(0),6-(1,6),6-(6,6)]
  1275 -14.6777131313 -14.6777131313 -14.6777131313    6[6-(1,6),6-(1,6),6-(8,8)]
  1276  -15.128315669  -15.128315669  -15.128315669    6[1-(0),6-(1,6),6-(6,6)]
  1277 -14.6081629308 -14.6081629308 -14.6081629308    6[1-(0),6-(1,6),6-(6,6)]
  1278 -15.2378782249 -15.2378782249 -15.2378782249    6[6-(6,6),8-(29),8-(29)]
  1279  2.20196152478  2.20196152478  2.20196152478    6[6-(6,6),8-(29),8-(29)]
  1280  1.61693973911  1.61693973911  1.61693973911    6[6-(1,6),6-(1,6),6-(8,8)]
  1281  1.86555922831  1.86555922831  1.86555922831    6[1-(0),6-(1,6),6-(6,6)]
  1282  1.34307970472  1.34307970472  1.34307970472    6[1-(0),6-(1,6),6-(6,6)]
  1283  0.55760755415  0.55760755415  0.55760755415    6[6-(1,6),6-(1,6),6-(6,6)]
  1284  0.27325004109  0.27325004109  0.27325004109    6[1-(0),6-(1,6),6-(6,6)]
  1285 0.821756481505 0.821756481505 0.821756481505    6[1-(0),6-(1,6),6-(6,6)]
  1286-0.107048393586-0.107048393586-0.107048393586    6[6-(1,6),6-(1,6),6-(6,6)]
  1287 -1.35400563855 -1.35400563855 -1.35400563855    6[1-(0),6-(6,6),6-(6,6)]
  1288 -4.79962752354 -4.79962752354 -4.79962752354    6[1-(0),6-(6,6),6-(6,6)]
  1289 -5.64335136368 -5.64335136368 -5.64335136368    6[6-(1,6),6-(6),6-(6,6)]
  1290 -6.07919765295 -6.07919765295 -6.07919765295    6[6-(1,6),6-(1,6),6-(6,6)]
  1291 -7.31915338857 -7.31915338857 -7.31915338857    6[1-(0),6-(1,6),6-(6,6)]
  1292 -7.75072623479 -7.75072623479 -7.75072623479    6[1-(0),6-(1,6),6-(6,6)]
  1293 -6.94778193597 -6.94778193597 -6.94778193597    6[6-(1,6),6-(1,6),6-(8,8)]
  1294 -5.73812612867 -5.73812612867 -5.73812612867    6[1-(0),6-(1,6),6-(6,6)]
  1295 -5.34889506979 -5.34889506979 -5.34889506979    6[1-(0),6-(1,6),6-(6,6)]
  1296 -7.50871109296 -7.50871109296 -7.50871109296    6[6-(6,6),8-(29),8-(29)]
  1297  7.56267393819  7.56267393819  7.56267393819    6[6-(6,6),8-(29),8-(29)]
  1298  6.92949004121  6.92949004121  6.92949004121    6[6-(1,6),6-(1,6),6-(8,8)]
  1299  5.54541279771  5.54541279771  5.54541279771    6[1-(0),6-(1,6),6-(6,6)]
  1300  5.01283910093  5.01283910093  5.01283910093    6[1-(0),6-(1,6),6-(6,6)]
  1301  5.82938158343  5.82938158343  5.82938158343    6[6-(1,6),6-(1,6),6-(6,6)]
  1302  7.16179415851  7.16179415851  7.16179415851    6[1-(0),6-(1,6),6-(6,6)]
  1303  7.72311350257  7.72311350257  7.72311350257    6[1-(0),6-(1,6),6-(6,6)]
  1304  5.20862841244  5.20862841244  5.20862841244    6[6-(1,6),6-(1,6),6-(6,6)]
  1305  4.13026208707  4.13026208707  4.13026208707    6[1-(0),6-(6,6),6-(6,6)]
  1306   3.5603968089   3.5603968089   3.5603968089    6[6-(1,6),6-(1,6),6-(6,6)]
  1307  4.09414743249  4.09414743249  4.09414743249    6[1-(0),6-(6,6),6-(6,6)]
  1308  5.19659892294  5.19659892294  5.19659892294    6[6-(1,1,6),6-(1,6),6-(1,6)]
  1309  5.72956049661  5.72956049661  5.72956049661    6[1-(0),6-(6,6),6-(6,6)]
  1310  2.47542593942  2.47542593942  2.47542593942    6[6-(1,6),6-(1,6),6-(6,6)]
  1311  1.64411802499  1.64411802499  1.64411802499    6[1-(0),6-(1,6),6-(6,6)]
  1312 0.640335478028 0.640335478028 0.640335478028    6[1-(0),6-(1,6),6-(6,6)]
  1313 0.469025954927 0.469025954927 0.469025954927    6[6-(1,6),6-(1,6),6-(8,8)]
  1314  1.29722586576  1.29722586576  1.29722586576    6[1-(0),6-(1,6),6-(6,6)]
  1315  2.27109709116  2.27109709116  2.27109709116    6[1-(0),6-(1,6),6-(6,6)]
  1316-0.563503591139-0.563503591139-0.563503591139    6[6-(6,6),8-(29),8-(29)]
  1317  4.98409491972  4.98409491972  4.98409491972    6[6-(6,6),8-(29),8-(29)]
  1318  6.06400244579  6.06400244579  6.06400244579    6[6-(1,6),6-(1,6),6-(8,8)]
  1319   7.2775506355   7.2775506355   7.2775506355    6[1-(0),6-(1,6),6-(6,6)]
  1320  8.30579388665  8.30579388665  8.30579388665    6[1-(0),6-(1,6),6-(6,6)]
  1321  8.13796933422  8.13796933422  8.13796933422    6[6-(1,6),6-(1,6),6-(6,6)]
  1322  6.95316708373  6.95316708373  6.95316708373    6[1-(0),6-(1,6),6-(6,6)]
  1323  5.92686637767  5.92686637767  5.92686637767    6[1-(0),6-(1,6),6-(6,6)]
  1324  9.22758794828  9.22758794828  9.22758794828    6[6-(1,6),6-(1,6),6-(6,6)]
  1325  9.36742436709  9.36742436709  9.36742436709    6[1-(0),6-(6,6),6-(6,6)]
  1326  10.9033828586  10.9033828586  10.9033828586    6[1-(0),6-(6,6),6-(6,6)]
  1327  11.6764195867  11.6764195867  11.6764195867    6[6-(1,6),6-(1,6),6-(6,6)]
  1328    11.08907483    11.08907483    11.08907483    6[6-(1,6),6-(1,6),6-(6,6)]
  1329   11.691961991   11.691961991   11.691961991    6[1-(0),6-(1,6),6-(6,6)]
  1330  11.1795899621  11.1795899621  11.1795899621    6[1-(0),6-(1,6),6-(6,6)]
  1331   9.9858621512   9.9858621512   9.9858621512    6[6-(1,6),6-(1,6),6-(8,8)]
  1332  9.35500580753  9.35500580753  9.35500580753    6[1-(0),6-(1,6),6-(6,6)]
  1333  9.92991960346  9.92991960346  9.92991960346    6[1-(0),6-(1,6),6-(6,6)]
  1334  9.48708621163  9.48708621163  9.48708621163    6[6-(6,6),8-(29),8-(29)]
  1335   4.8380884812   4.8380884812   4.8380884812    6[6-(6,6),8-(29),8-(29)]
  1336  6.34530913813  6.34530913813  6.34530913813    6[6-(1,6),6-(1,6),6-(8,8)]
  1337  7.00374164048  7.00374164048  7.00374164048    6[1-(0),6-(1,6),6-(6,6)]
  1338  8.34120607797  8.34120607797  8.34120607797    6[1-(0),6-(1,6),6-(6,6)]
  1339  9.11269127311  9.11269127311  9.11269127311    6[6-(1,6),6-(1,6),6-(6,6)]
  1340  8.46319275313  8.46319275313  8.46319275313    6[1-(0),6-(1,6),6-(6,6)]
  1341  7.11718262904  7.11718262904  7.11718262904    6[1-(0),6-(1,6),6-(6,6)]
  1342  10.6160273413  10.6160273413  10.6160273413    6[6-(1,6),6-(1,6),6-(6,6)]
  1343  11.1342332187  11.1342332187  11.1342332187    6[1-(0),6-(6,6),6-(6,6)]
  1344  12.5183122964  12.5183122964  12.5183122964    6[6-(1,6),6-(1,6),6-(6,6)]
  1345  13.2672591756  13.2672591756  13.2672591756    6[1-(0),6-(6,6),6-(6,6)]
  1346  12.8422832893  12.8422832893  12.8422832893    6[6-(1,1,6),6-(1,6),6-(1,6)]
  1347  11.5207463278  11.5207463278  11.5207463278    6[1-(0),6-(6,6),6-(6,6)]
  1348  13.0066074044  13.0066074044  13.0066074044    6[6-(1,6),6-(1,6),6-(6,6)]
  1349  12.3275797976  12.3275797976  12.3275797976    6[1-(0),6-(1,6),6-(6,6)]
  1350  12.8411248374  12.8411248374  12.8411248374    6[1-(0),6-(1,6),6-(6,6)]
  1351  14.0814784332  14.0814784332  14.0814784332    6[6-(1,6),6-(1,6),6-(8,8)]
  1352  14.7185525928  14.7185525928  14.7185525928    6[1-(0),6-(1,6),6-(6,6)]
  1353  14.2038420119  14.2038420119  14.2038420119    6[1-(0),6-(1,6),6-(6,6)]
  1354  14.5453013941  14.5453013941  14.5453013941    6[6-(6,6),8-(29),8-(29)]
  1355 -4.10896390821 -4.10896390821 -4.10896390821    6[6-(6,6),8-(0),8-(29)]
  1356 -5.17022531673 -5.17022531673 -5.17022531673    6[6-(1,6),6-(1,6),6-(8,8)]
  1357 -5.82205921538 -5.82205921538 -5.82205921538    6[1-(0),6-(1,6),6-(6,6)]
  1358 -6.82233329021 -6.82233329021 -6.82233329021    6[1-(0),6-(1,6),6-(6,6)]
  1359 -7.19913075443 -7.19913075443 -7.19913075443    6[6-(1,6),6-(1,6),6-(6,6)]
  1360 -6.53098134427 -6.53098134427 -6.53098134427    6[1-(0),6-(1,6),6-(6,6)]
  1361 -5.52721136357 -5.52721136357 -5.52721136357    6[1-(0),6-(1,6),6-(6,6)]
  1362 -8.23358793741 -8.23358793741 -8.23358793741    6[6-(1,6),6-(1,6),6-(6,6)]
  1363 -8.14500941629 -8.14500941629 -8.14500941629    6[1-(0),6-(6,6),6-(6,6)]
  1364 -6.58959700308 -6.58959700308 -6.58959700308    6[1-(0),6-(6,6),6-(6,6)]
  1365 -5.77382913199 -5.77382913199 -5.77382913199    6[6-(1,6),6-(1,6),6-(6,6)]
  1366 -4.36527828167 -4.36527828167 -4.36527828167    6[6-(1,6),6-(1,6),6-(6,6)]
  1367 -3.61166039123 -3.61166039123 -3.61166039123    6[1-(0),6-(1,6),6-(6,6)]
  1368 -2.23224389649 -2.23224389649 -2.23224389649    6[1-(0),6-(1,6),6-(6,6)]
  1369 -1.54506894556 -1.54506894556 -1.54506894556    6[6-(1,6),6-(1,6),6-(8,8)]
  1370 -2.26916381021 -2.26916381021 -2.26916381021    6[1-(0),6-(1,6),6-(6,6)]
  1371 -3.65751448406 -3.65751448406 -3.65751448406    6[1-(0),6-(1,6),6-(6,6)]
  1372-0.0409565016544-0.0409565016544-0.0409565016544    6[6-(6,6),8-(29),8-(29)]
  1373  9.78241731704  9.78241731704  9.78241731704    6[6-(6,6),8-(29),8-(29)]
  1374  9.15388059344  9.15388059344  9.15388059344    6[6-(1,6),6-(1,6),6-(8,8)]
  1375  9.53883670511  9.53883670511  9.53883670511    6[1-(0),6-(1,6),6-(6,6)]
  1376  8.94021260413  8.94021260413  8.94021260413    6[1-(0),6-(1,6),6-(6,6)]
  1377  7.91390129924  7.91390129924  7.91390129924    6[6-(1,6),6-(1,6),6-(6,6)]
  1378   7.5953713657   7.5953713657   7.5953713657    6[1-(0),6-(1,6),6-(6,6)]
  1379  8.14738062343  8.14738062343  8.14738062343    6[1-(0),6-(1,6),6-(6,6)]
  1380   7.2869184378   7.2869184378   7.2869184378    6[6-(1,6),6-(1,6),6-(6,6)]
  1381  6.86737998701  6.86737998701  6.86737998701    6[1-(0),6-(6,6),6-(6,6)]
  1382  6.30216285959  6.30216285959  6.30216285959    6[6-(1,6),6-(1,6),6-(6,6)]
  1383  6.22757288056  6.22757288056  6.22757288056    6[1-(0),6-(6,6),6-(6,6)]
  1384   6.6269107741   6.6269107741   6.6269107741    6[6-(1,1,6),6-(1,6),6-(1,6)]
  1385  7.13813178298  7.13813178298  7.13813178298    6[1-(0),6-(6,6),6-(6,6)]
  1386  5.82552138463  5.82552138463  5.82552138463    6[6-(1,6),6-(1,6),6-(6,6)]
  1387  6.27924541876  6.27924541876  6.27924541876    6[1-(0),6-(1,6),6-(6,6)]
  1388  5.77968473861  5.77968473861  5.77968473861    6[1-(0),6-(1,6),6-(6,6)]
  1389  4.74521199376  4.74521199376  4.74521199376    6[6-(1,6),6-(1,6),6-(8,8)]
  1390  4.29459596323  4.29459596323  4.29459596323    6[1-(0),6-(1,6),6-(6,6)]
  1391  4.81474490617  4.81474490617  4.81474490617    6[1-(0),6-(1,6),6-(6,6)]
  1392  4.18505233281  4.18505233281  4.18505233281    6[6-(6,6),8-(29),8-(29)]
  1393  21.6250090694  21.6250090694  21.6250090694    6[6-(6,6),8-(29),8-(29)]
  1394  21.0400005799  21.0400005799  21.0400005799    6[6-(1,6),6-(1,6),6-(8,8)]
  1395  21.2886187744  21.2886187744  21.2886187744    6[1-(0),6-(1,6),6-(6,6)]
  1396  20.7661514616  20.7661514616  20.7661514616    6[1-(0),6-(1,6),6-(6,6)]
  1397  19.9806932545  19.9806932545  19.9806932545    6[6-(1,6),6-(1,6),6-(6,6)]
  1398  19.6963368267  19.6963368267  19.6963368267    6[1-(0),6-(1,6),6-(6,6)]
  1399  20.2448307707  20.2448307707  20.2448307707    6[1-(0),6-(1,6),6-(6,6)]
  1400  19.3160507362  19.3160507362  19.3160507362    6[6-(1,6),6-(1,6),6-(6,6)]
  1401  18.0691010881  18.0691010881  18.0691010881    6[1-(0),6-(6,6),6-(6,6)]
  1402  14.6234693913  14.6234693913  14.6234693913    6[1-(0),6-(6,6),6-(6,6)]
  1403  13.7797328008  13.7797328008  13.7797328008    6[6-(1,6),6-(1,6),6-(6,6)]
  1404  13.3438718573  13.3438718573  13.3438718573    6[6-(1,6),6-(1,6),6-(6,6)]
  1405  12.1039090134  12.1039090134  12.1039090134    6[1-(0),6-(1,6),6-(6,6)]
  1406  11.6723213416  11.6723213416  11.6723213416    6[1-(0),6-(1,6),6-(6,6)]
  1407  12.4752576056  12.4752576056  12.4752576056    6[6-(1,6),6-(1,6),6-(8,8)]
  1408  13.6849205147  13.6849205147  13.6849205147    6[1-(0),6-(1,6),6-(6,6)]
  1409  14.0741663802  14.0741663802  14.0741663802    6[1-(0),6-(1,6),6-(6,6)]
  1410  11.9143125313  11.9143125313  11.9143125313    6[6-(6,6),8-(29),8-(29)]
  1411  16.6635331436  16.6635331436  16.6635331436    6[6-(6,6),8-(29),8-(29)]
  1412  16.4180331072  16.4180331072  16.4180331072    6[6-(1,6),6-(1,6),6-(8,8)]
  1413  16.7587217367  16.7587217367  16.7587217367    6[1-(0),6-(1,6),6-(6,6)]
  1414   16.552455097   16.552455097   16.552455097    6[1-(0),6-(1,6),6-(6,6)]
  1415  15.9907387242  15.9907387242  15.9907387242    6[6-(1,6),6-(1,6),6-(6,6)]
  1416  15.6263546027  15.6263546027  15.6263546027    6[1-(0),6-(1,6),6-(6,6)]
  1417   15.859036125   15.859036125   15.859036125    6[1-(0),6-(1,6),6-(6,6)]
  1418  15.7351386885  15.7351386885  15.7351386885    6[6-(1,6),6-(1,6),6-(6,6)]
  1419  16.7148375872  16.7148375872  16.7148375872    6[1-(0),6-(6,6),6-(6,6)]
  1420  16.4658409151  16.4658409151  16.4658409151    6[6-(1,6),6-(1,6),6-(6,6)]
  1421  15.2577333914  15.2577333914  15.2577333914    6[1-(0),6-(6,6),6-(6,6)]
  1422  14.1809198937  14.1809198937  14.1809198937    6[6-(1,1,6),6-(1,6),6-(1,6)]
  1423  14.4582742726  14.4582742726  14.4582742726    6[1-(0),6-(6,6),6-(6,6)]
  1424  17.5391581516  17.5391581516  17.5391581516    6[6-(1,6),6-(1,6),6-(6,6)]
  1425  18.5957696386  18.5957696386  18.5957696386    6[1-(0),6-(1,6),6-(6,6)]
  1426  19.5855678259  19.5855678259  19.5855678259    6[1-(0),6-(1,6),6-(6,6)]
  1427  19.5509964982  19.5509964982  19.5509964982    6[6-(1,6),6-(1,6),6-(8,8)]
  1428  18.5363384582  18.5363384582  18.5363384582    6[1-(0),6-(1,6),6-(6,6)]
  1429  17.5570288707  17.5570288707  17.5570288707    6[1-(0),6-(1,6),6-(6,6)]
  1430  20.6798627442  20.6798627442  20.6798627442    6[6-(6,6),8-(29),8-(29)]
  1431  16.3465727991  16.3465727991  16.3465727991    6[6-(6,6),8-(29),8-(29)]
  1432  16.9129351711  16.9129351711  16.9129351711    6[6-(1,6),6-(1,6),6-(8,8)]
  1433  16.1026026855  16.1026026855  16.1026026855    6[1-(0),6-(1,6),6-(6,6)]
  1434  16.5971008219  16.5971008219  16.5971008219    6[1-(0),6-(1,6),6-(6,6)]
  1435  17.9271810457  17.9271810457  17.9271810457    6[6-(1,6),6-(1,6),6-(6,6)]
  1436  18.7281903138  18.7281903138  18.7281903138    6[1-(0),6-(1,6),6-(6,6)]
  1437  18.2022270952  18.2022270952  18.2022270952    6[1-(0),6-(1,6),6-(6,6)]
  1438  18.5366621329  18.5366621329  18.5366621329    6[6-(1,6),6-(1,6),6-(6,6)]
  1439  19.5551968411  19.5551968411  19.5551968411    6[1-(0),6-(6,6),6-(6,6)]
  1440  19.9094576332  19.9094576332  19.9094576332    6[1-(0),6-(6,6),6-(6,6)]
  1441  19.1643896244  19.1643896244  19.1643896244    6[6-(1,6),6-(1,6),6-(6,6)]
  1442  18.7790444744  18.7790444744  18.7790444744    6[6-(1,6),6-(1,6),6-(6,6)]
  1443  18.6625022668  18.6625022668  18.6625022668    6[1-(0),6-(1,6),6-(6,6)]
  1444  18.2270454728  18.2270454728  18.2270454728    6[1-(0),6-(1,6),6-(6,6)]
  1445  17.9306620688  17.9306620688  17.9306620688    6[6-(1,6),6-(1,6),6-(8,8)]
  1446  18.0759503679  18.0759503679  18.0759503679    6[1-(0),6-(1,6),6-(6,6)]
  1447  18.5001413804  18.5001413804  18.5001413804    6[1-(0),6-(1,6),6-(6,6)]
  1448  17.4862706387  17.4862706387  17.4862706387    6[6-(6,6),8-(29),8-(29)]
  1449 -9.64055972956 -9.64055972956 -9.64055972956    6[6-(6,6),8-(29),8-(29)]
  1450 -10.2690821352 -10.2690821352 -10.2690821352    6[6-(1,6),6-(1,6),6-(8,8)]
  1451  -9.8841234278  -9.8841234278  -9.8841234278    6[1-(0),6-(1,6),6-(6,6)]
  1452 -10.4827349181 -10.4827349181 -10.4827349181    6[1-(0),6-(1,6),6-(6,6)]
  1453 -11.5090353322 -11.5090353322 -11.5090353322    6[6-(1,6),6-(1,6),6-(6,6)]
  1454  -11.827567595  -11.827567595  -11.827567595    6[1-(0),6-(1,6),6-(6,6)]
  1455 -11.2755712335 -11.2755712335 -11.2755712335    6[1-(0),6-(1,6),6-(6,6)]
  1456 -12.1360038249 -12.1360038249 -12.1360038249    6[6-(1,6),6-(1,6),6-(6,6)]
  1457 -12.5555460456 -12.5555460456 -12.5555460456    6[1-(0),6-(6,6),6-(6,6)]
  1458 -13.1207498325 -13.1207498325 -13.1207498325    6[6-(1,6),6-(1,6),6-(6,6)]
  1459 -13.1953238244 -13.1953238244 -13.1953238244    6[1-(0),6-(6,6),6-(6,6)]
  1460 -12.7959806061 -12.7959806061 -12.7959806061    6[6-(1,1,6),6-(1,6),6-(1,6)]
  1461 -12.2847726585 -12.2847726585 -12.2847726585    6[1-(0),6-(6,6),6-(6,6)]
  1462 -13.5973960864 -13.5973960864 -13.5973960864    6[6-(1,6),6-(1,6),6-(6,6)]
  1463 -13.1436862306 -13.1436862306 -13.1436862306    6[1-(0),6-(1,6),6-(6,6)]
  1464 -13.6432508012 -13.6432508012 -13.6432508012    6[1-(0),6-(1,6),6-(6,6)]
  1465 -14.6777131313 -14.6777131313 -14.6777131313    6[6-(1,6),6-(1,6),6-(8,8)]
  1466  -15.128315669  -15.128315669  -15.128315669    6[1-(0),6-(1,6),6-(6,6)]
  1467 -14.6081629308 -14.6081629308 -14.6081629308    6[1-(0),6-(1,6),6-(6,6)]
  1468 -15.2378782249 -15.2378782249 -15.2378782249    6[6-(6,6),8-(29),8-(29)]
  1469  2.20196152478  2.20196152478  2.20196152478    6[6-(6,6),8-(29),8-(29)]
  1470  1.61693973911  1.61693973911  1.61693973911    6[6-(1,6),6-(1,6),6-(8,8)]
  1471  1.86555922831  1.86555922831  1.86555922831    6[1-(0),6-(1,6),6-(6,6)]
  1472  1.34307970472  1.34307970472  1.34307970472    6[1-(0),6-(1,6),6-(6,6)]
  1473  0.55760755415  0.55760755415  0.55760755415    6[6-(1,6),6-(1,6),6-(6,6)]
  1474  0.27325004109  0.27325004109  0.27325004109    6[1-(0),6-(1,6),6-(6,6)]
  1475 0.821756481505 0.821756481505 0.821756481505    6[1-(0),6-(1,6),6-(6,6)]
  1476-0.107048393586-0.107048393586-0.107048393586    6[6-(1,6),6-(1,6),6-(6,6)]
  1477 -1.35400563855 -1.35400563855 -1.35400563855    6[1-(0),6-(6,6),6-(6,6)]
  1478 -4.79962752354 -4.79962752354 -4.79962752354    6[1-(0),6-(6,6),6-(6,6)]
  1479 -5.64335136368 -5.64335136368 -5.64335136368    6[6-(1,6),6-(6),6-(6,6)]
  1480 -6.07919765295 -6.07919765295 -6.07919765295    6[6-(1,6),6-(1,6),6-(6,6)]
  1481 -7.31915338857 -7.31915338857 -7.31915338857    6[1-(0),6-(1,6),6-(6,6)]
  1482 -7.75072623479 -7.75072623479 -7.75072623479    6[1-(0),6-(1,6),6-(6,6)]
  1483 -6.94778193597 -6.94778193597 -6.94778193597    6[6-(1,6),6-(1,6),6-(8,8)]
  1484 -5.73812612867 -5.73812612867 -5.73812612867    6[1-(0),6-(1,6),6-(6,6)]
  1485 -5.34889506979 -5.34889506979 -5.34889506979    6[1-(0),6-(1,6),6-(6,6)]
  1486 -7.50871109296 -7.50871109296 -7.50871109296    6[6-(6,6),8-(29),8-(29)]
  1487  36.0863954563  36.0863954563  36.0863954563    6[6-(6,6),8-(29),8-(29)]
  1488  35.8408953819  35.8408953819  35.8408953819    6[6-(1,6),6-(1,6),6-(8,8)]
  1489  36.1815695602  36.1815695602  36.1815695602    6[1-(0),6-(1,6),6-(6,6)]
  1490  35.9753034599  35.9753034599  35.9753034599    6[1-(0),6-(1,6),6-(6,6)]
  1491  35.4136021413  35.4136021413  35.4136021413    6[6-(1,6),6-(1,6),6-(6,6)]
  1492  35.0492315062  35.0492315062  35.0492315062    6[1-(0),6-(1,6),6-(6,6)]
  1493  35.2819131047  35.2819131047  35.2819131047    6[1-(0),6-(1,6),6-(6,6)]
  1494  35.1580021563  35.1580021563  35.1580021563    6[6-(1,6),6-(1,6),6-(6,6)]
  1495  36.1376956732  36.1376956732  36.1376956732    6[1-(0),6-(6,6),6-(6,6)]
  1496   35.888698963   35.888698963   35.888698963    6[6-(1,6),6-(1,6),6-(6,6)]
  1497  34.6805964086  34.6805964086  34.6805964086    6[1-(0),6-(6,6),6-(6,6)]
  1498  33.6037886546  33.6037886546  33.6037886546    6[6-(1,1,6),6-(1,6),6-(1,6)]
  1499  33.8811432113  33.8811432113  33.8811432113    6[1-(0),6-(6,6),6-(6,6)]
  1500    36.96201123    36.96201123    36.96201123    6[6-(1,6),6-(1,6),6-(6,6)]
  1501  38.0186122198  38.0186122198  38.0186122198    6[1-(0),6-(1,6),6-(6,6)]
  1502  39.0084062882  39.0084062882  39.0084062882    6[1-(0),6-(1,6),6-(6,6)]
  1503  38.9738420115  38.9738420115  38.9738420115    6[6-(1,6),6-(1,6),6-(8,8)]
  1504   37.959194418   37.959194418   37.959194418    6[1-(0),6-(1,6),6-(6,6)]
  1505   36.979888537   36.979888537   36.979888537    6[1-(0),6-(1,6),6-(6,6)]
  1506  40.1027043988  40.1027043988  40.1027043988    6[6-(6,6),8-(29),8-(29)]
  1507  35.7693173062  35.7693173062  35.7693173062    6[6-(6,6),8-(29),8-(29)]
  1508   36.335693279   36.335693279   36.335693279    6[6-(1,6),6-(1,6),6-(8,8)]
  1509  35.5253686759  35.5253686759  35.5253686759    6[1-(0),6-(1,6),6-(6,6)]
  1510  36.0198794802  36.0198794802  36.0198794802    6[1-(0),6-(1,6),6-(6,6)]
  1511  37.3499647494  37.3499647494  37.3499647494    6[6-(1,6),6-(1,6),6-(6,6)]
  1512  38.1509666618  38.1509666618  38.1509666618    6[1-(0),6-(1,6),6-(6,6)]
  1513  37.6249905787  37.6249905787  37.6249905787    6[1-(0),6-(1,6),6-(6,6)]
  1514  37.9594601673  37.9594601673  37.9594601673    6[6-(1,6),6-(1,6),6-(6,6)]
  1515  38.9780062041  38.9780062041  38.9780062041    6[1-(0),6-(6,6),6-(6,6)]
  1516  39.3323076906  39.3323076906  39.3323076906    6[1-(0),6-(6,6),6-(6,6)]
  1517  38.5872528892  38.5872528892  38.5872528892    6[6-(1,6),6-(1,6),6-(6,6)]
  1518  38.2019065016  38.2019065016  38.2019065016    6[6-(1,6),6-(1,6),6-(6,6)]
  1519  38.0853793481  38.0853793481  38.0853793481    6[1-(0),6-(1,6),6-(6,6)]
  1520  37.6499218941  37.6499218941  37.6499218941    6[1-(0),6-(1,6),6-(6,6)]
  1521  37.3535221792  37.3535221792  37.3535221792    6[6-(1,6),6-(1,6),6-(8,8)]
  1522  37.4987954433  37.4987954433  37.4987954433    6[1-(0),6-(1,6),6-(6,6)]
  1523  37.9229879726  37.9229879726  37.9229879726    6[1-(0),6-(1,6),6-(6,6)]
  1524  36.9091312569  36.9091312569  36.9091312569    6[6-(6,6),8-(29),8-(29)]
  1525  26.9856509848  26.9856509848  26.9856509848    6[6-(6,6),8-(29),8-(29)]
  1526  26.3524527699  26.3524527699  26.3524527699    6[6-(1,6),6-(1,6),6-(8,8)]
  1527  24.9683729306  24.9683729306  24.9683729306    6[1-(0),6-(1,6),6-(6,6)]
  1528  24.4357866231  24.4357866231  24.4357866231    6[1-(0),6-(1,6),6-(6,6)]
  1529  25.2523182149  25.2523182149  25.2523182149    6[6-(1,6),6-(1,6),6-(6,6)]
  1530  26.5847331192  26.5847331192  26.5847331192    6[1-(0),6-(1,6),6-(6,6)]
  1531  27.1460653595  27.1460653595  27.1460653595    6[1-(0),6-(1,6),6-(6,6)]
  1532  24.6315506752  24.6315506752  24.6315506752    6[6-(1,6),6-(1,6),6-(6,6)]
  1533  23.5531881197  23.5531881197  23.5531881197    6[1-(0),6-(6,6),6-(6,6)]
  1534   22.983309501   22.983309501   22.983309501    6[6-(1,6),6-(1,6),6-(6,6)]
  1535  23.5170441375  23.5170441375  23.5170441375    6[1-(0),6-(6,6),6-(6,6)]
  1536  24.6194903031  24.6194903031  24.6194903031    6[6-(1,1,6),6-(1,6),6-(1,6)]
  1537  25.1524649381  25.1524649381  25.1524649381    6[1-(0),6-(6,6),6-(6,6)]
  1538  21.8983434105  21.8983434105  21.8983434105    6[6-(1,6),6-(1,6),6-(6,6)]
  1539  21.0670496744  21.0670496744  21.0670496744    6[1-(0),6-(1,6),6-(6,6)]
  1540  20.0632710179  20.0632710179  20.0632710179    6[1-(0),6-(1,6),6-(6,6)]
  1541    19.89195108    19.89195108    19.89195108    6[6-(1,6),6-(1,6),6-(8,8)]
  1542   20.720137498   20.720137498   20.720137498    6[1-(0),6-(1,6),6-(6,6)]
  1543  21.6940049281  21.6940049281  21.6940049281    6[1-(0),6-(1,6),6-(6,6)]
  1544  18.8594269666  18.8594269666  18.8594269666    6[6-(6,6),8-(29),8-(29)]
  1545  24.4071424644  24.4071424644  24.4071424644    6[6-(6,6),8-(29),8-(29)]
  1546  25.4870632866  25.4870632866  25.4870632866    6[6-(1,6),6-(1,6),6-(8,8)]
  1547  26.7006101816  26.7006101816  26.7006101816    6[1-(0),6-(1,6),6-(6,6)]
  1548  27.7288656436  27.7288656436  27.7288656436    6[1-(0),6-(1,6),6-(6,6)]
  1549  27.5610550346  27.5610550346  27.5610550346    6[6-(1,6),6-(1,6),6-(6,6)]
  1550  26.3762538694  26.3762538694  26.3762538694    6[1-(0),6-(1,6),6-(6,6)]
  1551  25.3499406669  25.3499406669  25.3499406669    6[1-(0),6-(1,6),6-(6,6)]
  1552  28.6506870781  28.6506870781  28.6506870781    6[6-(1),6-(1,6),6-(6,6)]
  1553  28.7905310938  28.7905310938  28.7905310938    6[1-(0),6-(6,6)]
  1554  30.3264797735  30.3264797735  30.3264797735    6[1-(0),6-(6,6),6-(6,6)]
  1555  31.0995037512  31.0995037512  31.0995037512    6[6-(1,6),6-(1,6),6-(6,6)]
  1556  30.5121443402  30.5121443402  30.5121443402    6[6-(1,6),6-(1,6),6-(6,6)]
  1557   31.115024393   31.115024393   31.115024393    6[1-(0),6-(1,6),6-(6,6)]
  1558  30.6026375385  30.6026375385  30.6026375385    6[1-(0),6-(1,6),6-(6,6)]
  1559  29.4089016928  29.4089016928  29.4089016928    6[6-(1,6),6-(1,6),6-(8,8)]
  1560  28.7780524509  28.7780524509  28.7780524509    6[1-(0),6-(1,6),6-(6,6)]
  1561  29.3529810535  29.3529810535  29.3529810535    6[1-(0),6-(1,6),6-(6,6)]
  1562  28.9101098359  28.9101098359  28.9101098359    6[6-(6,6),8-(29),8-(29)]
  1563 -14.5847738316 -14.5847738316 -14.5847738316    6[6-(6,6),8-(29),8-(29)]
  1564 -13.0775531366 -13.0775531366 -13.0775531366    6[6-(1,6),6-(1,6),6-(8,8)]
  1565  -12.419106183  -12.419106183  -12.419106183    6[1-(0),6-(1,6),6-(6,6)]
  1566  -11.081642285  -11.081642285  -11.081642285    6[1-(0),6-(1,6),6-(6,6)]
  1567  -10.310172144  -10.310172144  -10.310172144    6[6-(1,6),6-(1,6),6-(6,6)]
  1568 -10.9596841505 -10.9596841505 -10.9596841505    6[1-(0),6-(1,6),6-(6,6)]
  1569 -12.3056943507 -12.3056943507 -12.3056943507    6[1-(0),6-(1,6),6-(6,6)]
  1570 -8.80683612659 -8.80683612659 -8.80683612659    6[6-(1,6),6-(1,6),6-(6,6)]
  1571 -8.28862486723 -8.28862486723 -8.28862486723    6[1-(0),6-(6,6),6-(6,6)]
  1572 -6.90454575149 -6.90454575149 -6.90454575149    6[6-(1,6),6-(1,6),6-(6,6)]
  1573 -6.15560384165 -6.15560384165 -6.15560384165    6[1-(0),6-(6,6),6-(6,6)]
  1574 -6.58058547161 -6.58058547161 -6.58058547161    6[6-(1,1,6),6-(1,6),6-(1,6)]
  1575 -7.90212261085 -7.90212261085 -7.90212261085    6[1-(0),6-(6,6),6-(6,6)]
  1576 -6.41624567408 -6.41624567408 -6.41624567408    6[6-(1,6),6-(1,6),6-(6,6)]
  1577 -7.09526278357 -7.09526278357 -7.09526278357    6[1-(0),6-(1,6),6-(6,6)]
  1578  -6.5817136248  -6.5817136248  -6.5817136248    6[1-(0),6-(1,6),6-(6,6)]
  1579 -5.34136708016 -5.34136708016 -5.34136708016    6[6-(1,6),6-(1,6),6-(8,8)]
  1580 -4.70430336704 -4.70430336704 -4.70430336704    6[1-(0),6-(1,6),6-(6,6)]
  1581 -5.21901765429 -5.21901765429 -5.21901765429    6[1-(0),6-(1,6),6-(6,6)]
  1582  -4.8775402605  -4.8775402605  -4.8775402605    6[6-(6,6),8-(29),8-(29)]
  1583 -23.5317084154 -23.5317084154 -23.5317084154    6[6-(6,6),8-(29),8-(29)]
  1584 -24.5929834247 -24.5929834247 -24.5929834247    6[6-(1,6),6-(1,6),6-(8,8)]
  1585 -25.2448252058 -25.2448252058 -25.2448252058    6[1-(0),6-(1,6),6-(6,6)]
  1586 -26.2451119484 -26.2451119484 -26.2451119484    6[1-(0),6-(1,6),6-(6,6)]
  1587 -26.6219144582 -26.6219144582 -26.6219144582    6[6-(1,6),6-(1,6),6-(6,6)]
  1588 -25.9537576923 -25.9537576923 -25.9537576923    6[1-(0),6-(1,6),6-(6,6)]
  1589 -24.9499748471 -24.9499748471 -24.9499748471    6[1-(0),6-(1,6),6-(6,6)]
  1590 -27.6563859718 -27.6563859718 -27.6563859718    6[6-(1),6-(1,6),6-(6,6)]
  1591 -27.5678187794 -27.5678187794 -27.5678187794    6[1-(0),6-(6,6)]
  1592 -26.0124470606 -26.0124470606 -26.0124470606    6[1-(0),6-(6,6),6-(6,6)]
  1593 -25.1966923967 -25.1966923967 -25.1966923967    6[6-(1,6),6-(1,6),6-(6,6)]
  1594 -23.7881403088 -23.7881403088 -23.7881403088    6[6-(1,6),6-(1,6),6-(6,6)]
  1595 -23.0345374725 -23.0345374725 -23.0345374725    6[1-(0),6-(1,6),6-(6,6)]
  1596 -21.6551203177 -21.6551203177 -21.6551203177    6[1-(0),6-(1,6),6-(6,6)]
  1597 -20.9679290561 -20.9679290561 -20.9679290561    6[6-(1,6),6-(1,6),6-(8,8)]
  1598 -21.6920088856 -21.6920088856 -21.6920088856    6[1-(0),6-(1,6),6-(6,6)]
  1599 -23.0803610763 -23.0803610763 -23.0803610763    6[1-(0),6-(1,6),6-(6,6)]
  1600 -19.4638171199 -19.4638171199 -19.4638171199    6[6-(6,6),8-(29),8-(29)]
  1601  24.2609127144  24.2609127144  24.2609127144    6[6-(6,6),8-(29),8-(29)]
  1602  25.7681302424  25.7681302424  25.7681302424    6[6-(1,6),6-(1,6),6-(8,8)]
  1603  26.4265631065  26.4265631065  26.4265631065    6[1-(0),6-(1,6),6-(6,6)]
  1604   27.764024339   27.764024339   27.764024339    6[1-(0),6-(1,6),6-(6,6)]
  1605  28.5355057389  28.5355057389  28.5355057389    6[6-(1,6),6-(1,6),6-(6,6)]
  1606  27.8860075933  27.8860075933  27.8860075933    6[1-(0),6-(1,6),6-(6,6)]
  1607  26.5400000777  26.5400000777  26.5400000777    6[1-(0),6-(1,6),6-(6,6)]
  1608  30.0388387733  30.0388387733  30.0388387733    6[6-(1,6),6-(1,6),6-(6,6)]
  1609  30.5570332205  30.5570332205  30.5570332205    6[1-(0),6-(6,6),6-(6,6)]
  1610  31.9411097151  31.9411097151  31.9411097151    6[6-(1,6),6-(1,6),6-(6,6)]
  1611  32.6900658541  32.6900658541  32.6900658541    6[1-(0),6-(6,6),6-(6,6)]
  1612  32.2651020263  32.2651020263  32.2651020263    6[6-(1,1,6),6-(1,6),6-(1,6)]
  1613  30.9435669751  30.9435669751  30.9435669751    6[1-(0),6-(6,6),6-(6,6)]
  1614  32.4293921617  32.4293921617  32.4293921617    6[6-(1,6),6-(1,6),6-(6,6)]
  1615    31.75035963    31.75035963    31.75035963    6[1-(0),6-(1,6),6-(6,6)]
  1616  32.2638925034  32.2638925034  32.2638925034    6[1-(0),6-(1,6),6-(6,6)]
  1617   33.504237931   33.504237931   33.504237931    6[6-(1,6),6-(1,6),6-(8,8)]
  1618  34.1413166983  34.1413166983  34.1413166983    6[1-(0),6-(1,6),6-(6,6)]
  1619  33.6266183664  33.6266183664  33.6266183664    6[1-(0),6-(1,6),6-(6,6)]
  1620  33.9680470944  33.9680470944  33.9680470944    6[6-(6,6),8-(29),8-(29)]
  1621  15.3139596556  15.3139596556  15.3139596556    6[6-(6,6),8-(29),8-(29)]
  1622  14.2526888414  14.2526888414  14.2526888414    6[6-(1,6),6-(1,6),6-(8,8)]
  1623  13.6008635932  13.6008635932  13.6008635932    6[1-(0),6-(1,6),6-(6,6)]
  1624  12.6005812106  12.6005812106  12.6005812106    6[1-(0),6-(1,6),6-(6,6)]
  1625  12.2237664646  12.2237664646  12.2237664646    6[6-(1,6),6-(1,6),6-(6,6)]
  1626  12.8919070086  12.8919070086  12.8919070086    6[1-(0),6-(1,6),6-(6,6)]
  1627  13.8956857666  13.8956857666  13.8956857666    6[1-(0),6-(1,6),6-(6,6)]
  1628  11.1892988732  11.1892988732  11.1892988732    6[6-(1,6),6-(1,6),6-(6,6)]
  1629  11.2778588877  11.2778588877  11.2778588877    6[1-(0),6-(6,6),6-(6,6)]
  1630  12.8332402596  12.8332402596  12.8332402596    6[1-(0),6-(6,6),6-(6,6)]
  1631  13.6490073247  13.6490073247  13.6490073247    6[6-(1,6),6-(1,6),6-(6,6)]
  1632  15.0575577625  15.0575577625  15.0575577625    6[6-(1,6),6-(1,6),6-(6,6)]
  1633  15.8111664758  15.8111664758  15.8111664758    6[1-(0),6-(1,6),6-(6,6)]
  1634  17.1905830022  17.1905830022  17.1905830022    6[1-(0),6-(1,6),6-(6,6)]
  1635  17.8777669336  17.8777669336  17.8777669336    6[6-(1,6),6-(1,6),6-(8,8)]
  1636  17.1536807638  17.1536807638  17.1536807638    6[1-(0),6-(1,6),6-(6,6)]
  1637  15.7653298044  15.7653298044  15.7653298044    6[1-(0),6-(1,6),6-(6,6)]
  1638  19.3818784255  19.3818784255  19.3818784255    6[6-(6,6),8-(29),8-(29)]
  1639  -11.860150295  -11.860150295  -11.860150295    6[6-(6,6),8-(29),8-(29)]
  1640 -12.4933310631 -12.4933310631 -12.4933310631    6[6-(1,6),6-(1,6),6-(8,8)]
  1641 -13.8774086683 -13.8774086683 -13.8774086683    6[1-(0),6-(1,6),6-(6,6)]
  1642 -14.4099791601 -14.4099791601 -14.4099791601    6[1-(0),6-(1,6),6-(6,6)]
  1643 -13.5934328823 -13.5934328823 -13.5934328823    6[6-(1,6),6-(1,6),6-(6,6)]
  1644 -12.2610206817 -12.2610206817 -12.2610206817    6[1-(0),6-(1,6),6-(6,6)]
  1645 -11.6997039461 -11.6997039461 -11.6997039461    6[1-(0),6-(1,6),6-(6,6)]
  1646 -14.2141830196 -14.2141830196 -14.2141830196    6[6-(1,6),6-(1,6),6-(6,6)]
  1647 -15.2925379148 -15.2925379148 -15.2925379148    6[1-(0),6-(6,6),6-(6,6)]
  1648 -15.8624006099 -15.8624006099 -15.8624006099    6[6-(1,6),6-(1,6),6-(6,6)]
  1649  -15.328659246  -15.328659246  -15.328659246    6[1-(0),6-(6,6),6-(6,6)]
  1650 -14.2262198141 -14.2262198141 -14.2262198141    6[6-(1,1,6),6-(1,6),6-(1,6)]
  1651 -13.6932601507 -13.6932601507 -13.6932601507    6[1-(0),6-(6,6),6-(6,6)]
  1652 -16.9473588179 -16.9473588179 -16.9473588179    6[6-(1,6),6-(1,6),6-(6,6)]
  1653 -17.7786618074 -17.7786618074 -17.7786618074    6[1-(0),6-(1,6),6-(6,6)]
  1654 -18.7824321879 -18.7824321879 -18.7824321879    6[1-(0),6-(1,6),6-(6,6)]
  1655 -18.9537335429 -18.9537335429 -18.9537335429    6[6-(1,6),6-(1,6),6-(8,8)]
  1656 -18.1255382397 -18.1255382397 -18.1255382397    6[1-(0),6-(1,6),6-(6,6)]
  1657 -17.1516792633 -17.1516792633 -17.1516792633    6[1-(0),6-(1,6),6-(6,6)]
  1658 -19.9862492915 -19.9862492915 -19.9862492915    6[6-(6,6),8-(0),8-(29)]
  1659 -14.4388286441 -14.4388286441 -14.4388286441    6[6-(6,6),8-(29),8-(29)]
  1660 -13.3589117123 -13.3589117123 -13.3589117123    6[6-(1,6),6-(1,6),6-(8,8)]
  1661 -12.1453721731 -12.1453721731 -12.1453721731    6[1-(0),6-(1,6),6-(6,6)]
  1662 -11.1171206142 -11.1171206142 -11.1171206142    6[1-(0),6-(1,6),6-(6,6)]
  1663 -11.2849278848 -11.2849278848 -11.2849278848    6[6-(1,6),6-(1,6),6-(6,6)]
  1664 -12.4697212691 -12.4697212691 -12.4697212691    6[1-(0),6-(1,6),6-(6,6)]
  1665 -13.4960307525 -13.4960307525 -13.4960307525    6[1-(0),6-(1,6),6-(6,6)]
  1666 -10.1952988624 -10.1952988624 -10.1952988624    6[6-(1,6),6-(1,6),6-(6,6)]
  1667 -10.0554439369 -10.0554439369 -10.0554439369    6[1-(0),6-(6,6),6-(6,6)]
  1668  -8.5194544041  -8.5194544041  -8.5194544041    6[1-(0),6-(6,6),6-(6,6)]
  1669 -7.74641686998 -7.74641686998 -7.74641686998    6[6-(1,6),6-(1,6),6-(6,6)]
  1670  -8.3337612142  -8.3337612142  -8.3337612142    6[6-(1,6),6-(1,6),6-(6,6)]
  1671 -7.73086487601 -7.73086487601 -7.73086487601    6[1-(0),6-(1,6),6-(6,6)]
  1672 -8.24323693661 -8.24323693661 -8.24323693661    6[1-(0),6-(1,6),6-(6,6)]
  1673 -9.43697372797 -9.43697372797 -9.43697372797    6[6-(1,6),6-(1,6),6-(8,8)]
  1674 -10.0678387665 -10.0678387665 -10.0678387665    6[1-(0),6-(1,6),6-(6,6)]
  1675 -9.49292468496 -9.49292468496 -9.49292468496    6[1-(0),6-(1,6),6-(6,6)]
  1676 -9.93574871556 -9.93574871556 -9.93574871556    6[6-(6,6),8-(29),8-(29)]
  1677  -2.7593250439  -2.7593250439  -2.7593250439    6[6-(6,6),8-(29),8-(29)]
  1678 -3.00484256513 -3.00484256513 -3.00484256513    6[6-(1,6),6-(1,6),6-(8,8)]
  1679 -2.66417062087 -2.66417062087 -2.66417062087    6[1-(0),6-(1,6),6-(6,6)]
  1680 -2.87045253687 -2.87045253687 -2.87045253687    6[1-(0),6-(1,6),6-(6,6)]
  1681 -3.43216854151 -3.43216854151 -3.43216854151    6[6-(1,6),6-(1,6),6-(6,6)]
  1682  -3.7965364729  -3.7965364729  -3.7965364729    6[1-(0),6-(1,6),6-(6,6)]
  1683 -3.56383936969 -3.56383936969 -3.56383936969    6[1-(0),6-(1,6),6-(6,6)]
  1684 -3.68778592884 -3.68778592884 -3.68778592884    6[6-(1,6),6-(1,6),6-(6,6)]
  1685 -2.70810007238 -2.70810007238 -2.70810007238    6[1-(0),6-(6,6),6-(6,6)]
  1686 -2.95711270615 -2.95711270615 -2.95711270615    6[6-(1,6),6-(1,6),6-(6,6)]
  1687 -4.16522198795 -4.16522198795 -4.16522198795    6[1-(0),6-(6,6),6-(6,6)]
  1688 -5.24202300823 -5.24202300823 -5.24202300823    6[6-(1,1,6),6-(1,6),6-(1,6)]
  1689 -4.96465347991 -4.96465347991 -4.96465347991    6[1-(0),6-(6,6),6-(6,6)]
  1690  -1.8838083216  -1.8838083216  -1.8838083216    6[6-(1,6),6-(1,6),6-(6,6)]
  1691-0.827198078459-0.827198078459-0.827198078459    6[1-(0),6-(1,6),6-(6,6)]
  1692 0.162587713915 0.162587713915 0.162587713915    6[1-(0),6-(1,6),6-(6,6)]
  1693 0.128004854376 0.128004854376 0.128004854376    6[6-(1,6),6-(1,6),6-(8,8)]
  1694-0.886651624282-0.886651624282-0.886651624282    6[1-(0),6-(1,6),6-(6,6)]
  1695  -1.8659490517  -1.8659490517  -1.8659490517    6[1-(0),6-(1,6),6-(6,6)]
  1696  1.25685887692  1.25685887692  1.25685887692    6[6-(6,6),8-(29),8-(29)]
  1697 -3.07623336532 -3.07623336532 -3.07623336532    6[6-(6,6),8-(29),8-(29)]
  1698 -2.50985350209 -2.50985350209 -2.50985350209    6[6-(1,6),6-(1,6),6-(8,8)]
  1699 -3.32017074946 -3.32017074946 -3.32017074946    6[1-(0),6-(1,6),6-(6,6)]
  1700 -2.82565604208 -2.82565604208 -2.82565604208    6[1-(0),6-(1,6),6-(6,6)]
  1701 -1.49557411111 -1.49557411111 -1.49557411111    6[6-(1,6),6-(1,6),6-(6,6)]
  1702-0.694579979629-0.694579979629-0.694579979629    6[1-(0),6-(1,6),6-(6,6)]
  1703 -1.22055978189 -1.22055978189 -1.22055978189    6[1-(0),6-(1,6),6-(6,6)]
  1704-0.886075672243-0.886075672243-0.886075672243    6[6-(1),6-(1,6),6-(6,6)]
  1705  0.13245945478  0.13245945478  0.13245945478    6[1-(0),6-(6,6)]
  1706 0.486720088204 0.486720088204 0.486720088204    6[1-(0),6-(6,6),6-(6,6)]
  1707-0.258348269596-0.258348269596-0.258348269596    6[6-(1,6),6-(1,6),6-(6,6)]
  1708-0.643709724011-0.643709724011-0.643709724011    6[6-(1,6),6-(1,6),6-(6,6)]
  1709-0.760253162883-0.760253162883-0.760253162883    6[1-(0),6-(1,6),6-(6,6)]
  1710 -1.19572541085 -1.19572541085 -1.19572541085    6[1-(0),6-(1,6),6-(6,6)]
  1711 -1.49212418001 -1.49212418001 -1.49212418001    6[6-(1,6),6-(1,6),6-(8,8)]
  1712 -1.34683511925 -1.34683511925 -1.34683511925    6[1-(0),6-(1,6),6-(6,6)]
  1713-0.922628068954-0.922628068954-0.922628068954    6[1-(0),6-(1,6),6-(6,6)]
  1714 -1.93653197161 -1.93653197161 -1.93653197161    6[6-(6,6),8-(29),8-(29)]
  1715  29.2052755045  29.2052755045  29.2052755045    6[6-(6,6),8-(29),8-(29)]
  1716  28.5767562658  28.5767562658  28.5767562658    6[6-(1,6),6-(1,6),6-(8,8)]
  1717  28.9617290627  28.9617290627  28.9617290627    6[1-(0),6-(1,6),6-(6,6)]
  1718   28.363120238   28.363120238   28.363120238    6[1-(0),6-(1,6),6-(6,6)]
  1719   27.336808565   27.336808565   27.336808565    6[6-(1,6),6-(1,6),6-(6,6)]
  1720  27.0182624413  27.0182624413  27.0182624413    6[1-(0),6-(1,6),6-(6,6)]
  1721  27.5702561181  27.5702561181  27.5702561181    6[1-(0),6-(1,6),6-(6,6)]
  1722  26.7098430551  26.7098430551  26.7098430551    6[6-(1,6),6-(1,6),6-(6,6)]
  1723  26.2903176466  26.2903176466  26.2903176466    6[1-(0),6-(6,6),6-(6,6)]
  1724  25.7251164809  25.7251164809  25.7251164809    6[6-(1,6),6-(1,6),6-(6,6)]
  1725  25.6505282599  25.6505282599  25.6505282599    6[1-(0),6-(6,6),6-(6,6)]
  1726   26.049853676   26.049853676   26.049853676    6[6-(1,1,6),6-(1,6),6-(1,6)]
  1727  26.5610595355  26.5610595355  26.5610595355    6[1-(0),6-(6,6),6-(6,6)]
  1728  25.2484878578  25.2484878578  25.2484878578    6[6-(1,6),6-(1,6),6-(6,6)]
  1729  25.7022131359  25.7022131359  25.7022131359    6[1-(0),6-(1,6),6-(6,6)]
  1730  25.2026648506  25.2026648506  25.2026648506    6[1-(0),6-(1,6),6-(6,6)]
  1731  24.1682036375  24.1682036375  24.1682036375    6[6-(1,6),6-(1,6),6-(8,8)]
  1732  23.7175860457  23.7175860457  23.7175860457    6[1-(0),6-(1,6),6-(6,6)]
  1733  24.2377228286  24.2377228286  24.2377228286    6[1-(0),6-(1,6),6-(6,6)]
  1734  23.6080562001  23.6080562001  23.6080562001    6[6-(6,6),8-(29),8-(29)]
  1735  41.0478152338  41.0478152338  41.0478152338    6[6-(6,6),8-(29),8-(29)]
  1736   40.462789253   40.462789253   40.462789253    6[6-(1,6),6-(1,6),6-(8,8)]
  1737  40.7113922093  40.7113922093  40.7113922093    6[1-(0),6-(1,6),6-(6,6)]
  1738  40.1889083256  40.1889083256  40.1889083256    6[1-(0),6-(1,6),6-(6,6)]
  1739  39.4034484113  39.4034484113  39.4034484113    6[6-(1,6),6-(1,6),6-(6,6)]
  1740  39.1191071202  39.1191071202  39.1191071202    6[1-(0),6-(1,6),6-(6,6)]
  1741  39.6676176478  39.6676176478  39.6676176478    6[1-(0),6-(1,6),6-(6,6)]
  1742  38.7387885414  38.7387885414  38.7387885414    6[6-(1),6-(1,6),6-(6,6)]
  1743  37.4918384744  37.4918384744  37.4918384744    6[1-(0),6-(6,6)]
  1744  34.0462069362  34.0462069362  34.0462069362    6[1-(0),6-(6,6),6-(6,6)]
  1745  33.2024706948  33.2024706948  33.2024706948    6[6-(1,6),6-(1,6),6-(6,6)]
  1746  32.7666260557  32.7666260557  32.7666260557    6[6-(1,6),6-(1,6),6-(6,6)]
  1747  31.5266644431  31.5266644431  31.5266644431    6[1-(0),6-(1,6),6-(6,6)]
  1748  31.0950922252  31.0950922252  31.0950922252    6[1-(0),6-(1,6),6-(6,6)]
  1749  31.8980438544  31.8980438544  31.8980438544    6[6-(1,6),6-(1,6),6-(8,8)]
  1750  33.1077060019  33.1077060019  33.1077060019    6[1-(0),6-(1,6),6-(6,6)]
  1751  33.4969358296  33.4969358296  33.4969358296    6[1-(0),6-(1,6),6-(6,6)]
  1752  31.3371151416  31.3371151416  31.3371151416    6[6-(6,6),8-(29),8-(29)]
  1753   31.283506735   31.283506735   31.283506735    6[6-(6,6),8-(29),8-(29)]
  1754  31.9166875031  31.9166875031  31.9166875031    6[6-(1,6),6-(1,6),6-(8,8)]
  1755  33.3007651083  33.3007651083  33.3007651083    6[1-(0),6-(1,6),6-(6,6)]
  1756  33.8333356001  33.8333356001  33.8333356001    6[1-(0),6-(1,6),6-(6,6)]
  1757  33.0167893223  33.0167893223  33.0167893223    6[6-(1,6),6-(1,6),6-(6,6)]
  1758  31.6843771217  31.6843771217  31.6843771217    6[1-(0),6-(1,6),6-(6,6)]
  1759  31.1230603861  31.1230603861  31.1230603861    6[1-(0),6-(1,6),6-(6,6)]
  1760  33.6375394596  33.6375394596  33.6375394596    6[6-(1,6),6-(1,6),6-(6,6)]
  1761  34.7158943548  34.7158943548  34.7158943548    6[1-(0),6-(6,6),6-(6,6)]
  1762  35.2857570499  35.2857570499  35.2857570499    6[6-(1,6),6-(1,6),6-(6,6)]
  1763   34.752015686   34.752015686   34.752015686    6[1-(0),6-(6,6),6-(6,6)]
  1764  33.6495762541  33.6495762541  33.6495762541    6[6-(1,1,6),6-(1,6),6-(1,6)]
  1765  33.1166165907  33.1166165907  33.1166165907    6[1-(0),6-(6,6),6-(6,6)]
  1766  36.3707152579  36.3707152579  36.3707152579    6[6-(1,6),6-(1,6),6-(6,6)]
  1767  37.2020182474  37.2020182474  37.2020182474    6[1-(0),6-(1,6),6-(6,6)]
  1768  38.2057886279  38.2057886279  38.2057886279    6[1-(0),6-(1,6),6-(6,6)]
  1769  38.3770899829  38.3770899829  38.3770899829    6[6-(1,6),6-(1,6),6-(8,8)]
  1770  37.5488946797  37.5488946797  37.5488946797    6[1-(0),6-(1,6),6-(6,6)]
  1771  36.5750357033  36.5750357033  36.5750357033    6[1-(0),6-(1,6),6-(6,6)]
  1772  39.4096057315  39.4096057315  39.4096057315    6[6-(6,6),8-(29),8-(29)]
  1773  33.8621850841  33.8621850841  33.8621850841    6[6-(6,6),8-(29),8-(29)]
  1774  32.7822681523  32.7822681523  32.7822681523    6[6-(1,6),6-(1,6),6-(8,8)]
  1775  31.5687286131  31.5687286131  31.5687286131    6[1-(0),6-(1,6),6-(6,6)]
  1776  30.5404770542  30.5404770542  30.5404770542    6[1-(0),6-(1,6),6-(6,6)]
  1777  30.7082843248  30.7082843248  30.7082843248    6[6-(1,6),6-(1,6),6-(6,6)]
  1778  31.8930777091  31.8930777091  31.8930777091    6[1-(0),6-(1,6),6-(6,6)]
  1779  32.9193871925  32.9193871925  32.9193871925    6[1-(0),6-(1,6),6-(6,6)]
  1780  29.6186553024  29.6186553024  29.6186553024    6[6-(1,6),6-(1,6),6-(6,6)]
  1781  29.4788003769  29.4788003769  29.4788003769    6[1-(0),6-(6,6),6-(6,6)]
  1782  27.9428108441  27.9428108441  27.9428108441    6[1-(0),6-(6,6),6-(6,6)]
  1783    27.16977331    27.16977331    27.16977331    6[6-(1,6),6-(1,6),6-(6,6)]
  1784  27.7571176542  27.7571176542  27.7571176542    6[6-(1,6),6-(1,6),6-(6,6)]
  1785   27.154221316   27.154221316   27.154221316    6[1-(0),6-(1,6),6-(6,6)]
  1786  27.6665933766  27.6665933766  27.6665933766    6[1-(0),6-(1,6),6-(6,6)]
  1787   28.860330168   28.860330168   28.860330168    6[6-(1,6),6-(1,6),6-(8,8)]
  1788  29.4911952065  29.4911952065  29.4911952065    6[1-(0),6-(1,6),6-(6,6)]
  1789   28.916281125   28.916281125   28.916281125    6[1-(0),6-(1,6),6-(6,6)]
  1790  29.3591051556  29.3591051556  29.3591051556    6[6-(6,6),8-(29),8-(29)]
  1791 -4.83755627436 -4.83755627436 -4.83755627436    6[6-(6,6),8-(29),8-(29)]
  1792 -6.34477380242 -6.34477380242 -6.34477380242    6[6-(1,6),6-(1,6),6-(8,8)]
  1793 -7.00320666652 -7.00320666652 -7.00320666652    6[1-(0),6-(1,6),6-(6,6)]
  1794 -8.34066789899 -8.34066789899 -8.34066789899    6[1-(0),6-(1,6),6-(6,6)]
  1795 -9.11214929886 -9.11214929886 -9.11214929886    6[6-(1,6),6-(1,6),6-(6,6)]
  1796 -8.46265115333 -8.46265115333 -8.46265115333    6[1-(0),6-(1,6),6-(6,6)]
  1797 -7.11664363768 -7.11664363768 -7.11664363768    6[1-(0),6-(1,6),6-(6,6)]
  1798 -10.6154823333 -10.6154823333 -10.6154823333    6[6-(1,6),6-(1,6),6-(6,6)]
  1799 -11.1336767805 -11.1336767805 -11.1336767805    6[1-(0),6-(6,6),6-(6,6)]
  1800 -12.5177532751 -12.5177532751 -12.5177532751    6[6-(1,6),6-(1,6),6-(6,6)]
  1801 -13.2667094141 -13.2667094141 -13.2667094141    6[1-(0),6-(6,6),6-(6,6)]
  1802 -12.8417455863 -12.8417455863 -12.8417455863    6[6-(1,1,6),6-(1,6),6-(1,6)]
  1803 -11.5202105351 -11.5202105351 -11.5202105351    6[1-(0),6-(6,6),6-(6,6)]
  1804 -13.0060357217 -13.0060357217 -13.0060357217    6[6-(1,6),6-(1,6),6-(6,6)]
  1805   -12.32700319   -12.32700319   -12.32700319    6[1-(0),6-(1,6),6-(6,6)]
  1806 -12.8405360634 -12.8405360634 -12.8405360634    6[1-(0),6-(1,6),6-(6,6)]
  1807  -14.080881491  -14.080881491  -14.080881491    6[6-(1,6),6-(1,6),6-(8,8)]
  1808 -14.7179602583 -14.7179602583 -14.7179602583    6[1-(0),6-(1,6),6-(6,6)]
  1809 -14.2032619264 -14.2032619264 -14.2032619264    6[1-(0),6-(1,6),6-(6,6)]
  1810 -14.5446906544 -14.5446906544 -14.5446906544    6[6-(6,6),8-(29),8-(29)]
  1811  4.10939678441  4.10939678441  4.10939678441    6[6-(6,6),8-(29),8-(29)]
  1812  5.17066759859  5.17066759859  5.17066759859    6[6-(1,6),6-(1,6),6-(8,8)]
  1813  5.82249284682  5.82249284682  5.82249284682    6[1-(0),6-(1,6),6-(6,6)]
  1814  6.82277522935  6.82277522935  6.82277522935    6[1-(0),6-(1,6),6-(6,6)]
  1815  7.19958997537  7.19958997537  7.19958997537    6[6-(1,6),6-(1,6),6-(6,6)]
  1816   6.5314494314   6.5314494314   6.5314494314    6[1-(0),6-(1,6),6-(6,6)]
  1817  5.52767067336  5.52767067336  5.52767067336    6[1-(0),6-(1,6),6-(6,6)]
  1818  8.23405756677  8.23405756677  8.23405756677    6[6-(1,6),6-(1,6),6-(6,6)]
  1819  8.14549755234  8.14549755234  8.14549755234    6[1-(0),6-(6,6),6-(6,6)]
  1820  6.59011618035  6.59011618035  6.59011618035    6[1-(0),6-(6,6),6-(6,6)]
  1821  5.77434911527  5.77434911527  5.77434911527    6[6-(1,6),6-(1,6),6-(6,6)]
  1822  4.36579867749  4.36579867749  4.36579867749    6[6-(1,6),6-(1,6),6-(6,6)]
  1823  3.61218996423  3.61218996423  3.61218996423    6[1-(0),6-(1,6),6-(6,6)]
  1824  2.23277343776  2.23277343776  2.23277343776    6[1-(0),6-(1,6),6-(6,6)]
  1825  1.54558950639  1.54558950639  1.54558950639    6[6-(1,6),6-(1,6),6-(8,8)]
  1826  2.26967567619  2.26967567619  2.26967567619    6[1-(0),6-(1,6),6-(6,6)]
  1827  3.65802663564  3.65802663564  3.65802663564    6[1-(0),6-(1,6),6-(6,6)]
  18280.04147801446960.04147801446960.0414780144696    6[6-(6,6),8-(29),8-(29)]
  1829 -9.78191906452 -9.78191906452 -9.78191906452    6[6-(6,6),8-(29),8-(29)]
  1830 -9.15339982579 -9.15339982579 -9.15339982579    6[6-(1,6),6-(1,6),6-(8,8)]
  1831 -9.53837262268 -9.53837262268 -9.53837262268    6[1-(0),6-(1,6),6-(6,6)]
  1832 -8.93976379796 -8.93976379796 -8.93976379796    6[1-(0),6-(1,6),6-(6,6)]
  1833 -7.91345212497 -7.91345212497 -7.91345212497    6[6-(1,6),6-(1,6),6-(6,6)]
  1834 -7.59490600125 -7.59490600125 -7.59490600125    6[1-(0),6-(1,6),6-(6,6)]
  1835 -8.14689967808 -8.14689967808 -8.14689967808    6[1-(0),6-(1,6),6-(6,6)]
  1836 -7.28648661514 -7.28648661514 -7.28648661514    6[6-(1,6),6-(1,6),6-(6,6)]
  1837 -6.86696120661 -6.86696120661 -6.86696120661    6[1-(0),6-(6,6),6-(6,6)]
  1838 -6.30176004089 -6.30176004089 -6.30176004089    6[6-(1,6),6-(1,6),6-(6,6)]
  1839 -6.22717181987 -6.22717181987 -6.22717181987    6[1-(0),6-(6,6),6-(6,6)]
  1840 -6.62649723599 -6.62649723599 -6.62649723599    6[6-(1,1,6),6-(1,6),6-(1,6)]
  1841 -7.13770309554 -7.13770309554 -7.13770309554    6[1-(0),6-(6,6),6-(6,6)]
  1842  -5.8251314178  -5.8251314178  -5.8251314178    6[6-(1,6),6-(1,6),6-(6,6)]
  1843 -6.27885669585 -6.27885669585 -6.27885669585    6[1-(0),6-(1,6),6-(6,6)]
  1844 -5.77930841062 -5.77930841062 -5.77930841062    6[1-(0),6-(1,6),6-(6,6)]
  1845 -4.74484719754 -4.74484719754 -4.74484719754    6[6-(1,6),6-(1,6),6-(8,8)]
  1846 -4.29422960574 -4.29422960574 -4.29422960574    6[1-(0),6-(1,6),6-(6,6)]
  1847 -4.81436638859 -4.81436638859 -4.81436638859    6[1-(0),6-(1,6),6-(6,6)]
  1848 -4.18469976014 -4.18469976014 -4.18469976014    6[6-(6,6),8-(29),8-(29)]
  1849 -21.6244587938 -21.6244587938 -21.6244587938    6[6-(6,6),8-(29),8-(29)]
  1850  -21.039432813  -21.039432813  -21.039432813    6[6-(1,6),6-(1,6),6-(8,8)]
  1851 -21.2880357693 -21.2880357693 -21.2880357693    6[1-(0),6-(1,6),6-(6,6)]
  1852 -20.7655518856 -20.7655518856 -20.7655518856    6[1-(0),6-(1,6),6-(6,6)]
  1853 -19.9800919713 -19.9800919713 -19.9800919713    6[6-(1,6),6-(1,6),6-(6,6)]
  1854 -19.6957506802 -19.6957506802 -19.6957506802    6[1-(0),6-(1,6),6-(6,6)]
  1855 -20.2442612078 -20.2442612078 -20.2442612078    6[1-(0),6-(1,6),6-(6,6)]
  1856 -19.3154321014 -19.3154321014 -19.3154321014    6[6-(1,6),6-(1,6),6-(6,6)]
  1857 -18.0684820344 -18.0684820344 -18.0684820344    6[1-(0),6-(6,6),6-(6,6)]
  1858 -14.6228504962 -14.6228504962 -14.6228504962    6[1-(0),6-(6,6),6-(6,6)]
  1859 -13.7791142548 -13.7791142548 -13.7791142548    6[6-(1,6),6-(1,6),6-(6,6)]
  1860 -13.3432696157 -13.3432696157 -13.3432696157    6[6-(1,6),6-(1,6),6-(6,6)]
  1861 -12.1033080031 -12.1033080031 -12.1033080031    6[1-(0),6-(1,6),6-(6,6)]
  1862 -11.6717357852 -11.6717357852 -11.6717357852    6[1-(0),6-(1,6),6-(6,6)]
  1863 -12.4746874144 -12.4746874144 -12.4746874144    6[6-(1,6),6-(1,6),6-(8,8)]
  1864 -13.6843495619 -13.6843495619 -13.6843495619    6[1-(0),6-(1,6),6-(6,6)]
  1865 -14.0735793896 -14.0735793896 -14.0735793896    6[1-(0),6-(1,6),6-(6,6)]
  1866 -11.9137587016 -11.9137587016 -11.9137587016    6[6-(6,6),8-(29),8-(29)]
  1867  22.1826814839  22.1826814839  22.1826814839    6[6-(6,6),8-(29),8-(29)]
  1868  22.4281990051  22.4281990051  22.4281990051    6[6-(1,6),6-(1,6),6-(8,8)]
  1869  22.0875270609  22.0875270609  22.0875270609    6[1-(0),6-(1,6),6-(6,6)]
  1870  22.2938089769  22.2938089769  22.2938089769    6[1-(0),6-(1,6),6-(6,6)]
  1871  22.8555249815  22.8555249815  22.8555249815    6[6-(1,6),6-(1,6),6-(6,6)]
  1872  23.2198929129  23.2198929129  23.2198929129    6[1-(0),6-(1,6),6-(6,6)]
  1873  22.9871958097  22.9871958097  22.9871958097    6[1-(0),6-(1,6),6-(6,6)]
  1874  23.1111423688  23.1111423688  23.1111423688    6[6-(1,6),6-(1,6),6-(6,6)]
  1875  22.1314565124  22.1314565124  22.1314565124    6[1-(0),6-(6,6),6-(6,6)]
  1876  22.3804691461  22.3804691461  22.3804691461    6[6-(1,6),6-(1,6),6-(6,6)]
  1877  23.5885784279  23.5885784279  23.5885784279    6[1-(0),6-(6,6),6-(6,6)]
  1878  24.6653794482  24.6653794482  24.6653794482    6[6-(1,1,6),6-(1,6),6-(1,6)]
  1879  24.3880099199  24.3880099199  24.3880099199    6[1-(0),6-(6,6),6-(6,6)]
  1880  21.3071647616  21.3071647616  21.3071647616    6[6-(1,6),6-(1,6),6-(6,6)]
  1881  20.2505545185  20.2505545185  20.2505545185    6[1-(0),6-(1,6),6-(6,6)]
  1882  19.2607687261  19.2607687261  19.2607687261    6[1-(0),6-(1,6),6-(6,6)]
  1883  19.2953515856  19.2953515856  19.2953515856    6[6-(1,6),6-(1,6),6-(8,8)]
  1884  20.3100080643  20.3100080643  20.3100080643    6[1-(0),6-(1,6),6-(6,6)]
  1885  21.2893054917  21.2893054917  21.2893054917    6[1-(0),6-(1,6),6-(6,6)]
  1886  18.1664975631  18.1664975631  18.1664975631    6[6-(6,6),8-(29),8-(29)]
  1887  22.4995898053  22.4995898053  22.4995898053    6[6-(6,6),8-(29),8-(29)]
  1888  21.9332099421  21.9332099421  21.9332099421    6[6-(1,6),6-(1,6),6-(8,8)]
  1889  22.7435271895  22.7435271895  22.7435271895    6[1-(0),6-(1,6),6-(6,6)]
  1890  22.2490124821  22.2490124821  22.2490124821    6[1-(0),6-(1,6),6-(6,6)]
  1891  20.9189305511  20.9189305511  20.9189305511    6[6-(1,6),6-(1,6),6-(6,6)]
  1892  20.1179364196  20.1179364196  20.1179364196    6[1-(0),6-(1,6),6-(6,6)]
  1893  20.6439162219  20.6439162219  20.6439162219    6[1-(0),6-(1,6),6-(6,6)]
  1894  20.3094321122  20.3094321122  20.3094321122    6[6-(1,6),6-(1,6),6-(6,6)]
  1895  19.2908969852  19.2908969852  19.2908969852    6[1-(0),6-(6,6),6-(6,6)]
  1896  18.9366363518  18.9366363518  18.9366363518    6[1-(0),6-(6,6),6-(6,6)]
  1897  19.6817047096  19.6817047096  19.6817047096    6[6-(1,6),6-(1,6),6-(6,6)]
  1898   20.067066164   20.067066164   20.067066164    6[6-(1,6),6-(1,6),6-(6,6)]
  1899  20.1836096029  20.1836096029  20.1836096029    6[1-(0),6-(1,6),6-(6,6)]
  1900  20.6190818508  20.6190818508  20.6190818508    6[1-(0),6-(1,6),6-(6,6)]
  1901    20.91548062    20.91548062    20.91548062    6[6-(1,6),6-(1,6),6-(8,8)]
  1902  20.7701915592  20.7701915592  20.7701915592    6[1-(0),6-(1,6),6-(6,6)]
  1903   20.345984509   20.345984509   20.345984509    6[1-(0),6-(1,6),6-(6,6)]
  1904  21.3598884116  21.3598884116  21.3598884116    6[6-(6,6),8-(29),8-(29)]
  1905  9.64093912296  9.64093912296  9.64093912296    6[6-(6,6),8-(29),8-(29)]
  1906  10.2694758466  10.2694758466  10.2694758466    6[6-(1,6),6-(1,6),6-(8,8)]
  1907  9.88451973489  9.88451973489  9.88451973489    6[1-(0),6-(1,6),6-(6,6)]
  1908  10.4831438359  10.4831438359  10.4831438359    6[1-(0),6-(1,6),6-(6,6)]
  1909  11.5094551408  11.5094551408  11.5094551408    6[6-(1,6),6-(1,6),6-(6,6)]
  1910  11.8279850743  11.8279850743  11.8279850743    6[1-(0),6-(1,6),6-(6,6)]
  1911  11.2759758166  11.2759758166  11.2759758166    6[1-(0),6-(1,6),6-(6,6)]
  1912  12.1364380022  12.1364380022  12.1364380022    6[6-(1,6),6-(1,6),6-(6,6)]
  1913   12.555976453   12.555976453   12.555976453    6[1-(0),6-(6,6),6-(6,6)]
  1914  13.1211935804  13.1211935804  13.1211935804    6[6-(1,6),6-(1,6),6-(6,6)]
  1915  13.1957835594  13.1957835594  13.1957835594    6[1-(0),6-(6,6),6-(6,6)]
  1916  12.7964456659  12.7964456659  12.7964456659    6[6-(1,1,6),6-(1,6),6-(1,6)]
  1917   12.285224657   12.285224657   12.285224657    6[1-(0),6-(6,6),6-(6,6)]
  1918  13.5978350554  13.5978350554  13.5978350554    6[6-(1,6),6-(1,6),6-(6,6)]
  1919  13.1441110212  13.1441110212  13.1441110212    6[1-(0),6-(1,6),6-(6,6)]
  1920  13.6436717014  13.6436717014  13.6436717014    6[1-(0),6-(1,6),6-(6,6)]
  1921  14.6781444462  14.6781444462  14.6781444462    6[6-(1,6),6-(1,6),6-(8,8)]
  1922  15.1287604768  15.1287604768  15.1287604768    6[1-(0),6-(1,6),6-(6,6)]
  1923  14.6086115338  14.6086115338  14.6086115338    6[1-(0),6-(1,6),6-(6,6)]
  1924  15.2383041072  15.2383041072  15.2383041072    6[6-(6,6),8-(29),8-(29)]
  1925 -2.20165262941 -2.20165262941 -2.20165262941    6[6-(6,6),8-(29),8-(29)]
  1926 -1.61664413986 -1.61664413986 -1.61664413986    6[6-(1,6),6-(1,6),6-(8,8)]
  1927 -1.86526233436 -1.86526233436 -1.86526233436    6[1-(0),6-(1,6),6-(6,6)]
  1928 -1.34279502164 -1.34279502164 -1.34279502164    6[1-(0),6-(1,6),6-(6,6)]
  1929 -0.55733681454 -0.55733681454 -0.55733681454    6[6-(1,6),6-(1,6),6-(6,6)]
  1930 -0.27298038675 -0.27298038675 -0.27298038675    6[1-(0),6-(1,6),6-(6,6)]
  1931-0.821474330709-0.821474330709-0.821474330709    6[1-(0),6-(1,6),6-(6,6)]
  1932  0.10730570379  0.10730570379  0.10730570379    6[6-(1,6),6-(1,6),6-(6,6)]
  1933  1.35425535187  1.35425535187  1.35425535187    6[1-(0),6-(6,6),6-(6,6)]
  1934  4.79988704871  4.79988704871  4.79988704871    6[1-(0),6-(6,6),6-(6,6)]
  1935  5.64362363917  5.64362363917  5.64362363917    6[6-(1,6),6-(1,6),6-(6,6)]
  1936  6.07948458274  6.07948458274  6.07948458274    6[6-(1,6),6-(1,6),6-(6,6)]
  1937  7.31944742655  7.31944742655  7.31944742655    6[1-(0),6-(1,6),6-(6,6)]
  1938  7.75103509843  7.75103509843  7.75103509843    6[1-(0),6-(1,6),6-(6,6)]
  1939   6.9480988344   6.9480988344   6.9480988344    6[6-(1,6),6-(1,6),6-(8,8)]
  1940  5.73843592525  5.73843592525  5.73843592525    6[1-(0),6-(1,6),6-(6,6)]
  1941  5.34919005976  5.34919005976  5.34919005976    6[1-(0),6-(1,6),6-(6,6)]
  1942  7.50904390867  7.50904390867  7.50904390867    6[6-(6,6),8-(29),8-(29)]
  1943  2.75982329643  2.75982329643  2.75982329643    6[6-(6,6),8-(29),8-(29)]
  1944  3.00532333278  3.00532333278  3.00532333278    6[6-(1,6),6-(1,6),6-(8,8)]
  1945   2.6646347033   2.6646347033   2.6646347033    6[1-(0),6-(1,6),6-(6,6)]
  1946  2.87090134303  2.87090134303  2.87090134303    6[1-(0),6-(1,6),6-(6,6)]
  1947  3.43261771578  3.43261771578  3.43261771578    6[6-(1,6),6-(1,6),6-(6,6)]
  1948  3.79700183735  3.79700183735  3.79700183735    6[1-(0),6-(1,6),6-(6,6)]
  1949  3.56432031503  3.56432031503  3.56432031503    6[1-(0),6-(1,6),6-(6,6)]
  1950   3.6882177515   3.6882177515   3.6882177515    6[6-(1,6),6-(1,6),6-(6,6)]
  1951  2.70851885278  2.70851885278  2.70851885278    6[1-(0),6-(6,6),6-(6,6)]
  1952  2.95751552485  2.95751552485  2.95751552485    6[6-(1,6),6-(1,6),6-(6,6)]
  1953  4.16562304864  4.16562304864  4.16562304864    6[1-(0),6-(6,6),6-(6,6)]
  1954  5.24243654634  5.24243654634  5.24243654634    6[6-(1,1,6),6-(1,6),6-(1,6)]
  1955  4.96508216735  4.96508216735  4.96508216735    6[1-(0),6-(6,6),6-(6,6)]
  1956  1.88419828843  1.88419828843  1.88419828843    6[6-(1,6),6-(1,6),6-(6,6)]
  1957 0.827586801363 0.827586801363 0.827586801363    6[1-(0),6-(1,6),6-(6,6)]
  1958-0.162211385922-0.162211385922-0.162211385922    6[1-(0),6-(1,6),6-(6,6)]
  1959-0.127640058155-0.127640058155-0.127640058155    6[6-(1,6),6-(1,6),6-(8,8)]
  1960 0.887017981767 0.887017981767 0.887017981767    6[1-(0),6-(1,6),6-(6,6)]
  1961  1.86632756927  1.86632756927  1.86632756927    6[1-(0),6-(1,6),6-(6,6)]
  1962 -1.25650630425 -1.25650630425 -1.25650630425    6[6-(6,6),8-(29),8-(29)]
  1963  3.07678364093  3.07678364093  3.07678364093    6[6-(6,6),8-(29),8-(29)]
  1964  2.51042126892  2.51042126892  2.51042126892    6[6-(1,6),6-(1,6),6-(8,8)]
  1965  3.32075375448  3.32075375448  3.32075375448    6[1-(0),6-(1,6),6-(6,6)]
  1966  2.82625561807  2.82625561807  2.82625561807    6[1-(0),6-(1,6),6-(6,6)]
  1967  1.49617539434  1.49617539434  1.49617539434    6[6-(1,6),6-(1,6),6-(6,6)]
  1968 0.695166126219 0.695166126219 0.695166126219    6[1-(0),6-(1,6),6-(6,6)]
  1969  1.22112934481  1.22112934481  1.22112934481    6[1-(0),6-(1,6),6-(6,6)]
  1970 0.886694307078 0.886694307078 0.886694307078    6[6-(1,6),6-(1,6),6-(6,6)]
  1971 -0.13184040107 -0.13184040107 -0.13184040107    6[1-(0),6-(6,6),6-(6,6)]
  1972-0.486101193158-0.486101193158-0.486101193158    6[1-(0),6-(6,6),6-(6,6)]
  1973 0.258966815579 0.258966815579 0.258966815579    6[6-(1,6),6-(1,6),6-(6,6)]
  1974 0.644311965578 0.644311965578 0.644311965578    6[6-(1,6),6-(1,6),6-(6,6)]
  1975  0.76085417321  0.76085417321  0.76085417321    6[1-(0),6-(1,6),6-(6,6)]
  1976   1.1963109672   1.1963109672   1.1963109672    6[1-(0),6-(1,6),6-(6,6)]
  1977  1.49269437124  1.49269437124  1.49269437124    6[6-(1,6),6-(1,6),6-(8,8)]
  1978  1.34740607208  1.34740607208  1.34740607208    6[1-(0),6-(1,6),6-(6,6)]
  1979 0.923215059641 0.923215059641 0.923215059641    6[1-(0),6-(1,6),6-(6,6)]
  1980  1.93708580131  1.93708580131  1.93708580131    6[6-(6,6),8-(29),8-(29)]
  1981  11.8606825018  11.8606825018  11.8606825018    6[6-(6,6),8-(29),8-(29)]
  1982  12.4938663988  12.4938663988  12.4938663988    6[6-(1,6),6-(1,6),6-(8,8)]
  1983  13.8779436423  13.8779436423  13.8779436423    6[1-(0),6-(1,6),6-(6,6)]
  1984  14.4105173391  14.4105173391  14.4105173391    6[1-(0),6-(1,6),6-(6,6)]
  1985  13.5939748566  13.5939748566  13.5939748566    6[6-(1,6),6-(1,6),6-(6,6)]
  1986  12.2615622815  12.2615622815  12.2615622815    6[1-(0),6-(1,6),6-(6,6)]
  1987  11.7002429374  11.7002429374  11.7002429374    6[1-(0),6-(1,6),6-(6,6)]
  1988  14.2147280276  14.2147280276  14.2147280276    6[6-(1,6),6-(1,6),6-(6,6)]
  1989  15.2930943529  15.2930943529  15.2930943529    6[1-(0),6-(6,6),6-(6,6)]
  1990  15.8629596311  15.8629596311  15.8629596311    6[6-(1,6),6-(1,6),6-(6,6)]
  1991  15.3292090075  15.3292090075  15.3292090075    6[1-(0),6-(6,6),6-(6,6)]
  1992  14.2267575171  14.2267575171  14.2267575171    6[6-(1,1,6),6-(1,6),6-(1,6)]
  1993  13.6937959434  13.6937959434  13.6937959434    6[1-(0),6-(6,6),6-(6,6)]
  1994  16.9479305006  16.9479305006  16.9479305006    6[6-(1,6),6-(1,6),6-(6,6)]
  1995   17.779238415   17.779238415   17.779238415    6[1-(0),6-(1,6),6-(6,6)]
  1996   18.783020962   18.783020962   18.783020962    6[1-(0),6-(1,6),6-(6,6)]
  1997  18.9543304851  18.9543304851  18.9543304851    6[6-(1,6),6-(1,6),6-(8,8)]
  1998  18.1261305742  18.1261305742  18.1261305742    6[1-(0),6-(1,6),6-(6,6)]
  1999  17.1522593488  17.1522593488  17.1522593488    6[1-(0),6-(1,6),6-(6,6)]
  2000  19.9868600311  19.9868600311  19.9868600311    6[6-(6,6),8-(29),8-(29)]
  2001  14.4392615203  14.4392615203  14.4392615203    6[6-(6,6),8-(29),8-(29)]
  2002  13.3593539942  13.3593539942  13.3593539942    6[6-(1,6),6-(1,6),6-(8,8)]
  2003  12.1458058045  12.1458058045  12.1458058045    6[1-(0),6-(1,6),6-(6,6)]
  2004  11.1175625534  11.1175625534  11.1175625534    6[1-(0),6-(1,6),6-(6,6)]
  2005  11.2853871058  11.2853871058  11.2853871058    6[6-(1,6),6-(1,6),6-(6,6)]
  2006  12.4701893563  12.4701893563  12.4701893563    6[1-(0),6-(1,6),6-(6,6)]
  2007  13.4964900623  13.4964900623  13.4964900623    6[1-(0),6-(1,6),6-(6,6)]
  2008  10.1957684917  10.1957684917  10.1957684917    6[6-(1,6),6-(1,6),6-(6,6)]
  2009  10.0559320729  10.0559320729  10.0559320729    6[1-(0),6-(6,6),6-(6,6)]
  2010  8.51997358137  8.51997358137  8.51997358137    6[1-(0),6-(6,6),6-(6,6)]
  2011  7.74693685327  7.74693685327  7.74693685327    6[6-(1,6),6-(1,6),6-(6,6)]
  2012  8.33428161001  8.33428161001  8.33428161001    6[6-(1,6),6-(1,6),6-(6,6)]
  2013  7.73139444901  7.73139444901  7.73139444901    6[1-(0),6-(1,6),6-(6,6)]
  2014  8.24376647788  8.24376647788  8.24376647788    6[1-(0),6-(1,6),6-(6,6)]
  2015   9.4374942888   9.4374942888   9.4374942888    6[6-(1,6),6-(1,6),6-(8,8)]
  2016  10.0683506325  10.0683506325  10.0683506325    6[1-(0),6-(1,6),6-(6,6)]
  2017  9.49343683654  9.49343683654  9.49343683654    6[1-(0),6-(1,6),6-(6,6)]
  2018  9.93627022837  9.93627022837  9.93627022837    6[6-(6,6),8-(29),8-(29)]
  2019  14.5852679588  14.5852679588  14.5852679588    6[6-(6,6),8-(29),8-(29)]
  2020  13.0780473019  13.0780473019  13.0780473019    6[6-(1,6),6-(1,6),6-(8,8)]
  2021  12.4196147995  12.4196147995  12.4196147995    6[1-(0),6-(1,6),6-(6,6)]
  2022   11.082150362   11.082150362   11.082150362    6[1-(0),6-(1,6),6-(6,6)]
  2023  10.3106651669  10.3106651669  10.3106651669    6[6-(1,6),6-(1,6),6-(6,6)]
  2024  10.9601636869  10.9601636869  10.9601636869    6[1-(0),6-(1,6),6-(6,6)]
  2025   12.306173811   12.306173811   12.306173811    6[1-(0),6-(1,6),6-(6,6)]
  2026  8.80732909874  8.80732909874  8.80732909874    6[6-(1,6),6-(1,6),6-(6,6)]
  2027  8.28912322131  8.28912322131  8.28912322131    6[1-(0),6-(6,6),6-(6,6)]
  2028  6.90504414364  6.90504414364  6.90504414364    6[6-(1,6),6-(1,6),6-(6,6)]
  2029  6.15609726441  6.15609726441  6.15609726441    6[1-(0),6-(6,6),6-(6,6)]
  2030   6.5810731507   6.5810731507   6.5810731507    6[6-(1,1,6),6-(1,6),6-(1,6)]
  2031  7.90261011224  7.90261011224  7.90261011224    6[1-(0),6-(6,6),6-(6,6)]
  2032  6.41674903562  6.41674903562  6.41674903562    6[6-(1,6),6-(1,6),6-(6,6)]
  2033  7.09577664239  7.09577664239  7.09577664239    6[1-(0),6-(1,6),6-(6,6)]
  2034  6.58223160256  6.58223160256  6.58223160256    6[1-(0),6-(1,6),6-(6,6)]
  2035  5.34187800684  5.34187800684  5.34187800684    6[6-(1,6),6-(1,6),6-(8,8)]
  2036  4.70480384722  4.70480384722  4.70480384722    6[1-(0),6-(1,6),6-(6,6)]
  2037  5.21951442806  5.21951442806  5.21951442806    6[1-(0),6-(1,6),6-(6,6)]
  2038  4.87805504592  4.87805504592  4.87805504592    6[6-(6,6),8-(0),8-(0)]
  2039  23.5323203482  23.5323203482  23.5323203482    6[6-(6,6),8-(29),8-(29)]
  2040  24.5935817567  24.5935817567  24.5935817567    6[6-(1,6),6-(1,6),6-(8,8)]
  2041  25.2454156554  25.2454156554  25.2454156554    6[1-(0),6-(1,6),6-(6,6)]
  2042  26.2456897302  26.2456897302  26.2456897302    6[1-(0),6-(1,6),6-(6,6)]
  2043  26.6224871944  26.6224871944  26.6224871944    6[6-(1,6),6-(1,6),6-(6,6)]
  2044  25.9543377843  25.9543377843  25.9543377843    6[1-(0),6-(1,6),6-(6,6)]
  2045  24.9505678036  24.9505678036  24.9505678036    6[1-(0),6-(1,6),6-(6,6)]
  2046  27.6569443774  27.6569443774  27.6569443774    6[6-(1,6),6-(1,6),6-(6,6)]
  2047  27.5683658563  27.5683658563  27.5683658563    6[1-(0),6-(6,6),6-(6,6)]
  2048  26.0129534431  26.0129534431  26.0129534431    6[1-(0),6-(6,6),6-(6,6)]
  2049   25.197185572   25.197185572   25.197185572    6[6-(1,6),6-(1,6),6-(6,6)]
  2050  23.7886347217  23.7886347217  23.7886347217    6[6-(1,6),6-(1,6),6-(6,6)]
  2051  23.0350168312  23.0350168312  23.0350168312    6[1-(0),6-(1,6),6-(6,6)]
  2052  21.6556003365  21.6556003365  21.6556003365    6[1-(0),6-(1,6),6-(6,6)]
  2053  20.9684253856  20.9684253856  20.9684253856    6[6-(1,6),6-(1,6),6-(8,8)]
  2054  21.6925202502  21.6925202502  21.6925202502    6[1-(0),6-(1,6),6-(6,6)]
  2055  23.0808709241  23.0808709241  23.0808709241    6[1-(0),6-(1,6),6-(6,6)]
  2056  19.4643129417  19.4643129417  19.4643129417    6[6-(6,6),8-(29),8-(29)]
  2057  34.0081302716  34.0081302716  34.0081302716    6[6-(6,6),8-(29),8-(29)]
  2058  32.5009095766  32.5009095766  32.5009095766    6[6-(1,6),6-(1,6),6-(8,8)]
  2059   31.842462623   31.842462623   31.842462623    6[1-(0),6-(1,6),6-(6,6)]
  2060   30.504998725   30.504998725   30.504998725    6[1-(0),6-(1,6),6-(6,6)]
  2061   29.733528584   29.733528584   29.733528584    6[6-(1,6),6-(1,6),6-(6,6)]
  2062  30.3830405905  30.3830405905  30.3830405905    6[1-(0),6-(1,6),6-(6,6)]
  2063  31.7290507907  31.7290507907  31.7290507907    6[1-(0),6-(1,6),6-(6,6)]
  2064  28.2301925666  28.2301925666  28.2301925666    6[6-(1,6),6-(1,6),6-(6,6)]
  2065  27.7119813072  27.7119813072  27.7119813072    6[1-(0),6-(6,6),6-(6,6)]
  2066  26.3279021915  26.3279021915  26.3279021915    6[6-(1,6),6-(1,6),6-(6,6)]
  2067  25.5789602816  25.5789602816  25.5789602816    6[1-(0),6-(6,6),6-(6,6)]
  2068  26.0039419116  26.0039419116  26.0039419116    6[6-(1,1,6),6-(1,6),6-(1,6)]
  2069  27.3254790509  27.3254790509  27.3254790509    6[1-(0),6-(6,6),6-(6,6)]
  2070  25.8396021141  25.8396021141  25.8396021141    6[6-(1,6),6-(1,6),6-(6,6)]
  2071  26.5186192236  26.5186192236  26.5186192236    6[1-(0),6-(1,6),6-(6,6)]
  2072  26.0050700648  26.0050700648  26.0050700648    6[1-(0),6-(1,6),6-(6,6)]
  2073  24.7647235202  24.7647235202  24.7647235202    6[6-(1,6),6-(1,6),6-(8,8)]
  2074   24.127659807   24.127659807   24.127659807    6[1-(0),6-(1,6),6-(6,6)]
  2075  24.6423740943  24.6423740943  24.6423740943    6[1-(0),6-(1,6),6-(6,6)]
  2076  24.3008967005  24.3008967005  24.3008967005    6[6-(6,6),8-(29),8-(29)]
  2077  42.9550648554  42.9550648554  42.9550648554    6[6-(6,6),8-(29),8-(29)]
  2078  44.0163398647  44.0163398647  44.0163398647    6[6-(1,6),6-(1,6),6-(8,8)]
  2079  44.6681816458  44.6681816458  44.6681816458    6[1-(0),6-(1,6),6-(6,6)]
  2080  45.6684683884  45.6684683884  45.6684683884    6[1-(0),6-(1,6),6-(6,6)]
  2081  46.0452708982  46.0452708982  46.0452708982    6[6-(1,6),6-(1,6),6-(6,6)]
  2082  45.3771141323  45.3771141323  45.3771141323    6[1-(0),6-(1,6),6-(6,6)]
  2083  44.3733312871  44.3733312871  44.3733312871    6[1-(0),6-(1,6),6-(6,6)]
  2084  47.0797424118  47.0797424118  47.0797424118    6[6-(1,6),6-(1,6),6-(6,6)]
  2085  46.9911752194  46.9911752194  46.9911752194    6[1-(0),6-(6,6),6-(6,6)]
  2086  45.4358035006  45.4358035006  45.4358035006    6[1-(0),6-(6,6),6-(6,6)]
  2087  44.6200488367  44.6200488367  44.6200488367    6[6-(1,6),6-(1,6),6-(6,6)]
  2088  43.2114967488  43.2114967488  43.2114967488    6[6-(1,6),6-(1,6),6-(6,6)]
  2089  42.4578939125  42.4578939125  42.4578939125    6[1-(0),6-(1,6),6-(6,6)]
  2090  41.0784767577  41.0784767577  41.0784767577    6[1-(0),6-(1,6),6-(6,6)]
  2091  40.3912854961  40.3912854961  40.3912854961    6[6-(1,6),6-(1,6),6-(8,8)]
  2092  41.1153653256  41.1153653256  41.1153653256    6[1-(0),6-(1,6),6-(6,6)]
  2093  42.5037175163  42.5037175163  42.5037175163    6[1-(0),6-(1,6),6-(6,6)]
  2094  38.8871735599  38.8871735599  38.8871735599    6[6-(6,6),8-(29),8-(29)]
  2095 -7.56229454479 -7.56229454479 -7.56229454479    6[6-(6,6),8-(29),8-(29)]
  2096 -6.92909632988 -6.92909632988 -6.92909632988    6[6-(1,6),6-(1,6),6-(8,8)]
  2097 -5.54501649062 -5.54501649062 -5.54501649062    6[1-(0),6-(1,6),6-(6,6)]
  2098 -5.01243018315 -5.01243018315 -5.01243018315    6[1-(0),6-(1,6),6-(6,6)]
  2099 -5.82896177488 -5.82896177488 -5.82896177488    6[6-(1,6),6-(1,6),6-(6,6)]
  2100 -7.16137667917 -7.16137667917 -7.16137667917    6[1-(0),6-(1,6),6-(6,6)]
  2101 -7.72270891951 -7.72270891951 -7.72270891951    6[1-(0),6-(1,6),6-(6,6)]
  2102 -5.20819423519 -5.20819423519 -5.20819423519    6[6-(1,6),6-(1,6),6-(6,6)]
  2103  -4.1298316797  -4.1298316797  -4.1298316797    6[1-(0),6-(6,6),6-(6,6)]
  2104 -3.55995306098 -3.55995306098 -3.55995306098    6[6-(1,6),6-(1,6),6-(6,6)]
  2105 -4.09368769748 -4.09368769748 -4.09368769748    6[1-(0),6-(6,6),6-(6,6)]
  2106 -5.19613386313 -5.19613386313 -5.19613386313    6[6-(1,1,6),6-(1,6),6-(1,6)]
  2107 -5.72910849811 -5.72910849811 -5.72910849811    6[1-(0),6-(6,6),6-(6,6)]
  2108 -2.47498697048 -2.47498697048 -2.47498697048    6[6-(1,6),6-(1,6),6-(6,6)]
  2109 -1.64369323436 -1.64369323436 -1.64369323436    6[1-(0),6-(1,6),6-(6,6)]
  2110-0.639914577862-0.639914577862-0.639914577862    6[1-(0),6-(1,6),6-(6,6)]
  2111-0.468594639991-0.468594639991-0.468594639991    6[6-(1,6),6-(1,6),6-(8,8)]
  2112 -1.29678105795 -1.29678105795 -1.29678105795    6[1-(0),6-(1,6),6-(6,6)]
  2113 -2.27064848809 -2.27064848809 -2.27064848809    6[1-(0),6-(1,6),6-(6,6)]
  2114 0.563929473386 0.563929473386 0.563929473386    6[6-(6,6),8-(29),8-(29)]
  2115 -4.98378602435 -4.98378602435 -4.98378602435    6[6-(6,6),8-(29),8-(29)]
  2116 -6.06370684655 -6.06370684655 -6.06370684655    6[6-(1,6),6-(1,6),6-(8,8)]
  2117 -7.27725374155 -7.27725374155 -7.27725374155    6[1-(0),6-(1,6),6-(6,6)]
  2118 -8.30550920356 -8.30550920356 -8.30550920356    6[1-(0),6-(1,6),6-(6,6)]
  2119 -8.13769859462 -8.13769859462 -8.13769859462    6[6-(1,6),6-(1,6),6-(6,6)]
  2120 -6.95289742939 -6.95289742939 -6.95289742939    6[1-(0),6-(1,6),6-(6,6)]
  2121 -5.92658422687 -5.92658422687 -5.92658422687    6[1-(0),6-(1,6),6-(6,6)]
  2122 -9.22733063808 -9.22733063808 -9.22733063808    6[6-(1,6),6-(1,6),6-(6,6)]
  2123 -9.36717465377 -9.36717465377 -9.36717465377    6[1-(0),6-(6,6),6-(6,6)]
  2124 -10.9031233335 -10.9031233335 -10.9031233335    6[1-(0),6-(6,6),6-(6,6)]
  2125 -11.6761473112 -11.6761473112 -11.6761473112    6[6-(1,6),6-(1,6),6-(6,6)]
  2126 -11.0887879002 -11.0887879002 -11.0887879002    6[6-(1,6),6-(1,6),6-(6,6)]
  2127  -11.691667953  -11.691667953  -11.691667953    6[1-(0),6-(1,6),6-(6,6)]
  2128 -11.1792810985 -11.1792810985 -11.1792810985    6[1-(0),6-(1,6),6-(6,6)]
  2129 -9.98554525277 -9.98554525277 -9.98554525277    6[6-(1,6),6-(1,6),6-(8,8)]
  2130 -9.35469601095 -9.35469601095 -9.35469601095    6[1-(0),6-(1,6),6-(6,6)]
  2131 -9.92962461349 -9.92962461349 -9.92962461349    6[1-(0),6-(1,6),6-(6,6)]
  2132 -9.48675339593 -9.48675339593 -9.48675339593    6[6-(6,6),8-(29),8-(29)]
  2133 -16.6630390163 -16.6630390163 -16.6630390163    6[6-(6,6),8-(29),8-(29)]
  2134 -16.4175389419 -16.4175389419 -16.4175389419    6[6-(1,6),6-(1,6),6-(8,8)]
  2135 -16.7582131202 -16.7582131202 -16.7582131202    6[1-(0),6-(1,6),6-(6,6)]
  2136 -16.5519470199 -16.5519470199 -16.5519470199    6[1-(0),6-(1,6),6-(6,6)]
  2137 -15.9902457013 -15.9902457013 -15.9902457013    6[6-(1,6),6-(1,6),6-(6,6)]
  2138 -15.6258750662 -15.6258750662 -15.6258750662    6[1-(0),6-(1,6),6-(6,6)]
  2139 -15.8585566647 -15.8585566647 -15.8585566647    6[1-(0),6-(1,6),6-(6,6)]
  2140 -15.7346457163 -15.7346457163 -15.7346457163    6[6-(1,6),6-(1,6),6-(6,6)]
  2141 -16.7143392332 -16.7143392332 -16.7143392332    6[1-(0),6-(6,6),6-(6,6)]
  2142  -16.465342523  -16.465342523  -16.465342523    6[6-(1,6),6-(1,6),6-(6,6)]
  2143 -15.2572399686 -15.2572399686 -15.2572399686    6[1-(0),6-(6,6),6-(6,6)]
  2144 -14.1804322146 -14.1804322146 -14.1804322146    6[6-(1,1,6),6-(1,6),6-(1,6)]
  2145 -14.4577867713 -14.4577867713 -14.4577867713    6[1-(0),6-(6,6),6-(6,6)]
  2146   -17.53865479   -17.53865479   -17.53865479    6[6-(1,6),6-(1,6),6-(6,6)]
  2147 -18.5952557798 -18.5952557798 -18.5952557798    6[1-(0),6-(1,6),6-(6,6)]
  2148 -19.5850498482 -19.5850498482 -19.5850498482    6[1-(0),6-(1,6),6-(6,6)]
  2149 -19.5504855715 -19.5504855715 -19.5504855715    6[6-(1,6),6-(1,6),6-(8,8)]
  2150  -18.535837978  -18.535837978  -18.535837978    6[1-(0),6-(1,6),6-(6,6)]
  2151  -17.556532097  -17.556532097  -17.556532097    6[1-(0),6-(1,6),6-(6,6)]
  2152 -20.6793479588 -20.6793479588 -20.6793479588    6[6-(6,6),8-(29),8-(29)]
  2153 -16.3459608662 -16.3459608662 -16.3459608662    6[6-(6,6),8-(0),8-(0)]
  2154  -16.912336839  -16.912336839  -16.912336839    6[6-(1,6),6-(1,6),6-(8,8)]
  2155 -16.1020122359 -16.1020122359 -16.1020122359    6[1-(0),6-(1,6),6-(6,6)]
  2156 -16.5965230402 -16.5965230402 -16.5965230402    6[1-(0),6-(1,6),6-(6,6)]
  2157 -17.9266083094 -17.9266083094 -17.9266083094    6[6-(1,6),6-(1,6),6-(6,6)]
  2158 -18.7276102218 -18.7276102218 -18.7276102218    6[1-(0),6-(1,6),6-(6,6)]
  2159 -18.2016341387 -18.2016341387 -18.2016341387    6[1-(0),6-(1,6),6-(6,6)]
  2160 -18.5361037273 -18.5361037273 -18.5361037273    6[6-(1,6),6-(1,6),6-(6,6)]
  2161 -19.5546497641 -19.5546497641 -19.5546497641    6[1-(0),6-(6,6),6-(6,6)]
  2162 -19.9089512506 -19.9089512506 -19.9089512506    6[1-(0),6-(6,6),6-(6,6)]
  2163 -19.1638964492 -19.1638964492 -19.1638964492    6[6-(1,6),6-(1,6),6-(6,6)]
  2164 -18.7785500616 -18.7785500616 -18.7785500616    6[6-(1,6),6-(1,6),6-(6,6)]
  2165 -18.6620229081 -18.6620229081 -18.6620229081    6[1-(0),6-(1,6),6-(6,6)]
  2166 -18.2265654541 -18.2265654541 -18.2265654541    6[1-(0),6-(1,6),6-(6,6)]
  2167 -17.9301657393 -17.9301657393 -17.9301657393    6[6-(1,6),6-(1,6),6-(8,8)]
  2168 -18.0754390033 -18.0754390033 -18.0754390033    6[1-(0),6-(1,6),6-(6,6)]
  2169 -18.4996315326 -18.4996315326 -18.4996315326    6[1-(0),6-(1,6),6-(6,6)]
  2170 -17.4857748169 -17.4857748169 -17.4857748169    6[6-(6,6),8-(29),8-(29)]
  2171  29.0639161696  29.0639161696  29.0639161696    6[6-(6,6),8-(29),8-(29)]
  2172  29.6924385752  29.6924385752  29.6924385752    6[6-(1,6),6-(1,6),6-(8,8)]
  2173  29.3074798678  29.3074798678  29.3074798678    6[1-(0),6-(1,6),6-(6,6)]
  2174  29.9060913581  29.9060913581  29.9060913581    6[1-(0),6-(1,6),6-(6,6)]
  2175  30.9323917722  30.9323917722  30.9323917722    6[6-(1,6),6-(1,6),6-(6,6)]
  2176   31.250924035   31.250924035   31.250924035    6[1-(0),6-(1,6),6-(6,6)]
  2177  30.6989276735  30.6989276735  30.6989276735    6[1-(0),6-(1,6),6-(6,6)]
  2178  31.5593602649  31.5593602649  31.5593602649    6[6-(1,6),6-(1,6),6-(6,6)]
  2179  31.9789024856  31.9789024856  31.9789024856    6[1-(0),6-(6,6),6-(6,6)]
  2180  32.5441062725  32.5441062725  32.5441062725    6[6-(1,6),6-(1,6),6-(6,6)]
  2181  32.6186802644  32.6186802644  32.6186802644    6[1-(0),6-(6,6),6-(6,6)]
  2182  32.2193370461  32.2193370461  32.2193370461    6[6-(1,1,6),6-(1,6),6-(1,6)]
  2183  31.7081290985  31.7081290985  31.7081290985    6[1-(0),6-(6,6),6-(6,6)]
  2184  33.0207525264  33.0207525264  33.0207525264    6[6-(1,6),6-(1,6),6-(6,6)]
  2185  32.5670426706  32.5670426706  32.5670426706    6[1-(0),6-(1,6),6-(6,6)]
  2186  33.0666072412  33.0666072412  33.0666072412    6[1-(0),6-(1,6),6-(6,6)]
  2187  34.1010695713  34.1010695713  34.1010695713    6[6-(1,6),6-(1,6),6-(8,8)]
  2188   34.551672109   34.551672109   34.551672109    6[1-(0),6-(1,6),6-(6,6)]
  2189  34.0315193708  34.0315193708  34.0315193708    6[1-(0),6-(1,6),6-(6,6)]
  2190  34.6612346649  34.6612346649  34.6612346649    6[6-(6,6),8-(29),8-(29)]
  2191  17.2213949152  17.2213949152  17.2213949152    6[6-(6,6),8-(29),8-(29)]
  2192  17.8064167009  17.8064167009  17.8064167009    6[6-(1,6),6-(1,6),6-(8,8)]
  2193  17.5577972117  17.5577972117  17.5577972117    6[1-(0),6-(1,6),6-(6,6)]
  2194  18.0802767353  18.0802767353  18.0802767353    6[1-(0),6-(1,6),6-(6,6)]
  2195  18.8657488859  18.8657488859  18.8657488859    6[6-(1,6),6-(1,6),6-(6,6)]
  2196  19.1501063989  19.1501063989  19.1501063989    6[1-(0),6-(1,6),6-(6,6)]
  2197  18.6015999585  18.6015999585  18.6015999585    6[1-(0),6-(1,6),6-(6,6)]
  2198  19.5304048336  19.5304048336  19.5304048336    6[6-(1,6),6-(1,6),6-(6,6)]
  2199  20.7773620785  20.7773620785  20.7773620785    6[1-(0),6-(6,6),6-(6,6)]
  2200  24.2229839635  24.2229839635  24.2229839635    6[1-(0),6-(6,6),6-(6,6)]
  2201  25.0667078037  25.0667078037  25.0667078037    6[6-(1,6),6-(1,6),6-(6,6)]
  2202   25.502554093   25.502554093   25.502554093    6[6-(1,6),6-(1,6),6-(6,6)]
  2203  26.7425098286  26.7425098286  26.7425098286    6[1-(0),6-(1,6),6-(6,6)]
  2204  27.1740826748  27.1740826748  27.1740826748    6[1-(0),6-(1,6),6-(6,6)]
  2205   26.371138376   26.371138376   26.371138376    6[6-(1,6),6-(1,6),6-(8,8)]
  2206  25.1614825687  25.1614825687  25.1614825687    6[1-(0),6-(1,6),6-(6,6)]
  2207  24.7722515098  24.7722515098  24.7722515098    6[1-(0),6-(1,6),6-(6,6)]
  2208   26.932067533   26.932067533   26.932067533    6[6-(6,6),8-(29),8-(29)]
  2209  13.6844599439  13.6844599439  13.6844599439    6[1-(0),1-(0),6-(6,6),6-(6,6)]
  2210   5.7388964961   5.7388964961   5.7388964961    6[1-(0),1-(0),6-(6,6),6-(6,6)]
  2211  12.8648210848  12.8648210848  12.8648210848    6[1-(0),1-(0),6-(6,6),6-(6,6)]
  2212  6.55853535522  6.55853535522  6.55853535522    6[1-(0),1-(0),6-(6,6),6-(6,6)]
  2213  32.2876948341  32.2876948341  32.2876948341    6[1-(0),1-(0),6-(6,6),6-(6,6)]
  2214 -12.8643383941 -12.8643383941 -12.8643383941    6[1-(0),1-(0),6-(6,6),6-(6,6)]
  2215 -5.73841380544 -5.73841380544 -5.73841380544    6[1-(0),1-(0),6-(6,6),6-(6,6)]
  2216  25.1617702454  25.1617702454  25.1617702454    6[1-(0),1-(0),6-(6,6),6-(6,6)]
  2217 -13.6839324335 -13.6839324335 -13.6839324335    6[1-(0),1-(0),6-(6,6),6-(6,6)]
  2218  33.1072888735  33.1072888735  33.1072888735    6[1-(0),1-(0),6-(6,6),6-(6,6)]
  2219  25.9814807069  25.9814807069  25.9814807069    6[1-(0),1-(0),6-(6,6),6-(6,6)]
  2220  -6.5581242669  -6.5581242669  -6.5581242669    6[1-(0),1-(0),6-(6,6),6-(6,6)]
  2221 -13.6839324335 -13.6839324335 -13.6839324335    6[1-(0),1-(0),6-(6,6),6-(6,6)]
  2222  33.1072888735  33.1072888735  33.1072888735    6[1-(0),1-(0),6-(6,6),6-(6,6)]
  2223  25.9814807069  25.9814807069  25.9814807069    6[1-(0),1-(0),6-(6,6),6-(6,6)]
  2224  -6.5581242669  -6.5581242669  -6.5581242669    6[1-(0),1-(0),6-(6,6),6-(6,6)]
  2225  6.55853535522  6.55853535522  6.55853535522    6[1-(0),1-(0),6-(6,6),6-(6,6)]
  2226  12.8648210848  12.8648210848  12.8648210848    6[1-(0),1-(0),6-(6,6),6-(6,6)]
  2227   5.7388964961   5.7388964961   5.7388964961    6[1-(0),1-(0),6-(6,6),6-(6,6)]
  2228  13.6844599439  13.6844599439  13.6844599439    6[1-(0),1-(0),6-(6,6),6-(6,6)]
  2229 -5.73841380544 -5.73841380544 -5.73841380544    6[1-(0),1-(0),6-(6,6),6-(6,6)]
  2230  25.1617702454  25.1617702454  25.1617702454    6[1-(0),1-(0),6-(6,6),6-(6,6)]
  2231  32.2876948341  32.2876948341  32.2876948341    6[1-(0),1-(0),6-(6,6),6-(6,6)]
  2232 -12.8643383941 -12.8643383941 -12.8643383941    6[1-(0),1-(0),6-(6,6),6-(6,6)]
  2233  9.26074692402  9.26074692402  9.26074692402    6[1-(0),6-(6,6),6-(6,6)]
  2234  9.03468114757  9.03468114757  9.03468114757    6[6-(1,1,6),6-(1,6),6-(1,6)]
  2235  8.82764120384  8.82764120384  8.82764120384    6[1-(0),1-(0),6-(6,6),6-(6,6)]
  2236  7.96836723563  7.96836723563  7.96836723563    6[6-(1,1,6),6-(1,6),6-(1,6)]
  2237  6.38849751367  6.38849751367  6.38849751367    6[1-(0),6-(6,6),6-(6,6)]
  2238  28.6836426897  28.6836426897  28.6836426897    6[1-(0),6-(6,6),6-(6,6)]
  2239  28.4575401157  28.4575401157  28.4575401157    6[6-(1,1,6),6-(1,6),6-(1,6)]
  2240  28.2504808656  28.2504808656  28.2504808656    6[1-(0),1-(0),6-(6,6),6-(6,6)]
  2241  27.3912043333  27.3912043333  27.3912043333    6[6-(1,1,6),6-(1,6),6-(1,6)]
  2242  25.8113340529  25.8113340529  25.8113340529    6[1-(0),6-(6,6),6-(6,6)]
  2243 -0.48665436725 -0.48665436725 -0.48665436725    6[1-(0),6-(6,6),6-(6,6)]
  2244  1.99170702439  1.99170702439  1.99170702439    6[6-(1,1,6),6-(1,6),6-(1,6)]
  2245  3.38044466758  3.38044466758  3.38044466758    6[1-(0),1-(0),6-(6,6),6-(6,6)]
  2246   4.3966567918   4.3966567918   4.3966567918    6[6-(1,1,6),6-(1,6),6-(1,6)]
  2247  6.01071106259  6.01071106259  6.01071106259    6[1-(0),6-(6,6),6-(6,6)]
  2248  20.8116994135  20.8116994135  20.8116994135    6[1-(0),6-(6,6),6-(6,6)]
  2249  18.7855063724  18.7855063724  18.7855063724    6[6-(1,1,6),6-(1,6),6-(1,6)]
  2250   17.810867923   17.810867923   17.810867923    6[1-(0),1-(0),6-(6,6),6-(6,6)]
  2251  18.5132062992  18.5132062992  18.5132062992    6[6-(1,1,6),6-(1,6),6-(1,6)]
  2252  20.0588920309  20.0588920309  20.0588920309    6[1-(0),6-(6,6),6-(6,6)]
  2253  18.9364490465  18.9364490465  18.9364490465    6[1-(0),6-(6,6),6-(6,6)]
  2254  21.4148251432  21.4148251432  21.4148251432    6[6-(1,1,6),6-(1,6),6-(1,6)]
  2255  22.8035690568  22.8035690568  22.8035690568    6[1-(0),1-(0),6-(6,6),6-(6,6)]
  2256  23.8197684244  23.8197684244  23.8197684244    6[6-(1,1,6),6-(1,6),6-(1,6)]
  2257  25.4337971628  25.4337971628  25.4337971628    6[1-(0),6-(6,6),6-(6,6)]
  2258  -18.033823187  -18.033823187  -18.033823187    6[1-(0),6-(6,6),6-(6,6)]
  2259 -20.0600383207 -20.0600383207 -20.0600383207    6[6-(1,1,6),6-(1,6),6-(1,6)]
  2260  -21.034689806  -21.034689806  -21.034689806    6[1-(0),1-(0),6-(6,6),6-(6,6)]
  2261 -20.3323667505 -20.3323667505 -20.3323667505    6[6-(1,1,6),6-(1,6),6-(1,6)]
  2262 -18.7867071097 -18.7867071097 -18.7867071097    6[1-(0),6-(6,6),6-(6,6)]
  2263 -10.1623564897 -10.1623564897 -10.1623564897    6[1-(0),6-(6,6),6-(6,6)]
  2264 -10.3884369713 -10.3884369713 -10.3884369713    6[6-(1,1,6),6-(1,6),6-(1,6)]
  2265 -10.5954831854 -10.5954831854 -10.5954831854    6[1-(0),1-(0),6-(6,6),6-(6,6)]
  2266  -11.454744397  -11.454744397  -11.454744397    6[6-(1,1,6),6-(1,6),6-(1,6)]
  2267 -13.0345885866 -13.0345885866 -13.0345885866    6[1-(0),6-(6,6),6-(6,6)]
  2268 -10.1623564897 -10.1623564897 -10.1623564897    6[1-(0),6-(6,6),6-(6,6)]
  2269 -10.3884369713 -10.3884369713 -10.3884369713    6[6-(1,1,6),6-(1,6),6-(1,6)]
  2270 -10.5954831854 -10.5954831854 -10.5954831854    6[1-(0),1-(0),6-(6,6),6-(6,6)]
  2271  -11.454744397  -11.454744397  -11.454744397    6[6-(1,1,6),6-(1,6),6-(1,6)]
  2272 -13.0345885866 -13.0345885866 -13.0345885866    6[1-(0),6-(6,6),6-(6,6)]
  2273  9.26074692402  9.26074692402  9.26074692402    6[1-(0),6-(6,6),6-(6,6)]
  2274  9.03468114757  9.03468114757  9.03468114757    6[6-(1,1,6),6-(1,6),6-(1,6)]
  2275  8.82764120384  8.82764120384  8.82764120384    6[1-(0),1-(0),6-(6,6),6-(6,6)]
  2276  7.96836723563  7.96836723563  7.96836723563    6[6-(1,1,6),6-(1,6),6-(1,6)]
  2277  6.38849751367  6.38849751367  6.38849751367    6[1-(0),6-(6,6),6-(6,6)]
  2278  28.6836426897  28.6836426897  28.6836426897    6[1-(0),6-(6,6),6-(6,6)]
  2279  28.4575401157  28.4575401157  28.4575401157    6[6-(1,1,6),6-(1,6),6-(1,6)]
  2280  28.2504808656  28.2504808656  28.2504808656    6[1-(0),1-(0),6-(6,6),6-(6,6)]
  2281  27.3912043333  27.3912043333  27.3912043333    6[6-(1,1,6),6-(1,6),6-(1,6)]
  2282  25.8113340529  25.8113340529  25.8113340529    6[1-(0),6-(6,6),6-(6,6)]
  2283  20.8116994135  20.8116994135  20.8116994135    6[1-(0),6-(6,6),6-(6,6)]
  2284  18.7855063724  18.7855063724  18.7855063724    6[6-(1,1,6),6-(1,6),6-(1,6)]
  2285   17.810867923   17.810867923   17.810867923    6[1-(0),1-(0),6-(6,6),6-(6,6)]
  2286  18.5132062992  18.5132062992  18.5132062992    6[6-(1,1,6),6-(1,6),6-(1,6)]
  2287  20.0588920309  20.0588920309  20.0588920309    6[1-(0),6-(6,6),6-(6,6)]
  2288 -0.48665436725 -0.48665436725 -0.48665436725    6[1-(0),6-(6,6),6-(6,6)]
  2289  1.99170702439  1.99170702439  1.99170702439    6[6-(1,1,6),6-(1,6),6-(1,6)]
  2290  3.38044466758  3.38044466758  3.38044466758    6[1-(0),1-(0),6-(6,6),6-(6,6)]
  2291   4.3966567918   4.3966567918   4.3966567918    6[6-(1,1,6),6-(1,6),6-(1,6)]
  2292  6.01071106259  6.01071106259  6.01071106259    6[1-(0),6-(6,6),6-(6,6)]
  2293 -9.26028624971 -9.26028624971 -9.26028624971    6[1-(0),6-(6,6),6-(6,6)]
  2294 -9.03418367568 -9.03418367568 -9.03418367568    6[6-(1,1,6),6-(1,6),6-(1,6)]
  2295 -8.82712442559 -8.82712442559 -8.82712442559    6[1-(0),1-(0),6-(6,6),6-(6,6)]
  2296 -7.96784789335 -7.96784789335 -7.96784789335    6[6-(1,1,6),6-(1,6),6-(1,6)]
  2297 -6.38797761289 -6.38797761289 -6.38797761289    6[1-(0),6-(6,6),6-(6,6)]
  2298   10.162609516   10.162609516   10.162609516    6[1-(0),6-(6,6),6-(6,6)]
  2299  10.3886752924  10.3886752924  10.3886752924    6[6-(1,1,6),6-(1,6),6-(1,6)]
  2300  10.5957152362  10.5957152362  10.5957152362    6[1-(0),1-(0),6-(6,6),6-(6,6)]
  2301  11.4549892044  11.4549892044  11.4549892044    6[6-(1,1,6),6-(1,6),6-(1,6)]
  2302  13.0348589263  13.0348589263  13.0348589263    6[1-(0),6-(6,6),6-(6,6)]
  2303  39.3327325873  39.3327325873  39.3327325873    6[1-(0),6-(6,6),6-(6,6)]
  2304  36.8543711956  36.8543711956  36.8543711956    6[6-(1,1,6),6-(1,6),6-(1,6)]
  2305  35.4656335524  35.4656335524  35.4656335524    6[1-(0),1-(0),6-(6,6),6-(6,6)]
  2306  34.4494214282  34.4494214282  34.4494214282    6[6-(1,1,6),6-(1,6),6-(1,6)]
  2307  32.8353671574  32.8353671574  32.8353671574    6[1-(0),6-(6,6),6-(6,6)]
  2308  18.0343788065  18.0343788065  18.0343788065    6[1-(0),6-(6,6),6-(6,6)]
  2309  20.0605718476  20.0605718476  20.0605718476    6[6-(1,1,6),6-(1,6),6-(1,6)]
  2310   21.035210297   21.035210297   21.035210297    6[1-(0),1-(0),6-(6,6),6-(6,6)]
  2311  20.3328719208  20.3328719208  20.3328719208    6[6-(1,1,6),6-(1,6),6-(1,6)]
  2312  18.7871861891  18.7871861891  18.7871861891    6[1-(0),6-(6,6),6-(6,6)]
  2313  39.3327325873  39.3327325873  39.3327325873    6[1-(0),6-(6,6),6-(6,6)]
  2314  35.4656335524  35.4656335524  35.4656335524    6[1-(0),1-(0),6-(6,6)]
  2315  34.4494214282  34.4494214282  34.4494214282    6[6-(1,1),6-(1,6),6-(1,6)]
  2316  32.8353671574  32.8353671574  32.8353671574    6[1-(0),6-(6,6),6-(6,6)]
  2317  18.0343788065  18.0343788065  18.0343788065    6[1-(0),6-(6,6),6-(6,6)]
  2318   21.035210297   21.035210297   21.035210297    6[1-(0),1-(0),6-(6,6)]
  2319  20.3328719208  20.3328719208  20.3328719208    6[6-(1,1),6-(1,6),6-(1,6)]
  2320  18.7871861891  18.7871861891  18.7871861891    6[1-(0),6-(6,6),6-(6,6)]
  2321   10.162609516   10.162609516   10.162609516    6[1-(0),6-(6,6),6-(6,6)]
  2322  10.3886752924  10.3886752924  10.3886752924    6[6-(1,1,6),6-(1,6),6-(1,6)]
  2323  10.5957152362  10.5957152362  10.5957152362    6[1-(0),1-(0),6-(6,6),6-(6,6)]
  2324  11.4549892044  11.4549892044  11.4549892044    6[6-(1,1,6),6-(1,6),6-(1,6)]
  2325  13.0348589263  13.0348589263  13.0348589263    6[1-(0),6-(6,6),6-(6,6)]
  2326 -9.26028624971 -9.26028624971 -9.26028624971    6[1-(0),6-(6,6),6-(6,6)]
  2327 -9.03418367568 -9.03418367568 -9.03418367568    6[6-(1,1,6),6-(1,6),6-(1,6)]
  2328 -8.82712442559 -8.82712442559 -8.82712442559    6[1-(0),1-(0),6-(6,6),6-(6,6)]
  2329 -7.96784789335 -7.96784789335 -7.96784789335    6[6-(1,1,6),6-(1,6),6-(1,6)]
  2330 -6.38797761289 -6.38797761289 -6.38797761289    6[1-(0),6-(6,6),6-(6,6)]
  2331 -28.6830870703 -28.6830870703 -28.6830870703    6[1-(0),6-(6,6),6-(6,6)]
  2332 -28.2499603746 -28.2499603746 -28.2499603746    6[1-(0),1-(0),6-(6,6)]
  2333  -27.390699163  -27.390699163  -27.390699163    6[6-(1,1),6-(1,6),6-(1,6)]
  2334 -25.8108549734 -25.8108549734 -25.8108549734    6[1-(0),6-(6,6),6-(6,6)]
  2335 -28.6830870703 -28.6830870703 -28.6830870703    6[1-(0),6-(6,6),6-(6,6)]
  2336 -28.2499603746 -28.2499603746 -28.2499603746    6[1-(0),1-(0),6-(6,6)]
  2337  -27.390699163  -27.390699163  -27.390699163    6[6-(1,1),6-(1,6),6-(1,6)]
  2338 -25.8108549734 -25.8108549734 -25.8108549734    6[1-(0),6-(6,6),6-(6,6)]
  2339   37.457179627   37.457179627   37.457179627    6[1-(0),6-(6,6),6-(6,6)]
  2340  39.4833947607  39.4833947607  39.4833947607    6[6-(1,1,6),6-(1,6),6-(1,6)]
  2341   40.458046246   40.458046246   40.458046246    6[1-(0),1-(0),6-(6,6),6-(6,6)]
  2342  39.7557231905  39.7557231905  39.7557231905    6[6-(1,1,6),6-(1,6),6-(1,6)]
  2343  38.2100635497  38.2100635497  38.2100635497    6[1-(0),6-(6,6),6-(6,6)]
  2344 0.486907393499 0.486907393499 0.486907393499    6[1-(0),6-(6,6),6-(6,6)]
  2345 -1.99146870322 -1.99146870322 -1.99146870322    6[6-(1,1,6),6-(1,6),6-(1,6)]
  2346 -3.38021261684 -3.38021261684 -3.38021261684    6[1-(0),1-(0),6-(6,6),6-(6,6)]
  2347  -4.3964119844  -4.3964119844  -4.3964119844    6[6-(1,1,6),6-(1,6),6-(1,6)]
  2348 -6.01044072282 -6.01044072282 -6.01044072282    6[6-(6,6),6-(6,6)]
  2349  14.4548063299  14.4548063299  14.4548063299    1[6-(6,6)]
  2350  15.3560251266  15.3560251266  15.3560251266    1[6-(6,6)]
  2351  11.6812030089  11.6812030089  11.6812030089    1[6-(6,6)]
  2352  10.7566775808  10.7566775808  10.7566775808    1[6-(6,6)]
  2353  15.6512591925  15.6512591925  15.6512591925    1[6-(6,6)]
  2354  15.7289304686  15.7289304686  15.7289304686    1[6-(6,6)]
  2355  12.9436788457  12.9436788457  12.9436788457    1[6-(6,6)]
  2356   17.659593884   17.659593884   17.659593884    1[6-(6,6)]
  2357  19.3649362736  19.3649362736  19.3649362736    1[6-(6,6)]
  2358  18.2112024193  18.2112024193  18.2112024193    1[6-(6,6)]
  2359  16.5796670071  16.5796670071  16.5796670071    1[6-(6,6)]
  2360  12.0230457682  12.0230457682  12.0230457682    1[6-(6,6)]
  2361  10.3021853834  10.3021853834  10.3021853834    1[6-(6,6)]
  2362  12.5863455719  12.5863455719  12.5863455719    1[6-(6,6)]
  2363  14.3033210951  14.3033210951  14.3033210951    1[6-(6,6)]
  2364  10.6945592696  10.6945592696  10.6945592696    1[6-(6,6)]
  2365  8.39878873183  8.39878873183  8.39878873183    1[6-(1,6,6)]
  2366  9.46315052168  9.46315052168  9.46315052168    1[6-(6,6)]
  2367   6.9381658458   6.9381658458   6.9381658458    1[6-(6,6)]
  2368  7.77722806136  7.77722806136  7.77722806136    1[6-(6,6)]
  2369   10.884887092   10.884887092   10.884887092    1[6-(6,6)]
  2370  9.95647915044  9.95647915044  9.95647915044    1[6-(6,6)]
  2371  12.9164577139  12.9164577139  12.9164577139    1[6-(6,6)]
  2372  10.6633953952  10.6633953952  10.6633953952    1[6-(6,6)]
  2373  10.4536096908  10.4536096908  10.4536096908    1[6-(6,6)]
  2374  12.7144402098  12.7144402098  12.7144402098    1[6-(6,6)]
  2375  8.87647192563  8.87647192563  8.87647192563    1[6-(6,6)]
  2376  5.21719223762  5.21719223762  5.21719223762    1[6-(6,6)]
  2377  8.25882797678  8.25882797678  8.25882797678    1[6-(6,6)]
  2378  7.94805820863  7.94805820863  7.94805820863    1[6-(6,6)]
  2379   7.0662526773   7.0662526773   7.0662526773    1[6-(6,6)]
  2380  3.86922577094  3.86922577094  3.86922577094    1[6-(6,6)]
  2381  4.72383961871  4.72383961871  4.72383961871    1[6-(6,6)]
  2382  24.9975841054  24.9975841054  24.9975841054    1[6-(6,6)]
  2383  26.6718291964  26.6718291964  26.6718291964    1[6-(6,6)]
  2384   26.174588606   26.174588606   26.174588606    1[6-(6,6)]
  2385  24.5119975923  24.5119975923  24.5119975923    1[6-(6,6)]
  2386  26.8621464835  26.8621464835  26.8621464835    1[6-(6,6)]
  2387  29.1268401587  29.1268401587  29.1268401587    1[6-(1,6,6)]
  2388   25.615175441   25.615175441   25.615175441    1[6-(6,6)]
  2389  23.4708615148  23.4708615148  23.4708615148    1[6-(6,6)]
  2390  21.1634175425  21.1634175425  21.1634175425    1[6-(6,6)]
  2391  21.2722137885  21.2722137885  21.2722137885    1[6-(6,6)]
  2392  23.5757728991  23.5757728991  23.5757728991    1[6-(6,6)]
  2393  9.19500342044  9.19500342044  9.19500342044    1[6-(6,6)]
  2394  10.1972424565  10.1972424565  10.1972424565    1[6-(6,6)]
  2395  12.4736057583  12.4736057583  12.4736057583    1[6-(6,6)]
  2396  11.5879039414  11.5879039414  11.5879039414    1[6-(6,6)]
  2397  12.4580803375  12.4580803375  12.4580803375    1[6-(6,6)]
  2398  13.5613298393  13.5613298393  13.5613298393    1[6-(6,6)]
  2399  12.0113591328  12.0113591328  12.0113591328    1[6-(6,6)]
  2400  12.4619724978  12.4619724978  12.4619724978    1[6-(6,6)]
  2401  13.2893944081  13.2893944081  13.2893944081    1[6-(6,6)]
  2402  15.8338178627  15.8338178627  15.8338178627    1[6-(6,6)]
  2403  14.9636658375  14.9636658375  14.9636658375    1[6-(6,6)]
  2404 -2.40443947095 -2.40443947095 -2.40443947095    1[6-(6,6)]
  2405 -1.52265437567 -1.52265437567 -1.52265437567    1[6-(6,6)]
  2406  0.29533129581  0.29533129581  0.29533129581    1[6-(6,6)]
  2407-0.629184231648-0.629184231648-0.629184231648    1[6-(6,6)]
  2408  1.77534916898  1.77534916898  1.77534916898    1[6-(6,6)]
  2409 -15.9109855996 -15.9109855996 -15.9109855996    1[6-(1,6,6)]
  2410   4.4829088893   4.4829088893   4.4829088893    1[6-(6,6)]
  2411  7.90135336424  7.90135336424  7.90135336424    1[6-(6,6)]
  2412  8.60836506184  8.60836506184  8.60836506184    1[6-(6,6)]
  2413  5.16662975846  5.16662975846  5.16662975846    1[6-(6,6)]
  2414   4.4945792774   4.4945792774   4.4945792774    1[6-(6,6)]
  2415  2.28044541575  2.28044541575  2.28044541575    1[6-(6,6)]
  2416   2.6300499017   2.6300499017   2.6300499017    1[6-(6,6)]
  2417  4.23829442197  4.23829442197  4.23829442197    1[6-(6,6)]
  2418   3.7876911481   3.7876911481   3.7876911481    1[6-(6,6)]
  2419  1.86090142437  1.86090142437  1.86090142437    1[6-(6,6)]
  2420   4.3392603345   4.3392603345   4.3392603345    1[6-(6,6)]
  2421  5.63284692469  5.63284692469  5.63284692469    1[6-(6,6)]
  2422 0.777088289582 0.777088289582 0.777088289582    1[6-(6,6)]
  2423 -0.87387047903 -0.87387047903 -0.87387047903    1[6-(6,6)]
  2424 0.932466827056 0.932466827056 0.932466827056    1[6-(6,6)]
  2425  2.57954041665  2.57954041665  2.57954041665    1[6-(6,6)]
  2426  4.23052247729  4.23052247729  4.23052247729    1[6-(6,6)]
  2427  3.39535267587  3.39535267587  3.39535267587    1[6-(6,6)]
  2428-0.209552593726-0.209552593726-0.209552593726    1[6-(6,6)]
  2429 0.660578424224 0.660578424224 0.660578424224    1[6-(6,6)]
  2430-0.485342042074-0.485342042074-0.485342042074    1[6-(6,6)]
  2431  17.2320695891  17.2320695891  17.2320695891    1[6-(1,6,6)]
  2432-0.714521971964-0.714521971964-0.714521971964    1[6-(6,6)]
  2433 0.536332155144 0.536332155144 0.536332155144    1[6-(6,6)]
  2434  1.29770221426  1.29770221426  1.29770221426    1[6-(6,6)]
  2435  1.52298224102  1.52298224102  1.52298224102    1[6-(6,6)]
  2436   0.8198815531   0.8198815531   0.8198815531    1[6-(6,6)]
  2437  28.6179707504  28.6179707504  28.6179707504    1[6-(6,6)]
  2438  29.6201885254  29.6201885254  29.6201885254    1[6-(6,6)]
  2439  31.8965369761  31.8965369761  31.8965369761    1[6-(6,6)]
  2440  31.0108573088  31.0108573088  31.0108573088    1[6-(6,6)]
  2441  31.8810180923  31.8810180923  31.8810180923    1[6-(6,6)]
  2442  32.9842174559  32.9842174559  32.9842174559    1[6-(6,6)]
  2443  31.4342610293  31.4342610293  31.4342610293    1[6-(6,6)]
  2444  31.8849115219  31.8849115219  31.8849115219    1[6-(6,6)]
  2445  32.7123397154  32.7123397154  32.7123397154    1[6-(6,6)]
  2446  35.2567222978  35.2567222978  35.2567222978    1[6-(6,6)]
  2447  34.3865637991  34.3865637991  34.3865637991    1[6-(6,6)]
  2448  17.0186106187  17.0186106187  17.0186106187    1[6-(6,6)]
  2449  17.9004162135  17.9004162135  17.9004162135    1[6-(6,6)]
  2450  19.7184272713  19.7184272713  19.7184272713    1[6-(6,6)]
  2451   18.793891054   18.793891054   18.793891054    1[6-(6,6)]
  2452  21.1984530143  21.1984530143  21.1984530143    1[6-(6,6)]
  2453  22.9348724569  22.9348724569  22.9348724569    1[6-(1,6,6)]
  2454  23.9060044206  23.9060044206  23.9060044206    1[6-(6,6)]
  2455  27.3244211609  27.3244211609  27.3244211609    1[6-(6,6)]
  2456  28.0314077894  28.0314077894  28.0314077894    1[6-(6,6)]
  2457   24.589671534   24.589671534   24.589671534    1[6-(6,6)]
  2458  23.9176456143  23.9176456143  23.9176456143    1[6-(6,6)]
  2459 -17.1423920628 -17.1423920628 -17.1423920628    1[6-(6,6)]
  2460 -16.7927884019 -16.7927884019 -16.7927884019    1[6-(6,6)]
  2461 -15.1845924966 -15.1845924966 -15.1845924966    1[6-(6,6)]
  2462 -15.6351960878 -15.6351960878 -15.6351960878    1[6-(6,6)]
  2463 -17.5619529361 -17.5619529361 -17.5619529361    1[6-(6,6)]
  2464 -15.0836024035 -15.0836024035 -15.0836024035    1[6-(6,6)]
  2465 -13.7900259044 -13.7900259044 -13.7900259044    1[6-(6,6)]
  2466 -18.6457496967 -18.6457496967 -18.6457496967    1[6-(6,6)]
  2467 -20.2967012936 -20.2967012936 -20.2967012936    1[6-(6,6)]
  2468 -18.4903941973 -18.4903941973 -18.4903941973    1[6-(6,6)]
  2469 -16.8433268274 -16.8433268274 -16.8433268274    1[6-(6,6)]
  2470 -15.1922401114 -15.1922401114 -15.1922401114    1[6-(6,6)]
  2471 -16.0274311739 -16.0274311739 -16.0274311739    1[6-(6,6)]
  2472 -19.6323326355 -19.6323326355 -19.6323326355    1[6-(6,6)]
  2473 -18.7621800391 -18.7621800391 -18.7621800391    1[6-(6,6)]
  2474 -19.9081496281 -19.9081496281 -19.9081496281    1[6-(6,6)]
  2475 -21.6134927158 -21.6134927158 -21.6134927158    1[6-(1,6,6)]
  2476 -20.1373617353 -20.1373617353 -20.1373617353    1[6-(6,6)]
  2477 -18.8865561596 -18.8865561596 -18.8865561596    1[6-(6,6)]
  2478 -18.1251850216 -18.1251850216 -18.1251850216    1[6-(6,6)]
  2479  -17.899851493  -17.899851493  -17.899851493    1[6-(6,6)]
  2480 -18.6029542753 -18.6029542753 -18.6029542753    1[6-(6,6)]
  2481 -4.96816100006 -4.96816100006 -4.96816100006    1[6-(6,6)]
  2482 -4.06692094227 -4.06692094227 -4.06692094227    1[6-(6,6)]
  2483 -7.74172820888 -7.74172820888 -7.74172820888    1[6-(6,6)]
  2484 -8.66627578667 -8.66627578667 -8.66627578667    1[6-(6,6)]
  2485 -3.77167856232 -3.77167856232 -3.77167856232    1[6-(6,6)]
  2486 -3.69395714806 -3.69395714806 -3.69395714806    1[6-(6,6)]
  2487 -6.47922305081 -6.47922305081 -6.47922305081    1[6-(6,6)]
  2488 -1.76334514012 -1.76334514012 -1.76334514012    1[6-(6,6)]
  2489-0.058009033662-0.058009033662-0.058009033662    1[6-(6,6)]
  2490 -1.21170201584 -1.21170201584 -1.21170201584    1[6-(6,6)]
  2491 -2.84323095448 -2.84323095448 -2.84323095448    1[6-(6,6)]
  2492  -7.4000043214  -7.4000043214  -7.4000043214    1[6-(6,6)]
  2493 -9.12088520575 -9.12088520575 -9.12088520575    1[6-(6,6)]
  2494 -6.83675040359 -6.83675040359 -6.83675040359    1[6-(6,6)]
  2495 -5.11975419053 -5.11975419053 -5.11975419053    1[6-(6,6)]
  2496 -8.72854457568 -8.72854457568 -8.72854457568    1[6-(6,6)]
  2497  47.2444524554  47.2444524554  47.2444524554    1[6-(1,6,6)]
  2498  -9.9599450096  -9.9599450096  -9.9599450096    1[6-(6,6)]
  2499 -12.4849019508 -12.4849019508 -12.4849019508    1[6-(6,6)]
  2500 -11.6458146662 -11.6458146662 -11.6458146662    1[6-(6,6)]
  2501 -8.53815468353 -8.53815468353 -8.53815468353    1[6-(6,6)]
  2502 -9.46658718647 -9.46658718647 -9.46658718647    1[6-(6,6)]
  2503  32.3392951924  32.3392951924  32.3392951924    1[6-(6,6)]
  2504  30.0862336988  30.0862336988  30.0862336988    1[6-(6,6)]
  2505  29.8764966094  29.8764966094  29.8764966094    1[6-(6,6)]
  2506  32.1373274456  32.1373274456  32.1373274456    1[6-(6,6)]
  2507  28.2993262861  28.2993262861  28.2993262861    1[6-(6,6)]
  2508  24.6400549756  24.6400549756  24.6400549756    1[6-(6,6)]
  2509  27.6817008059  27.6817008059  27.6817008059    1[6-(6,6)]
  2510  27.3708961949  27.3708961949  27.3708961949    1[6-(6,6)]
  2511  26.4890834919  26.4890834919  26.4890834919    1[6-(6,6)]
  2512  23.2920867953  23.2920867953  23.2920867953    1[6-(6,6)]
  2513  24.1467068628  24.1467068628  24.1467068628    1[6-(6,6)]
  2514  44.4203466941  44.4203466941  44.4203466941    1[6-(6,6)]
  2515  46.0946130462  46.0946130462  46.0946130462    1[6-(6,6)]
  2516  45.5973686478  45.5973686478  45.5973686478    1[6-(6,6)]
  2517  43.9347560557  43.9347560557  43.9347560557    1[6-(6,6)]
  2518  46.2849540695  46.2849540695  46.2849540695    1[6-(6,6)]
  2519 -9.71911931642 -9.71911931642 -9.71911931642    1[6-(1,6,6)]
  2520  45.0380152043  45.0380152043  45.0380152043    1[6-(6,6)]
  2521  42.8937498296  42.8937498296  42.8937498296    1[6-(6,6)]
  2522  40.5863047784  40.5863047784  40.5863047784    1[6-(6,6)]
  2523  40.6950475225  40.6950475225  40.6950475225    1[6-(6,6)]
  2524  42.9986087275  42.9986087275  42.9986087275    1[6-(6,6)]
  2525 -6.50636624635 -6.50636624635 -6.50636624635    1[6-(6,6)]
  2526 -8.75942323394 -8.75942323394 -8.75942323394    1[6-(6,6)]
  2527  -8.9692034802  -8.9692034802  -8.9692034802    1[6-(6,6)]
  2528 -6.70837651538 -6.70837651538 -6.70837651538    1[6-(6,6)]
  2529 -10.5463219517 -10.5463219517 -10.5463219517    1[6-(6,6)]
  2530 -14.2056128732 -14.2056128732 -14.2056128732    1[6-(6,6)]
  2531 -11.1640003626 -11.1640003626 -11.1640003626    1[6-(6,6)]
  2532 -11.4747267835 -11.4747267835 -11.4747267835    1[6-(6,6)]
  2533 -12.3565120692 -12.3565120692 -12.3565120692    1[6-(6,6)]
  2534 -15.5535329463 -15.5535329463 -15.5535329463    1[6-(6,6)]
  2535 -14.6989396615 -14.6989396615 -14.6989396615    1[6-(6,6)]
  2536  5.57464946048  5.57464946048  5.57464946048    1[6-(6,6)]
  2537  7.24890857743  7.24890857743  7.24890857743    1[6-(6,6)]
  2538  6.75171228626  6.75171228626  6.75171228626    1[6-(6,6)]
  2539  5.08910661198  5.08910661198  5.08910661198    1[6-(6,6)]
  2540  7.43928450706  7.43928450706  7.43928450706    1[6-(6,6)]
  2541  9.70400629773  9.70400629773  9.70400629773    1[6-(1,6,6)]
  2542  6.19233745474  6.19233745474  6.19233745474    1[6-(6,6)]
  2543  4.04804123558  4.04804123558  4.04804123558    1[6-(6,6)]
  2544  1.74059681905  1.74059681905  1.74059681905    1[6-(6,6)]
  2545  1.84936310903  1.84936310903  1.84936310903    1[6-(6,6)]
  2546  4.15292247348  4.15292247348  4.15292247348    1[6-(6,6)]
  2547  33.8776302902  33.8776302902  33.8776302902    1[6-(6,6)]
  2548  34.7788437557  34.7788437557  34.7788437557    1[6-(6,6)]
  2549    31.10401618    31.10401618    31.10401618    1[6-(6,6)]
  2550  30.1794943059  30.1794943059  30.1794943059    1[6-(6,6)]
  2551  35.0740530698  35.0740530698  35.0740530698    1[6-(6,6)]
  2552  35.1517355795  35.1517355795  35.1517355795    1[6-(6,6)]
  2553  32.3665071851  32.3665071851  32.3665071851    1[6-(6,6)]
  2554  37.0823788761  37.0823788761  37.0823788761    1[6-(6,6)]
  2555  38.7877010201  38.7877010201  38.7877010201    1[6-(6,6)]
  2556  37.6339611365  37.6339611365  37.6339611365    1[6-(6,6)]
  2557  36.0024462873  36.0024462873  36.0024462873    1[6-(6,6)]
  2558  31.4459804132  31.4459804132  31.4459804132    1[6-(6,6)]
  2559  29.7251060024  29.7251060024  29.7251060024    1[6-(6,6)]
  2560  32.0092218917  32.0092218917  32.0092218917    1[6-(6,6)]
  2561  33.7262120754  33.7262120754  33.7262120754    1[6-(6,6)]
  2562   30.117421246   30.117421246   30.117421246    1[6-(6,6)]
  2563  27.8216225928  27.8216225928  27.8216225928    1[6-(1,6,6)]
  2564  28.8859885079  28.8859885079  28.8859885079    1[6-(6,6)]
  2565   26.360986125   26.360986125   26.360986125    1[6-(6,6)]
  2566  27.2000487848  27.2000487848  27.2000487848    1[6-(6,6)]
  2567  30.3077377715  30.3077377715  30.3077377715    1[6-(6,6)]
  2568   29.379329576   29.379329576   29.379329576    1[6-(6,6)]
  2569   21.703338427   21.703338427   21.703338427    1[6-(6,6)]
  2570  22.0529686802  22.0529686802  22.0529686802    1[6-(6,6)]
  2571  23.6611848946  23.6611848946  23.6611848946    1[6-(6,6)]
  2572  23.2105555997  23.2105555997  23.2105555997    1[6-(6,6)]
  2573  21.2838372117  21.2838372117  21.2838372117    1[6-(6,6)]
  2574   23.762226649   23.762226649   23.762226649    1[6-(6,6)]
  2575  25.0557656397  25.0557656397  25.0557656397    1[6-(6,6)]
  2576  20.2000480671  20.2000480671  20.2000480671    1[6-(6,6)]
  2577  18.5491104326  18.5491104326  18.5491104326    1[6-(6,6)]
  2578  20.3554644303  20.3554644303  20.3554644303    1[6-(6,6)]
  2579  22.0025177108  22.0025177108  22.0025177108    1[6-(6,6)]
  2580  23.6532969341  23.6532969341  23.6532969341    1[6-(6,6)]
  2581   22.818099398   22.818099398   22.818099398    1[6-(6,6)]
  2582  19.2132168492  19.2132168492  19.2132168492    1[6-(6,6)]
  2583  20.0833754749  20.0833754749  20.0833754749    1[6-(6,6)]
  2584  18.9374063302  18.9374063302  18.9374063302    1[6-(6,6)]
  2585 -2.19066285323 -2.19066285323 -2.19066285323    1[6-(1,6,6)]
  2586  18.7082265272  18.7082265272  18.7082265272    1[6-(6,6)]
  2587  19.9590775445  19.9590775445  19.9590775445    1[6-(6,6)]
  2588  20.7204733073  20.7204733073  20.7204733073    1[6-(6,6)]
  2589   20.945777832   20.945777832   20.945777832    1[6-(6,6)]
  2590  20.2426507422  20.2426507422  20.2426507422    1[6-(6,6)]
  2591 -10.2278895908 -10.2278895908 -10.2278895908    1[6-(6,6)]
  2592 -9.22567632192 -9.22567632192 -9.22567632192    1[6-(6,6)]
  2593 -6.94928471435 -6.94928471435 -6.94928471435    1[6-(6,6)]
  2594 -7.83496051019 -7.83496051019 -7.83496051019    1[6-(6,6)]
  2595 -6.96485544983 -6.96485544983 -6.96485544983    1[6-(6,6)]
  2596 -5.86163647522 -5.86163647522 -5.86163647522    1[6-(6,6)]
  2597 -7.41155958217 -7.41155958217 -7.41155958217    1[6-(6,6)]
  2598 -6.96098727971 -6.96098727971 -6.96098727971    1[6-(6,6)]
  2599 -6.13358650354 -6.13358650354 -6.13358650354    1[6-(6,6)]
  2600 -3.58917974054 -3.58917974054 -3.58917974054    1[6-(6,6)]
  2601 -4.45931145662 -4.45931145662 -4.45931145662    1[6-(6,6)]
  2602 -21.8272139277 -21.8272139277 -21.8272139277    1[6-(6,6)]
  2603 -20.9454010978 -20.9454010978 -20.9454010978    1[6-(6,6)]
  2604 -19.1274381472 -19.1274381472 -19.1274381472    1[6-(6,6)]
  2605 -20.0519812823 -20.0519812823 -20.0519812823    1[6-(6,6)]
  2606 -17.6473992033 -17.6473992033 -17.6473992033    1[6-(6,6)]
  2607  3.51174684271  3.51174684271  3.51174684271    1[6-(1,6,6)]
  2608 -14.9398396099 -14.9398396099 -14.9398396099    1[6-(6,6)]
  2609 -11.5213920251 -11.5213920251 -11.5213920251    1[6-(6,6)]
  2610 -10.8144060312 -10.8144060312 -10.8144060312    1[6-(6,6)]
  2611 -14.2561658325 -14.2561658325 -14.2561658325    1[6-(6,6)]
  2612 -14.9281899117 -14.9281899117 -14.9281899117    1[6-(6,6)]
  2613 -14.4542738502 -14.4542738502 -14.4542738502    1[6-(6,6)]
  2614 -15.3554873157 -15.3554873157 -15.3554873157    1[6-(6,6)]
  2615   -11.68065974   -11.68065974   -11.68065974    1[6-(6,6)]
  2616 -10.7561378659 -10.7561378659 -10.7561378659    1[6-(6,6)]
  2617 -15.6506966298 -15.6506966298 -15.6506966298    1[6-(6,6)]
  2618 -15.7283791395 -15.7283791395 -15.7283791395    1[6-(6,6)]
  2619 -12.9431507451 -12.9431507451 -12.9431507451    1[6-(6,6)]
  2620 -17.6590224361 -17.6590224361 -17.6590224361    1[6-(6,6)]
  2621 -19.3643445801 -19.3643445801 -19.3643445801    1[6-(6,6)]
  2622 -18.2106046965 -18.2106046965 -18.2106046965    1[6-(6,6)]
  2623 -16.5790898473 -16.5790898473 -16.5790898473    1[6-(6,6)]
  2624 -12.0226239732 -12.0226239732 -12.0226239732    1[6-(6,6)]
  2625 -10.3017495624 -10.3017495624 -10.3017495624    1[6-(6,6)]
  2626 -12.5858654517 -12.5858654517 -12.5858654517    1[6-(6,6)]
  2627 -14.3028556354 -14.3028556354 -14.3028556354    1[6-(6,6)]
  2628  -10.694064806  -10.694064806  -10.694064806    1[6-(6,6)]
  2629 -8.39826615279 -8.39826615279 -8.39826615279    1[6-(1,6,6)]
  2630 -9.46263206792 -9.46263206792 -9.46263206792    1[6-(6,6)]
  2631 -6.93762968503 -6.93762968503 -6.93762968503    1[6-(6,6)]
  2632 -7.77669234485 -7.77669234485 -7.77669234485    1[6-(6,6)]
  2633 -10.8843813315 -10.8843813315 -10.8843813315    1[6-(6,6)]
  2634 -9.95597313603 -9.95597313603 -9.95597313603    1[6-(6,6)]
  2635  25.9297226863  25.9297226863  25.9297226863    1[6-(6,6)]
  2636  28.1827796739  28.1827796739  28.1827796739    1[6-(6,6)]
  2637  28.3925599202  28.3925599202  28.3925599202    1[6-(6,6)]
  2638  26.1317329554  26.1317329554  26.1317329554    1[6-(6,6)]
  2639  29.9696783917  29.9696783917  29.9696783917    1[6-(6,6)]
  2640  33.6289693132  33.6289693132  33.6289693132    1[6-(6,6)]
  2641  30.5873568026  30.5873568026  30.5873568026    1[6-(6,6)]
  2642  30.8980832235  30.8980832235  30.8980832235    1[6-(6,6)]
  2643  31.7798685092  31.7798685092  31.7798685092    1[6-(6,6)]
  2644  34.9768893863  34.9768893863  34.9768893863    1[6-(6,6)]
  2645  34.1222961015  34.1222961015  34.1222961015    1[6-(6,6)]
  2646  13.8487069795  13.8487069795  13.8487069795    1[6-(6,6)]
  2647  12.1744478626  12.1744478626  12.1744478626    1[6-(6,6)]
  2648  12.6716441537  12.6716441537  12.6716441537    1[6-(6,6)]
  2649   14.334249828   14.334249828   14.334249828    1[6-(6,6)]
  2650  11.9840719329  11.9840719329  11.9840719329    1[6-(6,6)]
  2651  9.71935014227  9.71935014227  9.71935014227    1[6-(1,6,6)]
  2652  13.2310189853  13.2310189853  13.2310189853    1[6-(6,6)]
  2653  15.3753152044  15.3753152044  15.3753152044    1[6-(6,6)]
  2654  17.6827596209  17.6827596209  17.6827596209    1[6-(6,6)]
  2655   17.573993331   17.573993331   17.573993331    1[6-(6,6)]
  2656  15.2704339665  15.2704339665  15.2704339665    1[6-(6,6)]
  2657  29.6512460308  29.6512460308  29.6512460308    1[6-(6,6)]
  2658  28.6490327619  28.6490327619  28.6490327619    1[6-(6,6)]
  2659  26.3726411544  26.3726411544  26.3726411544    1[6-(6,6)]
  2660  27.2583169502  27.2583169502  27.2583169502    1[6-(6,6)]
  2661  26.3882118898  26.3882118898  26.3882118898    1[6-(6,6)]
  2662  25.2849929152  25.2849929152  25.2849929152    1[6-(6,6)]
  2663  26.8349160222  26.8349160222  26.8349160222    1[6-(6,6)]
  2664  26.3843437197  26.3843437197  26.3843437197    1[6-(6,6)]
  2665  25.5569429435  25.5569429435  25.5569429435    1[6-(6,6)]
  2666  23.0125361805  23.0125361805  23.0125361805    1[6-(6,6)]
  2667  23.8826678966  23.8826678966  23.8826678966    1[6-(6,6)]
  2668  41.2505703677  41.2505703677  41.2505703677    1[6-(6,6)]
  2669  40.3687575378  40.3687575378  40.3687575378    1[6-(6,6)]
  2670  38.5507945872  38.5507945872  38.5507945872    1[6-(6,6)]
  2671  39.4753377223  39.4753377223  39.4753377223    1[6-(6,6)]
  2672  37.0707556433  37.0707556433  37.0707556433    1[6-(6,6)]
  2673  15.9116095973  15.9116095973  15.9116095973    1[6-(1,6,6)]
  2674  34.3631960499  34.3631960499  34.3631960499    1[6-(6,6)]
  2675  30.9447484651  30.9447484651  30.9447484651    1[6-(6,6)]
  2676  30.2377624712  30.2377624712  30.2377624712    1[6-(6,6)]
  2677  33.6795222725  33.6795222725  33.6795222725    1[6-(6,6)]
  2678  34.3515463517  34.3515463517  34.3515463517    1[6-(6,6)]
  2679 -2.27998198702 -2.27998198702 -2.27998198702    1[6-(6,6)]
  2680 -2.62961224017 -2.62961224017 -2.62961224017    1[6-(6,6)]
  2681  -4.2378284546  -4.2378284546  -4.2378284546    1[6-(6,6)]
  2682 -3.78719915967 -3.78719915967 -3.78719915967    1[6-(6,6)]
  2683 -1.86048077173 -1.86048077173 -1.86048077173    1[6-(6,6)]
  2684 -4.33887020899 -4.33887020899 -4.33887020899    1[6-(6,6)]
  2685 -5.63240919969 -5.63240919969 -5.63240919969    1[6-(6,6)]
  2686-0.776691627082-0.776691627082-0.776691627082    1[6-(6,6)]
  2687 0.874246007352 0.874246007352 0.874246007352    1[6-(6,6)]
  2688-0.932107990292-0.932107990292-0.932107990292    1[6-(6,6)]
  2689 -2.57916127077 -2.57916127077 -2.57916127077    1[6-(6,6)]
  2690 -4.22994049407 -4.22994049407 -4.22994049407    1[6-(6,6)]
  2691 -3.39474295801 -3.39474295801 -3.39474295801    1[6-(6,6)]
  2692  0.21013959076  0.21013959076  0.21013959076    1[6-(6,6)]
  2693  -0.6600190349  -0.6600190349  -0.6600190349    1[6-(6,6)]
  2694  0.48595010982  0.48595010982  0.48595010982    1[6-(6,6)]
  2695  21.6140192932  21.6140192932  21.6140192932    1[6-(1,6,6)]
  2696 0.715129912778 0.715129912778 0.715129912778    1[6-(6,6)]
  2697-0.535721104496-0.535721104496-0.535721104496    1[6-(6,6)]
  2698 -1.29711686734 -1.29711686734 -1.29711686734    1[6-(6,6)]
  2699 -1.52242139198 -1.52242139198 -1.52242139198    1[6-(6,6)]
  2700-0.819294302202-0.819294302202-0.819294302202    1[6-(6,6)]
  2701  10.2283530196  10.2283530196  10.2283530196    1[6-(6,6)]
  2702  9.22611398346  9.22611398346  9.22611398346    1[6-(6,6)]
  2703  6.94975068172  6.94975068172  6.94975068172    1[6-(6,6)]
  2704  7.83545249862  7.83545249862  7.83545249862    1[6-(6,6)]
  2705  6.96527610248  6.96527610248  6.96527610248    1[6-(6,6)]
  2706  5.86202660072  5.86202660072  5.86202660072    1[6-(6,6)]
  2707  7.41199730717  7.41199730717  7.41199730717    1[6-(6,6)]
  2708  6.96138394221  6.96138394221  6.96138394221    1[6-(6,6)]
  2709  6.13396203186  6.13396203186  6.13396203186    1[6-(6,6)]
  2710   3.5895385773   3.5895385773   3.5895385773    1[6-(6,6)]
  2711   4.4596906025   4.4596906025   4.4596906025    1[6-(6,6)]
  2712  21.8277959109  21.8277959109  21.8277959109    1[6-(6,6)]
  2713  20.9460108157  20.9460108157  20.9460108157    1[6-(6,6)]
  2714  19.1280251442  19.1280251442  19.1280251442    1[6-(6,6)]
  2715  20.0525406716  20.0525406716  20.0525406716    1[6-(6,6)]
  2716   17.648007271   17.648007271   17.648007271    1[6-(6)]
  2717  35.3343420396  35.3343420396  35.3343420396    1[6-(1,6)]
  2718  14.9404475507  14.9404475507  14.9404475507    1[6-(6,6)]
  2719  11.5220030758  11.5220030758  11.5220030758    1[6-(6,6)]
  2720  10.8149913782  10.8149913782  10.8149913782    1[6-(6,6)]
  2721  14.2567266815  14.2567266815  14.2567266815    1[6-(6,6)]
  2722  14.9287771626  14.9287771626  14.9287771626    1[6-(6,6)]
  2723  17.1429110243  17.1429110243  17.1429110243    1[6-(6,6)]
  2724  16.7933065383  16.7933065383  16.7933065383    1[6-(6,6)]
  2725   15.185062018   15.185062018   15.185062018    1[6-(6,6)]
  2726  15.6356652919  15.6356652919  15.6356652919    1[6-(6,6)]
  2727  17.5624550156  17.5624550156  17.5624550156    1[6-(6,6)]
  2728  15.0840961055  15.0840961055  15.0840961055    1[6-(6,6)]
  2729  13.7905095153  13.7905095153  13.7905095153    1[6-(6,6)]
  2730  18.6462681504  18.6462681504  18.6462681504    1[6-(6,6)]
  2731   20.297226919   20.297226919   20.297226919    1[6-(6,6)]
  2732  18.4908896129  18.4908896129  18.4908896129    1[6-(6,6)]
  2733  16.8438160233  16.8438160233  16.8438160233    1[6-(6,6)]
  2734  15.1928339627  15.1928339627  15.1928339627    1[6-(6,6)]
  2735  16.0280037641  16.0280037641  16.0280037641    1[6-(6,6)]
  2736  19.6329090337  19.6329090337  19.6329090337    1[6-(6,6)]
  2737  18.7627780158  18.7627780158  18.7627780158    1[6-(6,6)]
  2738  19.9086984821  19.9086984821  19.9086984821    1[6-(6)]
  2739  2.19128685094  2.19128685094  2.19128685094    1[6-(1,6)]
  2740   20.137878412   20.137878412   20.137878412    1[6-(6,6)]
  2741  18.8870242849  18.8870242849  18.8870242849    1[6-(6,6)]
  2742  18.1256542257  18.1256542257  18.1256542257    1[6-(6,6)]
  2743   17.900374199   17.900374199   17.900374199    1[6-(6,6)]
  2744  18.6034748869  18.6034748869  18.6034748869    1[6-(6,6)]
  2745   4.9685501101   4.9685501101   4.9685501101    1[6-(6,6)]
  2746  4.06733131342  4.06733131342  4.06733131342    1[6-(6,6)]
  2747  7.74215343108  7.74215343108  7.74215343108    1[6-(6,6)]
  2748  8.66667885923  8.66667885923  8.66667885923    1[6-(6,6)]
  2749  3.77209724753  3.77209724753  3.77209724753    1[6-(6,6)]
  2750   3.6944259714   3.6944259714   3.6944259714    1[6-(6,6)]
  2751   6.4796775943   6.4796775943   6.4796775943    1[6-(6,6)]
  2752  1.76376255601  1.76376255601  1.76376255601    1[6-(6,6)]
  2753  0.05842016641  0.05842016641  0.05842016641    1[6-(6,6)]
  2754  1.21215402069  1.21215402069  1.21215402069    1[6-(6,6)]
  2755  2.84368943286  2.84368943286  2.84368943286    1[6-(6,6)]
  2756  7.40031067178  7.40031067178  7.40031067178    1[6-(6,6)]
  2757  9.12117105661  9.12117105661  9.12117105661    1[6-(6,6)]
  2758  6.83701086806  6.83701086806  6.83701086806    1[6-(6,6)]
  2759  5.12003534491  5.12003534491  5.12003534491    1[6-(6,6)]
  2760  8.72879717036  8.72879717036  8.72879717036    1[6-(6,6)]
  2761  11.0245677082  11.0245677082  11.0245677082    1[6-(1,6,6)]
  2762  9.96020591832  9.96020591832  9.96020591832    1[6-(6,6)]
  2763  12.4851905942  12.4851905942  12.4851905942    1[6-(6,6)]
  2764  11.6461283786  11.6461283786  11.6461283786    1[6-(6,6)]
  2765  8.53846934796  8.53846934796  8.53846934796    1[6-(6,6)]
  2766  9.46687728956  9.46687728956  9.46687728956    1[6-(6,6)]
  2767  6.50689872609  6.50689872609  6.50689872609    1[6-(6,6)]
  2768  8.75996104482  8.75996104482  8.75996104482    1[6-(6,6)]
  2769  8.96974674916  8.96974674916  8.96974674916    1[6-(6,6)]
  2770  6.70891623024  6.70891623024  6.70891623024    1[6-(6,6)]
  2771  10.5468845144  10.5468845144  10.5468845144    1[6-(6,6)]
  2772  14.2061642024  14.2061642024  14.2061642024    1[6-(6,6)]
  2773  11.1645284632  11.1645284632  11.1645284632    1[6-(6,6)]
  2774  11.4752982314  11.4752982314  11.4752982314    1[6-(6,6)]
  2775  12.3571037627  12.3571037627  12.3571037627    1[6-(6,6)]
  2776  15.5541306691  15.5541306691  15.5541306691    1[6-(6,6)]
  2777  14.6995168213  14.6995168213  14.6995168213    1[6-(6,6)]
  2778 -5.57422766544 -5.57422766544 -5.57422766544    1[6-(6,6)]
  2779 -7.24847275641 -7.24847275641 -7.24847275641    1[6-(6,6)]
  2780 -6.75123216597 -6.75123216597 -6.75123216597    1[6-(6,6)]
  2781 -5.08864115234 -5.08864115234 -5.08864115234    1[6-(6,6)]
  2782 -7.43879004345 -7.43879004345 -7.43879004345    1[6-(6,6)]
  2783 -9.70348371869 -9.70348371869 -9.70348371869    1[6-(1,6,6)]
  2784 -6.19181900098 -6.19181900098 -6.19181900098    1[6-(6,6)]
  2785 -4.04750507482 -4.04750507482 -4.04750507482    1[6-(6,6)]
  2786 -1.74006110254 -1.74006110254 -1.74006110254    1[6-(6,6)]
  2787 -1.84885734847 -1.84885734847 -1.84885734847    1[6-(6,6)]
  2788 -4.15241645906 -4.15241645906 -4.15241645906    1[6-(6,6)]
  2789 -12.9159387524 -12.9159387524 -12.9159387524    1[6-(6,6)]
  2790 -10.6628772588 -10.6628772588 -10.6628772588    1[6-(6,6)]
  2791 -10.4531401694 -10.4531401694 -10.4531401694    1[6-(6,6)]
  2792 -12.7139710056 -12.7139710056 -12.7139710056    1[6-(6,6)]
  2793 -8.87596984611 -8.87596984611 -8.87596984611    1[6-(6,6)]
  2794 -5.21669853561 -5.21669853561 -5.21669853561    1[6-(6,6)]
  2795 -8.25834436586 -8.25834436586 -8.25834436586    1[6-(6,6)]
  2796 -7.94753975488 -7.94753975488 -7.94753975488    1[6-(6,6)]
  2797 -7.06572705189 -7.06572705189 -7.06572705189    1[6-(6,6)]
  2798 -3.86873035534 -3.86873035534 -3.86873035534    1[6-(6,6)]
  2799 -4.72335042278 -4.72335042278 -4.72335042278    1[6-(6,6)]
  2800 -24.9969902541 -24.9969902541 -24.9969902541    1[6-(6,6)]
  2801 -26.6712566062 -26.6712566062 -26.6712566062    1[6-(6,6)]
  2802 -26.1740122078 -26.1740122078 -26.1740122078    1[6-(6,6)]
  2803 -24.5113996157 -24.5113996157 -24.5113996157    1[6-(6,6)]
  2804 -26.8615976295 -26.8615976295 -26.8615976295    1[6-(6)]
  2805  29.1424757564  29.1424757564  29.1424757564    1[6-(1,6)]
  2806 -25.6146587643 -25.6146587643 -25.6146587643    1[6-(6,6)]
  2807 -23.4703933896 -23.4703933896 -23.4703933896    1[6-(6,6)]
  2808 -21.1629483384 -21.1629483384 -21.1629483384    1[6-(6,6)]
  2809 -21.2716910825 -21.2716910825 -21.2716910825    1[6-(6,6)]
  2810 -23.5752522875 -23.5752522875 -23.5752522875    1[6-(6,6)]
  2811  24.3915174401  24.3915174401  24.3915174401    1[6-(6,6)]
  2812  23.4902773823  23.4902773823  23.4902773823    1[6-(6,6)]
  2813  27.1650846489  27.1650846489  27.1650846489    1[6-(6,6)]
  2814  28.0896322267  28.0896322267  28.0896322267    1[6-(6,6)]
  2815  23.1950350023  23.1950350023  23.1950350023    1[6-(6,6)]
  2816  23.1173135881  23.1173135881  23.1173135881    1[6-(6,6)]
  2817  25.9025794908  25.9025794908  25.9025794908    1[6-(6,6)]
  2818  21.1867015801  21.1867015801  21.1867015801    1[6-(6,6)]
  2819  19.4813654737  19.4813654737  19.4813654737    1[6-(6,6)]
  2820  20.6350584558  20.6350584558  20.6350584558    1[6-(6,6)]
  2821  22.2665873945  22.2665873945  22.2665873945    1[6-(6,6)]
  2822  26.8233607614  26.8233607614  26.8233607614    1[6-(6,6)]
  2823  28.5442416458  28.5442416458  28.5442416458    1[6-(6,6)]
  2824  26.2601068436  26.2601068436  26.2601068436    1[6-(6,6)]
  2825  24.5431106305  24.5431106305  24.5431106305    1[6-(6,6)]
  2826  28.1519010157  28.1519010157  28.1519010157    1[6-(6)]
  2827 -27.8210960154 -27.8210960154 -27.8210960154    1[6-(1,6)]
  2828  29.3833014496  29.3833014496  29.3833014496    1[6-(6,6)]
  2829  31.9082583908  31.9082583908  31.9082583908    1[6-(6,6)]
  2830  31.0691711062  31.0691711062  31.0691711062    1[6-(6,6)]
  2831  27.9615111235  27.9615111235  27.9615111235    1[6-(6,6)]
  2832  28.8899436265  28.8899436265  28.8899436265    1[6-(6,6)]
  2833  36.5657485028  36.5657485028  36.5657485028    1[6-(6,6)]
  2834  36.2161448419  36.2161448419  36.2161448419    1[6-(6,6)]
  2835  34.6079489366  34.6079489366  34.6079489366    1[6-(6,6)]
  2836  35.0585525278  35.0585525278  35.0585525278    1[6-(6,6)]
  2837  36.9853093761  36.9853093761  36.9853093761    1[6-(6,6)]
  2838  34.5069588435  34.5069588435  34.5069588435    1[6-(6,6)]
  2839  33.2133823444  33.2133823444  33.2133823444    1[6-(6,6)]
  2840  38.0691061367  38.0691061367  38.0691061367    1[6-(6,6)]
  2841  39.7200577336  39.7200577336  39.7200577336    1[6-(6,6)]
  2842  37.9137506373  37.9137506373  37.9137506373    1[6-(6,6)]
  2843  36.2666832674  36.2666832674  36.2666832674    1[6-(6,6)]
  2844  34.6155965514  34.6155965514  34.6155965514    1[6-(6,6)]
  2845  35.4507876139  35.4507876139  35.4507876139    1[6-(6,6)]
  2846  39.0556890755  39.0556890755  39.0556890755    1[6-(6,6)]
  2847  38.1855364791  38.1855364791  38.1855364791    1[6-(6,6)]
  2848  39.3315060681  39.3315060681  39.3315060681    1[6-(6,6)]
  2849  41.0368491558  41.0368491558  41.0368491558    1[6-(1,6,6)]
  2850  39.5607181753  39.5607181753  39.5607181753    1[6-(6,6)]
  2851  38.3099125996  38.3099125996  38.3099125996    1[6-(6,6)]
  2852  37.5485414616  37.5485414616  37.5485414616    1[6-(6,6)]
  2853   37.323207933   37.323207933   37.323207933    1[6-(6,6)]
  2854  38.0263107153  38.0263107153  38.0263107153    1[6-(6,6)]
  2855 -9.19461431039 -9.19461431039 -9.19461431039    1[6-(6,6)]
  2856 -10.1968320854 -10.1968320854 -10.1968320854    1[6-(6,6)]
  2857 -12.4731805361 -12.4731805361 -12.4731805361    1[6-(6,6)]
  2858 -11.5875008688 -11.5875008688 -11.5875008688    1[6-(6,6)]
  2859 -12.4576616523 -12.4576616523 -12.4576616523    1[6-(6,6)]
  2860 -13.5608610159 -13.5608610159 -13.5608610159    1[6-(6,6)]
  2861 -12.0109045893 -12.0109045893 -12.0109045893    1[6-(6,6)]
  2862 -12.4615550819 -12.4615550819 -12.4615550819    1[6-(6,6)]
  2863 -13.2889832754 -13.2889832754 -13.2889832754    1[6-(6,6)]
  2864 -15.8333658578 -15.8333658578 -15.8333658578    1[6-(6,6)]
  2865 -14.9632073591 -14.9632073591 -14.9632073591    1[6-(6,6)]
  2866  2.40474582133  2.40474582133  2.40474582133    1[6-(6,6)]
  2867  1.52294022653  1.52294022653  1.52294022653    1[6-(6,6)]
  2868-0.295070831346-0.295070831346-0.295070831346    1[6-(6,6)]
  2869 0.629465386028 0.629465386028 0.629465386028    1[6-(6,6)]
  2870  -1.7750965743  -1.7750965743  -1.7750965743    1[6-(6,6)]
  2871 -3.51151601687 -3.51151601687 -3.51151601687    1[6-(1,6,6)]
  2872 -4.48264798058 -4.48264798058 -4.48264798058    1[6-(6,6)]
  2873 -7.90106472087 -7.90106472087 -7.90106472087    1[6-(6,6)]
  2874  -8.6080513494  -8.6080513494  -8.6080513494    1[6-(6,6)]
  2875 -5.16631509403 -5.16631509403 -5.16631509403    1[6-(6,6)]
  2876 -4.49428917431 -4.49428917431 -4.49428917431    1[6-(6,6)]
  2877   4.9685501101   4.9685501101   4.9685501101    1[6-(6,6)]
  2878  4.06733131342  4.06733131342  4.06733131342    1[6-(6,6)]
  2879  7.74215343108  7.74215343108  7.74215343108    1[6-(6,6)]
  2880  8.66667885923  8.66667885923  8.66667885923    1[6-(6,6)]
  2881  3.77209724753  3.77209724753  3.77209724753    1[6-(6,6)]
  2882   3.6944259714   3.6944259714   3.6944259714    1[6-(6,6)]
  2883   6.4796775943   6.4796775943   6.4796775943    1[6-(6,6)]
  2884  1.76376255601  1.76376255601  1.76376255601    1[6-(6,6)]
  2885  0.05842016641  0.05842016641  0.05842016641    1[6-(6,6)]
  2886  1.21215402069  1.21215402069  1.21215402069    1[6-(6,6)]
  2887  2.84368943286  2.84368943286  2.84368943286    1[6-(6,6)]
  2888  7.40031067178  7.40031067178  7.40031067178    1[6-(6,6)]
  2889  9.12117105661  9.12117105661  9.12117105661    1[6-(6,6)]
  2890  6.83701086806  6.83701086806  6.83701086806    1[6-(6,6)]
  2891  5.12003534491  5.12003534491  5.12003534491    1[6-(6,6)]
  2892  8.72879717036  8.72879717036  8.72879717036    1[6-(6,6)]
  2893  11.0245677082  11.0245677082  11.0245677082    1[6-(1,6,6)]
  2894  9.96020591832  9.96020591832  9.96020591832    1[6-(6,6)]
  2895  12.4851905942  12.4851905942  12.4851905942    1[6-(6,6)]
  2896  11.6461283786  11.6461283786  11.6461283786    1[6-(6,6)]
  2897  8.53846934796  8.53846934796  8.53846934796    1[6-(6,6)]
  2898  9.46687728956  9.46687728956  9.46687728956    1[6-(6,6)]
  2899  6.50689872609  6.50689872609  6.50689872609    1[6-(6,6)]
  2900  8.75996104482  8.75996104482  8.75996104482    1[6-(6,6)]
  2901  8.96974674916  8.96974674916  8.96974674916    1[6-(6,6)]
  2902  6.70891623024  6.70891623024  6.70891623024    1[6-(6,6)]
  2903  10.5468845144  10.5468845144  10.5468845144    1[6-(6,6)]
  2904  14.2061642024  14.2061642024  14.2061642024    1[6-(6,6)]
  2905  11.1645284632  11.1645284632  11.1645284632    1[6-(6,6)]
  2906  11.4752982314  11.4752982314  11.4752982314    1[6-(6,6)]
  2907  12.3571037627  12.3571037627  12.3571037627    1[6-(6,6)]
  2908  15.5541306691  15.5541306691  15.5541306691    1[6-(6,6)]
  2909  14.6995168213  14.6995168213  14.6995168213    1[6-(6,6)]
  2910 -5.57422766544 -5.57422766544 -5.57422766544    1[6-(6,6)]
  2911 -7.24847275641 -7.24847275641 -7.24847275641    1[6-(6,6)]
  2912 -6.75123216597 -6.75123216597 -6.75123216597    1[6-(6,6)]
  2913 -5.08864115234 -5.08864115234 -5.08864115234    1[6-(6,6)]
  2914 -7.43879004345 -7.43879004345 -7.43879004345    1[6-(6,6)]
  2915 -9.70348371869 -9.70348371869 -9.70348371869    1[6-(1,6,6)]
  2916 -6.19181900098 -6.19181900098 -6.19181900098    1[6-(6,6)]
  2917 -4.04750507482 -4.04750507482 -4.04750507482    1[6-(6,6)]
  2918 -1.74006110254 -1.74006110254 -1.74006110254    1[6-(6,6)]
  2919 -1.84885734847 -1.84885734847 -1.84885734847    1[6-(6,6)]
  2920 -4.15241645906 -4.15241645906 -4.15241645906    1[6-(6,6)]
  2921  10.2283530196  10.2283530196  10.2283530196    1[6-(6,6)]
  2922  9.22611398346  9.22611398346  9.22611398346    1[6-(6,6)]
  2923  6.94975068172  6.94975068172  6.94975068172    1[6-(6,6)]
  2924  7.83545249862  7.83545249862  7.83545249862    1[6-(6,6)]
  2925  6.96527610248  6.96527610248  6.96527610248    1[6-(6,6)]
  2926  5.86202660072  5.86202660072  5.86202660072    1[6-(6,6)]
  2927  7.41199730717  7.41199730717  7.41199730717    1[6-(6,6)]
  2928  6.96138394221  6.96138394221  6.96138394221    1[6-(6,6)]
  2929  6.13396203186  6.13396203186  6.13396203186    1[6-(6,6)]
  2930   3.5895385773   3.5895385773   3.5895385773    1[6-(6,6)]
  2931   4.4596906025   4.4596906025   4.4596906025    1[6-(6,6)]
  2932  21.8277959109  21.8277959109  21.8277959109    1[6-(6,6)]
  2933  20.9460108157  20.9460108157  20.9460108157    1[6-(6,6)]
  2934  19.1280251442  19.1280251442  19.1280251442    1[6-(6,6)]
  2935  20.0525406716  20.0525406716  20.0525406716    1[6-(6,6)]
  2936   17.648007271   17.648007271   17.648007271    1[6-(6,6)]
  2937  35.3343420396  35.3343420396  35.3343420396    1[6-(1,6,6)]
  2938  14.9404475507  14.9404475507  14.9404475507    1[6-(6,6)]
  2939  11.5220030758  11.5220030758  11.5220030758    1[6-(6,6)]
  2940  10.8149913782  10.8149913782  10.8149913782    1[6-(6,6)]
  2941  14.2567266815  14.2567266815  14.2567266815    1[6-(6,6)]
  2942  14.9287771626  14.9287771626  14.9287771626    1[6-(6,6)]
  2943  17.1429110243  17.1429110243  17.1429110243    1[6-(6,6)]
  2944  16.7933065383  16.7933065383  16.7933065383    1[6-(6,6)]
  2945   15.185062018   15.185062018   15.185062018    1[6-(6,6)]
  2946  15.6356652919  15.6356652919  15.6356652919    1[6-(6,6)]
  2947  17.5624550156  17.5624550156  17.5624550156    1[6-(6,6)]
  2948  15.0840961055  15.0840961055  15.0840961055    1[6-(6,6)]
  2949  13.7905095153  13.7905095153  13.7905095153    1[6-(6,6)]
  2950  18.6462681504  18.6462681504  18.6462681504    1[6-(6,6)]
  2951   20.297226919   20.297226919   20.297226919    1[6-(6,6)]
  2952  18.4908896129  18.4908896129  18.4908896129    1[6-(6,6)]
  2953  16.8438160233  16.8438160233  16.8438160233    1[6-(6,6)]
  2954  15.1928339627  15.1928339627  15.1928339627    1[6-(6,6)]
  2955  16.0280037641  16.0280037641  16.0280037641    1[6-(6,6)]
  2956  19.6329090337  19.6329090337  19.6329090337    1[6-(6,6)]
  2957  18.7627780158  18.7627780158  18.7627780158    1[6-(6,6)]
  2958  19.9086984821  19.9086984821  19.9086984821    1[6-(6,6)]
  2959  2.19128685094  2.19128685094  2.19128685094    1[6-(1,6,6)]
  2960   20.137878412   20.137878412   20.137878412    1[6-(6,6)]
  2961  18.8870242849  18.8870242849  18.8870242849    1[6-(6,6)]
  2962  18.1256542257  18.1256542257  18.1256542257    1[6-(6,6)]
  2963   17.900374199   17.900374199   17.900374199    1[6-(6,6)]
  2964  18.6034748869  18.6034748869  18.6034748869    1[6-(6,6)]
  2965 -9.19461431039 -9.19461431039 -9.19461431039    1[6-(6,6)]
  2966 -10.1968320854 -10.1968320854 -10.1968320854    1[6-(6,6)]
  2967 -12.4731805361 -12.4731805361 -12.4731805361    1[6-(6,6)]
  2968 -11.5875008688 -11.5875008688 -11.5875008688    1[6-(6,6)]
  2969 -12.4576616523 -12.4576616523 -12.4576616523    1[6-(6,6)]
  2970 -13.5608610159 -13.5608610159 -13.5608610159    1[6-(6,6)]
  2971 -12.0109045893 -12.0109045893 -12.0109045893    1[6-(6,6)]
  2972 -12.4615550819 -12.4615550819 -12.4615550819    1[6-(6,6)]
  2973 -13.2889832754 -13.2889832754 -13.2889832754    1[6-(6,6)]
  2974 -15.8333658578 -15.8333658578 -15.8333658578    1[6-(6,6)]
  2975 -14.9632073591 -14.9632073591 -14.9632073591    1[6-(6,6)]
  2976  2.40474582133  2.40474582133  2.40474582133    1[6-(6,6)]
  2977  1.52294022653  1.52294022653  1.52294022653    1[6-(6,6)]
  2978-0.295070831346-0.295070831346-0.295070831346    1[6-(6,6)]
  2979 0.629465386028 0.629465386028 0.629465386028    1[6-(6,6)]
  2980  -1.7750965743  -1.7750965743  -1.7750965743    1[6-(6,6)]
  2981 -3.51151601687 -3.51151601687 -3.51151601687    1[6-(1,6,6)]
  2982 -4.48264798058 -4.48264798058 -4.48264798058    1[6-(6,6)]
  2983 -7.90106472087 -7.90106472087 -7.90106472087    1[6-(6,6)]
  2984  -8.6080513494  -8.6080513494  -8.6080513494    1[6-(6,6)]
  2985 -5.16631509403 -5.16631509403 -5.16631509403    1[6-(6,6)]
  2986 -4.49428917431 -4.49428917431 -4.49428917431    1[6-(6,6)]
  2987  36.5657485028  36.5657485028  36.5657485028    1[6-(6,6)]
  2988  36.2161448419  36.2161448419  36.2161448419    1[6-(6,6)]
  2989  34.6079489366  34.6079489366  34.6079489366    1[6-(6,6)]
  2990  35.0585525278  35.0585525278  35.0585525278    1[6-(6,6)]
  2991  36.9853093761  36.9853093761  36.9853093761    1[6-(6,6)]
  2992  34.5069588435  34.5069588435  34.5069588435    1[6-(6,6)]
  2993  33.2133823444  33.2133823444  33.2133823444    1[6-(6,6)]
  2994  38.0691061367  38.0691061367  38.0691061367    1[6-(6,6)]
  2995  39.7200577336  39.7200577336  39.7200577336    1[6-(6,6)]
  2996  37.9137506373  37.9137506373  37.9137506373    1[6-(6,6)]
  2997  36.2666832674  36.2666832674  36.2666832674    1[6-(6,6)]
  2998  34.6155965514  34.6155965514  34.6155965514    1[6-(6,6)]
  2999  35.4507876139  35.4507876139  35.4507876139    1[6-(6,6)]
  3000  39.0556890755  39.0556890755  39.0556890755    1[6-(6,6)]
  3001  38.1855364791  38.1855364791  38.1855364791    1[6-(6,6)]
  3002  39.3315060681  39.3315060681  39.3315060681    1[6-(6,6)]
  3003  41.0368491558  41.0368491558  41.0368491558    1[6-(1,6,6)]
  3004  39.5607181753  39.5607181753  39.5607181753    1[6-(6,6)]
  3005  38.3099125996  38.3099125996  38.3099125996    1[6-(6,6)]
  3006  37.5485414616  37.5485414616  37.5485414616    1[6-(6,6)]
  3007   37.323207933   37.323207933   37.323207933    1[6-(6,6)]
  3008  38.0263107153  38.0263107153  38.0263107153    1[6-(6,6)]
  3009  24.3915174401  24.3915174401  24.3915174401    1[6-(6,6)]
  3010  23.4902773823  23.4902773823  23.4902773823    1[6-(6,6)]
  3011  27.1650846489  27.1650846489  27.1650846489    1[6-(6,6)]
  3012  28.0896322267  28.0896322267  28.0896322267    1[6-(6,6)]
  3013  23.1950350023  23.1950350023  23.1950350023    1[6-(6,6)]
  3014  23.1173135881  23.1173135881  23.1173135881    1[6-(6,6)]
  3015  25.9025794908  25.9025794908  25.9025794908    1[6-(6,6)]
  3016  21.1867015801  21.1867015801  21.1867015801    1[6-(6,6)]
  3017  19.4813654737  19.4813654737  19.4813654737    1[6-(6,6)]
  3018  20.6350584558  20.6350584558  20.6350584558    1[6-(6,6)]
  3019  22.2665873945  22.2665873945  22.2665873945    1[6-(6,6)]
  3020  26.8233607614  26.8233607614  26.8233607614    1[6-(6,6)]
  3021  28.5442416458  28.5442416458  28.5442416458    1[6-(6,6)]
  3022  26.2601068436  26.2601068436  26.2601068436    1[6-(6,6)]
  3023  24.5431106305  24.5431106305  24.5431106305    1[6-(6,6)]
  3024  28.1519010157  28.1519010157  28.1519010157    1[6-(6)]
  3025 -27.8210960154 -27.8210960154 -27.8210960154    1[6-(1,6)]
  3026  29.3833014496  29.3833014496  29.3833014496    1[6-(6,6)]
  3027  31.9082583908  31.9082583908  31.9082583908    1[6-(6,6)]
  3028  31.0691711062  31.0691711062  31.0691711062    1[6-(6,6)]
  3029  27.9615111235  27.9615111235  27.9615111235    1[6-(6,6)]
  3030  28.8899436265  28.8899436265  28.8899436265    1[6-(6,6)]
  3031 -12.9159387524 -12.9159387524 -12.9159387524    1[6-(6,6)]
  3032 -10.6628772588 -10.6628772588 -10.6628772588    1[6-(6,6)]
  3033 -10.4531401694 -10.4531401694 -10.4531401694    1[6-(6,6)]
  3034 -12.7139710056 -12.7139710056 -12.7139710056    1[6-(6,6)]
  3035 -8.87596984611 -8.87596984611 -8.87596984611    1[6-(6,6)]
  3036 -5.21669853561 -5.21669853561 -5.21669853561    1[6-(6,6)]
  3037 -8.25834436586 -8.25834436586 -8.25834436586    1[6-(6,6)]
  3038 -7.94753975488 -7.94753975488 -7.94753975488    1[6-(6,6)]
  3039 -7.06572705189 -7.06572705189 -7.06572705189    1[6-(6,6)]
  3040 -3.86873035534 -3.86873035534 -3.86873035534    1[6-(6,6)]
  3041 -4.72335042278 -4.72335042278 -4.72335042278    1[6-(6,6)]
  3042 -24.9969902541 -24.9969902541 -24.9969902541    1[6-(6,6)]
  3043 -26.6712566062 -26.6712566062 -26.6712566062    1[6-(6,6)]
  3044 -26.1740122078 -26.1740122078 -26.1740122078    1[6-(6,6)]
  3045 -24.5113996157 -24.5113996157 -24.5113996157    1[6-(6,6)]
  3046 -26.8615976295 -26.8615976295 -26.8615976295    1[6-(6)]
  3047  29.1424757564  29.1424757564  29.1424757564    1[6-(1,6)]
  3048 -25.6146587643 -25.6146587643 -25.6146587643    1[6-(6,6)]
  3049 -23.4703933896 -23.4703933896 -23.4703933896    1[6-(6,6)]
  3050 -21.1629483384 -21.1629483384 -21.1629483384    1[6-(6,6)]
  3051 -21.2716910825 -21.2716910825 -21.2716910825    1[6-(6,6)]
  3052 -23.5752522875 -23.5752522875 -23.5752522875    1[6-(6,6)]
  3053  25.9297226863  25.9297226863  25.9297226863    1[6-(6,6)]
  3054  28.1827796739  28.1827796739  28.1827796739    1[6-(6,6)]
  3055  28.3925599202  28.3925599202  28.3925599202    1[6-(6,6)]
  3056  26.1317329554  26.1317329554  26.1317329554    1[6-(6,6)]
  3057  29.9696783917  29.9696783917  29.9696783917    1[6-(6,6)]
  3058  33.6289693132  33.6289693132  33.6289693132    1[6-(6,6)]
  3059  30.5873568026  30.5873568026  30.5873568026    1[6-(6,6)]
  3060  30.8980832235  30.8980832235  30.8980832235    1[6-(6,6)]
  3061  31.7798685092  31.7798685092  31.7798685092    1[6-(6,6)]
  3062  34.9768893863  34.9768893863  34.9768893863    1[6-(6,6)]
  3063  34.1222961015  34.1222961015  34.1222961015    1[6-(6,6)]
  3064  13.8487069795  13.8487069795  13.8487069795    1[6-(6,6)]
  3065  12.1744478626  12.1744478626  12.1744478626    1[6-(6,6)]
  3066  12.6716441537  12.6716441537  12.6716441537    1[6-(6,6)]
  3067   14.334249828   14.334249828   14.334249828    1[6-(6,6)]
  3068  11.9840719329  11.9840719329  11.9840719329    1[6-(6,6)]
  3069  9.71935014227  9.71935014227  9.71935014227    1[6-(1,6,6)]
  3070  13.2310189853  13.2310189853  13.2310189853    1[6-(6,6)]
  3071  15.3753152044  15.3753152044  15.3753152044    1[6-(6,6)]
  3072  17.6827596209  17.6827596209  17.6827596209    1[6-(6,6)]
  3073   17.573993331   17.573993331   17.573993331    1[6-(6,6)]
  3074  15.2704339665  15.2704339665  15.2704339665    1[6-(6,6)]
  3075 -14.4542738502 -14.4542738502 -14.4542738502    1[6-(6,6)]
  3076 -15.3554873157 -15.3554873157 -15.3554873157    1[6-(6,6)]
  3077   -11.68065974   -11.68065974   -11.68065974    1[6-(6,6)]
  3078 -10.7561378659 -10.7561378659 -10.7561378659    1[6-(6,6)]
  3079 -15.6506966298 -15.6506966298 -15.6506966298    1[6-(6,6)]
  3080 -15.7283791395 -15.7283791395 -15.7283791395    1[6-(6,6)]
  3081 -12.9431507451 -12.9431507451 -12.9431507451    1[6-(6,6)]
  3082 -17.6590224361 -17.6590224361 -17.6590224361    1[6-(6,6)]
  3083 -19.3643445801 -19.3643445801 -19.3643445801    1[6-(6,6)]
  3084 -18.2106046965 -18.2106046965 -18.2106046965    1[6-(6,6)]
  3085 -16.5790898473 -16.5790898473 -16.5790898473    1[6-(6,6)]
  3086 -12.0226239732 -12.0226239732 -12.0226239732    1[6-(6,6)]
  3087 -10.3017495624 -10.3017495624 -10.3017495624    1[6-(6,6)]
  3088 -12.5858654517 -12.5858654517 -12.5858654517    1[6-(6,6)]
  3089 -14.3028556354 -14.3028556354 -14.3028556354    1[6-(6,6)]
  3090  -10.694064806  -10.694064806  -10.694064806    1[6-(6,6)]
  3091 -8.39826615279 -8.39826615279 -8.39826615279    1[6-(1,6,6)]
  3092 -9.46263206792 -9.46263206792 -9.46263206792    1[6-(6,6)]
  3093 -6.93762968503 -6.93762968503 -6.93762968503    1[6-(6,6)]
  3094 -7.77669234485 -7.77669234485 -7.77669234485    1[6-(6,6)]
  3095 -10.8843813315 -10.8843813315 -10.8843813315    1[6-(6,6)]
  3096 -9.95597313603 -9.95597313603 -9.95597313603    1[6-(6,6)]
  3097 -2.27998198702 -2.27998198702 -2.27998198702    1[6-(6,6)]
  3098 -2.62961224017 -2.62961224017 -2.62961224017    1[6-(6,6)]
  3099  -4.2378284546  -4.2378284546  -4.2378284546    1[6-(6,6)]
  3100 -3.78719915967 -3.78719915967 -3.78719915967    1[6-(6,6)]
  3101 -1.86048077173 -1.86048077173 -1.86048077173    1[6-(6,6)]
  3102 -4.33887020899 -4.33887020899 -4.33887020899    1[6-(6,6)]
  3103 -5.63240919969 -5.63240919969 -5.63240919969    1[6-(6,6)]
  3104-0.776691627082-0.776691627082-0.776691627082    1[6-(6,6)]
  3105 0.874246007352 0.874246007352 0.874246007352    1[6-(6,6)]
  3106-0.932107990292-0.932107990292-0.932107990292    1[6-(6,6)]
  3107 -2.57916127077 -2.57916127077 -2.57916127077    1[6-(6,6)]
  3108 -4.22994049407 -4.22994049407 -4.22994049407    1[6-(6,6)]
  3109 -3.39474295801 -3.39474295801 -3.39474295801    1[6-(6,6)]
  3110  0.21013959076  0.21013959076  0.21013959076    1[6-(6,6)]
  3111  -0.6600190349  -0.6600190349  -0.6600190349    1[6-(6,6)]
  3112  0.48595010982  0.48595010982  0.48595010982    1[6-(6)]
  3113  21.6140192932  21.6140192932  21.6140192932    1[6-(1,6)]
  3114 0.715129912778 0.715129912778 0.715129912778    1[6-(6,6)]
  3115-0.535721104496-0.535721104496-0.535721104496    1[6-(6,6)]
  3116 -1.29711686734 -1.29711686734 -1.29711686734    1[6-(6,6)]
  3117 -1.52242139198 -1.52242139198 -1.52242139198    1[6-(6,6)]
  3118-0.819294302202-0.819294302202-0.819294302202    1[6-(6,6)]
  3119  29.6512460308  29.6512460308  29.6512460308    1[6-(6,6)]
  3120  28.6490327619  28.6490327619  28.6490327619    1[6-(6,6)]
  3121  26.3726411544  26.3726411544  26.3726411544    1[6-(6,6)]
  3122  27.2583169502  27.2583169502  27.2583169502    1[6-(6,6)]
  3123  26.3882118898  26.3882118898  26.3882118898    1[6-(6,6)]
  3124  25.2849929152  25.2849929152  25.2849929152    1[6-(6,6)]
  3125  26.8349160222  26.8349160222  26.8349160222    1[6-(6,6)]
  3126  26.3843437197  26.3843437197  26.3843437197    1[6-(6,6)]
  3127  25.5569429435  25.5569429435  25.5569429435    1[6-(6,6)]
  3128  23.0125361805  23.0125361805  23.0125361805    1[6-(6,6)]
  3129  23.8826678966  23.8826678966  23.8826678966    1[6-(6,6)]
  3130  41.2505703677  41.2505703677  41.2505703677    1[6-(6,6)]
  3131  40.3687575378  40.3687575378  40.3687575378    1[6-(6,6)]
  3132  38.5507945872  38.5507945872  38.5507945872    1[6-(6,6)]
  3133  39.4753377223  39.4753377223  39.4753377223    1[6-(6,6)]
  3134  37.0707556433  37.0707556433  37.0707556433    1[6-(6)]
  3135  15.9116095973  15.9116095973  15.9116095973    1[6-(1,6)]
  3136  34.3631960499  34.3631960499  34.3631960499    1[6-(6,6)]
  3137  30.9447484651  30.9447484651  30.9447484651    1[6-(6,6)]
  3138  30.2377624712  30.2377624712  30.2377624712    1[6-(6,6)]
  3139  33.6795222725  33.6795222725  33.6795222725    1[6-(6,6)]
  3140  34.3515463517  34.3515463517  34.3515463517    1[6-(6,6)]
  3141  33.8776302902  33.8776302902  33.8776302902    1[6-(6,6)]
  3142  34.7788437557  34.7788437557  34.7788437557    1[6-(6,6)]
  3143    31.10401618    31.10401618    31.10401618    1[6-(6,6)]
  3144  30.1794943059  30.1794943059  30.1794943059    1[6-(6,6)]
  3145  35.0740530699  35.0740530699  35.0740530699    1[6-(6,6)]
  3146  35.1517355795  35.1517355795  35.1517355795    1[6-(6,6)]
  3147  32.3665071851  32.3665071851  32.3665071851    1[6-(6,6)]
  3148  37.0823788761  37.0823788761  37.0823788761    1[6-(6,6)]
  3149  38.7877010201  38.7877010201  38.7877010201    1[6-(6,6)]
  3150  37.6339611365  37.6339611365  37.6339611365    1[6-(6,6)]
  3151  36.0024462873  36.0024462873  36.0024462873    1[6-(6,6)]
  3152  31.4459804132  31.4459804132  31.4459804132    1[6-(6,6)]
  3153  29.7251060024  29.7251060024  29.7251060024    1[6-(6,6)]
  3154  32.0092218917  32.0092218917  32.0092218917    1[6-(6,6)]
  3155  33.7262120754  33.7262120754  33.7262120754    1[6-(6,6)]
  3156   30.117421246   30.117421246   30.117421246    1[6-(6,6)]
  3157  27.8216225928  27.8216225928  27.8216225928    1[6-(1,6,6)]
  3158  28.8859885079  28.8859885079  28.8859885079    1[6-(6,6)]
  3159   26.360986125   26.360986125   26.360986125    1[6-(6,6)]
  3160  27.2000487848  27.2000487848  27.2000487848    1[6-(6,6)]
  3161  30.3077377715  30.3077377715  30.3077377715    1[6-(6,6)]
  3162   29.379329576   29.379329576   29.379329576    1[6-(6,6)]
  3163 -6.50636624635 -6.50636624635 -6.50636624635    1[6-(6,6)]
  3164 -8.75942323394 -8.75942323394 -8.75942323394    1[6-(6,6)]
  3165  -8.9692034802  -8.9692034802  -8.9692034802    1[6-(6,6)]
  3166 -6.70837651538 -6.70837651538 -6.70837651538    1[6-(6,6)]
  3167 -10.5463219517 -10.5463219517 -10.5463219517    1[6-(6,6)]
  3168 -14.2056128732 -14.2056128732 -14.2056128732    1[6-(6,6)]
  3169 -11.1640003626 -11.1640003626 -11.1640003626    1[6-(6,6)]
  3170 -11.4747267835 -11.4747267835 -11.4747267835    1[6-(6,6)]
  3171 -12.3565120692 -12.3565120692 -12.3565120692    1[6-(6,6)]
  3172 -15.5535329463 -15.5535329463 -15.5535329463    1[6-(6,6)]
  3173 -14.6989396615 -14.6989396615 -14.6989396615    1[6-(6,6)]
  3174  5.57464946048  5.57464946048  5.57464946048    1[6-(6,6)]
  3175  7.24890857743  7.24890857743  7.24890857743    1[6-(6,6)]
  3176  6.75171228626  6.75171228626  6.75171228626    1[6-(6,6)]
  3177  5.08910661198  5.08910661198  5.08910661198    1[6-(6,6)]
  3178  7.43928450706  7.43928450706  7.43928450706    1[6-(6,6)]
  3179  9.70400629773  9.70400629773  9.70400629773    1[6-(1,6,6)]
  3180  6.19233745474  6.19233745474  6.19233745474    1[6-(6,6)]
  3181  4.04804123558  4.04804123558  4.04804123558    1[6-(6,6)]
  3182  1.74059681905  1.74059681905  1.74059681905    1[6-(6,6)]
  3183  1.84936310903  1.84936310903  1.84936310903    1[6-(6,6)]
  3184  4.15292247348  4.15292247348  4.15292247348    1[6-(6,6)]
  3185 -10.2278895908 -10.2278895908 -10.2278895908    1[6-(6,6)]
  3186 -9.22567632192 -9.22567632192 -9.22567632192    1[6-(6,6)]
  3187 -6.94928471435 -6.94928471435 -6.94928471435    1[6-(6,6)]
  3188 -7.83496051019 -7.83496051019 -7.83496051019    1[6-(6,6)]
  3189 -6.96485544983 -6.96485544983 -6.96485544983    1[6-(6,6)]
  3190 -5.86163647522 -5.86163647522 -5.86163647522    1[6-(6,6)]
  3191 -7.41155958217 -7.41155958217 -7.41155958217    1[6-(6,6)]
  3192 -6.96098727971 -6.96098727971 -6.96098727971    1[6-(6,6)]
  3193 -6.13358650354 -6.13358650354 -6.13358650354    1[6-(6,6)]
  3194 -3.58917974054 -3.58917974054 -3.58917974054    1[6-(6,6)]
  3195 -4.45931145662 -4.45931145662 -4.45931145662    1[6-(6,6)]
  3196 -21.8272139277 -21.8272139277 -21.8272139277    1[6-(6,6)]
  3197 -20.9454010978 -20.9454010978 -20.9454010978    1[6-(6,6)]
  3198 -19.1274381472 -19.1274381472 -19.1274381472    1[6-(6,6)]
  3199 -20.0519812823 -20.0519812823 -20.0519812823    1[6-(6,6)]
  3200 -17.6473992033 -17.6473992033 -17.6473992033    1[6-(6,6)]
  3201  3.51174684271  3.51174684271  3.51174684271    1[6-(1,6,6)]
  3202 -14.9398396099 -14.9398396099 -14.9398396099    1[6-(6,6)]
  3203 -11.5213920251 -11.5213920251 -11.5213920251    1[6-(6,6)]
  3204 -10.8144060312 -10.8144060312 -10.8144060312    1[6-(6,6)]
  3205 -14.2561658325 -14.2561658325 -14.2561658325    1[6-(6,6)]
  3206 -14.9281899117 -14.9281899117 -14.9281899117    1[6-(6,6)]
  3207   21.703338427   21.703338427   21.703338427    1[6-(6,6)]
  3208  22.0529686802  22.0529686802  22.0529686802    1[6-(6,6)]
  3209  23.6611848946  23.6611848946  23.6611848946    1[6-(6,6)]
  3210  23.2105555997  23.2105555997  23.2105555997    1[6-(6,6)]
  3211  21.2838372117  21.2838372117  21.2838372117    1[6-(6,6)]
  3212   23.762226649   23.762226649   23.762226649    1[6-(6,6)]
  3213  25.0557656397  25.0557656397  25.0557656397    1[6-(6,6)]
  3214  20.2000480671  20.2000480671  20.2000480671    1[6-(6,6)]
  3215  18.5491104326  18.5491104326  18.5491104326    1[6-(6,6)]
  3216  20.3554644303  20.3554644303  20.3554644303    1[6-(6,6)]
  3217  22.0025177108  22.0025177108  22.0025177108    1[6-(6,6)]
  3218  23.6532969341  23.6532969341  23.6532969341    1[6-(6,6)]
  3219   22.818099398   22.818099398   22.818099398    1[6-(6,6)]
  3220  19.2132168492  19.2132168492  19.2132168492    1[6-(6,6)]
  3221  20.0833754749  20.0833754749  20.0833754749    1[6-(6,6)]
  3222  18.9374063302  18.9374063302  18.9374063302    1[6-(6,6)]
  3223 -2.19066285323 -2.19066285323 -2.19066285323    1[6-(1,6,6)]
  3224  18.7082265272  18.7082265272  18.7082265272    1[6-(6,6)]
  3225  19.9590775445  19.9590775445  19.9590775445    1[6-(6,6)]
  3226  20.7204733073  20.7204733073  20.7204733073    1[6-(6,6)]
  3227   20.945777832   20.945777832   20.945777832    1[6-(6,6)]
  3228  20.2426507422  20.2426507422  20.2426507422    1[6-(6,6)]
  3229  9.19500342044  9.19500342044  9.19500342044    1[6-(6,6)]
  3230  10.1972424565  10.1972424565  10.1972424565    1[6-(6,6)]
  3231  12.4736057583  12.4736057583  12.4736057583    1[6-(6,6)]
  3232  11.5879039414  11.5879039414  11.5879039414    1[6-(6,6)]
  3233  12.4580803375  12.4580803375  12.4580803375    1[6-(6,6)]
  3234  13.5613298393  13.5613298393  13.5613298393    1[6-(6,6)]
  3235  12.0113591328  12.0113591328  12.0113591328    1[6-(6,6)]
  3236  12.4619724978  12.4619724978  12.4619724978    1[6-(6,6)]
  3237  13.2893944081  13.2893944081  13.2893944081    1[6-(6,6)]
  3238  15.8338178627  15.8338178627  15.8338178627    1[6-(6,6)]
  3239  14.9636658375  14.9636658375  14.9636658375    1[6-(6,6)]
  3240 -2.40443947095 -2.40443947095 -2.40443947095    1[6-(6,6)]
  3241 -1.52265437567 -1.52265437567 -1.52265437567    1[6-(6,6)]
  3242  0.29533129581  0.29533129581  0.29533129581    1[6-(6,6)]
  3243-0.629184231648-0.629184231648-0.629184231648    1[6-(6,6)]
  3244  1.77534916898  1.77534916898  1.77534916898    1[6-(6,6)]
  3245 -15.9109855996 -15.9109855996 -15.9109855996    1[6-(1,6,6)]
  3246   4.4829088893   4.4829088893   4.4829088893    1[6-(6,6)]
  3247  7.90135336424  7.90135336424  7.90135336424    1[6-(6,6)]
  3248  8.60836506184  8.60836506184  8.60836506184    1[6-(6,6)]
  3249  5.16662975846  5.16662975846  5.16662975846    1[6-(6,6)]
  3250   4.4945792774   4.4945792774   4.4945792774    1[6-(6,6)]
  3251  2.28044541575  2.28044541575  2.28044541575    1[6-(6,6)]
  3252   2.6300499017   2.6300499017   2.6300499017    1[6-(6,6)]
  3253  4.23829442197  4.23829442197  4.23829442197    1[6-(6,6)]
  3254   3.7876911481   3.7876911481   3.7876911481    1[6-(6,6)]
  3255  1.86090142437  1.86090142437  1.86090142437    1[6-(6,6)]
  3256   4.3392603345   4.3392603345   4.3392603345    1[6-(6,6)]
  3257  5.63284692469  5.63284692469  5.63284692469    1[6-(6,6)]
  3258 0.777088289582 0.777088289582 0.777088289582    1[6-(6,6)]
  3259 -0.87387047903 -0.87387047903 -0.87387047903    1[6-(6,6)]
  3260 0.932466827056 0.932466827056 0.932466827056    1[6-(6,6)]
  3261  2.57954041665  2.57954041665  2.57954041665    1[6-(6,6)]
  3262  4.23052247729  4.23052247729  4.23052247729    1[6-(6,6)]
  3263  3.39535267587  3.39535267587  3.39535267587    1[6-(6,6)]
  3264-0.209552593726-0.209552593726-0.209552593726    1[6-(6,6)]
  3265 0.660578424224 0.660578424224 0.660578424224    1[6-(6,6)]
  3266-0.485342042074-0.485342042074-0.485342042074    1[6-(6,6)]
  3267  17.2320695891  17.2320695891  17.2320695891    1[6-(1,6,6)]
  3268-0.714521971964-0.714521971964-0.714521971964    1[6-(6,6)]
  3269 0.536332155144 0.536332155144 0.536332155144    1[6-(6,6)]
  3270  1.29770221426  1.29770221426  1.29770221426    1[6-(6,6)]
  3271  1.52298224102  1.52298224102  1.52298224102    1[6-(6,6)]
  3272   0.8198815531   0.8198815531   0.8198815531    1[6-(6,6)]
  3273  14.4548063299  14.4548063299  14.4548063299    1[6-(6,6)]
  3274  15.3560251266  15.3560251266  15.3560251266    1[6-(6,6)]
  3275  11.6812030089  11.6812030089  11.6812030089    1[6-(6,6)]
  3276  10.7566775808  10.7566775808  10.7566775808    1[6-(6,6)]
  3277  15.6512591925  15.6512591925  15.6512591925    1[6-(6,6)]
  3278  15.7289304686  15.7289304686  15.7289304686    1[6-(6,6)]
  3279  12.9436788457  12.9436788457  12.9436788457    1[6-(6,6)]
  3280   17.659593884   17.659593884   17.659593884    1[6-(6,6)]
  3281  19.3649362736  19.3649362736  19.3649362736    1[6-(6,6)]
  3282  18.2112024193  18.2112024193  18.2112024193    1[6-(6,6)]
  3283  16.5796670071  16.5796670071  16.5796670071    1[6-(6,6)]
  3284  12.0230457682  12.0230457682  12.0230457682    1[6-(6,6)]
  3285  10.3021853834  10.3021853834  10.3021853834    1[6-(6,6)]
  3286  12.5863455719  12.5863455719  12.5863455719    1[6-(6,6)]
  3287  14.3033210951  14.3033210951  14.3033210951    1[6-(6,6)]
  3288  10.6945592696  10.6945592696  10.6945592696    1[6-(6,6)]
  3289  8.39878873183  8.39878873183  8.39878873183    1[6-(1,6,6)]
  3290  9.46315052168  9.46315052168  9.46315052168    1[6-(6,6)]
  3291   6.9381658458   6.9381658458   6.9381658458    1[6-(6,6)]
  3292  7.77722806136  7.77722806136  7.77722806136    1[6-(6,6)]
  3293   10.884887092   10.884887092   10.884887092    1[6-(6,6)]
  3294  9.95647915044  9.95647915044  9.95647915044    1[6-(6,6)]
  3295  12.9164577139  12.9164577139  12.9164577139    1[6-(6,6)]
  3296  10.6633953952  10.6633953952  10.6633953952    1[6-(6,6)]
  3297  10.4536096908  10.4536096908  10.4536096908    1[6-(6,6)]
  3298  12.7144402098  12.7144402098  12.7144402098    1[6-(6,6)]
  3299  8.87647192563  8.87647192563  8.87647192563    1[6-(6,6)]
  3300  5.21719223762  5.21719223762  5.21719223762    1[6-(6,6)]
  3301  8.25882797678  8.25882797678  8.25882797678    1[6-(6,6)]
  3302  7.94805820863  7.94805820863  7.94805820863    1[6-(6,6)]
  3303   7.0662526773   7.0662526773   7.0662526773    1[6-(6,6)]
  3304  3.86922577094  3.86922577094  3.86922577094    1[6-(6,6)]
  3305  4.72383961871  4.72383961871  4.72383961871    1[6-(6,6)]
  3306  24.9975841054  24.9975841054  24.9975841054    1[6-(6,6)]
  3307  26.6718291964  26.6718291964  26.6718291964    1[6-(6,6)]
  3308   26.174588606   26.174588606   26.174588606    1[6-(6,6)]
  3309  24.5119975923  24.5119975923  24.5119975923    1[6-(6,6)]
  3310  26.8621464835  26.8621464835  26.8621464835    1[6-(6,6)]
  3311  29.1268401587  29.1268401587  29.1268401587    1[6-(1,6,6)]
  3312   25.615175441   25.615175441   25.615175441    1[6-(6,6)]
  3313  23.4708615148  23.4708615148  23.4708615148    1[6-(6,6)]
  3314  21.1634175425  21.1634175425  21.1634175425    1[6-(6,6)]
  3315  21.2722137885  21.2722137885  21.2722137885    1[6-(6,6)]
  3316  23.5757728991  23.5757728991  23.5757728991    1[6-(6,6)]
  3317  32.3392951924  32.3392951924  32.3392951924    1[6-(6,6)]
  3318  30.0862336988  30.0862336988  30.0862336988    1[6-(6,6)]
  3319  29.8764966094  29.8764966094  29.8764966094    1[6-(6,6)]
  3320  32.1373274456  32.1373274456  32.1373274456    1[6-(6,6)]
  3321  28.2993262861  28.2993262861  28.2993262861    1[6-(6,6)]
  3322  24.6400549756  24.6400549756  24.6400549756    1[6-(6,6)]
  3323  27.6817008059  27.6817008059  27.6817008059    1[6-(6,6)]
  3324  27.3708961949  27.3708961949  27.3708961949    1[6-(6,6)]
  3325  26.4890834919  26.4890834919  26.4890834919    1[6-(6,6)]
  3326  23.2920867953  23.2920867953  23.2920867953    1[6-(6,6)]
  3327  24.1467068628  24.1467068628  24.1467068628    1[6-(6,6)]
  3328  44.4203466941  44.4203466941  44.4203466941    1[6-(6,6)]
  3329  46.0946130462  46.0946130462  46.0946130462    1[6-(6,6)]
  3330  45.5973686478  45.5973686478  45.5973686478    1[6-(6,6)]
  3331  43.9347560557  43.9347560557  43.9347560557    1[6-(6,6)]
  3332  46.2849540695  46.2849540695  46.2849540695    1[6-(6,6)]
  3333 -9.71911931642 -9.71911931642 -9.71911931642    1[6-(1,6,6)]
  3334  45.0380152043  45.0380152043  45.0380152043    1[6-(6,6)]
  3335  42.8937498296  42.8937498296  42.8937498296    1[6-(6,6)]
  3336  40.5863047784  40.5863047784  40.5863047784    1[6-(6,6)]
  3337  40.6950475225  40.6950475225  40.6950475225    1[6-(6,6)]
  3338  42.9986087275  42.9986087275  42.9986087275    1[6-(6,6)]
  3339 -4.96816100006 -4.96816100006 -4.96816100006    1[6-(6,6)]
  3340 -4.06692094227 -4.06692094227 -4.06692094227    1[6-(6,6)]
  3341 -7.74172820888 -7.74172820888 -7.74172820888    1[6-(6,6)]
  3342 -8.66627578667 -8.66627578667 -8.66627578667    1[6-(6,6)]
  3343 -3.77167856232 -3.77167856232 -3.77167856232    1[6-(6,6)]
  3344 -3.69395714806 -3.69395714806 -3.69395714806    1[6-(6,6)]
  3345 -6.47922305081 -6.47922305081 -6.47922305081    1[6-(6,6)]
  3346 -1.76334514012 -1.76334514012 -1.76334514012    1[6-(6,6)]
  3347-0.058009033662-0.058009033662-0.058009033662    1[6-(6,6)]
  3348 -1.21170201584 -1.21170201584 -1.21170201584    1[6-(6,6)]
  3349 -2.84323095448 -2.84323095448 -2.84323095448    1[6-(6,6)]
  3350  -7.4000043214  -7.4000043214  -7.4000043214    1[6-(6,6)]
  3351 -9.12088520575 -9.12088520575 -9.12088520575    1[6-(6,6)]
  3352 -6.83675040359 -6.83675040359 -6.83675040359    1[6-(6,6)]
  3353 -5.11975419053 -5.11975419053 -5.11975419053    1[6-(6,6)]
  3354 -8.72854457568 -8.72854457568 -8.72854457568    1[6-(6,6)]
  3355  47.2444524554  47.2444524554  47.2444524554    1[6-(1,6,6)]
  3356  -9.9599450096  -9.9599450096  -9.9599450096    1[6-(6,6)]
  3357 -12.4849019508 -12.4849019508 -12.4849019508    1[6-(6,6)]
  3358 -11.6458146662 -11.6458146662 -11.6458146662    1[6-(6,6)]
  3359 -8.53815468353 -8.53815468353 -8.53815468353    1[6-(6,6)]
  3360 -9.46658718647 -9.46658718647 -9.46658718647    1[6-(6,6)]
  3361 -17.1423920628 -17.1423920628 -17.1423920628    1[6-(6,6)]
  3362 -16.7927884019 -16.7927884019 -16.7927884019    1[6-(6,6)]
  3363 -15.1845924966 -15.1845924966 -15.1845924966    1[6-(6,6)]
  3364 -15.6351960878 -15.6351960878 -15.6351960878    1[6-(6,6)]
  3365 -17.5619529361 -17.5619529361 -17.5619529361    1[6-(6,6)]
  3366 -15.0836024035 -15.0836024035 -15.0836024035    1[6-(6,6)]
  3367 -13.7900259044 -13.7900259044 -13.7900259044    1[6-(6,6)]
  3368 -18.6457496967 -18.6457496967 -18.6457496967    1[6-(6,6)]
  3369 -20.2967012936 -20.2967012936 -20.2967012936    1[6-(6,6)]
  3370 -18.4903941973 -18.4903941973 -18.4903941973    1[6-(6,6)]
  3371 -16.8433268274 -16.8433268274 -16.8433268274    1[6-(6,6)]
  3372 -15.1922401114 -15.1922401114 -15.1922401114    1[6-(6,6)]
  3373 -16.0274311739 -16.0274311739 -16.0274311739    1[6-(6,6)]
  3374 -19.6323326355 -19.6323326355 -19.6323326355    1[6-(6,6)]
  3375 -18.7621800391 -18.7621800391 -18.7621800391    1[6-(6,6)]
  3376 -19.9081496281 -19.9081496281 -19.9081496281    1[6-(6,6)]
  3377 -21.6134927158 -21.6134927158 -21.6134927158    1[6-(1,6,6)]
  3378 -20.1373617353 -20.1373617353 -20.1373617353    1[6-(6,6)]
  3379 -18.8865561596 -18.8865561596 -18.8865561596    1[6-(6,6)]
  3380 -18.1251850216 -18.1251850216 -18.1251850216    1[6-(6,6)]
  3381  -17.899851493  -17.899851493  -17.899851493    1[6-(6,6)]
  3382 -18.6029542753 -18.6029542753 -18.6029542753    1[6-(6,6)]
  3383  28.6179707504  28.6179707504  28.6179707504    1[6-(6,6)]
  3384  29.6201885254  29.6201885254  29.6201885254    1[6-(6,6)]
  3385  31.8965369761  31.8965369761  31.8965369761    1[6-(6,6)]
  3386  31.0108573088  31.0108573088  31.0108573088    1[6-(6,6)]
  3387  31.8810180923  31.8810180923  31.8810180923    1[6-(6,6)]
  3388  32.9842174559  32.9842174559  32.9842174559    1[6-(6,6)]
  3389  31.4342610293  31.4342610293  31.4342610293    1[6-(6,6)]
  3390  31.8849115219  31.8849115219  31.8849115219    1[6-(6,6)]
  3391  32.7123397154  32.7123397154  32.7123397154    1[6-(6,6)]
  3392  35.2567222978  35.2567222978  35.2567222978    1[6-(6,6)]
  3393  34.3865637991  34.3865637991  34.3865637991    1[6-(6,6)]
  3394  17.0186106187  17.0186106187  17.0186106187    1[6-(6,6)]
  3395  17.9004162135  17.9004162135  17.9004162135    1[6-(6,6)]
  3396  19.7184272713  19.7184272713  19.7184272713    1[6-(6,6)]
  3397   18.793891054   18.793891054   18.793891054    1[6-(6,6)]
  3398  21.1984530143  21.1984530143  21.1984530143    1[6-(6,6)]
  3399  22.9348724569  22.9348724569  22.9348724569    1[6-(1,6,6)]
  3400  23.9060044206  23.9060044206  23.9060044206    1[6-(6,6)]
  3401  27.3244211609  27.3244211609  27.3244211609    1[6-(6,6)]
  3402  28.0314077894  28.0314077894  28.0314077894    1[6-(6,6)]
  3403   24.589671534   24.589671534   24.589671534    1[6-(6,6)]
  3404  23.9176456143  23.9176456143  23.9176456143    1[6-(6,6)]
  3405   14.431461365   14.431461365   14.431461365    1[6-(1,6,6)]
  3406  13.1612025404  13.1612025404  13.1612025404    1[6-(1,6,6)]
  3407  4.99189507504  4.99189507504  4.99189507504    1[6-(1,6,6)]
  3408  6.26215389959  6.26215389959  6.26215389959    1[6-(1,6,6)]
  3409  12.5513418967  12.5513418967  12.5513418967    1[6-(1,6,6)]
  3410  12.2522191611  12.2522191611  12.2522191611    1[6-(1,6,6)]
  3411  6.87201454335  6.87201454335  6.87201454335    1[6-(1,6,6)]
  3412  7.17113727889  7.17113727889  7.17113727889    1[6-(1,6,6)]
  3413  31.9742069829  31.9742069829  31.9742069829    1[6-(1,6,6)]
  3414  31.6750921806  31.6750921806  31.6750921806    1[6-(1,6,6)]
  3415 -12.5508505429 -12.5508505429 -12.5508505429    1[6-(1,6,6)]
  3416 -12.2517357406 -12.2517357406 -12.2517357406    1[6-(1,6,6)]
  3417 -4.99140372127 -4.99140372127 -4.99140372127    1[6-(1,6,6)]
  3418 -6.26167047906 -6.26167047906 -6.26167047906    1[6-(1,6,6)]
  3419  24.4147601613  24.4147601613  24.4147601613    1[6-(1,6,6)]
  3420  25.6850269191  25.6850269191  25.6850269191    1[6-(1,6,6)]
  3421 -14.4309389763 -14.4309389763 -14.4309389763    1[6-(1,6,6)]
  3422 -13.1606850386 -13.1606850386 -13.1606850386    1[6-(1,6,6)]
  3423  33.8542954163  33.8542954163  33.8542954163    1[6-(1,6,6)]
  3424  32.5840414787  32.5840414787  32.5840414787    1[6-(1,6,6)]
  3425  26.2949720995  26.2949720995  26.2949720995    1[6-(1,6,6)]
  3426  26.5940740817  26.5940740817  26.5940740817    1[6-(1,6,6)]
  3427 -6.87161565954 -6.87161565954 -6.87161565954    1[6-(1,6,6)]
  3428  -7.1707176417  -7.1707176417  -7.1707176417    1[6-(1,6,6)]
  3429 -14.4309389763 -14.4309389763 -14.4309389763    1[6-(1,6,6)]
  3430 -13.1606850386 -13.1606850386 -13.1606850386    1[6-(1,6,6)]
  3431  33.8542954163  33.8542954163  33.8542954163    1[6-(1,6,6)]
  3432  32.5840414787  32.5840414787  32.5840414787    1[6-(1,6,6)]
  3433  26.2949720995  26.2949720995  26.2949720995    1[6-(1,6,6)]
  3434  26.5940740817  26.5940740817  26.5940740817    1[6-(1,6,6)]
  3435 -6.87161565954 -6.87161565954 -6.87161565954    1[6-(1,6,6)]
  3436  -7.1707176417  -7.1707176417  -7.1707176417    1[6-(1,6,6)]
  3437  6.87201454335  6.87201454335  6.87201454335    1[6-(1,6,6)]
  3438  7.17113727889  7.17113727889  7.17113727889    1[6-(1,6,6)]
  3439  12.5513418967  12.5513418967  12.5513418967    1[6-(1,6,6)]
  3440  12.2522191611  12.2522191611  12.2522191611    1[6-(1,6,6)]
  3441  4.99189507504  4.99189507504  4.99189507504    1[6-(1,6,6)]
  3442  6.26215389959  6.26215389959  6.26215389959    1[6-(1,6,6)]
  3443   14.431461365   14.431461365   14.431461365    1[6-(1,6,6)]
  3444  13.1612025404  13.1612025404  13.1612025404    1[6-(1,6,6)]
  3445 -4.99140372127 -4.99140372127 -4.99140372127    1[6-(1,6,6)]
  3446 -6.26167047906 -6.26167047906 -6.26167047906    1[6-(1,6,6)]
  3447  24.4147601613  24.4147601613  24.4147601613    1[6-(1,6,6)]
  3448  25.6850269191  25.6850269191  25.6850269191    1[6-(1,6,6)]
  3449  31.9742069829  31.9742069829  31.9742069829    1[6-(1,6,6)]
  3450  31.6750921806  31.6750921806  31.6750921806    1[6-(1,6,6)]
  3451 -12.5508505429 -12.5508505429 -12.5508505429    1[6-(1,6,6)]
  3452 -12.2517357406 -12.2517357406 -12.2517357406    1[6-(1,6,6)]
  3453  9.32328280778  9.32328280778  9.32328280778    1[6-(6,6)]
  3454  5.83882544974  5.83882544974  5.83882544974    1[6-(6,6)]
  3455  28.7461911778  28.7461911778  28.7461911778    1[6-(6,6)]
  3456  25.2616621032  25.2616621032  25.2616621032    1[6-(6,6)]
  3457 -1.32067336446 -1.32067336446 -1.32067336446    1[6-(6,6)]
  3458  6.55339083244  6.55339083244  6.55339083244    1[6-(6,6)]
  3459  21.5206340389  21.5206340389  21.5206340389    1[6-(6,6)]
  3460  20.6155562746  20.6155562746  20.6155562746    1[6-(6,6)]
  3461  18.1024247689  18.1024247689  18.1024247689    1[6-(6,6)]
  3462  25.9764678951  25.9764678951  25.9764678951    1[6-(6,6)]
  3463 -17.3248812377 -17.3248812377 -17.3248812377    1[6-(6,6)]
  3464 -18.2300517892 -18.2300517892 -18.2300517892    1[6-(6,6)]
  3465 -10.0998153256 -10.0998153256 -10.0998153256    1[6-(6,6)]
  3466 -13.5842516129 -13.5842516129 -13.5842516129    1[6-(6,6)]
  3467 -10.0998153256 -10.0998153256 -10.0998153256    1[6-(6,6)]
  3468 -13.5842516129 -13.5842516129 -13.5842516129    1[6-(6,6)]
  3469  9.32328280778  9.32328280778  9.32328280778    1[6-(6,6)]
  3470  5.83882544974  5.83882544974  5.83882544974    1[6-(6,6)]
  3471  28.7461911778  28.7461911778  28.7461911778    1[6-(6,6)]
  3472  25.2616621032  25.2616621032  25.2616621032    1[6-(6,6)]
  3473  21.5206340389  21.5206340389  21.5206340389    1[6-(6,6)]
  3474  20.6155562746  20.6155562746  20.6155562746    1[6-(6,6)]
  3475 -1.32067336446 -1.32067336446 -1.32067336446    1[6-(6,6)]
  3476  6.55339083244  6.55339083244  6.55339083244    1[6-(6,6)]
  3477 -9.32283473782 -9.32283473782 -9.32283473782    1[6-(6,6)]
  3478  -5.8383056632  -5.8383056632  -5.8383056632    1[6-(6,6)]
  3479  10.1000736322  10.1000736322  10.1000736322    1[6-(6,6)]
  3480  13.5845309903  13.5845309903  13.5845309903    1[6-(6,6)]
  3481  40.1667515845  40.1667515845  40.1667515845    1[6-(6,6)]
  3482  32.2926873876  32.2926873876  32.2926873876    1[6-(6,6)]
  3483  17.3254441811  17.3254441811  17.3254441811    1[6-(6,6)]
  3484  18.2305219454  18.2305219454  18.2305219454    1[6-(6,6)]
  3485  40.1667515845  40.1667515845  40.1667515845    1[6-(6,6)]
  3486  32.2926873876  32.2926873876  32.2926873876    1[6-(6,6)]
  3487  17.3254441811  17.3254441811  17.3254441811    1[6-(6,6)]
  3488  18.2305219454  18.2305219454  18.2305219454    1[6-(6,6)]
  3489  10.1000736322  10.1000736322  10.1000736322    1[6-(6,6)]
  3490  13.5845309903  13.5845309903  13.5845309903    1[6-(6,6)]
  3491 -9.32283473782 -9.32283473782 -9.32283473782    1[6-(6,6)]
  3492  -5.8383056632  -5.8383056632  -5.8383056632    1[6-(6,6)]
  3493 -28.7456282344 -28.7456282344 -28.7456282344    1[6-(6,6)]
  3494 -25.2611919471 -25.2611919471 -25.2611919471    1[6-(6,6)]
  3495 -28.7456282344 -28.7456282344 -28.7456282344    1[6-(6,6)]
  3496 -25.2611919471 -25.2611919471 -25.2611919471    1[6-(6,6)]
  3497  36.7482376777  36.7482376777  36.7482376777    1[6-(6,6)]
  3498  37.6534082292  37.6534082292  37.6534082292    1[6-(6,6)]
  3499  1.32093167108  1.32093167108  1.32093167108    1[6-(6,6)]
  3500  11.9663457512  11.9663457512  11.9663457512    29[8-(6),8-(6),8-(6),8-(6)]
  3501   9.8212828222   9.8212828222   9.8212828222    29[8-(6),8-(6),8-(6),8-(6)]
  3502  17.0038228721  17.0038228721  17.0038228721    29[8-(6),8-(6),8-(6),8-(6)]
  3503  17.0022515187  17.0022515187  17.0022515187    29[8-(6),8-(6),8-(6),8-(6)]
  3504  7.45701068876  7.45701068876  7.45701068876    29[8-(6),8-(6),8-(6),8-(6)]
  3505   9.6020736178   9.6020736178   9.6020736178    29[8-(6),8-(6),8-(6),8-(6)]
  3506   2.4195335679   2.4195335679   2.4195335679    29[8-(6),8-(6),8-(6),8-(6)]
  3507  2.42110492129  2.42110492129  2.42110492129    29[8-(6),8-(6),8-(6),8-(6)]
  3508  26.8800102721  26.8800102721  26.8800102721    29[8-(6),8-(6),8-(6),8-(6)]
  3509  29.0250731758  29.0250731758  29.0250731758    29[8-(6),8-(6),8-(6),8-(6)]
  3510 -17.0033100414 -17.0033100414 -17.0033100414    29[8-(6),8-(6),8-(6),8-(6)]
  3511  -17.001773734  -17.001773734  -17.001773734    29[8-(6),8-(6),8-(6),8-(6)]
  3512 -7.45665383213 -7.45665383213 -7.45665383213    29[8-(6),8-(6),8-(6),8-(6)]
  3513 -9.60171673578 -9.60171673578 -9.60171673578    29[8-(6),8-(6),8-(6),8-(6)]
  3514  36.4266664814  36.4266664814  36.4266664814    29[8-(6),8-(6),8-(6),8-(6)]
  3515   36.425130174   36.425130174   36.425130174    29[8-(6),8-(6),8-(6),8-(6)]
  3516 -2.41901642154 -2.41901642154 -2.41901642154    29[8-(6),8-(6),8-(6),8-(6)]
  3517 -2.42057026467 -2.42057026467 -2.42057026467    29[8-(6),8-(6),8-(6),8-(6)]
  3518  31.3891850449  31.3891850449  31.3891850449    29[8-(6),8-(6),8-(6),8-(6)]
  3519  29.2441046056  29.2441046056  29.2441046056    29[8-(6),8-(6),8-(6),8-(6)]
  3520  21.8423728615  21.8423728615  21.8423728615    29[8-(6),8-(6),8-(6),8-(6)]
  3521  21.8439267047  21.8439267047  21.8439267047    29[8-(6),8-(6),8-(6),8-(6)]
  3522 -11.9658286049 -11.9658286049 -11.9658286049    29[8-(6),8-(6),8-(6),8-(6)]
  3523 -9.82074816558 -9.82074816558 -9.82074816558    29[8-(6),8-(6),8-(6),8-(6)]
  3524 -11.9658286049 -11.9658286049 -11.9658286049    29[8-(6),8-(6),8-(6),8-(6)]
  3525 -9.82074816558 -9.82074816558 -9.82074816558    29[8-(6),8-(6),8-(6),8-(6)]
  3526  21.8423728615  21.8423728615  21.8423728615    29[8-(6),8-(6),8-(6),8-(6)]
  3527  21.8439267047  21.8439267047  21.8439267047    29[8-(6),8-(6),8-(6),8-(6)]
  3528  31.3891850449  31.3891850449  31.3891850449    29[8-(6),8-(6),8-(6),8-(6)]
  3529  29.2441046056  29.2441046056  29.2441046056    29[8-(6),8-(6),8-(6),8-(6)]
  3530 -2.41901642154 -2.41901642154 -2.41901642154    29[8-(6),8-(6),8-(6),8-(6)]
  3531 -2.42057026467 -2.42057026467 -2.42057026467    29[8-(6),8-(6),8-(6),8-(6)]
  3532  11.9663457512  11.9663457512  11.9663457512    29[8-(6),8-(6),8-(6),8-(6)]
  3533   9.8212828222   9.8212828222   9.8212828222    29[8-(6),8-(6),8-(6),8-(6)]
  3534  17.0038228721  17.0038228721  17.0038228721    29[8-(6),8-(6),8-(6),8-(6)]
  3535  17.0022515187  17.0022515187  17.0022515187    29[8-(6),8-(6),8-(6),8-(6)]
  3536  7.45701068876  7.45701068876  7.45701068876    29[8-(6),8-(6),8-(6),8-(6)]
  3537   9.6020736178   9.6020736178   9.6020736178    29[8-(6),8-(6),8-(6),8-(6)]
  3538   2.4195335679   2.4195335679   2.4195335679    29[8-(6),8-(6),8-(6),8-(6)]
  3539  2.42110492129  2.42110492129  2.42110492129    29[8-(6),8-(6),8-(6),8-(6)]
  3540 -17.0033100414 -17.0033100414 -17.0033100414    29[8-(6),8-(6),8-(6),8-(6)]
  3541  -17.001773734  -17.001773734  -17.001773734    29[8-(6),8-(6),8-(6),8-(6)]
  3542  26.8800102721  26.8800102721  26.8800102721    29[8-(6),8-(6),8-(6),8-(6)]
  3543  29.0250731758  29.0250731758  29.0250731758    29[8-(6),8-(6),8-(6),8-(6)]
  3544  36.4266664814  36.4266664814  36.4266664814    29[8-(6),8-(6),8-(6),8-(6)]
  3545   36.425130174   36.425130174   36.425130174    29[8-(6),8-(6),8-(6),8-(6)]
  3546 -7.45665383213 -7.45665383213 -7.45665383213    29[8-(6),8-(6),8-(6),8-(6)]
  3547 -9.60171673578 -9.60171673578 -9.60171673578    29[8-(6),8-(6),8-(6),8-(6)]
  3548  41.4383228697  41.4383228697  41.4383228697    29[8-(6),8-(6),8-(6),8-(6)]
  3549  40.9484665247  40.9484665247  40.9484665247    29[8-(6),8-(6),8-(6),8-(6)]
  3550  5.11054420057  5.11054420057  5.11054420057    29[8-(6),8-(6),8-(6),8-(6)]
  3551  2.83378285468  2.83378285468  2.83378285468    29[8-(6),8-(6),8-(6),8-(6)]
  3552  15.5717930652  15.5717930652  15.5717930652    29[8-(6),8-(6),8-(6),8-(6)]
  3553  16.9551092092  16.9551092092  16.9551092092    29[8-(6),8-(6),8-(6),8-(6)]
  3554 -3.85122547546 -3.85122547546 -3.85122547546    29[8-(6),8-(6),8-(6),8-(6)]
  3555 -2.46792392863 -2.46792392863 -2.46792392863    29[8-(6),8-(6),8-(6),8-(6)]
  3556 -23.2740532818 -23.2740532818 -23.2740532818    29[8-(6),8-(6),8-(6),8-(6)]
  3557 -21.8907670366 -21.8907670366 -21.8907670366    29[8-(6),8-(6),8-(6),8-(6)]
  3558 -23.2740532818 -23.2740532818 -23.2740532818    29[8-(6),8-(6),8-(6),8-(6)]
  3559 -21.8907670366 -21.8907670366 -21.8907670366    29[8-(6),8-(6),8-(6),8-(6)]
  3560  2.59264743665  2.59264743665  2.59264743665    29[8-(6),8-(6),8-(6),8-(6)]
  3561  2.10282099053  2.10282099053  2.10282099053    29[8-(6),8-(6),8-(6),8-(6)]
  3562  24.5333720069  24.5333720069  24.5333720069    29[8-(6),8-(6),8-(6),8-(6)]
  3563  22.2566259626  22.2566259626  22.2566259626    29[8-(6),8-(6),8-(6),8-(6)]
  3564  41.4383228697  41.4383228697  41.4383228697    29[8-(6),8-(6),8-(6),8-(6)]
  3565  40.9484665247  40.9484665247  40.9484665247    29[8-(6),8-(6),8-(6),8-(6)]
  3566  15.5717930652  15.5717930652  15.5717930652    29[8-(6),8-(6),8-(6),8-(6)]
  3567  16.9551092092  16.9551092092  16.9551092092    29[8-(6),8-(6),8-(6),8-(6)]
  3568 -3.85122547546 -3.85122547546 -3.85122547546    29[8-(6),8-(6),8-(6),8-(6)]
  3569 -2.46792392863 -2.46792392863 -2.46792392863    29[8-(6),8-(6),8-(6),8-(6)]
  3570 -2.59224464968 -2.59224464968 -2.59224464968    29[8-(6),8-(6),8-(6),8-(6)]
  3571 -2.10238830473 -2.10238830473 -2.10238830473    29[8-(6),8-(6),8-(6),8-(6)]
  3572  33.7355340194  33.7355340194  33.7355340194    29[8-(6),8-(6),8-(6),8-(6)]
  3573  36.0122953653  36.0122953653  36.0122953653    29[8-(6),8-(6),8-(6),8-(6)]
  3574  23.2745819155  23.2745819155  23.2745819155    29[8-(6),8-(6),8-(6),8-(6)]
  3575  21.8912803686  21.8912803686  21.8912803686    29[8-(6),8-(6),8-(6),8-(6)]
  3576  3.85156337479  3.85156337479  3.85156337479    29[8-(6),8-(6),8-(6),8-(6)]
  3577  2.46824723078  2.46824723078  2.46824723078    29[8-(6),8-(6),8-(6),8-(6)]
  3578  3.85156337479  3.85156337479  3.85156337479    29[8-(6),8-(6),8-(6),8-(6)]
  3579  2.46824723078  2.46824723078  2.46824723078    29[8-(6),8-(6),8-(6),8-(6)]
  3580  23.2745819155  23.2745819155  23.2745819155    29[8-(6),8-(6),8-(6),8-(6)]
  3581  21.8912803686  21.8912803686  21.8912803686    29[8-(6),8-(6),8-(6),8-(6)]
  3582 -2.59224464968 -2.59224464968 -2.59224464968    29[8-(6),8-(6),8-(6),8-(6)]
  3583  33.7355340194  33.7355340194  33.7355340194    29[8-(6),8-(6),8-(6),8-(6)]
  3584  36.0122953653  36.0122953653  36.0122953653    29[8-(6),8-(6),8-(6),8-(6)]
  3585 -5.11001556687 -5.11001556687 -5.11001556687    29[8-(6),8-(6),8-(6),8-(6)]
  3586 -2.83326952263 -2.83326952263 -2.83326952263    29[8-(6),8-(6),8-(6),8-(6)]
  3587  16.8307090034  16.8307090034  16.8307090034    29[8-(6),8-(6),8-(6),8-(6)]
  3588  17.3205354495  17.3205354495  17.3205354495    29[8-(6),8-(6),8-(6),8-(6)]
  3589 -15.5713902782 -15.5713902782 -15.5713902782    29[8-(6),8-(6),8-(6),8-(6)]
  3590 -16.9546765234 -16.9546765234 -16.9546765234    29[8-(6),8-(6),8-(6),8-(6)]
  3591 -15.5713902782 -15.5713902782 -15.5713902782    29[8-(6),8-(6),8-(6),8-(6)]
  3592 -16.9546765234 -16.9546765234 -16.9546765234    29[8-(6),8-(6),8-(6),8-(6)]
