# Supplementary material for: A collection of forcefield precursors for metal–organic frameworks
Source: RSC Adv. 2019 Nov 13;9(63):36492–507. doi: 10.1039/c9ra07327b (PMC9075174; doi:10.1039/c9ra07327b)
Supplement: RA-009-C9RA07327B-s3315 [file RA-009-C9RA07327B-s3315.txt]

ZARPUF_clean

11.883    0.00000000    0.00000000
-5.9415    10.29097987    0.00000000
0.0    0.0    18.066

     1      7.5504582      7.5504582      7.5504582    92[8-(15),8-(15),8-(15),8-(15),8-(15)]
     2     6.10762434     6.10762434     6.10762434    92[8-(15),8-(15),8-(15),8-(15),8-(15)]
     3     4.16641746     4.16641746     4.16641746    92[8-(15),8-(15),8-(15),8-(15),8-(15)]
     4      1.6089582      1.6089582      1.6089582    92[8-(15),8-(15),8-(15),8-(15),8-(15)]
     5     0.16612434     0.16612434     0.16612434    92[8-(15),8-(15),8-(15),8-(15),8-(15)]
     6    -1.77508254    -1.77508254    -1.77508254    92[8-(15),8-(15),8-(15),8-(15),8-(15)]
     7     4.09309935     4.09309935     4.09309935    15[6-(1,1,15),8-(0),8-(92),8-(92)]
     8      4.9730355      4.9730355      4.9730355    15[6-(1,1,15),8-(92),8-(92),8-(92)]
     9     6.89748735     6.89748735     6.89748735    15[6-(1,1,15),8-(0),8-(92),8-(92)]
    10      7.7809884      7.7809884      7.7809884    15[6-(1,1,15),8-(92),8-(92),8-(92)]
    11      6.8339133      6.8339133      6.8339133    15[6-(1,1,15),8-(0),8-(92),8-(92)]
    12      5.0704761      5.0704761      5.0704761    15[6-(1,1,15),8-(92),8-(92),8-(92)]
    13    -1.84840065    -1.84840065    -1.84840065    15[6-(1,1,15),8-(0),8-(92),8-(92)]
    14     -0.9684645     -0.9684645     -0.9684645    15[6-(1,1,15),8-(92),8-(92),8-(92)]
    15     0.95598735     0.95598735     0.95598735    15[6-(1,1,15),8-(0),8-(92),8-(92)]
    16      1.8394884      1.8394884      1.8394884    15[6-(1,1,15),8-(92),8-(92),8-(92)]
    17      0.8924133      0.8924133      0.8924133    15[6-(1,1,15),8-(92),8-(92)]
    18     -0.8710239     -0.8710239     -0.8710239    15[6-(1,1,15),8-(92),8-(92),8-(92)]
    19     3.74017425     3.74017425     3.74017425    1[6-(1,15,15)]
    20     5.26951635     5.26951635     5.26951635    1[6-(1,15,15)]
    21     6.70854765     6.70854765     6.70854765    1[6-(1,15,15)]
    22     5.69255115     5.69255115     5.69255115    1[6-(1,15,15)]
    23      7.3757781      7.3757781      7.3757781    1[6-(1,15,15)]
    24      6.8624325      6.8624325      6.8624325    1[6-(1,15,15)]
    25    -2.20132575    -2.20132575    -2.20132575    1[6-(1,15,15)]
    26    -0.67198365    -0.67198365    -0.67198365    1[6-(1,15,15)]
    27     0.76704765     0.76704765     0.76704765    1[6-(1,15,15)]
    28    -0.24894885    -0.24894885    -0.24894885    1[6-(1,15,15)]
    29      1.4342781      1.4342781      1.4342781    1[6-(1,15,15)]
    30      0.9209325      0.9209325      0.9209325    1[6-(1,15,15)]
    31     4.51613415     4.51613415     4.51613415    6[1-(0),1-(0),15-(8,8,8),15-(8,8,8)]
    32      6.6128895      6.6128895      6.6128895    6[1-(0),1-(0),15-(8,8,8),15-(8,8,8)]
    33     6.69547635     6.69547635     6.69547635    6[1-(0),1-(0),15-(8,8,8),15-(8,8,8)]
    34    -1.42536585    -1.42536585    -1.42536585    6[1-(0),1-(0),15-(8,8,8),15-(8,8,8)]
    35      0.6713895      0.6713895      0.6713895    6[1-(0),1-(0),15-(8,8,8),15-(8,8,8)]
    36     0.75397635     0.75397635     0.75397635    6[1-(0),1-(0),15-(8,8),15-(8,8,8)]
    37     6.25937025     6.25937025     6.25937025    8[15-(6,8,8),92-(8,8,8,8)]
    38     5.29922385     5.29922385     5.29922385    8[15-(6,8,8),92-(8,8,8,8)]
    39      3.8489037      3.8489037      3.8489037    8[15-(6,8,8),92-(8,8,8,8)]
    40      2.9446074      2.9446074      2.9446074    8[15-(6,8,8),92-(8,8,8,8)]
    41      5.3449734      5.3449734      5.3449734    8[15-(6,8,8),92-(8,8,8,8)]
    42      3.7229439      3.7229439      3.7229439    8[15-(6,8,8)]
    43      7.4720304      7.4720304      7.4720304    8[15-(6,8,8),92-(8,8,8,8)]
    44     7.56174705     7.56174705     7.56174705    8[15-(6,8,8),92-(8,8,8,8)]
    45      9.1772409      9.1772409      9.1772409    8[15-(6,8,8),92-(8,8,8,8)]
    46     8.33176545     8.33176545     8.33176545    8[15-(6,8,8),92-(8,8,8,8)]
    47     6.72161895     6.72161895     6.72161895    8[15-(6,8,8),92-(8,8,8,8)]
    48      5.8963446      5.8963446      5.8963446    8[15-(6,8,8)]
    49     4.09309935     4.09309935     4.09309935    8[15-(6,8,8),92-(8,8,8,8)]
    50      4.9635291      4.9635291      4.9635291    8[15-(6,8,8),92-(8,8,8,8)]
    51      4.7983554      4.7983554      4.7983554    8[15-(6,8,8),92-(8,8,8,8)]
    52     6.54812715     6.54812715     6.54812715    8[15-(6,8,8),92-(8,8,8,8)]
    53     5.75790765     5.75790765     5.75790765    8[15-(6,8,8),92-(8,8,8,8)]
    54      8.2052115      8.2052115      8.2052115    8[15-(6,8,8)]
    55     0.31787025     0.31787025     0.31787025    8[15-(6,8,8),92-(8,8,8,8)]
    56    -0.64227615    -0.64227615    -0.64227615    8[15-(6,8,8),92-(8,8,8,8)]
    57     -2.0925963     -2.0925963     -2.0925963    8[15-(6,8,8),92-(8,8,8,8)]
    58     -2.9968926     -2.9968926     -2.9968926    8[15-(6,8,8),92-(8,8,8,8)]
    59     -0.5965266     -0.5965266     -0.5965266    8[15-(6,8,8),92-(8,8,8,8)]
    60     -2.2185561     -2.2185561     -2.2185561    8[15-(6,8,8)]
    61      1.5305304      1.5305304      1.5305304    8[15-(6,8,8),92-(8,8,8,8)]
    62     1.62024705     1.62024705     1.62024705    8[15-(6,8,8),92-(8,8,8,8)]
    63      3.2357409      3.2357409      3.2357409    8[15-(6,8,8),92-(8,8,8,8)]
    64     2.39026545     2.39026545     2.39026545    8[15-(6,8,8),92-(8,8,8,8)]
    65     0.78011895     0.78011895     0.78011895    8[15-(6,8,8),92-(8,8,8,8)]
    66     -0.0451554     -0.0451554     -0.0451554    8[15-(6,8,8)]
    67    -1.84840065    -1.84840065    -1.84840065    8[15-(6,8,8),92-(8,8,8,8)]
    68     -0.9779709     -0.9779709     -0.9779709    8[15-(6,8,8),92-(8,8,8,8)]
    69     -1.1431446     -1.1431446     -1.1431446    8[15-(6,8,8),92-(8,8,8,8)]
    70     0.60662715     0.60662715     0.60662715    8[15-(6,8),92-(8,8,8,8)]
    71    -0.18359235    -0.18359235    -0.18359235    8[15-(6,8),92-(8,8,8,8)]
