# Supplementary material for: A collection of forcefield precursors for metal–organic frameworks
Source: RSC Adv. 2019 Nov 13;9(63):36492–507. doi: 10.1039/c9ra07327b (PMC9075174; doi:10.1039/c9ra07327b)
Supplement: RA-009-C9RA07327B-s3316 [file RA-009-C9RA07327B-s3316.txt]

ZAVPIX_clean

14.2166    0.00000000    0.00000000
-5.4700153    13.12214343    0.00000000
6.67573007    5.0264409    13.44487828

     1  11.0628587573  11.0628587573  11.0628587573    58[8-(6),8-(6),8-(6),8-(6),8-(6),8-(6,58),8-(6,58)]
     2  11.1026801856  11.1026801856  11.1026801856    58[8-(6),8-(6),8-(6),8-(6),8-(6),8-(6,58),8-(6,58)]
     3  4.35945601272  4.35945601272  4.35945601272    58[8-(6),8-(6),8-(6),8-(6),8-(6),8-(6,58),8-(6,58)]
     4  4.31963458444  4.31963458444  4.31963458444    58[8-(6),8-(6),8-(6),8-(6),8-(6),8-(6,58),8-(6,58)]
     5  14.2263483027  14.2263483027  14.2263483027    1[6-(6,6)]
     6  11.4583197278  11.4583197278  11.4583197278    1[6-(6,6)]
     7  14.5832543017  14.5832543017  14.5832543017    1[6-(6,6)]
     8  14.5661069089  14.5661069089  14.5661069089    1[6-(6,6)]
     9  15.5365527096  15.5365527096  15.5365527096    1[6-(6,6)]
    10  13.9473903502  13.9473903502  13.9473903502    1[6-(6,6)]
    11 0.061316732571 0.061316732571 0.061316732571    1[6-(6,6)]
    12  3.71275036217  3.71275036217  3.71275036217    1[6-(6,6)]
    13  8.49506498405  8.49506498405  8.49506498405    1[6-(6,6)]
    14  10.3000142895  10.3000142895  10.3000142895    1[6-(6,6)]
    15  12.2491784616  12.2491784616  12.2491784616    1[6-(6,6)]
    16   11.945579892   11.945579892   11.945579892    1[6-(6,6)]
    17  1.19596646733  1.19596646733  1.19596646733    1[6-(6,6)]
    18  3.96399504223  3.96399504223  3.96399504223    1[6-(6,6)]
    19 0.839060468347 0.839060468347 0.839060468347    1[6-(6,6)]
    20  0.85620786113  0.85620786113  0.85620786113    1[6-(6,6)]
    21-0.114237939644-0.114237939644-0.114237939644    1[6-(6,6)]
    22  1.47492441985  1.47492441985  1.47492441985    1[6-(6,6)]
    23  15.3609980374  15.3609980374  15.3609980374    1[6-(6,6)]
    24  11.7095644078  11.7095644078  11.7095644078    1[6-(6,6)]
    25  6.92724978595  6.92724978595  6.92724978595    1[6-(6,6)]
    26  5.12230048049  5.12230048049  5.12230048049    1[6-(6,6)]
    27   3.1731363084   3.1731363084   3.1731363084    1[6-(6,6)]
    28  3.47673487799  3.47673487799  3.47673487799    1[6-(6,6)]
    29  14.5781728862  14.5781728862  14.5781728862    6[6-(1,6),6-(1,6),6-(8,8)]
    30  13.8995753297  13.8995753297  13.8995753297    6[1-(0),6-(6,6),6-(6,6)]
    31  12.7296606257  12.7296606257  12.7296606257    6[6-(1,6),6-(1,6),6-(8,8)]
    32  12.2592726062  12.2592726062  12.2592726062    6[1-(0),6-(6,6),6-(6,8)]
    33   12.967051351   12.967051351   12.967051351    6[6-(1,6),6-(1,6),8-(6)]
    34  14.1139170358  14.1139170358  14.1139170358    6[1-(0),6-(6,6),6-(6,8)]
    35  13.3551486223  13.3551486223  13.3551486223    6[6-(1,6),6-(6,7),8-(6)]
    36  13.5335729417  13.5335729417  13.5335729417    6[6-(1,6),6-(6,8),7-(8,8)]
    37  14.4576684973  14.4576684973  14.4576684973    6[1-(0),6-(6,6),6-(6,7)]
    38  15.2245283829  15.2245283829  15.2245283829    6[6-(1,6),6-(1,6),6-(8,8)]
    39  15.0222328423  15.0222328423  15.0222328423    6[1-(0),6-(1,6),6-(6,6)]
    40  14.0910078678  14.0910078678  14.0910078678    6[1-(0),6-(1,6),6-(6,8)]
    41  15.7846139983  15.7846139983  15.7846139983    6[6-(6,6),8-(58),8-(58,58)]
    42  12.0033540874  12.0033540874  12.0033540874    6[6-(6,6),8-(58),8-(58)]
    43  16.3073675313  16.3073675313  16.3073675313    6[6-(6,6),8-(58),8-(58)]
    44  7.42431648144  7.42431648144  7.42431648144    6[6-(1,6),6-(1,6),6-(8,8)]
    45 0.786933967836 0.786933967836 0.786933967836    6[1-(0),6-(6,6),6-(6,6)]
    46  1.90261984671  1.90261984671  1.90261984671    6[6-(1,6),6-(1,6),6-(8,8)]
    47  2.96427699193  2.96427699193  2.96427699193    6[1-(0),6-(6,6),6-(6,8)]
    48  9.59347012044  9.59347012044  9.59347012044    6[6-(1,6),6-(1,6),8-(6)]
    49  8.50433189466  8.50433189466  8.50433189466    6[1-(0),6-(6,6),6-(6,8)]
    50  10.8689732591  10.8689732591  10.8689732591    6[6-(1,6),6-(6,7),8-(6)]
    51  10.3984130107  10.3984130107  10.3984130107    6[6-(1,6),6-(6,8),7-(8,8)]
    52     10.6148721     10.6148721     10.6148721    6[1-(0),6-(6,6),6-(6,7)]
    53  11.2824521052  11.2824521052  11.2824521052    6[6-(1,6),6-(1,6),6-(8,8)]
    54  11.7751342578  11.7751342578  11.7751342578    6[1-(0),6-(1,6),6-(6,6)]
    55  11.5832977568  11.5832977568  11.5832977568    6[1-(0),6-(1,6),6-(6,8)]
    56  6.25286170811  6.25286170811  6.25286170811    6[6-(6,6),8-(58),8-(58,58)]
    57  1.96243663087  1.96243663087  1.96243663087    6[6-(6,6),8-(58),8-(58)]
    58  11.4293827656  11.4293827656  11.4293827656    6[6-(6,6),8-(58),8-(58)]
    59 0.844141883836 0.844141883836 0.844141883836    6[6-(1,6),6-(1,6),6-(8,8)]
    60  1.52273944028  1.52273944028  1.52273944028    6[1-(0),6-(6,6),6-(6,6)]
    61  2.69265414429  2.69265414429  2.69265414429    6[6-(1,6),6-(1,6),6-(8,8)]
    62  3.16304216379  3.16304216379  3.16304216379    6[1-(0),6-(6,6),6-(6,8)]
    63  2.45526341898  2.45526341898  2.45526341898    6[6-(1,6),6-(1,6),8-(6)]
    64  1.30839773418  1.30839773418  1.30839773418    6[1-(0),6-(6,6),6-(6,8)]
    65   2.0671661477   2.0671661477   2.0671661477    6[6-(1,6),6-(6,7),8-(6)]
    66  1.88874182832  1.88874182832  1.88874182832    6[6-(1,6),6-(6,8),7-(8,8)]
    67 0.964646272729 0.964646272729 0.964646272729    6[1-(0),6-(6,6),6-(6,7)]
    68   0.1977863871   0.1977863871   0.1977863871    6[6-(1,6),6-(1,6),6-(8,8)]
    69 0.400081927664 0.400081927664 0.400081927664    6[1-(0),6-(1,6),6-(6,6)]
    70  1.33130690215  1.33130690215  1.33130690215    6[1-(0),6-(1,6),6-(6,8)]
    71-0.362299228285-0.362299228285-0.362299228285    6[6-(6,6),8-(58),8-(58,58)]
    72  3.41896068258  3.41896068258  3.41896068258    6[6-(6,6),8-(58),8-(58)]
    73-0.885052761331-0.885052761331-0.885052761331    6[6-(6,6),8-(58),8-(58)]
    74  7.99799828856  7.99799828856  7.99799828856    6[6-(1,6),6-(1,6),6-(8,8)]
    75  14.6353808022  14.6353808022  14.6353808022    6[1-(0),6-(6,6),6-(6,6)]
    76  13.5196949233  13.5196949233  13.5196949233    6[6-(1,6),6-(1,6),6-(8,8)]
    77  12.4580377781  12.4580377781  12.4580377781    6[1-(0),6-(6),6-(6,6)]
    78  5.82884464956  5.82884464956  5.82884464956    6[6-(1,6),6-(1,6)]
    79  6.91798287534  6.91798287534  6.91798287534    6[1-(0),6-(6),6-(6,6)]
    80   4.5533415109   4.5533415109   4.5533415109    6[6-(1,6),6-(6,7)]
    81  5.02390175926  5.02390175926  5.02390175926    6[6-(1,6),6-(6),7-(8,8)]
    82  4.80744266997  4.80744266997  4.80744266997    6[1-(0),6-(6,6),6-(6,7)]
    83   4.1398626648   4.1398626648   4.1398626648    6[6-(1,6),6-(1,6),6-(8,8)]
    84   3.6471805122   3.6471805122   3.6471805122    6[1-(0),6-(1,6),6-(6,6)]
    85  3.83901701319  3.83901701319  3.83901701319    6[1-(0),6-(1,6),6-(6)]
    86  9.16945306188  9.16945306188  9.16945306188    6[6-(6,6),8-(58),8-(58,58)]
    87  13.4598781391  13.4598781391  13.4598781391    6[6-(6,6),8-(58),8-(58)]
    88  3.99293200441  3.99293200441  3.99293200441    6[6-(6,6),8-(58),8-(58)]
    89  12.7834745152  12.7834745152  12.7834745152    7[6-(6,6),8-(0),8-(0)]
    90  9.64934681967  9.64934681967  9.64934681967    7[6-(6,6),8-(0),8-(0)]
    91  2.63884025483  2.63884025483  2.63884025483    7[6-(6,6),8-(0),8-(0)]
    92  5.77296795033  5.77296795033  5.77296795033    7[6-(6,6),8-(0),8-(0)]
    93  16.4082302058  16.4082302058  16.4082302058    8[6-(6,8),58-(8,8,8,8,8,8)]
    94   16.161307143   16.161307143   16.161307143    8[6-(6,8),58-(8,8,8,8,8,8),58-(8,8,8,8,8,8)]
    95  12.4800343222  12.4800343222  12.4800343222    8[6-(6,8),58-(8,8,8,8,8,8)]
    96  10.9496659666  10.9496659666  10.9496659666    8[6-(6,8),58-(8,8,8,8,8,8)]
    97  12.2026079157  12.2026079157  12.2026079157    8[7-(6,8)]
    98  12.7707078636  12.7707078636  12.7707078636    8[7-(6,8)]
    99  16.3568643619  16.3568643619  16.3568643619    8[6-(6,8),58-(8,8,8,8,8,8)]
   100   2.8535027704   2.8535027704   2.8535027704    8[6-(6,8),58-(8,8,8,8,8,8)]
   101  12.4397479363  12.4397479363  12.4397479363    8[6-(6,6),6-(6,6)]
   102  6.35871066459  6.35871066459  6.35871066459    8[6-(6,8),58-(8,8,8,8,8,8)]
   103  5.18518837214  5.18518837214  5.18518837214    8[6-(6,8),58-(8,8,8,8,8,8),58-(8,8,8,8,8,8)]
   104    1.022187407    1.022187407    1.022187407    8[6-(6,8),58-(8,8,8,8,8,8)]
   105  2.95489865879  2.95489865879  2.95489865879    8[6-(6,8),58-(8,8,8,8,8,8)]
   106  9.17187667043  9.17187667043  9.17187667043    8[7-(6,8)]
   107  9.54315991929  9.54315991929  9.54315991929    8[7-(6,8)]
   108  11.0772541044  11.0772541044  11.0772541044    8[6-(6,8),58-(8,8,8,8,8,8)]
   109  11.8894200676  11.8894200676  11.8894200676    8[6-(6,8),58-(8,8,8,8,8,8)]
   110  10.6962988085  10.6962988085  10.6962988085    8[6-(6,6),6-(6,6)]
   111-0.985915435792-0.985915435792-0.985915435792    8[6-(6,8),58-(8,8,8,8,8,8)]
   112-0.738992372963-0.738992372963-0.738992372963    8[6-(6,8),58-(8,8,8,8,8,8),58-(8,8,8,8,8,8)]
   113  2.94228044782  2.94228044782  2.94228044782    8[6-(6,8),58-(8,8,8,8,8,8)]
   114  4.47264880341  4.47264880341  4.47264880341    8[6-(6,8),58-(8,8,8,8,8,8)]
   115  3.21970685429  3.21970685429  3.21970685429    8[7-(6,8)]
   116  2.65160690637  2.65160690637  2.65160690637    8[7-(6,8)]
   117-0.934549591946-0.934549591946-0.934549591946    8[6-(6,8),58-(8,8,8,8,8,8)]
   118  12.5688119996  12.5688119996  12.5688119996    8[6-(6,8),58-(8,8,8,8,8,8)]
   119  2.98256683373  2.98256683373  2.98256683373    8[6-(6,6),6-(6,6)]
   120  9.06360410541  9.06360410541  9.06360410541    8[6-(6,8),58-(8,8,8,8,8,8)]
   121  10.2371263979  10.2371263979  10.2371263979    8[6-(6,8),58-(8,8,8,8,8,8),58-(8,8,8,8,8,8)]
   122   14.400127363   14.400127363   14.400127363    8[6-(6,8),58-(8,8,8,8,8,8)]
   123  12.4674161112  12.4674161112  12.4674161112    8[6-(6,8),58-(8,8,8,8,8,8)]
   124  6.25043809957  6.25043809957  6.25043809957    8[7-(6,8)]
   125  5.87915485071  5.87915485071  5.87915485071    8[7-(6,8)]
   126  4.34506066565  4.34506066565  4.34506066565    8[6-(6,8),58-(8,8,8,8,8,8)]
   127  3.53289470242  3.53289470242  3.53289470242    8[6-(6,8),58-(8,8,8,8,8,8)]
