# Supplementary material for: A collection of forcefield precursors for metal–organic frameworks
Source: RSC Adv. 2019 Nov 13;9(63):36492–507. doi: 10.1039/c9ra07327b (PMC9075174; doi:10.1039/c9ra07327b)
Supplement: RA-009-C9RA07327B-s3317 [file RA-009-C9RA07327B-s3317.txt]

ZEFVIR_clean

7.6575    0.00000000    0.00000000
0.0    10.477    0.00000000
0.0    -4.79586624    30.07603037

     1    2.844990975    2.844990975    2.844990975    59[8-(6),8-(6),8-(6),8-(6),8-(6),8-(6,59),8-(6,59)]
     2    6.673740975    6.673740975    6.673740975    59[8-(6),8-(6),8-(6),8-(6),8-(6,59),8-(6,59)]
     3    4.812509025    4.812509025    4.812509025    59[8-(6),8-(6),8-(6),8-(6),8-(6),8-(6,59),8-(6,59)]
     4    0.983759025    0.983759025    0.983759025    59[8-(6),8-(6),8-(6),8-(6),8-(6),8-(6,59),8-(6,59)]
     5    3.413790075    3.413790075    3.413790075    27[7-(6,6),8-(6),8-(6),8-(6),8-(6)]
     6    7.242540075    7.242540075    7.242540075    27[7-(6,6),8-(6),8-(6),8-(6),8-(6)]
     7    4.243709925    4.243709925    4.243709925    27[7-(6,6),8-(6),8-(6),8-(6),8-(6)]
     8    0.414959925    0.414959925    0.414959925    27[7-(6,6),8-(6),8-(6),8-(6),8-(6)]
     9        3.82875        3.82875        3.82875    27[7-(6,6),7-(6,6),8-(6),8-(6),8-(6),8-(6)]
    10            0.0            0.0            0.0    27[7-(6,6),7-(6,6),8-(6),8-(6),8-(6),8-(6)]
    11      4.2591015      4.2591015      4.2591015    1[6-(6,6)]
    12      1.1501565      1.1501565      1.1501565    1[6-(6,6)]
    13     6.72098775     6.72098775     6.72098775    1[6-(7,7)]
    14     6.26766375     6.26766375     6.26766375    1[6-(6,6)]
    15     3.25367175     3.25367175     3.25367175    1[6-(6,6)]
    16      0.2190045      0.2190045      0.2190045    1[6-(7,7)]
    17     0.81092925     0.81092925     0.81092925    1[7-(6,6)]
    18     6.22478175     6.22478175     6.22478175    1[7-(6,6)]
    19      0.4303515      0.4303515      0.4303515    1[6-(6,6)]
    20      4.9789065      4.9789065      4.9789065    1[6-(6,6)]
    21     2.89223775     2.89223775     2.89223775    1[6-(7,7)]
    22     2.43891375     2.43891375     2.43891375    1[6-(6,6)]
    23     7.08242175     7.08242175     7.08242175    1[6-(6,6)]
    24      4.0477545      4.0477545      4.0477545    1[6-(7,7)]
    25     4.63967925     4.63967925     4.63967925    1[7-(6,6)]
    26     2.39603175     2.39603175     2.39603175    1[7-(6,6)]
    27      3.3983985      3.3983985      3.3983985    1[6-(6,6)]
    28      6.5073435      6.5073435      6.5073435    1[6-(6,6)]
    29     0.93651225     0.93651225     0.93651225    1[6-(7,7)]
    30     1.38983625     1.38983625     1.38983625    1[6-(6,6)]
    31     4.40382825     4.40382825     4.40382825    1[6-(6,6)]
    32      7.4384955      7.4384955      7.4384955    1[6-(7,7)]
    33     6.84657075     6.84657075     6.84657075    1[7-(6,6)]
    34     1.43271825     1.43271825     1.43271825    1[7-(6,6)]
    35      7.2271485      7.2271485      7.2271485    1[6-(6,6)]
    36      2.6785935      2.6785935      2.6785935    1[6-(6,6)]
    37     4.76526225     4.76526225     4.76526225    1[6-(7,7)]
    38     5.21858625     5.21858625     5.21858625    1[6-(6,6)]
    39     0.57507825     0.57507825     0.57507825    1[6-(6,6)]
    40      3.6097455      3.6097455      3.6097455    1[6-(7,7)]
    41     3.01782075     3.01782075     3.01782075    1[7-(6,6)]
    42     5.26146825     5.26146825     5.26146825    1[7-(6,6)]
    43     3.60132225     3.60132225     3.60132225    6[6-(8,8),8-(27),8-(27)]
    44     4.34716275     4.34716275     4.34716275    6[6-(8,8),8-(27),8-(27)]
    45       4.989627       4.989627       4.989627    6[6-(6,6),8-(27),8-(59)]
    46      5.7814125      5.7814125      5.7814125    6[6-(1,6),6-(6,6),6-(8,8)]
    47     5.17110975     5.17110975     5.17110975    6[1-(0),6-(6,6),6-(6,7)]
    48      5.9345625      5.9345625      5.9345625    6[6-(1,6),6-(6,7),7-(6,27)]
    49       7.268499       7.268499       7.268499    6[6-(1,6),6-(6,7),7-(1,6)]
    50     0.24121125     0.24121125     0.24121125    6[1-(0),6-(6,6),6-(6,7)]
    51     7.14215025     7.14215025     7.14215025    6[6-(1,6),6-(6,6),6-(8,8)]
    52     0.10490775     0.10490775     0.10490775    6[6-(6,6),8-(59),8-(59)]
    53     6.67197975     6.67197975     6.67197975    6[1-(0),7-(1,6),7-(6,27)]
    54       7.648311       7.648311       7.648311    6[6-(6,6),8-(27),8-(59,59)]
    55       0.462513       0.462513       0.462513    6[6-(1,6),6-(6,6),6-(8,8)]
    56     7.19881575     7.19881575     7.19881575    6[1-(0),6-(6,6),6-(6,7)]
    57     0.04058475     0.04058475     0.04058475    6[6-(1,6),6-(6,7),7-(1,6)]
    58     1.41280875     1.41280875     1.41280875    6[6-(1,6),6-(6,7),7-(6,27)]
    59     2.32711425     2.32711425     2.32711425    6[1-(0),6-(6,6),6-(6,7)]
    60     1.85234925     1.85234925     1.85234925    6[6-(1,6),6-(6,6),6-(8,8)]
    61     2.82485175     2.82485175     2.82485175    6[6-(6,6),8-(59),8-(59)]
    62     0.39589275     0.39589275     0.39589275    6[1-(0),7-(1,6),7-(6,27)]
    63     7.43007225     7.43007225     7.43007225    6[6-(8,8),8-(27),8-(27)]
    64     0.51841275     0.51841275     0.51841275    6[6-(8,8),8-(27),8-(27)]
    65       1.160877       1.160877       1.160877    6[6-(6,6),8-(27),8-(59)]
    66      1.9526625      1.9526625      1.9526625    6[6-(1,6),6-(6,6),6-(8,8)]
    67     1.34235975     1.34235975     1.34235975    6[1-(0),6-(6,6),6-(6,7)]
    68      2.1058125      2.1058125      2.1058125    6[6-(1,6),6-(6,7),7-(6,27)]
    69       3.439749       3.439749       3.439749    6[6-(1,6),6-(6,7),7-(1,6)]
    70     4.06996125     4.06996125     4.06996125    6[1-(0),6-(6,6),6-(6,7)]
    71     3.31340025     3.31340025     3.31340025    6[6-(1,6),6-(6,6),6-(8,8)]
    72     3.93365775     3.93365775     3.93365775    6[6-(6,6),8-(59),8-(59)]
    73     2.84322975     2.84322975     2.84322975    6[1-(0),7-(1,6),7-(6,27)]
    74       3.819561       3.819561       3.819561    6[6-(6,6),8-(27),8-(59,59)]
    75       4.291263       4.291263       4.291263    6[6-(1,6),6-(6,6),6-(8,8)]
    76     3.37006575     3.37006575     3.37006575    6[1-(0),6-(6,6),6-(6,7)]
    77     3.86933475     3.86933475     3.86933475    6[6-(1,6),6-(6,7),7-(1,6)]
    78     5.24155875     5.24155875     5.24155875    6[6-(1,6),6-(6,7),7-(6,27)]
    79     6.15586425     6.15586425     6.15586425    6[1-(0),6-(6,6),6-(6,7)]
    80     5.68109925     5.68109925     5.68109925    6[6-(1,6),6-(6,6),6-(8,8)]
    81     6.65360175     6.65360175     6.65360175    6[6-(6,6),8-(59),8-(59)]
    82     4.22464275     4.22464275     4.22464275    6[1-(0),7-(1,6),7-(6,27)]
    83     4.05617775     4.05617775     4.05617775    6[6-(8,8),8-(27),8-(27)]
    84     3.31033725     3.31033725     3.31033725    6[6-(8,8),8-(27),8-(27)]
    85       2.667873       2.667873       2.667873    6[6-(6,6),8-(27),8-(59)]
    86      1.8760875      1.8760875      1.8760875    6[6-(1,6),6-(6,6),6-(8,8)]
    87     2.48639025     2.48639025     2.48639025    6[1-(0),6-(6,6),6-(6,7)]
    88      1.7229375      1.7229375      1.7229375    6[6-(1,6),6-(6,7),7-(6,27)]
    89       0.389001       0.389001       0.389001    6[6-(1,6),6-(6,7),7-(1,6)]
    90     7.41628875     7.41628875     7.41628875    6[1-(0),6-(6,6),6-(6,7)]
    91     0.51534975     0.51534975     0.51534975    6[6-(1,6),6-(6,6),6-(8,8)]
    92     7.55259225     7.55259225     7.55259225    6[6-(6,6),8-(59),8-(59)]
    93     0.98552025     0.98552025     0.98552025    6[1-(0),7-(1,6),7-(6,27)]
    94       0.009189       0.009189       0.009189    6[6-(6,6),8-(27),8-(59,59)]
    95       7.194987       7.194987       7.194987    6[6-(1,6),6-(6,6),6-(8,8)]
    96     0.45868425     0.45868425     0.45868425    6[1-(0),6-(6,6),6-(6,7)]
    97     7.61691525     7.61691525     7.61691525    6[6-(1,6),6-(6,7),7-(1,6)]
    98     6.24469125     6.24469125     6.24469125    6[6-(1,6),6-(6,7),7-(6,27)]
    99     5.33038575     5.33038575     5.33038575    6[1-(0),6-(6,6),6-(6,7)]
   100     5.80515075     5.80515075     5.80515075    6[6-(1,6),6-(6,6),6-(8,8)]
   101     4.83264825     4.83264825     4.83264825    6[6-(6,6),8-(59),8-(59)]
   102     7.26160725     7.26160725     7.26160725    6[1-(0),7-(1,6),7-(6,27)]
   103     0.22742775     0.22742775     0.22742775    6[6-(8,8),8-(27),8-(27)]
   104     7.13908725     7.13908725     7.13908725    6[6-(8,8),8-(27),8-(27)]
   105       6.496623       6.496623       6.496623    6[6-(6,6),8-(27),8-(59)]
   106      5.7048375      5.7048375      5.7048375    6[6-(1,6),6-(6,6),6-(8,8)]
   107     6.31514025     6.31514025     6.31514025    6[1-(0),6-(6,6),6-(6,7)]
   108      5.5516875      5.5516875      5.5516875    6[6-(1,6),6-(6,7),7-(6,27)]
   109       4.217751       4.217751       4.217751    6[6-(1,6),6-(6,7),7-(1,6)]
   110     3.58753875     3.58753875     3.58753875    6[1-(0),6-(6,6),6-(6,7)]
   111     4.34409975     4.34409975     4.34409975    6[6-(1,6),6-(6,6),6-(8,8)]
   112     3.72384225     3.72384225     3.72384225    6[6-(6,6),8-(59),8-(59)]
   113     4.81427025     4.81427025     4.81427025    6[1-(0),7-(1,6),7-(6,27)]
   114       3.837939       3.837939       3.837939    6[6-(6,6),8-(27),8-(59,59)]
   115       3.366237       3.366237       3.366237    6[6-(1,6),6-(6,6),6-(8,8)]
   116     4.28743425     4.28743425     4.28743425    6[1-(0),6-(6,6),6-(6,7)]
   117     3.78816525     3.78816525     3.78816525    6[6-(1,6),6-(6,7),7-(1,6)]
   118     2.41594125     2.41594125     2.41594125    6[6-(1,6),6-(6,7),7-(6,27)]
   119     1.50163575     1.50163575     1.50163575    6[1-(0),6-(6,6),6-(6,7)]
   120     1.97640075     1.97640075     1.97640075    6[6-(1,6),6-(6,6),6-(8)]
   121     1.00389825     1.00389825     1.00389825    6[6-(6,6),8-(59)]
   122     3.43285725     3.43285725     3.43285725    6[1-(0),7-(1,6),7-(6,27)]
   123     5.60299275     5.60299275     5.60299275    7[6-(1,7),6-(6,6),27-(7,8,8,8,8)]
   124     0.02373825     0.02373825     0.02373825    7[1-(0),6-(1,7),6-(6,6)]
   125     1.61037225     1.61037225     1.61037225    7[6-(1,7),6-(6,6),27-(8,8,8,8)]
   126     7.09007925     7.09007925     7.09007925    7[1-(0),6-(1,7),6-(6,6)]
   127     1.77424275     1.77424275     1.77424275    7[6-(1,7),6-(6,6),27-(7,8,8,8,8)]
   128     3.85248825     3.85248825     3.85248825    7[1-(0),6-(1,7),6-(6,6)]
   129     5.43912225     5.43912225     5.43912225    7[6-(1,7),6-(6,6),27-(8,8,8,8)]
   130     3.26132925     3.26132925     3.26132925    7[1-(0),6-(1,7),6-(6,6)]
   131     2.05450725     2.05450725     2.05450725    7[6-(1,7),6-(6,6),27-(7,8,8,8,8)]
   132     7.63376175     7.63376175     7.63376175    7[1-(0),6-(1,7),6-(6,6)]
   133     6.04712775     6.04712775     6.04712775    7[6-(1,7),6-(6,6),27-(8,8,8,8)]
   134     0.56742075     0.56742075     0.56742075    7[1-(0),6-(1,7),6-(6,6)]
   135     5.88325725     5.88325725     5.88325725    7[6-(1,7),6-(6,6),27-(7,8,8,8,8)]
   136     3.80501175     3.80501175     3.80501175    7[1-(0),6-(1,7),6-(6,6)]
   137     2.21837775     2.21837775     2.21837775    7[6-(1,7),6-(6,6),27-(8,8,8,8)]
   138     4.39617075     4.39617075     4.39617075    7[1-(0),6-(1,7),6-(6,6)]
   139      4.8226935      4.8226935      4.8226935    8[6-(6,8),27-(7,7,8,8,8)]
   140       3.556143       3.556143       3.556143    8[6-(6,8),27-(7,7,8,8,8)]
   141     4.44364725     4.44364725     4.44364725    8[6-(6,8),27-(7,8,8,8)]
   142       3.102819       3.102819       3.102819    8[6-(6,8),27-(7,8,8,8)]
   143     5.25687375     5.25687375     5.25687375    8[6-(6,8),27-(7,8,8,8)]
   144      4.0508175      4.0508175      4.0508175    8[6-(6,8),59-(8,8,8,8,8,8)]
   145     7.00125225     7.00125225     7.00125225    8[6-(6,8),59-(8,8,8,8,8)]
   146       1.363035       1.363035       1.363035    8[6-(6,8),59-(8,8,8,8,8,8)]
   147       0.303237       0.303237       0.303237    8[6-(6,8),27-(7,8,8,8)]
   148     6.97368525     6.97368525     6.97368525    8[6-(6,8),59-(8,8,8,8,8,8),59-(8,8,8,8,8,8)]
   149       2.407518       2.407518       2.407518    8[6-(6,8),59-(8,8,8,8,8,8)]
   150      4.0630695      4.0630695      4.0630695    8[6-(6,8),59-(8,8,8,8,8,8)]
   151      0.9939435      0.9939435      0.9939435    8[6-(6,8),27-(7,7,8,8,8)]
   152       7.384893       7.384893       7.384893    8[6-(6,8),27-(7,7,8,8,8)]
   153     0.61489725     0.61489725     0.61489725    8[6-(6,8),27-(7,8,8,8)]
   154       6.931569       6.931569       6.931569    8[6-(6,8),27-(7,8,8,8)]
   155     1.42812375     1.42812375     1.42812375    8[6-(6,8),27-(7,8,8,8)]
   156      0.2220675      0.2220675      0.2220675    8[6-(6,8),59-(8,8,8,8,8)]
   157     3.17250225     3.17250225     3.17250225    8[6-(6,8),59-(8,8,8,8,8,8)]
   158       5.191785       5.191785       5.191785    8[6-(6,8),59-(8,8,8,8,8)]
   159       4.131987       4.131987       4.131987    8[6-(6,8),27-(7,8,8,8)]
   160     3.14493525     3.14493525     3.14493525    8[6-(6,8),59-(8,8,8,8,8,8),59-(8,8,8,8,8,8)]
   161       6.236268       6.236268       6.236268    8[6-(6,8),59-(8,8,8,8,8,8)]
   162      0.2343195      0.2343195      0.2343195    8[6-(6,8),59-(8,8,8,8,8,8)]
   163      2.8348065      2.8348065      2.8348065    8[6-(6,8),27-(7,7,8,8,8)]
   164       4.101357       4.101357       4.101357    8[6-(6,8),27-(7,7,8,8,8)]
   165     3.21385275     3.21385275     3.21385275    8[6-(6,8),27-(7,8,8,8)]
   166       4.554681       4.554681       4.554681    8[6-(6,8),27-(7,8,8,8)]
   167     2.40062625     2.40062625     2.40062625    8[6-(6,8),27-(7,8,8,8)]
   168      3.6066825      3.6066825      3.6066825    8[6-(6,8),59-(8,8,8,8,8,8)]
   169     0.65624775     0.65624775     0.65624775    8[6-(6,8),59-(8,8,8,8,8,8)]
   170       6.294465       6.294465       6.294465    8[6-(6,8),59-(8,8,8,8,8,8)]
   171       7.354263       7.354263       7.354263    8[6-(6,8),27-(7,8,8,8)]
   172     0.68381475     0.68381475     0.68381475    8[6-(6,8),59-(8,8,8,8,8),59-(8,8,8,8,8,8)]
   173       5.249982       5.249982       5.249982    8[6-(6,8),59-(8,8,8,8,8)]
   174      3.5944305      3.5944305      3.5944305    8[6-(6,8),59-(8,8,8,8,8,8)]
   175      6.6635565      6.6635565      6.6635565    8[6-(6,8),27-(7,7,8,8,8)]
   176       0.272607       0.272607       0.272607    8[6-(6,8),27-(7,7,8,8,8)]
   177     7.04260275     7.04260275     7.04260275    8[6-(6,8),27-(7,8,8,8)]
   178       0.725931       0.725931       0.725931    8[6-(6,8),27-(7,8,8,8)]
   179     6.22937625     6.22937625     6.22937625    8[6-(6,8),27-(7,8,8,8)]
   180      7.4354325      7.4354325      7.4354325    8[6-(6,8),59-(8,8,8,8,8,8)]
   181     4.48499775     4.48499775     4.48499775    8[6-(6,8),59-(8,8,8,8,8,8)]
   182       2.465715       2.465715       2.465715    8[6-(6,8),59-(8,8,8,8,8,8)]
   183       3.525513       3.525513       3.525513    8[6-(6,8),27-(7,8,8,8)]
   184     4.51256475     4.51256475     4.51256475    8[6-(6,8),59-(8,8,8,8,8),59-(8,8,8,8,8,8)]
   185       1.421232       1.421232       1.421232    8[6-(6),59-(8,8,8,8,8,8)]
