# Supplementary material for: A collection of forcefield precursors for metal–organic frameworks
Source: RSC Adv. 2019 Nov 13;9(63):36492–507. doi: 10.1039/c9ra07327b (PMC9075174; doi:10.1039/c9ra07327b)
Supplement: RA-009-C9RA07327B-s3318 [file RA-009-C9RA07327B-s3318.txt]

ZILBIH_clean

12.7035    0.00000000    0.00000000
0.0    22.6591    0.00000000
0.0    0.0    22.6591

     1     9.56421108     9.56421108     9.56421108    27[7-(6,6),7-(6,6),8-(6),8-(6)]
     2     9.56421108     9.56421108     9.56421108    27[7-(6,6),7-(6,6),8-(6),8-(6)]
     3     3.13928892     3.13928892     3.13928892    27[7-(6,6),7-(6,6),8-(6),8-(6)]
     4     3.13928892     3.13928892     3.13928892    27[7-(6,6),7-(6,6),8-(6),8-(6)]
     5     9.56421108     9.56421108     9.56421108    27[7-(6,6),7-(6,6),8-(6),8-(6)]
     6     9.56421108     9.56421108     9.56421108    27[7-(6,6),7-(6,6),8-(6),8-(6)]
     7     3.13928892     3.13928892     3.13928892    27[7-(6,6),7-(6,6),8-(6),8-(6)]
     8     3.13928892     3.13928892     3.13928892    27[7-(6,6),7-(6,6),8-(6),8-(6)]
     9      6.0392439      6.0392439      6.0392439    1[6-(6,6)]
    10      7.0072506      7.0072506      7.0072506    1[6-(6,6)]
    11    11.92731615    11.92731615    11.92731615    1[6-(6,6)]
    12      4.8120858      4.8120858      4.8120858    1[6-(6,6)]
    13      1.3948443      1.3948443      1.3948443    1[6-(6,6)]
    14     3.32450595     3.32450595     3.32450595    1[6-(6,7)]
    15     5.83725825     5.83725825     5.83725825    1[6-(6,7)]
    16       8.867043       8.867043       8.867043    1[6-(6,6)]
    17      0.4928958      0.4928958      0.4928958    1[6-(6,7)]
    18       2.413665       2.413665       2.413665    1[6-(6,7)]
    19     3.47948865     3.47948865     3.47948865    1[6-(6,6)]
    20     7.62591105     7.62591105     7.62591105    1[6-(6,6)]
    21      9.4895145      9.4895145      9.4895145    1[6-(6,6)]
    22    10.62901845    10.62901845    10.62901845    1[6-(6,6)]
    23     0.26296245     0.26296245     0.26296245    1[6-(6,6)]
    24      2.1189438      2.1189438      2.1189438    1[6-(6,6)]
    25      6.0392439      6.0392439      6.0392439    1[6-(6,6)]
    26      7.0072506      7.0072506      7.0072506    1[6-(6,6)]
    27    11.92731615    11.92731615    11.92731615    1[6-(6,6)]
    28      4.8120858      4.8120858      4.8120858    1[6-(6,6)]
    29      1.3948443      1.3948443      1.3948443    1[6-(6,6)]
    30     3.32450595     3.32450595     3.32450595    1[6-(6,7)]
    31     5.83725825     5.83725825     5.83725825    1[6-(6,7)]
    32       8.867043       8.867043       8.867043    1[6-(6,6)]
    33      0.4928958      0.4928958      0.4928958    1[6-(6,7)]
    34       2.413665       2.413665       2.413665    1[6-(6,7)]
    35     3.47948865     3.47948865     3.47948865    1[6-(6,6)]
    36     7.62591105     7.62591105     7.62591105    1[6-(6,6)]
    37      9.4895145      9.4895145      9.4895145    1[6-(6,6)]
    38    10.62901845    10.62901845    10.62901845    1[6-(6,6)]
    39     0.26296245     0.26296245     0.26296245    1[6-(6,6)]
    40      2.1189438      2.1189438      2.1189438    1[6-(6,6)]
    41      6.6642561      6.6642561      6.6642561    1[6-(6,6)]
    42      5.6962494      5.6962494      5.6962494    1[6-(6,6)]
    43     0.77618385     0.77618385     0.77618385    1[6-(6,6)]
    44      7.8914142      7.8914142      7.8914142    1[6-(6,6)]
    45     11.3086557     11.3086557     11.3086557    1[6-(6,6)]
    46     9.37899405     9.37899405     9.37899405    1[6-(6,7)]
    47     6.86624175     6.86624175     6.86624175    1[6-(6,7)]
    48       3.836457       3.836457       3.836457    1[6-(6,6)]
    49     12.2106042     12.2106042     12.2106042    1[6-(6,7)]
    50      10.289835      10.289835      10.289835    1[6-(6,7)]
    51     9.22401135     9.22401135     9.22401135    1[6-(6,6)]
    52     5.07758895     5.07758895     5.07758895    1[6-(6,6)]
    53      3.2139855      3.2139855      3.2139855    1[6-(6,6)]
    54     2.07448155     2.07448155     2.07448155    1[6-(6,6)]
    55    12.44053755    12.44053755    12.44053755    1[6-(6,6)]
    56     10.5845562     10.5845562     10.5845562    1[6-(6,6)]
    57      6.6642561      6.6642561      6.6642561    1[6-(6,6)]
    58      5.6962494      5.6962494      5.6962494    1[6-(6,6)]
    59     0.77618385     0.77618385     0.77618385    1[6-(6,6)]
    60      7.8914142      7.8914142      7.8914142    1[6-(6,6)]
    61     11.3086557     11.3086557     11.3086557    1[6-(6,6)]
    62     9.37899405     9.37899405     9.37899405    1[6-(6,7)]
    63     6.86624175     6.86624175     6.86624175    1[6-(6,7)]
    64       3.836457       3.836457       3.836457    1[6-(6,6)]
    65     12.2106042     12.2106042     12.2106042    1[6-(6,7)]
    66      10.289835      10.289835      10.289835    1[6-(6,7)]
    67     9.22401135     9.22401135     9.22401135    1[6-(6,6)]
    68     5.07758895     5.07758895     5.07758895    1[6-(6,6)]
    69      3.2139855      3.2139855      3.2139855    1[6-(6,6)]
    70     2.07448155     2.07448155     2.07448155    1[6-(6,6)]
    71    12.44053755    12.44053755    12.44053755    1[6-(6,6)]
    72     10.5845562     10.5845562     10.5845562    1[6-(6,6)]
    73      6.0392439      6.0392439      6.0392439    1[6-(6,6)]
    74      7.0072506      7.0072506      7.0072506    1[6-(6,6)]
    75    11.92731615    11.92731615    11.92731615    1[6-(6,6)]
    76      4.8120858      4.8120858      4.8120858    1[6-(6,6)]
    77      1.3948443      1.3948443      1.3948443    1[6-(6,6)]
    78     3.32450595     3.32450595     3.32450595    1[6-(6,7)]
    79     5.83725825     5.83725825     5.83725825    1[6-(6,7)]
    80       8.867043       8.867043       8.867043    1[6-(6,6)]
    81      0.4928958      0.4928958      0.4928958    1[6-(6,7)]
    82       2.413665       2.413665       2.413665    1[6-(6,7)]
    83     3.47948865     3.47948865     3.47948865    1[6-(6,6)]
    84     7.62591105     7.62591105     7.62591105    1[6-(6,6)]
    85      9.4895145      9.4895145      9.4895145    1[6-(6,6)]
    86    10.62901845    10.62901845    10.62901845    1[6-(6,6)]
    87     0.26296245     0.26296245     0.26296245    1[6-(6,6)]
    88      2.1189438      2.1189438      2.1189438    1[6-(6,6)]
    89      6.0392439      6.0392439      6.0392439    1[6-(6,6)]
    90      7.0072506      7.0072506      7.0072506    1[6-(6,6)]
    91    11.92731615    11.92731615    11.92731615    1[6-(6,6)]
    92      4.8120858      4.8120858      4.8120858    1[6-(6,6)]
    93      1.3948443      1.3948443      1.3948443    1[6-(6,6)]
    94     3.32450595     3.32450595     3.32450595    1[6-(6,7)]
    95     5.83725825     5.83725825     5.83725825    1[6-(6,7)]
    96       8.867043       8.867043       8.867043    1[6-(6,6)]
    97      0.4928958      0.4928958      0.4928958    1[6-(6,7)]
    98       2.413665       2.413665       2.413665    1[6-(6,7)]
    99     3.47948865     3.47948865     3.47948865    1[6-(6,6)]
   100     7.62591105     7.62591105     7.62591105    1[6-(6,6)]
   101      9.4895145      9.4895145      9.4895145    1[6-(6,6)]
   102    10.62901845    10.62901845    10.62901845    1[6-(6,6)]
   103     0.26296245     0.26296245     0.26296245    1[6-(6,6)]
   104      2.1189438      2.1189438      2.1189438    1[6-(6,6)]
   105      6.6642561      6.6642561      6.6642561    1[6-(6,6)]
   106      5.6962494      5.6962494      5.6962494    1[6-(6,6)]
   107     0.77618385     0.77618385     0.77618385    1[6-(6,6)]
   108      7.8914142      7.8914142      7.8914142    1[6-(6,6)]
   109     11.3086557     11.3086557     11.3086557    1[6-(6,6)]
   110     9.37899405     9.37899405     9.37899405    1[6-(6,7)]
   111     6.86624175     6.86624175     6.86624175    1[6-(6,7)]
   112       3.836457       3.836457       3.836457    1[6-(6,6)]
   113     12.2106042     12.2106042     12.2106042    1[6-(6,7)]
   114      10.289835      10.289835      10.289835    1[6-(6,7)]
   115     9.22401135     9.22401135     9.22401135    1[6-(6,6)]
   116     5.07758895     5.07758895     5.07758895    1[6-(6,6)]
   117      3.2139855      3.2139855      3.2139855    1[6-(6,6)]
   118     2.07448155     2.07448155     2.07448155    1[6-(6,6)]
   119    12.44053755    12.44053755    12.44053755    1[6-(6,6)]
   120     10.5845562     10.5845562     10.5845562    1[6-(6,6)]
   121      6.6642561      6.6642561      6.6642561    1[6-(6,6)]
   122      5.6962494      5.6962494      5.6962494    1[6-(6,6)]
   123     0.77618385     0.77618385     0.77618385    1[6-(6,6)]
   124      7.8914142      7.8914142      7.8914142    1[6-(6,6)]
   125     11.3086557     11.3086557     11.3086557    1[6-(6,6)]
   126     9.37899405     9.37899405     9.37899405    1[6-(6,7)]
   127     6.86624175     6.86624175     6.86624175    1[6-(6,7)]
   128       3.836457       3.836457       3.836457    1[6-(6,6)]
   129     12.2106042     12.2106042     12.2106042    1[6-(6,7)]
   130      10.289835      10.289835      10.289835    1[6-(6,7)]
   131     9.22401135     9.22401135     9.22401135    1[6-(6,6)]
   132     5.07758895     5.07758895     5.07758895    1[6-(6,6)]
   133      3.2139855      3.2139855      3.2139855    1[6-(6,6)]
   134     2.07448155     2.07448155     2.07448155    1[6-(6,6)]
   135    12.44053755    12.44053755    12.44053755    1[6-(6,6)]
   136     10.5845562     10.5845562     10.5845562    1[6-(6,6)]
   137     8.42115015     8.42115015     8.42115015    6[6-(6,6),8-(0),8-(27)]
   138      7.5916116      7.5916116      7.5916116    6[6-(1,6),6-(1,6),6-(8,8)]
   139     11.1206439     11.1206439     11.1206439    6[6-(1,6),6-(1,6),6-(8,8)]
   140      6.1205463      6.1205463      6.1205463    6[6-(1,6),6-(1,6),6-(6,6)]
   141      6.3695349      6.3695349      6.3695349    6[1-(0),6-(1,6),6-(6,6)]
   142    10.42576245    10.42576245    10.42576245    6[6-(6,6),8-(0),8-(27)]
   143     12.4977033     12.4977033     12.4977033    6[6-(1,6),6-(1,6),6-(6,6)]
   144     0.54498015     0.54498015     0.54498015    6[6-(1,6),6-(1,6),6-(6,6)]
   145      5.3837433      5.3837433      5.3837433    6[6-(1,6),6-(1,6),6-(6,6)]
   146      6.0621102      6.0621102      6.0621102    6[1-(0),6-(1,7),6-(6,6)]
   147     0.06986925     0.06986925     0.06986925    6[1-(0),6-(1,7),6-(6,6)]
   148      5.6454354      5.6454354      5.6454354    6[1-(0),6-(1,6),6-(6,6)]
   149     0.45859635     0.45859635     0.45859635    6[1-(0),6-(1,6),6-(6,6)]
   150      2.4797232      2.4797232      2.4797232    6[1-(0),6-(1,6),7-(6,27)]
   151     5.35452525     5.35452525     5.35452525    6[1-(0),6-(1,6),7-(6,27)]
   152      8.0463969      8.0463969      8.0463969    6[1-(0),6-(1,6),6-(6,6)]
   153      0.8308089      0.8308089      0.8308089    6[1-(0),6-(1,6),7-(6,27)]
   154      3.3613461      3.3613461      3.3613461    6[1-(0),6-(1,6),7-(6,27)]
   155     3.99016935     3.99016935     3.99016935    6[1-(0),6-(1,7),6-(6,6)]
   156     7.31086425     7.31086425     7.31086425    6[1-(0),6-(1,6),6-(6,6)]
   157    10.43338455    10.43338455    10.43338455    6[1-(0),6-(1,6),6-(6,6)]
   158    11.10921075    11.10921075    11.10921075    6[1-(0),6-(1,6),6-(6,6)]
   159    12.49135155    12.49135155    12.49135155    6[1-(0),6-(1,6),6-(6,6)]
   160     1.77467895     1.77467895     1.77467895    6[1-(0),6-(1,7),6-(6,6)]
   161     8.42115015     8.42115015     8.42115015    6[6-(6,6),8-(0),8-(27)]
   162      7.5916116      7.5916116      7.5916116    6[6-(1,6),6-(1,6),6-(8,8)]
   163     11.1206439     11.1206439     11.1206439    6[6-(1,6),6-(1,6),6-(8,8)]
   164      6.1205463      6.1205463      6.1205463    6[6-(1,6),6-(1,6),6-(6,6)]
   165      6.3695349      6.3695349      6.3695349    6[1-(0),6-(1,6),6-(6,6)]
   166    10.42576245    10.42576245    10.42576245    6[6-(6,6),8-(0),8-(27)]
   167     12.4977033     12.4977033     12.4977033    6[6-(1,6),6-(1,6),6-(6,6)]
   168     0.54498015     0.54498015     0.54498015    6[6-(1,6),6-(1,6),6-(6,6)]
   169      5.3837433      5.3837433      5.3837433    6[6-(1,6),6-(1,6),6-(6,6)]
   170      6.0621102      6.0621102      6.0621102    6[1-(0),6-(1,7),6-(6,6)]
   171     0.06986925     0.06986925     0.06986925    6[1-(0),6-(1,7),6-(6,6)]
   172      5.6454354      5.6454354      5.6454354    6[1-(0),6-(1,6),6-(6,6)]
   173     0.45859635     0.45859635     0.45859635    6[1-(0),6-(1,6),6-(6,6)]
   174      2.4797232      2.4797232      2.4797232    6[1-(0),6-(1,6),7-(6,27)]
   175     5.35452525     5.35452525     5.35452525    6[1-(0),6-(1,6),7-(6,27)]
   176      8.0463969      8.0463969      8.0463969    6[1-(0),6-(1,6),6-(6,6)]
   177      0.8308089      0.8308089      0.8308089    6[1-(0),6-(1,6),7-(6,27)]
   178      3.3613461      3.3613461      3.3613461    6[1-(0),6-(1,6),7-(6,27)]
   179     3.99016935     3.99016935     3.99016935    6[1-(0),6-(1,7),6-(6,6)]
   180     7.31086425     7.31086425     7.31086425    6[1-(0),6-(1,6),6-(6,6)]
   181    10.43338455    10.43338455    10.43338455    6[1-(0),6-(1,6),6-(6,6)]
   182    11.10921075    11.10921075    11.10921075    6[1-(0),6-(1,6),6-(6,6)]
   183    12.49135155    12.49135155    12.49135155    6[1-(0),6-(1,6),6-(6,6)]
   184     1.77467895     1.77467895     1.77467895    6[1-(0),6-(1,7),6-(6,6)]
   185     4.28234985     4.28234985     4.28234985    6[6-(6,6),8-(0),8-(27)]
   186      5.1118884      5.1118884      5.1118884    6[6-(1,6),6-(1,6),6-(8,8)]
   187      1.5828561      1.5828561      1.5828561    6[6-(1,6),6-(1,6),6-(8,8)]
   188      6.5829537      6.5829537      6.5829537    6[6-(1,6),6-(1,6),6-(6,6)]
   189      6.3339651      6.3339651      6.3339651    6[1-(0),6-(1,6),6-(6,6)]
   190     2.27773755     2.27773755     2.27773755    6[6-(6,6),8-(0),8-(27)]
   191      0.2057967      0.2057967      0.2057967    6[6-(1,6),6-(1,6),6-(6,6)]
   192    12.15851985    12.15851985    12.15851985    6[6-(1,6),6-(1,6),6-(6,6)]
   193      7.3197567      7.3197567      7.3197567    6[6-(1,6),6-(1,6),6-(6,6)]
   194      6.6413898      6.6413898      6.6413898    6[1-(0),6-(1,7),6-(6,6)]
   195    12.63363075    12.63363075    12.63363075    6[1-(0),6-(1,7),6-(6,6)]
   196      7.0580646      7.0580646      7.0580646    6[1-(0),6-(1,6),6-(6,6)]
   197    12.24490365    12.24490365    12.24490365    6[1-(0),6-(1,6),6-(6,6)]
   198     10.2237768     10.2237768     10.2237768    6[1-(0),6-(1,6),7-(6,27)]
   199     7.34897475     7.34897475     7.34897475    6[1-(0),6-(1,6),7-(6,27)]
   200      4.6571031      4.6571031      4.6571031    6[1-(0),6-(1,6),6-(6,6)]
   201     11.8726911     11.8726911     11.8726911    6[1-(0),6-(1,6),7-(6,27)]
   202      9.3421539      9.3421539      9.3421539    6[1-(0),6-(1,6),7-(6,27)]
   203     8.71333065     8.71333065     8.71333065    6[1-(0),6-(1,7),6-(6,6)]
   204     5.39263575     5.39263575     5.39263575    6[1-(0),6-(1,6),6-(6,6)]
   205     2.27011545     2.27011545     2.27011545    6[1-(0),6-(1,6),6-(6,6)]
   206     1.59428925     1.59428925     1.59428925    6[1-(0),6-(1,6),6-(6,6)]
   207     0.21214845     0.21214845     0.21214845    6[1-(0),6-(1,6),6-(6,6)]
   208    10.92882105    10.92882105    10.92882105    6[1-(0),6-(1,7),6-(6,6)]
   209     4.28234985     4.28234985     4.28234985    6[6-(6,6),8-(0),8-(27)]
   210      5.1118884      5.1118884      5.1118884    6[6-(1,6),6-(1,6),6-(8,8)]
   211      1.5828561      1.5828561      1.5828561    6[6-(1,6),6-(1,6),6-(8,8)]
   212      6.5829537      6.5829537      6.5829537    6[6-(1,6),6-(1,6),6-(6,6)]
   213      6.3339651      6.3339651      6.3339651    6[1-(0),6-(1,6),6-(6,6)]
   214     2.27773755     2.27773755     2.27773755    6[6-(6,6),8-(0),8-(27)]
   215      0.2057967      0.2057967      0.2057967    6[6-(1,6),6-(1,6),6-(6,6)]
   216    12.15851985    12.15851985    12.15851985    6[6-(1,6),6-(1,6),6-(6,6)]
   217      7.3197567      7.3197567      7.3197567    6[6-(1,6),6-(1,6),6-(6,6)]
   218      6.6413898      6.6413898      6.6413898    6[1-(0),6-(1,7),6-(6,6)]
   219    12.63363075    12.63363075    12.63363075    6[1-(0),6-(1,7),6-(6,6)]
   220      7.0580646      7.0580646      7.0580646    6[1-(0),6-(1,6),6-(6,6)]
   221    12.24490365    12.24490365    12.24490365    6[1-(0),6-(1,6),6-(6,6)]
   222     10.2237768     10.2237768     10.2237768    6[1-(0),6-(1,6),7-(6,27)]
   223     7.34897475     7.34897475     7.34897475    6[1-(0),6-(1,6),7-(6,27)]
   224      4.6571031      4.6571031      4.6571031    6[1-(0),6-(1,6),6-(6,6)]
   225     11.8726911     11.8726911     11.8726911    6[1-(0),6-(1,6),7-(6,27)]
   226      9.3421539      9.3421539      9.3421539    6[1-(0),6-(1,6),7-(6,27)]
   227     8.71333065     8.71333065     8.71333065    6[1-(0),6-(1,7),6-(6,6)]
   228     5.39263575     5.39263575     5.39263575    6[1-(0),6-(1,6),6-(6,6)]
   229     2.27011545     2.27011545     2.27011545    6[1-(0),6-(1,6),6-(6,6)]
   230     1.59428925     1.59428925     1.59428925    6[1-(0),6-(1,6),6-(6,6)]
   231     0.21214845     0.21214845     0.21214845    6[1-(0),6-(1,6),6-(6,6)]
   232    10.92882105    10.92882105    10.92882105    6[1-(0),6-(1,7),6-(6,6)]
   233     8.42115015     8.42115015     8.42115015    6[6-(6,6),8-(0),8-(27)]
   234      7.5916116      7.5916116      7.5916116    6[6-(1,6),6-(1,6),6-(8,8)]
   235     11.1206439     11.1206439     11.1206439    6[6-(1,6),6-(1,6),6-(8,8)]
   236      6.1205463      6.1205463      6.1205463    6[6-(1,6),6-(1,6),6-(6,6)]
   237      6.3695349      6.3695349      6.3695349    6[1-(0),6-(1,6),6-(6,6)]
   238    10.42576245    10.42576245    10.42576245    6[6-(6,6),8-(0),8-(27)]
   239     12.4977033     12.4977033     12.4977033    6[6-(1,6),6-(1,6),6-(6,6)]
   240     0.54498015     0.54498015     0.54498015    6[6-(1,6),6-(1,6),6-(6,6)]
   241      5.3837433      5.3837433      5.3837433    6[6-(1,6),6-(1,6),6-(6,6)]
   242      6.0621102      6.0621102      6.0621102    6[1-(0),6-(1,7),6-(6,6)]
   243     0.06986925     0.06986925     0.06986925    6[1-(0),6-(1,7),6-(6,6)]
   244      5.6454354      5.6454354      5.6454354    6[1-(0),6-(1,6),6-(6,6)]
   245     0.45859635     0.45859635     0.45859635    6[1-(0),6-(1,6),6-(6,6)]
   246      2.4797232      2.4797232      2.4797232    6[1-(0),6-(1,6),7-(6,27)]
   247     5.35452525     5.35452525     5.35452525    6[1-(0),6-(1,6),7-(6,27)]
   248      8.0463969      8.0463969      8.0463969    6[1-(0),6-(1,6),6-(6,6)]
   249      0.8308089      0.8308089      0.8308089    6[1-(0),6-(1,6),7-(6,27)]
   250      3.3613461      3.3613461      3.3613461    6[1-(0),6-(1,6),7-(6,27)]
   251     3.99016935     3.99016935     3.99016935    6[1-(0),6-(1,7),6-(6,6)]
   252     7.31086425     7.31086425     7.31086425    6[1-(0),6-(1,6),6-(6,6)]
   253    10.43338455    10.43338455    10.43338455    6[1-(0),6-(1,6),6-(6,6)]
   254    11.10921075    11.10921075    11.10921075    6[1-(0),6-(1,6),6-(6,6)]
   255    12.49135155    12.49135155    12.49135155    6[1-(0),6-(1,6),6-(6,6)]
   256     1.77467895     1.77467895     1.77467895    6[1-(0),6-(1,7),6-(6,6)]
   257     8.42115015     8.42115015     8.42115015    6[6-(6,6),8-(0),8-(27)]
   258      7.5916116      7.5916116      7.5916116    6[6-(1,6),6-(1,6),6-(8,8)]
   259     11.1206439     11.1206439     11.1206439    6[6-(1,6),6-(1,6),6-(8,8)]
   260      6.1205463      6.1205463      6.1205463    6[6-(1,6),6-(1,6),6-(6,6)]
   261      6.3695349      6.3695349      6.3695349    6[1-(0),6-(1,6),6-(6,6)]
   262    10.42576245    10.42576245    10.42576245    6[6-(6,6),8-(0),8-(27)]
   263     12.4977033     12.4977033     12.4977033    6[6-(1,6),6-(1,6),6-(6,6)]
   264     0.54498015     0.54498015     0.54498015    6[6-(1,6),6-(1,6),6-(6,6)]
   265      5.3837433      5.3837433      5.3837433    6[6-(1,6),6-(1,6),6-(6,6)]
   266      6.0621102      6.0621102      6.0621102    6[1-(0),6-(1,7),6-(6,6)]
   267     0.06986925     0.06986925     0.06986925    6[1-(0),6-(1,7),6-(6,6)]
   268      5.6454354      5.6454354      5.6454354    6[1-(0),6-(1,6),6-(6,6)]
   269     0.45859635     0.45859635     0.45859635    6[1-(0),6-(1,6),6-(6,6)]
   270      2.4797232      2.4797232      2.4797232    6[1-(0),6-(1,6),7-(6,27)]
   271     5.35452525     5.35452525     5.35452525    6[1-(0),6-(1,6),7-(6,27)]
   272      8.0463969      8.0463969      8.0463969    6[1-(0),6-(1,6),6-(6,6)]
   273      0.8308089      0.8308089      0.8308089    6[1-(0),6-(1,6),7-(6,27)]
   274      3.3613461      3.3613461      3.3613461    6[1-(0),6-(1,6),7-(6,27)]
   275     3.99016935     3.99016935     3.99016935    6[1-(0),6-(1,7),6-(6,6)]
   276     7.31086425     7.31086425     7.31086425    6[1-(0),6-(1,6),6-(6,6)]
   277    10.43338455    10.43338455    10.43338455    6[1-(0),6-(1,6),6-(6,6)]
   278    11.10921075    11.10921075    11.10921075    6[1-(0),6-(1,6),6-(6,6)]
   279    12.49135155    12.49135155    12.49135155    6[1-(0),6-(1,6),6-(6,6)]
   280     1.77467895     1.77467895     1.77467895    6[1-(0),6-(1,7),6-(6,6)]
   281     4.28234985     4.28234985     4.28234985    6[6-(6,6),8-(0),8-(27)]
   282      5.1118884      5.1118884      5.1118884    6[6-(1,6),6-(1,6),6-(8,8)]
   283      1.5828561      1.5828561      1.5828561    6[6-(1,6),6-(1,6),6-(8,8)]
   284      6.5829537      6.5829537      6.5829537    6[6-(1,6),6-(1,6),6-(6,6)]
   285      6.3339651      6.3339651      6.3339651    6[1-(0),6-(1,6),6-(6,6)]
   286     2.27773755     2.27773755     2.27773755    6[6-(6,6),8-(0),8-(27)]
   287      0.2057967      0.2057967      0.2057967    6[6-(1,6),6-(1,6),6-(6,6)]
   288    12.15851985    12.15851985    12.15851985    6[6-(1,6),6-(1,6),6-(6,6)]
   289      7.3197567      7.3197567      7.3197567    6[6-(1,6),6-(1,6),6-(6,6)]
   290      6.6413898      6.6413898      6.6413898    6[1-(0),6-(1,7),6-(6,6)]
   291    12.63363075    12.63363075    12.63363075    6[1-(0),6-(1,7),6-(6,6)]
   292      7.0580646      7.0580646      7.0580646    6[1-(0),6-(1,6),6-(6,6)]
   293    12.24490365    12.24490365    12.24490365    6[1-(0),6-(1,6),6-(6,6)]
   294     10.2237768     10.2237768     10.2237768    6[1-(0),6-(1,6),7-(6,27)]
   295     7.34897475     7.34897475     7.34897475    6[1-(0),6-(1,6),7-(6,27)]
   296      4.6571031      4.6571031      4.6571031    6[1-(0),6-(1,6),6-(6,6)]
   297     11.8726911     11.8726911     11.8726911    6[1-(0),6-(1,6),7-(6,27)]
   298      9.3421539      9.3421539      9.3421539    6[1-(0),6-(1,6),7-(6,27)]
   299     8.71333065     8.71333065     8.71333065    6[1-(0),6-(1,7),6-(6,6)]
   300     5.39263575     5.39263575     5.39263575    6[1-(0),6-(1,6),6-(6,6)]
   301     2.27011545     2.27011545     2.27011545    6[1-(0),6-(1,6),6-(6,6)]
   302     1.59428925     1.59428925     1.59428925    6[1-(0),6-(1,6),6-(6,6)]
   303     0.21214845     0.21214845     0.21214845    6[1-(0),6-(1,6),6-(6,6)]
   304    10.92882105    10.92882105    10.92882105    6[1-(0),6-(1,7),6-(6,6)]
   305     4.28234985     4.28234985     4.28234985    6[6-(6,6),8-(0),8-(27)]
   306      5.1118884      5.1118884      5.1118884    6[6-(1,6),6-(1,6),6-(8,8)]
   307      1.5828561      1.5828561      1.5828561    6[6-(1,6),6-(1,6),6-(8)]
   308      6.5829537      6.5829537      6.5829537    6[6-(1,6),6-(1,6),6-(6,6)]
   309      6.3339651      6.3339651      6.3339651    6[1-(0),6-(1,6),6-(6,6)]
   310     2.27773755     2.27773755     2.27773755    6[6-(6,6),8-(27)]
   311      0.2057967      0.2057967      0.2057967    6[6-(1,6),6-(1,6),6-(6,6)]
   312    12.15851985    12.15851985    12.15851985    6[6-(1,6),6-(1,6),6-(6,6)]
   313      7.3197567      7.3197567      7.3197567    6[6-(1,6),6-(1,6),6-(6,6)]
   314      6.6413898      6.6413898      6.6413898    6[1-(0),6-(1,7),6-(6,6)]
   315    12.63363075    12.63363075    12.63363075    6[1-(0),6-(1,7),6-(6,6)]
   316      7.0580646      7.0580646      7.0580646    6[1-(0),6-(1,6),6-(6,6)]
   317    12.24490365    12.24490365    12.24490365    6[1-(0),6-(1,6),6-(6,6)]
   318     10.2237768     10.2237768     10.2237768    6[1-(0),6-(1,6),7-(6,27)]
   319     7.34897475     7.34897475     7.34897475    6[1-(0),6-(1,6),7-(6,27)]
   320      4.6571031      4.6571031      4.6571031    6[1-(0),6-(1,6),6-(6,6)]
   321     11.8726911     11.8726911     11.8726911    6[1-(0),6-(1,6),7-(6,27)]
   322      9.3421539      9.3421539      9.3421539    6[1-(0),6-(1,6),7-(6,27)]
   323     8.71333065     8.71333065     8.71333065    6[1-(0),6-(1,7),6-(6,6)]
   324     5.39263575     5.39263575     5.39263575    6[1-(0),6-(1,6),6-(6,6)]
   325     2.27011545     2.27011545     2.27011545    6[1-(0),6-(1,6),6-(6,6)]
   326     1.59428925     1.59428925     1.59428925    6[1-(0),6-(1,6),6-(6,6)]
   327     0.21214845     0.21214845     0.21214845    6[1-(0),6-(1,6),6-(6,6)]
   328    10.92882105    10.92882105    10.92882105    6[1-(0),6-(1,7),6-(6,6)]
   329      4.0244688      4.0244688      4.0244688    7[6-(1,6),6-(1,6),27-(7,8,8)]
   330      2.0376414      2.0376414      2.0376414    7[6-(1,6),6-(1,6),27-(7,8,8)]
   331      4.0244688      4.0244688      4.0244688    7[6-(1,6),6-(1,6),27-(7,8,8)]
   332      2.0376414      2.0376414      2.0376414    7[6-(1,6),6-(1,6),27-(7,8,8)]
   333      8.6790312      8.6790312      8.6790312    7[6-(1,6),6-(1,6),27-(7,8,8)]
   334     10.6658586     10.6658586     10.6658586    7[6-(1,6),6-(1,6),27-(7,8,8)]
   335      8.6790312      8.6790312      8.6790312    7[6-(1,6),6-(1,6),27-(7,8,8)]
   336     10.6658586     10.6658586     10.6658586    7[6-(1,6),6-(1,6),27-(7,8,8)]
   337      4.0244688      4.0244688      4.0244688    7[6-(1,6),6-(1,6),27-(7,8,8)]
   338      2.0376414      2.0376414      2.0376414    7[6-(1,6),6-(1,6),27-(7,8,8)]
   339      4.0244688      4.0244688      4.0244688    7[6-(1,6),6-(1,6),27-(7,8,8)]
   340      2.0376414      2.0376414      2.0376414    7[6-(1,6),6-(1,6),27-(7,8,8)]
   341      8.6790312      8.6790312      8.6790312    7[6-(1,6),6-(1,6),27-(7,8,8)]
   342     10.6658586     10.6658586     10.6658586    7[6-(1,6),6-(1,6),27-(7,8,8)]
   343      8.6790312      8.6790312      8.6790312    7[6-(1,6),6-(1,6),27-(7,8,8)]
   344     10.6658586     10.6658586     10.6658586    7[6-(1,6),6-(1,6),27-(7,8,8)]
   345      11.102859      11.102859      11.102859    8[6-(6,8),27-(7,7,8)]
   346     7.91301015     7.91301015     7.91301015    8[6-(6,8),27-(7,7,8)]
   347      9.5860611      9.5860611      9.5860611    8[6-(6,8)]
   348     9.16049385     9.16049385     9.16049385    8[6-(6,8)]
   349      11.102859      11.102859      11.102859    8[6-(6,8),27-(7,7,8)]
   350     7.91301015     7.91301015     7.91301015    8[6-(6,8),27-(7,7,8)]
   351      9.5860611      9.5860611      9.5860611    8[6-(6,8)]
   352     9.16049385     9.16049385     9.16049385    8[6-(6,8)]
   353       1.600641       1.600641       1.600641    8[6-(6,8),27-(7,7,8)]
   354     4.79048985     4.79048985     4.79048985    8[6-(6,8),27-(7,7,8)]
   355      3.1174389      3.1174389      3.1174389    8[6-(6,8)]
   356     3.54300615     3.54300615     3.54300615    8[6-(6,8)]
   357       1.600641       1.600641       1.600641    8[6-(6,8),27-(7,7,8)]
   358     4.79048985     4.79048985     4.79048985    8[6-(6,8),27-(7,7,8)]
   359      3.1174389      3.1174389      3.1174389    8[6-(6,8)]
   360     3.54300615     3.54300615     3.54300615    8[6-(6,8)]
   361      11.102859      11.102859      11.102859    8[6-(6,8),27-(7,7,8)]
   362     7.91301015     7.91301015     7.91301015    8[6-(6,8),27-(7,7,8)]
   363      9.5860611      9.5860611      9.5860611    8[6-(6,8)]
   364     9.16049385     9.16049385     9.16049385    8[6-(6,8)]
   365      11.102859      11.102859      11.102859    8[6-(6,8),27-(7,7,8)]
   366     7.91301015     7.91301015     7.91301015    8[6-(6,8),27-(7,7,8)]
   367      9.5860611      9.5860611      9.5860611    8[6-(6,8)]
   368     9.16049385     9.16049385     9.16049385    8[6-(6,8)]
   369       1.600641       1.600641       1.600641    8[6-(6,8),27-(7,7,8)]
   370     4.79048985     4.79048985     4.79048985    8[6-(6,8),27-(7,7,8)]
   371      3.1174389      3.1174389      3.1174389    8[6-(6,8)]
   372     3.54300615     3.54300615     3.54300615    8[6-(6,8)]
   373       1.600641       1.600641       1.600641    8[6-(6),27-(7,7,8)]
   374     4.79048985     4.79048985     4.79048985    8[6-(6,8),27-(7,7,8)]
   375      3.1174389      3.1174389      3.1174389    8[6-(6,8)]
