# Supplementary material for: A collection of forcefield precursors for metal–organic frameworks
Source: RSC Adv. 2019 Nov 13;9(63):36492–507. doi: 10.1039/c9ra07327b (PMC9075174; doi:10.1039/c9ra07327b)
Supplement: RA-009-C9RA07327B-s3319 [file RA-009-C9RA07327B-s3319.txt]

ZIMJOW_clean

11.7992    0.00000000    0.00000000
-3.68107016    11.2749082    0.00000000
-4.33549579    -2.73066949    12.63038188

     1 -6.90732566099 -6.90732566099 -6.90732566099    58[7-(6,6),7-(6,6),8-(6),8-(6),8-(6),8-(6),8-(6),8-(6),8-(6),8-(6)]
     2 0.420536126811 0.420536126811 0.420536126811    58[8-(6),8-(6),8-(6)]
     3   10.689959711   10.689959711   10.689959711    58[7-(6,6),7-(6,6),8-(6),8-(6),8-(6),8-(6),8-(6),8-(6),8-(6),8-(6)]
     4  3.36209792319  3.36209792319  3.36209792319    58[8-(6),8-(6),8-(6),8-(6)]
     5  3.57998631524  3.57998631524  3.57998631524    1[6-(6,6)]
     6-0.064804291656-0.064804291656-0.064804291656    1[6-(6,6)]
     7  1.92725150599  1.92725150599  1.92725150599    1[6-(6,6)]
     8 -2.09329879106 -2.09329879106 -2.09329879106    1[6-(6,6)]
     9 -2.88807540012 -2.88807540012 -2.88807540012    1[8-(6)]
    10 0.886438438161 0.886438438161 0.886438438161    1[8-(6)]
    11 -2.04019789963 -2.04019789963 -2.04019789963    1[6-(1,6,7)]
    12 -1.11078953627 -1.11078953627 -1.11078953627    1[6-(1,6,7)]
    13 0.680374797913 0.680374797913 0.680374797913    1[8-(6)]
    14 -0.63311115821 -0.63311115821 -0.63311115821    1[7-(1,6)]
    15   -1.410449896   -1.410449896   -1.410449896    1[7-(1,6)]
    16 0.202647734755 0.202647734755 0.202647734755    1[6-(6,6)]
    17  3.84743834166  3.84743834166  3.84743834166    1[6-(6,6)]
    18  1.85538254401  1.85538254401  1.85538254401    1[6-(6,6)]
    19  5.87593284106  5.87593284106  5.87593284106    1[6-(6,6)]
    20  6.67070945012  6.67070945012  6.67070945012    1[8-(6)]
    21  2.89619561184  2.89619561184  2.89619561184    1[8-(6)]
    22  5.82283194963  5.82283194963  5.82283194963    1[6-(1,6,7)]
    23  4.89342358627  4.89342358627  4.89342358627    1[6-(1,6,7)]
    24  3.10225925209  3.10225925209  3.10225925209    1[8-(6)]
    25  4.41574520821  4.41574520821  4.41574520821    1[7-(1,6)]
    26    5.193083946    5.193083946    5.193083946    1[7-(1,6)]
    27  5.31934661344  5.31934661344  5.31934661344    6[6-(1,6),6-(8,8),7-(6,58)]
    28  4.00972454026  4.00972454026  4.00972454026    6[1-(0),6-(6,6),6-(6,7)]
    29  3.36625031361  3.36625031361  3.36625031361    6[6-(1,6),6-(1,6),6-(8,8)]
    30 0.362275237923 0.362275237923 0.362275237923    6[1-(0),6-(6,6),6-(6,7)]
    31  1.69077082486  1.69077082486  1.69077082486    6[6-(1,6),6-(8,8),7-(6,58)]
    32  6.09183330532  6.09183330532  6.09183330532    6[6-(6,7),8-(0),8-(58)]
    33    1.962662941    1.962662941    1.962662941    6[6-(6,6),8-(1),8-(58)]
    34  2.58731284964  2.58731284964  2.58731284964    6[6-(6,7),8-(58),8-(58)]
    35 0.107277379376 0.107277379376 0.107277379376    6[6-(1,6),6-(8,8),7-(6,58)]
    36  1.42910250656  1.42910250656  1.42910250656    6[1-(0),6-(6,6),6-(6,7)]
    37 -1.69080251976 -1.69080251976 -1.69080251976    6[6-(1,6),6-(1,6),6-(8,8)]
    38  -2.4558224535  -2.4558224535  -2.4558224535    6[1-(0),6-(6,6),6-(6,7)]
    39 -3.78339189778 -3.78339189778 -3.78339189778    6[6-(1,6),6-(8,8),7-(6,58)]
    40-0.590764767327-0.590764767327-0.590764767327    6[6-(6,7),8-(58),8-(58)]
    41-0.273086622965-0.273086622965-0.273086622965    6[6-(6,6),8-(0),8-(1)]
    42 -4.73630875586 -4.73630875586 -4.73630875586    6[6-(6,7),8-(0),8-(58)]
    43 0.542994269059 0.542994269059 0.542994269059    6[6-(8,8),8-(58),8-(58)]
    44 -5.24800281575 -5.24800281575 -5.24800281575    6[6-(8,8),8-(58),8-(58)]
    45-0.058205799241-0.058205799241-0.058205799241    6[6-(1,1,7),8-(1),8-(58)]
    46 -1.22071002259 -1.22071002259 -1.22071002259    6[1-(0),1-(0),6-(8,8),7-(1,1)]
    47 -1.53671256344 -1.53671256344 -1.53671256344    6[6-(1,6),6-(8,8),7-(6,58)]
    48-0.227090490261-0.227090490261-0.227090490261    6[1-(0),6-(6,6),6-(6,7)]
    49 0.416383736386 0.416383736386 0.416383736386    6[6-(1,6),6-(1,6),6-(8,8)]
    50  3.42035881208  3.42035881208  3.42035881208    6[1-(0),6-(6,6),6-(6,7)]
    51  2.09186322514  2.09186322514  2.09186322514    6[6-(1,6),6-(8,8),7-(6,58)]
    52 -2.30919925532 -2.30919925532 -2.30919925532    6[6-(6,7),8-(0),8-(58)]
    53    1.819971109    1.819971109    1.819971109    6[6-(6,6),8-(1),8-(58)]
    54  1.19532120036  1.19532120036  1.19532120036    6[6-(6,7),8-(58),8-(58)]
    55  3.67535667062  3.67535667062  3.67535667062    6[6-(1,6),6-(8,8),7-(6,58)]
    56  2.35353154344  2.35353154344  2.35353154344    6[1-(0),6-(6,6),6-(6,7)]
    57  5.47343656976  5.47343656976  5.47343656976    6[6-(1,6),6-(1,6),6-(8,8)]
    58   6.2384565035   6.2384565035   6.2384565035    6[1-(0),6-(6,6),6-(6,7)]
    59  7.56602594778  7.56602594778  7.56602594778    6[6-(1,6),6-(8,8),7-(6,58)]
    60  4.37339881733  4.37339881733  4.37339881733    6[6-(6,7),8-(58),8-(58)]
    61  4.05572067296  4.05572067296  4.05572067296    6[6-(6,6),8-(0),8-(1)]
    62  8.51894280586  8.51894280586  8.51894280586    6[6-(6,7),8-(0),8-(58)]
    63  3.23963978094  3.23963978094  3.23963978094    6[6-(8,8),8-(58),8-(58)]
    64  9.03063686575  9.03063686575  9.03063686575    6[6-(8,8),8-(58),8-(58)]
    65  3.84083984924  3.84083984924  3.84083984924    6[6-(1,1,7),8-(1)]
    66  5.00334407259  5.00334407259  5.00334407259    6[1-(0),1-(0),6-(8),7-(1,1)]
    67  5.99162772346  5.99162772346  5.99162772346    7[6-(6,6),6-(6,6),58-(7,8,8,8,8,8,8,8,8)]
    68  -4.3280740728  -4.3280740728  -4.3280740728    7[6-(6,6),6-(6,6),58-(7,8,8,8,8,8,8,8,8)]
    69 -1.31391711556 -1.31391711556 -1.31391711556    7[1-(0),1-(0),6-(1,1,6)]
    70 -2.20899367346 -2.20899367346 -2.20899367346    7[6-(6,6),6-(6,6),58-(7,8,8,8,8,8,8,8,8)]
    71   8.1107081228   8.1107081228   8.1107081228    7[6-(6,6),6-(6,6),58-(7,8,8,8,8,8,8,8,8)]
    72  5.09655116556  5.09655116556  5.09655116556    7[1-(0),1-(0),6-(1,1,6)]
    73   7.2519953624   7.2519953624   7.2519953624    8[6-(6,8),58-(7,7,8,8,8,8,8,8,8)]
    74  5.54001502113  5.54001502113  5.54001502113    8[6-(6,8)]
    75 -2.12171196909 -2.12171196909 -2.12171196909    8[1-(0),6-(6,8)]
    76  1.37073986616  1.37073986616  1.37073986616    8[6-(6,8),58-(8,8)]
    77  2.09172462081  2.09172462081  2.09172462081    8[6-(6,8),58-(8,8,8)]
    78  3.80820337131  3.80820337131  3.80820337131    8[6-(6,8),58-(7,7,8,8,8,8,8,8,8)]
    79  -1.7753521617  -1.7753521617  -1.7753521617    8[6-(6,8),58-(7,7,8,8,8,8,8,8,8)]
    800.03315614218310.03315614218310.0331561421831    8[6-(6,8),58-(8,8)]
    81 0.114123811109 0.114123811109 0.114123811109    8[1-(0),6-(6,8)]
    82  4.06626102959  4.06626102959  4.06626102959    8[6-(6,8)]
    83 -4.28443418963 -4.28443418963 -4.28443418963    8[6-(6,8)]
    84 -5.92823306958 -5.92823306958 -5.92823306958    8[6-(6,8),58-(7,7,8,8,8,8,8,8,8)]
    85 -2.98114339777 -2.98114339777 -2.98114339777    8[6-(6,8),58-(7,7,8,8,8,8,8,8,8)]
    86 0.536330133424 0.536330133424 0.536330133424    8[6-(6,8),58-(7,7,8,8,8,8,8,8,8)]
    87  -5.1793460755  -5.1793460755  -5.1793460755    8[6-(6,8),58-(7,7,8,8,8,8,8,8,8)]
    88 -4.42492058317 -4.42492058317 -4.42492058317    8[6-(6,8),58-(7,7,8,8,8,8,8,8,8)]
    89 0.037189624805 0.037189624805 0.037189624805    8[1-(0),6-(6,8)]
    90 0.688033630942 0.688033630942 0.688033630942    8[6-(6,8),58-(8,8,8)]
    91  -3.4693613124  -3.4693613124  -3.4693613124    8[6-(6,8),58-(7,7,8,8,8,8,8,8,8)]
    92 -1.75738097113 -1.75738097113 -1.75738097113    8[6-(6,8)]
    93  5.90434601909  5.90434601909  5.90434601909    8[1-(0),6-(6,8)]
    94  2.41189418384  2.41189418384  2.41189418384    8[6-(6,8),58-(8,8,8)]
    95  1.69090942919  1.69090942919  1.69090942919    8[6-(6,8),58-(8,8)]
    96-0.0255693213097-0.0255693213097-0.0255693213097    8[6-(6,8),58-(7,7,8,8,8,8,8,8,8)]
    97   5.5579862117   5.5579862117   5.5579862117    8[6-(6,8),58-(7,7,8,8,8,8,8,8,8)]
    98  3.74947790782  3.74947790782  3.74947790782    8[6-(6,8),58-(8,8,8)]
    99  3.66851023889  3.66851023889  3.66851023889    8[1-(0),6-(6,8)]
   100-0.283626979594-0.283626979594-0.283626979594    8[6-(6,8)]
   101  8.06706823963  8.06706823963  8.06706823963    8[6-(6,8)]
   102  9.71086711958  9.71086711958  9.71086711958    8[6-(6,8),58-(7,7,8,8,8,8,8,8,8)]
   103  6.76377744777  6.76377744777  6.76377744777    8[6-(6,8),58-(7,7,8,8,8,8,8,8,8)]
   104  3.24630391658  3.24630391658  3.24630391658    8[6-(6,8),58-(7,7,8,8,8,8,8,8,8)]
   105   8.9619801255   8.9619801255   8.9619801255    8[6-(6,8),58-(7,7,8,8,8,8,8,8,8)]
   106  8.20755463317  8.20755463317  8.20755463317    8[6-(6,8),58-(7,7,8,8,8,8,8,8,8)]
   107   3.7454444252   3.7454444252   3.7454444252    8[1-(0),6-(6)]
