# Supplementary material for: A collection of forcefield precursors for metal–organic frameworks
Source: RSC Adv. 2019 Nov 13;9(63):36492–507. doi: 10.1039/c9ra07327b (PMC9075174; doi:10.1039/c9ra07327b)
Supplement: RA-009-C9RA07327B-s3320 [file RA-009-C9RA07327B-s3320.xlsx]

## Sheet: CSD
	List of the structures from CSD				List of the rejected structures within the list on the left
					and reason(s) for rejection
	ACENIF				ALOLOD	missing H
	ACODED				ARUYES	unbonded ion
	ADABAK				CAYBAH01	unbonded ion
	AFUJUI				CEZMUR	missing H, unbonded ion
	ALICEE				EBUQEX	unbonded ion
	ALICII				FERCAH	unbonded ion
	ALOLOD				GOFDAH	unbonded ion
	AMAFUQ				HITXUE	missing H
	ARUYES				IPIDAN	unbonded ion
	AVEROJ				KIYMIQ	unbonded ion
	BEDHOJ				LAJKUE	missing H
	BENXOJ				LAJLAL	missing H
	BERGAI01				LAJLEP	missing H
	BIYTEJ				LAJLIT	missing H
	BONMAT				LELMEW	missing H
	BOWSIQ				MUCLOM	unbonded ion
	BUSMUY				NEVGIE	unbonded ion
	BUSNAF				NEVPUA	unbonded ion
	BUVWOF02				NEVQAH	unbonded ion
	BUVWOF03				NEXXIZ	missing H
	BUVXOG01				NIBBOR	unbonded ion
	BUVYIB01				NICJOA	unremoved water solvant
	CAYBAH				OHUKIM	unbonded ion
	CAYBAH01				QUQGAL	unbonded ion
	CAYDOX				RAXCAW	missing H
	CAYDOX01				REGYOT	unbonded ion
	CAYDOX02				RIDKO	isolated C
	CAYDOX03				SAKNOJ	missing H
	CAYDOX04				SAPJEA	missing H
	CAYDOX05				SAPJIE	missing H
	CAYDOX06				SOWYIM	unbonded ion
	CAYGIU				TULLIW	unbonded ion
	CELZOK				TUSGUJ	missing H
	CELZUQ				VETSUK	unbonded ion
	CEZMUR				WAJHOG	missing H
	CUGVUW				WAJHUM	unbonded ion
	DALCEZ				WAJJAU	unbonded ion
	DAWMUL				WAJJEY	unbonded ion
	DEJROB				WAJJEY01	unbonded ion
	DIDBID				WAJJOI	unbonded ion
	DIDBOJ				WAJJOI01	unbonded ion
	DONNAW01				WEMFUR	unbonded ion
	DORDUK				WEMGAY	unbonded ion
	DOTSOV				XENZUN	unbonded ion
	DOTSOV01				XIGWUF	unbonded ion
	DOTSOV02				XIJNUA	missing H
	DOTSOV03				XIRWEB	missing H
	DOTSOV04				ZARMAI	missing H
	DOTSOV05				ZEKROY	unbonded ion
	DOTSOV06
	DOTSOV07
	DOTSOV08
	DOTSOV09
	DOTSOV10
	DOTSOV11
	DOTSOV12
	DOTSOV13
	DOTSOV14
	DOTSOV15
	DOTSOV16
	DOTSOV17
	DOTSOV18
	DOTSOV19
	DOTSOV20
	DOTSOV21
	DOTSOV22
	DOTSOV23
	DOTSOV24
	DOTSOV25
	DOTSOV26
	DOTSOV27
	DOTSOV28
	DOTSOV29
	DOTSOV30
	DOTSOV31
	DOTSOV32
	DOTSOV33
	DOTSOV34
	DOTSOV35
	DOTSOV36
	DOTSOV37
	DOTSOV38
	DOTSOV39
	DOTSOV40
	DOTSOV41
	DOTSOV42
	EBAMOL
	EBEMOO
	EBUQEX
	ECAHIB
	EHUFAP
	EJOGOZ
	EMIHAK
	EMIHIS
	EMIVAY
	EXOTUH
	EYOPOY
	EYOPUE
	EYOQAL
	EYOQEP
	EZILUV
	EZIMAC
	FANWIC
	FANWOI
	FAPYEA
	FAYPUS
	FAYRAA
	FEBQIO
	FECWOB
	FEHCOM
	FERCAH
	FEVFUJ
	FIFMUE
	GALBUS
	GALHUY
	GEDSIT
	GIQHAQ
	GITTIN
	GITVIP01
	GIVDUL
	GIWMOP
	GIWNUV
	GOFDAH
	GUPBEZ
	GUPBEZ01
	GUPCOK
	GUPCUQ01
	GUPDIF
	GUPFAZ
	GUSLUC
	GUSPUG
	GUXPUL
	GUXQAS
	HAJKIO
	HAJKOU
	HASSUR
	HEBZAR
	HEBZEV
	HECQUB
	HIFVUO
	HIHJUF
	HITXUE
	HOHMIB
	HUTZAX01
	IDIWOH
	IDIWOH01
	IMIDZB02
	IMIDZB04
	IMIDZB06
	IMIDZB08
	IMIXEI
	IPIDAN
	ISOJOQ
	JENKIX
	KARLAS
	KEYFIF
	KEYFIF01
	KIPKIF
	KIYMIQ
	KOJCUI
	KUXTUT
	LAJKUE
	LAJLAL
	LAJLEP
	LAJLIT
	LARVIL
	LASPOM
	LAZSIQ
	LELCUB
	LELMEW
	LETFEW
	LUMDIG
	LUXDEO
	MAFDII
	MIBQAR
	MIBQAR01
	MIBQAR02
	MIBQAR03
	MIBQAR04
	MIBQAR05
	MIBQAR06
	MIBQAR07
	MIBQAR08
	MIBQAR10
	MIBQAR11
	MIBQAR12
	MIBQAR13
	MIBQAR14
	MIBQAR15
	MIBQAR16
	MIBQAR18
	MIBQAR19
	MIHHIU
	MIYGOR
	MIYGUX
	MOXJOZ
	MUCLOM
	MUTZUX
	NAZBAT
	NEFTOJ
	NEVGIE
	NEVPUA
	NEVQAH
	NEXXIZ
	NEYYOG
	NIBBOR
	NICJOA
	OCIZIL
	OFEHEO
	OFERUN
	OFERUN04
	OFIWIK01
	OFUSAL
	OHUKIM
	OMORUE
	OSIWOD01
	OTARIL
	OTARUX
	OTARUX01
	OTARUX02
	OWITAQ
	OWITEU
	OWITIY
	OWITOE
	OWITUK
	OWIVAS
	OWIVEW
	OYODAI
	OYODEM
	PAQFIY
	PAVLUU
	PEGBEK
	PEHBIO
	PEJNOJ
	PELGIY
	PEQHOK
	PEQHUQ
	PEVQEO
	PURQOJ
	PURQUP
	QABVEW
	QEDZEG
	QIFLOI
	QOCBEQ
	QUQGAL
	RAXCAW
	RAYKEJ
	RAYKIN
	RAYKUZ
	RAYLAG
	RAYLEK
	RAYLIO
	RAYLOU
	RAYLUA
	RAYMAH
	REGXOS
	REGYOT
	REPCIZ
	REYNUG
	RIDKOE
	ROGMEG
	RUHCED
	SAHYIK
	SAHYOQ
	SAHYOQ02
	SAHYOQ03
	SAHYOQ04
	SAHYOQ05
	SAKNOJ
	SAPJEA
	SAPJIE
	SARBOE
	SARBUK
	SARCAR
	SEGBIR
	SEGBOX
	SEMFOH
	SEMNEF
	SEMNIJ
	SOWYIM
	SUGWEX03
	SUTBIT
	TEPGUS
	TEQTAM
	TEWFUY01
	TIGDOD
	TUDHUW
	TUDJAE
	TUDJEI
	TUDJIM
	TUDJOS
	TUDJUY
	TUDKAF
	TUDKEJ
	TUDMAH
	TUDMEL
	TULLIW
	TUSGUJ
	UFANEV
	UMUXAC
	UNIGEE
	UWAGAB03
	UXEHIP
	UYAQAN
	UYAQER
	VAGMIB
	VAGMIB01
	VAGMOH
	VEHKEA
	VETSUK
	VEVJUD
	VIZRIH
	VURMOL
	WAJHOG
	WAJHUM
	WAJJAU
	WAJJEY
	WAJJEY01
	WAJJOI
	WAJJOI01
	WALCIX
	WEMFUR
	WEMGAY
	WEMXIX
	XAGCEO
	XAGCEO01
	XALROT
	XENZUN
	XIGWUF
	XIJNUA
	XIRWEB
	XUNJEW
	YARFII
	YEYVII
	YIKJOT
	YIWLOF
	YOZBUL01
	YUBFUX
	YUKBIP
	YUVSUE
	ZARMAI
	ZEKROY
	ZESTIC
	ZESTIC01
	ZIGFEC

## Sheet: uncalculated
	List of uncalculated MOFs			List of the rejected structures within the list on the left
				and reason(s) for rejection
	ABEXIQ_clean			NERVIP_clean	unbonded ion
	ABIYIV_clean			YENLUA_ion_b	unbonded ion
	ACIBIY_clean			XEKCOH_clean	unbonded ion
	ADARAA_clean			DAPBIH_neutral	unbonded ion
	ADASAB_charged			VEXYON_charged	unbonded ion
	ADASUV_clean			ECUFAL_charged	unbonded ion
	ADATEG_clean5b			GOJRED_clean5b	unbonded ion
	ADUROI_clean			VEFMAW_charged	unbonded ion
	ALOLES_ion_b			NARHEV_charged	unbonded ion
	ALUJIB_clean			NAGBUU_clean	unbonded ion
	ALUKIC_clean			YAYLIV_clean	unbonded ion
	ALULEZ_clean			XALMOO_clean	unbonded ion
	ALULID_clean			ECUDOX_clean	unbonded ion
	ALURAB_clean			VETTIZ_charged	unbonded ion
	ALUREF_clean			PUZLOM_clean	unbonded ion
	ANEPIT_clean			ALUJIB_clean	unbonded ion
	AVEMAQ_clean			NIGNUO_clean	unbonded ion
	AWAHAI_clean			HUCBAJ_charged	unbonded ion
	AWAHEM_clean			POBYAH_charged	unbonded ion
	AWAWUR_clean			ALOLES_ion_b	unbonded ion
	AWEGEP_clean			WEBKIX_charged	unbonded ion
	AWOFOI_clean			HUYJOA_clean	unbonded ion
	AXINAX01_clean			NERVEL_clean	unbonded ion
	AXINIF_clean			SAHNIZ_charged	unbonded ion
	AXUHEH_clean			VEHNED_clean	unbonded ion
	BAKJEE_clean			AXUHEH_clean	unbonded ion
	BAWRUO_clean			PASNAA01_clean	unbonded ion
	BAXREY_clean			UVINAP_clean	unbonded ion
	BEPRIZ_clean			JOVDON_clean	unbonded ion
	BOLPAU_clean			ILITUT_clean5b	unbonded ion
	BUCSIC_charged			QUTTII_clean	unbonded ion
	BUFPAU01_charged			GESBOW_charged	unbonded ion
	BUFPAU_charged			FAFDEX_clean	unbonded ion
	BURJOO_clean			HAJLOU_clean	unbonded ion
	BUWGAC_clean			QEPZUH_charged	unbonded ion
	CANROA_clean			ADASAB_charged	unbonded ion
	CANYIB_clean			QIBTEA_charged	unbonded ion
	CAXXAC_charged			XAGCIS02_clean	unbonded ion
	CAXZOS_clean			XOVQEF_clean	unbonded ion
	CIGXIA_clean5b			SIPVOD_clean	unbonded ion
	CIJBEE_clean			PUWYAI_clean	unbonded ion
	COBWEV_clean			VOCKUT_clean	unbonded ion
	COPXOV_clean			NERVOV_clean	unbonded ion
	COYTIU_clean			GIQXEK_clean	unbonded ion
	COZMUA_clean			GESBUC_charged	unbonded ion
	DAJHOM_clean5b			VEDFIV_clean	unbonded ion
	DAPBIH_neutral			DUVNIS01_charged	unbonded ion
	DAPXID_ion_b			MARPOL_clean	unbonded ion
	DAWWEF_clean			AWEGEP_clean	unbonded ion
	DIBQIQ_clean			QASSUZ_clean	unbonded ion
	DIBQOW_clean			XAGCIS_clean	unbonded ion
	DIDBAV_clean			GEDDAW_clean	unbonded ion
	DIDBEZ_clean			VETSOE_charged	unbonded ion
	DIMQOH_clean			MANLIX_charged	unbonded ion
	DIPMAS_clean			XOVXAI_clean	unbonded ion
	DIZQOT_clean			COZMUA_clean	unbonded ion
	DOQHAT_clean			DAPXID_ion_b	unbonded ion
	DUVNIS01_charged			GAYTEH_ion_b	unbonded ion
	DUVNIS_charged			GAZLAW_clean	unbonded ion
	DUYRAR_clean			KISPOS_ion_b	unbonded ion
	DUYREV_clean			XAGCIS01_clean	unbonded ion
	DUYRIZ_clean			ICAQIO_clean	unbonded ion
	DUYROF_clean			DIZQOT_clean	unbonded ion
	EBUFUE_clean
	ECUDOX_clean
	ECUFAL_charged
	EDAGAT_clean
	EFOTEZ_clean
	EJEGOQ_clean
	EJEHAD_clean
	EMUYAM_clean
	EWEWUZ_charged
	EYULOA_clean
	FACMIH01_charged
	FACMIH_charged
	FAFDEX_clean
	FALBAX_clean5b
	FAPYEA04_clean
	FATKUI_clean
	FAZFET_clean
	FEWWOV_clean
	FEWWUB_clean
	FIFMIS01_clean
	FIFMIS_clean
	FIFMOY_clean
	FIHLOZ_clean
	FILYEG_clean
	FIQYOU_clean
	FIQYUA_clean
	FISPIH_clean
	GAJYUN_clean
	GAJZAU_clean
	GAMTEU_clean
	GAYPED_clean
	GAYTEH_ion_b
	GAZLAW_clean
	GEDDAW_clean
	GEFFUT_clean
	GESBOW_charged
	GESBUC_charged
	GEZFIC_charged
	GEZRAG_clean
	GIQXEK_clean
	GIRFUJ_clean
	GIZVER_clean
	GOJDOZ_clean
	GOJRED_clean5b
	GULWEQ_clean
	HABZEQ_clean
	HAJLOU_clean
	HAMREU_clean
	HAPVAX_clean
	HEBGUS_clean
	HEBJAB_clean
	HEDBEZ_clean
	HEDBOJ_clean
	HIHGIQ_clean
	HOGLEV_clean
	HUCBAJ_charged
	HUHJAW_clean
	HURGEH_clean
	HURGOR_clean
	HURQUG_clean
	HUYJOA_clean
	HUYKUH_clean
	ICAMEG_clean
	ICAQIO_clean
	ICAREL_clean
	ICODIP01_clean
	ICODIP_clean
	IFAREN_charged
	IFEPUG_clean
	IFEQAN_clean
	ILITUT_clean5b
	ILUFOL_clean
	ILUFUR_clean
	ILUJEF_clean
	INAMUG_clean
	IXUWII_clean
	IXUWOO_clean
	IYICUP_clean
	JEJWIF_clean
	JOVDON_clean
	KAVREG_clean
	KIFXOO_clean
	KINLAW_clean
	KIPJIE_clean
	KISPOS_ion_b
	KUCXIP_clean
	LAFQOA_clean
	LAFQUG_clean
	LAFRAN_clean5b
	LAFRER_clean5b
	LAFRIV_clean5b
	LAFROB_clean5b
	LASDEQ_clean
	LASMAV_neutral
	LASWEJ_clean
	LAXJAX_clean
	LAZPOT_clean
	LECHUX_clean
	LELDUD_clean
	LETQAE01_ion_b
	LETRAF_clean
	LIWXIZ_clean
	LOQSUG_clean
	LUKRIS_clean
	LUNBAX_clean
	LUNBEB_clean
	MALYIJ_charged
	MALYOP_clean
	MANLIX_charged
	MARPOL_clean
	MEFZUU_clean5b
	MEGBAD_clean
	MEJZIM_clean
	MIBMER_clean
	MIFROK_clean
	MIFSAX_clean
	MIGVON_clean
	MIVWEU_clean5b
	MOLRIP_clean
	MOXDIN01_clean
	MOXDOT01_clean
	MUSCIN_clean
	NAGBUU_clean
	NARHEV_charged
	NEDWIE_clean
	NEKBEL_clean
	NERVEL_clean
	NERVEN_clean
	NERVIP01_clean
	NERVIP_clean
	NERVOV_clean
	NIFYOS_charged
	NIFYUY_charged
	NIFZEJ_charged
	NIFZOT_charged
	NIGNUO_clean
	NIHBEM_clean
	OBUBOC_clean5b
	OCIVIH_clean
	OCUNAC_clean5b
	ODODUI_clean
	OGIKAR_clean
	OPURIB01_clean
	OVIWIA_clean
	PASNAA01_clean
	PEJRED_clean
	PEJRIH_clean
	PEJRON_clean
	PELGOE_clean
	POBYAH_charged
	POQXAV_charged
	PUWYAI_clean
	PUZLOM_clean
	PUZLUS_clean
	PUZMAZ_clean5b
	QAMVEH01_clean
	QAMVEH_clean
	QASSUZ_clean
	QEGNOH_clean
	QEPZUH_charged
	QIBTEA_charged
	QIGBIR_clean
	QOHTOX_clean
	QOWLEU_clean_h
	QUPHIT_clean
	QUTTII_clean
	RARYOZ_clean
	RAVVOA02_clean
	REJLIC_clean
	REZVAU_clean
	RIDCEN_charged
	RIFSOQ_clean
	ROSCEH_clean
	SAHNIZ_charged
	SAKDEP_clean
	SAPBIW_charged
	SIPVOD_clean
	SOJGOO_clean
	TAKYEL_clean
	TANBAN_charged
	TETWOG_clean
	TEYLIU_clean
	TUMGOX_clean
	UBOGAV_clean
	UDEMEW_clean5b
	UDIHIZ_charged
	UKUMAO01_clean
	UVINAP_clean
	UZIJUJ_clean
	VARJEF_clean
	VEDFAN_clean
	VEDFER_clean
	VEDFIV_clean
	VEDFOB_clean
	VEDGAO_clean
	VEDGES_clean
	VEDGIW_clean
	VEFMAW_charged
	VEGXOW_clean
	VEHNED_clean
	VEMTAJ01_clean
	VETSOE_charged
	VETTIZ_charged
	VEWLAM_clean
	VEXVAW_clean
	VEXYON_charged
	VEYVEC_clean
	VOCKUT_clean
	VURYIR_clean
	WASVES_clean
	WAZQUL_clean
	WEBKIX_charged
	WIYZOU_clean
	WOWHIZ_charged
	WUQRAC_clean_h
	XAGCIS01_clean
	XAGCIS02_clean
	XAGCIS_clean
	XAKVIP_clean
	XALDEU_clean
	XALDOE_clean
	XALMII_clean
	XALMOO_clean
	XAMDUM03_clean
	XAZGEK_clean
	XEKCOH_clean
	XEKDUO_clean
	XESKEN_clean_h
	XESKIR_clean_h
	XESKOX_clean
	XESKUD_clean
	XESLAK_clean
	XOFTIW_clean
	XOLYUS_clean
	XOVQEF_clean
	XOVXAI_clean
	XUTQEI_clean
	YANBAR01_clean
	YANBAR02_clean
	YAPLUY_clean
	YAPMAF_clean
	YAYLIV_clean
	YEHGID_clean
	YEMLUY_charged
	YEMMAF_clean
	YENLUA_ion_b
	YEVQUM_clean5b
	YEYVOO_clean5b
	YICTUZ_clean
	YURKEC_clean
	YUSWEP_clean5b
	ZARPUF_clean
	ZAVPIX_clean
	ZEFVIR_clean
	ZILBIH_clean
	ZIMJOW_clean

## Sheet: calculated
	List of calculated MOFs			List of the rejected structures within the list on the left
	ABAVIJ_clean			ABEMIF_clean
	ABAVOP_clean			ABIXOZ_clean
	ABEMIF_clean			ACECIV_ion_b
	ABEXEM_clean			ACMPCD_clean
	ABEXOW_clean			ACUJOZ_clean5b
	ABEXUC_clean			ACUTOI_clean
	ABEYAJ_clean			ADABAK01_clean
	ABEYEN_clean			ADOBAX_charged
	ABEYIR_clean			ADOBEB_charged
	ABIXOZ_clean			ADOBOL_charged
	ABUWOJ_clean			ADOBUR_charged
	ACAJOF_clean			ADOCAY_charged
	ACAKUM_clean			ADOCIG_charged
	ACALIB_clean			AFEJOK_ion_b
	ACECIV_ion_b			AFIXAO_clean
	ACIBOE_clean			AFIXES_clean
	ACMPCD_clean			AFOYOK_clean
	ACODON_clean			AGAXOV_clean
	ACOGAB_clean			AHINIP_clean
	ACOGEF_clean			AKUHOD03_clean
	ACOLEL_clean			ALALUU_clean
	ACOLIP_clean			ALANAD_clean
	ACOLOV_clean			ALIXAU_clean_h
	ACOLUB_clean			ALOLET_charged
	ACUBAB_clean			ALOLIX_charged
	ACUFEK_clean			AMAFOK_clean
	ACUJOZ_clean5b			AMAGAX_clean
	ACUTOI_clean			AMALND_clean
	ADABAK01_clean			AMEJIM_charged
	ADABIS_clean			AMEJOS_charged
	ADABUE_clean			AMIKOX_clean
	ADASEF_clean			AMOZAE_clean
	ADASIJ_clean			AMUCOB_clean
	ADASOP_clean			AMUWIP_charged
	ADATAC_clean			AMUXAI_clean
	ADATIK_clean			ANENEN_clean
	ADAXEK_clean			APEBED_clean
	ADEGIA_clean			AQALIO_clean
	ADIQEL_clean			AQALOU_clean
	ADOBAX_charged			AQETIA_clean
	ADOBEB_charged			AQMAND_clean
	ADOBOL_charged			AQMAND01_clean
	ADOBUR_charged			AQODOA_clean
	ADOCAY_charged			ASADAA_clean
	ADOCIG_charged			ATIBIO_clean
	ADODAA_charged			ATIJUJ_clean5b
	ADODII_clean			ATOTIM_clean
	ADODOO_clean			AVELUJ_clean
	ADODUU_clean			AVEMOE_clean
	ADUWIH_clean			AVOSIO_charged
	AFEDIA_clean			AVUDAX_clean
	AFEJOK_ion_b			AVUPIR_clean_h
	AFIPAH_clean			AWAGEL_clean
	AFITEP_clean			AWEDUC_charged
	AFITIT_clean			AYUWUM_clean
	AFITUF_clean			AZILEA_clean
	AFIXAO_clean			BACMOH_clean
	AFIXES_clean			BAEDTA01_clean
	AFOQUI_clean			BAKGAX_clean
	AFOTOF_clean			BALMUW_clean
	AFOTUL_clean			BALMUW01_clean
	AFOVAT_clean			BARZOL_charged
	AFOVEX_clean			BASSOF_clean
	AFOVIB_clean			BASSUL_clean
	AFOVOH_clean			BASTAS_clean
	AFOYOK_clean			BASTEW_clean
	AFUKAP_clean			BASTIA_clean
	AFUKET_clean			BASTUM_clean
	AFUPEX_clean			BAZDAJ_charged
	AGARUW_clean			BAZJET_clean
	AGAXOV_clean			BEGBOG_clean
	AGESIP_clean			BEKYUM_clean
	AGUVOO_charged			BEKZEX_clean
	AGUWUV_clean			BEKZEX01_clean
	AHINIP_clean			BELJIL_clean
	AHOKIR01_clean			BELTOD_clean
	AHUTIH_clean			BELVEV_charged
	AHUTIH01_clean			BEPLUF_clean
	AJAYIT_clean			BEPMAM_clean
	AJOVEB_clean			BEPYIG_clean
	AKAYIV_clean			BETDAH_clean
	AKUHOD_clean			BETDEL_clean
	AKUHOD01_clean			BETZOR_clean
	AKUHOD03_clean			BEVQID_clean
	ALALUU_clean			BEVQUP_clean
	ALALUU01_clean			BEVRAW_clean
	ALAMUW_clean			BEXTUV_clean
	ALANAD_clean			BEZSIK_clean
	ALIXAU_clean_h			BICDAU_clean
	ALIXOJ_clean			BIMDOR_charged
	ALIXUP_clean			BIWSEG_ion_b
	ALOLET_charged			BIWSIK_ion_b
	ALOLIX_charged			BONMEX_clean
	ALUJEX_clean			BORBEQ_clean
	ALUJOH_clean			BOXFAW_charged
	ALUJUN_clean			BOXFOK_clean
	ALUKAU_clean			BUCYAA_clean
	ALUKOI_clean			BUDDIO_clean
	ALUKUO_clean			BUFNEW_charged
	ALULAV_clean			BUFNOG_charged
	ALURIJ_clean			BUGSIG_clean
	AMAFOK_clean			BUGSOM_clean
	AMAGAX_clean			BUSQEM_clean
	AMALND_clean			BUVXOG_clean
	AMEJIM_charged			BUWGEG_clean
	AMEJOS_charged			CADPII_clean
	AMIKOX_clean			CADQOP_clean
	AMILOY_clean			CAJWAN_charged
	AMILUE_clean			CAJWER_charged
	AMIMAL_clean			CAJWIV_ion_b
	AMIMEP_clean			CANRUG_clean
	AMIWID_clean			CARGEI_clean
	AMIWOJ_clean			CATART03_clean
	AMIWUP_clean			CAVMOD_clean
	AMIXAW_clean			CAVSOJ_clean
	AMIXEA_clean			CAVSUP_clean
	AMODUC_clean			CAVTAW_clean
	AMOFAK_clean			CAWDOU_charged
	AMOYOR_clean			CAWDOU01_charged
	AMOZAE_clean			CAWGAJ_clean
	AMUCOB_clean			CAWZUX_clean
	AMUWIP_charged			CAXSUR_clean5b
	AMUWUB_clean			CAXVUU_clean
	AMUXAI_clean			CAXXEG_clean
	ANENEN_clean			CAYCAI_clean
	ANENIR_clean			CAYKEU_clean
	ANOMUM_clean			CAYQUQ_clean
	ANONAT_manual			CAZGIT_clean
	ANUGEW_clean			CAZNIC_charged
	ANUGIA_clean			CAZNOI_charged
	ANUGOG_clean			CDLGLU02_clean
	ANUGUM_clean			CEBDOD_clean
	APEBED_clean			CEGWER_clean
	AQALIO_clean			CELZEA_clean
	AQALOU_clean			CELZIE_clean
	AQETIA_clean			CENKAJ_clean
	AQETUM_clean			CETFOX_clean
	AQMAND_clean			CETHEQ_clean
	AQMAND01_clean			CETJAN_clean_h
	AQODOA_clean			CEXSEE_charged
	AQUCOF_clean			CEZNAY_clean
	AQUDAS_clean			CIDKUX_clean
	ARIBOS_clean			CIGDUT_clean
	AROFAP_clean			CIGFAB_clean
	AROFET_clean			CIJVOH_clean
	ASACON_clean			CIJVOH01_clean
	ASADAA_clean			CISMAT01_clean
	ASALIP_clean			COCMAJ_clean
	ATAFIK_clean			COGWEB_clean
	ATIBAG_clean			COJGEO_clean
	ATIBIO_clean			COJHIT_clean
	ATIBOU_clean			COMGUH_clean
	ATIBOU01_clean			COWXOC_clean
	ATIBUA_clean			COXQUB_clean
	ATICAH_clean			COYCEZ_clean
	ATICEL_clean			CUCKIV_charged
	ATIJUJ_clean5b			CUCSAU_clean
	ATOTIM_clean			CUKXOW_clean
	ATOWIQ_clean			CUKYAJ_clean
	ATOWOW_clean			CUNFOH_clean
	ATOXEN_clean			CUNXIS_clean
	AVAQIX_clean			CUNXIS10_clean
	AVELOD_clean			CUTFUT_charged
	AVELUJ_clean			CUVHEH_clean
	AVEMOE_clean			CUVHIL01_clean
	AVESAW_clean			CUYYAX_clean
	AVIMOI_clean			CUYYEB_clean
	AVIMUO_clean			DAHTIQ_clean
	AVIPAX_clean			DANZAV_charged
	AVOSIO_charged			DANZEZ_charged
	AVUDAX_clean			DANZOJ_neutral
	AVUPIR_clean_h			DAPXEZ_clean
	AWAGEL_clean			DAVYEG_clean
	AWEBIO_charged			DAWBIO_clean
	AWEDOW_charged			DAWBOU_clean
	AWEDUC_charged			DEBGIA_clean
	AWEJIW_clean			DEBNUU_clean
	AXOCEW_clean			DEFKUU_clean
	AXOHIE_clean			DEGJIK_clean
	AXUBAW_clean5b			DENKOX_clean
	AXUBOL_clean			DEZNED_clean
	AXUHAD_clean			DIBJEF_clean
	AXUHIL_clean			DIBJIJ_clean
	AYUWUM_clean			DIBQEM_clean
	AZILEA_clean			DIBXAO_clean
	AZIXUD_clean			DIHPIU_charged
	AZOBUN_clean			DITYAH_clean
	BACMOH_clean			DODHUA_clean
	BACMOH10_clean			DONNEA_clean
	BAEDTA01_clean			DORFUM_clean
	BAHGUN_clean			DOYLIM_clean
	BAHGUN01_clean			DUCGEO_clean
	BAHGUN02_clean			DUFGOB_clean
	BAHGUN03_clean			DUXKEN_clean
	BAHGUN04_clean			EBANAY_clean
	BAHMAZ_clean			EBEZUI_ion_b
	BAKGAX_clean			EBIDIE_charged
	BAKGIF_clean5b			EBIDOK_ion_b
	BAKJII_clean			EBOJOV_clean
	BAKJOO_clean			EBOTOF_clean
	BAKLIK_clean			EBUQIB_clean
	BALMUW_clean			EBUQOH_charged
	BALMUW01_clean			EBUREA_clean
	BANMAG_clean			ECASOS_clean
	BARZAW_clean			ECORIX_clean
	BARZIE_clean			ECOROD_clean
	BARZOK_clean			ECUDEM_clean
	BARZOL_charged			ECUDIR_charged
	BARZUR_clean			ECUFEP_charged
	BASJUB_clean			EDAPIK_clean_h
	BASSOF_clean			EDOVEA_charged
	BASSUL_clean			EDOVIE_charged
	BASTAS_clean			EFAYIU_clean
	BASTEW_clean			EFEGOM_clean
	BASTIA_clean			EFOTID_clean
	BASTUM_clean			EGEJIK_clean5b
	BAXSIE_clean			EHODOV_clean
	BAZDAJ_charged			EJAXIW_clean
	BAZFUF_clean			EKEQIV_clean
	BAZGAM_clean			EKOPIE_clean
	BAZGEQ_clean			EKOPOK_clean
	BAZJET_clean			EKOPUQ_clean
	BAZJIX_clean			EKUPEG_clean
	BEDYEQ_clean			ELAFUT_clean
	BEFGEA_clean5b			ELOFIU_charged
	BEGBOG_clean			ELOZEK_clean
	BEKSAM_clean			EMAFII_charged
	BEKYOG_clean			EMEGEJ_clean
	BEKYUM_clean			EMIFOW_charged
	BEKZEX_clean			EMIGAJ_charged
	BEKZEX01_clean			EMIGEN_charged
	BELJIL_clean			EMIGIR_charged
	BELTOD_clean			EMIGOX_charged
	BELTUJ_clean			EMIGUD_charged
	BELVAR_charged			EMIHEO_charged
	BELVEV_charged			EMIYEF_clean
	BELYIC_clean			ENAFAB_clean
	BENXUP_clean			ENAFOP_ion_b
	BEPLUF_clean			EPUTUF_charged
	BEPMAM_clean			EPUVAN_charged
	BEPMEQ_clean			EQUBIC_clean
	BEPMIU_clean			EQUBOI_clean
	BEPNIV_clean			EQUBUO_clean
	BEPNOB_clean			EREFEN01_clean
	BEPNUH_clean			ESIPUR_clean
	BEPPAP_clean			ESIPUR02_clean
	BEPPIX_clean			ETAYAA_clean
	BEPPOD_clean			ETEJIX_clean
	BEPROF_clean			ETEJIX01_clean
	BEPVAV_clean			ETEJOD01_clean
	BEPVEZ_clean			ETESIG_clean
	BEPVID_clean			ETUWOG_clean
	BEPVOJ_clean			EVAKOB_charged
	BEPVOJ01_clean			EVOHOM_clean
	BEPYIG_clean			EVOTIT_clean
	BEQFEK_clean			EVUNIT_clean_h
	BERFIP_clean			EWIMIH_charged
	BERGAI_clean			EWIMON_charged
	BETDAH_clean			EWUTEW_clean
	BETDEL_clean			EXEQII_clean
	BETDIP_clean			EXIBUI_clean
	BETDUB_clean			EYUWAW_clean_h
	BETFAJ_clean			EZOBUR_clean
	BETFEN_clean			EZOBUR02_clean
	BETFUD_clean			FAFJIH_clean
	BETGAK_clean			FAFMAC_clean
	BETZOR_clean			FAHFUR_clean
	BEVQID_clean			FAHGAY_clean
	BEVQUP_clean			FAKMAH_clean
	BEVRAW_clean			FALQEQ_clean
	BEWRUR_clean			FALQIU_clean
	BEWSAY_clean			FALQOA_clean
	BEXPAX_clean			FAMGAD_clean
	BEXRUT_clean			FAQGEL_clean
	BEXSAA_clean			FAQGIP_clean
	BEXSII_clean			FAQVEA_clean
	BEXTUV_clean			FARHIR_ion_b
	BEXVEH_clean			FARHOX_ion_b
	BEYSEF_clean			FARYAA_clean
	BEZSIK_clean			FASHUD_clean
	BIBBUL_clean			FASJAL_clean
	BIBXOB_clean			FATBAE_clean
	BIBXUH_clean			FATKIV_clean
	BICDAU_clean			FATLUJ_clean
	BICPUA_clean			FAVZEJ_clean
	BIFKEI_clean			FAWCEN_clean
	BIHMUC_clean			FAWCEN01_clean
	BIJDUV_clean			FAWCEN02_clean
	BIJFAD_clean			FAYPEC_clean
	BIMDEF_clean			FAYPOM_clean
	BIMDIL_clean			FAYQAZ_clean
	BIMDOR_charged			FAYQED_clean
	BINCUY_clean_b			FAYQIH_clean
	BINDAF_clean_b			FAYQON_clean
	BIVXEK_clean			FAYQUT_clean
	BIWSEG_ion_b			FAZPED_clean
	BIWSIK_ion_b			FAZRAA_charged
	BIWYAH10_clean			FAZZEM_clean
	BOCKOT_clean			FECKAA_clean
	BOHGOU_clean			FECWOB01_clean
	BOJCIN_clean			FECXUI_clean
	BOLPEY_clean			FEDJUU_charged
	BOMCUB_charged			FEJKEM_clean
	BONMEX_clean			FELVEZ_clean
	BONNIC_clean			FELVID_clean
	BONWAD_clean			FELVOJ_clean
	BONWIL_clean			FELVUP_clean
	BORBEQ_clean			FELWAW_clean
	BOWQAG_clean			FELWEA_clean
	BOXFAW_charged			FELWIE_clean
	BOXFOK_clean			FELWOK_clean
	BUCROH_charged			FELWUQ_clean
	BUCYAA_clean			FERGUG_charged
	BUDDIO_clean			FERVIJ_clean
	BUFNEW_charged			FEVNEA_charged
	BUFNOG_charged			FEVNIE_charged
	BUGSAY_clean			FEVNOK_clean
	BUGSEC_clean			FEVSAC_clean
	BUGSIG_clean			FEWQIJ_clean_b
	BUGSOM_clean			FEWQOP_clean
	BUKMUQ_clean			FEWTUY_clean
	BUSGIG_clean			FEXHOG01_clean
	BUSGOM_clean			FEZCUJ_charged
	BUSQEM_clean			FEZREJ_clean
	BUSQIQ_clean			FIDRIV_clean
	BUSQUC_clean			FIHHUB_clean
	BUVXOG_clean			FIHLUF_clean
	BUVYEX_clean			FIHRIZ_clean
	BUVYIB_clean			FIMNIA_clean
	BUWGEG_clean			FINQOK_clean
	BUYNAL_charged			FIQCEN_clean
	CABQEB_clean			FIRVEH_clean
	CADPII_clean			FITHAS_charged
	CADQAB_clean			FIVYEP_clean
	CADQOP_clean			FIVYEP01_clean
	CAGSAG_clean			FIYDOH_clean
	CAHLEE_clean			FOHQUO_clean
	CAHNEF_clean			FOHSAW01_clean
	CAHSOU_clean			FONQIJ_clean
	CAJQEL_clean			FOQSUA_charged
	CAJQIP_clean			FORWAL_charged
	CAJVUG_charged			FOXQIT_charged
	CAJWAN_charged			FULQOT_clean
	CAJWER_charged			FURQOZ_ion_b
	CAJWIV_ion_b			FURRUG_ion_b
	CAKFEB_clean			FURRUG01_ion_b
	CAKFIF_clean			FUSWIA_clean
	CAKXET_clean			FUSYUO_clean
	CAKXIX_clean			FUTZOK_clean
	CAKXOD_clean			FUWXOL_clean
	CAKXUJ_clean			FUWYAY_clean
	CAKYAQ_clean			FUYZAB_ion_b
	CAKYEU_clean			FUZKAN_clean
	CAKYIY_clean			GAJTUI_clean
	CANRIU_clean			GAJVAQ_clean
	CANRUG_clean			GAJVEU_charged
	CARGEI_clean			GAJZEY_clean
	CATART03_clean			GAJZOI_clean
	CAVMOD_clean			GAQYIH_clean
	CAVPEW_clean5b			GATJIV_charged
	CAVPIA_clean5b			GAWBEM_clean
	CAVPUM_clean5b			GAWJEV_clean
	CAVRAU_clean			GAWKEW_clean
	CAVREY_clean			GAWMOI_clean
	CAVSOJ_clean			GAXGET_clean
	CAVSUP_clean			GAXGIX_clean
	CAVTAW_clean			GAXGOD_clean
	CAWDOU_charged			GAXKOH_clean
	CAWDOU01_charged			GAXVUY_clean
	CAWDOU02_clean			GAXWAF_clean
	CAWGAJ_clean			GAXWEJ_clean
	CAWVIH_clean			GAYFOD_clean
	CAWZUX_clean			GEBCAT_clean
	CAXPEY_clean			GECRAI_charged
	CAXPIC_clean			GEDDEA_clean
	CAXSUR_clean5b			GEDQUD_charged
	CAXTUS_clean			GEDSEP_clean
	CAXVII_clean			GEFYUN_clean
	CAXVOO_clean			GEGSIW_clean
	CAXVUU_clean			GEGWAS_clean
	CAXWAB_clean			GEHSAN_clean
	CAXWEF_clean			GELJAJ_clean
	CAXWIJ_clean			GEPDIQ_clean
	CAXXEG_clean			GERWIL_charged
	CAYCAI_clean			GESDUF_clean
	CAYCEL_charged			GESFAN_clean
	CAYDEN_clean			GEZFOI_charged
	CAYDIR_clean			GIFKAH_clean
	CAYKEU_clean			GIFSOF_clean
	CAYMIZ_clean			GIHBII_clean
	CAYQUQ_clean			GIHPAQ_clean
	CAYSIE_clean			GIHPEU_clean
	CAYSOK_clean			GIKMOD_clean
	CAYYEG_clean			GIKMOD01_clean
	CAZFOA_clean			GIKMOD02_clean
	CAZGIT_clean			GIKMOD03_clean
	CAZNEY_clean			GIKMOD04_clean
	CAZNIC_charged			GIKMOD05_clean
	CAZNOI_charged			GIKMOD06_clean
	CAZNUO_charged			GIKMOD07_clean
	CDLGLU01_clean			GIKMOD08_clean
	CDLGLU02_clean			GIKMOD09_clean
	CDLGLU10_clean			GIKMOD10_clean
	CDLGLU11_clean			GIKMOD11_clean
	CDLGLU12_clean			GIKMOD12_clean
	CEBDOD_clean			GIKQIC_clean
	CECVAI_clean			GIMSIG_clean
	CECVIQ_clean			GINLIA_clean
	CECVOW_clean			GITTOT01_clean5b
	CEDFIC_clean			GITTUZ_clean
	CEFLEF_clean			GITVIP_clean
	CEGDUO_clean			GIWBEU_charged
	CEGFAW_clean			GIWBIY_charged
	CEGWER_clean			GIWBOE_charged
	CEHKUW_clean			GIWCAR_ion_b
	CEHLAD_clean			GIWCIZ_ion_b
	CEHPIP_clean			GIWCOF_ion_b
	CEHWIX_clean			GIYSAJ_clean
	CEHWOD_clean			GIYTIS_clean
	CEHZAR_clean			GOJFAN_charged
	CEHZAR01_clean			GOMRAC_clean
	CEJBEA_clean			GOMREG_clean
	CEJZAU_clean			GUJTOV_clean
	CEKHIL_clean			GUJVIR_clean
	CELKEL_clean			GUJVOX_clean
	CELZEA_clean			GUKNIK_clean
	CELZIE_clean			GULGEZ_clean
	CENJIQ_clean			GULWIU_clean
	CENKAJ_clean			GUPCAW_clean
	CENPUI_clean			GUSNEN01_clean
	CEQBUV_charged			HAFQOW_clean
	CERMIV_clean			HAFVOB_clean
	CESYEF_clean			HAFVUH_clean
	CESYEF01_clean			HAFWUI_charged
	CETFOX_clean			HAFWUI01_charged
	CETFUD_clean			HAHPIQ_charged
	CETGOY_clean			HAKCAZ_clean
	CETHEQ_clean			HAOAER_clean
	CETJAN_clean_h			HAPVEB_clean
	CETVAA_clean			HASTAY_clean
	CEXHET_clean			HAWREE_clean
	CEXSEE_charged			HAZGOF01_clean_h
	CEYPUT_clean			HAZNON_clean
	CEZFIY_clean			HEBKEG_clean
	CEZNAY_clean			HEBPUB_charged
	CICYIX_clean			HEDBID_clean
	CIDKUX_clean			HEDBUP_clean
	CIFDOM_clean			HEFDON_ion_b
	CIFDUS_clean			HEFDUT_charged
	CIFJAE_clean			HEFFAB_charged
	CIFMEL_clean			HEFFEF_ion_b
	CIFMIP_clean			HEJHAH_charged
	CIGDUT_clean			HEKTAU_clean
	CIGFAB_clean			HELDEJ_clean
	CIGFEF_clean			HETZUC_charged
	CIGYAU_clean			HEWFUL_ion_b
	CIJVOH_clean			HEZSAG_clean
	CIJVOH01_clean			HEZSEK_clean
	CILDAD_clean			HGCNCO_clean
	CIPREZ_charged			HIFVUO01_clean
	CIPRID_charged			HIGRIA_clean
	CIQYUX_clean			HIHGEM_clean_b
	CISMAT01_clean			HIMSAY_clean
	CITXUZ_clean			HIWXER_clean
	CITZIP_clean			HIWXER01_clean
	CIVTEH_clean			HIXDOH01_clean5b
	CIWRAC_clean			HOGTOM_clean
	CIWREG_clean			HOMXIR_clean5b
	CIWROQ_clean			HOMZEP_clean
	CIWRUW_clean			HOPHUP_clean
	CIWSAD_clean			HORCUN_clean
	CIWYUD_clean			HOXJIO_charged
	CIXCAO_clean			HOXKIP_clean
	COCMAJ_clean			HOXKUB_clean
	CODFEH_clean			HOYTUL_clean
	CODROD_clean			HUKQUZ_charged
	CODRUJ_clean			HUMQUC_charged
	COGNAO_clean			HUSGAE_clean
	COGWEB_clean			HUTTIA_clean
	COJGEO_clean			HUTZEB_clean
	COJHIT_clean			HUZFIS_charged
	COMDOY_clean			HUZFOY_charged
	COMGUH_clean			HUZSOL_clean
	COWMAD_clean			HUZSOL01_clean
	COWMEH_clean			HUZSUR_clean
	COWMIL_clean			HUZSUR01_clean
	COWMOR_clean			IBOWIH_charged
	COWMUX_clean			IBUDOZ_clean
	COWPOU_clean			ICAGAU_clean
	COWXOC_clean			ICANAD_clean
	COXQUB_clean			ICANEH_clean
	COXXIX_clean			ICARAH_clean
	COYCEZ_clean			ICITEU_charged
	COYCID_clean			ICITUK_charged
	COYTEQ_clean			ICIVAS_clean
	COYTOA_clean			ICIZOL_clean
	COYTUG_clean			ICORAV_ion_b
	COYTUG01_clean			ICOYIK_clean
	COYVAO_clean			IDAGEA_charged
	COYVAO01_clean			IDAGUR_clean
	COYVES_clean			IDAZEU_clean
	COYVES01_clean			IDUDIW_clean
	CUCKIV_charged			IFAQUC_clean
	CUCSAU_clean			IFEHUY_clean
	CUGLTM_clean			IFENOY02_clean
	CUGLTM01_clean			IFEPIT_clean
	CUGLTM02_clean			IFUNUU_clean
	CUHPUR_clean			IGAGUU_clean
	CUIMDZ01_clean_h			IGAHAB_clean
	CUKVUA_clean			IGAHED_clean
	CUKXOW_clean			IGAHED01_clean
	CUKXUC_clean			IGAHED02_clean
	CUKYAJ_clean			IGOCOX_clean
	CUMDIY_clean			IHIWIF_clean
	CUMDOE_clean			IJEXUR_clean
	CUNFOH_clean			IJIROI_ion_b
	CUNFOH01_clean			IJISOK_charged
	CUNWEO_clean			IKETOH_clean5b
	CUNXIS_clean			IKOSUW_charged
	CUNXIS10_clean			ILAGUY_charged
	CURBOH_clean			ILIFOY_clean
	CUSDIE_charged			ILIFUE_clean
	CUTFON_charged			ILIGAL_clean
	CUTFUT_charged			ILIGEP_clean
	CUTKOS_clean			ILUFEB_charged
	CUVGIK_clean			IMIDZB10_clean
	CUVGOQ_clean			IMISED_clean
	CUVHEH_clean			IMISIH_clean
	CUVHIL_clean_h			IMUVAO_charged
	CUVHIL01_clean			INEBOT_charged
	CUVHIL02_clean_h			INESIE_clean
	CUVTUJ_clean			IPICUG_charged
	CUVXAT_clean			IPIDUH_clean
	CUYHIO_clean			IPIFAP_clean
	CUYQIX_clean			IQOZUJ_clean
	CUYRUK_clean			IQUNAJ_clean
	CUYVOI_clean			IQUNAJ01_clean
	CUYWUP_clean			IRAYUW_charged
	CUYYAX_clean			IRISAD01_charged
	CUYYEB_clean			ISAYOQ_charged
	DABWUA_clean			ISEQIH_clean
	DACXOV_clean			ITAHEQ_clean
	DACXUB_clean			ITIBOD_clean
	DACYAI_clean			ITIWIS_charged
	DAGDIZ_clean			ITIWOY_charged
	DAGDUL_clean			ITIWUE_charged
	DAHTIQ_clean			IVEGEV_clean
	DAHWAM_clean			IVEHEW_clean5b
	DAJHUS_clean			IWELIG_clean
	DAKVOC_clean			IWELIG01_clean
	DAKVUI_clean			IWELOM_clean
	DANZAV_charged			IWEPUW_clean
	DANZEZ_charged			IXEDOE_charged
	DANZID_charged			IXEDUK_charged
	DANZOJ_neutral			IXEFAS_charged
	DAPXEZ_clean			IXODUV_clean
	DAPYAW_clean			IXOFAD_clean
	DARCOQ_clean			IXOFEH_clean
	DARCUW_clean			IXOFOR_clean
	DARDAD_clean			IXUHUE_clean
	DARDEH_clean			IXUQUO_clean
	DARDIL_clean			IYIGEC_clean
	DARDOR_clean			IYIHUU_manual
	DARDUX_clean			IYUHIU_ion_b
	DARFAF_clean			IYUQEZ_clean
	DARFEJ_clean			IZEFEZ_charged
	DARFIN_clean			IZEHAX_clean
	DARFOT_clean			IZOWAW_clean
	DARNOB_charged			IZOWEA_clean
	DARSEV_clean			IZUMUM_clean
	DASTEY01_charged			JACQUA_charged
	DATHAJ_clean			JAVNIE_clean
	DATPIY_clean			JAVWUY_clean
	DAVYEG_clean			JEDJUY_clean
	DAWBIO_clean			JEDKEJ_clean
	DAWBOU_clean			JEWYAM_charged
	DAWBUA_clean			JITPOS_clean
	DAWCAH_clean			JIVHIG_clean
	DAWCIP_clean			JIWKUW_clean
	DAWCOV_clean			JIYXUL_clean
	DAWDAI_clean			JOGDAL_charged
	DAWWIJ_clean			KALGAH_clean
	DAXGUG_clean			KAMZUV_clean5b
	DAXHIV_clean			KAPHOZ_ion_b
	DAXHIV01_clean			KASPOL_clean
	DAXHUH_clean			KAVJAT_charged
	DAXHUH01_clean			KAVJEX01_clean
	DAXKOE_charged			KAXQIL_clean
	DAXNOG_clean			KAXQOR_clean
	DAYYIN_clean			KAXQOR01_clean
	DEBGIA_clean			KAYBIX_clean
	DEBNUU_clean			KAYBUJ_clean
	DEBWAK_clean			KAYCIY_clean
	DEBWEO_clean			KEBDIG_charged
	DEFKUU_clean			KEHGAH_charged
	DEFRIR_clean			KENJEU_clean
	DEGJIK_clean			KEQZAJ_clean
	DEGPEL_charged			KESBIU01_ion_b
	DEHBIC_clean			KESGAS_clean
	DEHLAF_clean			KEVVIS_clean
	DEHLIN_clean			KEYYET_clean
	DEJCEB_clean			KIBXUP_charged
	DEJCIF_clean			KICXAX_clean
	DEJRUH_clean			KICXEB_clean
	DEKHEH_clean			KIFWUT_clean
	DEKHUX_clean			KIGCEK_clean
	DELGEI_clean5b			KIKDIT_clean
	DENKOX_clean			KIVDUP_clean
	DEPXAY_clean			KIVFAX_clean
	DEPXIG_clean			KIVFEB_clean
	DEPXOM_clean			KIXKOS_ion_b
	DEQFOU_clean			KIXXOG_clean
	DEQVIF_clean			KIYMAI_clean
	DEXZIR_clean			KIYMEM_clean
	DEYCAN_clean			KOCWEF_clean
	DEYDOA_clean			KOHKIC_clean
	DEYJIC_clean			KOHKOI_clean
	DEYJOI_clean			KOJZIT_clean
	DEYLUQ_clean			KONYOB_clean
	DEYNIG_clean			KUJPAH_clean
	DEYVUA_clean			KUXLUL_clean
	DEYXIQ_clean			LACGAZ_clean
	DEZKAW_clean			LACGED_clean
	DEZKEA_clean			LAGBUS_clean
	DEZNED_clean			LAGCAZ_clean
	DIBJEF_clean			LAGCIH_ion_b
	DIBJIJ_clean			LAGDAA_charged
	DIBPIP_clean			LAGDOO_ion_b
	DIBQEM_clean			LALYOO_clean
	DIBWUH_clean			LARPOL_charged
	DIBWUI_clean			LARZEL_clean
	DIBXAO_clean			LASYOU_clean
	DIBXAP_clean			LAZGOK_clean5b
	DIBXIX_clean			LAZLEF_clean
	DIBXOD_clean			LAZXOB_clean
	DICKEH_clean			LECFAC_clean
	DICVAO_clean			LEDLAJ_clean
	DICVES_clean			LEDNIT_charged
	DICVIW_clean			LEJCEK_clean
	DIDDOK_clean			LEJRIC_clean
	DIHPIU_charged			LELMIA01_clean
	DITJIB_clean			LELRUR_clean
	DITJOH_clean			LENRUS_clean
	DITYAH_clean			LEPLAV_clean
	DIXKOL_clean			LESWAI_clean
	DOCKOW_clean			LETPOR01_ion_b
	DODHUA_clean			LETQAE_clean
	DODMIT_clean			LEVDIB_clean
	DOGZIJ_clean			LEVLEF_clean
	DOHYIJ_clean			LEVYOC_clean
	DOHYIJ01_clean			LEZZEX_clean
	DOKDEN_clean			LIBJAJ_clean
	DOKHIV_clean			LIDZOP_clean
	DOKHOB_clean			LIDZUV_clean
	DOLXOR_clean			LIQCUK_clean
	DOLXOR01_clean			LIQGEY_clean
	DOLXOR02_clean			LIRVAK_charged
	DOMCUE_clean			LIXNIP_clean
	DONNEA_clean			LIZWEX_charged
	DOQGUM_clean			LOFZUB_clean
	DOQHEX_clean			LOJFOF_clean
	DOQHIB_clean			LOJFUL_clean
	DOQHOH_clean			LOQLEJ_manual
	DOQHUN_clean			LOQLIN_clean
	DOQKAW_charged			LOQSIU_clean
	DOQRUW_clean			LUBMAW_clean
	DORFOG_clean			LUKRUE_clean_h
	DORFUM_clean			LULWUL_clean
	DOTTUC_charged			LULXAS_clean
	DOTWAL_clean			LULXEW_clean
	DOYLIM_clean			LUPHIN_clean
	DUBWON_clean			LURRIA_clean
	DUCGEO_clean			LUSZIJ_clean
	DUCHEP_clean			LUSZIJ01_clean
	DUFGOB_clean			LUSZOP_clean
	DUFZOU_clean			LUSZOP01_clean
	DUFZUA_clean			LUSZUV_clean
	DUGBAJ_clean			LUTBEI_clean
	DUQCAU_clean			LUTBUY_clean
	DUQCAU01_clean			LUTCAF_clean
	DUQSEO_clean			LUTCEJ_clean
	DUXKEN_clean			LUTCIN_clean
	DUXKUD_clean			LUTDAG_clean
	DUXMAL_clean			LUXFEQ_charged
	DUXZIG01_clean			MACKAE_clean
	EBANAY_clean			MADVUJ_clean
	EBATUY_clean			MAFZIE_charged
	EBELUU_clean			MAMVED_charged
	EBEMEE_clean			MANLOD_clean5b
	EBEMEF_clean			MARDAM_charged
	EBEMII_clean			MASZUD_clean
	EBETOW_clean			MAVNUU_clean5b
	EBEVAK_charged			MAWFAT_charged
	EBEWIT_clean			MAYPIM_clean
	EBEWOZ_clean			MAZSUD_clean
	EBEWOZ01_clean			MAZTIR_clean
	EBEXAM_clean			MECLEL_clean
	EBEXEQ_clean			MEFHUC_charged
	EBEXEQ01_clean			MEJQEZ_clean
	EBEZUI_ion_b			MEJQID_clean
	EBIDIE_charged			MEJQOJ_clean
	EBIDOK_ion_b			MIDRAT_clean
	EBIHII_clean			MIFKUJ_clean
	EBIJAC_clean			MIFQEY_clean
	EBIMIN_charged			MIHBAG_clean
	EBIMOT_charged			MIHHOA_clean
	EBIPIQ_clean			MIHHUG_clean
	EBOJOV_clean			MIJYEK_clean
	EBOTOF_clean			MIMVEJ_clean
	EBUQIB_clean			MINCER_clean
	EBUQOH_charged			MIQLEE_charged
	EBUREA_clean			MITGIF_clean
	ECAHAT_clean			MIYHAE_clean
	ECAHEX_clean			MOBBIO_clean
	ECAHOH_clean			MOCKAR_clean
	ECAHUN_clean			MODMOH_charged
	ECASAD_clean			MODPAW_charged
	ECASOS_clean			MODPEA_charged
	ECEZAO_clean			MOFKUO_clean
	ECEZAO01_clean			MOFLAV_clean
	ECIWOC_clean			MOGMIE_clean
	ECIWUJ_clean			MOGVAG_clean
	ECODEG_clean			MOGXUB_clean
	ECODIK_clean			MOGYAI_clean
	ECOKAJ_clean			MOSDUT_clean
	ECOLEP_clean			MOTMAK_clean
	ECORIX_clean			MOXDOT_charged
	ECOROD_clean			MOXPOF_charged
	ECOSIY_clean			MOYNEU_clean
	ECOTOG_clean			MUFJAZ_clean
	ECUCIP_clean			MUGFOK_clean
	ECUCOV_clean			MUPYIG_clean
	ECUCUB_clean			MUVGUG_clean
	ECUDAI_clean			MUVHAN_clean
	ECUDEM_clean			MUVHER_clean
	ECUDIR_charged			MUVJIX_clean
	ECUFEP_charged			MUWQEB_clean
	ECUTON_clean			NABCEA_charged
	EDABOC_clean			NAJGAH_clean
	EDADET_clean			NAJMIV_charged
	EDADIX_clean			NAKNUK_clean
	EDAFUM_clean			NALWOO_clean
	EDAGEX_clean			NAMZIL_clean
	EDAPIK_clean_h			NAPFOA_clean
	EDAVOV_clean			NAPFOA01_clean
	EDEPAG_clean			NARHAR_charged
	EDOMAM_clean			NARTUX_clean
	EDORIY_charged			NASDIW_clean
	EDOVEA_charged			NATHOH_ion_b
	EDOVIE_charged			NATNIG_charged
	EDUSIF_clean			NATNOM_charged
	EDUVOO_clean			NATXOW_clean
	EFAYEQ_clean_h			NATXUC_clean
	EFAYIU_clean			NAYGUR_neutral
	EFEGOM_clean			NAYHAY_clean
	EFOSUO_clean			NAYMOQ_clean
	EFOTAV_clean			NAYZUK_clean
	EFOTID_clean			NEDJAJ_clean
	EGATEM_clean			NEDVUP_clean
	EGATIQ_clean			NEGGOX_clean
	EGATOW_clean			NEGMUI_clean
	EGEHOO_charged			NERSUA_clean
	EGEJIK_clean5b			NESVAK_charged
	EGELUY_manual			NESVEO_charged
	EGELUY01_manual			NETFAU_clean
	EHALOP_manual			NETHOJ_clean_h
	EHEKUY_clean			NEXDOK_charged
	EHIJAH_clean			NEXXEV_clean
	EHODOV_clean			NEZWOG_clean
	EHUCOA_clean			NEZWOG01_clean
	EJAXIW_clean			NHBZZN10_clean_h
	EJEFOP_clean			NIBHUC_clean
	EJIDUW01_clean			NIBJAK_clean
	EJIDUW02_clean			NICJUG_clean
	EJONOH_clean			NICZAA01_charged
	EKARUE_clean			NIFZAF_charged
	EKEQIV_clean			NIFZIN_charged
	EKOPIE_clean			NIGBOW_clean
	EKOPOK_clean			NIGHOA_charged
	EKOPUQ_clean			NIJZIP_clean
	EKUPEG_clean			NIJZOV_clean
	ELAFUT_clean			NIRMUW_clean
	ELAZEX_clean			NIRNAD_clean
	ELELEN_clean			NITADY_clean
	ELERIX_clean			NOCKUM_clean
	ELERIX01_clean			NOCLOH_clean
	ELEROD_clean			NOCLOH01_clean
	ELIJOZ_clean			NOCLOH02_clean
	ELIJUF_clean			NOCLOH03_clean
	ELIKAM_clean			NOCLUN_clean
	ELIKEQ_clean			NOFRAC_clean
	ELIKIU_clean			NOQLOV01_charged
	ELIKOA_clean			NUCREJ_clean
	ELIKUG_clean			NUHPAI_clean
	ELILAN_clean			NUJCIE_clean
	ELILER_clean			NUTQAV_clean
	ELILIV_clean			NUTQEZ_clean
	ELOFIU_charged			NUXMAU_clean
	ELOZEK_clean			OBEDEE_clean
	EMAFII_charged			OBONUO_charged
	EMANAH_clean			OCAQOY_clean
	EMEGEJ_clean			OCIYUW_charged
	EMICUZ_clean			OCUPOS_clean
	EMIFOW_charged			OCUPUY_clean
	EMIGAJ_charged			OFEREX_clean
	EMIGEN_charged			OFERUN02_clean_h
	EMIGIR_charged			OFERUN03_clean
	EMIGOX_charged			OFIWIK_charged
	EMIGUD_charged			OFOCUI_clean
	EMIHEO_charged			OFORUX_clean
	EMITUQ_clean			OFUSEP_clean
	EMITUQ01_clean			OGEBAF_clean
	EMIYEF_clean			OGIYOT_charged
	EMOSOP_clean			OGIYUZ_charged
	ENAFAB_clean			OGURAK_charged
	ENAFOP_ion_b			OHOFEW_clean
	ENISOK_clean			OHOFIA_clean
	ENISUQ_clean			OHOLIH_clean
	ENITAX_clean			OJICEQ_charged
	ENITEB_clean			OKABAE_clean
	ENITIF_clean			OKIKAV_charged
	ENITOL_clean			OKIKEZ_charged
	ENIXUV_clean			OKINIG_clean
	ENUCOG_clean			OKITAE_clean
	EPEWAY_clean			OKITIM_charged
	EPEWAY01_clean			OKITIM01_charged
	EPEWEC_clean			OKITIM02_charged
	EPISOM_clean			OKIVAG_charged
	EPOTAF_clean			OKIVAG01_charged
	EPOXAJ_clean			OKIVIO_charged
	EPUJIJ_clean			OKIVIO01_charged
	EPUTUF_charged			OKIVIO02_charged
	EPUVAN_charged			OKIWEL_charged
	EPUXET_clean			OKIWEL01_charged
	EQERAU_clean			OKIWEL02_charged
	EQEREY_clean			OKIWUB_charged
	EQERIC_clean			OKIWUB01_charged
	EQIWAD_clean			OKIXIQ_charged
	EQOCES_clean			OKIXIQ01_charged
	EQOCES01_clean			OKIXIQ02_charged
	EQOCIW_clean			OKIYAJ_charged
	EQUBIC_clean			OKIYIR_charged
	EQUBOI_clean			OKIYIR01_charged
	EQUBUO_clean			OKIYIR02_charged
	EREFEN01_clean			OKIYIR03_charged
	EREGOY_clean			OLOKEF_clean
	ERUFUS_clean			OMAWOP_clean
	ESATAU_clean			OMAXEG_clean
	ESEQUO_clean			OMEWUZ_clean
	ESEVIH_clean			ONEYOW_clean
	ESIPUR_clean			OPENON_clean
	ESIPUR02_clean			OPOBOL_clean
	ESUMOU_clean			OQIQUB_charged
	ESUMOU01_clean			OQIQUB01_charged
	ETAXIH_clean			OQIRAI_charged
	ETAXUT_clean			ORAGEU_clean
	ETAYAA_clean			ORAQUU_clean
	ETEJIX_clean			OSAVEK_clean
	ETEJIX01_clean			OSAVUA_clean
	ETEJOD01_clean			OSAWEL_clean
	ETEJUJ_clean			OSIKUX_clean_h
	ETEKAQ_clean			OSILOS_charged
	ETEKAQ01_clean5b			OTENEH_charged
	ETEKEU_clean			OVADAR_clean
	ETESIG_clean			OVEJIJ_clean
	ETUWOG_clean			OWETIU_clean
	EVAKOB_charged			OXALUV_clean
	EVEGER_clean			OXUPUT_clean
	EVOHOM_clean			OYIVEY_clean
	EVOMOR_clean			PACZUQ_clean
	EVOMOR01_clean			PADBAZ_charged
	EVOTIT_clean			PALTON_clean
	EVUBAY_clean			PAMHES_clean
	EVUMUE_clean			PAPPED_clean
	EVUNAL_clean			PAPVEJ_clean
	EVUNEP_clean			PAPVIN_clean
	EVUNIT_clean_h			PAPXUB_clean
	EVUNOY_clean			PAPYOW_ion_b
	EVUQOC_clean			PAQVOU_charged
	EVUQUI_clean			PARHAS_clean
	EVURAP_clean			PARHEW_clean
	EWALUK_clean			PARMIG_clean
	EWESIJ_clean			PARNIH_clean
	EWIDUK_clean5b			PARVUB_clean
	EWIMIH_charged			PAVKIH_charged
	EWIMON_charged			PAZXUJ_clean
	EWUCOP_clean			PEBNEP_clean
	EWUSOF_clean			PEDGUA_clean
	EWUSUL_clean			PEDMOB_clean
	EWUTEW_clean			PEFSUQ_clean
	EXEQAA_clean			PEHQID_neutral
	EXEQII_clean			PEJFOA_clean
	EXEWAG_clean			PEJMOI_clean
	EXEXAH_clean			PEJMUN_charged
	EXIBUI_clean			PEJPAX_charged
	EXIDEV_clean			PEJPEB_charged
	EXOTOB_clean			PEJPIF_charged
	EXOZEX_clean			PELRIJ_clean
	EXOZIB_clean			PELWEK_charged
	EXUMOZ_clean			PENNON_clean
	EYACOX_clean			PEPLEC_clean
	EYUWAW_clean_h			PEPLIG_clean
	EZABEN_clean			PEQRUZ_clean
	EZOBUR_clean			PETVEQ_clean
	EZOBUR02_clean			PEVQIS_clean_h
	EZOFEF_clean			PEWGEF_clean
	EZUCIM_clean			PEWKOT_clean
	EZUCOS_clean			PEYPAM_clean
	FABFOF_ion_b			PEYVEV_clean
	FAFGAU_clean			PIBPAS01_charged
	FAFJIH_clean			PIBPEW_charged
	FAFMAC_clean			PIBPEW01_charged
	FAGFUQ_clean			PIKBUH_clean
	FAGREM_clean			POBMOJ01_clean
	FAHFUR_clean			POJTOY01_clean
	FAHGAY_clean			POJTUE_clean
	FAHPOV_clean			POKXIX_clean
	FAHTUE_clean			POLNAG_clean
	FAHVAM_clean			POVXII_clean
	FAJYAS_clean			POZHUI_ion_b
	FAKGOP_clean			POZKUL_clean
	FAKLIO_clean			PULDOQ_clean
	FAKLOU_clean			PUNSUN_charged
	FAKMAH_clean			PUPHUE_clean
	FALJAF_clean			PURJES_clean
	FALQEQ_clean			PURQID_clean
	FALQIU_clean			PURRIE_clean
	FALQOA_clean			PURTEC_charged
	FALVOF_clean			PUTYAE_charged
	FALVUL_clean			PUWCEP_charged
	FALVUL01_clean			QAGQEW_clean
	FAMBUS_clean			QAHMUJ_clean
	FAMGAD_clean			QALNIA_clean
	FANQER_clean			QAPQAA_charged
	FAPTIB_clean			QATHIE_clean
	FAPTOH_clean			QAWREM_clean
	FAPTUN_clean			QEBGEL_clean
	FAPVAV_clean			QEBKUF_clean
	FAQGEL_clean			QEKLUP_clean
	FAQGIP_clean			QEYWUN_clean
	FAQVEA_clean			QIBTAW_charged
	FAQYUR_clean			QIDDAI_clean_h
	FARFIO_clean			QIDDAI01_clean_h
	FARFOU_clean			QISKIN_clean
	FARFUA_clean			QIVBUT_clean
	FARHIR_ion_b			QOPCII_charged
	FARHOX_ion_b			QOPHEI_clean
	FARYAA_clean			QOSXAY_clean
	FASHAK_clean			QOVDEL_clean
	FASHUD_clean			QOVWOO_clean
	FASJAL_clean			QOWQUO_clean
	FASQUN_clean			QOXNIB_clean
	FASYUU_charged			QOZFUG_charged
	FATBAE_clean			QUFGIH_clean
	FATKAO_clean			QUFTAM_clean
	FATKES_clean			QUGPAJ_charged
	FATKIV_clean			QULKIS_charged
	FATKIW_clean			QUPZAC_clean
	FATKOC_clean			QUSBEM_charged
	FATLUJ_clean			QUSCAJ_clean
	FAVZEJ_clean			QUSFEP_charged
	FAWCEN_clean			RAGYAB_clean
	FAWCEN01_clean			RAJFAL_clean
	FAWCEN02_clean			RAPYOY_clean
	FAWCEN03_clean5b			RAPYUE_clean
	FAYKOH_clean			RATNIL_charged
	FAYPAY_clean			RAVWOC_clean
	FAYPEC_clean			RAVXIX_clean
	FAYPIG_clean			RAXROX_charged
	FAYPOM_clean			RAYFAA_clean
	FAYQAZ_clean			RAYFEE_clean
	FAYQED_clean			RAZGOQ_clean
	FAYQIH_clean			RAZXIA_clean
	FAYQON_clean			REBCAE_clean
	FAYQUT_clean			REFJET_clean
	FAZPED_clean			REFTON_clean
	FAZRAA_charged			REFTUT_clean
	FAZZEM_clean			REHHOD_clean
	FEBXIV_clean			REHJIZ_charged
	FECKAA_clean			RENWEM_clean
	FECWOB01_clean			RESQAJ_clean
	FECXAO_clean			REWLEM_clean_h
	FECXES_clean			RICBEM_clean
	FECXUI_clean			RIFQEC_clean
	FECYUJ_clean			RIFQUT_clean
	FECZAQ_clean5b			RIGWIP_clean
	FEDBEX_clean			RIHXIR_charged
	FEDJUU_charged			RIPTAM_clean
	FEFCUQ_clean			RIXBEG_clean
	FEFDAX_clean			RIXBIK_clean
	FEFDEB_clean5b			RIYDEJ_clean
	FEFZOF_clean			RONCIG_clean
	FEJKEM_clean			RUCGOM_clean
	FELVEZ_clean			RUFMUA_clean
	FELVID_clean			RUFMUA01_clean
	FELVOJ_clean			RULQIY_clean
	FELVUP_clean			RULXOM_clean
	FELWAW_clean			RULXUS_clean
	FELWEA_clean			RUPRUQ_clean_h
	FELWIE_clean			RUPZIM_clean
	FELWOK_clean			RURPEA_clean
	FELWUQ_clean			RUTBUE_clean
	FENVOL_charged			RUWXAJ_clean
	FEQSIF_clean			SABWAU_clean_h
	FERGUG_charged			SADMIV_clean
	FERHAN_clean			SADMOB_clean
	FERVIJ_clean			SADMUH_clean
	FERVOP_clean			SAHYAD_charged
	FERWAC_clean			SAHYAD01_charged
	FESBIQ_clean			SAHYAD02_charged
	FEVDER_clean			SAHYAD03_charged
	FEVDIV_clean			SAHYIL_charged
	FEVNEA_charged			SARNOQ_clean
	FEVNIE_charged			SATBIA_charged
	FEVNOK_clean			SAYKIO_clean
	FEVSAC_clean			SEFNIB_charged
	FEVTEF_charged			SEFSOM_clean
	FEVVIM_charged			SEHXIN_clean
	FEWGUL_clean			SEMFEX_charged
	FEWQIJ_clean_b			SEMFIB_charged
	FEWQOP_clean			SENVIR_clean
	FEWTUY_clean			SENWAL_clean
	FEXCES_clean			SENWEP_clean
	FEXHOG_clean			SENWIT_clean
	FEXHOG01_clean			SENWOZ_clean
	FEYJOJ_clean			SEQSIS_clean
	FEYQIK_clean			SERCEZ_clean
	FEZCOD_charged			SERJOP_clean
	FEZCUJ_charged			SERJUV_clean
	FEZREJ_clean			SERKAC_clean
	FIBHEF_clean			SERKEG_clean
	FIBHIJ_clean			SESDEA_clean
	FIDRIV_clean			SETQOZ_clean
	FIFMOX_clean			SETQUF_clean
	FIFMUD_clean			SETTAO_clean
	FIFNUE_clean			SETWOF_clean
	FIFNUE01_clean			SETXAS_clean
	FIFPAM_clean			SIFVAG_clean
	FIFPAM01_clean			SINXET_charged
	FIFPOA_clean			SIPWUK_clean
	FIGQUJ_clean			SIQQEO_clean
	FIGXAU_clean			SISFEH_clean
	FIGXAW_clean			SOBZOY_clean
	FIGXEY_clean			SOCPOQ_charged
	FIHFAF_clean			SONTUL_neutral_b
	FIHHUB_clean			SONVAT_neutral_b
	FIHLUF_clean			SONVEX_neutral_b
	FIHRIZ_clean			SONVIB_neutral_b
	FIHXUR_clean			SOPPOD_clean
	FIJCUX_clean			SOTTUR_clean
	FIJCUX01_clean			SOVHAM_clean
	FIJDIM_clean			SOWYOS_clean
	FIJDIM01_clean			SOXHUI_clean
	FIJDIM02_clean			SOXZIP_clean
	FIJDIM03_clean			SOYWOT_neutral_b
	FIJDIM04_clean			SUKNOC_charged
	FIJDIM05_clean			SUKNUI_charged
	FIJDIM06_clean			SUKPAQ_charged
	FIJDIM07_clean			SUSZIQ_clean
	FIJDIM08_clean			TACPAP_clean
	FIJDIM09_clean			TACYAX_clean
	FIJDIM10_clean			TAFCIO_clean
	FIJDIM11_clean			TAGSEB_clean
	FIJDIM12_clean			TALJUM_charged
	FIJDOS_clean			TAMJAU_charged
	FIJDUY_clean			TAMJEY_charged
	FIJFEK_clean5b			TAMZUE_charged
	FIJFUA_clean			TANBER_charged
	FIKQIB_clean			TANBIV_charged
	FIKTOK_clean			TANLAX_charged
	FIMNIA_clean			TAPHOJ_clean
	FIMXUW_clean			TAPXIT_clean
	FINQOK_clean			TAPXIT01_clean
	FINQUQ_clean			TAPXOZ_clean
	FIPWOS_clean			TASJUT_charged
	FIPWUY_clean			TAYNEN_clean
	FIPXEJ_clean			TECTUS_clean
	FIQCEN_clean			TECVEE_clean
	FIRVEH_clean			TEDGOA_clean
	FITHAS_charged			TEDGUG_charged
	FITJAU_clean			TEDHAN_clean
	FITJEY_clean			TEQPEM_clean
	FIVNAZ_clean			TEQVOC_clean
	FIVYEP_clean			TERFIH_clean
	FIVYEP01_clean			TERFUT_clean
	FIVYUF_clean			TEXTOH_clean
	FIYDOH_clean			TICPOL_charged
	FOHCAH_clean			TIDMEA_clean
	FOHCIP_clean			TIFDOB_clean
	FOHQUO_clean			TIFHAT_charged
	FOHSAW01_clean			TIFHEX_charged
	FONQIJ_clean			TIKMUW_clean
	FOQSUA_charged			TIQGIK_clean
	FORWAL_charged			TIQGUW_clean
	FOXNIQ_clean			TIQHAD_clean
	FOXQIT_charged			TIQHEH_clean
	FUBDEM_clean			TIQHIL_clean
	FUBDIQ_clean			TISLIR_clean
	FUDQIF_clean			TIVFAG_clean
	FUFREE_clean			TIVFEK_clean
	FULQOT_clean			TIVFIO_clean
	FULQUZ_clean			TIVXOM_charged
	FUNBAS_clean			TIVYAZ01_clean
	FUNBEW_clean			TIZVIH_charged
	FUNBIA_clean			TIZVIH01_charged
	FUNBOG_clean			TOHPUC_clean
	FUNCAT_clean			TOVJAP_charged
	FUNCEX_clean			TOZHAR_clean
	FUQJUX_clean			TUDQOZ_clean
	FURQOZ_ion_b			TUGSOE_charged
	FURQOZ01_ion_b			TUGSUK_ion_b
	FURQUF_ion_b			TUTJAU_clean
	FURRUG_ion_b			UBULIO_clean
	FURRUG01_ion_b			UCOCUM_neutral_5b
	FURSAN_ion_b			UDANAQ_clean
	FUSWIA_clean			UDICER_clean
	FUSYUO_clean			UDIDAO_clean
	FUTCAZ_clean			UDIHOF_charged
	FUTDII_clean			UFASAW_charged
	FUTKEL_clean5b			UFENAW_clean
	FUTZOK_clean			UFEVIL_clean
	FUWXOL_clean			UFEXEJ_clean
	FUWYAY_clean			UFEXIN_clean
	FUYYAA_clean			UFUTIY_clean
	FUYZAB_ion_b			UGAQEY_clean
	FUZKAN_clean			UGOSOY_charged
	GACPUX_clean			UHADAI_clean
	GACQAE_clean			UJAQAY_clean
	GADMAA_clean			UKULOB_clean
	GAGXAP_clean			UKULOB01_clean
	GAGZEV_clean			UKUMAO_clean
	GAHWIX_clean			UKUPUL_clean
	GAJTOC_clean			ULUVUT_clean
	GAJTUI_clean			UMARAC_charged
	GAJVAQ_clean			UMELUU_clean
	GAJVEU_charged			UNAZIT_clean
	GAJVIY_charged			USUBUG_clean
	GAJZEY_clean			UTOTUT_clean
	GAJZIC_clean			UTULUR_clean
	GAJZOI_clean			UVUPUX_clean
	GAJZUO_clean			UWOWAF_clean
	GAKBAX_clean			UXUYUI_clean
	GALCAZ_clean			UXUZAP_clean
	GALCED_clean			VACFOV01_clean
	GALHOS_ion_b			VAGKOF_clean
	GAMTAQ_clean			VAJTUX_clean
	GAMTIY_clean			VAPFOJ_clean
	GAMTUK_clean			VAPFUP_clean
	GAMVAS_clean			VARWES_charged
	GAMXAV_clean			VARWIW_charged
	GAQYIH_clean			VATXEU_clean
	GATBUZ_charged			VAXVEX_charged
	GATHAL_clean			VAYDOQ_clean
	GATJIV_charged			VEDDIT_charged
	GAWBEM_clean			VEDVUW_clean
	GAWJEV_clean			VEFCEQ_clean_h
	GAWKAS_clean			VEFJOG_charged
	GAWKEW_clean			VEGBUG_clean
	GAWLIB_clean			VEGCAN_clean
	GAWMAU_clean			VEGXIQ01_clean
	GAWMOI_clean			VEHJOJ_clean
	GAXDIS10_clean			VEHJUP_clean
	GAXGET_clean			VEHKOK_charged
	GAXGIX_clean			VEHNAZ_charged
	GAXGOD_clean			VEHPUU_clean
	GAXKOH_clean			VEHROR_charged
	GAXKUN_clean			VEHXEN_clean
	GAXQIH_clean			VEJHEZ_clean
	GAXVUY_clean			VEPDEB_charged
	GAXWAF_clean			VEQBOJ_charged
	GAXWEJ_clean			VEQBUP_charged
	GAYFOD_clean			VEQCAW_charged
	GAYFUJ_clean			VEQCEA_charged
	GAYGAQ_clean_h			VETTAR_charged
	GAZZIS_charged			VEWKUF_clean
	GAZZIS01_charged			VEYREY_clean
	GAZZIS02_charged			VEZMIY_clean
	GAZZIS03_charged			VEZMOE_clean
	GAZZIS04_charged			VIFBUJ_clean
	GAZZIS05_charged			VIGNOQ_clean
	GEBCAT_clean			VIGRIO_clean
	GECRAI_charged			VINHEH_charged
	GEDDEA_clean			VISTOG_clean
	GEDLIM_clean			VISTUM_clean
	GEDQIR_clean			VOCNOQ_clean
	GEDQOX_clean			VODPOU_clean
	GEDQUD_charged			VONBUW_clean
	GEDRAK_clean			VOTMAS_clean
	GEDREO_clean			VUHJAK_clean
	GEDRIS_clean			VULKIX_clean
	GEDROY_clean			VUQLEZ_charged
	GEDRUE_clean			VURYOX_clean
	GEDSAL_clean			VUSJUP_clean
	GEDSEP_clean			VUSKEA_clean
	GEDSOZ_clean			WAHMEY01_clean_h
	GEDSUF_clean			WAHNUQ_charged
	GEDTAM_clean			WAHREE_clean
	GEFYUN_clean			WAJHIA_clean
	GEFZAU_clean			WAJLEA_charged
	GEGDED_clean			WAQDOJ_charged
	GEGSIW_clean			WAQFAX_clean
	GEGWAS_clean			WARWOC_clean
	GEHSAN_clean			WAVQIV_ion_b
	GELJAJ_clean			WAVRAO_clean
	GELVEZ_clean			WAVWEW_clean
	GELVEZ01_clean			WAZQIZ_clean
	GELVEZ02_clean			WEBLAQ_charged
	GELVID_clean			WECJIZ_clean
	GELVID01_clean			WEGDIX_charged
	GENGIR_clean			WEHNAA_clean
	GEPDEM_clean			WEHPIJ_charged
	GEPDIQ_clean			WEHRIL_charged
	GERNOI_clean			WELTUD_charged
	GERPUP_clean			WEMJII_charged
	GERWEH_clean			WEMNAF_clean
	GERWIL_charged			WENDIE_clean
	GERWOR_charged			WENKEH_clean
	GESDUF_clean			WENKIL_clean5b
	GESFAN_clean			WENKOR_clean
	GETXAG_clean			WENKUX_clean5b
	GETXEK_clean			WENLAE_clean5b
	GEVKID_clean			WENSIS_clean
	GEVXAI_clean			WERKUZ_clean
	GEVXIQ_clean			WEXNIW_clean
	GEWXAJ_clean			WIBSAD_clean
	GEZFOI_charged			WIHCUM_clean
	GIDKOU_clean			WIKXUJ_charged
	GIFFAE_clean			WIKYAQ_clean
	GIFFEI_clean			WIYMOG_charged
	GIFKAH_clean			WOCJII_charged
	GIFKIP_clean			WOHDON_clean
	GIFSOF_clean			WOHSIV_clean
	GIHBII_clean			WOHSOB_clean
	GIHPAQ_clean			WOHZAU01_clean_h
	GIHPEU_clean			WOJJOV_clean
	GIKMOD_clean			WOLRIZ_clean
	GIKMOD01_clean			WOQDUB_charged
	GIKMOD02_clean			WOZSOT_charged
	GIKMOD03_clean			WUCRUH_clean
	GIKMOD04_clean			WUNSEE_charged
	GIKMOD05_clean			WUNSEE01_charged
	GIKMOD06_clean			WUNSEE02_charged
	GIKMOD07_clean			WUNSII_charged
	GIKMOD08_clean			WUNSII01_charged
	GIKMOD09_clean			WUNSII02_charged
	GIKMOD10_clean			WUNTAB_charged
	GIKMOD11_clean			WUNVEH_charged
	GIKMOD12_clean			WUNVIL_charged
	GIKQIC_clean			WUPNIF_clean
	GIMSIG_clean			WUWRAI_charged
	GIMVAA_clean			WUZRUE_clean
	GINDEO_clean			XACGIT_charged
	GINLIA_clean			XACYAB_clean
	GIQXIO_clean			XADCOW_clean
	GIQXOU_clean			XADDEN_uncharged_b
	GIQXUA_clean			XADDIR_uncharged_b
	GIQYAH_clean			XADGAM_clean
	GIQYEL_clean			XAFNOH_clean
	GIQYIP_clean			XAFNOH01_clean
	GIQYOV_clean			XAGDAL_clean
	GIQYUB_clean			XAHPAZ_clean
	GIQZIQ_clean			XAHPUT_clean
	GIRDUI_clean			XAJQAC_clean
	GIRGUL_clean			XAKZAL_clean
	GITTOT_clean5b			XAKZEP_clean
	GITTOT01_clean5b			XALCUJ_clean
	GITTUZ_clean			XALTEK_clean
	GITVEL_clean			XALTIP_clean
	GITVEL01_clean			XALTOV_clean
	GITVIP_clean			XAMDUM_clean
	GITWIQ_clean			XAMDUM01_clean
	GIWBEU_charged			XAMDUM02_clean
	GIWBIY_charged			XAMDUM04_clean
	GIWBOE_charged			XAMDUM06_clean
	GIWCAR_ion_b			XAMDUM07_clean
	GIWCIZ_ion_b			XAMLUS_clean
	GIWCOF_ion_b			XAPYAO_clean
	GIXGOK_clean			XAQMOS_clean
	GIYSAJ_clean			XAVDEF_clean_h
	GIYSAJ02_clean			XAXQEU_clean
	GIYSEN_clean			XAZGAG_charged
	GIYSIR_clean			XECJUK_clean5b
	GIYSOX_clean			XEDLUN_clean
	GIYSUD_clean			XEDLUN01_clean
	GIYTAK_clean			XEDPON_clean
	GIYTIS_clean			XEJVOZ_clean
	GIZJOP_clean			XENKIM_clean
	GOBGAG_clean			XENMIO_clean
	GOGSIF_clean			XENMOU_clean
	GOGWAB_clean			XEXNEV_clean
	GOGWEF_clean			XEYMAR_clean
	GOJFAN_charged			XEZPUP_clean
	GOKBUE_clean			XICNOO_clean
	GOLQII_clean			XICNOO01_clean
	GOMRAC_clean			XICNOO02_clean
	GOMREG_clean			XICZAM_clean
	GUBVUU_clean			XILDUT_clean
	GUFREF_clean			XILVEV_clean
	GUJGAU_clean			XILVIZ_clean
	GUJGEY_clean			XINWUO_clean
	GUJTOV_clean			XOJCUV_clean
	GUJVIR_clean			XOJPIW_charged
	GUJVOX_clean			XONGUD_clean
	GUKNIK_clean			XOQXOR_clean
	GUKZAO_clean			XOSQUR_ion_b
	GULGEZ_clean			XOTKIA_charged
	GULPIN_clean			XOTXAG_clean
	GULVUF_clean			XOVQIJ_clean
	GULWAM_clean			XUBJAF03_clean
	GULWIU_clean			XUKYEI_neutral
	GULWOA_clean			XUNGOD_clean
	GUNFAW01_neutral			XUNGUJ_clean
	GUPBEZ02_clean			XUNHAQ_clean
	GUPBOJ01_clean			XUNJIA_clean
	GUPBUP_clean5b			XUNJOG_clean
	GUPCAW_clean			XUVGUQ_charged
	GUPDEB_clean			XUVGUQ01_ion_b
	GUPJEG_clean			XUWVEQ_clean
	GUPJEG01_clean			XUWVUG_clean_h
	GUQTOB_clean			XUYDIF_clean
	GURPUF_clean			XUZDUS_clean
	GURTIX_charged			YAFGAP_clean
	GURZID_clean			YAPRUE_charged
	GUSCIH_clean			YAPSAL_charged
	GUSJOU_clean			YAPYUK_clean
	GUSMAJ_clean			YAQZAT_ion_b
	GUSNEN_clean_h			YAQZEX_ion_b
	GUSNEN01_clean			YAQZUN_clean
	GUVLAL_clean			YARYOF_clean
	GUWDUY_clean			YAXBOP_clean
	GUXJUF_clean			YAYLER_clean
	GUXLIU_clean			YEGDAR_clean
	GUXPOF_clean			YEGKOM_clean
	GUXQAR_clean			YEGRAD_clean_h
	GUXRAT_clean			YEQRER_clean
	GUYLOC_clean			YEQRIV_clean
	GUYLUI_clean			YEWWUU_clean
	GUYLUI01_clean			YEYBOV_clean
	GUYMAP_clean			YEZKEV_clean
	HABQUY_clean			YEZKIZ_clean
	HABRAF_clean5b			YEZKOF_clean
	HABREJ_clean			YIGFIF_clean
	HABRIN_clean			YIKJUZ_clean
	HADQUA_clean			YIKLUZ_clean
	HAFQOW_clean			YISFEL_clean
	HAFQUC_clean			YIWLEV_clean
	HAFTOZ_clean			YIZWIN_clean
	HAFVOB_clean			YOMBAE_charged
	HAFVUH_clean			YORZAH_clean
	HAFWAO_charged			YOZBOF_clean
	HAFWUI_charged			YUBFOR_clean
	HAFWUI01_charged			YUCNEQ_clean
	HAHPIQ_charged			YUGLES_clean
	HAJJAE_clean			YUGZEG_clean
	HAJLEK_clean			YUJNIB_clean
	HAJLIO_clean			YUJNOH_clean
	HAJLUA_clean			YUSGID_clean
	HAJMAH_clean			YUSGOJ_clean
	HAJMEL_clean			ZABQIC_ion_b
	HAKCAZ_clean			ZADDAJ_clean
	HAKCIG_clean			ZARQAM_clean
	HAKWUM_clean			ZARTAP03_clean
	HAMJOW_clean			ZASWOF_clean
	HAMRIY_clean			ZAYJOA_charged
	HANWAW_clean			ZAYKAN_charged
	HAOAER_clean			ZAYKER_charged
	HAPHUD_clean			ZEDQEG_clean
	HAPVEB_clean			ZEDQOQ_clean
	HARNAR_clean			ZEDRAD_clean
	HASMIZ_clean			ZEDVIP_charged
	HASTAY_clean			ZEDVOV_charged
	HAWGIX_charged			ZEDVUB_charged
	HAWREE_clean			ZEDWAI_charged
	HAWWEJ_charged			ZEGSUB_clean
	HAWWIN_clean			ZEJCUO_clean
	HAWWOT_clean			ZEKRIS_clean
	HAWWUZ_clean			ZERNUH_clean
	HAWYUB_clean			ZERQOE_clean
	HAWZEM_clean			ZIBGIC_clean
	HAXJEX_clean			ZIHTEP_clean
	HAXMUP_clean			ZIJVOF_clean
	HAZGOF_clean			ZIJVOF01_clean
	HAZGOF01_clean_h			ZIJVOF02_clean
	HAZGOF02_clean_h			ZILFOR_clean
	HAZGOF03_clean_h			ZIMTAS_clean
	HAZGOF04_clean_h			ZUQVAI_charged
	HAZGOF05_clean_h			ZUQVEM_charged
	HAZGOF06_clean_h			ZUQVIQ_charged
	HAZGOF07_clean_h			ZUQVOW_charged
	HAZGOF08_clean_h
	HAZNON_clean
	HAZSIL_clean
	HEBKEG_clean
	HEBPUB_charged
	HEBTAL_clean
	HEBTEP_clean
	HEDBID_clean
	HEDBUP_clean
	HEDCAW_clean
	HEDCEA_clean
	HEDCIE_clean
	HEDGUS_clean
	HEDTER_clean
	HEFDED_clean
	HEFDIH_clean
	HEFDON_ion_b
	HEFDUT_charged
	HEFFAB_charged
	HEFFEF_ion_b
	HEFVAR_clean
	HEGJUZ_clean
	HEHCOO_clean
	HEJHAH_charged
	HEKTAU_clean
	HEKTUO_clean
	HELCUY_clean
	HELDEJ_clean
	HELDOT_clean
	HENYUV_clean
	HESVOR_clean
	HETZUC_charged
	HEWFUL_ion_b
	HEXNII_clean
	HEXVEM_clean
	HEZKIH_clean
	HEZSAG_clean
	HEZSEK_clean
	HGCNCO_clean
	HIBGEF_clean
	HIBGIJ_clean
	HICVOG_clean
	HICVUM_clean
	HIDBON_clean
	HIDMEO_clean
	HIFGIO_clean
	HIFGOU_clean
	HIFTOG_clean
	HIFTOG01_clean
	HIFTOG02_clean
	HIFTUM_clean
	HIFVOI_clean
	HIFVUO01_clean
	HIFWAV_clean
	HIFZAY_charged
	HIGRIA_clean
	HIHFOV_clean
	HIHGAI_clean
	HIHGEM_clean_b
	HIHGOW_clean
	HIHGUC_clean
	HIHNUJ_clean
	HIMSAY_clean
	HIWKEE_clean
	HIWKII_clean
	HIWLOO_clean_h
	HIWXER_clean
	HIWXER01_clean
	HIXDOH01_clean5b
	HIYBUN_clean
	HIYYEU_clean
	HIYZEV01_clean
	HIZQEN_clean
	HIZQUD_clean
	HOGJIX_clean
	HOGLEV01_clean
	HOGSIG_clean
	HOGTOM_clean
	HOHMEX_clean5b
	HOJLEY_clean
	HOMXIR_clean5b
	HOMZEP_clean
	HOPHUP_clean
	HORCOH_clean
	HORCUN_clean
	HOTWUJ_clean
	HOWPOZ_clean
	HOWPUF_clean
	HOWQAM_clean
	HOWQEQ_clean
	HOWQOA_clean
	HOXGEH_clean
	HOXJIO_charged
	HOXKIP_clean
	HOXKUB_clean
	HOYTUL_clean
	HOZTOG_clean
	HUCBEN_clean5b
	HUCLIB_clean
	HUKQUZ_charged
	HUMQUC_charged
	HURGUX_clean
	HURGUX01_clean
	HURNOX_clean
	HUSGAE_clean
	HUSQES_clean
	HUTTIA_clean
	HUTZEB_clean
	HUXWAY_clean
	HUYJUG_clean
	HUYKAN_clean
	HUZFIS_charged
	HUZFOY_charged
	HUZSOL_clean
	HUZSOL01_clean
	HUZSUR_clean
	HUZSUR01_clean
	IBARUA_clean
	IBASAH_clean
	IBASEL_clean
	IBASOV_clean
	IBASUB_clean
	IBATAI_clean
	IBATEM_clean
	IBICAZ_clean
	IBICED_clean
	IBICIH_clean
	IBICON_clean
	IBICUT_clean
	IBIDAA_clean
	IBITUK_clean
	IBIYOI_ion_b
	IBOTAU_clean
	IBOWIH_charged
	IBOZIK_clean
	IBUDOZ_clean
	IBUYAH_clean
	ICAGAU_clean
	ICAGOK_clean
	ICALOP_clean
	ICALUV_clean
	ICANAD_clean
	ICANEH_clean
	ICAQOU_clean
	ICARAH_clean
	ICAROV_clean
	ICAWUF_clean
	ICEGED_clean
	ICITEU_charged
	ICITUK_charged
	ICIVAS_clean
	ICIZAV_clean
	ICIZOL_clean
	ICORAV_ion_b
	ICOWON_clean
	ICOYIK_clean
	IDAGEA_charged
	IDAGOL_clean
	IDAGUR_clean
	IDAZEU_clean
	IDORIE_clean
	IDUDES_clean
	IDUDIW_clean
	IFAGON_clean
	IFAQUC_clean
	IFASOZ_clean
	IFEHUY_clean
	IFENOY_clean
	IFENOY01_clean
	IFENOY02_clean
	IFENOY03_clean
	IFEPIT_clean
	IFEQIV_clean
	IFEYIB_clean
	IFOSIG_clean
	IFUDAO_charged
	IFUDES_charged
	IFUNUU_clean
	IFUPAC_clean
	IGAGUU_clean
	IGAHAB_clean
	IGAHED_clean
	IGAHED01_clean
	IGAHED02_clean
	IGOCOX_clean
	IHIWIF_clean
	IJANAJ_clean
	IJANEN_clean
	IJASAO_clean
	IJASAO01_clean
	IJASES_clean
	IJASES01_clean
	IJASIW_clean
	IJASOC_clean
	IJENER_clean
	IJEXUR_clean
	IJIROI_ion_b
	IJISOK_charged
	IJOMOJ02_clean
	IJOMOJ04_clean
	IJOMOJ06_clean
	IJOMOJ07_clean
	IKAYAU_clean
	IKEBUV_clean
	IKEBUV01_clean
	IKETAU_clean
	IKETEY_clean
	IKETIC_clean
	IKETOH_clean5b
	IKETOI_clean
	IKETUO_clean
	IKEVAW_clean
	IKOSOQ_clean
	IKOSUW_charged
	ILAGUY_charged
	ILIFOY_clean
	ILIFUE_clean
	ILIGAL_clean
	ILIGEP_clean
	ILOJEZ_clean
	ILOJOJ_clean
	ILOTOT_clean
	ILUFEB_charged
	ILUFIF_clean
	ILUGAY_clean
	ILUGOM_clean
	ILUHIH_clean
	ILUHON_clean
	ILUHUT_clean
	ILUJAB_clean
	ILUJIJ_clean
	IMACZN01_clean
	IMIDZB10_clean
	IMISED_clean
	IMISIH_clean
	IMIXIM_clean
	IMUTUG_ion_b
	IMUVAO_charged
	INEBOT_charged
	INESIE_clean
	INIQUR_clean
	INIRAY_clean
	INIRAY01_clean
	INOVEN_clean
	INURIS_clean
	IPICUG_charged
	IPIDUH_clean
	IPIFAP_clean
	IPIJUM_clean
	IPOWOA_clean
	IQEWOQ_clean
	IQIJIC_clean
	IQIPAZ_clean
	IQOZUJ_clean
	IQUNAJ_clean
	IQUNAJ01_clean
	IRAGEN_charged
	IRAYUW_charged
	IRISAD01_charged
	ISACIP_clean
	ISAYOQ_charged
	ISENUQ_clean
	ISEQIH_clean
	ISIKIF_clean
	ISIKOL_clean
	ISIMAZ_clean
	ISOHEE_clean
	ISUCUV_clean
	ISUGIN_clean
	ISUGOT_clean
	ISUXAW_clean
	ITAHEQ_clean
	ITETEH_clean
	ITIBET_clean
	ITIBOD_clean
	ITIWIS_charged
	ITIWOY_charged
	ITIWUE_charged
	IVARUT_clean
	IVEGEV_clean
	IVEHEW_clean5b
	IVETOT_clean
	IWELIG_clean
	IWELIG01_clean
	IWELOM_clean
	IWEPUW_clean
	IXAJUN_clean
	IXAKAU_clean
	IXEDOE_charged
	IXEDUK_charged
	IXEFAS_charged
	IXEQIL_clean
	IXISAJ_clean
	IXISOX_clean
	IXODUV_clean
	IXOFAD_clean
	IXOFEH_clean
	IXOFIL_clean
	IXOFOR_clean
	IXOFUX_clean
	IXOFUX01_clean
	IXUHUE_clean
	IXUQUO_clean
	IXURAV_clean
	IXUREZ_clean
	IXURID_clean
	IYIGEC_clean
	IYIHUU_manual
	IYOBAA_clean
	IYOHOU_clean
	IYOWID_clean5b
	IYUHIU_ion_b
	IYUHUG_ion_b
	IYUJAO_clean
	IYUQEZ_clean
	IYUREA_clean
	IYUSAX_clean
	IZEBAR_clean
	IZEBEV_clean
	IZEFEZ_charged
	IZEHAX_clean
	IZEPAF_clean
	IZEPEJ_clean
	IZOWAW_clean
	IZOWEA_clean
	IZUMUM_clean
	JACQUA_charged
	JAHNEM_clean
	JAHXUM_clean
	JASNAT_clean
	JASNEX_clean
	JAVNIE_clean
	JAVTAC_clean
	JAVWUY_clean
	JEBCOJ_clean
	JEBDOK_clean
	JEDJUY_clean
	JEDKEJ_clean
	JEJKEP_clean
	JEJWEB_clean
	JEJWOL_clean
	JEMNAR_clean
	JEMQEY_clean
	JENKET_clean
	JETNOL_clean
	JETZAK_clean
	JEWCAP_clean
	JEWYAM_charged
	JEXSOV_clean
	JILXOS_clean
	JIQVAH_clean
	JISVAJ_clean
	JITPOS_clean
	JIVFUQ_clean
	JIVHIG_clean
	JIWKUW_clean
	JIXWUJ_clean
	JIXWUJ01_clean
	JIYXUL_clean
	JOCPIB_clean
	JODGEP_clean
	JOGBIR_clean
	JOGDAL_charged
	JOHFIW_clean5b
	JOJLOK_clean
	JOJMEB_clean
	JOSNAG_clean
	JOSNAG01_clean
	JUCXEK_clean
	JUPFOP_charged
	JUTCUW_clean
	KABXES_clean
	KABXIW_clean
	KABXOC_clean
	KACZEV_clean
	KACZIZ_clean
	KAFTUI_clean
	KAFYAT_clean
	KAGCAY_charged
	KAHNOX_clean
	KALFIO_clean
	KALFOU_clean
	KALGAH_clean
	KALGEL_clean
	KAMZUV_clean5b
	KANCIN_clean
	KANDEK_clean
	KANDIO_clean
	KANMIX_clean
	KAPGUE_clean
	KAPHAL_clean
	KAPHOZ_ion_b
	KARLIA_clean
	KARLUM_clean
	KARMAT_clean
	KARNAU_clean
	KASPOL_clean
	KASRAZ_clean
	KATDAM_clean
	KAVGAQ_clean
	KAVJAT_charged
	KAVJEX01_clean
	KAVKIC_clean
	KAVLID_clean
	KAVRIK_clean
	KAVROQ_clean
	KAVTUY_clean
	KAWBOB_clean
	KAXQIL_clean
	KAXQOR_clean
	KAXQOR01_clean
	KAXZUG_clean
	KAYBIX_clean
	KAYBUJ_clean
	KAYCIY_clean
	KEBDIG_charged
	KECRAL10_clean
	KEDPEQ_charged
	KEDQAN_clean
	KEFBEE_clean
	KEFBII_clean
	KEFBOO_clean
	KEFWEZ_charged
	KEFWID_clean
	KEGYAX_clean
	KEHGAH_charged
	KEHGOV_clean5b
	KEJBOQ_clean_h
	KEJHIQ_clean_h
	KEJQAR01_clean
	KENJEU_clean
	KEQDER_clean
	KEQZAJ_clean
	KESBIU_charged
	KESBIU01_ion_b
	KESGAS_clean
	KESHAT_clean
	KETHEY_clean
	KETSEI_clean
	KEVVIS_clean
	KEVWUF_clean
	KEWZOD_clean
	KEXFAU_clean
	KEXKAB_clean
	KEXKEF_clean
	KEXPOU_clean
	KEYDEZ_clean
	KEYYET_clean
	KIBDEF_clean
	KIBDIJ_clean
	KIBXUP_charged
	KIBYAW_charged
	KICXAX_clean
	KICXEB_clean
	KIDDIM_clean
	KIDDOS_clean
	KIDVIE_clean
	KIFJIT_charged
	KIFJUF_clean
	KIFKAM_clean
	KIFKEQ_clean
	KIFWUT_clean
	KIGCEK_clean
	KIHTOL_clean
	KIJRUS_clean
	KIJYIM_clean
	KIKDIT_clean
	KIKFIV_clean
	KILFUI_clean
	KILJEV_clean
	KINDIW_clean
	KINDOC_clean
	KINFAQ_clean
	KINFEU_clean
	KINHAS_clean
	KINJUO_clean
	KINKAV_clean
	KINNUS_charged
	KINPUU_clean
	KINQAB_clean
	KIPJOK_clean
	KIPKAX_clean
	KIPKEB_clean
	KIPZEQ_clean
	KIQKOK_clean
	KIRKAZ_clean
	KIVDUP_clean
	KIVFAX_clean
	KIVFEB_clean
	KIXKOS_ion_b
	KIXXOG_clean
	KIYMAI_clean
	KIYMEM_clean
	KIYMIP_clean
	KOBPIB_clean
	KOBPUN_clean
	KOCWEF_clean
	KOFPEB_clean
	KOFPEB01_clean
	KOFPEB02_clean
	KOFPEB03_clean
	KOFPEB04_clean
	KOFPEB05_clean
	KOGJOG_clean
	KOHKIC_clean
	KOHKOI_clean
	KOJYEO_clean
	KOJZAL_clean
	KOJZEP_clean5b
	KOJZIT_clean
	KOLWEO_clean
	KOMGUP_clean
	KOMHAW_clean
	KONCIA_clean
	KONYOB_clean
	KUBQAA_charged
	KUCDIW_clean
	KUDLUR_clean
	KUDMAY_clean
	KUGQIN_clean
	KUGZIW_clean
	KUJNEJ_clean
	KUJNOT_clean
	KUJNUZ_clean
	KUJPAH_clean
	KULRIT_clean
	KUNWEW_clean
	KUQXIE_clean
	KUXLUL_clean
	LABGAY_clean
	LABJUV_clean
	LABPOV_clean
	LABPUB_clean
	LABQAI_clean
	LACGAZ_clean
	LACGED_clean
	LACJAC_clean
	LADHEF_clean
	LAGBUS_clean
	LAGCAZ_clean
	LAGCED_clean
	LAGCIH_ion_b
	LAGCON_charged
	LAGCUT_clean
	LAGDAA_charged
	LAGDEE_charged
	LAGDII_ion_b
	LAGDOO_ion_b
	LAGHIL_clean
	LAGMUD_clean
	LAGNAK_clean
	LAGNEO_clean
	LAGNIS_clean
	LAGNOY_clean
	LAGNUE_clean
	LAGPAM_clean
	LAGQER_clean
	LAGQOB_clean
	LAGRES_clean
	LAGRIW_clean
	LAGVOG_clean
	LAGWEX_clean_h
	LAGWUN_clean
	LAJDUV_charged
	LAJDUV01_charged
	LAJDUV02_charged
	LAJDUV03_charged
	LAKFIN_clean
	LALFUB_clean
	LALPIZ_clean
	LALPOF_clean
	LALYOO_clean
	LANCOU_clean
	LARPOL_charged
	LARZEL_clean
	LASQON_clean
	LASWIN_clean
	LASYOU_clean
	LAVSUY_clean
	LAVTAF_clean
	LAVTEJ_clean
	LAVTEJ01_clean
	LAVTIN_clean
	LAVTOT_clean
	LAVTUZ_clean
	LAWGEW_clean
	LAWGIA_clean
	LAWGOG_clean
	LAWGUM_clean
	LAXGOH01_clean
	LAYGAV_clean
	LAZGOK_clean5b
	LAZHUR_clean
	LAZJAZ_clean
	LAZKUU_clean
	LAZLEF_clean
	LAZPIN_clean
	LAZPUZ_clean
	LAZXOB_clean
	LECFAC_clean
	LECFEG_clean
	LECFUW_charged
	LECGEH_clean
	LECGIL_clean
	LECQEQ_clean
	LEDCAA_clean
	LEDHEJ_clean
	LEDHIN_clean
	LEDLAJ_clean
	LEDLEN_clean
[truncated: 2,446 more rows]
