# Supplementary material for: A collection of forcefield precursors for metal–organic frameworks
Source: RSC Adv. 2019 Nov 13;9(63):36492–507. doi: 10.1039/c9ra07327b (PMC9075174; doi:10.1039/c9ra07327b)
Supplement: RA-009-C9RA07327B-s3321 [file RA-009-C9RA07327B-s3321.txt]

            NAC                C6                C8               C10     fluctuating_dipole_atomic_polarizability     isotropic_forcefield_polarizability              a              b   squared_Pearson_coefficient          <r^3>          <r^4>         wp_QDO          m_QDO          q_QDO         dipole    static_polarizability  atomic_spin_moment    atom_type
      -0.114152          2.755820         28.421886        369.423432                                     2.728249                                2.675593      -0.893113       2.260089                      0.996468       5.393218      15.120345       0.500299       0.957157      -0.796014       0.111021                 2.753494            0.004699    1(15)
       0.145358          1.176111          9.850057        104.862429                                     1.854450                                1.819451      -1.400650       2.208404                      0.996136       3.855698      11.284655       0.454628       1.330314      -0.698117       0.043201                 1.884247            0.001159    1(16)
      -0.052810          2.107893         18.666125        223.024757                                     2.408827                                2.271714      -0.804150       2.356866                      0.997675       4.770765      13.490049       0.499232       1.050755      -0.765002       0.052218                 2.478467           -0.000011    1(5)
       0.119287          1.158232          8.700886         87.924757                                     1.798544                                1.699337      -1.074973       2.367722                      0.996797       3.554286       9.987010       0.489371       1.267343      -0.713163       0.037199                 1.845508            0.000204    1(6)
       0.308716          0.628010          4.192348         37.247634                                     1.310264                                1.259969      -1.204132       2.415594                      0.998673       2.743833       7.691291       0.494356       1.488229      -0.669037       0.030142                 1.337290            0.000696    1(7)
       0.421058          0.499213          3.222041         27.159490                                     1.163274                                1.128036      -1.437979       2.365542                      0.998578       2.444137       6.929061       0.493173       1.600513      -0.649147       0.023093                 1.185133            0.000561    1(8)
       0.328435          0.492655          2.943815         23.446565                                     1.136168                                1.079529      -1.377852       2.312309                      0.997955       2.874635       8.066929       0.515497       1.514336      -0.657176       0.010914                 1.170829            0.000000    1(8,30)
       0.341632          1.021667          7.215176         70.187583                                     1.747477                                1.609065      -1.700945       2.112246                      0.994202       3.539953      10.448444       0.468122       1.350014      -0.688545       0.019466                 1.795932           -0.001009    1(8,8)
       1.485686         26.204525        421.071190       9922.569500                                    10.366040                                9.191184      -1.261668       1.756314                      0.999476      17.634734      52.194425       0.345755       0.754154      -0.909226       0.108931                11.457132           -0.000028    12(8,8)
       1.430503         29.265874        481.262955      11675.756807                                    10.810452                                9.571004      -1.068482       1.794620                      0.999277      18.481182      54.515398       0.353643       0.717560      -0.925854       0.148422                12.152364            0.000001    12(8,8,8)
       1.443204         30.067446        435.019498      10354.162966                                    11.077834                                9.167802      -1.123077       1.775976                      0.999207      18.605475      55.336729       0.355359       0.728961      -0.917213       0.078845                13.291317           -0.000687    12(8,8,8,8)
       1.417094         26.050767        377.923203       8718.842999                                    10.064436                                8.470973      -0.965009       1.824158                      0.999317      18.656328      55.100138       0.373370       0.718306      -0.917836       0.066763                12.355696            0.000005    12(8,8,8,8,8)
       1.357338         24.469334        368.760681       8495.667929                                     9.802871                                8.478807      -0.924121       1.795518                      0.999193      20.621294      62.625784       0.363521       0.732724      -0.905703       0.001554                11.178926            0.000124    12(8,8,8,8,8,8)
       1.761791         41.734975        588.646461      15284.182906                                    12.237002                                9.527547      -0.517986       1.793174                      0.999685      27.784879      89.153488       0.407601       0.583618      -0.959431       0.024455                14.468459           -0.000104    13(8,8,8,8)
       1.710901         41.391748        480.455904      11959.073810                                    13.196323                                9.268065      -0.542469       1.788682                      0.999505      28.247165      90.927184       0.365655       0.680781      -0.916468       0.002169                18.223665           -0.000832    13(8,8,8,8,8,8)
       1.791575         39.125942        557.157659      14249.885625                                    11.904416                                9.393999      -0.582324       1.783574                      0.999906      27.216817      87.489934       0.403441       0.594589      -0.952901       0.033836                13.733577           -0.004994    13(8,8,8,8,9)
       1.778834         32.280366        450.489300      11029.417250                                    11.779541                                9.381336      -0.647946       1.758342                      0.999940      27.990460      91.051417       0.341466       0.732708      -0.895238       0.000000                13.733587           -0.000012    13(8,8,8,8,9,9)
       1.810356         41.156216        587.135212      14997.918000                                    12.069634                                9.479577      -0.143689       1.932554                      0.998984      25.314381      77.832825       0.417772       0.573964      -0.974476       0.030370                13.973704            0.000057    13(8,8,9,9)
       0.664590        124.940556       2409.747274      84578.712846                                    19.798859                               15.217722       0.236055       1.835228                      0.997133      54.583424     175.148744       0.484137       0.360704      -1.134077       0.012826                25.132411            0.000648    14(6,6,6,6)
       1.813896         44.821217        717.300413      19358.991265                                    12.466498                               10.268624      -0.058143       1.860215                      0.999475      36.097987     114.594766       0.411634       0.556734      -0.980800       0.003836                14.426415           -0.000054    14(9,9,9,9,9,9)
       1.247328         73.838597       1265.971729      38192.461791                                    13.673309                               10.851033       0.650088       1.972878                      0.999881      49.527560     151.573425       0.582047       0.349569      -1.132917       0.103127                16.385358           -0.002677    15(1,8,8,8)
       0.239971        154.690837       3387.484485     128213.675000                                    22.059119                               17.705950       0.295292       1.786743                      0.999005      69.100549     223.260296       0.466726       0.347394      -1.156010       0.093548                26.707616           -0.000007    15(6,6,6,29)
       0.852705        107.687528       1895.585613      62755.603836                                    17.845260                               13.496822       0.052223       1.801272                      0.998460      54.677564     171.149849       0.513328       0.361020      -1.132389       0.120389                22.537517            0.001421    15(6,6,6,8)
       1.322556         68.516129       1233.537112      37208.170172                                    13.510369                               11.099570       0.259400       1.874215                      0.999546      48.851071     152.069628       0.542032       0.377016      -1.106361       0.114636                15.368059            0.001179    15(6,8,8,8)
       1.401223         56.910693       1032.219123      30074.753600                                    12.714569                               10.770405       0.033499       1.816110                      0.999303      48.671153     154.506666       0.498495       0.423062      -1.062875       0.086657                14.139791            0.001337    15(6,8,8,8,62)
       1.304431         67.298965       1238.703763      37337.072000                                    13.491999                               11.241338       0.258032       1.870470                      0.999662      49.232628     153.370367       0.531190       0.382669      -1.101605       0.077580                15.249650            0.002371    15(6,8,8,8,63)
       1.309701         72.453563       1225.369379      36758.886583                                    14.061989                               11.118492       0.480418       1.931725                      0.999913      48.720313     150.202583       0.539710       0.378821      -1.107128       0.083094                16.805099            0.000000    15(7,7,8,8)
       1.587022         60.974000        989.907115      28334.881161                                    12.586482                               10.016350       0.464657       1.956117                      0.999595      44.176109     134.571532       0.562661       0.384797      -1.099647       0.049039                14.456477           -0.004073    15(8,8,8,8)
       1.717770         58.834202       1013.928136      29189.527703                                    12.506630                               10.417457       0.108905       1.881288                      0.999783      41.334059     125.428568       0.530504       0.404450      -1.086405       0.007631                13.706703            0.000007    15(9,9,9,9,9,9)
      -0.458318        166.526763       5260.540865     219343.745972                                    20.720964                               19.597060       0.641725       1.816243                      0.999057      86.267717     280.217657       0.536576       0.273769      -1.242845       0.334608                22.727034           -0.000009    16(29,29,29,74)
      -0.526098        184.938717       5812.801359     248024.203229                                    22.199520                               20.608663       0.731474       1.829636                      0.999243      88.285527     287.623357       0.523875       0.274375      -1.245316       0.325349                24.039168            0.015060    16(29,29,42)
      -0.472372        185.363434       5915.802954     252798.090774                                    22.182253                               20.787909       0.795645       1.860612                      0.998932      85.437242     275.313411       0.523191       0.274618      -1.249357       0.303603                23.762535            0.001129    16(29,29,74)
      -0.368229        176.767434       4431.145239     175760.553646                                    21.510044                               18.240380       1.461309       2.056480                      0.999524      79.197930     244.171418       0.548234       0.282312      -1.243430       0.189649                23.639914            0.057605    16(6)
      -0.002168        136.854194       3583.440077     134930.609583                                    18.567194                               16.597358       1.031280       2.002688                      0.999641      68.786234     207.804377       0.564431       0.288548      -1.234656       0.037870                20.220993            0.000008    16(6,16)
      -0.380274        157.578759       4396.467137     174139.507500                                    19.951919                               18.030432       1.157210       1.984196                      0.999491      78.962730     244.740341       0.557666       0.277294      -1.246943       0.196881                21.534474            0.115120    16(6,27)
      -0.308425        165.872624       4299.960110     169064.733000                                    20.339696                               17.741548       1.414662       2.061897                      0.999812      76.747039     235.149819       0.567324       0.274864      -1.252532       0.152326                22.247991           -0.000057    16(6,29)
      -0.392686        178.994757       4600.413521     184493.805417                                    21.759453                               18.600698       1.076022       1.954245                      0.999702      80.087136     249.773393       0.541872       0.282398      -1.241078       0.162518                24.390209            0.000009    16(6,48)
       0.103782        118.496209       2914.720919     104809.279017                                    16.862771                               14.900475       1.082568       2.021190                      0.999546      66.323582     197.898478       0.596866       0.286801      -1.231942       0.098535                18.683684            0.001269    16(6,6)
       0.056000        122.341068       3360.884875     125409.774167                                    17.146274                               15.889436       0.930168       1.981965                      0.999440      67.538161     203.876712       0.584450       0.283912      -1.237075       0.115511                18.544358            0.000076    16(6,6,47)
       0.979793         79.214862       1482.417301      45319.684527                                    13.061804                               10.754210       0.628557       1.994173                      0.999364      50.229008     142.587265       0.684855       0.292596      -1.214744       0.107810                14.718055           -0.000095    16(6,6,8,8)
       1.140889         79.694279       1438.334137      43926.551500                                    13.281978                               10.645823       0.754215       2.016974                      0.999855      50.582295     146.624439       0.678746       0.295486      -1.203826       0.090068                15.638531            0.005538    16(6,8,8,8)
      -0.199540        153.739349       3861.328295     148451.233661                                    19.799616                               17.146112       1.074958       1.984277                      0.999647      74.517154     229.224757       0.558226       0.285623      -1.234932       0.168652                21.598271            0.007472    16(6,80)
      -0.283159        148.809951       4599.578809     185524.711875                                    19.631126                               18.748997       0.702186       1.856433                      0.999669      80.180237     255.673081       0.530105       0.286943      -1.228882       0.180337                20.557047            0.035802    16(74,74,74)
      -0.161293        135.463939       4073.523678     159242.583906                                    18.488179                               17.721148       0.846600       1.913042                      0.999626      76.225265     239.269749       0.541981       0.289115      -1.226741       0.083718                19.174308            0.005280    16(75,75,75)
      -0.550991        141.846887       4372.266977     171400.154615                                    18.489638                               17.993282       1.326656       2.049487                      0.999557      77.404385     230.983064       0.563599       0.277914      -1.258783       0.118701                19.012436            0.082373    17(25)
      -0.469630        136.137420       3984.503393     152579.877857                                    18.020410                               17.133954       1.145245       2.024229                      0.998236      74.209372     219.218717       0.578752       0.276547      -1.259638       0.189408                19.288170            0.115060    17(25,25)
      -0.506896        137.908291       4151.756110     160254.450000                                    18.071205                               17.491580       1.570691       2.128121                      0.999264      75.178702     221.385138       0.574256       0.276564      -1.262545       0.115938                18.531562            0.051680    17(27)
      -0.512217        140.413696       4556.361517     179343.119167                                    18.183260                               18.303907       1.619292       2.137396                      0.999050      75.431623     221.754797       0.564330       0.275765      -1.267841       0.075785                18.066451            0.105559    17(28)
      -0.528910        144.180873       4461.923579     175773.384821                                    18.707828                               18.185064       1.397622       2.067416                      0.999654      77.367075     231.339738       0.559901       0.278313      -1.258564       0.142312                18.874218            0.016270    17(29)
      -0.458211        147.026870       4444.211878     174788.796944                                    18.734679                               17.891519       1.317825       2.062648                      0.999437      74.956209     222.487638       0.576702       0.271126      -1.268672       0.102171                19.517022            0.000012    17(29,29)
      -0.533714        130.359185       3862.731040     146577.236528                                    17.294724                               16.731817       1.651186       2.148124                      0.999586      75.114695     219.590535       0.594283       0.272057      -1.267042       0.156131                17.937636           -0.000003    17(30)
      -0.585951        150.511368       4593.993233     182320.687708                                    19.134187                               18.313930       1.523368       2.102419                      0.999550      77.601547     230.502097       0.565169       0.275212      -1.265244       0.131554                19.900074            0.012990    17(48)
      -0.484998        137.928852       4188.838232     162434.536866                                    18.186784                               17.614663       1.226290       2.045054                      0.998549      74.714412     221.521278       0.569166       0.278163      -1.258720       0.130942                18.891802            0.002166    17(48,48)
      -0.057259        108.087583       2631.549371      91095.139412                                    15.668244                               14.061033       1.281468       2.120261                      0.999694      63.470270     179.509750       0.628667       0.282037      -1.250743       0.052997                17.226107            0.002639    17(6)
       1.801907         74.273322       1241.655054      36052.650458                                    14.882402                               11.704940      -0.104188       1.899018                      0.998718      40.102571     108.367256       0.509806       0.413793      -1.121958       0.032489                20.621070            0.004155    21(8,8,8,8,8)
       1.859250         90.714607       1423.606596      42494.871365                                    16.535703                               12.397338       0.049885       1.940851                      0.999372      39.697282     106.432584       0.506927       0.404940      -1.135574       0.008961                20.734973            0.000011    21(8,8,8,8,8,8)
       1.758015         53.853306        815.494411      21251.112750                                    11.174362                                8.749947       1.062693       2.256494                      0.998000      39.640073     100.466186       0.667648       0.352071      -1.171784       0.125761                14.496931           -0.008645    22(7,7,8,8,8)
       1.684025         66.549611       1234.879275      35045.025083                                    12.377708                               10.534524       1.659662       2.444448                      0.996546      39.631519      98.700995       0.640425       0.337005      -1.206684       0.000064                14.332420            0.824959    22(8,8,8,8,8,8,8,8)
       1.357257         61.848808       1243.137675      35919.186250                                    12.243154                               10.992832       0.920590       2.155681                      0.998938      44.821749     118.292016       0.582374       0.364955      -1.165173       0.095289                13.179747            2.028566    23(7,8,8,8,8)
       1.461688         75.519693       1453.904475      44341.241250                                    14.211665                               12.036381       0.168639       1.869743                      0.997735      49.535180     140.128641       0.539874       0.374649      -1.142887       0.234510                15.636031            1.076428    23(8,8,8)
       1.970235         47.905462        745.061015      18717.520150                                     9.621992                                7.901234       1.298281       2.388284                      0.999818      35.098853      83.373157       0.776214       0.314273      -1.222832       0.022331                10.770914            0.075553    23(8,8,8,8)
       1.487448         76.135741       1674.737389      53453.158778                                    14.624617                               13.154449      -0.074069       1.806037                      0.999669      50.861550     149.837421       0.496973       0.391222      -1.122993       0.223989                15.976101            1.877709    23(8,8,8,8,8)
       1.448692         65.036405       1426.135856      42947.629062                                    12.757629                               11.787289       0.472896       1.988384                      0.999407      47.519129     131.550379       0.557752       0.365390      -1.155727       0.185513                13.998542            1.922572    23(8,8,8,8,8,23)
       1.478208         61.990156       1349.539828      40049.049250                                    12.299516                               11.421970       0.504577       2.007448                      0.999565      46.522798     127.461078       0.570122       0.362580      -1.158905       0.175018                13.349493            1.853351    23(8,8,8,8,8,23,23)
       1.858502         58.123664        913.870923      23982.632469                                    10.901166                                8.732661       1.685344       2.515770                      0.999483      35.381859      82.534501       0.747165       0.315228      -1.235872       0.010954                13.353880            0.884158    23(8,8,8,8,8,8)
       0.665166        148.739068       2134.702450      69536.435875                                    22.735363                               15.498176       2.765522       2.580359                      0.998853      58.170814     155.410600       0.445210       0.423048      -1.139569       0.010391                28.590131            2.081673    24(6,6,6,6,6,6)
       1.518878         86.169830       1165.839011      32849.540143                                    15.850360                               11.102039       0.373108       2.066269                      0.994926      39.872121     101.167569       0.548439       0.396651      -1.150570       0.022084                23.520451            2.755237    24(8,8,8,8,8)
       1.481558         76.792573       1300.317181      37695.135525                                    15.286642                               12.227048       0.930711       2.222098                      0.994035      41.032307     103.038297       0.487194       0.442096      -1.127716       0.007388                18.911834            2.445459    24(8,8,8,8,8,8)
       0.994848        179.164185       4185.549624     163391.493696                                    25.115906                               20.626212       0.199569       1.858776                      0.998961      54.292547     160.156984       0.415137       0.385437      -1.161772       0.168934                29.753225            4.863054    25(7,7,7)
       0.980466        174.668922       3479.660394     128629.681597                                    24.168402                               18.553899       0.525479       1.942489                      0.999319      54.201078     156.015445       0.446677       0.372960      -1.172477       0.043336                29.414263            4.689121    25(7,7,7,7)
       0.767510        217.397783       4328.581233     172025.150000                                    27.194014                               19.932303       0.472220       1.880740                      0.998772      61.829225     186.254148       0.455099       0.350996      -1.182362       0.149692                36.744270            4.183714    25(7,7,7,7,17)
       0.701136        207.184494       4804.715743     192586.097614                                    26.404128                               21.229998       0.613883       1.907073                      0.999064      62.753207     188.513088       0.434716       0.352304      -1.187872       0.060920                32.336276            4.692455    25(7,7,7,7,7)
       0.685461        183.005706       3684.134262     141517.908423                                    26.358199                               20.148658       0.676416       1.913978                      0.997982      64.605642     196.203549       0.384464       0.426039      -1.118841       0.003121                34.657912            3.961847    25(7,7,7,7,7,7)
       0.694367        101.042969       2571.921183      89791.863833                                    18.787280                               17.415889       0.829368       1.962737                      0.998061      63.685047     190.018876       0.396705       0.442351      -1.101022       0.025200                20.537287            4.207015    25(7,7,7,7,7,7,7)
       0.895717        155.184850       3273.642946     120095.266923                                    23.734605                               19.060818       0.486623       1.908066                      0.999125      57.514546     169.543794       0.401179       0.417138      -1.130279       0.048804                29.297607            4.517290    25(7,7,7,7,8,8)
       0.932922        111.220627       2112.842545      70122.757632                                    19.866731                               15.820689       0.438842       1.916092                      0.997954      56.008713     161.570270       0.415377       0.445201      -1.101868       0.084700                25.313870            3.596781    25(7,7,7,8,8,8)
       0.972757        175.936349       3765.014045     141783.450500                                    24.393689                               19.324948       0.336984       1.893205                      0.999152      54.187489     157.295510       0.437509       0.372197      -1.172812       0.067180                29.876654            4.790081    25(7,7,8,8)
       0.937179        157.172754       3385.594036     125041.160833                                    22.118271                               17.841756       0.349248       1.885939                      0.999330      56.083680     163.126841       0.472595       0.353873      -1.182714       0.097473                26.865753            4.005393    25(7,7,8,8,8)
       0.906499        134.323970       2971.029295     107479.839217                                    21.986785                               18.343597       0.384458       1.883374                      0.999299      57.156130     169.071683       0.397284       0.432158      -1.115081       0.073790                26.114228            4.518469    25(7,7,8,8,8,8)
       0.956322        158.494651       3912.152183     149054.006667                                    22.931816                               19.717399       0.272080       1.862840                      0.999640      55.489117     163.376983       0.431445       0.372702      -1.169441       0.073865                26.693092            4.741345    25(7,8,8,8)
       0.956710        164.195420       3878.536268     147495.924643                                    23.367608                               19.605072       0.236187       1.850573                      0.999716      55.598081     163.625300       0.433437       0.371765      -1.169982       0.072209                27.253783            4.738382    25(7,8,8,8,8)
       0.966174        153.541300       3565.451138     133460.618750                                    23.244302                               19.438847       0.219514       1.845326                      0.999755      55.700604     164.705201       0.411391       0.401066      -1.144574       0.060882                29.260638            4.709144    25(7,8,8,8,8,8)
       1.118043        149.972925       3607.716767     135148.949333                                    22.613813                               19.479253      -0.202599       1.776462                      0.999448      50.331624     145.688905       0.415992       0.397219      -1.153263       0.057962                25.986936            4.048454    25(8,8)
       1.094789        140.084880       3551.131800     132267.877500                                    21.541560                               19.154916      -0.027853       1.811465                      0.999849      51.617652     150.182511       0.425313       0.388130      -1.157674       0.078258                23.902131            4.815170    25(8,8,8)
       1.094058        149.296310       3362.807661     123464.204088                                    22.191699                               18.462768       0.064598       1.837044                      0.999594      51.477502     148.481243       0.439159       0.380975      -1.163681       0.040940                26.214359            4.622267    25(8,8,8,8)
       1.047672        153.573039       3513.571719     130575.119314                                    22.635520                               18.838129       0.131948       1.838429                      0.999871      53.268574     155.363492       0.434865       0.380198      -1.162661       0.048833                26.910442            4.554788    25(8,8,8,8,8)
       1.026997        129.707527       2833.772551     100700.336488                                    21.551273                               18.010632       0.121540       1.834754                      0.999600      53.691689     157.187393       0.401005       0.432487      -1.116922       0.014557                25.439812            4.216984    25(8,8,8,8,8,8)
       0.116914        182.062151       2482.051756      85101.481125                                    25.072326                               16.221197       1.006998       2.041273                      0.990939      67.201586     191.970551       0.448436       0.400337      -1.141124       0.012360                32.133274            1.128430    26(6,6,6,6,6,6)
       0.746211        152.849482       2970.186958     106378.770789                                    23.253947                               18.043193       0.863269       2.003050                      0.998432      58.798127     171.733310       0.417095       0.412331      -1.133635       0.002057                28.102024            3.928036    26(7,7,7,7)
       0.398116        124.291761       1974.004506      65742.578870                                    20.651298                               14.874196       0.587711       1.943381                      0.994762      61.933653     178.079422       0.431969       0.442650      -1.100962       0.002597                27.186677            0.163580    26(7,7,7,7,7,7)
       0.876929        166.293661       3376.068787     123611.811250                                    23.171498                               17.967635       0.574589       1.965522                      0.996647      54.660057     156.297528       0.466518       0.358610      -1.184163       0.211442                29.961725            4.244700    26(7,7,7,8,8)
       0.995874        154.856687       3067.072791     109975.755354                                    22.453426                               17.464397       0.136623       1.859752                      0.999103      51.523397     146.836247       0.458343       0.373410      -1.169589       0.070297                28.348436            3.890493    26(8,8,8,8)
       1.009969        134.983249       2698.055847      93946.043534                                    20.391287                               16.150039       0.211293       1.893774                      0.999002      50.538086     142.681692       0.485482       0.363660      -1.175176       0.054876                26.235454            3.768613    26(8,8,8,8,8)
       0.954796        104.202679       2225.729236      74502.030937                                    18.944883                               16.156641       0.248774       1.889480                      0.998623      52.212540     149.148769       0.415658       0.441257      -1.109255       0.008347                21.665267            3.803801    26(8,8,8,8,8,8)
       0.444794        112.891737       2311.393500      77744.875000                                    19.469338                               15.995418       1.011268       2.072415                      0.994472      58.356351     165.212029       0.438624       0.415407      -1.130335       0.009514                24.090031            1.434138    27(17,17)
       0.158888        133.857778       1679.683350      52085.366125                                    20.746810                               13.425609       1.032920       2.123482                      0.987733      59.255877     160.273892       0.490845       0.402418      -1.140904       0.017556                26.469795            0.026596    27(6,6,6,6,6,6)
       0.457964        170.890769       3860.094276     147606.162265                                    23.175460                               18.774343       0.590231       1.952093                      0.997457      58.389460     168.810155       0.469122       0.349484      -1.193987       0.140864                28.591053            2.238951    27(7,7,7)
       0.618401        139.957039       2784.119290      96589.623252                                    19.845369                               15.684763       0.866615       2.085750                      0.995180      52.377921     142.309212       0.533770       0.332762      -1.215920       0.017362                24.440143            2.653089    27(7,7,7,7)
       0.452971        133.986363       2600.853800      89352.806821                                    20.678548                               16.228946       0.967740       2.074774                      0.995384      56.939653     158.738947       0.471085       0.381030      -1.165860       0.051525                25.772278            1.458297    27(7,7,7,7,7)
       0.479964         87.282792       1532.465056      47606.755750                                    16.521796                               12.955935       0.776620       2.064654                      0.991708      54.270369     147.543913       0.477436       0.428950      -1.116541       0.005238                20.454238            0.155681    27(7,7,7,7,7,7)
       0.574246        119.396423       2175.499580      72030.856600                                    20.034815                               15.499529       0.732218       2.025721                      0.994311      54.916609     153.271322       0.446555       0.415313      -1.132251       0.056659                25.541545            0.571292    27(7,7,7,7,8,8)
       0.694833        130.715366       2590.532050      88856.535667                                    19.852866                               15.774674       0.825883       2.073683                      0.995320      51.768619     141.719914       0.495161       0.364460      -1.183568       0.071875                24.372412            2.213143    27(7,7,7,8,8)
       0.608252        166.337433       3291.333750     119457.413833                                    22.833600                               17.502861       0.664846       1.996384                      0.998048      54.215126     152.235807       0.484173       0.349767      -1.196434       0.056861                28.182979            2.893993    27(7,7,8)
       0.732374        131.208554       2671.640485      92249.141414                                    19.582767                               15.773195       0.713753       2.050420                      0.996472      50.657763     138.105401       0.509288       0.352364      -1.196006       0.076981                23.937398            2.054612    27(7,7,8,8)
       0.814866        112.667367       2255.260939      74587.754041                                    18.152710                               14.812661       0.863764       2.114017                      0.995443      48.567255     130.006075       0.507429       0.368440      -1.181883       0.056448                22.164940            2.193164    27(7,7,8,8,8)
       0.883550        102.680422       1922.938574      61100.825737                                    17.608340                               14.172756       0.816172       2.121675                      0.994305      46.847754     123.712525       0.492203       0.393169      -1.160430       0.040566                21.201786            2.332354    27(7,7,8,8,8,8)
       0.825076        124.402644       2432.598758      81617.823333                                    19.111258                               15.177062       0.820497       2.095044                      0.996721      48.622605     130.445818       0.514233       0.355776      -1.193938       0.037917                23.783837            2.858978    27(7,8,8)
       0.824802        114.827692       2433.279736      82351.829597                                    17.956387                               15.049715       0.648422       2.049410                      0.997147      48.671724     131.712125       0.521139       0.353078      -1.194397       0.093451                21.366519            2.651406    27(7,8,8,8)
       0.854480        105.928206       2110.798245      68638.841608                                    17.625259                               14.536879       0.750266       2.091702                      0.994749      47.687000     127.069661       0.501915       0.378052      -1.173138       0.056959                21.243512            2.281522    27(7,8,8,8,8)
       0.971039         93.327708       1812.593929      56756.642322                                    16.493764                               13.696141       0.731962       2.113268                      0.993829      45.262250     118.648965       0.503462       0.390818      -1.162420       0.069750                19.694825            2.365887    27(7,8,8,8,8,8)
       0.850706        126.874141       2343.037365      78931.665882                                    19.666017                               15.147018       0.684442       2.061132                      0.996603      48.291505     130.260791       0.495943       0.375412      -1.175129       0.030695                25.608978            2.273580    27(8,8)
       0.697285        124.086204       3019.414150     107439.985000                                    19.070827                               16.936432       0.510156       1.962210                      0.998861      53.361726     150.124874       0.483306       0.356275      -1.186897       0.124234                21.231638            2.664785    27(8,8,16,16)
       0.909179        105.156663       2298.421467      76426.626831                                    17.107242                               14.798994       0.429534       1.994055                      0.998955      46.819557     125.964433       0.516366       0.359074      -1.187945       0.075472                19.597736            2.691943    27(8,8,8)
       1.012208        102.873685       2011.617345      64459.888749                                    16.849291                               13.802309       0.571064       2.064135                      0.997258      44.488658     116.740375       0.538394       0.356960      -1.192764       0.036304                20.543805            2.755063    27(8,8,8,8)
       1.012306         96.311551       1924.320134      61196.703911                                    16.384994                               13.681894       0.562655       2.062359                      0.996945      44.830315     118.608508       0.533172       0.367153      -1.182955       0.057284                19.624952            2.756226    27(8,8,8,8,8)
       1.043786         88.485933       1713.841671      52911.836089                                    16.062708                               13.467443       0.637025       2.096253                      0.995216      43.738495     114.067576       0.499294       0.398596      -1.155802       0.012472                18.797139            2.819499    27(8,8,8,8,8,8)
       0.108600        245.540465       3182.740718     114885.636727                                    27.262422                               16.261794       0.536907       1.939016                      0.995008      60.948367     173.031242       0.544937       0.311758      -1.226366       0.010587                37.198405            0.016004    28(6,6,6,6)
       0.374506        201.005369       4448.126158     179716.695167                                    25.881788                               20.222226       0.454851       1.881146                      0.998943      62.971940     189.027757       0.449020       0.359793      -1.180598       0.047651                37.289768            1.551475    28(7,7,7)
       0.290721        196.289276       3515.951288     130065.446294                                    24.680970                               17.753124       0.503705       1.931455                      0.997741      58.497547     166.808660       0.492335       0.337793      -1.204523       0.005085                35.790879            0.035857    28(7,7,7,7)
       0.605962        133.911615       2385.930058      79451.908885                                    19.219629                               14.486630       1.063393       2.168971                      0.994683      49.408529     130.997047       0.557827       0.330660      -1.219262       0.112913                24.708438            1.683271    28(7,7,7,7,7)
       0.583735         94.484852       1769.264343      55323.377679                                    16.481899                               13.472727       1.139362       2.206397                      0.991981      49.162411     129.138566       0.509279       0.388862      -1.162142       0.018488                20.134177            1.362466    28(7,7,7,7,7,7)
       0.706110         92.649160       1679.916675      51848.529464                                    16.730019                               13.433199       0.844548       2.128827                      0.992895      47.600850     125.984242       0.491720       0.405189      -1.145921       0.030640                20.356168            1.643257    28(7,7,7,7,8,8)
       0.304784        222.019138       3870.584062     147089.498462                                    27.293808                               18.888979       0.340722       1.872155                      0.998168      60.028053     176.178843       0.466597       0.345995      -1.192119       0.098730                36.084009            0.163939    28(7,7,7,8)
       0.449974        156.570761       3240.645323     117919.566591                                    21.693436                               17.032449       0.545464       1.965445                      0.996523      55.231075     156.284748       0.502446       0.338743      -1.203064       0.112395                26.792265            0.751278    28(7,7,7,8,8)
       0.718033         82.196580       1531.301765      46410.321117                                    15.581190                               12.848064       0.749900       2.113124                      0.992331      46.937424     123.394815       0.499192       0.409103      -1.141326       0.123691                19.733643            1.191965    28(7,7,7,8,8,8)
       0.376062        206.558728       4058.750530     156444.188833                                    26.641543                               19.669764       0.270307       1.861305                      0.998476      58.001602     169.569249       0.446252       0.360625      -1.182983       0.078997                38.808574            1.159922    28(7,7,8)
       0.641237        129.518801       2546.291801      86960.522044                                    19.262066                               15.272999       0.588733       2.024868                      0.996075      49.686673     134.703531       0.522843       0.347207      -1.199913       0.121744                23.825991            1.047749    28(7,7,8,8)
       0.699565        122.004906       2370.407250      78959.119125                                    18.394487                               14.609313       0.741655       2.089621                      0.994555      48.070691     128.516137       0.544579       0.337651      -1.209506       0.046660                22.025778            1.728978    28(7,7,8,8,17)
       0.746287        115.770339       2240.540181      74030.979286                                    17.717959                               14.126427       0.720250       2.091886                      0.995249      47.084681     125.115020       0.557098       0.336525      -1.210572       0.097047                22.077518            1.693842    28(7,7,8,8,8)
       0.781565         91.238567       1691.911217      52105.276306                                    16.354175                               13.278807       0.769932       2.129425                      0.992313      45.603490     118.699304       0.508370       0.392688      -1.160040       0.066582                20.164569            1.608794    28(7,7,8,8,8,8)
       0.747914        123.425557       2505.212250      84731.042500                                    19.037442                               15.408003       0.440681       1.991589                      0.998712      47.709074     128.985080       0.509564       0.355590      -1.192617       0.142622                23.249156            1.596121    28(7,8,8)
       0.768046        101.294742       2202.182737      72005.125375                                    16.329137                               14.164945       0.631509       2.066860                      0.996320      46.356991     122.482152       0.548242       0.342063      -1.206489       0.119777                18.417048            0.921454    28(7,8,8,8)
       0.767911         99.890984       1995.932172      63751.206278                                    16.640701                               13.871148       0.686352       2.097143                      0.993565      45.925902     120.110482       0.532474       0.362430      -1.189263       0.100275                20.447540            1.436642    28(7,8,8,8,8)
       0.949770         91.525378       1619.942099      49059.700143                                    16.213005                               12.890472       0.695611       2.137833                      0.992371      42.568081     108.406574       0.525714       0.384992      -1.170870       0.055317                20.919149            1.136426    28(7,8,8,8,8,8)
       0.837553         85.821284       1997.245238      63750.455000                                    14.849877                               13.756740       0.434458       2.025990                      0.999568      43.781946     114.299981       0.540226       0.355762      -1.194579       0.099870                15.590275            1.469932    28(8,8,8)
       0.923401         92.461823       1888.364236      59527.018156                                    15.633307                               13.330606       0.561056       2.081331                      0.996558      43.167533     111.909194       0.552169       0.354367      -1.196318       0.051935                18.322265            1.642310    28(8,8,8,8)
       0.959791         92.139193       1746.081080      53880.209567                                    15.393744                               12.602768       0.496751       2.076033                      0.995424      42.273213     108.537607       0.582089       0.341417      -1.206883       0.042988                18.965140            1.417957    28(8,8,8,8,8)
       0.980039         84.776084       1586.138295      47934.475322                                    15.372516                               12.716608       0.545212       2.101158                      0.993531      41.807180     106.782809       0.529357       0.385585      -1.169422       0.012853                18.296147            1.321623    28(8,8,8,8,8,8)
       0.220211        151.120293       2059.655655      67892.409364                                    24.449672                               16.192408       0.489938       1.918267                      0.998795      58.569838     168.421758       0.389555       0.478071      -1.082694       0.044916                33.639146            0.066215    29(6,6)
       0.301069        113.458545       1754.127382      55155.154393                                    19.792135                               14.431423       1.104547       2.118331                      0.999407      54.632070     149.172786       0.437773       0.446759      -1.110235       0.125067                24.214050            0.084065    29(6,6,7)
       0.346418        103.190152       1982.959985      64313.848850                                    19.218273                               15.555242       0.793673       2.031852                      0.997631      55.232378     154.319065       0.412942       0.457723      -1.101407       0.036151                23.058011            0.021490    29(6,7,16,16,42)
       0.335902        112.302371       1796.022459      56874.112585                                    19.932730                               14.802489       0.890873       2.063477                      0.998977      54.080773     149.057585       0.423584       0.458361      -1.101606       0.120219                24.696738            0.064443    29(6,7,7)
       0.470031        104.270980       1575.276781      48044.569313                                    18.943929                               13.737064       1.099314       2.154630                      0.998128      50.536142     134.959154       0.447301       0.449645      -1.111132       0.133010                24.682010            0.240277    29(6,7,7,29)
       0.383986         98.617789       2034.601179      66639.650482                                    19.055275                               16.039190       0.522148       1.955492                      0.998095      54.820543     155.792238       0.394436       0.474166      -1.087674       0.049028                23.218785           -0.000032    29(7,16,16,35)
       0.325143         92.417726       2025.031289      66503.480075                                    18.770217                               16.439980       0.543601       1.946555                      0.998302      56.724795     162.577321       0.372261       0.504143      -1.069208       0.032805                21.612448           -0.000158    29(7,16,16,53)
       0.360064         89.897937       2156.776305      71629.190650                                    18.344627                               16.924933       0.389065       1.916551                      0.998718      54.609688     155.887407       0.370298       0.498377      -1.075116       0.072261                19.668680           -0.000002    29(7,17,17)
       0.168120         99.326623       2159.751866      72629.864594                                    21.063189                               18.082717       0.413290       1.867361                      0.999141      62.047085     184.750688       0.320541       0.570039      -1.028209       0.049716                24.645547           -0.000153    29(7,29,53,53,53)
       0.213641        105.805025       2504.560856      86637.716256                                    20.476699                               18.240911       0.433619       1.885849                      0.999371      59.947460     176.220128       0.355463       0.499626      -1.071685       0.045076                22.556651            0.037190    29(7,35,35)
       0.235321         98.899902       2395.762374      81973.979783                                    20.017451                               18.199196       0.440945       1.894191                      0.999211      59.089424     173.202530       0.345405       0.519046      -1.060659       0.059238                21.863009            0.000025    29(7,35,35,35)
       0.168948        111.412211       2646.079040      92891.675000                                    21.437504                               19.029095       0.404409       1.863823                      0.999509      61.951529     184.458257       0.339987       0.513274      -1.062465       0.051598                23.785955            0.000018    29(7,53,53)
       0.155289        108.342929       2320.717798      79320.111402                                    21.978146                               18.372085       0.444548       1.874913                      0.998716      62.251677     185.344541       0.327985       0.549752      -1.040356       0.036903                28.022294            0.043371    29(7,53,53,53)
       0.282654        127.299480       2126.178403      71228.951412                                    22.087277                               16.496071       0.500134       1.937299                      0.999516      56.360435     161.249202       0.385727       0.484634      -1.082209       0.071023                28.282172            0.034371    29(7,7)
       0.330329         94.850632       1934.665795      62319.760844                                    18.174995                               15.345656       0.730280       2.023769                      0.996954      54.363985     151.108942       0.416583       0.456902      -1.102574       0.016524                22.087010            0.000138    29(7,7,16,16)
       0.355124         97.092429       1978.895927      64141.000113                                    18.408334                               15.485876       0.726898       2.017559                      0.997574      54.480932     152.156200       0.415861       0.454619      -1.103257       0.025915                22.136218            0.002603    29(7,7,16,16,42)
       0.493746         95.921860       1842.789008      58974.661917                                    18.727592                               15.317568       0.614643       2.023985                      0.995863      50.735361     139.072378       0.404948       0.482067      -1.090599       0.055107                23.338989           -0.040417    29(7,7,17,17)
       0.234809        108.443465       2338.547117      79283.005917                                    20.994517                               17.897339       0.594365       1.945785                      0.998269      58.365840     168.388954       0.351946       0.514952      -1.066604       0.026562                25.002331            0.000023    29(7,7,53,53)
       0.429598         87.976519       1630.562077      50862.361500                                    17.053740                               13.834390       1.043812       2.144885                      0.997540      50.535193     134.968870       0.446101       0.454673      -1.108566       0.025418                20.700591            0.216599    29(7,7,7)
       0.469948         99.184439       1505.723998      45648.847743                                    18.294815                               13.331305       1.111094       2.190178                      0.995364      49.027709     129.381902       0.460952       0.446930      -1.115528       0.016367                24.654205            0.241728    29(7,7,7,7)
       0.556614         93.912044       1396.567712      41539.447169                                    17.939711                               13.083904       0.840851       2.120809                      0.995125      48.117230     127.943045       0.450374       0.461220      -1.101821       0.104619                24.021926            0.235498    29(7,7,7,8)
       0.568637         96.430490       1478.825391      45060.763667                                    18.829647                               13.780782       0.513942       2.002949                      0.997925      49.617285     135.891388       0.423072       0.484779      -1.082096       0.069854                27.516100            0.298726    29(7,7,8)
       0.748738         66.740426       1120.252633      31227.777396                                    14.148827                               11.520995       1.117332       2.263453                      0.995667      42.740866     107.250858       0.495422       0.445260      -1.120201       0.034145                17.253705            0.390806    29(7,7,8,8)
       0.788663         62.902668       1139.589644      31685.762500                                    13.374245                               11.455872       1.476914       2.384530                      0.996601      41.662838     102.561328       0.510568       0.431880      -1.134843       0.090520                15.544728            0.822269    29(7,7,8,8,8)
       0.333610        121.108118       2346.697700      80248.597625                                    22.648474                               18.038059       0.007527       1.783211                      0.999663      57.840180     171.887451       0.344434       0.520405      -1.055162       0.210214                28.106494            0.039865    29(7,8)
       0.701590         69.055828       1208.996939      35447.450083                                    14.877023                               12.213738       0.657628       2.085974                      0.998666      45.346096     119.064963       0.460312       0.474570      -1.092808       0.123210                17.799175            0.544092    29(7,8,8)
       0.825225         63.163060       1080.111118      29960.063657                                    13.800192                               11.435024       0.919202       2.210087                      0.996037      41.940718     105.797110       0.489107       0.455424      -1.111391       0.093828                16.329407            0.300842    29(7,8,8,8)
       0.795774         68.182985       1150.245644      32135.325525                                    14.207331                               11.569808       1.247722       2.311691                      0.994084      41.827645     103.468697       0.503127       0.437338      -1.130006       0.080170                17.781100            0.264240    29(7,8,8,8,8)
       0.738308         63.693092       1202.166250      34017.267562                                    13.920118                               12.154958       1.092524       2.249191                      0.993228      43.077240     108.437380       0.469701       0.460932      -1.111676       0.082856                15.543103           -0.000019    29(7,8,8,8,8,29)
       0.687166         74.103031       1298.377100      38161.264292                                    15.907716                               12.988190       0.517798       2.025066                      0.999817      45.847111     121.655837       0.429926       0.491551      -1.081726       0.032805                18.889582            0.332534    29(8,8)
       0.851820         54.696401        953.007742      25887.732524                                    12.873465                               10.943682       0.654898       2.120947                      0.999107      41.618141     105.553509       0.483863       0.474641      -1.093736       0.062169                14.841512            0.542192    29(8,8,8)
       0.877028         51.847015        775.090039      19784.616379                                    12.111903                                9.597931       1.056700       2.273606                      0.996390      39.690461      95.835441       0.539118       0.447825      -1.115663       0.126464                16.032006            0.251824    29(8,8,8,8)
       0.862232         51.980053        754.985031      19121.291389                                    12.128379                                9.462327       0.997400       2.260055                      0.995796      39.709152      95.794682       0.544916       0.445338      -1.116735       0.154016                16.611419            0.279397    29(8,8,8,8,29)
       0.914716         59.421761       1007.906173      27208.846350                                    12.920737                               10.785288       1.139009       2.305960                      0.995225      39.401162      95.238316       0.524489       0.434289      -1.133804       0.115107                15.435560            0.268193    29(8,8,8,8,8)
       0.806565         97.053541       1836.683308      58338.984917                                    17.203039                               13.960640       0.350096       1.963016                      0.996260      47.680758     131.247082       0.484589       0.397936      -1.142170       0.113223                20.369608            0.000009    30(1,7,7,8,8,8)
       0.456845        136.643154       3266.180878     120128.143200                                    21.673583                               18.660051       0.315947       1.853773                      0.998473      59.801617     178.684118       0.416578       0.399806      -1.137788       0.017434                25.607800            0.000001    30(7,7,53,53)
       0.398896        184.408775       4439.953726     183131.238088                                    26.629953                               21.956208       0.002872       1.742939                      0.998913      66.321074     212.152535       0.374343       0.428476      -1.111674       0.360392                31.074155            0.400374    30(7,7,7)
       0.625498        111.738473       2286.933950      76608.214750                                    18.698220                               15.507901       0.488451       1.962601                      0.996867      52.220488     146.832006       0.463664       0.394359      -1.146623       0.052890                22.357188           -0.000003    30(7,7,7,17)
       0.632885        113.575216       2185.022924      72142.463462                                    18.754347                               15.058837       0.650596       2.026389                      0.995654      50.712065     139.913149       0.477413       0.389578      -1.154522       0.017972                22.846350            0.000996    30(7,7,7,7)
       0.528344        131.228374       2569.723983      88643.726611                                    21.145147                               16.748531       0.807451       2.027641                      0.994948      55.026479     156.237562       0.437234       0.409553      -1.138102       0.024887                26.861230            0.000001    30(7,7,7,7,7)
       0.521015        128.828632       2347.012440      79333.112958                                    21.567414                               16.565396       0.919459       2.061037                      0.994487      54.899316     155.001925       0.413590       0.440235      -1.115285       0.007135                28.052146            0.000158    30(7,7,7,7,7,7)
       0.686169        107.726527       1925.716169      62032.008615                                    19.351009                               15.226523       0.700779       2.035030                      0.995168      50.564783     140.140903       0.421574       0.452879      -1.105455       0.023807                24.112465            0.008778    30(7,7,7,7,8,8)
       0.718463        103.979315       1758.357314      55402.686000                                    19.310597                               14.695897       0.673361       2.038340                      0.995325      49.430961     136.435702       0.421662       0.461871      -1.098113       0.001761                25.946690            0.000008    30(7,7,7,7,9,9)
       0.701153        105.072225       2126.774510      69849.916237                                    18.020660                               14.995988       0.483531       1.980818                      0.996668      49.892649     138.082488       0.470662       0.396634      -1.147169       0.073945                21.219426            0.000894    30(7,7,7,8)
       0.705849        106.385749       2098.669454      68632.716287                                    18.140766                               14.853035       0.602307       2.018883                      0.996095      49.523783     136.393176       0.475151       0.394303      -1.149723       0.073580                21.976937            0.004294    30(7,7,7,8,8)
       0.744193         86.690284       1751.463569      55257.039312                                    16.846511                               14.406394       0.661720       2.045216                      0.995133      48.617623     133.431244       0.435654       0.450128      -1.106823       0.105154                20.150483            0.001922    30(7,7,7,8,8,8)
       0.846105         85.264915       1626.669855      49954.225750                                    15.899099                               13.236361       0.563231       2.040952                      0.997946      45.580041     121.861620       0.493847       0.404126      -1.141979       0.121215                18.672243           -0.000001    30(7,7,8)
       0.770194        100.908780       2081.662834      68284.146336                                    17.721416                               14.918816       0.351468       1.951623                      0.997405      48.773840     135.291459       0.466733       0.402474      -1.141583       0.097667                20.931944            0.007756    30(7,7,8,8)
       0.725609        103.716047       2211.077000      73464.710111                                    18.358109                               15.669687       0.318589       1.932468                      0.996312      50.125143     140.489313       0.442681       0.416442      -1.130810       0.049071                22.162477            0.000001    30(7,7,8,8,17)
       0.694613        104.560205       2247.194358      75046.179583                                    18.663937                               15.973893       0.345352       1.931357                      0.996551      51.045156     143.920913       0.430733       0.425828      -1.123360       0.030198                22.515510           -0.000000    30(7,7,8,8,35)
       0.799793        103.300929       2051.557207      66874.536433                                    18.246433                               15.030565       0.415411       1.970656                      0.997246      48.367401     133.939758       0.455494       0.413362      -1.133964       0.060771                22.376525            0.000965    30(7,7,8,8,8)
       0.826573         98.055741       1829.844403      58159.475429                                    18.309698                               14.743528       0.461440       1.994051                      0.996165      47.445144     130.462288       0.431890       0.448563      -1.109061       0.064031                22.944002            0.000003    30(7,7,8,8,8,8)
       0.584592        161.535502       4243.006258     178373.679667                                    24.069546                               20.818305       0.309047       1.857350                      0.998400      61.945833     194.723362       0.396217       0.419956      -1.124500       0.250936                26.880987           -0.000108    30(7,8)
       0.899011         83.649754       1708.560577      53399.637016                                    15.996627                               13.767853       0.314495       1.965075                      0.998645      45.621971     124.003259       0.471882       0.417554      -1.129748       0.118855                18.141446            0.010244    30(7,8,8)
       0.871892         90.878433       1874.246977      59826.269350                                    16.698233                               14.297036       0.234493       1.933802                      0.998011      46.704903     128.520637       0.469387       0.409359      -1.135040       0.079875                19.488205            0.002540    30(7,8,8,8)
       0.868254         96.752375       1868.940792      59614.877280                                    17.628429                               14.482959       0.285118       1.951317                      0.996491      46.620611     128.025899       0.456345       0.422526      -1.126906       0.032428                21.829594            0.004421    30(7,8,8,8,8)
       0.918442         82.224786       1549.783067      47672.111111                                    16.958683                               14.064501       0.239017       1.937213                      0.997220      46.463614     128.867468       0.414792       0.483559      -1.079966       0.055261                20.349137            0.026823    30(7,8,8,8,8,8)
       1.059127         80.046932       1476.488868      45350.844706                                    15.520210                               12.704994       0.336490       2.004802                      0.999797      42.183294     111.847413       0.496118       0.421679      -1.129137       0.034443                18.554934            0.004464    30(8,8)
       0.997668         74.235780       1563.393695      48245.969023                                    14.893212                               13.245253       0.172264       1.938224                      0.999103      44.037795     119.468645       0.475907       0.425393      -1.121992       0.118988                16.858764            0.033825    30(8,8,8)
       0.994151         83.488419       1612.803618      49746.957717                                    15.948995                               13.369615       0.121661       1.924344                      0.998333      44.144324     119.775626       0.478571       0.417304      -1.128173       0.072597                19.526855            0.009476    30(8,8,8,8)
       1.017936         73.749269       1228.272735      35332.914450                                    14.517164                               11.507736       0.094940       1.955521                      0.995642      41.742307     109.807041       0.526741       0.404414      -1.136063       0.234361                17.984317           -0.000001    30(8,8,8,8,30)
       0.995712         84.683879       1633.018510      50443.145760                                    16.151099                               13.503558       0.144571       1.930538                      0.997946      44.156615     119.917860       0.474021       0.419570      -1.126869       0.049459                19.574905            0.005620    30(8,8,8,8,8)
       1.006721         82.092122       1538.564674      47093.424045                                    16.778000                               13.920827       0.119173       1.916975                      0.998021      44.575476     122.353768       0.422692       0.476649      -1.086637       0.008219                20.188724            0.008878    30(8,8,8,8,8,8)
       1.500653         59.964961       1106.069154      30924.816829                                    11.508403                                9.898749       0.683800       2.107234                      0.999951      40.292601     103.618695       0.659586       0.332443      -1.196179       0.029723                13.010397            0.002682    31(8,8,8,8)
       1.500704         69.138977       1209.233500      34514.583750                                    13.115867                               10.733876       0.464417       2.047893                      0.998365      40.450982     104.675990       0.601981       0.359075      -1.176392       0.014342                15.529098           -0.000103    31(8,8,8,8,8,8)
       1.516821         74.503522       1295.913512      37544.592303                                    13.396198                               10.829881       0.591846       2.080222                      0.999510      40.439727     104.616030       0.622877       0.339571      -1.194273       0.015085                16.654898            0.006440    31(8,8,8,8,9,9)
      -0.573201        271.944648       8971.786407     414940.831429                                    27.193515                               24.577298       1.524174       1.979646                      0.999739     109.784052     340.344375       0.524674       0.252577      -1.306904       0.062514                30.808594            0.000019    35(29)
      -0.369580        221.400686       7892.883820     353462.332449                                    23.300101                               22.839620       1.581225       2.026881                      0.999559     102.535087     312.337848       0.552092       0.248027      -1.313427       0.129060                23.740334            0.008563    35(29,29)
      -0.319429        244.063531       8892.449368     409063.363200                                    24.685377                               24.081927       1.407594       1.989299                      0.998926     101.461150     309.776948       0.544784       0.244857      -1.321987       0.136216                25.609500            0.002221    35(29,29,29)
      -0.382436        290.867024      10288.508833     490445.251667                                    28.135459                               25.825436       1.166677       1.911882                      0.999175     105.173428     327.101642       0.528587       0.243102      -1.324376       0.019894                31.157504           -0.000002    35(29,29,29,29)
      -0.506172        212.349135       7494.526859     331697.677045                                    22.766488                               22.374070       1.731306       2.049611                      0.999723     105.489120     320.941101       0.552751       0.250555      -1.308269       0.192717                23.399155            0.000004    35(30)
      -0.622089        254.913748       9120.735800     423396.433333                                    25.871366                               24.821927       1.568639       1.984442                      0.999805     111.328633     345.732958       0.520911       0.253323      -1.306127       0.082876                26.816703            0.006112    35(48)
      -0.479719        236.633972       8804.770400     403687.870000                                    24.407300                               24.275840       1.613635       2.028698                      0.999444     104.558874     318.731002       0.532288       0.251056      -1.313912       0.079147                24.448217            0.026384    35(48,48)
      -0.070131        187.754032       5636.794931     232777.373163                                    21.310096                               19.621859       1.486627       2.042841                      0.999857      92.197360     271.717699       0.579641       0.256563      -1.299179       0.070836                22.644259            0.006877    35(6)
       1.857857        178.988953       3961.098727     150465.097857                                    24.065752                               19.437984       0.212992       1.805016                      0.999714      69.759313     200.606368       0.450960       0.358023      -1.189129       0.070522                29.010617            0.000009    39(8,8,8,8,8,8)
       1.827283        165.301926       4078.000575     155908.615000                                    22.905631                               19.683302       0.284407       1.822629                      0.999672      70.431289     203.066116       0.449821       0.356293      -1.190940       0.068020                26.006669            0.000011    39(8,8,8,8,8,8,8)
       1.820761        162.860555       3980.341518     151620.282273                                    23.318068                               19.932597       0.310698       1.823714                      0.999824      71.141849     205.978684       0.429953       0.376853      -1.173567       0.061154                26.784674            0.000191    39(8,8,8,8,8,8,8,8)
       1.667716        135.160455       3350.388467     123509.255000                                    22.009075                               19.496800       0.632174       1.866439                      0.999736      77.021708     227.352248       0.390512       0.425514      -1.124769       0.000046                24.314277           -0.001153    39(8,8,8,8,8,8,8,8,8)
       2.293135        116.664909       2332.960431      75986.102000                                    18.071246                               14.785087       1.175296       2.172534                      0.999360      57.563579     143.264987       0.535190       0.351377      -1.219847       0.054814                25.370053            0.000007    40(8,8,8,8,8,8)
       2.276138         91.412075       1713.328287      52267.453000                                    16.784779                               13.848460       2.082016       2.438922                      0.999045      57.367513     140.077615       0.479749       0.423710      -1.158027       0.038660                21.695605           -0.017750    40(8,8,8,8,8,8,8,8)
       0.807577        205.334928       3006.441042     107056.491875                                    28.998305                               19.180140       3.652709       2.599138                      0.999384      99.091107     280.262927       0.374766       0.459230      -1.112122       0.026905                37.152865            0.262102    41(6,6,6,6,6,6,6,6)
       0.832845        162.984659       3261.992483     120282.085000                                    27.366266                               20.917892       1.407919       1.977316                      0.999763     104.395504     315.318328       0.330217       0.503040      -1.071166       0.022825                34.171724            0.000009    42(16,16,16,16,29,29,29,29)
       0.510279        342.631228      11561.619100     575162.159500                                    36.912674                               32.836929       0.626178       1.699097                      0.999752     125.053291     415.169424       0.352059       0.349752      -1.193043       0.033206                40.915087            1.693945    42(16,16,16,29,29,29)
       0.671801        176.250498       2923.248520     103272.367333                                    25.925397                               18.590968       2.856451       2.415784                      0.994574      99.544447     279.842848       0.391037       0.443394      -1.122688       0.025898                31.374005            0.959142    42(6,6,6,6,6,6,6)
       0.524549        192.810223       2633.860167      90959.751056                                    27.398210                               17.692313       3.065999       2.467408                      0.995241     102.043865     285.756806       0.397599       0.447002      -1.117687       0.010092                35.385672            0.081997    42(6,6,6,6,6,6,6,6)
       1.199193        258.596679       7536.419287     345545.825567                                    31.571019                               27.257389       0.685278       1.792273                      0.998058     101.465575     318.281078       0.364429       0.387473      -1.163243       0.512261                34.954986            2.211862    42(8,8,8,8)
       1.242558        181.186375       5258.969178     217555.970312                                    25.109541                               22.899350       0.650631       1.829105                      0.998798      93.851881     283.342519       0.393493       0.385673      -1.163708       0.402069                27.133156            1.260868    42(8,8,8,8,42)
       1.516540        205.370875       4605.680977     182106.521923                                    26.918593                               21.656748       0.898382       1.893401                      0.999083      89.259578     264.359286       0.405798       0.382071      -1.166786       0.431801                31.874404            1.162423    42(8,8,8,8,8)
       2.171823         88.560111       1605.475483      49116.705667                                    18.022624                               14.688278       1.112344       2.103966                      0.997650      67.653925     180.421358       0.397261       0.504049      -1.080890       0.029435                20.661339            0.157100    42(8,8,8,8,8,8)
       0.292118        250.895994       4378.858408     167233.601667                                    28.432345                               19.762224       2.403562       2.335671                      0.993282      97.661468     264.686230       0.479650       0.334474      -1.232909       0.127923                35.599969            0.278207    44(6,6,6,6,7,7)
       0.974154        124.187407       2856.895903      97706.768667                                    16.718927                               14.458414       2.017070       2.309414                      0.999013      78.795304     199.535318       0.652893       0.274485      -1.300301       0.467660                19.334787            1.422529    44(8,8,8,8,44)
       1.019089        131.124244       3021.384505     104396.618100                                    18.406416                               15.975612       2.210608       2.370685                      0.998350      78.302926     196.659816       0.559229       0.317985      -1.258903       0.437061                20.982849            1.588072    44(8,8,8,8,8,44)
       0.378430        202.734316       3532.202200     128988.445909                                    28.028194                               20.140736       0.971321       1.981023                      0.996715      88.680191     239.524827       0.389055       0.438465      -1.147537       0.002706                36.245661           -0.000749    46(7,7,7,7)
       0.158057        290.962377       6820.976425     290750.184688                                    34.490511                               27.438488       0.930701       1.907780                      0.999404      96.852345     276.374690       0.347146       0.414112      -1.169987       0.058465                40.900347            0.005494    47(6,6)
       0.313266        219.981488       5424.722858     218224.456880                                    28.891682                               24.296980       1.142370       2.015369                      0.998593      88.100408     240.966038       0.374548       0.409620      -1.177861       0.114109                34.860899            0.006233    47(7,7)
       0.287173        223.542343       5373.078173     214868.564143                                    29.093540                               24.066322       1.215686       2.029685                      0.998958      88.542265     241.168121       0.378937       0.404535      -1.182057       0.067223                36.343904           -0.000008    47(7,7,47)
       0.266803        215.506859       5456.442388     219005.090000                                    28.456907                               24.220578       1.389316       2.078036                      0.998187      88.434824     240.124686       0.379173       0.403937      -1.184156       0.072951                33.800382            0.001774    47(7,7,7)
       0.320541        204.560898       5244.316502     207845.471429                                    27.446694                               23.752954       1.587302       2.141134                      0.997818      86.622026     232.390564       0.383832       0.403790      -1.186648       0.035707                31.533877            0.001105    47(7,7,7,7)
       0.493440        173.695694       4743.345300     183552.065833                                    24.668224                               22.483335       1.396270       2.124109                      0.997892      81.412782     214.428046       0.396663       0.401791      -1.189523       0.132766                27.652262            0.036133    47(7,7,8)
       0.429548        166.378071       4766.320033     184951.797500                                    25.030203                               23.386401       1.222095       2.060955                      0.998108      83.430876     223.078683       0.368754       0.430627      -1.165243       0.117105                27.084763            0.000982    47(7,8,8,47)
       0.557274        167.944097       4443.082150     169512.052143                                    24.469330                               22.004624       1.155329       2.064416                      0.999050      79.771718     210.242997       0.393940       0.410458      -1.180800       0.077573                28.992296           -0.069782    47(8,8)
       0.458473        157.077253       4377.392575     166216.230000                                    23.345532                               21.788629       1.335426       2.097860                      0.999098      82.183205     217.543889       0.396794       0.407033      -1.181119       0.163249                25.135606            0.000496    47(8,8,47)
       0.632932        141.159251       3785.303600     138306.481667                                    21.772796                               20.240932       1.309730       2.132288                      0.999005      76.499108     196.616073       0.414201       0.406335      -1.185579       0.054185                24.164413           -0.143768    47(8,8,8)
       0.537847        230.744329       5313.185625     213382.678750                                    27.841724                               22.392327       1.256408       2.010637                      0.998557      90.741191     253.840661       0.430951       0.353896      -1.213150       0.023901                31.959984            0.000036    48(6,6,6)
       0.476169        246.476939       5866.342969     241627.399259                                    28.813355                               23.312926       1.262568       2.004246                      0.998332      93.037463     262.184036       0.428289       0.348515      -1.219414       0.038006                32.888952            0.062826    48(6,6,6,6)
       0.544028        234.656186       5546.436696     224860.039583                                    27.988768                               22.769899       1.252190       2.012670                      0.998428      90.489398     252.915352       0.431018       0.350772      -1.217868       0.058726                31.674630            0.026068    48(6,6,6,7)
       0.726465        212.832431       4331.711920     165145.126000                                    26.266595                               20.091937       1.307535       2.070684                      0.998293      83.336129     225.349805       0.459959       0.350172      -1.218998       0.167920                31.665320            0.000008    48(6,6,7,7)
       0.700327        205.527891       5279.011082     212096.340455                                    27.614483                               23.642383       0.999801       1.960443                      0.997912      87.067423     244.530281       0.385862       0.397113      -1.177729       0.078951                31.972762            0.000001    48(7,7,17,17)
       0.749296        169.322616       4486.128208     174287.656667                                    25.646802                               22.740220       0.804164       1.910055                      0.998895      86.584112     244.969891       0.364580       0.432864      -1.143639       0.082013                29.858763            0.000020    48(7,7,17,17,17,17)
       0.663976        147.463248       4367.577875     168901.260000                                    23.576504                               22.565713       0.908182       1.925733                      0.998860      89.001709     253.306438       0.362366       0.437247      -1.138024       0.066126                24.531703            0.034688    48(7,7,35,35,35,35)
       0.678824        235.965941       6075.815817     264363.446667                                    28.903066                               24.176568       0.625015       1.867664                      0.998070      89.659166     260.531976       0.405228       0.378692      -1.187850       0.217260                33.125675            0.135416    48(7,7,7)
       0.655586        197.513914       5077.589544     202530.021111                                    27.406144                               23.608748       0.984786       1.946251                      0.998097      88.739342     250.924084       0.373256       0.412408      -1.162999       0.071256                31.408217           -0.000001    48(7,7,7,17,17)
       0.769200        174.375612       3918.110500     149967.509500                                    25.942266                               21.035471       0.737148       1.911901                      0.997243      84.593108     236.259224       0.374528       0.442535      -1.134522       0.097445                31.403565           -0.000174    48(7,7,7,17,17,17)
       0.732092        212.082698       5018.987134     200704.692763                                    26.866860                               21.989068       1.018379       1.991079                      0.997747      84.355226     232.915994       0.428983       0.366513      -1.205292       0.050568                32.468594            0.039039    48(7,7,7,7)
       0.720951        200.421918       4929.777950     194494.163333                                    27.433788                               23.173379       1.103527       1.995881                      0.998322      85.761501     238.508961       0.380048       0.408508      -1.169311       0.013091                31.847010           -0.000001    48(7,7,7,7,16)
       0.671554        191.194011       4724.924931     184726.943077                                    26.783724                               22.763267       1.187122       2.015758                      0.997440      86.729546     241.308118       0.380958       0.411372      -1.165556       0.017241                31.230485            0.000011    48(7,7,7,7,16,16)
       0.698093        190.600482       4671.283335     182800.996154                                    26.878351                               22.732658       1.013175       1.968554                      0.997610      86.534718     241.921899       0.376762       0.417217      -1.159313       0.039343                31.766591            0.002590    48(7,7,7,7,17,17)
       0.689368        208.951296       5134.351811     203116.779091                                    25.947097                               21.775965       1.332587       2.081087                      0.996402      83.564992     226.016432       0.448725       0.346664      -1.229493       0.009464                31.493310            0.003744    48(7,7,7,7,7)
       0.786304        226.545280       5248.047025     209182.830000                                    28.279158                               22.903054       1.121553       2.013598                      0.997969      83.449099     229.248585       0.411332       0.374996      -1.201815       0.027641                32.638078           -0.000009    48(7,7,7,7,7,17)
       0.810401        231.932561       4923.574381     192728.239727                                    28.154187                               21.804196       1.329011       2.085693                      0.997532      81.412668     219.630777       0.434359       0.362361      -1.215705       0.006948                34.270413            0.017210    48(7,7,7,7,7,7)
       0.832395        200.226679       4453.855663     170496.692500                                    26.626157                               21.436420       1.101389       2.034061                      0.997116      80.373093     216.776363       0.414277       0.387198      -1.191280       0.035385                34.113654            0.001707    48(7,7,7,7,8,8)
       0.781243        170.021887       3725.696321     137435.426458                                    25.010273                               20.292693       1.259702       2.058171                      0.996900      82.409730     223.656360       0.400601       0.414481      -1.161806       0.000272                33.782385            0.000000    48(7,7,7,7,8,8,8,8)
       0.723418        188.000644       4876.741054     192399.135357                                    25.014786                               21.760717       0.985784       1.984622                      0.996819      84.163505     231.938503       0.428639       0.366361      -1.204804       0.124068                28.843092            0.080840    48(7,7,7,8)
       0.808402        185.390036       4672.780377     180927.981364                                    24.862427                               21.437169       1.134267       2.038315                      0.997367      80.977973     218.696241       0.429731       0.369549      -1.206664       0.085508                28.703566            0.006369    48(7,7,7,8,8)
       0.818338        187.352758       4671.886900     180522.022000                                    25.004174                               21.469344       1.107174       2.038732                      0.996997      80.176085     215.386435       0.428964       0.370401      -1.207675       0.069125                29.111972           -0.000000    48(7,7,7,8,8,8)
       0.552979        270.487737       7169.689183     320420.947500                                    31.939069                               26.532246       0.582253       1.818348                      0.999067      95.406184     283.589011       0.383499       0.379608      -1.186340       0.261299                39.719622            0.267737    48(7,7,8)
       0.781863        164.128202       4321.440810     165054.972000                                    23.824493                               21.296640       1.055445       2.005284                      0.997863      82.716053     226.486861       0.409474       0.393597      -1.180782       0.059392                27.588852            0.000164    48(7,7,8,17)
       0.874549        164.891399       4202.835417     158696.481912                                    22.663172                               19.943984       1.044042       2.029533                      0.997872      78.703981     210.198907       0.457264       0.355926      -1.216922       0.095663                25.867752            0.002716    48(7,7,8,8)
       0.867028        169.060170       4337.815032     164994.459891                                    23.344424                               20.553413       1.034065       2.023121                      0.997818      79.137973     212.161102       0.442002       0.365986      -1.208956       0.085644                26.823653            0.000577    48(7,7,8,8,8)
       0.881036        178.763903       4509.406137     173045.722177                                    24.581301                               21.287305       0.978366       2.008357                      0.997912      79.011764     212.285589       0.423879       0.378241      -1.200060       0.063633                28.734389            0.000103    48(7,7,8,8,8,8)
       0.859420        182.635162       4361.327875     166240.220000                                    25.680856                               21.552981       0.989087       2.005940                      0.997817      79.793170     215.417036       0.402317       0.399419      -1.180409       0.026526                32.057259           -0.000011    48(7,7,8,8,8,8,8)
       0.830155        171.865751       4632.171157     184536.023000                                    23.411902                               20.859502       0.996223       1.999642                      0.998717      81.705503     223.799429       0.445565       0.363026      -1.207412       0.131332                26.584077            0.000002    48(7,8,8)
       0.896388        163.358555       4286.160068     165399.123684                                    22.744457                               20.248177       0.868958       1.979013                      0.998467      79.292784     214.528555       0.447863       0.364728      -1.206653       0.125585                25.827822            0.004186    48(7,8,8,8)
       0.954592        157.248531       4037.802883     151008.990500                                    22.186154                               19.738481       0.928403       2.011422                      0.998062      76.584977     203.155849       0.453870       0.363077      -1.211487       0.091457                25.468631            0.011328    48(7,8,8,8,8)
       1.014763        163.449628       4004.966219     149231.342692                                    23.399011                               20.356337       0.759202       1.972132                      0.997746      75.431200     200.345633       0.423881       0.388515      -1.190748       0.090248                26.852610            0.000004    48(7,8,8,8,8,8)
       0.938854        156.766363       4159.345962     158949.594118                                    22.674041                               20.416107       0.511991       1.883072                      0.999273      78.948759     215.992704       0.432027       0.379129      -1.190542       0.092353                25.064086            0.196877    48(8,8)
       1.031478        132.787101       3346.513497     119836.787625                                    19.971933                               18.028035       0.788556       1.983520                      0.999074      74.534763     195.967845       0.470737       0.365076      -1.205162       0.058433                22.664023            0.015007    48(8,8,8)
       1.051205        143.842221       3477.317778     125779.187502                                    20.893618                               18.239199       0.821387       1.999981                      0.998684      73.753762     192.857085       0.473491       0.361519      -1.211054       0.048849                24.447915            0.011990    48(8,8,8,8)
       0.971591        182.304191       4568.468080     176357.022000                                    24.321205                               20.965076       0.601794       1.907446                      0.998567      78.223959     211.969288       0.439721       0.361965      -1.210313       0.068221                28.769279            0.008894    48(8,8,8,8,17)
       1.068723        149.205989       3379.185200     122194.554214                                    23.236363                               19.671067       0.435127       1.877216                      0.998801      75.928559     205.199447       0.393909       0.432049      -1.147275       0.028960                27.849389           -0.000216    48(8,8,8,8,17,17)
       1.017008        155.929238       3896.895576     144523.503568                                    22.038684                               19.313737       0.772985       1.974447                      0.998818      75.222541     198.816985       0.460426       0.360623      -1.213011       0.046555                25.940808            0.011663    48(8,8,8,8,8)
       1.062822        165.818892       4038.268211     150911.335030                                    23.282711                               20.066694       0.662051       1.949773                      0.998460      74.481907     197.225866       0.438010       0.376718      -1.201445       0.022981                27.562138            0.020313    48(8,8,8,8,8,8)
       1.035539        150.382393       3653.490911     133345.981111                                    22.574345                               19.805686       0.730245       1.961568                      0.996979      75.311154     198.966246       0.416534       0.403507      -1.177198       0.000333                25.356761            0.145970    48(8,8,8,8,8,8,8,8)
       1.199932        194.368340       3999.345307     149134.127250                                    22.892210                               17.382435       1.515913       2.148814                      0.995820      78.427000     207.369835       0.581125       0.284473      -1.288073       0.007411                31.642919            0.001125    49(7,7,7,7)
       1.313643        162.381864       3880.208029     143078.017500                                    19.992909                               16.928344       1.391227       2.135390                      0.997023      75.321899     197.273652       0.601565       0.277016      -1.299372       0.064072                23.347442            0.009515    49(7,7,8,8,8,8)
       1.453636        163.745262       3522.494966     127134.212290                                    19.714574                               15.729673       0.993562       2.042502                      0.997347      72.300530     187.918619       0.643952       0.264460      -1.312279       0.076562                25.553251            0.000699    49(7,8,8,8,8,8)
       1.423556        133.902878       2821.906961     100194.274216                                    18.297626                               14.676188       0.653064       1.926470                      0.999046      76.433908     209.588134       0.619017       0.292182      -1.254418       0.175560                23.748774            0.180422    49(8,8,8,8,8)
       1.575074        149.726081       3064.424367     107350.720736                                    19.176573                               15.095410       0.751213       1.993995                      0.998103      69.642551     180.031863       0.626413       0.281945      -1.288082       0.035424                25.247786            0.002235    49(8,8,8,8,8,8)
       1.397805        154.989384       3752.109418     137075.610029                                    19.183255                               16.224341       1.263620       2.110380                      0.999248      73.145183     189.856265       0.637134       0.263475      -1.316917       0.013378                24.739954            0.001885    49(8,8,8,8,8,8,8)
       1.431188        150.008358       3455.421474     124677.389069                                    19.110889                               15.830151       1.150411       2.088591                      0.998074      72.114944     185.919964       0.618383       0.280332      -1.296332       0.006196                24.230077            0.012975    49(8,8,8,8,8,8,8,8)
       0.506251         31.836360        329.649832       7451.600630                                    10.335667                                7.179147      -0.519301       1.869166                      0.996377      24.164663      75.058678       0.462065       0.586849      -0.948195       0.003693                13.754640            0.000045    5(7,7,7,7)
       1.094652         13.799925        171.453199       3349.348084                                     6.364498                                5.472520      -0.561150       1.905699                      0.999668      18.249323      55.389164       0.478338       0.658533      -0.906940       0.004172                 6.780420           -0.000006    5(9,9,9,9)
       2.132845        179.236074       4782.801663     190362.235000                                    21.140224                               18.804339       0.459105       1.808879                      0.999756      83.793309     242.656508       0.556151       0.279284      -1.270542       0.009893                22.535088            0.000020    51(9,9,9,9,9,9)
      -0.507670        454.501024      19732.054775    1098990.195000                                    35.969014                               34.751112       1.713938       1.880623                      0.999677     170.711815     559.843166       0.479354       0.229593      -1.353581       0.124948                37.714608           -0.000337    53(29)
      -0.420861        442.899521      18704.164026    1028361.601053                                    35.063605                               33.572324       1.691089       1.886058                      0.999704     166.681956     542.984191       0.493131       0.226258      -1.358468       0.123635                36.882234            0.000014    53(29,29)
      -0.309517        414.221206      18018.661390     983598.206514                                    33.411870                               32.837782       1.424471       1.829505                      0.999863     164.153461     536.722832       0.499667       0.224921      -1.357494       0.117412                34.388009            0.008746    53(29,29,29)
      -0.315933        540.095326      22720.130250    1305092.691667                                    39.910227                               36.291827       1.367541       1.814982                      0.999918     165.006290     542.098367       0.490525       0.217447      -1.377869       0.014213                44.722325           -0.000184    53(29,29,29,29)
      -0.454234        460.210599      19364.025178    1075360.796040                                    36.598622                               34.662913       1.479855       1.830448                      0.999915     169.331912     557.946208       0.474158       0.232762      -1.346427       0.243844                39.190866            0.000002    53(30)
      -0.550469        449.487601      20183.805000    1126611.250000                                    35.380741                               35.004613       1.922070       1.928619                      0.998668     170.415384     553.469539       0.482192       0.227689      -1.360940       0.164809                35.325575           -0.000006    53(48)
       0.008216        379.539108      14264.906469     733915.270156                                    32.274674                               29.879992       1.496161       1.885583                      0.999763     148.578576     470.232814       0.507649       0.235016      -1.343983       0.113823                35.248411            0.011365    53(6)
       2.011311        169.815190       4462.791345     170656.742000                                    21.875942                               19.414008       1.727669       2.157142                      0.999174      98.257895     261.954320       0.506688       0.317311      -1.255424       0.054563                24.457358            0.019241    57(8,8,8,8,8)
       1.952997        219.028989       5589.292273     226174.094844                                    25.960534                               21.949335       1.389980       2.037611                      0.999437     102.626259     281.480492       0.469891       0.323846      -1.249204       0.023388                30.416239            0.007079    57(8,8,8,8,8,8)
       1.953985        205.302870       5534.294512     223084.666786                                    24.767665                               21.702646       1.516795       2.073832                      0.999374     102.303655     279.471616       0.477024       0.319607      -1.254218       0.040338                28.106405           -0.042526    57(8,8,8,8,8,8,8)
       1.890433        209.198501       5876.709452     240845.753902                                    25.585790                               22.799329       1.423608       2.034621                      0.999095     105.114709     291.573040       0.451752       0.332957      -1.239809       0.028230                28.494300            0.002084    57(8,8,8,8,8,8,8,8)
       1.820278        223.918195       6539.219941     276057.319565                                    28.034853                               25.210463       1.189411       1.947614                      0.999695     109.476361     311.082038       0.398140       0.365511      -1.207006       0.017575                31.124658            0.004578    57(8,8,8,8,8,8,8,8,8)
       1.806582        287.228774       8162.017675     382329.982500                                    29.583435                               24.880510       1.162169       1.977574                      0.998989     107.389829     309.114526       0.487934       0.299593      -1.276753       0.093818                34.623345            1.262057    58(8,8,8,8,8,8)
       1.934402        210.995969       5706.274075     230125.672500                                    23.944241                               20.885969       1.486564       2.090908                      0.998405      98.443545     263.478812       0.529886       0.286877      -1.296652       0.029597                27.817627            1.026836    58(8,8,8,8,8,8,8)
       1.940896        209.442018       5825.942583     235660.763043                                    23.636032                               20.970411       1.814639       2.179863                      0.998262      98.172922     260.926202       0.535654       0.283264      -1.304203       0.023052                26.573276            0.886195    58(8,8,8,8,8,8,8,8)
       1.975475        219.133021       6035.241238     246103.715000                                    25.281109                               22.151113       1.809239       2.176213                      0.998081      98.543397     262.759766       0.492622       0.305803      -1.280371       0.034114                29.918153            0.735608    58(8,8,8,8,8,8,8,8,8)
       1.878448        222.971562       6122.366458     248647.000000                                    24.992294                               22.038554       2.665802       2.416450                      0.998120      96.280358     250.209000       0.506947       0.297503      -1.298067       0.000127                27.225796            0.000538    59(7,7,7,8,8,8,8,8,8)
       2.079442        165.809627       3933.436450     142959.371250                                    19.559978                               16.637962       2.621301       2.446878                      0.999456      88.369176     216.953852       0.638567       0.263912      -1.338092       0.066111                22.292415            0.000055    59(7,8,8,8,8,8,8)
       2.074816        123.970913       3147.185919     109153.326563                                    16.287716                               15.005411       2.296387       2.362541                      0.999715      88.562594     218.073102       0.659242       0.268453      -1.321699       0.066464                17.181958           -0.002163    59(8,8,8,8)
       2.133279        130.921467       3032.851750     104006.955500                                    16.696479                               14.486330       2.854965       2.534586                      0.998815      85.739764     205.872984       0.690699       0.260743      -1.338301       0.073806                18.930602           -0.000122    59(8,8,8,8,8)
       2.087883        151.151090       3663.909556     131314.694732                                    18.460590                               16.056629       2.690025       2.475067                      0.999358      87.798082     215.045843       0.648779       0.264547      -1.334925       0.039588                21.284295           -0.000024    59(8,8,8,8,8,8)
       2.083909        168.374983       4279.166870     159834.220825                                    19.659228                               17.283695       2.831106       2.519019                      0.998985      87.788065     215.422106       0.631433       0.264858      -1.340089       0.048160                22.313694            0.000050    59(8,8,8,8,8,8,8)
       2.062518        168.162750       4310.634575     160682.163611                                    19.946170                               17.635076       2.632671       2.453958                      0.999364      89.010456     220.843497       0.612922       0.271983      -1.330436       0.035705                22.356339            0.000550    59(8,8,8,8,8,8,8,8)
       2.003829        187.843730       5189.625567     202050.614167                                    21.507497                               19.482412       2.551097       2.419389                      0.999258      91.076368     229.554474       0.572256       0.278759      -1.325630       0.033326                23.646786           -0.000459    59(8,8,8,8,8,8,8,8,8)
      -0.256725         22.977909        387.117355       8806.723207                                     6.913354                                6.468120       0.380605       2.140930                      0.995793      28.115773      78.477201       0.664266       0.405414      -1.075623       0.108681                 7.044096            0.000042    6(1,1,1)
      -0.823246         31.116141        573.152657      14331.093714                                     8.076266                                7.535255       0.349268       2.028091                      0.997400      36.369337     105.168764       0.659567       0.371523      -1.103382       0.019441                 8.289776            0.000004    6(1,1,1,14)
      -0.791538         30.095349        559.340596      13900.623500                                     7.938630                                7.456731       0.291652       2.030539                      0.996895      34.874511     100.408593       0.661622       0.372945      -1.102739       0.045200                 8.083518            0.000011    6(1,1,1,15)
      -0.848017         34.732438        687.223953      17940.686000                                     8.626827                                8.189168       0.509768       2.054714                      0.997175      38.013986     111.407129       0.641211       0.366168      -1.110108       0.038864                 8.812454            0.000001    6(1,1,1,50)
      -0.511585         28.271794        463.604792      11088.066717                                     7.833600                                6.930918       0.169184       2.009374                      0.998027      32.503379      94.188267       0.659327       0.389395      -1.082281       0.065949                 8.322115            0.000641    6(1,1,1,6)
      -0.325068         24.249403        385.599744       8828.994490                                     7.151780                                6.384862       0.228703       2.069384                      0.996842      29.457540      84.007276       0.675607       0.397611      -1.074876       0.094141                 7.550891            0.001632    6(1,1,1,7)
      -0.221033         24.388827        372.487615       8460.106368                                     7.194245                                6.294632       0.288079       2.069682                      0.998815      29.559018      84.430687       0.676391       0.399675      -1.071798       0.121191                 7.591133            0.001230    6(1,1,1,8)
      -0.390501         36.797995        570.764937      14390.867375                                     9.519468                                7.851188       0.206690       1.997643                      0.998666      33.604331      99.369920       0.600326       0.407776      -1.071450       0.047664                11.074045            0.296284    6(1,1,6)
      -0.397850         30.998253        522.424566      12914.978125                                     8.600511                                7.557313      -0.341472       1.869199                      0.996069      32.140689      95.472090       0.603406       0.412244      -1.064200       0.114838                 9.432949            0.004743    6(1,1,6,15)
      -0.310312         30.609904        510.908340      12585.618826                                     8.651914                                7.584004      -0.452452       1.836725                      0.995999      31.831030      95.543550       0.588956       0.422423      -1.053993       0.066657                 9.410139            0.000246    6(1,1,6,16)
      -0.263437         28.739033        445.522702      10601.640856                                     8.228752                                7.007375      -0.166116       1.933945                      0.997944      30.258457      88.800624       0.622929       0.414563      -1.060599       0.086443                 9.238714            0.000597    6(1,1,6,6)
      -0.147887         25.841383        395.584244       9161.519905                                     7.728289                                6.662004      -0.184396       1.946082                      0.997697      28.804368      84.111976       0.629087       0.421830      -1.053288       0.094762                 8.522457            0.001458    6(1,1,6,7)
      -0.078226         26.559331        371.804688       8474.417540                                     7.887498                                6.439301      -0.206305       1.938873                      0.997751      28.261933      81.869038       0.643518       0.418860      -1.055290       0.096329                 9.419430            0.001586    6(1,1,6,8)
      -0.410079         30.801424        532.239466      13180.608701                                     8.532733                                7.617685      -0.342703       1.868663                      0.996280      32.296156      95.575780       0.605090       0.409191      -1.067924       0.118399                 9.284183            0.002356    6(1,1,7,15)
      -0.042779         23.124749        368.784505       8430.334533                                     7.288575                                6.519833      -0.377363       1.891214                      0.997068      28.377511      83.887236       0.620358       0.432433      -1.040961       0.087686                 7.877167           -0.000019    6(1,1,7,7)
       0.159500         22.649866        300.975861       6479.967561                                     7.031453                                5.758214       0.104273       2.069611                      0.998906      25.017842      69.633674       0.689494       0.413181      -1.062585       0.089232                 7.972970           -0.000018    6(1,1,8,8)
      -0.231029         35.164784        580.045635      14740.997292                                     9.537156                                8.227104      -0.275775       1.865076                      0.998375      32.836365      99.942926       0.550949       0.437686      -1.045232       0.032974                10.200210           -0.001248    6(1,6,16)
      -0.142063         34.660114        442.619596      10489.324997                                     9.305827                                7.066015       0.024683       1.980020                      0.999336      29.756262      86.592474       0.611483       0.423605      -1.056991       0.026744                11.210704            0.001175    6(1,6,6)
      -0.088796         29.701039        446.473563      10614.928682                                     8.561401                                7.141419      -0.379220       1.891612                      0.997303      28.447317      83.091538       0.602500       0.429508      -1.052955       0.084916                 9.915848            0.001961    6(1,6,6,6)
       0.064220         25.437958        376.929924       8588.111224                                     7.697828                                6.555554      -0.263341       1.950853                      0.997859      26.236857      74.910254       0.629879       0.428816      -1.053786       0.105721                 8.629084            0.002179    6(1,6,6,7)
       0.086721         25.216870        369.754325       8347.824803                                     7.543572                                6.410036      -0.150105       1.984985                      0.998385      25.877088      72.740448       0.651340       0.417173      -1.064464       0.117121                 8.459325            0.003661    6(1,6,6,8)
       0.049925         28.100390        355.171843       7994.719956                                     8.169846                                6.369773       0.109402       2.041931                      0.999343      27.023568      77.378443       0.635770       0.429495      -1.050249       0.053963                 9.390991            0.001733    6(1,6,7)
       0.218271         22.702600        313.011629       6863.509570                                     7.275931                                6.083735      -0.279766       1.944211                      0.998625      25.473561      73.346744       0.629470       0.446629      -1.034641       0.069514                 8.048282           -0.001147    6(1,6,7,7)
       0.096128         28.831424        377.329586       8610.975624                                     8.249572                                6.532791       0.165270       2.053321                      0.999184      27.033668      76.777305       0.632611       0.427990      -1.055168       0.080023                 9.359671            0.027785    6(1,6,8)
      -0.233482         32.506844        528.323130      13034.149306                                     8.816854                                7.588833      -0.309112       1.884219                      0.996416      30.835690      90.563123       0.607913       0.408838      -1.070094       0.190574                 9.714649            0.010305    6(1,6,8,15)
       0.139628         25.177866        312.358579       6830.150223                                     7.625798                                5.987930       0.210204       2.084246                      0.999309      26.069098      74.430873       0.651879       0.431315      -1.045797       0.054104                 8.615527            0.007784    6(1,7,7)
       0.303872         22.456680        265.075365       5562.820784                                     7.094120                                5.597803       0.323205       2.153141                      0.998803      24.004353      67.253771       0.658940       0.443658      -1.037610       0.076743                 7.902983           -0.000462    6(1,7,8)
       0.538022         19.604371        210.379711       4181.088556                                     6.561572                                5.048971       0.346907       2.175905                      0.999729      22.000666      60.686721       0.678508       0.454675      -1.027575       0.068088                 7.354002            0.000753    6(1,8,8)
      -0.086975         45.023557        593.021544      15136.610042                                    11.450916                                8.448216      -0.400707       1.829491                      0.997979      32.084495      97.618431       0.532131       0.452111      -1.038219       0.019679                14.511973            0.000004    6(6,16,16)
      -0.423134         67.411832        928.461755      26450.760917                                    14.076934                               10.206875       0.077365       1.864154                      0.999838      41.188651     129.829947       0.510935       0.423478      -1.060511       0.035324                16.745601            0.029375    6(6,29)
      -0.176792         49.050210        644.291842      16674.761895                                    11.599307                                8.675389       0.118552       1.952775                      0.999322      33.654393     100.423551       0.540184       0.438895      -1.053621       0.073093                13.602374            0.197361    6(6,48)
      -0.091060         90.109503        486.556109      11709.917236                                    16.513232                                7.370449       0.352618       2.063946                      0.999725      29.949464      85.356471       0.608097       0.419684      -1.068553       0.130754                30.837609            0.010679    6(6,6)
      -0.197111         43.187601        617.389350      15810.605829                                    10.796665                                8.377018      -0.348707       1.858609                      0.997914      31.749243      94.561771       0.561194       0.426293      -1.060381       0.083322                12.951356            0.003557    6(6,6,14)
      -0.130954         39.108822        543.620554      13472.388371                                    10.102876                                7.843173      -0.211180       1.917236                      0.997792      29.847284      87.085095       0.582816       0.424607      -1.062875       0.075614                12.092412            0.002617    6(6,6,15)
      -0.085028         43.969520        527.885387      12983.890525                                    10.901798                                7.711775      -0.153552       1.932023                      0.998917      29.490324      85.579855       0.589523       0.423036      -1.064288       0.040587                14.050809            0.004043    6(6,6,16)
       0.087183         40.504413        495.870436      12117.821444                                    10.599686                                7.681226      -0.294898       1.894296                      0.998878      29.009206      86.331002       0.562270       0.446858      -1.040754       0.058098                13.313817            0.009312    6(6,6,17)
       0.090555         38.480313        496.263818      12102.078726                                    10.180076                                7.665628      -0.223698       1.917495                      0.998932      28.746822      84.861913       0.565886       0.444771      -1.044128       0.045814                12.271072            0.007727    6(6,6,35)
      -0.018530         41.497029        540.944169      13425.177250                                    10.613129                                7.946577      -0.080674       1.956869                      0.998102      29.657210      87.374355       0.564662       0.437907      -1.052033       0.039593                12.922756            0.000619    6(6,6,53)
       0.020867         38.766253        429.377074      10024.158512                                    10.002199                                6.923970      -0.062756       1.988297                      0.999165      27.018863      76.152724       0.627160       0.419449      -1.067618       0.036168                13.348295            0.002628    6(6,6,6)
       0.063490         31.658708        416.436468       9740.264159                                     9.467282                                7.374732      -0.558483       1.851490                      0.996019      27.009518      78.289516       0.537746       0.492161      -1.018135       0.041665                11.980943            0.000608    6(6,6,6,6)
       0.271667         25.152555        357.540107       8105.784659                                     8.358648                                7.003253      -0.533154       1.873559                      0.996480      25.390426      74.222547       0.525814       0.517518      -0.997850       0.037225                 9.754149           -0.000212    6(6,6,6,7)
       0.344537         22.755406        324.662015       7186.122200                                     7.820834                                6.658706      -0.531898       1.875065                      0.996988      24.769012      72.091641       0.542133       0.515409      -0.997985       0.091412                 8.761161            0.000338    6(6,6,6,8)
       0.148165         34.390141        388.501180       8900.192126                                     9.389258                                6.707142      -0.067122       1.994299                      0.999360      26.220494      74.637062       0.616137       0.435247      -1.051539       0.061222                11.745112            0.004579    6(6,6,7)
       0.272262         32.042058        354.473035       7936.593799                                     8.978663                                6.442685      -0.019295       2.014800                      0.999457      25.140876      70.806620       0.623169       0.440126      -1.048361       0.071789                11.329871            0.003489    6(6,6,8)
       0.140030         33.712981        422.217689       9866.872484                                     9.183407                                7.020827      -0.051725       1.976776                      0.999488      27.327050      78.476675       0.599469       0.438112      -1.050282       0.123646                10.631770            0.002435    6(6,6,9)
       0.292300         37.580821        343.699533       7685.285788                                     9.973084                                6.513088       0.140646       2.072455                      0.999462      24.934910      70.496934       0.592648       0.466441      -1.031045       0.055607                12.607826            0.003903    6(6,7)
       0.170828         33.581014        431.955637      10213.572442                                     9.434193                                7.241473      -0.374494       1.887809                      0.998607      27.535250      81.175277       0.569218       0.455757      -1.033434       0.035910                11.153731           -0.001280    6(6,7,16)
       0.338033         32.193391        327.538261       7229.433969                                     9.263005                                6.308520      -0.208300       1.967540                      0.999028      24.548349      69.921915       0.609546       0.456344      -1.033179       0.034909                12.441002            0.001681    6(6,7,7)
       0.470357         27.030042        287.131053       6137.105044                                     8.243529                                5.957159      -0.009217       2.046593                      0.999436      23.195498      65.189741       0.618609       0.464151      -1.027888       0.058316                10.324768            0.007408    6(6,7,8)
      -0.118576         31.554871        555.496450      13794.805360                                     8.918609                                8.093808      -0.333876       1.879694                      0.995579      29.882834      86.149278       0.558987       0.445326      -1.055663       0.246303                 9.541455            0.000498    6(6,8,15,15)
       0.608852         23.372565        250.352664       5194.897291                                     7.596486                                5.646866      -0.086080       2.032455                      0.999333      22.276460      62.658721       0.618068       0.478459      -1.015247       0.065085                 9.228095            0.000998    6(6,8,8)
       0.679732         20.570492        284.197162       6070.456360                                     7.059997                                6.098349      -0.322852       1.949232                      0.999441      22.318935      63.236767       0.584293       0.491034      -1.010881       0.085755                 7.627047            0.000160    6(6,9,9,9)
       0.307208         32.956936        379.104022       8691.694254                                     9.288056                                6.967317      -0.020062       2.000242                      0.999285      26.451721      77.298987       0.556435       0.480508      -1.017776       0.026507                10.534224            0.002300    6(7,16)
      -0.070737         45.712733        619.929837      15863.901896                                    11.026440                                8.457786       0.459441       2.062839                      0.999526      32.176001      94.312034       0.553999       0.434421      -1.060066       0.070889                12.646035           -0.005595    6(7,24)
       0.065726         41.328151        509.215706      12398.591521                                    10.349318                                7.709504       0.599245       2.140403                      0.999681      29.409758      84.452469       0.575190       0.438391      -1.056548       0.027032                12.113936           -0.007770    6(7,26)
       0.049510         41.664535        514.103789      12527.251500                                    10.340051                                7.704854       0.757694       2.186711                      0.999681      29.514275      84.387365       0.580816       0.433593      -1.060927       0.017883                12.154379           -0.000558    6(7,27)
       0.058162         44.672067        494.286722      11952.438636                                    10.835167                                7.571809       0.478531       2.101192                      0.999906      29.530220      84.836379       0.582531       0.435316      -1.057201       0.018636                13.247731           -0.000033    6(7,28)
      -0.091723         51.261806        601.513023      15259.707308                                    11.750204                                8.227517       0.535564       2.083183                      0.999618      32.504019      95.194862       0.572097       0.422804      -1.066447       0.080095                14.557331            0.007760    6(7,29)
      -0.015896         42.376042        588.573043      14859.501203                                    10.593968                                8.319647       0.340403       2.047310                      0.999710      30.964903      90.411338       0.550998       0.441777      -1.054999       0.069808                12.022011            0.020494    6(7,41)
      -0.006108         41.101013        589.672749      14910.354985                                    10.374011                                8.325987       0.395298       2.063493                      0.999811      31.014636      90.887644       0.549871       0.442038      -1.053803       0.042635                11.644118            0.004757    6(7,42)
       0.044617         42.310249        550.745380      13713.435917                                    10.582494                                8.077228       0.356853       2.054350                      0.999788      30.481837      89.169831       0.553922       0.445542      -1.049814       0.053969                12.124060           -0.004764    6(7,44)
      -0.016107         43.255276        555.286570      13823.687078                                    10.516706                                7.986332       0.526196       2.102045                      0.999887      31.017656      90.488188       0.571222       0.431003      -1.059583       0.045172                12.132158            0.010983    6(7,47)
      -0.046454         37.793234        511.159070      12415.963572                                     9.596679                                7.612516       0.673882       2.155923                      0.999913      30.197015      85.818848       0.593330       0.425525      -1.067435       0.052001                10.745758            0.010383    6(7,48)
       0.498183         31.704413        277.620790       5937.021861                                     9.088441                                5.978674       0.123522       2.085609                      0.998989      23.368714      66.329286       0.595343       0.487130      -1.012089       0.069400                11.368161            0.005256    6(7,7)
       0.162778         31.056560        418.188577       9812.997893                                     8.988919                                7.117183      -0.200044       1.938996                      0.998486      27.612367      81.239135       0.575177       0.454427      -1.033622       0.013738                10.442601           -0.001288    6(7,7,16)
       0.467602         27.474667        287.019691       6152.029412                                     8.325069                                5.929680      -0.055078       2.022078                      0.999496      23.496650      66.486216       0.622181       0.461427      -1.027644       0.032233                10.419146           -0.000112    6(7,7,7)
       0.571944         21.826757        251.969396       5224.607398                                     7.165505                                5.622882       0.162910       2.112298                      0.999744      22.245536      62.134936       0.628120       0.471167      -1.021423       0.023012                 8.085860           -0.003000    6(7,7,8)
       0.023180         40.160981        539.457980      13333.263071                                    10.253349                                7.992057       0.400053       2.084757                      0.999670      29.762381      86.230630       0.558641       0.444750      -1.052247       0.034736                11.818283           -0.006199    6(7,74)
       0.164263         40.329069        461.183918      10959.874146                                    10.450291                                7.460967       0.223870       2.047595                      0.999517      27.729409      79.026509       0.569439       0.452869      -1.046564       0.050456                12.925812            0.021911    6(7,75)
       0.587445         27.830459        307.526978       6769.180774                                     8.437042                                6.312084       0.199163       2.095373                      0.999600      24.085729      69.526478       0.575908       0.492768      -1.009464       0.108516                10.019726            0.351196    6(8,8)
       0.852320         18.932772        195.326927       3838.587721                                     6.690166                                5.069661       0.092569       2.104526                      0.999775      20.573523      57.753149       0.631699       0.494215      -0.999251       0.030425                 7.657614           -0.000979    6(8,8,8)
       1.863660        208.961836       5595.909150     222090.931250                                    24.003131                               21.121143       2.701435       2.444801                      0.998596      93.450228     239.646615       0.516239       0.298949      -1.297202       0.000131                26.182314            0.000752    60(7,7,7,8,8,8,8,8,8)
       1.972807        161.624350       3979.739967     145527.565000                                    19.453070                               16.930142       2.689242       2.460765                      0.999439      89.200907     221.417739       0.620524       0.270297      -1.326726       0.086750                22.067021            0.000032    60(7,7,8,8,8,8,8)
       1.981244        173.399622       4284.200662     159352.250625                                    20.311313                               17.546324       2.769667       2.483068                      0.999284      89.370983     222.906803       0.611261       0.269630      -1.329115       0.086879                22.919888            0.000043    60(7,7,8,8,8,8,8,8)
       1.943567        195.463351       5230.174606     203825.212500                                    22.675091                               20.135120       2.770990       2.481073                      0.999072      90.718912     229.256668       0.540508       0.291241      -1.308097       0.052261                25.785058           -0.000574    60(7,7,8,8,8,8,8,8,8)
       2.051279        157.955066       3756.176820     134989.659000                                    19.019738                               16.302256       2.639555       2.465602                      0.999513      86.508515     211.232636       0.642585       0.265366      -1.336193       0.069293                21.827259            0.000044    60(7,8,8,8,8,8,8)
       2.003974        166.392297       4123.149264     151759.556429                                    19.807265                               17.178174       2.766240       2.494952                      0.999573      88.171958     218.427704       0.620124       0.268387      -1.331408       0.053185                22.992808            0.000678    60(7,8,8,8,8,8,8,8)
       2.109035        137.253896       3226.808170     111809.035327                                    17.255542                               15.026738       2.622742       2.482928                      0.999259      84.153796     201.754611       0.674770       0.262903      -1.339049       0.027382                19.683132           -0.008934    60(8,8,8,8,8,8)
       2.074690        142.423546       3435.553019     121370.503917                                    17.852046                               15.583787       2.545098       2.451957                      0.999674      85.561056     207.918169       0.656312       0.266056      -1.333051       0.044512                20.837377            0.013912    60(8,8,8,8,8,8,8)
       2.060555        152.075541       3803.043192     137130.401667                                    18.481859                               16.378207       2.670355       2.483522                      0.999643      85.965317     209.480641       0.642354       0.265190      -1.337552       0.029525                20.891870            0.001894    60(8,8,8,8,8,8,8,8)
       2.056328        181.347085       4845.673255     184526.825263                                    20.482973                               18.357290       2.726179       2.492111                      0.999363      86.491248     211.868154       0.617486       0.261723      -1.350904       0.017168                22.781063            0.001224    60(8,8,8,8,8,8,8,8,8)
       1.996415        136.026704       3165.611017     109194.359583                                    17.338213                               15.098076       2.533519       2.466149                      0.999647      82.627928     198.750414       0.657843       0.270092      -1.328042       0.101810                19.270666           -0.000003    62(7,7,8,8,8,8)
       1.950832        144.669218       3472.369540     122540.322000                                    18.101861                               15.852158       2.621967       2.473901                      0.999486      84.285994     204.708358       0.639792       0.271537      -1.326896       0.073496                20.300759           -0.000005    62(7,7,8,8,8,8,8)
       1.986941        149.855362       3606.514746     128233.825833                                    18.458722                               16.103322       2.651266       2.490939                      0.999321      83.467722     202.307493       0.639021       0.269732      -1.331508       0.083951                20.787362            0.000002    62(7,7,8,8,8,8,8,8)
       1.944468        210.410624       4877.678150     185572.086667                                    23.051794                               18.656690       2.851992       2.536796                      0.999598      84.740752     207.324835       0.601622       0.267603      -1.344252       0.041260                28.882502           -0.000007    62(7,7,8,8,8,8,8,8,8)
       2.170421        107.329128       2299.874218      73250.120955                                    14.613080                               12.572307       2.686815       2.558599                      0.998847      76.486829     174.491470       0.749029       0.258855      -1.346630       0.038861                16.653525            0.000062    62(8,8,8,8,8)
       2.102075        122.510982       2685.179020      88829.862905                                    16.033203                               13.692459       2.668219       2.536327                      0.999154      78.739470     183.369588       0.709490       0.262659      -1.341506       0.023685                18.933974            0.000016    62(8,8,8,8,8,8)
       2.119555        134.539953       3024.299918     102740.649816                                    16.906112                               14.468196       2.602796       2.519968                      0.999258      78.576942     183.561718       0.696073       0.260660      -1.348279       0.055604                19.567962            0.000001    62(8,8,8,8,8,8,8)
       2.081472        152.609082       3617.644211     128206.354643                                    18.229619                               15.779919       2.556862       2.496125                      0.999708      79.816269     188.418243       0.669635       0.259839      -1.353266       0.026670                20.823202            0.003616    62(8,8,8,8,8,8,8,8)
       2.036354        168.523483       4395.790154     162596.371667                                    19.431831                               17.460562       2.645717       2.502521                      0.999426      81.573758     195.106202       0.636959       0.260223      -1.357150       0.008527                21.479895            0.001372    62(8,8,8,8,8,8,8,8,8)
       1.140939        185.007680       4801.435958     188451.689167                                    25.121089                               21.965879       0.713703       1.863164                      0.999250     101.218478     282.059416       0.414108       0.376858      -1.191446       0.000112                27.506178            0.005100    63(7,7,7,8,8,8,8,8,8)
       1.308926        218.292195       5829.706128     236850.984615                                    25.140981                               21.837248       0.681133       1.891702                      0.998911      94.756431     256.249795       0.491613       0.306936      -1.272344       0.109951                27.940970            0.018089    63(7,7,8,8,8,8)
       1.253482        231.535067       6239.294168     258489.281765                                    26.466107                               22.801298       0.623555       1.853589                      0.999664      97.878957     269.156177       0.472830       0.314327      -1.262958       0.092857                30.112419            0.031953    63(7,7,8,8,8,8,8,8)
       1.202420        185.464370       4610.659340     179438.685000                                    25.147881                               21.520783       0.658056       1.853887                      0.999542      99.721960     276.752348       0.417613       0.377858      -1.190220       0.045944                29.728664            0.053899    63(7,7,8,8,8,8,8,8,8)
       1.302482        218.926092       5952.047820     243050.020000                                    25.286807                               22.076901       0.690032       1.888995                      0.999067      95.327320     258.459871       0.488561       0.307214      -1.272071       0.076594                28.663833            0.018503    63(7,8,8,8,8,8)
       1.288412        234.817851       6200.541795     256009.757000                                    26.304501                               22.450623       0.584132       1.855006                      0.999319      96.074180     261.776057       0.486878       0.305393      -1.273950       0.052545                29.881222            0.023084    63(7,8,8,8,8,8,8)
       1.471476        164.188180       4077.114670     152881.767000                                    20.707353                               18.023745       0.560201       1.901310                      0.998226      88.293688     229.446127       0.550274       0.301740      -1.275558       0.035441                23.202715            0.000153    63(8,8,8,8)
       1.449536        197.395928       4959.008542     193416.900526                                    23.570653                               20.108675       0.488733       1.872873                      0.998373      89.786492     237.127828       0.513799       0.306233      -1.274187       0.024017                27.295649            0.003220    63(8,8,8,8,8)
       1.384446        210.393354       5340.462436     212500.525924                                    24.663041                               20.940684       0.461374       1.846070                      0.998929      92.476411     248.027407       0.500197       0.308501      -1.269993       0.029222                28.943826            0.008691    63(8,8,8,8,8,8)
       1.428047        176.787829       4840.745075     187993.550000                                    22.028038                               19.845695       0.426733       1.853340                      0.998274      90.570977     240.925147       0.516922       0.305107      -1.271988       0.080902                24.545276            0.018078    63(8,8,8,8,8,8,15)
       1.368666        218.254116       5684.413209     229448.303286                                    25.189671                               21.491204       0.474511       1.845699                      0.999085      93.094730     250.626098       0.498147       0.304979      -1.274825       0.036503                29.501840            0.012287    63(8,8,8,8,8,8,8)
       1.315611        199.703107       5115.215792     202999.488472                                    25.271681                               21.676725       0.429821       1.816743                      0.999474      95.650698     261.508344       0.447213       0.349049      -1.224722       0.028695                29.122694            0.025762    63(8,8,8,8,8,8,8,8)
       1.269001        179.313373       4701.435917     183335.112143                                    24.539891                               21.604697       0.490408       1.819294                      0.999691      97.641749     269.258249       0.421764       0.373095      -1.196924       0.023313                27.823380            0.017726    63(8,8,8,8,8,8,8,8,8)
       1.802144        170.786350       4255.912592     159011.014167                                    22.168560                               19.366163       1.774520       2.225227                      0.995942      86.772349     221.654753       0.496074       0.330465      -1.254962       0.000170                24.351807            0.000839    64(7,7,7,8,8,8,8,8,8)
       1.979890        138.002287       3377.187733     118556.354583                                    17.894455                               16.019922       2.075525       2.361331                      0.998417      80.064545     195.346950       0.612267       0.284971      -1.308187       0.141373                19.218432            0.000004    64(7,7,8,8,8,8)
       1.943573        159.200736       3884.151446     141272.134286                                    19.840047                               17.256629       1.819686       2.268258                      0.997592      82.282940     204.670604       0.585734       0.287506      -1.304670       0.099421                22.350376           -0.000001    64(7,7,8,8,8,8,8)
       1.893290        196.051742       4370.248100     163602.157500                                    24.027396                               19.298005       1.832907       2.260050                      0.996281      84.023557     211.536865       0.511999       0.319599      -1.271500       0.041693                30.268621           -0.000005    64(7,7,8,8,8,8,8,8,8)
       1.957753        164.085728       3721.003225     133937.131250                                    20.312649                               16.846469       1.717554       2.245257                      0.997863      81.543843     201.844171       0.594986       0.286100      -1.306079       0.049248                24.908598           -0.000002    64(7,8,8,8,8,8,8)
       1.955670        153.961793       3755.393167     135681.246667                                    19.931241                               17.375016       1.627248       2.217349                      0.997530      82.029634     204.459686       0.563753       0.302143      -1.287447       0.062574                23.411664           -0.000071    64(7,8,8,8,8,8,8,8)
       1.973239        186.039313       4903.242195     201948.612545                                    22.954318                               19.853116       0.858100       2.001807                      0.998578      86.715773     233.574204       0.534335       0.317892      -1.259012       0.140027                25.984573            0.163870    64(8,8,8,8)
       2.088326        133.434356       2997.310607     102333.829933                                    17.604807                               15.044888       1.746179       2.291251                      0.998806      77.170996     185.281270       0.634311       0.284107      -1.309437       0.029340                20.256961            0.000045    64(8,8,8,8,8)
       2.051708        144.898826       3232.446336     112424.890234                                    18.637365                               15.679585       1.706890       2.269932                      0.998291      78.394039     190.014768       0.618851       0.285904      -1.307493       0.024198                22.117414            0.000632    64(8,8,8,8,8,8)
       2.045801        142.196003       3263.819553     113659.244258                                    18.326740                               15.671285       1.808802       2.300654                      0.997990      78.340432     189.544506       0.624261       0.282748      -1.312198       0.036519                21.432154            0.000409    64(8,8,8,8,8,8,8)
       2.015554        160.844174       3858.440492     139948.141625                                    20.393602                               17.604373       1.564085       2.219572                      0.997006      79.940423     196.776734       0.563120       0.301963      -1.292680       0.031256                23.492261            0.001389    64(8,8,8,8,8,8,8,8)
       1.915329        163.863192       4216.567675     155975.178333                                    20.865182                               18.746798       2.000023       2.312482                      0.997343      82.656339     204.830416       0.529762       0.312624      -1.282404       0.001031                22.825523           -0.000425    64(8,8,8,8,8,8,8,8,8)
       1.837010        172.217066       4172.322867     153349.025833                                    21.321975                               18.390544       2.629775       2.497580                      0.999009      81.238697     198.180188       0.548260       0.304027      -1.296304       0.003116                23.955988            0.000467    65(7,7,7,8,8,8,8,8,8)
       2.001531        110.622984       2544.293887      82892.502688                                    15.122469                               13.602212       2.454039       2.491562                      0.999822      75.325406     174.838405       0.689406       0.272699      -1.327765       0.142081                16.188629           -0.000000    65(7,7,8,8,8,8)
       1.954396        132.670597       2861.769658      96063.850833                                    17.200347                               14.476013       2.524155       2.492318                      0.999650      77.211765     182.042580       0.664746       0.274653      -1.325092       0.067089                19.687479            0.000010    65(7,7,8,8,8,8,8)
       1.963933        143.691740       3374.362705     118274.494545                                    18.117408                               15.719132       2.508803       2.489993                      0.999467      77.457166     184.165623       0.638646       0.276606      -1.326468       0.087276                20.670341            0.001764    65(7,7,8,8,8,8,8,8)
       2.087662         72.767722       1585.737375      45995.812500                                    11.225549                               10.508980       3.217529       2.762201                      0.998819      71.139308     156.828750       0.808534       0.261169      -1.339488       0.100067                11.706204            0.000001    65(7,8,8,8,8)
       2.025400        111.169801       2496.067656      81013.528778                                    15.222966                               13.441948       2.361080       2.470003                      0.999786      74.724630     172.758130       0.696111       0.271890      -1.329260       0.063005                16.933024           -0.000001    65(7,8,8,8,8,8)
       2.135372         95.433233       1981.377729      60706.739804                                    13.750705                               11.827025       2.416819       2.522101                      0.999387      71.187008     159.270016       0.757233       0.265535      -1.338507       0.035337                16.577960            0.000911    65(8,8,8,8,8)
       2.084574        113.276538       2373.495381      76066.916354                                    15.354662                               12.968871       2.332934       2.481041                      0.999638      72.869500     165.941903       0.720089       0.267313      -1.337796       0.020852                18.177163            0.000957    65(8,8,8,8,8,8)
       2.055920        115.078026       2498.519387      80997.148469                                    15.656977                               13.423667       2.376958       2.489755                      0.999773      73.782741     169.911828       0.699612       0.270762      -1.332189       0.029192                18.400864            0.000015    65(8,8,8,8,8,8,8)
       2.035556        138.592909       3200.189090     110230.392207                                    17.529533                               15.169787       2.390771       2.484430                      0.999512      74.741179     173.970519       0.663118       0.271599      -1.338151       0.029880                20.371655            0.001500    65(8,8,8,8,8,8,8,8)
       1.941282        160.147380       3868.242094     139040.546250                                    19.746140                               17.228707       2.406645       2.456403                      0.999380      78.012128     186.216484       0.594542       0.288187      -1.319357       0.047702                22.251219            0.000615    65(8,8,8,8,8,8,8,8,8)
       1.838293        164.967570       3928.623392     142083.421667                                    20.705086                               17.832672       2.710537       2.534959                      0.999489      78.854359     190.162456       0.557871       0.303661      -1.298091       0.006101                23.286828            0.000680    66(7,7,7,8,8,8,8,8,8)
       2.003406        104.892363       2366.644056      75683.852813                                    14.623484                               13.141024       2.378114       2.485395                      0.999737      73.165141     167.974625       0.699971       0.273626      -1.327310       0.150702                15.665198            0.000007    66(7,7,8,8,8,8)
       1.974231        123.251585       2796.864365      93160.849700                                    16.411776                               14.349486       2.548746       2.517866                      0.999730      74.729214     174.515652       0.666112       0.276079      -1.325738       0.097320                18.414506           -0.000002    66(7,7,8,8,8,8,8)
       2.075773         70.514282       1513.769225      43391.860500                                    11.034320                               10.300591       3.138053       2.752076                      0.999067      69.460606     152.115517       0.812946       0.262843      -1.337645       0.092739                11.501278           -0.000000    66(7,8,8,8,8)
       2.074152        106.041247       2202.793363      69100.744875                                    14.762255                               12.597893       2.289257       2.471308                      0.999800      71.512231     161.908053       0.722678       0.270181      -1.333277       0.056389                16.903218            0.000007    66(7,8,8,8,8,8,8)
       2.128808         92.263559       2069.745630      64100.197400                                    13.406685                               12.166917       2.268789       2.479738                      0.999066      69.989858     156.445243       0.741216       0.269485      -1.335792       0.055304                14.734533           -0.000071    66(8,8,8,8)
       2.099479         97.235974       2081.149381      64710.381750                                    13.883609                               12.150979       2.453732       2.534546                      0.998960      70.292600     157.223306       0.746383       0.267949      -1.337790       0.040265                15.850120            0.000104    66(8,8,8,8,8)
       2.085600        106.976062       2243.486458      71161.369670                                    14.841187                               12.636563       2.334810       2.497627                      0.999572      70.934999     160.307841       0.728506       0.269110      -1.336124       0.028961                17.422870           -0.004137    66(8,8,8,8,8,8)
       2.050354        108.569162       2361.364783      75359.118875                                    15.017837                               13.067029       2.336283       2.487796                      0.999792      71.893605     163.830871       0.708344       0.271271      -1.332813       0.034913                17.133510            0.000042    66(8,8,8,8,8,8,8)
       2.025817        132.514731       2985.861819     100738.495963                                    16.924265                               14.569339       2.416600       2.505924                      0.999686      72.661265     167.036131       0.680927       0.268171      -1.343644       0.037602                19.607104            0.002808    66(8,8,8,8,8,8,8,8)
       1.827204        158.975638       3705.870937     132062.720000                                    20.306505                               17.388179       2.705999       2.544347                      0.999602      76.989063     184.200348       0.561784       0.305994      -1.295794       0.004712                23.087576            0.000201    67(7,7,7,8,8,8,8,8,8)
       2.134783         67.133752       1344.284700      37297.475000                                    10.679719                                9.648327       3.062600       2.760547                      0.998325      65.929681     140.679766       0.850455       0.259692      -1.345860       0.070917                11.587206           -0.000565    67(8,8,8,8)
       2.014469        103.898973       2204.987464      69563.098571                                    14.590198                               12.610873       2.468094       2.531780                      0.999367      70.662454     160.029694       0.723184       0.272040      -1.331044       0.057730                16.515033           -0.000004    67(8,8,8,8,8)
       2.058345        108.174708       2326.986698      74615.107333                                    15.001291                               12.925767       2.223284       2.472165                      0.999118      69.931046     158.538971       0.714801       0.272973      -1.331439       0.035950                17.459749            0.000851    67(8,8,8,8,8,8)
       2.056252        107.973644       2296.716079      72752.728214                                    14.988737                               12.880807       2.313060       2.498351                      0.999800      69.752671     157.483407       0.714972       0.271335      -1.334743       0.038975                17.260599           -0.000074    67(8,8,8,8,8,8,8)
       2.025864        136.485630       2982.111150     100091.555375                                    17.185977                               14.528489       2.420823       2.517394                      0.999812      70.732475     160.914750       0.686860       0.266139      -1.350157       0.038194                20.140846            0.005419    67(8,8,8,8,8,8,8,8)
       1.836237        151.165544       3499.877842     123031.710833                                    19.771894                               16.998169       2.683968       2.548735                      0.999600      74.991929     178.291547       0.562687       0.309952      -1.291323       0.003500                22.399013            0.001425    68(7,7,7,8,8,8,8,8,8)
       1.960139        110.432086       2496.540388      80889.555375                                    15.336960                               13.650029       2.398423       2.499048                      0.999550      71.226646     164.458857       0.675519       0.279873      -1.320229       0.077823                16.849107           -0.000026    68(7,7,8,8,8,8,8)
       1.942356        134.611889       3030.388406     103078.034750                                    17.490077                               15.018056       2.442226       2.507886                      0.999534      71.806704     166.806803       0.647324       0.281128      -1.324637       0.105278                20.225474           -0.000001    68(7,7,8,8,8,8,8,8)
       2.207426         66.308224       1255.299930      34218.542600                                    10.685597                                9.342748       2.630520       2.659108                      0.998686      62.829099     131.977519       0.863598       0.261084      -1.346551       0.035532                11.945977           -0.000227    68(8,8,8,8)
       2.133525         74.540916       1455.621982      41318.084818                                    11.559631                               10.063597       2.862721       2.710878                      0.998566      64.453837     137.353117       0.833210       0.262452      -1.346049       0.031449                13.092207            0.000137    68(8,8,8,8,8)
       2.080054         95.519044       1933.211317      58794.205494                                    13.791259                               11.776151       2.318784       2.518936                      0.999656      66.993307     147.960570       0.749765       0.270692      -1.335344       0.031328                16.137800            0.000343    68(8,8,8,8,8,8)
       2.054128         96.941077       2039.231841      62727.280844                                    13.982604                               12.182015       2.291305       2.505319                      0.999926      67.789194     151.238938       0.730628       0.273199      -1.331412       0.039092                15.931310           -0.000021    68(8,8,8,8,8,8,8)
       2.024004        114.728815       2555.701658      83021.164000                                    15.466744                               13.558486       2.351546       2.511272                      0.999734      68.874100     155.408029       0.699727       0.271473      -1.339197       0.032802                17.617907            0.002393    68(8,8,8,8,8,8,8,8)
       2.218886         66.248204       1159.617517      30746.168611                                    10.543539                                8.828792       3.469224       2.956388                      0.996623      59.653973     121.074199       0.916532       0.252073      -1.367189       0.015148                12.262973            0.000024    69(8,8,8,8,8)
       2.085865         91.422396       1758.265964      52150.372333                                    13.459938                               11.284516       2.314268       2.530832                      0.999589      65.090347     142.342823       0.762484       0.272255      -1.333046       0.038368                15.868849            0.000008    69(8,8,8,8,8,8)
       2.009959         87.471957       1946.013162      59304.273250                                    13.298557                               12.101129       2.318119       2.503592                      0.999803      67.611905     151.847645       0.712434       0.282196      -1.316294       0.065737                14.885801           -0.000016    69(8,8,8,8,8,8,8)
      -0.729621         24.123137        409.499878       9347.525870                                     6.595879                                6.098253       0.096191       2.098863                      0.989389      28.877085      78.305005       0.790111       0.343406      -1.136752       0.061870                 6.693696            0.014341    7(1,1,1,1)
      -0.479182         23.464420        384.738648       8688.784359                                     6.779386                                6.206974      -0.236835       2.013409                      0.992039      26.364148      71.077157       0.723250       0.378144      -1.104727       0.118855                 7.055436            0.000075    7(1,1,1,6)
      -0.690595         34.679802        495.950263      11940.626193                                     8.809573                                7.108498      -0.042614       1.987850                      0.996703      30.919795      86.414675       0.666549       0.384050      -1.098987       0.070297                 9.867812            0.009313    7(1,1,6)
      -0.617084         32.435036        576.661405      14414.464667                                     8.538456                                7.742453      -0.249248       1.913002                      0.997394      31.685277      90.782369       0.628933       0.390400      -1.092693       0.109662                 9.100450            0.016960    7(1,1,6,27)
      -0.603128         30.808883        541.744929      13292.874696                                     8.158618                                7.437835      -0.076410       1.979725                      0.996927      30.738652      86.481779       0.652791       0.383274      -1.100869       0.124362                 8.643802            0.040154    7(1,1,6,28)
      -0.649744         33.874357        614.317540      15615.255696                                     8.853101                                8.047194      -0.416459       1.859037                      0.996282      32.290972      93.644586       0.610366       0.395867      -1.087904       0.122039                 9.350455            0.045752    7(1,1,6,29)
      -0.643837         31.401227        546.979180      13530.109679                                     8.409428                                7.573651      -0.384921       1.883403                      0.994591      31.612587      91.326218       0.631041       0.393418      -1.087558       0.146379                 8.915033            0.012381    7(1,1,6,30)
      -0.609969         33.410444        590.388579      14800.212115                                     8.619140                                7.756440      -0.226154       1.927269                      0.995419      31.537873      89.729042       0.639455       0.383206      -1.101014       0.135320                 9.257636           -0.000002    7(1,1,6,48)
      -0.153749         21.699830        331.786132       7290.043424                                     6.759486                                6.020298      -0.498753       1.931550                      0.994561      24.880594      68.822275       0.683793       0.410537      -1.070758       0.147669                 7.223797            0.003066    7(1,1,6,6)
      -0.621031         30.793536        500.600208      12090.104597                                     8.251891                                7.303505      -0.098466       1.974351                      0.995329      30.741483      86.827701       0.635872       0.400023      -1.085274       0.142731                 8.561250            0.002515    7(1,1,7)
      -0.363126         36.493260        435.876199      10186.662064                                     9.364639                                6.819199      -0.236793       1.962011                      0.997771      27.924051      77.811493       0.656757       0.401040      -1.083590       0.096460                11.932146            0.006951    7(1,6,6)
      -0.340578         31.380531        519.176473      12686.684140                                     8.618263                                7.591432      -0.446858       1.879125                      0.997958      29.308058      84.126629       0.603574       0.416794      -1.071187       0.126295                 9.299273            0.046261    7(1,6,6,28)
      -0.280316         31.436720        511.963198      12450.095198                                     8.585399                                7.463695      -0.531283       1.851819                      0.998506      28.773282      82.195685       0.617276       0.408079      -1.077232       0.168430                 9.404550            0.054413    7(1,6,6,29)
      -0.334601         31.460356        529.437782      13053.584571                                     8.889698                                7.834840      -0.704889       1.794823                      0.997189      29.981364      87.767250       0.571405       0.434903      -1.054582       0.143638                10.017172            0.000100    7(1,6,6,30)
      -0.360801         33.588935        563.811322      14090.306750                                     9.065134                                7.913601      -0.600325       1.820335                      0.997268      30.370341      88.799724       0.588290       0.416879      -1.068350       0.160783                 9.970326            0.000020    7(1,6,6,48)
       0.046081         21.852294        326.248372       7088.916798                                     6.812139                                5.996295      -0.461164       1.942695                      0.996549      23.468278      63.384252       0.684630       0.413743      -1.074580       0.098021                 7.468185            0.000536    7(1,6,6,6)
      -0.186220         28.967159        378.216979       8551.760818                                     8.064709                                6.379568      -0.198305       1.982914                      0.998193      26.625011      73.814237       0.672610       0.403965      -1.078039       0.102671                 9.188569            0.003080    7(1,6,7)
      -0.201234         42.626346        496.694288      11934.981859                                    10.392845                                7.234679      -0.351465       1.920773                      0.998549      27.630080      77.194478       0.645264       0.395481      -1.091043       0.085908                13.848839           -0.000251    7(5,6,6)
      -0.359191         36.195864        555.828291      13619.036098                                     8.890904                                7.604481       0.709190       2.194052                      0.999290      30.472109      83.306110       0.642058       0.390830      -1.104912       0.079814                 9.480393            0.024294    7(6)
      -0.763863         49.708323        867.723742      23685.345667                                    10.934418                                9.345932       0.061320       1.966610                      0.998345      34.961837     100.227544       0.594484       0.377621      -1.116657       0.096133                11.920103           -0.000001    7(6,15)
      -0.386461         44.093898        581.328850      14427.834647                                    10.293658                                7.847361       0.280803       2.079406                      0.998211      30.355210      84.196619       0.622184       0.397548      -1.097583       0.049501                12.040357            0.032218    7(6,25)
      -0.357760         48.245874        610.645870      15399.036529                                    10.971811                                8.103968       0.120435       2.034157                      0.997242      30.329420      85.150617       0.604006       0.404824      -1.090978       0.033382                12.884196            0.011568    7(6,26)
      -0.405112         49.843021        613.283412      15414.801591                                    11.128086                                8.072924       0.364820       2.104360                      0.998396      30.607109      85.198098       0.611675       0.399096      -1.097332       0.040653                13.579067            0.031665    7(6,27)
      -0.434917         50.685468        624.341559      15768.208440                                    11.226472                                8.144047       0.350624       2.096480                      0.998054      30.907039      86.278500       0.608963       0.399172      -1.097084       0.038039                13.768725            0.032074    7(6,28)
      -0.347725         51.056704        606.957613      15277.103528                                    11.457900                                8.105635       0.171660       2.035546                      0.998568      30.738004      86.743464       0.600452       0.406498      -1.088227       0.023636                14.103374            0.024278    7(6,29)
      -0.407189         52.529427        591.520483      14717.305184                                    11.483517                                7.866346       0.362009       2.102741                      0.998668      30.347798      83.612655       0.628090       0.393101      -1.103156       0.025139                14.589683            0.001814    7(6,30)
      -0.386981         48.963530        577.881293      14280.670617                                    10.891132                                7.730888       0.652354       2.189689                      0.999358      30.281055      82.982734       0.639390       0.388406      -1.107181       0.038241                13.770922            0.000493    7(6,47)
      -0.353097         43.704104        588.717656      14676.234816                                    10.304281                                7.995809       0.176173       2.044009                      0.997734      30.331589      84.743774       0.603359       0.407776      -1.088915       0.024224                11.789745            0.008278    7(6,48)
      -0.355245         41.207417        547.488148      13382.615366                                     9.873267                                7.493792       0.321279       2.103839                      0.999023      29.183087      80.014941       0.652645       0.385463      -1.107329       0.158808                12.110708            0.010658    7(6,6)
      -0.432727         50.139308        862.737073      23646.997812                                    11.473323                                9.557823      -0.140464       1.912309                      0.999213      33.349248      97.180304       0.563578       0.397696      -1.097510       0.247128                13.445735            0.201607    7(6,6,22)
      -0.268349         38.499203        548.875241      13472.680216                                     9.546972                                7.605146      -0.058919       2.001553                      0.997766      28.545241      79.398237       0.632209       0.395970      -1.095793       0.146967                11.108699            0.001812    7(6,6,25)
      -0.224874         39.863292        552.538289      13647.188859                                     9.948713                                7.743805      -0.238621       1.939520                      0.998698      28.866029      81.832848       0.610139       0.407803      -1.082640       0.095966                11.990036            0.001370    7(6,6,26)
      -0.263448         39.211251        550.618059      13538.211199                                     9.682316                                7.619364      -0.012799       2.005344                      0.998987      28.901697      80.838227       0.630622       0.396003      -1.094283       0.125798                11.340067            0.021902    7(6,6,27)
      -0.206280         36.935182        522.497971      12671.425965                                     9.336434                                7.446964      -0.053587       2.007356                      0.998886      27.918817      77.389873       0.635154       0.398510      -1.093227       0.131789                10.856361            0.028308    7(6,6,28)
      -0.233343         38.809381        547.086024      13448.837955                                     9.675125                                7.623676      -0.129846       1.973121                      0.998882      28.641545      80.383840       0.626133       0.399134      -1.090931       0.120247                11.408384            0.023895    7(6,6,29)
      -0.250908         37.798069        523.476618      12708.904885                                     9.464351                                7.424848      -0.057404       2.008135                      0.997985      28.148868      78.120544       0.639128       0.395945      -1.094716       0.118729                11.171698            0.000828    7(6,6,30)
      -0.112382         37.761678        483.707524      11514.055000                                     9.567997                                7.236187      -0.118171       1.995428                      0.999257      26.848432      74.129908       0.633918       0.405963      -1.086412       0.067081                11.169719           -0.002696    7(6,6,44)
      -0.234717         39.188422        550.872982      13563.478960                                     9.694046                                7.630914      -0.175599       1.959438                      0.999171      28.578372      80.341808       0.628177       0.396852      -1.092194       0.057122                11.280763           -0.001054    7(6,6,46)
      -0.212384         35.904698        528.054975      12850.650992                                     9.103654                                7.446452      -0.030599       2.009229                      0.998892      28.189129      78.346578       0.639690       0.394605      -1.095558       0.113501                10.262370            0.003441    7(6,6,47)
      -0.273173         36.495002        541.573261      13242.216231                                     9.193377                                7.544139       0.032393       2.028396                      0.998077      28.536996      79.209507       0.635981       0.394845      -1.096680       0.136453                10.380509            0.008581    7(6,6,48)
      -0.310684         39.629446        568.882351      14074.789205                                     9.746040                                7.724553      -0.117213       1.968194                      0.998685      29.180630      81.356515       0.629689       0.393895      -1.097740       0.131431                11.779550            0.003291    7(6,6,49)
      -0.336172         42.810815        597.235932      14979.332300                                    10.206757                                7.950380      -0.038498       1.980189                      0.998652      30.070179      84.835771       0.615884       0.397374      -1.093796       0.192473                11.829882            0.009251    7(6,6,57)
      -0.405983         42.541327        676.904622      17532.337110                                    10.215534                                8.471142      -0.121852       1.939154                      0.997968      31.732977      91.313185       0.595031       0.397952      -1.092047       0.201162                11.356240            0.000179    7(6,6,59)
      -0.047163         33.952112        382.717171       8581.334217                                     8.720633                                6.239136       0.070019       2.096040                      0.998655      24.244750      63.757418       0.718900       0.383489      -1.107992       0.069375                11.239357            0.006320    7(6,6,6)
      -0.008463         27.200465        413.379680       9520.122200                                     8.305005                                7.180912      -0.370615       1.924501                      0.996481      25.983070      72.017746       0.568585       0.467784      -1.042044       0.194692                 9.279925           -0.040077    7(6,6,6,23)
      -0.019037         26.088463        377.907354       8514.540617                                     8.158619                                6.921919      -0.287362       1.957413                      0.997353      25.462915      69.614740       0.570951       0.478474      -1.037364       0.152813                 9.232843            0.043667    7(6,6,6,28)
      -0.044378         27.194319        452.521299      10592.906565                                     8.014558                                7.216748      -0.255799       1.971488                      0.997593      25.704058      70.077178       0.606137       0.433787      -1.070269       0.146734                 9.035441            0.017575    7(6,6,6,29)
      -0.092988         27.797756        449.662425      10497.099446                                     8.038448                                7.144510      -0.201028       1.986079                      0.997885      25.938807      70.565904       0.618245       0.426741      -1.075530       0.171842                 9.107862            0.011398    7(6,6,6,30)
      -0.093365         26.844249        469.357285      11090.349877                                     7.772434                                7.213372      -0.088425       2.020789                      0.998243      26.115858      71.871960       0.623909       0.415828      -1.079902       0.135824                 8.340729            0.000061    7(6,6,6,47)
      -0.110568         27.184579        453.635434      10631.295502                                     7.899812                                7.165490      -0.156509       1.995366                      0.998506      26.215722      71.804110       0.615554       0.425582      -1.073909       0.169896                 8.646672            0.000002    7(6,6,6,48)
       0.343408         19.661144        294.771565       6137.055337                                     6.132723                                5.581237      -0.118731       2.078622                      0.996082      20.214778      50.462966       0.742123       0.396694      -1.104057       0.009704                 6.506367            0.000009    7(6,6,6,6)
      -0.395340         41.993776        645.810675      16505.257532                                    10.042378                                8.219062       0.012365       1.980985                      0.999124      31.145340      88.353717       0.611501       0.393010      -1.097975       0.200773                11.192886           -0.000950    7(6,6,60)
      -0.420998         43.042992        677.420164      17536.956053                                    10.213339                                8.420674      -0.021244       1.962801                      0.999259      31.874343      91.230226       0.603669       0.393245      -1.097068       0.204623                11.358983            0.003140    7(6,6,62)
      -0.333587         39.137419        599.556816      15038.588285                                     9.623039                                7.951051      -0.027488       1.991010                      0.998488      29.746985      83.615707       0.617973       0.396089      -1.095773       0.160801                10.636090            0.027689    7(6,6,63)
      -0.411885         42.248373        674.552940      17439.844430                                    10.098000                                8.407689      -0.047717       1.958083                      0.998967      31.660390      90.562748       0.603256       0.393696      -1.096662       0.201346                11.144618            0.000154    7(6,6,64)
      -0.410043         42.966209        667.320295      17211.956645                                    10.216867                                8.368460      -0.048165       1.954704                      0.999182      31.722737      90.761326       0.603797       0.394226      -1.095834       0.206645                11.372928            0.000676    7(6,6,65)
      -0.402072         43.042806        668.569964      17267.601171                                    10.250842                                8.396996      -0.089470       1.943364                      0.999078      31.706231      91.005493       0.599894       0.396285      -1.093512       0.205952                11.397184            0.000146    7(6,6,66)
      -0.343498         44.326810        613.490523      15480.411875                                    10.464598                                8.071112      -0.112649       1.952447                      0.999003      30.281011      85.754923       0.609642       0.398217      -1.092880       0.183604                12.134162            0.000374    7(6,6,67)
      -0.372933         42.275157        639.577677      16326.096317                                    10.123705                                8.204792      -0.041288       1.967470                      0.999066      30.948250      88.008628       0.608387       0.395681      -1.095066       0.206390                11.358812            0.000549    7(6,6,68)
       0.142682         28.199283        300.001226       6301.073851                                     7.723137                                5.496649       0.225520       2.179033                      0.999245      21.881287      55.561131       0.773137       0.378014      -1.113257       0.059573                 9.945184            0.001296    7(6,6,7)
      -0.233751         39.509422        552.435411      13597.969864                                     9.792319                                7.722611      -0.241033       1.938894                      0.998424      28.631083      80.411055       0.614830       0.404970      -1.086978       0.147455                11.227053            0.019061    7(6,6,70)
      -0.210190         42.594537        568.498430      14181.613375                                    10.416059                                7.873684      -0.321064       1.904011                      0.998973      29.354326      84.279797       0.600999       0.409936      -1.078456       0.050847                12.413100            0.001067    7(6,6,78)
       0.349062         22.483557        250.669936       5053.409407                                     6.632286                                5.088281       0.031059       2.128730                      0.999243      20.574726      51.935344       0.784627       0.387447      -1.101377       0.074918                 7.721002            0.024445    7(6,6,8)
      -0.292510         37.698591        566.679133      14007.344417                                     9.354495                                7.727244       0.018032       2.008991                      0.998378      29.262404      81.722625       0.627868       0.395251      -1.096278       0.200576                10.161527           -0.000003    7(6,6,90)
      -0.656338         59.391577        790.407044      21145.733125                                    12.377903                                9.110033       0.408715       2.056797                      0.998992      35.053943     100.261725       0.582636       0.394033      -1.102348       0.125261                14.929616           -0.000002    7(6,60)
      -0.204051         36.582182        486.897628      11573.012840                                     9.171892                                7.092208       0.412934       2.136982                      0.999412      28.054282      76.160735       0.666137       0.388403      -1.103813       0.239818                11.296959            0.008398    7(6,7)
      -0.285775         42.088178        562.667784      13891.317506                                    10.099909                                7.653201       0.036413       2.015489                      0.998594      29.277074      81.804529       0.635920       0.390691      -1.099004       0.172270                12.420401            0.027922    7(6,7,25)
      -0.164340         38.513029        529.386437      12877.026236                                     9.613631                                7.471709      -0.077765       1.993163                      0.998622      28.084939      78.095316       0.636748       0.395694      -1.094611       0.129878                11.697964            0.009696    7(6,7,26)
      -0.212813         39.252199        525.101212      12730.865083                                     9.614740                                7.357638       0.205499       2.069834                      0.999416      28.534557      78.772565       0.653645       0.387040      -1.102524       0.154700                11.713803            0.031313    7(6,7,27)
      -0.141049         38.961018        489.848631      11663.177862                                     9.633963                                7.130189       0.138884       2.062599                      0.999607      27.449755      75.023255       0.661013       0.389428      -1.101194       0.135994                12.602333            0.028749    7(6,7,28)
      -0.187691         41.186494        523.783843      12735.356035                                    10.027099                                7.400781      -0.004021       2.004558                      0.999356      28.581636      79.830333       0.643129       0.392673      -1.095268       0.138571                12.538476            0.009152    7(6,7,29)
      -0.228978         37.248512        505.590593      12123.176386                                     9.255339                                7.207103       0.196107       2.084332                      0.998710      27.848930      76.031289       0.663729       0.385696      -1.105468       0.146708                10.984160            0.000710    7(6,7,30)
      -0.178037         37.893891        525.652646      12794.385473                                     9.432036                                7.422130       0.035868       2.022362                      0.999172      28.452414      79.554770       0.640558       0.393656      -1.094294       0.134804                11.092670            0.006134    7(6,7,47)
      -0.207257         36.436089        515.003709      12425.472183                                     9.210042                                7.358278       0.141451       2.066948                      0.998166      27.991930      77.172389       0.644137       0.394467      -1.096985       0.152938                10.635334            0.000303    7(6,7,48)
       0.530280         19.458810        215.594653       4206.142805                                     6.063256                                4.804069       0.115762       2.160832                      0.999273      19.876354      50.037718       0.782470       0.402025      -1.086574       0.064881                 6.699361           -0.001370    7(6,8,8)
      -0.324542         33.097295        484.739587      11394.419735                                     8.189810                                7.038072       1.230804       2.401333                      0.999070      28.245244      74.041001       0.680465       0.383616      -1.117384       0.085450                 8.561870            0.062297    7(7)
      -0.541066         50.437812        835.666324      22632.777600                                    11.146000                                9.436221       0.090619       1.992246                      0.996906      33.422052      95.993888       0.566123       0.399582      -1.099109       0.060480                12.154367            0.042257    7(7,28,28)
      -0.025760         33.031356        415.353335       9426.331083                                     8.449034                                6.594570       0.724871       2.279366                      0.999696      25.322598      66.081967       0.687427       0.392834      -1.106235       0.074102                 9.560185            0.000004    7(7,29)
      -0.036759         28.836081        404.712617       9191.012526                                     7.731928                                6.421855       0.515554       2.191941                      0.999505      26.035969      68.798600       0.705363       0.385179      -1.106954       0.251832                 8.704133            0.001899    7(7,7)
      -0.060757         32.235849        417.062856       9544.823352                                     8.499983                                6.565593       0.169029       2.093327                      0.997705      26.185979      70.322510       0.690784       0.387783      -1.101673       0.193677                10.879965            0.025617    7(7,7,25)
      -0.018151         32.681151        410.808431       9356.103585                                     8.573919                                6.520186       0.085227       2.071972                      0.999026      25.653365      68.450258       0.693041       0.388334      -1.102538       0.152907                10.906600            0.017010    7(7,7,26)
      -0.022679         32.328895        418.503729       9554.451530                                     8.406374                                6.509710       0.331042       2.138877                      0.999635      25.818557      68.306200       0.707053       0.380248      -1.111603       0.173303                10.555258            0.009837    7(7,7,27)
       0.010198         32.434006        402.684194       9109.029687                                     8.437886                                6.418187       0.178576       2.101438                      0.999484      25.258977      66.694067       0.706463       0.383872      -1.108144       0.161393                10.393286           -0.016668    7(7,7,28)
      -0.037518         36.142652        415.905482       9516.062214                                     9.236472                                6.550106       0.185727       2.089205                      0.999662      26.204725      70.470386       0.692083       0.386962      -1.101676       0.163091                13.132947            0.010683    7(7,7,29)
      -0.014435         31.833824        412.319590       9383.861491                                     8.360005                                6.509130       0.135704       2.088604                      0.998674      25.530733      67.741906       0.698777       0.385463      -1.106421       0.179648                10.359999            0.000001    7(7,7,30)
      -0.042352         30.844284        416.257577       9505.432284                                     8.187933                                6.555594       0.235074       2.120242                      0.998499      25.757098      68.613454       0.693477       0.387423      -1.104258       0.184795                 9.609740            0.001852    7(7,7,48)
       0.742899         17.019887        189.419955       3608.199526                                     5.610935                                4.568176       0.195828       2.178843                      0.999525      19.418146      49.673026       0.778775       0.413626      -1.069727       0.012668                 6.047145           -0.000922    7(8,8,8)
       1.109749        144.082798       3328.883058     120065.385833                                    22.543154                               19.271609       0.525839       1.856449                      0.999601      87.239116     237.560436       0.405659       0.419442      -1.152926       0.004390                25.589908            0.012949    70(7,7,7,8,8,8,8,8,8)
       1.373213        158.941335       3454.785142     123726.912500                                    21.280474                               17.423414       0.167972       1.833842                      0.998637      77.025898     198.124331       0.519486       0.329959      -1.244573       0.029828                26.802225            0.000676    70(8,8,8,8,8)
       1.328615        185.482971       4018.368840     149333.272241                                    23.893709                               19.207474       0.110400       1.795952                      0.999466      79.379585     207.587076       0.481428       0.344786      -1.232622       0.037436                30.095723            0.006376    70(8,8,8,8,8,8)
       1.297681        182.072851       4198.137869     157745.243125                                    23.766914                               19.660296       0.138854       1.796491                      0.999631      80.617235     212.678015       0.473806       0.346078      -1.230664       0.040488                28.235070            0.010155    70(8,8,8,8,8,8,8)
       1.216998        169.249735       3941.251120     146793.411000                                    23.608013                               19.842993       0.228498       1.801916                      0.999756      83.218900     222.121756       0.438418       0.378754      -1.197142       0.027394                28.014955            0.027794    70(8,8,8,8,8,8,8,8)
       1.741422        203.456370       5014.223481     198091.661875                                    25.793982                               21.770462       0.163941       1.766079                      0.999842      83.224192     229.354493       0.437434       0.354500      -1.215113       0.127694                29.633846            0.000000    71(8,8,8,8,8,8)
       1.634519        161.633884       3486.972537     128113.837500                                    25.075264                               20.424951       0.304733       1.770392                      0.999845      88.154589     248.671705       0.371596       0.448706      -1.124888       0.044214                30.217320            0.002257    71(8,8,8,8,8,8,8,8)
       2.132731        161.029761       3671.690133     135337.977500                                    21.315112                               17.620655       0.063068       1.756882                      0.999482      80.596980     220.692091       0.524043       0.317117      -1.238708       0.007270                28.022909            0.000011    72(8,8,8,8,8,8)
       2.135001        116.306391       2323.521671      77475.812857                                    19.927349                               16.191951       0.331320       1.823258                      0.999159      80.975255     220.692942       0.434057       0.423389      -1.136394       0.031942                26.091107           -0.008575    72(8,8,8,8,8,8,8,8)
       0.349375        420.776708      14568.030583     765276.448333                                    42.397925                               37.164242       0.919166       1.710625                      0.999152     154.718121     514.518893       0.326804       0.360961      -1.193348       0.078853                47.836593            0.753605    74(16,16,16)
       0.710423        136.325945       3214.934239     118440.880043                                    24.605719                               20.951302       1.637373       1.970336                      0.999836     128.843274     388.294245       0.322820       0.520451      -1.063204       0.007929                28.395298            0.000059    74(16,16,16,16)
       0.318716        177.060144       4040.122958     156685.610417                                    28.620298                               23.243847       1.613761       1.941385                      0.999198     139.603547     428.048037       0.314903       0.501648      -1.075249       0.196770                34.985196            0.134266    74(6,16,16,16,16)
       0.653160        213.470518       2987.437136     104987.981167                                    28.398649                               18.375369       3.043608       2.431486                      0.994642     115.470473     312.640572       0.411111       0.424314      -1.147520       0.007791                36.797672            0.524556    74(6,6,6,6,6,6,6,6)
       2.423529         94.385139       1899.677529      57904.398067                                    15.605687                               13.595347       2.914556       2.630436                      0.999764      71.720725     164.148851       0.550474       0.365460      -1.226725       0.011909                16.868226            0.000841    74(8,8,8,8,8)
       0.125803        197.420863       4723.183415     190325.866458                                    29.175113                               23.792072       1.304332       1.849515                      0.999637     147.639438     460.394968       0.338194       0.449488      -1.105944       0.105397                34.946556            0.013833    75(6,16,16,16,16)
      -0.854964         26.555511        476.062800      11134.550375                                     6.930644                                6.640879       0.184712       2.123709                      0.993144      28.128094      73.560331       0.754000       0.347507      -1.145194       0.112952                 7.043478           -0.000462    8(1,1)
      -0.672201         21.217419        347.540144       7577.144356                                     6.072180                                5.667050       0.113098       2.144859                      0.993664      26.029739      67.855895       0.822208       0.348311      -1.138588       0.167535                 6.164272            0.025020    8(1,1,1)
      -0.932643         38.844112        706.703720      18429.504187                                     9.517862                                8.480279      -0.671835       1.794119                      0.996147      32.162427      91.878371       0.615478       0.381662      -1.107203       0.123055                10.673115            0.000191    8(1,1,12,12)
      -0.855218         36.681661        673.784556      17387.014800                                     9.160282                                8.289134      -0.658556       1.798441                      0.997116      31.813295      90.814385       0.620726       0.382415      -1.105110       0.053611                 9.790431            0.046764    8(1,1,27)
      -0.805229         36.667249        677.497074      17499.284724                                     8.965707                                8.110262      -0.469760       1.854719                      0.997445      31.761128      90.383684       0.653016       0.364456      -1.119959       0.073495                 9.787156            0.042501    8(1,1,27,27)
      -0.846918         27.276230        472.861697      11131.784258                                     7.341869                                6.862379      -0.103123       2.020807                      0.995713      28.597088      76.907962       0.703766       0.373488      -1.117800       0.161790                 7.511489            0.018796    8(1,1,28)
      -0.847697         36.711133        691.365291      18013.289440                                     9.225947                                8.406160      -0.692111       1.782971                      0.997995      32.152757      93.089190       0.613765       0.383542      -1.101194       0.076267                10.228045            0.045406    8(1,1,28,28)
      -0.730349         32.519423        587.105525      14566.330800                                     8.076492                                7.385727      -0.385680       1.927348                      0.993955      29.082227      79.241910       0.712382       0.349355      -1.139487       0.074127                 8.680124            0.000001    8(1,1,30,30)
      -0.825172         28.986711        505.499059      12043.020980                                     7.328474                                6.760360       0.321027       2.149839                      0.996075      28.856524      76.129874       0.766843       0.339566      -1.152621       0.117912                 7.597237           -0.000024    8(1,1,39)
      -0.819882         25.796638        440.753706      10129.919279                                     6.714984                                6.257466       0.501418       2.223778                      0.996108      27.821405      71.837120       0.801052       0.334631      -1.156933       0.093551                 6.905469            0.001617    8(1,1,48)
      -0.828208         34.839136        647.590201      16480.862056                                     8.682805                                7.960467      -0.458154       1.877463                      0.995473      30.712780      85.897875       0.656355       0.367239      -1.121184       0.049068                 9.313571            0.000002    8(1,1,48,48)
      -0.868898         29.340231        552.653661      13468.980261                                     7.475646                                7.188675      -0.031423       2.048715                      0.991213      28.864548      77.071066       0.719966       0.352096      -1.140754       0.090689                 7.636240            0.000241    8(1,1,57)
      -0.903371         30.699207        589.358414      14596.343100                                     7.775590                                7.491366      -0.129466       2.005345                      0.992635      29.517444      79.662415       0.695260       0.358121      -1.135158       0.091616                 7.963803            0.000105    8(1,1,59)
      -0.897011         22.396819        377.301750       8388.030333                                     6.263799                                5.945973       0.264979       2.141533                      0.996180      27.836285      72.169282       0.783601       0.353022      -1.134503       0.265016                 6.424386            0.001537    8(1,1,63)
      -0.954490         30.890474        546.683563      13286.576333                                     7.777087                                7.174790       0.008186       2.026548                      0.994945      30.365803      81.886368       0.713850       0.353461      -1.136354       0.108930                 8.056378            0.001188    8(1,1,65)
      -1.178268         54.849898       1155.479600      33603.028583                                    11.409119                               10.386855      -0.279856       1.857291                      0.996684      37.081605     106.886910       0.601803       0.350578      -1.147154       0.059223                12.769373            0.000001    8(1,12,12,12)
      -1.043796         53.756751        861.834069      23373.481940                                    11.450757                                8.959020      -0.423193       1.855711                      0.996026      33.469692      94.154798       0.646846       0.349421      -1.144096       0.022635                14.680546           -0.000013    8(1,13,13)
      -0.689021         25.670026        441.181382      10149.632849                                     6.862736                                6.459122       0.168606       2.140039                      0.996192      26.588172      68.860893       0.753599       0.355741      -1.138720       0.086298                 7.057962            0.000850    8(1,15)
      -1.074480         46.200369        899.339909      24570.541625                                    10.136377                                9.158623      -0.076252       1.944511                      0.997437      34.445050      95.946926       0.641731       0.350176      -1.147986       0.060505                11.191771           -0.000001    8(1,21,21)
      -1.045998         47.221827        942.439203      26159.746833                                    10.563381                                9.663773      -0.280410       1.874183                      0.998711      34.720046      98.932923       0.593704       0.372142      -1.125620       0.050648                11.264846            0.009976    8(1,23,23)
      -0.958256         42.145579        864.826466      23464.591000                                     9.587760                                9.033084      -0.414529       1.873050                      0.993629      32.955564      92.640920       0.638109       0.354140      -1.140710       0.057521                10.260395            0.146888    8(1,25,25,25)
      -0.713906         32.475704        668.105046      16954.734400                                     7.973595                                7.930554       0.385434       2.143112                      0.994936      29.903147      80.069384       0.683509       0.354731      -1.144916       0.062774                 8.101711            0.194764    8(1,27)
      -0.923561         46.683775        959.104868      26877.248933                                    10.382367                                9.571049      -0.368983       1.842274                      0.998101      35.253985     102.606985       0.610364       0.359060      -1.130348       0.052594                11.302951            0.095086    8(1,27,27,27)
      -0.862031         45.287528        924.607540      25538.750808                                    10.031211                                9.290013      -0.157480       1.917693                      0.998319      33.917894      96.443498       0.634451       0.350214      -1.142962       0.044317                11.057448            0.095299    8(1,28,28,28)
      -0.784891         49.168023        899.812335      24763.707750                                    10.768591                                9.219768      -0.417355       1.847005                      0.998036      33.302153      95.646978       0.628355       0.354272      -1.135451       0.045899                14.983714            0.091305    8(1,28,28,28,28)
      -0.889197         49.642475        944.656168      26423.029583                                    10.948721                                9.607128      -0.373098       1.845076                      0.997500      34.726316     100.990986       0.600272       0.367441      -1.123650       0.063055                12.218105            0.046639    8(1,29,29)
      -0.886252         50.901688        974.415712      27504.559450                                    11.241974                                9.821791      -0.549093       1.785178                      0.997909      35.259166     104.256335       0.585665       0.371453      -1.116735       0.060461                12.810882            0.043859    8(1,29,29,29)
      -0.877211         40.767035        764.052289      20100.400071                                     9.313571                                8.449465      -0.147963       1.959487                      0.995378      31.837183      87.905110       0.665422       0.350960      -1.144091       0.079017                10.085399           -0.035242    8(1,30,30)
      -0.905237         44.126238        878.297975      23992.160194                                     9.913777                                9.082498      -0.372458       1.867831                      0.996073      33.475732      95.017156       0.637263       0.353250      -1.139461       0.054167                10.959191            0.000329    8(1,30,30,30)
      -0.902712         41.086723        748.116746      19550.546167                                     9.455036                                8.433016      -0.151598       1.965544                      0.994531      31.451869      86.321990       0.657506       0.356794      -1.140179       0.056627                10.414612            0.000012    8(1,31,31)
      -0.948669         44.590292        931.727600      25764.878071                                    10.043107                                9.468612      -0.377760       1.870782                      0.994650      33.629695      95.522970       0.614221       0.361576      -1.134772       0.073875                10.624377           -0.000005    8(1,48,48,48)
      -0.931011         43.712191        854.248863      23036.459750                                     9.789205                                8.976217      -0.052311       1.967910                      0.996383      33.187005      92.099839       0.642483       0.353768      -1.144361       0.026817                10.657625            0.006818    8(1,49,49)
      -0.493922         24.107047        358.525016       7859.040664                                     6.577169                                5.767366       0.365444       2.211561                      0.997547      25.090440      63.816869       0.807241       0.349658      -1.141143       0.092046                 7.063599            0.010155    8(1,6)
      -0.508390         27.141320        402.160314       9059.478560                                     7.251738                                6.219684       0.047530       2.115308                      0.995341      25.374050      65.788725       0.754840       0.361471      -1.130338       0.118408                 7.932875            0.036154    8(1,6,25)
      -0.514883         28.938255        468.291804      10991.288694                                     7.576102                                6.694785      -0.045979       2.055189                      0.997758      26.608849      70.509602       0.728661       0.360974      -1.129621       0.129463                 8.301910            0.024000    8(1,6,27)
      -0.496815         29.974143        499.260108      11871.725327                                     7.757935                                6.926898      -0.070330       2.045744                      0.997890      26.730584      71.131357       0.715744       0.361382      -1.130615       0.121277                 8.428482            0.033339    8(1,6,28)
      -0.468691         27.809691        395.113600       8826.396917                                     7.267400                                6.032639       0.247665       2.180964                      0.996969      25.041048      63.727563       0.796990       0.345903      -1.147963       0.080058                 8.566326            0.000001    8(1,6,30)
      -0.501561         22.995681        355.436803       7757.032267                                     6.406950                                5.780775       0.219228       2.176872                      0.996250      24.903014      63.649760       0.796555       0.352757      -1.136805       0.100482                 6.913133            0.000002    8(1,6,48)
      -0.572408         32.164946        540.632339      13165.278917                                     8.310516                                7.394820      -0.390146       1.928815                      0.996927      27.971749      76.670342       0.663645       0.379553      -1.111123       0.149659                 8.966563           -0.000017    8(1,6,57)
      -0.598840         33.777180        567.825136      13999.641450                                     8.576388                                7.572361      -0.360321       1.924630                      0.997588      28.670994      79.125792       0.656627       0.378857      -1.111496       0.155875                 9.326230           -0.000003    8(1,6,59)
      -0.590761         32.301128        551.707014      13488.318278                                     8.246347                                7.400504      -0.269151       1.958948                      0.997054      28.439785      77.923939       0.673997       0.372363      -1.117478       0.136559                 8.805252            0.004394    8(1,6,60)
      -0.621808         30.199422        507.381397      12162.811833                                     7.976785                                7.173035      -0.167822       2.000374                      0.997574      27.529056      74.307207       0.681631       0.380452      -1.114462       0.192494                 8.494552            0.025247    8(1,6,63)
      -0.571698         33.663825        563.988165      13893.616700                                     8.639956                                7.598599      -0.457644       1.897673                      0.996982      28.556919      79.140368       0.647684       0.383948      -1.106206       0.173165                 9.552048            0.001885    8(1,6,64)
      -1.188120         63.523443       1370.809008      41684.263167                                    12.513725                               11.382263      -0.379547       1.811350                      0.996987      38.759527     113.905787       0.566903       0.357267      -1.142061       0.042238                13.848915           -0.000028    8(1,64,64,64)
      -0.869077         55.066579        956.189202      26497.190889                                    11.487619                                9.405597      -0.118443       1.944099                      0.997126      33.304400      92.218790       0.636460       0.349613      -1.152690       0.132964                13.602429            0.500014    8(13,13)
      -0.871029         45.521135        676.200853      17155.206625                                     9.938812                                7.836085       0.170136       2.084723                      0.996750      29.824078      78.922247       0.710845       0.341466      -1.160117       0.106840                11.625487            0.028318    8(13,15)
      -0.659594         34.530440        615.558788      15458.790405                                     8.349585                                7.614134       0.499372       2.193225                      0.997694      28.902687      76.051471       0.703838       0.359201      -1.144704       0.089592                 8.930765            0.153751    8(15)
      -0.805716         50.391664        908.620516      24992.061167                                    10.976625                                9.493833      -0.241767       1.915553                      0.996649      32.593234      92.632266       0.598997       0.372060      -1.125238       0.084382                11.961869            0.020899    8(15,23)
      -0.742152         43.977518        747.587549      19478.388958                                     9.861432                                8.460009       0.057878       2.040343                      0.995336      30.298429      82.286293       0.654783       0.359391      -1.141328       0.059798                10.924856            0.044560    8(15,25)
      -0.627806         39.500077        647.475389      16320.436594                                     9.243096                                7.865696       0.077713       2.071161                      0.996653      28.447467      75.637128       0.680621       0.360085      -1.141685       0.100927                10.254848            0.086866    8(15,26)
      -0.717876         44.040625        736.612375      19207.326643                                     9.944150                                8.426990      -0.017369       2.010303                      0.996558      30.367366      82.876856       0.651492       0.362911      -1.136351       0.071599                11.301925            0.066032    8(15,27)
      -0.746938         48.089720        839.956862      22650.609934                                    10.654371                                9.077616      -0.157668       1.947855                      0.996929      31.732915      88.739538       0.618267       0.368703      -1.129572       0.067367                12.009572            0.026684    8(15,29)
      -0.768561         54.786944       1027.593875      29195.979500                                    11.700222                               10.110988      -0.539414       1.804012                      0.997800      33.777164      98.136584       0.577925       0.373159      -1.122372       0.037753                13.072731            0.004570    8(15,29,29)
      -0.711236         39.591104        647.270255      16313.415586                                     9.162037                                7.800832       0.213202       2.099010                      0.996935      29.306983      78.105915       0.690599       0.354341      -1.145495       0.074671                10.496218            0.068147    8(15,30)
      -0.807223         46.765608        894.442461      24431.384888                                    10.301683                                9.253284      -0.259976       1.913580                      0.996188      32.225903      90.296566       0.625070       0.359155      -1.138845       0.056639                11.212052            0.022069    8(15,30,30)
      -0.705624         39.216726        641.063788      16138.446376                                     9.147364                                7.788898       0.075681       2.064907                      0.996508      28.923483      76.760479       0.688498       0.357361      -1.144044       0.108426                10.482908            0.101771    8(15,31)
      -0.796394         44.687174        766.360523      20074.846719                                     9.950189                                8.561686       0.023425       2.028922                      0.994965      30.552110      82.873612       0.652557       0.358979      -1.142929       0.087834                11.041732            0.000199    8(15,39)
      -0.788219         46.656081        917.127690      25306.769417                                    10.516641                                9.561008      -0.398839       1.874688                      0.995252      32.420191      92.573149       0.593985       0.373844      -1.122775       0.054498                11.358475            0.038741    8(15,42)
      -0.766759         51.977530        962.725534      26923.275250                                    11.329856                                9.772870      -0.613121       1.806995                      0.996338      32.545094      93.981919       0.588760       0.372027      -1.122568       0.049908                12.957569            0.051307    8(15,42,42)
      -0.657536         36.920838        674.612798      17209.770622                                     8.863657                                8.104906       0.012528       2.021422                      0.998478      29.747170      80.663500       0.658813       0.366011      -1.132721       0.082140                 9.498192            0.031849    8(15,44)
      -0.784730         45.625448        826.729413      22107.098063                                    10.153379                                8.934072       0.008278       2.005600                      0.996074      31.521224      87.004761       0.633020       0.362111      -1.138135       0.084070                11.149639            0.000149    8(15,48)
      -0.820260         44.481471        801.314032      21250.844228                                     9.917058                                8.751139       0.038265       2.022264                      0.995764      31.316193      85.415746       0.645440       0.359238      -1.142648       0.081193                10.902231           -0.000192    8(15,57)
      -0.859711         51.022804       1025.391866      28931.988312                                    10.951996                                9.973390      -0.417139       1.865411                      0.995350      33.070456      93.715399       0.596858       0.363881      -1.136839       0.044799                11.800738           -0.000034    8(15,57,57)
      -0.830036         45.804266        818.436110      21805.271214                                    10.138681                                8.859029       0.039906       2.017029                      0.996127      31.711224      86.750198       0.639887       0.360099      -1.141939       0.101663                11.239669           -0.000579    8(15,59)
      -0.932245         57.762948       1110.669508      32020.096250                                    11.967408                               10.421787      -0.398850       1.843895                      0.997184      34.854128     100.309092       0.579374       0.366927      -1.132778       0.042475                13.214228            0.000009    8(15,59,59)
      -0.872933         49.772064        899.667419      24607.459736                                    10.741699                                9.311616      -0.050451       1.975747                      0.996966      32.696538      90.926876       0.620742       0.362598      -1.138617       0.090796                11.901018            0.000815    8(15,60)
      -0.932157         59.175006       1129.072725      32715.244000                                    12.185391                               10.526934      -0.396786       1.838025                      0.997783      35.220722     101.782288       0.574634       0.368399      -1.131015       0.053148                13.562065            0.000004    8(15,60,60)
      -0.862674         49.262843        897.935954      24523.343147                                    10.681079                                9.325246      -0.059775       1.976788                      0.996323      32.496212      90.371986       0.618463       0.363859      -1.137678       0.091390                11.749575            0.001284    8(15,62)
      -0.950952         60.519056       1187.092325      34807.935333                                    12.355537                               10.776514      -0.435253       1.825015                      0.997303      35.550439     103.313991       0.569461       0.367009      -1.132343       0.043348                13.825135            0.000067    8(15,62,62)
      -0.739749         42.737690        741.191534      19248.065971                                     9.651900                                8.416454       0.187856       2.083154                      0.996109      30.006705      80.810983       0.658774       0.358970      -1.143829       0.063186                10.633795            0.109061    8(15,63)
      -0.783105         51.248858        898.264185      24516.053167                                    11.026676                                9.327821      -0.168968       1.949991                      0.995125      31.664182      88.063844       0.617923       0.363638      -1.137633       0.035330                12.518279            0.076896    8(15,63,63)
      -0.832935         50.463313        820.168340      21895.920353                                    10.884936                                8.910904      -0.023857       1.991097                      0.996774      31.910749      87.992955       0.632335       0.363356      -1.137117       0.106853                12.616444            0.020392    8(15,64)
      -0.805681         49.417677        826.390188      22119.525206                                    10.788508                                8.988450      -0.100307       1.970271                      0.995926      31.751727      87.814765       0.624510       0.367042      -1.133581       0.086162                12.566113           -0.000314    8(15,65)
      -0.825368         51.089705        859.335204      23256.471472                                    11.024968                                9.162295      -0.081837       1.973118                      0.995976      32.051191      89.086886       0.619336       0.367073      -1.133772       0.106442                12.675345            0.001359    8(15,66)
      -0.809159         53.279605        815.735227      21756.095786                                    11.374518                                8.936616      -0.060128       1.982837                      0.996549      31.728017      87.682608       0.625695       0.367230      -1.133203       0.128907                13.732550           -0.001216    8(15,67)
      -0.857731         52.055927        866.311442      23453.070304                                    11.104409                                9.169989      -0.050013       1.978946                      0.996623      32.300209      89.604756       0.621891       0.364621      -1.136345       0.109996                12.670335           -0.000402    8(15,68)
      -0.670392         44.498143        708.909603      18267.122667                                    10.122974                                8.352101      -0.109865       2.001700                      0.994087      29.489353      80.189356       0.644607       0.369160      -1.131296       0.037864                11.790590           -0.051179    8(15,70)
      -0.764220         45.274288        750.052407      19558.602333                                    10.083996                                8.503895      -0.099130       1.999677                      0.994005      30.060210      81.662799       0.649761       0.361840      -1.139378       0.076932                11.314579            0.000245    8(15,71)
      -0.522195         26.679699        440.326626      10074.948547                                     7.007387                                6.463811       0.697188       2.285132                      0.998553      26.455742      67.106638       0.754709       0.357226      -1.143501       0.050579                 7.287493            0.000608    8(16)
      -0.644383         51.002288        848.711779      22951.272625                                    11.273582                                9.290818      -0.362289       1.891419                      0.997213      31.061860      87.605131       0.593840       0.381432      -1.117892       0.049295                13.326144            0.023071    8(16,28)
      -1.187676         71.468080       1652.951525      52316.578250                                    13.477324                               12.385936      -0.292377       1.804251                      0.998337      40.774534     120.700008       0.556030       0.348040      -1.154454       0.010846                15.984547           -0.000033    8(21,21,21)
      -1.055831         98.525646       1723.792000      55338.975875                                    17.072022                               12.999491      -0.257225       1.812971                      0.999587      40.442854     122.027099       0.519026       0.367626      -1.134583       0.132001                23.493334            0.024138    8(22,22)
      -0.869684         55.138762       1125.051646      32728.539793                                    11.700815                               10.547944      -0.233775       1.883960                      0.997459      35.385210     102.896438       0.569597       0.372892      -1.125901       0.131654                12.754315           -0.079001    8(23,23)
      -1.058280         37.973774        783.866949      21313.184187                                    10.818922                               10.174321      -0.368811       1.764883                      0.999615      42.198061     129.627288       0.454879       0.495247      -1.021072       0.019323                12.183292            0.006293    8(23,23,23,23,23,23)
      -0.836274         60.140677       1075.390270      30680.318000                                    12.298267                               10.264551       0.002611       1.964861                      0.997735      34.128385      96.797583       0.584825       0.367779      -1.135411       0.192467                13.965934            0.020942    8(23,27)
      -0.840011         60.586288       1075.438894      30677.596682                                    12.345850                               10.253994       0.041932       1.975302                      0.997853      34.179110      96.886799       0.586129       0.367015      -1.136182       0.193067                14.056910            0.025188    8(23,28)
      -0.797321         54.548613        926.335305      25412.774250                                    11.481839                                9.379062       0.219775       2.034512                      0.997954      33.368496      92.235347       0.627422       0.356437      -1.146458       0.169224                13.871997           -0.221030    8(24,24)
      -0.989594         57.944009       1314.523450      39236.030455                                    11.694518                               10.947136       0.130083       1.963941                      0.998915      36.909920     105.604831       0.600257       0.341916      -1.161268       0.009593                14.101044            0.018517    8(24,24,24)
      -0.825084         57.524462       1212.322460      35561.373200                                    11.744536                               10.663607      -0.138665       1.912787                      0.994765      35.262684     100.645257       0.593376       0.352562      -1.150044       0.087549                13.322642            0.099375    8(25,25,25)
      -0.757156         53.829329       1116.004453      32135.488865                                    11.303790                               10.280441       0.153761       1.999761                      0.998206      34.428777      97.162070       0.599627       0.357115      -1.146512       0.084670                12.706300            0.214036    8(27,27,27)
      -0.688999         57.333216       1067.585635      30369.363565                                    11.909368                               10.126448       0.141343       2.005008                      0.998643      33.576430      94.863320       0.599035       0.360372      -1.142500       0.022648                14.432396           -0.043578    8(28,28,28)
      -0.658677         62.106610        973.144527      27229.479531                                    12.864695                                9.954824      -0.408185       1.871435                      0.993995      32.038700      91.882591       0.573250       0.381909      -1.117673       0.166296                15.887375            0.004125    8(28,42)
      -0.678981         54.705385       1141.514543      33008.678789                                    11.516838                               10.548557       0.041634       1.972056                      0.998117      33.774630      95.768876       0.579746       0.366312      -1.138723       0.094231                12.611656            0.368953    8(29,29)
      -0.755502         71.304394       1218.654689      36237.402351                                    13.841177                               10.905554      -0.341686       1.826113                      0.998685      36.589433     108.275945       0.564569       0.367829      -1.127529       0.050857                17.603303            0.164853    8(29,29,29)
      -0.787847         50.086662       1004.563726      28151.126563                                    10.419400                                9.509749       0.741390       2.197296                      0.998103      33.302469      91.177264       0.648405       0.341785      -1.164809       0.040341                11.206348            0.244794    8(30,30)
      -0.746179         49.259904       1013.242752      28444.926217                                    10.571379                                9.722382       0.101669       2.003518                      0.996985      33.301580      92.683134       0.624254       0.351427      -1.151934       0.097645                11.779244            0.388357    8(30,30,30)
      -1.020263         57.923780       1278.139826      37936.779537                                    11.324314                               10.490198      -0.073580       1.898620                      0.998294      37.414725     107.194775       0.639233       0.323052      -1.176383       0.019129                12.936215            0.000753    8(30,30,30,30)
      -1.064905         63.600703       1462.478264      45119.570096                                    12.727054                               11.840591      -0.290132       1.824206                      0.998458      39.127663     115.787671       0.552611       0.360173      -1.140220       0.143057                15.270219            0.190656    8(40,40,40)
      -0.751895         52.982747       1084.569448      31352.646133                                    11.480477                               10.456399      -0.488814       1.817406                      0.996376      34.624921     102.253616       0.560978       0.378972      -1.115384       0.078997                12.310245           -0.010452    8(42,42)
      -0.814837         60.848979       1251.307850      37609.216167                                    12.506503                               11.100769      -0.634548       1.752199                      0.997489      36.729107     111.289489       0.552931       0.370556      -1.119194       0.088583                13.637136            0.004027    8(42,42,42)
      -1.069979         62.048330       1323.732144      39665.497093                                    12.315891                               11.118993      -0.204651       1.869777                      0.997324      37.332645     107.558212       0.583767       0.350598      -1.152106       0.027881                14.517010           -0.006192    8(49,49,49)
      -0.514138         29.874831        463.542230      10782.161019                                     7.524856                                6.588587       0.709632       2.281345                      0.998034      26.899070      69.112849       0.753152       0.353672      -1.144531       0.034774                 8.104237            0.049580    8(6)
      -0.641839         38.788217        560.468078      13620.919197                                     9.053642                                7.253207       0.388414       2.159754                      0.997408      28.413019      74.602604       0.717709       0.352915      -1.145845       0.085042                10.557311            0.003962    8(6,12)
      -0.713001         47.910717        747.418616      19535.359248                                    10.531330                                8.507444      -0.200558       1.952272                      0.995565      30.422843      83.570075       0.646199       0.363303      -1.134814       0.104782                12.445361            0.000059    8(6,12,12)
      -0.595886         41.709079        554.288836      13410.968058                                     9.592036                                7.234702       0.169727       2.111151                      0.997878      27.439151      72.005381       0.715000       0.354272      -1.144444       0.069552                11.948053            0.008002    8(6,13)
      -0.398727         32.994041        431.974164       9841.625138                                     8.295101                                6.454600       0.063117       2.118680                      0.996958      24.751308      63.435584       0.743907       0.361841      -1.136173       0.094193                10.113281            0.011054    8(6,15)
      -0.655366         43.091172        605.745921      15039.528939                                     9.766328                                7.598804       0.162489       2.081281                      0.997395      28.930267      77.175726       0.692132       0.358416      -1.139525       0.092293                11.761675            0.000099    8(6,21)
      -0.597027         46.577772        653.460673      16542.156051                                    10.322904                                7.965179       0.141725       2.067251                      0.998483      29.112350      78.482300       0.666259       0.365289      -1.133793       0.128229                12.448230            0.004991    8(6,22)
      -0.745308         75.979878        966.740112      27012.890563                                    14.530453                                9.798396      -0.448605       1.831741                      0.997874      33.197092      95.209990       0.588984       0.372429      -1.124524       0.149691                19.618696           -0.000005    8(6,22,22)
      -0.583718         39.369588        555.176109      13462.689384                                     9.179871                                7.277824       0.394075       2.162829                      0.998967      28.020496      73.754090       0.707095       0.358368      -1.140467       0.084338                10.843886            0.010875    8(6,23)
      -0.646155         52.047917        938.662816      26260.776417                                    11.630647                                9.856782      -0.653401       1.778676                      0.998427      33.040589      97.466323       0.564033       0.388324      -1.103373       0.135471                13.564229           -0.004147    8(6,23,23)
      -0.559962         38.401448        534.762873      12896.580108                                     9.075833                                7.119895       0.309452       2.141085                      0.998510      27.742394      73.107803       0.716669       0.357281      -1.139306       0.086312                11.483810            0.011922    8(6,24)
      -0.539222         43.774434        687.574451      17678.468417                                    10.017870                                8.257547      -0.236207       1.956568                      0.997278      29.118807      80.527888       0.640884       0.372066      -1.122906       0.091386                11.395272           -0.012818    8(6,24,47)
      -0.542591         36.260192        520.520977      12438.209882                                     8.666307                                7.026731       0.317629       2.159547                      0.996532      27.260628      71.315627       0.722354       0.356692      -1.141058       0.047867                10.009873            0.041937    8(6,25)
      -0.562587         41.480620        624.255243      15606.429145                                     9.557987                                7.775265      -0.091351       2.021518                      0.994406      28.202044      75.892723       0.674933       0.363449      -1.134042       0.060415                10.955086            0.071516    8(6,25,25)
      -0.511911         34.590727        482.144429      11284.930174                                     8.393603                                6.748734       0.398408       2.189541                      0.997911      26.688677      68.993436       0.739697       0.354802      -1.143293       0.049441                 9.686105            0.033988    8(6,26)
      -0.545037         42.129144        635.975868      15990.335931                                     9.676159                                7.863408      -0.164840       1.989623                      0.996655      28.402261      76.967909       0.668464       0.364759      -1.131620       0.067195                11.159042            0.052254    8(6,26,26)
      -0.548303         37.869164        553.033035      13434.763663                                     8.963546                                7.275455       0.288159       2.137339                      0.997552      27.795990      73.497806       0.704737       0.360047      -1.137472       0.040430                10.402539            0.037921    8(6,27)
      -0.586830         45.041910        687.433646      17624.387645                                    10.107812                                8.160193      -0.047051       2.005377                      0.998190      29.416458      80.356770       0.658023       0.363749      -1.132914       0.065400                11.784821            0.061150    8(6,27,27)
      -0.665894         46.539253        745.325458      19509.329300                                    10.374527                                8.543436      -0.115991       1.969510                      0.996507      30.685147      84.942741       0.637502       0.367510      -1.129050       0.080140                11.909653            0.022074    8(6,27,64)
      -0.535869         38.520530        556.709399      13534.639981                                     9.096331                                7.324381       0.266986       2.132867                      0.997541      27.690970      73.309974       0.698563       0.362141      -1.135697       0.039263                10.780200            0.030785    8(6,28)
      -0.560888         43.594920        654.876179      16595.758597                                     9.909812                                7.969540      -0.034651       2.015786                      0.998422      28.952935      78.758304       0.665228       0.364080      -1.132126       0.056061                11.763894            0.058080    8(6,28,28)
      -0.595580         37.236772        655.153800      16581.410357                                     8.906809                                8.007730      -0.027935       2.028623                      0.995667      28.893128      78.434856       0.659494       0.367042      -1.130479       0.053825                 9.542794            0.031304    8(6,28,57)
      -0.534146         34.164348        516.907806      12339.112609                                     8.393672                                7.018344       0.322173       2.146036                      0.998444      27.560422      72.305322       0.719337       0.358226      -1.138671       0.027548                 9.871518            0.025413    8(6,29)
      -0.517068         48.959334        708.673415      18351.286300                                    10.819094                                8.308879      -0.274215       1.925472                      0.998337      29.620888      81.969998       0.648602       0.365660      -1.128928       0.136421                12.983348            0.018897    8(6,29,29)
      -0.629538         38.788062        675.053472      17203.553250                                     9.113242                                8.100082       0.039342       2.036378                      0.996223      29.489260      80.030154       0.660138       0.364630      -1.133582       0.054438                 9.773660            0.020864    8(6,29,57)
      -0.555431         34.915843        505.474255      11983.424833                                     8.433277                                6.886103       0.417295       2.188790                      0.997440      27.211223      70.699735       0.736796       0.352740      -1.145242       0.033643                 9.939150            0.003348    8(6,30)
      -0.578457         42.307570        647.922320      16350.248000                                     9.689157                                7.899863      -0.078647       2.013470                      0.996324      28.667975      77.514089       0.672528       0.361552      -1.135608       0.075924                11.431859            0.001908    8(6,30,30)
      -0.608620         41.547163        657.984476      16670.944500                                     9.614719                                8.026151       0.030539       2.045205                      0.995292      29.055153      78.855812       0.658449       0.367324      -1.130462       0.065113                10.743230           -0.000003    8(6,30,60)
      -0.569215         36.558429        522.320569      12470.081958                                     8.752123                                7.071520       0.252794       2.136824                      0.997741      27.318167      71.465357       0.715040       0.359295      -1.139100       0.040674                10.066940            0.000007    8(6,31)
      -0.615481         37.076421        548.847083      13272.236511                                     8.740560                                7.196768       0.373482       2.162931                      0.996831      28.051934      73.517367       0.717780       0.354749      -1.144113       0.077650                 9.908578            0.002613    8(6,39)
      -0.695128         45.015594        683.644670      17444.046813                                    10.008408                                8.077562       0.075788       2.057032                      0.995106      29.401712      79.139964       0.671961       0.358297      -1.141619       0.061833                11.482706           -0.000002    8(6,39,39)
      -0.593532         37.781294        555.172093      13460.737820                                     8.980459                                7.293563       0.247738       2.125953                      0.997724      27.864553      73.393832       0.703593       0.359898      -1.138938       0.081158                10.945935            0.012501    8(6,40)
      -0.521439         35.019653        542.312466      13092.927557                                     8.552166                                7.250115       0.276774       2.132886                      0.998776      27.592870      72.999950       0.698347       0.363850      -1.133584       0.026032                 9.569842            0.030309    8(6,44)
      -0.507930         34.029158        541.148016      13126.169536                                     8.340038                                7.215582       0.282539       2.141454                      0.996836      27.591725      73.201899       0.702087       0.363402      -1.132939       0.037035                 9.147323           -0.005233    8(6,47)
      -0.590890         47.904886        831.995454      22454.186100                                    10.661100                                9.056291      -0.373207       1.881136                      0.996967      31.302696      89.045035       0.613871       0.369771      -1.123308       0.026655                12.619319            0.004017    8(6,47,47)
      -0.550072         34.465930        523.612789      12545.696603                                     8.359625                                7.046208       0.437626       2.191922                      0.996763      27.471821      71.871073       0.721640       0.357157      -1.140871       0.031670                 9.444227            0.015274    8(6,48)
      -0.587402         42.006161        640.890872      16150.183807                                     9.650663                                7.880158       0.019727       2.044915                      0.995353      28.746238      77.694286       0.669955       0.364143      -1.133200       0.041615                11.183344            0.004608    8(6,48,48)
      -0.616000         46.697970        848.599917      22898.448333                                    10.381668                                9.078709      -0.298122       1.911992                      0.996726      30.845784      86.298586       0.623252       0.364241      -1.133284       0.137802                11.561837            0.046125    8(6,48,48,48)
      -0.545365         34.958651        518.613046      12407.805760                                     8.517751                                7.049801       0.294199       2.151688                      0.996820      27.264415      71.395623       0.715154       0.361220      -1.136994       0.039169                10.022929            0.021427    8(6,49)
      -0.543746         36.288099        566.098564      13770.059638                                     8.687518                                7.387651       0.248016       2.148139                      0.994771      27.124319      71.210092       0.696927       0.362048      -1.138896       0.028198                 9.584728           -0.000001    8(6,50)
      -0.606876         37.263581        579.254605      14214.213129                                     8.814795                                7.445853       0.336996       2.150319                      0.995872      28.297020      74.924548       0.697170       0.359994      -1.138826       0.066063                 9.756661            0.008875    8(6,57)
      -0.696961         46.325955        739.039132      19268.315954                                    10.287954                                8.477760      -0.017449       2.010315                      0.994837      30.393876      83.371273       0.644904       0.365061      -1.133447       0.067568                11.754874           -0.000142    8(6,57,57)
      -0.600501         35.794822        555.071145      13491.900968                                     8.567422                                7.263035       0.397070       2.169277                      0.996445      28.138821      74.051664       0.709690       0.358057      -1.140547       0.072713                 9.541093           -0.003009    8(6,58)
      -0.709865         48.945357        771.647039      20386.597318                                    10.746391                                8.711207      -0.051214       1.987756                      0.995796      31.126001      86.495440       0.630629       0.369113      -1.128375       0.073800                12.659791           -0.003191    8(6,58,58)
      -0.654730         41.092460        646.411900      16355.185540                                     9.458543                                7.907524       0.218493       2.089639                      0.996916      29.646203      80.114771       0.669792       0.364487      -1.133345       0.086548                10.560313            0.001201    8(6,59)
      -0.764509         50.456747        842.423693      22745.596485                                    10.944752                                9.111624      -0.149782       1.939585                      0.996893      32.408506      91.163134       0.614185       0.369989      -1.127008       0.082342                12.292978           -0.000012    8(6,59,59)
      -0.199645         29.543297        349.610615       7554.977646                                     7.717215                                5.759062       0.317951       2.226755                      0.998680      22.669460      56.260043       0.798851       0.356502      -1.142169       0.173455                 9.888994            0.001119    8(6,6)
      -0.171271         28.024499        380.777944       8421.606288                                     7.490587                                6.079931       0.055501       2.123845                      0.999094      23.143864      58.903270       0.760734       0.364047      -1.131767       0.223623                 8.517891            0.030842    8(6,6,25)
      -0.248368         25.486334        409.091634       9208.698636                                     6.979880                                6.314117      -0.040418       2.087689                      0.998340      23.900876      61.185033       0.745040       0.365652      -1.131468       0.170680                 7.488777           -0.000001    8(6,6,30)
      -0.189137         31.733407        430.508823       9810.821039                                     8.136083                                6.486715      -0.196024       2.034144                      0.998856      23.605948      60.834932       0.733417       0.366525      -1.130734       0.216618                 9.528545            0.001233    8(6,6,39)
      -0.210321         32.222502        436.403476       9969.510973                                     8.198063                                6.508003      -0.064000       2.073783                      0.998976      23.779602      61.071994       0.737134       0.364095      -1.134169       0.222927                 9.604384            0.003418    8(6,6,57)
      -0.232758         33.886263        452.193238      10424.671350                                     8.497649                                6.636638      -0.066650       2.061153                      0.999130      24.255076      62.722063       0.727421       0.365275      -1.132511       0.230056                10.164960            0.001207    8(6,6,59)
      -0.236666         34.211979        464.320049      10793.817433                                     8.584949                                6.753126      -0.092203       2.052652                      0.998961      24.436836      63.673756       0.715758       0.368558      -1.128683       0.228811                10.265675            0.001301    8(6,6,60)
      -0.224704         33.689621        452.327646      10447.386625                                     8.507981                                6.671526      -0.090824       2.052809                      0.999237      24.312466      63.298699       0.718659       0.369002      -1.127587       0.234220                10.217691            0.000935    8(6,6,62)
      -0.176175         31.281461        427.975244       9741.755825                                     8.083303                                6.493588      -0.195338       2.042984                      0.998376      23.434113      60.379859       0.728854       0.369493      -1.128365       0.193813                 9.364926            0.010151    8(6,6,63)
      -0.224724         33.111183        452.852184      10450.029000                                     8.362683                                6.647835      -0.090210       2.052940                      0.999173      24.254242      62.867170       0.725386       0.365966      -1.131317       0.234142                 9.804608            0.000641    8(6,6,64)
      -0.242738         34.202263        475.420601      11129.044937                                     8.583753                                6.845615      -0.145932       2.032442                      0.998757      24.641840      64.606202       0.708343       0.369978      -1.126623       0.225399                10.086747            0.001405    8(6,6,66)
      -0.640670         38.964221        611.862516      15256.213979                                     9.127355                                7.684362       0.281052       2.114995                      0.996822      29.222114      78.395751       0.680813       0.363292      -1.134371       0.084628                10.168410            0.005236    8(6,60)
      -0.744927         50.588136        834.028402      22448.891524                                    10.976067                                9.073405      -0.153331       1.942407                      0.996712      32.044161      89.911819       0.615102       0.370430      -1.127039       0.082854                12.622451            0.005003    8(6,60,60)
      -0.653700         40.937589        640.285716      16148.782734                                     9.446792                                7.878495       0.229274       2.093180                      0.996904      29.606444      79.995593       0.669813       0.364818      -1.132777       0.091805                10.607451            0.003482    8(6,62)
      -0.747885         50.216257        821.386799      22036.323042                                    10.905453                                8.995080      -0.125900       1.952903                      0.996220      31.940795      89.444267       0.618647       0.369925      -1.127425       0.073931                12.336962           -0.000012    8(6,62,62)
      -0.536918         34.968135        527.086066      12633.466685                                     8.446465                                7.091623       0.385660       2.179318                      0.996958      27.251695      71.181944       0.716313       0.359153      -1.140009       0.046791                 9.434880            0.094292    8(6,63)
      -0.588034         41.703506        662.655759      16812.852781                                     9.618478                                8.050544      -0.034404       2.029522                      0.995057      28.751019      77.834799       0.658740       0.367136      -1.131638       0.037206                10.809167            0.094175    8(6,63,63)
      -0.645471         39.521073        608.773858      15157.677983                                     9.183457                                7.635248       0.290329       2.118124                      0.997165      29.152184      77.940971       0.687596       0.360697      -1.137249       0.091553                10.362993            0.002868    8(6,64)
      -0.744658         50.515157        812.387644      21705.078937                                    10.922166                                8.913876      -0.120084       1.956040                      0.996593      31.762581      88.600982       0.625266       0.366951      -1.130440       0.087633                12.522415            0.000073    8(6,64,64)
      -0.655444         41.221305        636.510197      16037.273999                                     9.494079                                7.848896       0.216281       2.089752                      0.996839      29.575144      79.841689       0.672012       0.364405      -1.133137       0.093611                10.789754            0.005468    8(6,65)
      -0.743539         49.388295        829.384334      22294.188727                                    10.763453                                9.026781      -0.130281       1.951372                      0.996677      31.874478      89.202819       0.618817       0.369046      -1.128586       0.076690                12.084594            0.000012    8(6,65,65)
      -0.646347         39.954262        622.903713      15606.130146                                     9.270332                                7.746467       0.271285       2.109787                      0.997186      29.328093      78.769443       0.679133       0.362901      -1.135004       0.092594                10.373781            0.006806    8(6,66)
      -0.756188         50.608127        852.717280      23071.162821                                    10.939484                                9.159074      -0.159414       1.938214                      0.996984      32.195964      90.448842       0.613833       0.369238      -1.128361       0.080335                12.271058            0.000000    8(6,66,66)
      -0.647050         40.513934        623.734032      15631.338807                                     9.365460                                7.756552       0.249553       2.102439                      0.997259      29.348302      78.873557       0.678085       0.363285      -1.134573       0.095554                10.572024            0.007692    8(6,67)
      -0.787698         51.601810        862.309801      23393.701500                                    11.070236                                9.180105      -0.086849       1.947531                      0.998433      32.926747      92.622108       0.616390       0.366677      -1.130345       0.115964                12.549373            0.000003    8(6,67,67)
      -0.652179         40.031893        620.152027      15513.061107                                     9.284288                                7.728149       0.282322       2.111393                      0.997298      29.408253      78.976595       0.680138       0.362509      -1.135191       0.098649                10.443383            0.004602    8(6,68)
      -0.754426         50.563341        818.816895      21938.765500                                    10.945937                                8.962661      -0.082080       1.963474                      0.996986      31.986777      89.405964       0.621956       0.368330      -1.129089       0.081594                12.506633           -0.000007    8(6,68,68)
      -0.674734         41.921914        636.143309      16032.052901                                     9.588007                                7.831545       0.255819       2.096934                      0.997224      29.809192      80.484619       0.674768       0.363109      -1.134067       0.114162                10.962601            0.003978    8(6,69)
      -0.792016         57.024668        862.929400      23438.061333                                    11.900704                                9.208928      -0.031284       1.965008                      0.998184      33.052885      93.283037       0.612475       0.368742      -1.127842       0.084525                14.508290           -0.000004    8(6,69,69)
      -0.524203         35.266226        512.242961      12191.523934                                     8.512020                                6.989127       0.350494       2.172744                      0.996914      26.999448      70.318626       0.721932       0.358891      -1.140057       0.052006                 9.803672            0.103915    8(6,70)
      -0.612303         43.470586        670.622587      17057.446875                                     9.881533                                8.073069      -0.009210       2.028820                      0.996110      29.061720      78.705881       0.661489       0.364687      -1.133926       0.043886                11.569018            0.056459    8(6,70,70)
      -0.575971         36.074572        535.696345      12875.044930                                     8.604762                                7.130523       0.350888       2.166248                      0.996625      27.555490      72.117253       0.717942       0.356556      -1.142247       0.061496                 9.689275            0.009535    8(6,71)
      -0.574977         36.180458        522.788026      12476.593234                                     8.734889                                7.060533       0.302784       2.159145                      0.997133      27.195320      70.956490       0.718238       0.357999      -1.140984       0.065183                10.649531            0.006199    8(6,72)
      -0.527523         37.456360        563.149217      13768.263500                                     9.007902                                7.447866       0.170392       2.113054                      0.995176      27.597470      73.569004       0.679405       0.371132      -1.126929       0.036147                10.341525            0.033914    8(6,82)
      -0.551954         38.192290        578.923450      14227.593100                                     9.066041                                7.527481       0.120586       2.087879                      0.996416      27.948851      74.631732       0.680341       0.367981      -1.130122       0.104210                10.081618            0.000012    8(6,90)
      -0.619634         40.593335        625.938882      15738.554382                                     9.479798                                7.828093       0.141645       2.078231                      0.996245      29.079753      78.744290       0.668654       0.368237      -1.129369       0.074596                10.958026           -0.006727    8(6,92)
      -0.559072         38.231318        565.457506      13824.840281                                     9.125868                                7.468047       0.298208       2.139830                      0.997448      28.134254      75.269706       0.677671       0.370579      -1.126527       0.104832                10.273368           -0.013826    8(6,93)
      -0.378110         25.915406        386.728430       8598.346316                                     6.896843                                6.078358       0.777890       2.338717                      0.997770      24.959947      62.684274       0.772042       0.361016      -1.138656       0.046770                 7.347905            0.003062    8(7)
      -0.488336         33.753216        519.526961      12360.048688                                     8.230574                                7.023215       0.559537       2.234395                      0.997886      26.962132      69.526422       0.723903       0.357163      -1.144849       0.072777                 9.040614            0.038207    8(7,25)
      -0.496748         45.511822        672.012487      17080.060438                                    10.250644                                8.136375      -0.097084       2.024424                      0.992785      27.982904      75.463126       0.652228       0.369852      -1.131191       0.088376                12.302917            0.047760    8(7,25,25)
      -0.465671         35.155519        561.729435      13650.519393                                     8.547490                                7.387949       0.390044       2.189347                      0.996725      26.871181      70.323835       0.692189       0.365900      -1.136496       0.051237                 9.581600            0.029847    8(7,28)
      -0.471848         37.513785        556.478799      13545.245300                                     9.086499                                7.488654       0.086626       2.097412                      0.993159      27.076540      72.378745       0.666289       0.378649      -1.120460       0.045921                10.674332            0.025264    8(7,48)
      -0.522893         46.317759        722.575247      18663.416000                                    10.338387                                8.425989       0.063506       2.061600                      0.994777      28.555533      77.242991       0.643548       0.368548      -1.134032       0.085344                11.905967           -0.000008    8(7,48,48)
      -0.529761         35.707711        564.411617      13714.623107                                     8.596186                                7.409017       0.368993       2.175260                      0.994532      27.406984      71.767184       0.691425       0.365499      -1.136845       0.048776                 9.448208            0.006377    8(7,57)
      -0.514999         33.410423        540.589232      13030.024400                                     8.251589                                7.281029       0.248985       2.136631                      0.996448      27.202808      71.431614       0.691405       0.368790      -1.131750       0.059171                 8.757154            0.000002    8(7,59)
      -0.447328         31.474435        484.081466      11335.696880                                     7.915391                                6.868211       0.495457       2.235604                      0.996662      26.114135      67.389880       0.715837       0.366432      -1.134680       0.027298                 8.610862            0.040333    8(7,63)
      -0.579902         36.647632        582.229445      14326.436167                                     8.751878                                7.521390       0.403139       2.156967                      0.997296      28.764198      76.407411       0.682863       0.366727      -1.132573       0.095911                 9.859200            0.016238    8(7,64)
      -0.545839         36.333196        559.362954      13598.110930                                     8.732751                                7.389727       0.387479       2.167180                      0.996930      27.909581      73.538178       0.688477       0.367356      -1.133127       0.090501                 9.854996            0.003534    8(7,65)
      -1.016653         55.793011       1229.971559      36301.645232                                    11.574160                               10.775612      -0.269209       1.854556                      0.998165      36.972305     106.958998       0.586427       0.354259      -1.145194       0.101357                13.480324            0.123679    8(72,72,72)
      -0.661861         31.587013        559.667974      13532.521086                                     7.790368                                7.210371       0.851063       2.303897                      0.998429      28.312202      72.375761       0.730475       0.350165      -1.155947       0.217787                 8.267206            0.000248    8(74)
      -0.896270         49.284581       1046.799116      29802.273337                                    10.672985                               10.072699      -0.174122       1.915632                      0.998336      34.068485      96.418691       0.594084       0.365933      -1.136276       0.108160                11.056909            0.000563    8(74,74)
      -1.111344         75.682720       1734.821133      56042.110833                                    14.397812                               13.039934      -0.330926       1.792327                      0.998151      41.388434     125.925604       0.518128       0.368936      -1.132459       0.077239                16.214003           -0.059265    8(92,92,92)
      -0.885934         53.602947       1131.496080      32808.355400                                    11.551882                               10.681006      -0.191247       1.898988                      0.996968      35.188265     102.026120       0.558789       0.378122      -1.122821       0.101921                12.298546           -0.100236    8(93,93)
       0.353821        250.526714       8554.160043     381461.158929                                    30.147505                               28.832205       1.282219       1.953910                      0.998926     119.386891     335.753600       0.376914       0.364442      -1.221740       0.011374                31.517526            0.003334    80(16,16,16,16)
      -0.559548         25.860575        417.257759       9218.106530                                     6.682807                                6.075382       0.608147       2.347099                      0.996585      22.693075      53.205338       0.836624       0.332013      -1.187186       0.094136                 7.171815            0.031272    9(13,13)
      -0.578031         22.785050        381.666010       8315.786349                                     6.138393                                5.866568       0.804604       2.382788                      0.998908      23.518560      55.958723       0.832735       0.339262      -1.172569       0.055103                 6.343873            0.000806    9(14)
      -0.511420         37.442785        534.748047      12619.923964                                     8.926192                                7.072114      -0.209703       2.069619                      0.991418      23.340920      57.473289       0.739998       0.350762      -1.165455       0.048874                11.407918            0.000003    9(14,30)
      -0.431269         19.122779        292.483158       5972.946217                                     5.500705                                5.169141       0.823095       2.439966                      0.998772      21.372139      49.531231       0.878774       0.343309      -1.167230       0.054454                 5.716477            0.000001    9(15)
      -0.541864         29.298889        485.773890      11217.579500                                     7.437528                                6.742477       0.345382       2.214869                      0.998070      24.444466      59.991658       0.755798       0.350950      -1.162614       0.048522                 8.208654            0.087365    9(27,27)
      -0.561028         29.095196        499.775854      11639.614307                                     7.356408                                6.821229       0.345650       2.226102                      0.996979      24.111765      58.827085       0.756500       0.350755      -1.165574       0.080906                 8.284560            0.007496    9(31,31)
      -0.486256         19.841252        303.835308       6249.713419                                     5.552495                                5.177616       1.055773       2.504656                      0.998947      21.907902      50.729774       0.901168       0.331522      -1.179041       0.037918                 5.754236            0.000070    9(5)
      -0.503200         19.857221        319.782623       6651.616117                                     5.586672                                5.378270       0.946419       2.460589                      0.998550      22.253305      51.640220       0.868890       0.339678      -1.173245       0.085696                 5.719683           -0.000002    9(51)
      -0.180400         15.040650        210.480576       3957.675158                                     4.654961                                4.356513       0.872825       2.523064                      0.998459      18.820947      41.760325       0.965187       0.339389      -1.171067       0.036643                 4.832271           -0.001167    9(6)
       2.217113        312.836940       8863.938475     394126.627500                                    29.650726                               24.990819       2.397439       2.226940                      0.998306     130.382091     352.339083       0.521354       0.264227      -1.339704       0.099065                34.704879           -0.000207    90(8,8,8,8,8,8,8,8)
       1.975059        324.765471       9398.620800     428955.212500                                    30.728952                               25.838102       1.069588       1.887856                      0.997741     133.742826     374.000035       0.505927       0.267879      -1.325474       0.240237                35.926802            2.746621    92(8,8,8,8,8,8)
       2.401687        199.072181       5156.601393     199408.050000                                    21.816516                               18.979131       3.043631       2.500550                      0.999804     114.270464     280.887186       0.603130       0.265075      -1.349265       0.139084                25.228239            1.026051    92(8,8,8,8,8,8,8)
