# Supplementary material for: A collection of forcefield precursors for metal–organic frameworks
Source: RSC Adv. 2019 Nov 13;9(63):36492–507. doi: 10.1039/c9ra07327b (PMC9075174; doi:10.1039/c9ra07327b)
Supplement: RA-009-C9RA07327B-s3322 [file RA-009-C9RA07327B-s3322.txt]

            NAC                C6                C8               C10     fluctuating_dipole_atomic_polarizability     isotropic_forcefield_polarizability              a              b   squared_Pearson_coefficient          <r^3>          <r^4>         wp_QDO          m_QDO          q_QDO         dipole    static_polarizability  atomic_spin_moment    atom_type
       0.029557          0.425451          6.193700        103.210292                                     0.244816                                0.248757       0.214369       0.092917                      0.001546       0.507438       2.053576       0.039153       0.064135       0.022631       0.014296                 0.259939            0.006984    1(15)
       0.011270          0.376867          3.969476         50.323143                                     0.363823                                0.353432       0.250459       0.143397                      0.002759       0.494473       1.883846       0.034747       0.077557       0.015702       0.005153                 0.369138            0.001613    1(16)
       0.044782          0.365973          4.899037         77.152620                                     0.304825                                0.305292       0.228919       0.116364                      0.001758       0.573093       2.407771       0.043302       0.048673       0.015168       0.005925                 0.292205            0.000016    1(5)
       0.024587          0.255192          2.844612         50.372364                                     0.232420                                0.202315       0.224398       0.111735                      0.002415       0.352356       1.603934       0.040239       0.093757       0.022175       0.009972                 0.252901            0.002462    1(6)
       0.036950          0.280277          3.331603         57.615558                                     0.268316                                0.245909       0.224265       0.120246                      0.002165       0.457288       1.879426       0.048392       0.112523       0.021642       0.010132                 0.277197            0.005554    1(7)
       0.047216          0.213338          1.950700         22.241695                                     0.277450                                0.267147       0.238465       0.148924                      0.001945       0.529487       1.953379       0.058271       0.143880       0.024210       0.009404                 0.287963            0.004242    1(8)
       0.052600          0.103700          0.683577          6.585918                                     0.126176                                0.101412       0.106691       0.086814                      0.001133       0.345535       1.067737       0.011410       0.080729       0.012954       0.003675                 0.145800            0.000000    1(8,30)
       0.012412          0.032850          0.484975          5.365844                                     0.026899                                0.040898       0.137084       0.073630                      0.001040       0.305225       1.396399       0.024458       0.076952       0.016918       0.008651                 0.094198            0.000752    1(8,8)
       0.015199          0.940683         46.046163       1318.027350                                     0.282577                                0.542679       0.006416       0.001906                      0.000674       0.355669       1.564930       0.011620       0.003344       0.000118       0.060894                 0.016100            0.000015    12(8,8)
       0.051203          3.385398         64.278724       1983.554380                                     0.727431                                0.543134       0.093218       0.018665                      0.000570       1.460251       5.490540       0.006308       0.012412       0.004729       0.040775                 1.050863            0.000010    12(8,8,8)
       0.059634          4.445730         65.385104       1978.233204                                     0.993251                                0.621913       0.125728       0.029877                      0.000377       1.642570       6.240940       0.010234       0.012669       0.005555       0.050561                 1.621624            0.001606    12(8,8,8,8)
       0.048288          3.037522         64.602563       1795.620728                                     0.764449                                0.757790       0.090625       0.037305                      0.000237       1.552861       5.909986       0.018721       0.014850       0.009072       0.032792                 0.807160            0.000091    12(8,8,8,8,8)
       0.032652          1.320367         28.000051        783.026617                                     0.343637                                0.273593       0.085535       0.020061                      0.000088       0.713204       2.559274       0.004503       0.014009       0.005635       0.002066                 0.831400            0.000728    12(8,8,8,8,8,8)
       0.072863          5.132799        106.584178       3470.678498                                     0.834757                                0.733721       0.059872       0.014302                      0.000221       1.875051       7.213858       0.010102       0.013054       0.008197       0.014100                 1.232342            0.000395    13(8,8,8,8)
       0.042086          4.861296         96.191936       2979.354524                                     0.611733                                0.637073       0.045640       0.010862                      0.000242       1.341454       5.142639       0.010155       0.039713       0.017759       0.003595                 1.102049            0.002477    13(8,8,8,8,8,8)
       0.018966          0.720466         41.729264       1335.879663                                     0.203192                                0.376512       0.010670       0.009050                      0.000080       0.717044       3.195076       0.009741       0.003086       0.001442       0.006193                 0.045322            0.002157    13(8,8,8,8,9)
       0.007266          0.236308          9.525465        285.507502                                     0.029354                                0.076245       0.006023       0.000301                      0.000003       0.170818       0.609958       0.000051       0.003585       0.001581       0.000000                 0.007646            0.000005    13(8,8,8,8,9,9)
       0.003951          0.148143          4.202714        118.635665                                     0.061394                                0.006971       0.029477       0.007607                      0.000019       0.003979       0.222226       0.002062       0.003264       0.002397       0.000026                 0.118705            0.000004    13(8,8,9,9)
       0.058415          7.187131        103.310126       4368.058967                                     0.675026                                0.245613       0.024551       0.004348                      0.000232       1.219660       4.327043       0.004727       0.006297       0.005979       0.020910                 1.681093            0.000742    14(6,6,6,6)
       0.031716          4.047936        107.075681       3656.212879                                     0.735318                                0.524297       0.134235       0.047275                      0.000226       1.325819       5.513671       0.024559       0.041704       0.020113       0.003658                 1.906297            0.000362    14(9,9,9,9,9,9)
       0.045061          4.222461        110.348245       4033.844631                                     0.472587                                0.456820       0.098325       0.028497                      0.000102       1.250710       5.138671       0.009873       0.003159       0.005906       0.031728                 1.208367            0.003864    15(1,8,8,8)
       0.019614          9.195054         83.127498       3739.744059                                     0.330219                                0.288496       0.014087       0.004302                      0.000126       0.366374       1.784418       0.019837       0.015466       0.014594       0.021511                 0.578808            0.000002    15(6,6,6,29)
       0.031263          5.031312        110.937505       4525.634768                                     0.373352                                0.262088       0.029941       0.006660                      0.000164       0.696770       2.377573       0.012926       0.012271       0.011057       0.014706                 0.835021            0.003454    15(6,6,6,8)
       0.097252          6.756960        152.435210       5702.325942                                     0.716484                                0.531506       0.164247       0.053919                      0.000261       2.421414       9.623719       0.024524       0.021439       0.020023       0.042077                 1.252512            0.007492    15(6,8,8,8)
       0.028525          4.114771         80.491919       2839.068184                                     0.381485                                0.176422       0.118948       0.032071                      0.000131       0.359692       1.979014       0.017647       0.022406       0.016403       0.008499                 0.694048            0.001906    15(6,8,8,8,62)
       0.014794          1.478507         44.961917       1663.401617                                     0.188744                                0.205186       0.013896       0.000574                      0.000017       0.442896       1.606360       0.004496       0.000088       0.000842       0.001164                 0.172502            0.000266    15(6,8,8,8,63)
       0.066085          4.959716         73.000363       2682.377649                                     0.565248                                0.290578       0.132172       0.044096                      0.000037       1.056038       3.890032       0.010924       0.008662       0.007705       0.017427                 0.703656            0.000001    15(7,7,8,8)
       0.120380          6.721572        155.001710       5357.885853                                     0.603875                                0.640971       0.137574       0.046138                      0.000416       2.566238      10.197197       0.034730       0.035354       0.028314       0.022186                 0.931045            0.010874    15(8,8,8,8)
       0.111311          7.888257        195.478911       7176.910876                                     1.038923                                0.918428       0.131906       0.023905                      0.000095       2.106655       7.081173       0.018501       0.002590       0.004825       0.010986                 1.207371            0.000010    15(9,9,9,9,9,9)
       0.015269          1.002304         22.881911       1267.714460                                     0.113786                                0.047547       0.022821       0.008468                      0.000112       0.589120       2.529841       0.001126       0.000472       0.000477       0.001757                 0.263214            0.000014    16(29,29,29,74)
       0.034901         10.350842        403.289507      21238.931460                                     0.761653                                0.650621       0.076659       0.024195                      0.000225       2.011160       9.482058       0.006756       0.002439       0.005655       0.037561                 1.060530            0.017708    16(29,29,42)
       0.046216         14.853803        568.209632      30392.482220                                     1.074927                                0.889520       0.087854       0.031748                      0.000353       2.530670      11.341015       0.007920       0.002495       0.006414       0.028881                 1.291655            0.009812    16(29,29,74)
       0.108847         13.615880        391.267967      19009.342707                                     1.049213                                0.707072       0.164033       0.039430                      0.000271       3.154848      11.300062       0.007487       0.004704       0.007636       0.040337                 1.682167            0.170541    16(6)
       0.018421          7.779480        221.268631      10313.845259                                     0.728306                                0.523184       0.180359       0.055833                      0.000279       1.255862       5.905447       0.011023       0.002988       0.006206       0.014707                 1.201933            0.000016    16(6,16)
       0.004681          0.587378         16.897083        844.597869                                     0.052288                                0.037044       0.013563       0.004135                      0.000062       0.133243       0.570987       0.000866       0.000254       0.000450       0.009870                 0.064393            0.002267    16(6,27)
       0.001646          2.146221        283.044543      13318.782516                                     0.024943                                0.524771       0.033642       0.010558                      0.000064       0.109231       0.769772       0.003280       0.002423       0.006211       0.016599                 0.962669            0.000100    16(6,29)
       0.049194         11.533764        356.875106      17909.431994                                     1.022761                                0.759654       0.163164       0.051604                      0.000327       2.040401       9.096024       0.012876       0.001212       0.001811       0.011077                 1.518821            0.000015    16(6,48)
       0.073308         12.213864        384.735643      17392.696243                                     1.156749                                0.964985       0.207900       0.064647                      0.000434       1.981899       8.334952       0.019427       0.002992       0.005890       0.036227                 1.811685            0.009871    16(6,6)
       0.047394         14.519768        629.018721      29646.912798                                     1.391614                                1.504407       0.302624       0.092598                      0.000706       2.770227      14.007827       0.030145       0.002122       0.004610       0.071747                 1.714489            0.000106    16(6,6,47)
       0.014090          1.997623         29.143363       1100.619157                                     0.223136                                0.111796       0.048818       0.016367                      0.000091       0.452891       1.889796       0.006582       0.002510       0.003400       0.003575                 0.527448            0.000379    16(6,6,8,8)
       0.005768          0.089282          7.214356        268.882449                                     0.020827                                0.011573       0.018290       0.003157                      0.000040       0.129212       0.384456       0.001178       0.000840       0.001034       0.007410                 0.028464            0.000449    16(6,8,8,8)
       0.018627          8.339248        174.897706       8493.314962                                     0.793660                                0.440130       0.131124       0.042049                      0.000215       1.258997       5.824743       0.010233       0.001978       0.003290       0.015408                 1.254516            0.009252    16(6,80)
       0.040801          9.052396        334.759267      16944.720566                                     0.839819                                0.702644       0.060427       0.025599                      0.000051       2.073726       9.374042       0.010996       0.000678       0.001421       0.031366                 1.001367            0.015381    16(74,74,74)
       0.007892          1.747729         65.783377       3236.443494                                     0.169976                                0.148816       0.024095       0.008548                      0.000033       0.435225       1.981821       0.002620       0.000202       0.000394       0.005738                 0.205950            0.001012    16(75,75,75)
       0.023734         12.463539        324.661016      16336.915749                                     1.229729                                0.812464       0.266903       0.078281                      0.000416       1.819174       9.520470       0.020882       0.005386       0.009106       0.062849                 1.827873            0.016744    17(25)
       0.071766          2.700293        219.332745      10087.080457                                     0.249723                                0.397745       0.267251       0.068611                      0.000263       0.979834       2.099624       0.002509       0.002383       0.006465       0.037953                 1.108844            0.009524    17(25,25)
       0.042859          8.244714        185.918000       8577.343843                                     0.784528                                0.362826       0.331610       0.090280                      0.000666       0.671373       3.999933       0.012444       0.005635       0.011149       0.066390                 1.668545            0.063395    17(27)
       0.035922          5.751353         85.707987       4032.598615                                     0.524235                                0.165834       0.108949       0.010888                      0.000529       1.857354       6.094611       0.001679       0.000248       0.001674       0.022836                 0.894607            0.009973    17(28)
       0.053827         11.877502        340.423469      16864.193853                                     1.136559                                0.747470       0.323163       0.102860                      0.000440       2.815061      12.928310       0.015909       0.003240       0.008550       0.063079                 1.378331            0.041906    17(29)
       0.038193         11.037400        535.776820      25873.077928                                     0.852652                                1.050333       0.148401       0.040583                      0.000422       0.902183       4.176374       0.015059       0.002260       0.005859       0.054962                 1.035276            0.000024    17(29,29)
       0.035479          5.513311        259.738180      12130.851367                                     0.587858                                0.630361       0.189054       0.054211                      0.000349       1.402693       5.951389       0.015088       0.002969       0.005214       0.025763                 0.871760            0.000004    17(30)
       0.069345         19.935370        707.291897      35060.491730                                     1.796578                                1.493595       0.286306       0.093592                      0.000320       3.299432      14.667877       0.027680       0.003307       0.006067       0.064682                 1.962150            0.029335    17(48)
       0.039266         10.108669        344.304823      16779.702603                                     0.976845                                0.782964       0.193863       0.059314                      0.000735       1.754843       7.904354       0.016220       0.002968       0.005193       0.055273                 1.516321            0.017440    17(48,48)
       0.033769          8.716440        196.145712       8497.103107                                     0.918239                                0.595717       0.198753       0.058111                      0.000340       1.076552       4.790674       0.019295       0.004112       0.006626       0.018736                 1.717919            0.005986    17(6)
       0.000939          2.923880         13.778942        510.737046                                     0.396377                                0.061642       0.046873       0.015845                      0.000134       0.150522       0.774914       0.001587       0.000626       0.001101       0.010542                 1.726670            0.002477    21(8,8,8,8,8)
       0.016352          6.303030         39.062189       1472.133691                                     0.776607                                0.188083       0.066300       0.013192                      0.000557       0.545645       1.967790       0.007859       0.005140       0.004489       0.006393                 1.232018            0.000006    21(8,8,8,8,8,8)
       0.007380          0.613663          9.367563        312.810146                                     0.105078                                0.064431       0.057861       0.016447                      0.000273       0.121238       0.557599       0.004833       0.001571       0.002031       0.006423                 0.216045            0.014786    22(7,7,8,8,8)
       0.001554          0.122534          1.741052         62.926903                                     0.015676                                0.010415       0.006391       0.002215                      0.000030       0.024023       0.091214       0.000755       0.000303       0.000373       0.000062                 0.023022            0.003172    22(8,8,8,8,8,8,8,8)
       0.046928          4.211342        106.463703       3911.227913                                     0.633589                                0.540460       0.158723       0.060897                      0.000201       1.358536       5.736912       0.020968       0.004589       0.005978       0.010938                 0.693796            0.466849    23(7,8,8,8,8)
       0.060584          7.583371        193.069862       7632.654952                                     1.160449                                0.936413       0.147647       0.066186                      0.001318       3.324458      14.359707       0.032244       0.009063       0.012251       0.023389                 1.776844            0.127987    23(8,8,8)
       0.022437          1.879459         25.945067        833.585963                                     0.295382                                0.168234       0.069316       0.033331                      0.000126       0.628159       2.205342       0.013696       0.002472       0.003705       0.011712                 0.471475            0.015303    23(8,8,8,8)
       0.142679         21.981921        369.407947      15238.148246                                     2.619126                                1.400250       0.100276       0.047313                      0.000419       3.657650      14.601412       0.026012       0.004820       0.004922       0.080525                 3.601660            0.352366    23(8,8,8,8,8)
       0.003571          1.542451         23.091729       1072.926041                                     0.506051                                0.327609       0.225876       0.060967                      0.000240       0.443757       3.870235       0.026984       0.014469       0.017011       0.017053                 0.848043            0.064280    23(8,8,8,8,8,23)
       0.020462          1.804077         33.637587       1347.193220                                     0.448174                                0.295742       0.178102       0.048542                      0.000453       0.527061       3.467009       0.022725       0.011941       0.013995       0.010855                 0.660650            0.067711    23(8,8,8,8,8,23,23)
       0.159607         11.800503        157.007786       5084.319983                                     1.567874                                0.777408       0.146118       0.045533                      0.000731       1.881197       5.699189       0.034777       0.005893       0.008693       0.007621                 2.633806            0.566076    23(8,8,8,8,8,8)
       0.035613         14.496808        169.097904       6588.754659                                     1.131129                                0.376023       0.121951       0.035442                      0.000623       0.897597       3.326026       0.006705       0.012785       0.013685       0.008044                 2.348193            1.843966    24(6,6,6,6,6,6)
       0.024150          1.347522         59.132421       2104.246888                                     0.169005                                0.294932       0.035530       0.006658                      0.000382       0.440561       1.475919       0.008104       0.001833       0.000924       0.004852                 1.084745            0.100726    24(8,8,8,8,8)
       0.142823         13.360792        322.004436      11641.578070                                     1.140703                                0.967196       0.164811       0.027476                      0.001179       1.811387       5.510630       0.026628       0.039356       0.033344       0.006231                 2.511128            0.435701    24(8,8,8,8,8,8)
       0.113622         20.551863       1005.655931      49581.948246                                     2.198120                                2.693654       0.085177       0.045387                      0.000997       3.937935      17.722561       0.033901       0.008938       0.009177       0.117810                 2.192354            0.050826    25(7,7,7)
       0.111605         16.611218        362.636516      16260.867303                                     1.304615                                0.859266       0.166017       0.043022                      0.000714       3.408302      12.695424       0.020326       0.021024       0.021555       0.048286                 2.568620            0.298877    25(7,7,7,7)
       0.085284         22.660659       1421.254201      66631.274120                                     2.676407                                3.979358       0.077760       0.004658                      0.000455       2.893347      12.710851       0.065414       0.016914       0.006436       0.082905                 1.363598            0.805000    25(7,7,7,7,17)
       0.085898         10.933028        363.004024      18092.531448                                     0.985349                                0.862843       0.058790       0.019201                      0.000153       2.289925       8.893472       0.011872       0.006115       0.005228       0.051401                 1.990633            0.119598    25(7,7,7,7,7)
       0.139272         53.725438       1121.910530      52315.355189                                     4.476391                                2.794487       0.198225       0.048525                      0.001180       4.274477      16.774321       0.021182       0.024531       0.024316       0.007457                 8.584793            1.539859    25(7,7,7,7,7,7)
       0.009674          2.597199         76.438984       3311.460802                                     0.308480                                0.246424       0.022013       0.006726                      0.000109       0.373844       1.636800       0.002303       0.000712       0.000722       0.004087                 0.531112            0.037320    25(7,7,7,7,7,7,7)
       0.053704         26.315057        235.967314      10808.761706                                     2.390567                                0.500947       0.108678       0.027293                      0.000473       2.492196       9.943861       0.012326       0.015097       0.014132       0.039128                 5.758414            0.232515    25(7,7,7,7,8,8)
       0.020676          8.683946        184.932778       7694.413488                                     0.896153                                0.607962       0.015316       0.004202                      0.000346       0.540187       2.625757       0.005664       0.005111       0.005231       0.005700                 1.848522            0.898849    25(7,7,7,8,8,8)
       0.035481         16.667068        210.887162      10010.951114                                     1.512911                                0.602920       0.104964       0.037726                      0.000355       1.229795       5.265809       0.009582       0.002826       0.003491       0.069224                 3.223772            0.029954    25(7,7,8,8)
       0.031995         13.450947        520.819737      24301.251671                                     1.530328                                1.593405       0.023644       0.016111                      0.000152       1.140122       5.640645       0.029078       0.010898       0.007953       0.026122                 1.357414            0.459323    25(7,7,8,8,8)
       0.045919         26.430395        635.741825      27863.218437                                     2.302241                                1.635474       0.087218       0.035580                      0.000727       1.312801       5.953760       0.013209       0.022001       0.019813       0.037190                 3.566485            0.331630    25(7,7,8,8,8,8)
       0.002597          0.676446        110.376707       5248.053950                                     0.083409                                0.328612       0.018707       0.002203                      0.000130       0.293791       1.357333       0.005182       0.001944       0.001371       0.005384                 0.873427            0.020125    25(7,8,8,8)
       0.032227          5.655106        147.466104       6942.358604                                     0.492980                                0.370253       0.055696       0.014217                      0.000393       0.844555       3.088904       0.004527       0.002331       0.002111       0.016647                 1.042983            0.025247    25(7,8,8,8,8)
       0.063753         14.166502        398.974117      18058.195138                                     0.421158                                0.197863       0.057487       0.010871                      0.000121       0.925029       2.347599       0.028030       0.036789       0.031287       0.025081                 0.193300            0.022435    25(7,8,8,8,8,8)
       0.088450         30.263624        681.939265      32855.097316                                     2.907529                                1.841466       0.120325       0.051863                      0.000212       3.592759      14.961135       0.022127       0.005395       0.006221       0.034130                 5.106065            2.485519    25(8,8)
       0.027158          4.025903        350.331868      16341.345296                                     0.550142                                1.108592       0.091745       0.037158                      0.000099       1.647201       7.468117       0.018376       0.006955       0.006844       0.032072                 0.532311            0.069494    25(8,8,8)
       0.073527         11.037564        306.232534      14168.075538                                     1.042776                                0.827709       0.066497       0.024722                      0.000551       2.200113       8.656754       0.011389       0.005923       0.005452       0.034152                 2.533038            1.119928    25(8,8,8,8)
       0.059583         11.981770        293.649521      13142.277804                                     0.946968                                0.584779       0.061852       0.012945                      0.000189       1.307444       4.860809       0.011852       0.016621       0.014610       0.016509                 1.847240            1.143447    25(8,8,8,8,8)
       0.079329         17.461773        349.198237      15038.409023                                     1.439602                                0.760127       0.076955       0.018147                      0.000333       1.755608       6.475319       0.018190       0.024176       0.022165       0.013256                 2.761681            1.719659    25(8,8,8,8,8,8)
       0.079722         20.813120        298.337255      12208.686180                                     1.289161                                0.575536       0.068109       0.031227                      0.000489       2.041053       8.015661       0.016511       0.021827       0.023759       0.008708                 2.225167            1.071754    26(6,6,6,6,6,6)
       0.129916         14.706603        200.514972       8822.654797                                     0.790135                                0.604763       0.172959       0.032222                      0.000656       3.802430      14.423384       0.030765       0.027620       0.027341       0.004253                 1.224371            0.481007    26(7,7,7,7)
       0.125328         51.112353        793.486701      32709.465647                                     4.081514                                2.236504       0.132535       0.025613                      0.000940       2.744409       9.997922       0.011856       0.033963       0.034017       0.003888                 6.411781            0.849527    26(7,7,7,7,7,7)
       0.006953          0.978163         55.535215       2520.216578                                     0.095763                                0.162043       0.022287       0.007110                      0.000066       0.219641       0.854696       0.002601       0.000645       0.000332       0.002930                 0.170115            0.018762    26(7,7,7,8,8)
       0.085467         16.233033        221.973084       9809.804550                                     1.593320                                0.685037       0.108612       0.033551                      0.000381       1.605215       5.858798       0.011764       0.005013       0.003685       0.101683                 2.829380            0.171261    26(8,8,8,8)
       0.119590         10.679530        292.502717      12422.050082                                     1.034071                                0.897844       0.103698       0.016928                      0.000458       2.001301       7.163196       0.013340       0.002047       0.002624       0.020515                 1.404948            0.360508    26(8,8,8,8,8)
       0.051018         10.720752        199.456914       8018.271692                                     0.985683                                0.554429       0.021251       0.012967                      0.000470       1.091350       4.227890       0.006125       0.011601       0.011961       0.007764                 1.650810            0.529897    26(8,8,8,8,8,8)
       0.051421          7.368470         82.899611       3170.736150                                     0.518204                                0.072569       0.141424       0.047014                      0.000221       1.271545       5.346435       0.009482       0.010611       0.012040       0.005318                 1.531567            0.794372    27(17,17)
       0.004651          1.382259          9.724613        362.567919                                     0.111912                                0.026558       0.003539       0.000752                      0.000042       0.008829       0.026706       0.000325       0.000738       0.000837       0.003729                 0.240951            0.000522    27(6,6,6,6,6,6)
       0.252347         34.703111       1056.216403      50284.772983                                     2.912013                                2.486989       0.086443       0.055131                      0.000863       7.123749      27.060477       0.029769       0.009756       0.008377       0.123272                 3.271698            0.305969    27(7,7,7)
       0.092035         12.338491        283.646977      12242.751712                                     1.238148                                0.839393       0.148636       0.051621                      0.001118       2.480197       9.058977       0.028784       0.019807       0.020532       0.016465                 2.252489            0.522633    27(7,7,7,7)
       0.142908         16.455702         92.407324       3446.572493                                     0.634048                                0.398491       0.070369       0.045581                      0.000424       3.486117      12.397026       0.039595       0.030684       0.031710       0.069859                 1.915175            0.801031    27(7,7,7,7,7)
       0.105688         23.977840        583.661023      22286.536563                                     2.507577                                2.151284       0.213146       0.057219                      0.002379       3.631914      13.767476       0.022470       0.022270       0.021642       0.005369                 2.761915            0.584639    27(7,7,7,7,7,7)
       0.039169         22.882127        219.293432       8897.829615                                     2.247191                                0.668497       0.107584       0.031615                      0.000800       1.324530       5.086713       0.009521       0.010457       0.010992       0.077562                 5.616488            0.792913    27(7,7,7,7,8,8)
       0.122223         18.200583        425.126875      18517.731445                                     1.307240                                0.834665       0.069358       0.034472                      0.001582       2.697215       9.880573       0.026312       0.028002       0.024841       0.047992                 1.907337            1.410063    27(7,7,7,8,8)
       0.076806         20.773050        346.651465      15766.838460                                     2.031239                                1.003976       0.185963       0.072524                      0.000271       2.248260       9.367926       0.018036       0.002643       0.004535       0.016459                 3.794965            0.166447    27(7,7,8)
       0.124949         26.525991        495.033242      22785.518202                                     2.467249                                1.271240       0.205285       0.076609                      0.001177       3.483355      13.554880       0.030097       0.020726       0.020313       0.054933                 4.456070            1.330391    27(7,7,8,8)
       0.091098         14.660420        338.642323      14317.564973                                     1.254327                                0.769992       0.148126       0.056884                      0.000937       2.121403       8.173677       0.026759       0.025639       0.022870       0.040016                 2.172877            1.673376    27(7,7,8,8,8)
       0.100854         12.444921        202.602956       8080.136622                                     1.289829                                0.642299       0.141117       0.056503                      0.001083       2.281050       8.297240       0.016392       0.013134       0.014517       0.049871                 2.590689            1.059943    27(7,7,8,8,8,8)
       0.014494         15.322255        159.429948       6780.344854                                     1.478384                                0.392714       0.152848       0.053402                      0.001474       0.777878       3.546384       0.015331       0.013118       0.010601       0.036580                 2.722765            0.074681    27(7,8,8)
       0.138022         26.461678        529.501939      23735.903035                                     2.613275                                1.532097       0.166333       0.076344                      0.001163       4.079841      16.348723       0.037644       0.022792       0.022254       0.045893                 4.207458            0.590072    27(7,8,8,8)
       0.092422         14.026393        247.325580       9880.243260                                     1.335529                                0.689970       0.099234       0.045935                      0.001002       2.114303       7.570203       0.028195       0.024691       0.023355       0.027293                 2.471660            1.284555    27(7,8,8,8,8)
       0.066439         10.987348        209.412721       7935.490649                                     1.041096                                0.516424       0.127802       0.046599                      0.000741       1.225897       4.494141       0.023158       0.023219       0.023858       0.020162                 2.050355            1.147910    27(7,8,8,8,8,8)
       0.189236         35.336501        659.356733      28107.314250                                     3.227872                                1.885134       0.270413       0.107323                      0.002309       4.522459      16.818459       0.033913       0.022930       0.021700       0.042825                 5.002723            1.124584    27(8,8)
       0.010515          1.205920          3.689461        221.880253                                     0.084358                                0.176930       0.024589       0.010470                      0.000123       0.359148       1.589134       0.010466       0.007326       0.007302       0.003939                 0.028120            0.009338    27(8,8,16,16)
       0.090049         15.950686        332.083793      14096.939058                                     1.654473                                1.042080       0.098615       0.045392                      0.000492       2.655782       9.948117       0.020334       0.005285       0.005459       0.026467                 2.781291            0.153259    27(8,8,8)
       0.084144         13.972757        217.717664       8784.019710                                     1.343369                                0.613772       0.162549       0.056764                      0.001356       1.908424       6.984354       0.022584       0.018805       0.017495       0.053587                 2.729444            0.620999    27(8,8,8,8)
       0.091041          8.868938        217.320130       8888.260790                                     1.357584                                1.138440       0.239697       0.094896                      0.001325       3.377027      14.882290       0.055073       0.042324       0.040289       0.051442                 2.077068            0.673640    27(8,8,8,8,8)
       0.062011         10.408981        158.097720       5880.648446                                     0.903124                                0.359156       0.109683       0.032277                      0.001199       0.921785       3.075261       0.013655       0.016829       0.017728       0.013178                 1.795623            0.287983    27(8,8,8,8,8,8)
       0.039656         13.585683        172.650597       7884.229801                                     1.057545                                0.503283       0.083651       0.032357                      0.000507       1.433772       6.185948       0.012685       0.003013       0.005048       0.010680                 2.256902            0.064952    28(6,6,6,6)
       0.378945         66.228766       1788.863840      84714.954870                                     6.081173                                4.774687       0.017950       0.112574                      0.001396      13.366926      52.101634       0.070788       0.007002       0.011484       0.043671                11.495965            0.152882    28(7,7,7)
       0.069923         45.167295        424.292613      19243.354315                                     3.791957                                0.965845       0.156538       0.059358                      0.000125       2.327058       9.314345       0.008519       0.006814       0.007062       0.002334                 9.729786            0.148106    28(7,7,7,7)
       0.065521         15.945141        145.553274       6019.821138                                     1.406845                                0.317317       0.113546       0.036292                      0.002009       1.263099       4.425058       0.021302       0.016784       0.016868       0.050848                 3.195739            0.138622    28(7,7,7,7,7)
       0.122315         24.638206        337.135738      13307.090754                                     2.722387                                1.137045       0.129288       0.060742                      0.001305       3.466359      12.816783       0.023500       0.016492       0.019900       0.024805                 4.714384            1.019817    28(7,7,7,7,7,7)
       0.030410         13.646862        178.878925       6530.742830                                     1.221695                                0.426562       0.229918       0.071866                      0.001068       0.483917       2.821592       0.015026       0.020190       0.021931       0.043321                 2.311745            0.707653    28(7,7,7,7,8,8)
       0.050620         20.815973        242.058403      11462.171707                                     1.819768                                0.659326       0.098764       0.041909                      0.000288       2.005531       8.610696       0.011674       0.001469       0.004166       0.002685                 3.405866            0.323782    28(7,7,7,8)
       0.176049         18.613428        618.171156      28135.585786                                     1.697089                                1.600163       0.077003       0.059939                      0.001521       4.784965      17.908850       0.023599       0.003277       0.005250       0.058394                 2.059490            1.319818    28(7,7,7,8,8)
       0.048445         13.140610        281.388179      10383.679780                                     1.579833                                1.049860       0.217524       0.069845                      0.001843       1.665209       6.538961       0.019384       0.018526       0.019728       0.027102                 3.910169            0.987703    28(7,7,7,8,8,8)
       0.142544         35.435866        735.873103      34151.271385                                     3.208580                                1.992189       0.061415       0.052125                      0.000245       4.554327      18.288948       0.028786       0.002210       0.004216       0.004181                 6.463181            0.111245    28(7,7,8)
       0.147618         26.129720        499.749522      21998.570190                                     2.377183                                1.345441       0.216030       0.077399                      0.001436       3.632693      13.611752       0.025511       0.016097       0.014679       0.084584                 3.782256            0.916581    28(7,7,8,8)
       0.004587          0.365508          3.804588        157.205405                                     0.052741                                0.027317       0.006755       0.000865                      0.000135       0.004651       0.030877       0.001373       0.000721       0.000627       0.011188                 0.138940            0.005458    28(7,7,8,8,17)
       0.140271         20.229329        434.697202      18758.489065                                     2.068715                                1.350957       0.150761       0.077628                      0.001134       3.733564      14.476289       0.028152       0.003204       0.006680       0.059808                 3.881212            0.172203    28(7,7,8,8,8)
       0.062940         10.431915        196.416585       7634.427647                                     1.009229                                0.527209       0.099715       0.032055                      0.001082       1.280531       4.437682       0.008820       0.012322       0.012928       0.039060                 1.946358            0.735514    28(7,7,8,8,8,8)
       0.029253          5.809367        121.949779       5128.796303                                     0.516554                                0.319017       0.005727       0.013533                      0.000228       1.249427       4.188291       0.002821       0.003101       0.002794       0.004481                 0.736544            0.003353    28(7,8,8)
       0.061776          6.741198        131.147449       5444.323753                                     0.615252                                0.344923       0.077478       0.014300                      0.001759       1.569691       5.222977       0.006505       0.005299       0.004325       0.027000                 1.106009            1.420065    28(7,8,8,8)
       0.072766         14.724889        174.106066       7004.594038                                     1.816918                                0.769902       0.119542       0.050151                      0.001124       1.925095       6.868488       0.037249       0.022242       0.021159       0.030660                 4.296632            0.558088    28(7,8,8,8,8)
       0.045184          7.243016         71.273268       2625.833461                                     0.782195                                0.207968       0.083241       0.025486                      0.000441       0.676166       2.428742       0.007614       0.007318       0.008203       0.006934                 2.313927            0.778617    28(7,8,8,8,8,8)
       0.065406          3.311003        148.249217       5951.255434                                     0.398318                                0.509082       0.050264       0.028085                      0.000072       1.287703       4.705626       0.010231       0.000110       0.000695       0.013174                 0.386882            0.064566    28(8,8,8)
       0.072508         12.502448        229.225243       9218.101225                                     1.348245                                0.851706       0.182015       0.067795                      0.001518       1.887939       7.422768       0.032025       0.018120       0.017858       0.033290                 2.301952            0.274368    28(8,8,8,8)
       0.037535          4.072509        105.869608       4047.752391                                     0.404134                                0.397779       0.087548       0.027356                      0.000915       0.784756       2.882313       0.011636       0.003873       0.004891       0.015659                 0.837503            0.829405    28(8,8,8,8,8)
       0.058484         10.406187        199.283286       7424.402049                                     0.815752                                0.418488       0.138329       0.046385                      0.001211       1.288107       4.662354       0.026215       0.025878       0.026089       0.012940                 1.442083            1.070345    28(8,8,8,8,8,8)
       0.044209         15.756040        137.265292       5687.884188                                     1.841136                                0.553907       0.259700       0.071943                      0.000371       1.354932       5.728245       0.014028       0.014947       0.012291       0.022136                 3.668321            0.032274    29(6,6)
       0.073219          8.021212        196.528245       7575.193626                                     0.878365                                0.822491       0.077104       0.024513                      0.000448       2.049499       7.738472       0.012461       0.002611       0.002765       0.010437                 1.082162            0.136177    29(6,6,7)
       0.057196          1.949168         88.375929       3636.823837                                     0.303475                                0.419793       0.083193       0.025825                      0.000251       1.492429       5.700974       0.009100       0.004347       0.004111       0.012521                 0.641612            0.040645    29(6,7,16,16,42)
       0.086974         12.989029        169.388829       6784.871277                                     1.620647                                0.789296       0.213221       0.077481                      0.000603       2.535312      10.303069       0.017089       0.008594       0.008999       0.016955                 2.948385            0.132338    29(6,7,7)
       0.057463          6.036161        107.241886       4185.341628                                     0.730000                                0.485566       0.061455       0.031952                      0.000141       1.489184       5.757067       0.009408       0.001681       0.002338       0.001874                 0.971853            0.143273    29(6,7,7,29)
       0.020343          3.383819         33.913650       1363.630525                                     0.389055                                0.177098       0.057770       0.010755                      0.000366       0.546301       1.642214       0.003589       0.002614       0.001020       0.000588                 1.311510            0.000084    29(7,16,16,35)
       0.035129          9.958747        206.272442       8127.947841                                     0.779982                                0.476827       0.066969       0.015099                      0.000443       0.848264       2.940552       0.017794       0.035634       0.021260       0.018447                 2.080945            0.000392    29(7,16,16,53)
       0.017009          4.747758         58.883458       2388.316894                                     0.461626                                0.074347       0.106974       0.022394                      0.000518       0.695174       2.012412       0.007293       0.012652       0.007613       0.019313                 0.969754            0.000011    29(7,17,17)
       0.015093          9.758502        198.309645       8304.020394                                     0.989992                                0.442582       0.013341       0.010851                      0.000234       0.936471       4.069332       0.009187       0.023741       0.013934       0.009881                 2.134046            0.000410    29(7,29,53,53,53)
       0.030540          7.021609        164.382327       6927.791332                                     0.756877                                0.420946       0.046047       0.019041                      0.000194       1.132019       4.769687       0.013553       0.024397       0.014608       0.020057                 0.987241            0.081336    29(7,35,35)
       0.022229          3.454012         76.594325       3140.044303                                     0.761903                                0.143004       0.056263       0.018477                      0.000073       0.800220       3.124585       0.011792       0.020489       0.012394       0.019784                 1.315016            0.000054    29(7,35,35,35)
       0.006930          1.331639         47.062414       2033.726775                                     0.087169                                0.091782       0.007107       0.003347                      0.000046       0.213460       0.932952       0.003049       0.006108       0.003709       0.003811                 0.089043            0.000066    29(7,53,53)
       0.034380          8.985873        271.007952      11261.317600                                     0.929782                                0.545791       0.034121       0.009477                      0.000330       0.793784       3.007786       0.013882       0.034782       0.020947       0.009746                 3.064663            0.090969    29(7,53,53,53)
       0.093271         40.248223        602.311404      30566.125205                                     4.547981                                2.432902       0.225611       0.091152                      0.000587       4.425597      22.214927       0.029414       0.022678       0.015522       0.067273                 7.802145            0.110751    29(7,7)
       0.025038          5.806169         74.115962       2899.759710                                     0.649358                                0.194257       0.054519       0.017854                      0.000450       0.627349       2.308280       0.009339       0.013194       0.009410       0.012395                 2.039477            0.004579    29(7,7,16,16)
       0.032246          4.100111         75.398485       3049.467654                                     0.500255                                0.290384       0.039574       0.011053                      0.000673       0.864710       3.109930       0.004299       0.002671       0.002194       0.016717                 1.264757            0.006194    29(7,7,16,16,42)
       0.211450         13.372750        414.567552      16228.915772                                     1.998268                                2.038922       0.003390       0.059070                      0.001998       5.220513      19.548447       0.040469       0.015255       0.011835       0.040699                 2.511813            0.059683    29(7,7,17,17)
       0.020697          2.762877        117.900228       4890.186376                                     0.264231                                0.229228       0.104934       0.030265                      0.000371       0.431682       1.860413       0.016865       0.027702       0.016779       0.008763                 0.826036            0.000097    29(7,7,53,53)
       0.316340         17.563657        527.257551      19484.092203                                     2.089513                                2.301803       0.206207       0.003100                      0.000967       6.295181      21.274300       0.030971       0.011268       0.009822       0.007183                 2.063834            0.319936    29(7,7,7)
       0.187500         18.491408        319.956965      12111.459679                                     2.483135                                1.635454       0.339992       0.134412                      0.001987       4.417271      17.248303       0.043955       0.017086       0.017318       0.021139                 4.980495            0.408040    29(7,7,7,7)
       0.102284         19.319534        183.555689       6921.920126                                     2.683591                                1.033077       0.313187       0.123200                      0.001203       3.248152      13.450301       0.030991       0.015983       0.016529       0.020402                 5.647481            0.477800    29(7,7,7,8)
       0.140819         14.912222        284.146548      10648.842803                                     2.276805                                1.679570       0.324122       0.132665                      0.000663       4.057711      17.171207       0.048119       0.024118       0.021151       0.058414                 4.733537            0.177371    29(7,7,8)
       0.076781         10.129442        106.653633       3843.738918                                     1.590399                                0.593572       0.297035       0.116231                      0.001114       2.254901       8.744181       0.021030       0.012816       0.014408       0.038288                 3.311719            0.525731    29(7,7,8,8)
       0.037161          2.459395         18.880175        774.070051                                     0.571853                                0.232843       0.400457       0.127495                      0.001476       0.687505       3.213212       0.016952       0.011192       0.011637       0.028755                 1.481207            0.130119    29(7,7,8,8,8)
       0.040659         12.711069        118.400890       5091.217517                                     1.412238                                0.337373       0.056624       0.006326                      0.000102       1.685500       6.365318       0.001247       0.007157       0.003204       0.027066                 2.924546            0.043109    29(7,8)
       0.165437         26.195097        482.894435      19069.138583                                     3.720075                                2.389157       0.304172       0.140244                      0.000649       6.199950      25.637266       0.047846       0.015912       0.015791       0.046598                 5.340564            0.217687    29(7,8,8)
       0.087718         10.175268        140.970935       5173.546253                                     1.625976                                0.900074       0.296561       0.112718                      0.001348       2.490225      10.235835       0.032483       0.023565       0.018811       0.037413                 2.628931            0.473650    29(7,8,8,8)
       0.051354          4.223123        107.870931       3711.491912                                     0.552947                                0.612032       0.080809       0.034862                      0.000622       1.211685       4.585104       0.019463       0.008595       0.007125       0.009787                 1.771826            0.562900    29(7,8,8,8,8)
       0.009226          0.997522         24.132274        855.344304                                     0.156725                                0.117781       0.070678       0.023620                      0.000370       0.217562       0.910646       0.004791       0.004535       0.003300       0.002196                 0.206691            0.253310    29(7,8,8,8,8,29)
       0.114093         15.961777        296.882992      11731.595314                                     2.218572                                1.420304       0.166071       0.076116                      0.000261       3.629869      14.249063       0.024756       0.007507       0.006792       0.020706                 3.659909            0.156641    29(8,8)
       0.104609          8.427803        199.989833       6967.891167                                     1.552532                                1.345718       0.328689       0.131451                      0.000680       3.091957      12.842460       0.044833       0.018126       0.016448       0.033945                 1.995401            0.256122    29(8,8,8)
       0.055364          4.868473        116.770923       3846.825164                                     0.712407                                0.676247       0.144103       0.049551                      0.000839       1.157729       4.305093       0.019340       0.006346       0.006750       0.044333                 1.273403            0.586765    29(8,8,8,8)
       0.032395          3.015108         68.635499       2217.501710                                     0.525371                                0.498228       0.128750       0.045561                      0.000701       0.883980       3.660899       0.023086       0.010202       0.008577       0.017907                 1.198564            0.610966    29(8,8,8,8,29)
       0.074566          5.359703        113.755163       3755.825341                                     0.739554                                0.613659       0.080965       0.028547                      0.001121       1.225687       4.156801       0.014305       0.003017       0.003259       0.056069                 1.085902            0.413617    29(8,8,8,8,8)
       0.003524          1.558648         12.946186        490.756371                                     0.179217                                0.048497       0.027642       0.006554                      0.000115       0.075379       0.158882       0.000618       0.000110       0.000492       0.003250                 0.583113            0.000006    30(1,7,7,8,8,8)
       0.009674          3.416017         55.176448       2532.816260                                     0.361174                                0.159767       0.014300       0.004215                      0.000136       0.401113       1.644597       0.002297       0.001398       0.001315       0.005351                 0.982009            0.000002    30(7,7,53,53)
       0.321720         63.706890       1842.467041      88361.770417                                     6.560655                                5.441843       0.309870       0.167557                      0.001400      13.719592      59.088755       0.066809       0.013274       0.016617       0.183686                 7.779786            0.283703    30(7,7,7)
       0.016852          0.169780         23.430897        932.061384                                     0.006954                                0.089503       0.031253       0.010727                      0.000536       0.374841       1.222847       0.001490       0.000517       0.000365       0.004658                 0.820255            0.000005    30(7,7,7,17)
       0.041031          4.583270        117.454447       4878.081936                                     0.624735                                0.534451       0.167578       0.050518                      0.001161       1.158753       4.701660       0.020093       0.015971       0.013663       0.015057                 1.428535            0.006956    30(7,7,7,7)
       0.076067         19.319171        255.380500      11037.537043                                     2.662510                                1.359909       0.173394       0.021109                      0.000446       2.942579      10.801409       0.038741       0.026556       0.019472       0.016495                 5.111755            0.000001    30(7,7,7,7,7)
       0.105529         17.821764        293.644002      12449.492563                                     1.869386                                0.998815       0.135638       0.032973                      0.000721       2.855442      10.294114       0.013367       0.007993       0.007150       0.008309                 4.742897            0.000609    30(7,7,7,7,7,7)
       0.046896         26.048262        215.140229       8513.135112                                     3.146735                                0.886419       0.171548       0.065486                      0.002706       0.592012       3.686520       0.015001       0.007245       0.005819       0.051806                 5.987298            0.019654    30(7,7,7,7,8,8)
       0.007370          4.892742        142.270449       5424.416192                                     0.354721                                0.361769       0.091682       0.027320                      0.000271       0.337884       1.564461       0.006650       0.013784       0.012594       0.002526                 1.363029            0.000031    30(7,7,7,7,9,9)
       0.022245          6.338679         75.531445       3150.976935                                     0.810562                                0.362592       0.100229       0.032741                      0.000621       0.892140       3.861450       0.012566       0.008780       0.007829       0.023312                 1.822774            0.004227    30(7,7,7,8)
       0.023001          4.300320         58.658999       2359.155991                                     0.496412                                0.205908       0.049305       0.013354                      0.000675       0.440039       1.563719       0.005552       0.004290       0.003939       0.026103                 1.423603            0.017469    30(7,7,7,8,8)
       0.028224         17.833725        314.006194      12122.662305                                     1.791212                                0.943441       0.045904       0.019693                      0.001032       0.874855       3.505390       0.015783       0.027160       0.021758       0.039237                 2.324482            0.001986    30(7,7,7,8,8,8)
       0.019825          3.998310         77.061231       2942.264930                                     0.458561                                0.303123       0.074920       0.018767                      0.000212       0.541772       2.075258       0.005115       0.001183       0.001709       0.026012                 1.029962            0.000002    30(7,7,8)
       0.064699         12.982392        295.475203      13103.680434                                     1.516291                                1.021972       0.132907       0.053434                      0.000607       2.647088      11.273454       0.017420       0.006920       0.007341       0.036856                 2.484142            0.051247    30(7,7,8,8)
       0.002497          0.382345         12.639161        525.491837                                     0.049150                                0.056865       0.012304       0.002056                      0.000181       0.126100       0.477407       0.002227       0.001973       0.001499       0.002282                 0.126301            0.000002    30(7,7,8,8,17)
       0.003605          0.091893         18.327146        753.902927                                     0.063188                                0.036870       0.015026       0.003535                      0.000073       0.092300       0.325437       0.002417       0.002967       0.002158       0.002827                 0.146508            0.000003    30(7,7,8,8,35)
       0.024856          6.876912         94.962668       3835.430274                                     0.939716                                0.419124       0.059395       0.018387                      0.000478       0.601700       2.570202       0.017601       0.015562       0.011994       0.033828                 2.509816            0.016103    30(7,7,8,8,8)
       0.054483          9.019905        208.351427       8173.797661                                     0.730401                                0.406447       0.043195       0.013553                      0.001326       0.828661       2.613829       0.015313       0.025636       0.019462       0.050844                 2.055777            0.000008    30(7,7,8,8,8,8)
       0.412383         84.639625       2881.115861     150388.646803                                     8.485715                                7.262363       0.615045       0.278776                      0.000184      20.273213      90.026582       0.069698       0.009346       0.018715       0.238916                 9.135085            0.000158    30(7,8)
       0.068485          7.313596        241.982751      10265.464194                                     0.887596                                0.895866       0.144675       0.054583                      0.000497       2.438984       9.742414       0.015361       0.005454       0.005386       0.027307                 0.869815            0.057483    30(7,8,8)
       0.045923          6.395927        116.955788       4756.849977                                     0.794526                                0.456099       0.105529       0.034157                      0.000575       1.295050       5.167616       0.009045       0.003553       0.004369       0.031126                 1.651683            0.015166    30(7,8,8,8)
       0.037536          9.062639        157.583714       6052.937275                                     1.000082                                0.533171       0.093292       0.026813                      0.000765       0.986922       3.668937       0.018919       0.021588       0.016130       0.033481                 2.323727            0.018144    30(7,8,8,8,8)
       0.032975         10.816582        237.218362       9028.190298                                     0.819239                                0.567148       0.075217       0.014266                      0.000659       0.921261       3.253407       0.014237       0.029304       0.022618       0.003922                 1.241612            0.032946    30(7,8,8,8,8,8)
       0.151681         22.581930        592.883431      23730.884555                                     3.009274                                2.620042       0.338196       0.149680                      0.000281       5.115137      20.698183       0.058759       0.014711       0.013770       0.063514                 3.498377            0.026402    30(8,8)
       0.076904         12.585748        402.175759      16770.446063                                     1.759148                                1.700023       0.173710       0.078113                      0.000546       3.562930      15.358148       0.036267       0.010948       0.010652       0.051926                 1.874231            0.081176    30(8,8,8)
       0.054992          7.821764        201.589172       7683.082452                                     1.005147                                0.885387       0.131130       0.054083                      0.000864       1.847968       7.471525       0.019240       0.005424       0.005188       0.063979                 1.666556            0.024799    30(8,8,8,8)
       0.017263          1.789206         46.921521       1645.707507                                     0.217900                                0.254908       0.094850       0.026848                      0.000609       0.330755       1.000962       0.007814       0.003456       0.001323       0.007391                 0.377275            0.000002    30(8,8,8,8,30)
       0.043712          6.187744        141.952757       5436.755354                                     0.724172                                0.625784       0.099155       0.032731                      0.000560       1.097305       4.258733       0.016134       0.010983       0.008615       0.027899                 1.635092            0.014614    30(8,8,8,8,8)
       0.067618          8.990394        195.082811       7117.376477                                     0.956851                                0.599770       0.106413       0.028056                      0.001060       1.010976       3.295634       0.016544       0.029493       0.022217       0.009310                 2.293298            0.034212    30(8,8,8,8,8,8)
       0.014534          1.651292         59.558390       2113.168004                                     0.178824                                0.261360       0.098293       0.031510                      0.000030       0.518974       2.522646       0.010185       0.002118       0.004669       0.019151                 0.588055            0.002118    31(8,8,8,8)
       0.037377          6.500086         67.279925       2209.621633                                     0.434852                                0.184616       0.090094       0.031043                      0.000796       0.363757       2.277052       0.048152       0.033016       0.032760       0.016632                 1.129114            0.000180    31(8,8,8,8,8,8)
       0.017638          1.260768         38.197376       1338.473999                                     0.200506                                0.088185       0.045663       0.010831                      0.000176       0.317870       1.028555       0.008698       0.006271       0.007191       0.008021                 0.482470            0.002879    31(8,8,8,8,9,9)
       0.031657         21.166410        386.149151      22240.625058                                     1.565992                                0.578625       0.140013       0.043428                      0.000141       1.818315       8.104513       0.007954       0.001072       0.002523       0.032774                 3.154956            0.000096    35(29)
       0.053686         13.692984        450.823901      25221.366628                                     1.036249                                0.701410       0.131355       0.042709                      0.000232       2.383554      10.205083       0.011366       0.002543       0.005167       0.047021                 1.714182            0.017508    35(29,29)
       0.029989         20.908233        664.859584      38026.239247                                     1.572194                                0.971453       0.167000       0.047716                      0.000404       1.853404       8.547739       0.013325       0.001421       0.002172       0.022673                 2.359067            0.007688    35(29,29,29)
       0.016317          7.277154         88.653323       5294.533587                                     0.692276                                0.137220       0.075915       0.026878                      0.000438       1.489975       7.141919       0.005298       0.001950       0.005393       0.026235                 1.220068            0.000170    35(29,29,29,29)
       0.020794          9.901005        313.619210      17624.914131                                     0.788563                                0.555777       0.172805       0.047950                      0.000194       1.281951       6.670733       0.010995       0.002536       0.005130       0.021968                 0.787587            0.000014    35(30)
       0.010571          3.724939         34.016820       3270.151277                                     0.437123                                0.151294       0.228255       0.065002                      0.000138       1.484702       8.793111       0.006446       0.002145       0.006729       0.043937                 0.869165            0.009452    35(48)
       0.018758          8.328846        295.802124      16622.685948                                     0.598297                                0.422545       0.137695       0.039128                      0.000281       0.674435       3.668115       0.005678       0.001389       0.003724       0.017190                 0.902592            0.034020    35(48,48)
       0.043082         16.745433        505.254068      26102.488481                                     1.382613                                0.945879       0.206633       0.061899                      0.000197       2.047922       9.207039       0.017727       0.002893       0.005833       0.028140                 2.447888            0.023540    35(6)
       0.021578         23.029381        253.116381      12109.518587                                     1.888221                                0.640606       0.110697       0.036646                      0.000385       0.843586       4.069926       0.008365       0.001524       0.001691       0.034919                 3.361234            0.000017    39(8,8,8,8,8,8)
       0.036266         12.904300        108.327784       5255.750836                                     1.107532                                0.363549       0.064019       0.017038                      0.000163       0.252487       0.914452       0.007967       0.004033       0.004011       0.026156                 2.694464            0.000030    39(8,8,8,8,8,8,8)
       0.039551          7.189009        339.546575      15426.050311                                     1.091769                                0.395765       0.044526       0.025237                      0.000109       2.089979       8.743262       0.030974       0.033289       0.031767       0.020951                 2.471641            0.000352    39(8,8,8,8,8,8,8,8)
       0.005143          4.854589         72.132094       3294.975439                                     0.477965                                0.187675       0.025415       0.008782                      0.000011       0.327154       1.340033       0.001124       0.000932       0.000924       0.000034                 0.764421            0.000865    39(8,8,8,8,8,8,8,8,8)
       0.007068          0.963128          3.641698        131.847038                                     0.070490                                0.003019       0.011485       0.001968                      0.000042       0.094287       0.145976       0.000929       0.000670       0.000848       0.000970                 0.311757            0.000013    40(8,8,8,8,8,8)
       0.096062         15.215038        360.397014      14335.034569                                     1.760916                                1.381631       0.198918       0.076031                      0.000437       3.201346      11.864968       0.023350       0.009534       0.009883       0.042429                 2.236490            0.015138    40(8,8,8,8,8,8,8,8)
       0.032602         10.418449        136.117482       5868.012376                                     0.746744                                0.324498       0.030081       0.005792                      0.000118       0.780700       2.801996       0.002152       0.005987       0.005608       0.010896                 1.301310            0.463260    41(6,6,6,6,6,6,6,6)
       0.008591          1.460614         38.997960       1746.043420                                     0.124323                                0.101342       0.011770       0.002552                      0.000009       0.177279       0.559419       0.000121       0.001159       0.001065       0.011640                 0.087958            0.000014    42(16,16,16,16,29,29,29,29)
       0.015888          2.986553        153.104867       9621.427237                                     0.110342                                0.239107       0.028324       0.006562                      0.000057       0.769784       3.330146       0.002563       0.002238       0.002042       0.016391                 0.889659            0.051130    42(16,16,16,29,29,29)
       0.054023          2.304469         36.197517       1604.359010                                     0.198051                                0.099591       0.077844       0.014157                      0.000458       1.399130       4.641807       0.000884       0.000949       0.001021       0.003868                 0.469957            0.353500    42(6,6,6,6,6,6,6)
       0.059809         17.979467        229.139596       9531.812076                                     1.357647                                0.588613       0.153113       0.036965                      0.001171       1.471644       4.990961       0.003152       0.010939       0.010371       0.011661                 1.960247            0.136995    42(6,6,6,6,6,6,6,6)
       0.311524         61.638239       3038.528336     167214.414813                                     5.147900                                5.748944       0.462445       0.169880                      0.001702      12.380666      56.012505       0.042714       0.011556       0.012598       0.146943                 4.483644            1.004059    42(8,8,8,8)
       0.267090         27.824849       1357.914991      68307.594417                                     1.754040                                2.332288       0.428787       0.135979                      0.001701       4.206825      22.110224       0.013029       0.035828       0.023691       0.036585                 1.504166            0.740974    42(8,8,8,8,42)
       0.030536         17.166551        174.589726       8699.798632                                     1.142829                                0.442798       0.214084       0.055254                      0.000723       1.296391       5.554422       0.009081       0.007975       0.007559       0.034017                 2.608923            0.597614    42(8,8,8,8,8)
       0.033547          1.733378         37.971517       1392.999288                                     0.146948                                0.097693       0.065957       0.016361                      0.000036       0.349876       0.622759       0.002216       0.005126       0.004096       0.001222                 0.302996            0.091048    42(8,8,8,8,8,8)
       0.077475          2.849148         87.638491       4342.354503                                     0.363236                                0.293940       0.091206       0.031802                      0.000725       1.993070       7.209534       0.008359       0.004060       0.005356       0.025363                 0.381668            0.297938    44(6,6,6,6,7,7)
       0.018211          2.944187        120.576544       5239.621238                                     0.302704                                0.342964       0.033457       0.009701                      0.000092       0.949100       3.892088       0.010609       0.001617       0.002562       0.018718                 0.276119            0.109893    44(8,8,8,8,44)
       0.000862         10.264566        227.804085       9477.756292                                     0.409834                                0.177499       0.194068       0.043723                      0.000824       0.721233       2.656303       0.021164       0.016496       0.021146       0.009540                 0.495889            0.227401    44(8,8,8,8,8,44)
       0.074081         15.019323        526.142988      23349.190990                                     1.507268                                0.230436       0.320808       0.076846                      0.001430       1.764109       5.341189       0.037143       0.054590       0.042400       0.005684                 4.327936            0.006699    46(7,7,7,7)
       0.006734         22.014346        242.457572      12557.093467                                     1.835821                                0.397902       0.160454       0.046190                      0.000151       0.776157       4.237963       0.004547       0.005757       0.006877       0.018907                 4.273833            0.005597    47(6,6)
       0.097398         38.445664        735.151890      37449.482293                                     3.377568                                1.872421       0.329175       0.112398                      0.000934       4.774769      20.516014       0.021217       0.009513       0.011834       0.073980                 5.708735            0.022614    47(7,7)
       0.039939         19.916820        291.157881      14460.985613                                     1.684162                                0.628019       0.093746       0.032272                      0.000448       1.656784       6.418609       0.005072       0.002721       0.004407       0.028741                 5.015281            0.000041    47(7,7,47)
       0.074245         17.403561        520.745289      26266.839727                                     1.594097                                1.314268       0.245820       0.072911                      0.000753       2.665287      11.245056       0.014758       0.007501       0.007892       0.042649                 3.678633            0.005617    47(7,7,7)
       0.091260         17.473491        342.114911      16988.339679                                     1.207839                                1.045083       0.201039       0.053652                      0.000768       2.420779       8.707859       0.017032       0.014555       0.011722       0.024114                 3.073074            0.002945    47(7,7,7,7)
       0.114807          6.643366        733.645674      35186.113525                                     0.760291                                1.780304       0.065536       0.019198                      0.000330       3.174660      11.830528       0.016497       0.003958       0.003576       0.010595                 1.062174            0.037731    47(7,7,8)
       0.018950          7.249821        413.074126      19949.341771                                     1.308112                                1.554495       0.211779       0.059421                      0.000553       0.463565       4.037362       0.028261       0.023739       0.017486       0.075262                 1.244081            0.001430    47(7,8,8,47)
       0.098596         25.884361        634.734073      30475.447603                                     2.625991                                1.671767       0.207047       0.080000                      0.001004       3.895850      15.755888       0.019808       0.006491       0.008374       0.050619                 6.380523            0.116176    47(8,8)
       0.050759          5.516045        282.292069      13542.847393                                     0.609447                                0.736047       0.285076       0.075445                      0.000380       1.071106       4.012493       0.008476       0.004112       0.003611       0.031012                 0.845359            0.000532    47(8,8,47)
       0.069044          9.991467        347.230292      16497.228865                                     1.284215                                1.146537       0.279297       0.100662                      0.000330       3.020858      12.964992       0.019659       0.009035       0.011089       0.043281                 2.221477            0.107427    47(8,8,8)
       0.001039          0.500438         13.162644        659.765296                                     0.035253                                0.024926       0.003651       0.001013                      0.000005       0.044415       0.198307       0.000156       0.000089       0.000082       0.002649                 0.030223            0.000001    48(6,6,6)
       0.119413         12.032917        631.780724      32093.257811                                     0.845953                                1.271858       0.090518       0.008575                      0.000363       3.903604      14.571775       0.011798       0.002358       0.002849       0.036711                 1.486501            0.076693    48(6,6,6,6)
       0.058450          8.014464        273.676353      13775.384805                                     0.578487                                0.540872       0.066580       0.023514                      0.000214       1.800058       6.729832       0.004774       0.001776       0.003149       0.026555                 1.168994            0.045226    48(6,6,6,7)
       0.049466          5.436486        422.738166      19712.960632                                     0.384028                                1.028975       0.036627       0.025256                      0.000165       2.122460       8.200982       0.012674       0.000451       0.000160       0.001333                 0.666375            0.000001    48(6,6,7,7)
       0.067801         17.666475        365.595640      18316.432777                                     2.212417                                1.414866       0.053680       0.002873                      0.000065       2.635440      10.100713       0.028250       0.020277       0.016382       0.004786                 3.261295            0.000002    48(7,7,17,17)
       0.003547          4.147911        288.381011      13638.913590                                     0.437043                                0.576240       0.012623       0.003661                      0.000057       0.103581       0.455528       0.000587       0.005912       0.006316       0.022896                 2.484489            0.000065    48(7,7,17,17,17,17)
       0.011067          4.255565        132.057067       6588.796328                                     0.557034                                0.438590       0.034876       0.017620                      0.000175       1.265414       5.723681       0.006310       0.003775       0.003846       0.024275                 0.615992            0.040097    48(7,7,35,35,35,35)
       0.300755        118.953610       3379.935098     185486.418886                                    10.019084                                7.258272       0.517101       0.209464                      0.001653      16.371496      74.504158       0.071253       0.020801       0.025577       0.121831                12.037075            0.210941    48(7,7,7)
       0.016113          6.427340        205.992428       9832.164558                                     0.304068                                0.188200       0.033198       0.004238                      0.000171       0.832359       3.426284       0.017330       0.019805       0.017980       0.003713                 0.602222            0.000001    48(7,7,7,17,17)
       0.044549         48.246488       1487.016446      68416.364953                                     3.989415                                3.527074       0.124595       0.008067                      0.001337       2.916193      12.197683       0.011957       0.025932       0.026397       0.045362                 5.644772            0.000191    48(7,7,7,17,17,17)
       0.178785         52.680985       1341.003559      69204.583608                                     4.540358                                3.169273       0.311891       0.113944                      0.001040       7.446211      32.263959       0.042014       0.018195       0.018978       0.078388                 7.170852            0.097586    48(7,7,7,7)
       0.003660          0.877214         48.194669       2271.583483                                     0.098242                                0.064530       0.054491       0.012830                      0.000049       0.205665       0.771683       0.000872       0.001706       0.001862       0.001701                 0.106585            0.000001    48(7,7,7,7,16)
       0.046821          9.116904         95.628446       4295.511064                                     0.615849                                0.144232       0.143632       0.039383                      0.000844       0.873712       3.176144       0.006168       0.007280       0.007783       0.015978                 1.042460            0.000015    48(7,7,7,7,16,16)
       0.030125         24.751116        577.348010      27306.509812                                     1.839830                                1.199836       0.096178       0.023354                      0.000464       0.815116       3.303590       0.003246       0.010818       0.011367       0.028925                 3.813695            0.009148    48(7,7,7,7,17,17)
       0.067954         27.456881        458.884602      24020.778814                                     2.647773                                1.314597       0.162770       0.053824                      0.000578       3.063595      13.425910       0.024663       0.014224       0.015034       0.014053                 4.425750            0.021343    48(7,7,7,7,7)
       0.146499         12.294086         84.465161       4806.048393                                     0.050331                                0.945906       0.141589       0.018643                      0.001135       3.895184      13.624229       0.030161       0.024925       0.023426       0.026095                 0.419049            0.000001    48(7,7,7,7,7,17)
       0.161931         16.288541        303.232282      15493.560029                                     1.403528                                1.210605       0.165145       0.046107                      0.001513       4.486848      16.303361       0.031935       0.022788       0.022881       0.006464                 2.919529            0.037584    48(7,7,7,7,7,7)
       0.126774         13.028471         93.138611       4444.515769                                     0.329151                                0.551113       0.198144       0.043383                      0.001131       2.830360       9.220651       0.022642       0.019560       0.018218       0.050329                 2.603225            0.001824    48(7,7,7,7,8,8)
       0.005864          0.479059         14.503070        671.429206                                     0.038840                                0.036983       0.012322       0.001872                      0.000043       0.193255       0.668847       0.000342       0.000185       0.000213       0.000023                 0.152332            0.000000    48(7,7,7,7,8,8,8,8)
       0.110989         28.608913        826.437165      41795.689691                                     2.608305                                1.998502       0.273636       0.105259                      0.001752       5.441294      23.872291       0.029380       0.013991       0.015828       0.038736                 2.787265            0.078145    48(7,7,7,8)
       0.045227         11.342050        332.370217      15704.541868                                     0.935300                                0.901386       0.087711       0.021612                      0.000408       1.415221       5.367058       0.022818       0.018974       0.017454       0.015459                 1.753551            0.017866    48(7,7,7,8,8)
       0.024715         11.995396         89.811859       4152.808011                                     0.373262                                0.354386       0.019829       0.002606                      0.000594       0.553795       1.812864       0.020997       0.019153       0.017082       0.000837                 0.635069            0.000002    48(7,7,7,8,8,8)
       0.240497        106.615154       2841.766849     156457.835674                                     8.784311                                6.065141       0.510696       0.193506                      0.000733      13.512718      61.483324       0.061225       0.019376       0.023383       0.191202                15.045822            0.274234    48(7,7,8)
       0.094107          3.068704        194.748707       9643.050536                                     0.495456                                1.136097       0.099307       0.005765                      0.000492       3.264297      12.116708       0.031562       0.024246       0.021204       0.039221                 1.270554            0.000212    48(7,7,8,17)
       0.055744         12.392353        418.210006      19502.994649                                     1.085283                                0.973975       0.136975       0.038579                      0.000535       1.912740       7.519544       0.013329       0.008275       0.009163       0.035693                 1.937282            0.015839    48(7,7,8,8)
       0.037717         15.921162        341.867005      15992.095776                                     1.732171                                0.984361       0.122697       0.035387                      0.000807       1.179069       4.865100       0.024692       0.019282       0.017147       0.041304                 3.595307            0.002352    48(7,7,8,8,8)
       0.044103          9.538910        333.606700      15460.262471                                     0.960965                                0.664920       0.096922       0.024667                      0.000545       1.372797       5.168754       0.021898       0.022119       0.020580       0.042080                 2.335365            0.001306    48(7,7,8,8,8,8)
       0.008617         12.150150         27.378325       1385.198652                                     1.079568                                0.086469       0.008665       0.002077                      0.000190       0.450147       1.778347       0.001529       0.000698       0.001088       0.008179                 3.667780            0.000010    48(7,7,8,8,8,8,8)
       0.192099         63.599753       2053.622874     110307.593370                                     5.716980                                4.471448       0.331938       0.135636                      0.000630      10.457972      46.087458       0.047003       0.012224       0.016122       0.160267                 7.459203            0.000007    48(7,8,8)
       0.149002         43.063749       1445.839450      77945.424365                                     3.982831                                3.146138       0.232466       0.096465                      0.000684       7.604621      32.982582       0.036285       0.012649       0.013641       0.106980                 5.424822            0.057083    48(7,8,8,8)
       0.036922         17.848966        494.665267      22753.000639                                     1.732909                                1.377477       0.125628       0.045783                      0.000794       1.757673       7.430370       0.024439       0.012683       0.010888       0.029677                 2.709527            0.020256    48(7,8,8,8,8)
       0.029115          9.946466        142.590721       6409.524996                                     0.479896                                0.256617       0.056163       0.011889                      0.000595       0.985707       3.880808       0.016488       0.016267       0.015446       0.037251                 1.403647            0.000015    48(7,8,8,8,8,8)
       0.121248         23.956063        993.151953      48943.829679                                     2.654635                                2.798321       0.316250       0.116918                      0.000309       5.793201      26.169383       0.042686       0.015692       0.017987       0.097856                 2.707886            0.217241    48(8,8)
       0.052533         14.475318        368.323970      16480.801749                                     1.554375                                1.130224       0.149836       0.052656                      0.000551       2.176794       9.315446       0.021287       0.007093       0.008311       0.031022                 2.892437            0.040462    48(8,8,8)
       0.057479         21.278033        644.848286      29135.401550                                     2.124798                                1.747474       0.120921       0.046418                      0.000768       2.318759       9.691018       0.026605       0.008737       0.008361       0.052046                 3.589093            0.030208    48(8,8,8,8)
       0.026580         16.638795        490.992190      22910.099236                                     1.338781                                1.099271       0.045335       0.021038                      0.000207       1.246762       4.948015       0.008639       0.002926       0.004675       0.006306                 1.544528            0.004689    48(8,8,8,8,17)
       0.029381         27.389793        465.624037      20691.201525                                     2.241729                                1.068219       0.073302       0.019000                      0.000477       1.024433       4.176530       0.006435       0.012633       0.013221       0.037825                 4.430692            0.001748    48(8,8,8,8,17,17)
       0.039495         15.608522        518.261184      23641.549947                                     1.434745                                1.285469       0.110909       0.033403                      0.000458       1.383397       5.650769       0.015642       0.005843       0.006396       0.024535                 2.707757            0.024300    48(8,8,8,8,8)
       0.068346         18.502129        483.403879      22054.525964                                     1.442575                                0.893506       0.136709       0.032913                      0.000910       1.768441       6.243168       0.020426       0.023672       0.022349       0.016267                 3.008067            0.037358    48(8,8,8,8,8,8)
       0.017474          4.605048        293.778950      12933.819194                                     0.235264                                0.639981       0.063994       0.019315                      0.000328       0.520088       1.534344       0.000416       0.007096       0.008594       0.000535                 0.396286            0.086913    48(8,8,8,8,8,8,8,8)
       0.019641         24.238182        513.162744      22570.075201                                     2.122902                                1.307558       0.081753       0.022680                      0.001278       0.667604       2.564719       0.032724       0.008277       0.007696       0.009872                 4.211868            0.001240    49(7,7,7,7)
       0.069225          4.354838        157.805186       7226.964883                                     0.772917                                0.718185       0.200673       0.044302                      0.000473       1.745186       5.545637       0.035107       0.013516       0.016333       0.054100                 1.087955            0.007178    49(7,7,8,8,8,8)
       0.032006         21.518976        380.354571      16453.327248                                     1.693714                                0.811379       0.142200       0.042761                      0.000267       0.974309       3.675308       0.009999       0.003474       0.007202       0.031123                 3.462616            0.000390    49(7,8,8,8,8,8)
       0.163387         39.921028        936.511844      41135.935680                                     4.143613                                2.898273       0.392735       0.158293                      0.000278       8.184446      36.805295       0.093992       0.015662       0.026230       0.078703                 6.204407            0.157182    49(8,8,8,8,8)
       0.065327         16.210906        487.195064      20868.042571                                     1.353466                                0.949801       0.228140       0.062952                      0.000686       1.722502       6.287972       0.032779       0.019376       0.026164       0.020512                 3.003924            0.004443    49(8,8,8,8,8,8)
       0.041041          5.008517        239.417052      10523.880700                                     0.324450                                0.473819       0.147014       0.029272                      0.000268       1.276947       4.253342       0.005606       0.003338       0.005257       0.003219                 0.984741            0.007651    49(8,8,8,8,8,8,8)
       0.086986         24.654572        784.267304      33025.563669                                     1.371060                                1.414509       0.265184       0.054391                      0.001476       2.544446       8.211435       0.024482       0.029158       0.040123       0.005364                 2.124430            0.020780    49(8,8,8,8,8,8,8,8)
       0.003180          1.205431         13.039629        359.058145                                     0.252755                                0.063930       0.029551       0.010560                      0.000439       0.198167       0.943130       0.007330       0.013352       0.007109       0.003514                 0.889184            0.000139    5(7,7,7,7)
       0.028351          1.331105         21.268403        501.159934                                     0.365029                                0.309452       0.142303       0.046376                      0.000151       0.669730       2.514973       0.012007       0.016854       0.010027       0.003902                 0.439751            0.000045    5(9,9,9,9)
       0.142823         21.241538        892.466673      43753.894180                                     1.741551                                1.811810       0.110796       0.007687                      0.000065       4.437468      16.570418       0.027596       0.001314       0.001275       0.001030                 1.766818            0.000004    51(9,9,9,9,9,9)
       0.037530         50.461845        871.920528      61579.576179                                     2.907776                                0.864703       0.129498       0.037441                      0.000225       3.048856      14.834455       0.008419       0.001428       0.003155       0.034736                 6.110701            0.001030    53(29)
       0.033589         56.617328       1408.117331      97755.300422                                     3.065656                                1.209501       0.158133       0.041798                      0.000209       2.698306      13.172235       0.009118       0.001607       0.004723       0.086227                 5.462430            0.000023    53(29,29)
       0.049131         44.247236       1521.560611     100825.740536                                     2.237704                                1.133771       0.094027       0.030695                      0.000117       3.166153      14.485999       0.003683       0.003047       0.010479       0.054348                 3.545322            0.015345    53(29,29,29)
       0.038549         25.781150        719.424217      52338.438877                                     1.558728                                0.545861       0.087155       0.026821                      0.000114       2.518296      11.955404       0.003599       0.000719       0.001130       0.033162                 2.882199            0.000582    53(29,29,29,29)
       0.014452         31.467963        781.755386      54399.252582                                     1.730295                                0.790112       0.156978       0.041887                      0.000126       2.178928      12.171184       0.008412       0.002101       0.005551       0.036802                 3.131503            0.000046    53(30)
       0.046374         24.661928        700.182674      50158.100115                                     1.502750                                0.759740       0.124054       0.032961                      0.001151       2.758682      13.795160       0.008947       0.001983       0.004554       0.056846                 2.345518            0.000023    53(48)
       0.035416         32.768698       1084.086997      68277.319826                                     2.064460                                1.244919       0.263956       0.073026                      0.000401       3.352075      17.450815       0.015843       0.003575       0.009623       0.052925                 3.612413            0.012964    53(6)
       0.029672         10.741481        446.638560      21110.547647                                     0.972154                                1.117954       0.280753       0.072842                      0.001168       1.500455       7.951374       0.021727       0.005905       0.008625       0.058896                 0.775467            0.039333    57(8,8,8,8,8)
       0.054702         31.285378        591.545188      30145.543530                                     2.525024                                1.463245       0.229949       0.073311                      0.000631       2.786935      12.200374       0.025188       0.012379       0.012674       0.028837                 4.432503            0.019041    57(8,8,8,8,8,8)
       0.067286         21.871211        470.635605      24000.345375                                     1.771209                                1.085064       0.248136       0.073985                      0.000399       2.610865      11.330488       0.020331       0.009376       0.011322       0.025932                 3.147935            0.208765    57(8,8,8,8,8,8,8)
       0.046077         18.278600        427.940143      21263.284527                                     1.697809                                0.940500       0.234783       0.071206                      0.000551       2.063494       9.537951       0.030546       0.025420       0.026747       0.010202                 2.842281            0.005981    57(8,8,8,8,8,8,8,8)
       0.063419         13.603740        467.824318      24072.201384                                     0.999665                                0.695440       0.155877       0.034240                      0.000265       2.035474       7.015089       0.015502       0.015729       0.015797       0.018982                 1.584583            0.008106    57(8,8,8,8,8,8,8,8,8)
       0.289359        159.608903       5116.402483     310479.702251                                    11.964255                                8.515149       0.776067       0.273386                      0.000613      19.084955      95.079108       0.095420       0.025478       0.040107       0.103052                16.144130            0.426795    58(8,8,8,8,8,8)
       0.025659         20.953033        319.593361      15937.326653                                     1.498904                                0.596523       0.094713       0.027264                      0.000473       0.785137       3.327428       0.008216       0.001894       0.003709       0.006809                 3.757944            0.010475    58(8,8,8,8,8,8,8)
       0.041386         12.212901        386.545579      19804.120327                                     1.047393                                0.842700       0.480293       0.133079                      0.000707       1.320608       7.575168       0.018750       0.004630       0.008574       0.012039                 1.846069            0.351831    58(8,8,8,8,8,8,8,8)
       0.039512         10.240664        373.361027      18334.861260                                     0.240117                                0.078246       0.410626       0.114150                      0.000588       0.721299       5.312055       0.021296       0.017028       0.021869       0.012243                 2.271071            0.454683    58(8,8,8,8,8,8,8,8,8)
       0.005502          1.347988         60.445750       3047.269518                                     0.090894                                0.091032       0.010401       0.001378                      0.000021       0.218625       0.792989       0.000833       0.000661       0.000900       0.000152                 0.116327            0.000819    59(7,7,7,8,8,8,8,8,8)
       0.002609          0.267013          0.665552         17.901253                                     0.008509                                0.008673       0.009541       0.003964                      0.000055       0.046495       0.180079       0.000802       0.000320       0.000521       0.001844                 0.018351            0.000004    59(7,8,8,8,8,8,8)
       0.054495          2.111682        208.985631       9215.823944                                     0.225744                                0.626269       0.263928       0.085792                      0.000398       2.180069       9.031036       0.024232       0.004450       0.008710       0.010225                 0.791588            0.001284    59(8,8,8,8)
       0.066272         17.122662        508.729256      22476.534759                                     1.516917                                1.270143       0.171172       0.057647                      0.000436       2.600799      10.581554       0.035019       0.004218       0.006103       0.015992                 1.945339            0.000278    59(8,8,8,8,8)
       0.049030         15.563949        417.256321      18988.826106                                     1.303529                                0.972847       0.162730       0.051685                      0.000783       2.044024       8.435410       0.025125       0.003462       0.006446       0.019778                 2.143045            0.000174    59(8,8,8,8,8,8)
       0.068771         39.099937       1053.595904      48912.067474                                     3.201901                                2.335171       0.367003       0.114197                      0.001167       2.971721      12.776127       0.053906       0.007070       0.008784       0.019156                 4.694431            0.000046    59(8,8,8,8,8,8,8)
       0.093434         19.129829        608.145171      28220.571136                                     1.930452                                1.618786       0.431705       0.141031                      0.000843       3.887727      16.898547       0.061099       0.025597       0.037672       0.022900                 2.634188            0.001255    59(8,8,8,8,8,8,8,8)
       0.100820         21.307800        774.226635      35288.522854                                     1.053933                                0.772041       0.585607       0.170846                      0.000413       3.389268      14.368811       0.046752       0.033848       0.050418       0.039090                 1.198526            0.000601    59(8,8,8,8,8,8,8,8,8)
       0.043840          0.901464         12.076764        332.030001                                     0.153195                                0.076188       0.013617       0.008734                      0.000320       0.482303       1.260767       0.001994       0.003256       0.003688       0.013279                 0.230016            0.000073    6(1,1,1)
       0.040188          0.422505         14.280276        474.081947                                     0.121737                                0.122491       0.173692       0.047622                      0.000847       0.101155       1.028048       0.010557       0.002933       0.004328       0.007646                 0.193799            0.000009    6(1,1,1,14)
       0.057397          0.902248         28.832988        915.821959                                     0.202672                                0.226946       0.231987       0.068152                      0.001404       0.488473       2.462155       0.016953       0.004490       0.006420       0.014746                 0.236965            0.000005    6(1,1,1,15)
       0.012766          0.928062         33.274838       1083.951856                                     0.150345                                0.193082       0.127465       0.038642                      0.000907       0.414872       1.910674       0.008145       0.002458       0.003237       0.009345                 0.223664            0.000003    6(1,1,1,50)
       0.052573          2.282237         41.059294       1229.732098                                     0.405762                                0.289216       0.172259       0.055952                      0.001008       0.777058       3.498165       0.017009       0.006805       0.007991       0.024180                 0.620793            0.004085    6(1,1,1,6)
       0.043361          2.377508         40.611256       1177.148068                                     0.485245                                0.337891       0.233228       0.084229                      0.001553       1.401327       5.894343       0.025052       0.009024       0.009579       0.019625                 0.728702            0.005552    6(1,1,1,7)
       0.046947          1.586670         29.941324        844.445271                                     0.284680                                0.238256       0.173851       0.059736                      0.000696       0.762373       4.022519       0.021832       0.010572       0.012698       0.018454                 0.387374            0.003001    6(1,1,1,8)
       0.101306          5.028286         86.585714       2653.159644                                     0.882604                                0.593373       0.206452       0.065526                      0.001264       2.105734       7.602639       0.026879       0.011377       0.010733       0.027133                 1.560683            0.234700    6(1,1,6)
       0.102063          3.372229         62.436221       1862.560224                                     0.504546                                0.355096       0.108829       0.039665                      0.000919       1.217016       4.551762       0.008707       0.012483       0.014074       0.034955                 0.670242            0.004124    6(1,1,6,15)
       0.057383          1.549951         20.943123        645.076196                                     0.283894                                0.131362       0.097666       0.032515                      0.000794       0.752921       2.813432       0.006132       0.005121       0.003826       0.006728                 0.477734            0.000989    6(1,1,6,16)
       0.088769          2.953098         44.686389       1309.732781                                     0.547082                                0.333216       0.166974       0.058863                      0.001015       1.212875       5.115282       0.018172       0.008965       0.010929       0.021538                 0.984344            0.014240    6(1,1,6,6)
       0.080585          2.454729         38.027710       1090.095800                                     0.500467                                0.323290       0.181040       0.064889                      0.001122       1.295339       5.299301       0.021071       0.009172       0.010110       0.018065                 0.820665            0.006323    6(1,1,6,7)
       0.064327          2.100764         29.267794        831.159540                                     0.475132                                0.288339       0.233471       0.078000                      0.001122       0.966034       4.274068       0.026386       0.011687       0.011756       0.012685                 1.184735            0.004738    6(1,1,6,8)
       0.043597          1.841357         28.613220        894.435491                                     0.347493                                0.200348       0.092769       0.034002                      0.001176       0.957131       3.948593       0.010830       0.004964       0.005364       0.017655                 0.662192            0.006090    6(1,1,7,15)
       0.023727          1.411554         15.671402        458.059078                                     0.320385                                0.171823       0.120624       0.041804                      0.000932       0.797228       3.779350       0.017764       0.009030       0.008554       0.009927                 0.602957            0.000138    6(1,1,7,7)
       0.006448          1.132638         12.771806        360.312850                                     0.318749                                0.182050       0.182630       0.059244                      0.000790       0.417384       2.151820       0.023405       0.009366       0.008435       0.011877                 0.606540            0.000051    6(1,1,8,8)
       0.013972          1.103340         20.003537        651.191123                                     0.251167                                0.162918       0.097063       0.035063                      0.000372       0.605094       2.714920       0.009202       0.003808       0.003890       0.006292                 0.416579            0.001458    6(1,6,16)
       0.051382          3.373313         33.036946        988.211136                                     0.606232                                0.273670       0.142210       0.047729                      0.000519       0.928388       3.844467       0.018151       0.008165       0.008190       0.010956                 1.576084            0.011972    6(1,6,6)
       0.090509          3.432751         40.681311       1202.066438                                     0.700394                                0.353848       0.145806       0.055672                      0.000986       1.403806       5.637972       0.029121       0.017953       0.014605       0.016871                 1.371799            0.006367    6(1,6,6,6)
       0.073100          2.735367         37.147961       1052.373007                                     0.581950                                0.354353       0.193427       0.073161                      0.000966       1.345217       5.239890       0.030121       0.016885       0.014559       0.026971                 0.964849            0.006770    6(1,6,6,7)
       0.069125          1.512537         23.188919        650.480162                                     0.304028                                0.208160       0.089047       0.031215                      0.000689       0.809604       3.139334       0.015852       0.007046       0.007157       0.018529                 0.480335            0.011540    6(1,6,6,8)
       0.071234          2.606921         34.731217        986.703422                                     0.491824                                0.305639       0.154203       0.049918                      0.000606       1.314910       4.903957       0.021811       0.010468       0.009740       0.014953                 0.948678            0.018292    6(1,6,7)
       0.109558          1.283416         40.113271       1025.070257                                     0.242417                                0.336786       0.243813       0.078855                      0.000598       0.568166       3.019340       0.035275       0.026959       0.026890       0.006355                 0.324533            0.001830    6(1,6,7,7)
       0.101192          4.038691         62.527021       1708.701930                                     0.737565                                0.541845       0.099902       0.030751                      0.000403       1.731445       5.859374       0.022041       0.008516       0.008329       0.025036                 1.325929            0.122280    6(1,6,8)
       0.016821          0.891916         19.740767        640.683750                                     0.219527                                0.202395       0.108530       0.035280                      0.001370       0.563149       2.878012       0.017821       0.007698       0.007854       0.009566                 0.327615            0.025372    6(1,6,8,15)
       0.057724          2.028905         28.206977        791.313656                                     0.429575                                0.290595       0.215623       0.069435                      0.000768       1.157048       5.475246       0.028627       0.014203       0.014131       0.010589                 0.727784            0.035110    6(1,7,7)
       0.020223          0.738330         15.746113        421.466704                                     0.190386                                0.182015       0.168650       0.055549                      0.000697       0.502817       2.181778       0.020130       0.009489       0.008554       0.008356                 0.261567            0.000999    6(1,7,8)
       0.019650          0.824456         10.133595        251.288981                                     0.187650                                0.129699       0.137439       0.045927                      0.000127       0.363779       1.568278       0.014884       0.007022       0.006398       0.005599                 0.268773            0.011618    6(1,8,8)
       0.004551          1.418139         19.670371        537.216164                                     0.512727                                0.081841       0.141994       0.038787                      0.001160       0.460596       3.183516       0.026565       0.023497       0.019778       0.013042                 1.364413            0.000007    6(6,16,16)
       0.056361          3.626424        131.654655       4554.860421                                     0.496035                                0.707260       0.084403       0.034999                      0.000208       2.452415       9.936535       0.014176       0.006973       0.005749       0.012577                 1.573230            0.031582    6(6,29)
       0.038684          4.352059         49.744441       1576.360438                                     0.650725                                0.308122       0.047767       0.016945                      0.000246       1.049719       3.890663       0.006800       0.004636       0.004058       0.024954                 1.149075            0.159126    6(6,48)
       0.036527         14.739437         44.952863       1338.268897                                     1.716778                                0.337526       0.108986       0.037637                      0.000119       0.945936       3.555901       0.015289       0.006076       0.006133       0.016233                 6.065118            0.089410    6(6,6)
       0.008478          1.568834         14.177448        451.839487                                     0.262851                                0.107238       0.057131       0.017992                      0.000300       0.260005       1.240098       0.006401       0.003336       0.003370       0.004817                 0.756259            0.005806    6(6,6,14)
       0.041235          2.446354         25.991065        811.882685                                     0.367114                                0.212277       0.105871       0.034835                      0.000526       0.620007       2.755264       0.016717       0.008973       0.009060       0.023151                 0.907521            0.007631    6(6,6,15)
       0.060430          5.400663         34.206646       1046.808818                                     0.880474                                0.231175       0.103439       0.032572                      0.000349       0.824096       3.192276       0.011952       0.007346       0.007801       0.013179                 2.119748            0.012433    6(6,6,16)
       0.052731          3.174672         39.562389       1227.004941                                     0.590659                                0.321157       0.142418       0.051075                      0.000513       1.146855       4.912801       0.016898       0.006610       0.007042       0.011717                 1.232304            0.024582    6(6,6,17)
       0.042645          5.049755         38.498706       1177.545755                                     0.833950                                0.287207       0.113516       0.036654                      0.000534       0.867298       3.423338       0.014426       0.008534       0.007455       0.010196                 2.357989            0.026942    6(6,6,35)
       0.034127          2.863677         23.145092        748.988763                                     0.385266                                0.258799       0.170783       0.059891                      0.000616       0.866021       4.163726       0.022780       0.013461       0.012115       0.014707                 1.237459            0.000784    6(6,6,53)
       0.076008          4.314045         34.094868       1002.985316                                     0.710085                                0.281682       0.139389       0.045534                      0.000329       0.976379       3.762514       0.021141       0.011016       0.010695       0.019638                 2.232669            0.017713    6(6,6,6)
       0.181803          5.589758         51.048014       1485.174294                                     1.171497                                0.562932       0.121870       0.042233                      0.000873       2.406923       8.315584       0.044900       0.038097       0.022729       0.039638                 2.363519            0.002562    6(6,6,6,6)
       0.072787          2.908179         38.404825       1093.402001                                     0.649660                                0.298378       0.097518       0.037476                      0.000563       1.146039       4.811311       0.031363       0.035939       0.020697       0.039400                 1.281923            0.002121    6(6,6,6,7)
       0.061785          0.961868         21.751328        535.421552                                     0.660940                                0.179092       0.086036       0.030328                      0.000641       1.130730       5.078457       0.052673       0.055684       0.035023       0.037781                 1.207339            0.001221    6(6,6,6,8)
       0.084301          3.386269         34.110099        976.104915                                     0.598200                                0.286681       0.161754       0.053156                      0.000351       1.132995       4.223822       0.020173       0.011611       0.010557       0.020234                 1.692771            0.023818    6(6,6,7)
       0.078573          3.333193         29.012407        802.994330                                     0.551954                                0.243091       0.127165       0.040239                      0.000432       0.887036       3.285382       0.019046       0.012414       0.011700       0.024042                 1.548645            0.014586    6(6,6,8)
       0.039358          2.253053         25.424595        760.222336                                     0.376526                                0.259632       0.161342       0.054899                      0.000506       0.854753       3.795034       0.020861       0.009432       0.009184       0.009089                 0.676184            0.005326    6(6,6,9)
       0.078089          3.941208         71.045385       2220.447540                                     0.644093                                0.506684       0.142845       0.056187                      0.000402       1.910462       7.165188       0.019652       0.009242       0.006719       0.043993                 1.508155            0.039792    6(6,7)
       0.054704          6.133096         24.933097        726.304016                                     1.105176                                0.204896       0.113848       0.035128                      0.000589       0.715422       2.831015       0.015107       0.010288       0.009352       0.010271                 2.428001            0.003454    6(6,7,16)
       0.073064          4.598083         23.331363        645.828826                                     0.906927                                0.235757       0.181190       0.061482                      0.000518       0.952762       3.829959       0.020136       0.011674       0.010636       0.019375                 2.588356            0.011332    6(6,7,7)
       0.054751          3.054104         20.281205        541.045667                                     0.602300                                0.210686       0.125085       0.046672                      0.000315       0.818790       3.259182       0.016782       0.008861       0.008746       0.014063                 1.566912            0.012774    6(6,7,8)
       0.035377          2.368941         49.329974       1471.433352                                     0.280851                                0.275985       0.066508       0.024067                      0.000519       0.529572       2.234869       0.044845       0.041959       0.028636       0.010076                 0.334876            0.002248    6(6,8,15,15)
       0.050929          1.924397         17.425244        444.299324                                     0.385359                                0.176522       0.148489       0.049015                      0.000402       0.683665       2.603874       0.015794       0.011705       0.010380       0.022347                 1.067691            0.016119    6(6,8,8)
       0.037852          0.766524         10.196624        259.739826                                     0.121253                                0.078810       0.048856       0.015753                      0.000147       0.181822       0.643051       0.008899       0.008856       0.007113       0.025846                 0.224890            0.000478    6(6,9,9,9)
       0.019492          1.736312         15.662711        444.393441                                     0.317525                                0.131238       0.154755       0.047327                      0.000465       0.457040       1.832698       0.010602       0.009025       0.006942       0.008381                 0.639498            0.005661    6(7,16)
       0.069688          2.762785         81.761222       2641.085533                                     0.457150                                0.567996       0.114316       0.047082                      0.000418       1.838137       7.237832       0.020226       0.002218       0.002202       0.015621                 0.913163            0.030091    6(7,24)
       0.051541          2.656710         41.815933       1291.294205                                     0.427681                                0.328803       0.167364       0.057465                      0.000283       1.173969       4.537770       0.015612       0.005695       0.004750       0.009309                 1.230798            0.014594    6(7,26)
       0.032204          3.437345         39.741268       1221.940162                                     0.567150                                0.305058       0.116307       0.046387                      0.000128       0.876399       3.402532       0.013141       0.002850       0.002693       0.005551                 1.520750            0.003585    6(7,27)
       0.029533          2.386174         28.012936        854.882726                                     0.344434                                0.216370       0.111821       0.042804                      0.000061       0.808911       3.196595       0.010527       0.003936       0.003782       0.006459                 0.693781            0.000589    6(7,28)
       0.049301          3.476886         43.907541       1372.638414                                     0.568407                                0.266932       0.180059       0.047116                      0.000322       1.176558       4.136537       0.011396       0.008651       0.007866       0.015408                 1.358815            0.013016    6(7,29)
       0.062167          1.505230         56.244577       1825.818853                                     0.280335                                0.431345       0.117269       0.046465                      0.000326       1.443760       5.969694       0.018950       0.005313       0.005281       0.020895                 0.501589            0.016981    6(7,41)
       0.063350          3.107464         61.102428       1952.657320                                     0.485303                                0.421067       0.134602       0.049969                      0.000182       1.499711       5.782807       0.015191       0.005291       0.004745       0.018817                 1.091857            0.017786    6(7,42)
       0.088748          2.451073         56.536816       1759.337682                                     0.357972                                0.390735       0.071670       0.029002                      0.000198       1.506502       5.478487       0.014322       0.007946       0.007315       0.027168                 0.506822            0.005274    6(7,44)
       0.037184          4.303010         23.995164        744.108198                                     0.664098                                0.154883       0.097323       0.028177                      0.000066       0.705252       2.531208       0.006977       0.005114       0.004125       0.006175                 1.193936            0.011074    6(7,47)
       0.030179          1.812080         30.986597        942.780343                                     0.304226                                0.236156       0.094652       0.028352                      0.000058       0.710800       2.764691       0.010860       0.003248       0.003159       0.012098                 0.687532            0.019851    6(7,48)
       0.083849          2.912003         63.000746       1891.535595                                     0.384376                                0.506876       0.290107       0.098273                      0.000878       1.815567       6.919261       0.037299       0.023054       0.018036       0.031699                 0.849460            0.033802    6(7,7)
       0.071070          1.298131         20.491411        603.382831                                     0.311568                                0.221654       0.093340       0.029574                      0.000701       0.618965       2.752885       0.017451       0.008554       0.007251       0.009184                 0.695775            0.006811    6(7,7,16)
       0.122599          3.252654         33.373461        892.602469                                     0.587971                                0.301133       0.160676       0.051027                      0.000278       1.259813       4.578433       0.022286       0.015907       0.013917       0.014342                 1.601100            0.001840    6(7,7,7)
       0.044762          1.505817         14.530161        371.066761                                     0.269745                                0.159007       0.183557       0.060168                      0.000118       0.565073       2.615246       0.021636       0.014454       0.013487       0.012936                 0.674612            0.032571    6(7,7,8)
       0.051300          3.093976         46.477546       1451.465845                                     0.515340                                0.360581       0.126570       0.047421                      0.000354       1.117099       4.408155       0.015818       0.005155       0.004495       0.015946                 1.359575            0.008814    6(7,74)
       0.009346          1.071211         20.272828        603.673887                                     0.180713                                0.153676       0.025910       0.007003                      0.000079       0.395707       1.500183       0.005355       0.002340       0.002003       0.008631                 0.218325            0.002896    6(7,75)
       0.129769          2.476225         71.174625       1958.853952                                     0.488775                                0.746645       0.393883       0.169356                      0.000238       3.588088      14.135292       0.041985       0.015126       0.015818       0.077909                 0.630082            0.333015    6(8,8)
       0.038195          0.934315         13.648627        324.345018                                     0.195279                                0.167679       0.143739       0.047930                      0.000137       0.402955       1.592290       0.015865       0.010872       0.009567       0.011682                 0.259684            0.003751    6(8,8,8)
       0.004231          0.540286         28.319696       1394.169605                                     0.033939                                0.050031       0.009676       0.002882                      0.000021       0.017029       0.064173       0.000461       0.000097       0.000168       0.000018                 0.022820            0.000342    60(7,7,7,8,8,8,8,8,8)
       0.029438          6.610118        273.990167      12595.588657                                     0.552138                                0.633811       0.017078       0.004622                      0.000326       1.246751       5.050256       0.014474       0.001778       0.002282       0.020611                 0.503655            0.000031    60(7,7,8,8,8,8,8)
       0.030565         11.124659        226.217403      10577.032082                                     0.891648                                0.496401       0.013588       0.012204                      0.000237       1.149682       4.346472       0.010424       0.001154       0.001531       0.004783                 1.375208            0.000012    60(7,7,8,8,8,8,8,8)
       0.005294         27.720399        279.152141      13150.022905                                     1.777772                                0.166127       0.071472       0.018883                      0.000237       0.117849       0.744033       0.014479       0.010780       0.015239       0.012228                 3.928231            0.001100    60(7,7,8,8,8,8,8,8,8)
       0.029093          3.682989        127.631243       5966.616756                                     0.409047                                0.341038       0.033646       0.005974                      0.000176       1.154248       4.901252       0.011332       0.002179       0.004664       0.004566                 0.823876            0.000021    60(7,8,8,8,8,8,8)
       0.013062          2.260160         54.801350       2706.152816                                     0.193233                                0.169056       0.015211       0.010663                      0.000179       0.759937       3.235282       0.006740       0.001718       0.003716       0.005892                 0.463248            0.001071    60(7,8,8,8,8,8,8,8)
       0.058116         14.263545        311.783716      13457.592690                                     1.246023                                0.812538       0.253274       0.083591                      0.001033       1.804358       7.316332       0.027568       0.004474       0.008682       0.013131                 2.036433            0.049701    60(8,8,8,8,8,8)
       0.055902         18.033320        545.235834      26177.978444                                     1.621607                                1.254267       0.251765       0.082303                      0.000254       2.575550      11.378600       0.029180       0.005309       0.009493       0.039591                 2.362064            0.040144    60(8,8,8,8,8,8,8)
       0.046602         15.447410        386.156694      17338.022529                                     1.158151                                0.779747       0.074468       0.014789                      0.000111       1.383220       5.283250       0.015699       0.003725       0.008487       0.015994                 1.954520            0.006494    60(8,8,8,8,8,8,8,8)
       0.055363         16.627716        559.422925      25823.725176                                     1.246910                                1.146500       0.089876       0.016140                      0.000184       1.750590       6.427109       0.024810       0.006584       0.010296       0.017746                 1.297608            0.002063    60(8,8,8,8,8,8,8,8,8)
       0.022476         11.364477        121.440855       5367.528343                                     1.118603                                0.346962       0.013905       0.011453                      0.000070       0.990801       4.089043       0.011902       0.002110       0.003915       0.025825                 2.167816            0.000005    62(7,7,8,8,8,8)
       0.035227          4.351008        190.774147       8422.725168                                     0.370820                                0.475379       0.083367       0.016329                      0.000248       1.136982       4.376114       0.012149       0.001320       0.002025       0.026439                 0.406482            0.000016    62(7,7,8,8,8,8,8)
       0.026061          8.563225        155.286712       6966.272359                                     0.723888                                0.370309       0.010674       0.006233                      0.000192       0.925242       3.392367       0.008852       0.000948       0.001279       0.010265                 1.148814            0.000008    62(7,7,8,8,8,8,8,8)
       0.001744          0.127919          7.750107        347.730755                                     0.036537                                0.029179       0.005152       0.001763                      0.000028       0.021226       0.101807       0.002586       0.001221       0.001684       0.002439                 0.048925            0.000001    62(7,7,8,8,8,8,8,8,8)
       0.044173          5.306786        361.786752      14488.159834                                     0.540530                                1.100951       0.274888       0.092937                      0.000893       1.810687       7.510560       0.042361       0.005148       0.006937       0.003588                 0.143012            0.000076    62(8,8,8,8,8)
       0.044149         19.262885        339.628707      13885.254912                                     1.838066                                1.009456       0.429003       0.136848                      0.001074       1.924091       8.426078       0.039340       0.005777       0.010535       0.014919                 3.369500            0.000127    62(8,8,8,8,8,8)
       0.048695         19.738120        400.779246      16691.544787                                     1.707714                                1.022812       0.473347       0.147753                      0.001143       1.875321       8.205013       0.035270       0.006488       0.013993       0.045114                 2.691953            0.000139    62(8,8,8,8,8,8,8)
       0.059878         23.818749        558.505777      24070.529063                                     1.826059                                1.182532       0.061015       0.010902                      0.000090       1.750886       6.305979       0.022775       0.004554       0.011221       0.014652                 2.763025            0.006607    62(8,8,8,8,8,8,8,8)
       0.048160          6.853466        233.964374      10801.313950                                     0.511857                                0.518781       0.130263       0.026763                      0.000321       1.401047       4.439522       0.012919       0.002487       0.003448       0.011879                 0.617684            0.001740    62(8,8,8,8,8,8,8,8,8)
       0.004007          1.648173         53.956429       2571.049403                                     0.101436                                0.092261       0.007630       0.002642                      0.000014       0.136450       0.542624       0.000476       0.001136       0.001417       0.000048                 0.090190            0.004175    63(7,7,7,8,8,8,8,8,8)
       0.016029         17.205455        316.533664      16168.449801                                     1.365512                                0.618116       0.075815       0.024954                      0.000262       1.001072       4.386802       0.008023       0.001551       0.002470       0.026614                 2.570634            0.011362    63(7,7,8,8,8,8)
       0.025881         17.390411        525.868536      25857.530508                                     0.743701                                0.400081       0.026504       0.012752                      0.000103       1.201690       5.136463       0.022932       0.023151       0.026444       0.010147                 1.117810            0.006421    63(7,7,8,8,8,8,8,8)
       0.016869         35.690589        460.716263      21960.804725                                     3.070023                                0.951225       0.041007       0.016903                      0.000036       1.054869       4.594795       0.004511       0.004954       0.006023       0.007882                 5.859453            0.002895    63(7,7,8,8,8,8,8,8,8)
       0.033955         12.535249        282.428300      14439.480216                                     0.922603                                0.543999       0.015570       0.005329                      0.000288       1.373746       5.208596       0.006705       0.000643       0.000601       0.020575                 1.162956            0.007972    63(7,8,8,8,8,8)
       0.046035         19.916362        551.880115      28384.817346                                     1.473907                                1.006601       0.089848       0.019070                      0.000474       1.976620       7.853807       0.010963       0.000747       0.001498       0.019395                 2.246876            0.010347    63(7,8,8,8,8,8,8)
       0.031295         28.186947       1015.646301      48914.161818                                     2.477386                                2.339050       0.251286       0.080814                      0.000306       2.384816      11.964679       0.039666       0.007048       0.006224       0.000063                 2.232442            0.000084    63(8,8,8,8)
       0.023337         17.283045        401.119089      19472.680026                                     1.381445                                0.827044       0.115760       0.038999                      0.000620       1.116947       4.990324       0.011146       0.001351       0.002736       0.008017                 2.797982            0.003006    63(8,8,8,8,8)
       0.035332         23.630646        403.221513      19948.907549                                     1.703875                                0.778861       0.100348       0.031302                      0.000465       1.409977       5.899433       0.015746       0.010354       0.011818       0.021044                 3.397244            0.008626    63(8,8,8,8,8,8)
       0.002685          0.226899         10.336306        496.492656                                     0.032110                                0.034753       0.005765       0.001565                      0.000057       0.014758       0.025749       0.000968       0.000418       0.000399       0.001502                 0.053702            0.003122    63(8,8,8,8,8,8,15)
       0.024955         18.173625        349.762283      17519.073778                                     1.388983                                0.678424       0.092839       0.029193                      0.000406       1.150085       5.020528       0.008572       0.001535       0.002921       0.028956                 2.892913            0.007588    63(8,8,8,8,8,8,8)
       0.030680         22.606891        731.604719      35115.672782                                     1.194728                                0.731181       0.071223       0.023526                      0.000221       1.257793       5.309268       0.031697       0.032068       0.036530       0.014285                 2.138158            0.018621    63(8,8,8,8,8,8,8,8)
       0.056288         11.406925        375.339393      17956.547552                                     0.869713                                0.742880       0.084996       0.017645                      0.000086       2.109141       7.831729       0.005863       0.006141       0.007752       0.014842                 1.307839            0.016742    63(8,8,8,8,8,8,8,8,8)
       0.002497          0.458567          6.943381        331.602341                                     0.049011                                0.021669       0.013940       0.003904                      0.000125       0.013631       0.110325       0.000530       0.000204       0.000257       0.000098                 0.084573            0.000359    64(7,7,7,8,8,8,8,8,8)
       0.001996          0.262379         21.661619        943.044745                                     0.022693                                0.053444       0.013189       0.003744                      0.000060       0.059488       0.252088       0.001122       0.000139       0.000135       0.001723                 0.014169            0.000001    64(7,7,8,8,8,8)
       0.026699          0.923036          7.942644        380.467670                                     0.082621                                0.026690       0.071088       0.015003                      0.000173       0.589366       1.742858       0.001150       0.000380       0.000819       0.018993                 0.260092            0.000006    64(7,7,8,8,8,8,8)
       0.000872          2.345636         96.101450       4441.745537                                     0.164066                                0.192298       0.007444       0.000031                      0.000250       0.160778       0.718780       0.001587       0.000659       0.001082       0.000866                 0.145016            0.000001    64(7,7,8,8,8,8,8,8,8)
       0.005877          4.644447        138.031521       6168.564188                                     0.338148                                0.315595       0.123449       0.034717                      0.000177       0.229700       1.274082       0.005554       0.000103       0.000279       0.012723                 0.403577            0.000003    64(7,8,8,8,8,8,8)
       0.025514          8.862237        116.544282       5131.875808                                     0.091907                                0.458758       0.203343       0.056270                      0.000449       0.800190       2.940211       0.039443       0.023505       0.026677       0.020238                 0.705415            0.000101    64(7,8,8,8,8,8,8,8)
       0.210142         82.550092       2856.780575     147844.004813                                     7.899198                                6.739727       1.003889       0.352287                      0.001030      13.105532      61.366521       0.141257       0.035749       0.050727       0.098675                 8.963790            0.189346    64(8,8,8,8)
       0.062049         11.284143        376.291725      16297.514264                                     1.008902                                0.958693       0.095711       0.021804                      0.000643       1.962879       7.288758       0.021289       0.001863       0.002783       0.015689                 1.710674            0.000071    64(8,8,8,8,8)
       0.044852         17.572493        370.448500      16242.169818                                     1.531000                                1.015232       0.171793       0.056166                      0.000522       1.573526       6.177542       0.026886       0.007554       0.009012       0.014033                 2.551984            0.003331    64(8,8,8,8,8,8)
       0.046252         11.602979        327.475916      14371.474973                                     1.059593                                0.859530       0.303567       0.094548                      0.000968       1.715012       7.210352       0.022721       0.004304       0.008111       0.015431                 1.423744            0.002061    64(8,8,8,8,8,8,8)
       0.043623         18.641310        384.425630      17271.644195                                     1.714182                                1.118440       0.266679       0.077842                      0.000695       1.317749       5.126005       0.041013       0.018267       0.021315       0.017189                 2.553282            0.004231    64(8,8,8,8,8,8,8,8)
       0.008303          5.345707        108.430837       4915.420386                                     0.427209                                0.210770       0.042066       0.014799                      0.000100       0.417404       1.764279       0.004279       0.002612       0.004121       0.002278                 0.659322            0.000618    64(8,8,8,8,8,8,8,8,8)
       0.010351          1.809606        111.709379       5124.525363                                     0.146968                                0.253887       0.023001       0.001556                      0.000025       0.521704       1.964709       0.004460       0.000965       0.001422       0.004471                 0.873579            0.000417    65(7,7,7,8,8,8,8,8,8)
       0.002370          0.158298          0.520643         20.937213                                     0.016867                                0.000519       0.001461       0.000266                      0.000010       0.032467       0.077685       0.000058       0.000036       0.000048       0.000634                 0.027630            0.000000    65(7,7,8,8,8,8)
       0.033792          2.972998        110.154514       4707.504827                                     0.212657                                0.337295       0.026952       0.001276                      0.000064       1.052414       3.858038       0.012191       0.002266       0.003681       0.011753                 0.742810            0.000020    65(7,7,8,8,8,8,8)
       0.045699         23.313749        662.629580      29270.472705                                     1.983226                                1.605483       0.114420       0.045165                      0.000379       1.713765       7.107413       0.035637       0.003898       0.002364       0.036547                 2.665819            0.003835    65(7,7,8,8,8,8,8,8)
       0.001388          0.122458          2.834530        103.548927                                     0.014234                                0.010241       0.001561       0.000768                      0.000018       0.034425       0.120901       0.000505       0.000042       0.000077       0.000097                 0.015521            0.000001    65(7,8,8,8,8)
       0.036884          8.814467        241.997697      10061.854571                                     0.841370                                0.701010       0.065753       0.006727                      0.000200       1.441692       5.518958       0.022536       0.003115       0.004100       0.009703                 1.171298            0.000008    65(7,8,8,8,8,8)
       0.034433          6.661135        250.350416       9567.684503                                     0.709467                                0.842154       0.335597       0.112289                      0.001054       1.452581       6.004844       0.038131       0.005198       0.008703       0.015839                 2.294905            0.001306    65(8,8,8,8,8)
       0.039971         14.177727        390.910222      15942.570135                                     1.228542                                0.993102       0.217076       0.073286                      0.000602       1.365484       5.458583       0.029386       0.004108       0.009318       0.011437                 1.998159            0.004001    65(8,8,8,8,8,8)
       0.048916         10.440893        201.446463       8244.769952                                     1.057354                                0.628589       0.114035       0.034470                      0.000116       1.463844       5.847724       0.025032       0.004550       0.008162       0.008327                 1.818598            0.000145    65(8,8,8,8,8,8,8)
       0.052096         25.259358        590.343267      25070.140575                                     2.325685                                1.609835       0.180150       0.059290                      0.000622       1.855337       7.818588       0.048166       0.011883       0.017321       0.017131                 3.646855            0.003160    65(8,8,8,8,8,8,8,8)
       0.050497          5.114389        124.741131       5512.115596                                     1.095627                                0.668312       0.243008       0.079242                      0.000312       1.880381       7.874862       0.045779       0.020710       0.030298       0.033258                 1.660745            0.002923    65(8,8,8,8,8,8,8,8,8)
       0.006037          3.127126        113.131368       4949.411071                                     0.186814                                0.157407       0.036396       0.008534                      0.000053       0.204459       0.785653       0.004277       0.003820       0.005692       0.008730                 0.793270            0.000502    66(7,7,7,8,8,8,8,8,8)
       0.000309          0.136424          5.263405        212.906080                                     0.016432                                0.018692       0.000525       0.000718                      0.000014       0.041290       0.162437       0.000847       0.000170       0.000250       0.002015                 0.014431            0.000001    66(7,7,8,8,8,8)
       0.034406          0.204395         19.944427        949.095304                                     0.021297                                0.095028       0.003570       0.011045                      0.000044       0.952982       3.223905       0.006037       0.001693       0.003676       0.022450                 0.123414            0.000008    66(7,7,8,8,8,8,8)
       0.000090          0.080169          2.075892         75.447567                                     0.011393                                0.009191       0.005035       0.001332                      0.000028       0.008096       0.057888       0.000635       0.000109       0.000171       0.000056                 0.013037            0.000001    66(7,8,8,8,8)
       0.004759          0.214929         10.120491        400.497162                                     0.018521                                0.031061       0.004581       0.001073                      0.000013       0.096278       0.342578       0.001115       0.000099       0.000190       0.001124                 0.012663            0.000001    66(7,8,8,8,8,8,8)
       0.054730          8.358536        328.719444      12320.462582                                     0.894211                                1.165827       0.267339       0.103104                      0.001160       2.219522       8.719323       0.055373       0.006583       0.009394       0.019643                 0.623760            0.000608    66(8,8,8,8)
       0.076611         13.136945        429.877521      16895.015755                                     1.333951                                1.425531       0.437544       0.147645                      0.001377       2.937842      11.612284       0.062888       0.008307       0.012911       0.013308                 1.420997            0.000098    66(8,8,8,8,8)
       0.054085         17.509818        516.427332      22534.004116                                     1.731261                                1.463676       0.387347       0.133926                      0.000834       2.907903      12.703564       0.049600       0.008567       0.015514       0.043645                 2.309603            0.036993    66(8,8,8,8,8,8)
       0.043410          6.213111        119.167775       4850.015091                                     0.633387                                0.399518       0.048874       0.017503                      0.000170       1.167198       4.567707       0.018978       0.004316       0.008029       0.008961                 1.276943            0.000145    66(8,8,8,8,8,8,8)
       0.049664         19.525989        423.883829      17404.414618                                     1.541095                                0.989964       0.120313       0.035352                      0.000461       1.331555       5.015505       0.021423       0.005712       0.012869       0.020616                 2.396909            0.005022    66(8,8,8,8,8,8,8,8)
       0.000711          0.689090         91.109988       4025.613016                                     0.114736                                0.202047       0.020528       0.001665                      0.000040       0.258418       1.016279       0.002566       0.000434       0.000775       0.004844                 0.831962            0.000210    67(7,7,7,8,8,8,8,8,8)
       0.088017          2.834972         31.666107       1219.264230                                     0.338895                                0.166750       0.237552       0.050931                      0.001136       1.964526       6.341389       0.017403       0.002852       0.008266       0.047455                 1.008189            0.000874    67(8,8,8,8)
       0.089691         12.010661        395.740160      15368.141594                                     1.273265                                1.359176       0.309780       0.111153                      0.001195       3.191616      12.235376       0.062264       0.008120       0.013211       0.012828                 1.098311            0.000012    67(8,8,8,8,8)
       0.061960         21.116303        593.395093      23791.297052                                     1.986560                                1.726516       0.516226       0.165185                      0.001289       2.368665      10.479772       0.063401       0.010758       0.019786       0.026534                 2.638969            0.001367    67(8,8,8,8,8,8)
       0.056170          9.068560        220.302617       8824.287574                                     0.954578                                0.696383       0.075277       0.025151                      0.000144       1.626304       6.294500       0.027778       0.004335       0.007738       0.014233                 1.589644            0.000170    67(8,8,8,8,8,8,8)
       0.051356         13.330032        243.879739       9716.516887                                     0.985476                                0.451243       0.065076       0.005296                      0.000051       1.278081       3.962069       0.005649       0.006305       0.013865       0.019004                 1.720503            0.007718    67(8,8,8,8,8,8,8,8)
       0.023341          2.861165        213.962726       9229.230813                                     0.070496                                0.442458       0.057628       0.007804                      0.000069       0.758188       2.502447       0.002791       0.003121       0.004589       0.004947                 0.817203            0.001150    68(7,7,7,8,8,8,8,8,8)
       0.053660          2.330105         14.539079        668.844382                                     0.293758                                0.100428       0.020359       0.012662                      0.000115       1.379426       3.917129       0.007657       0.002488       0.004240       0.023962                 0.470630            0.000013    68(7,7,8,8,8,8,8)
       0.051802         22.345614        558.888981      23428.061980                                     1.999548                                1.487835       0.012689       0.013103                      0.000140       1.530708       6.202374       0.038423       0.006959       0.007856       0.011200                 2.808714            0.000010    68(7,7,8,8,8,8,8,8)
       0.046845          4.851933        116.832235       4045.501987                                     0.624327                                0.523471       0.155938       0.073469                      0.001009       1.690809       6.163991       0.038094       0.005129       0.009689       0.027454                 0.856639            0.000530    68(8,8,8,8)
       0.037587         11.178946        279.353977      10045.482112                                     1.325000                                1.112554       0.637621       0.213873                      0.001365       1.947968       8.265075       0.064639       0.008397       0.013204       0.009782                 1.644527            0.000393    68(8,8,8,8,8)
       0.039676         13.514675        325.680796      12560.167694                                     1.264382                                0.936006       0.393681       0.123366                      0.000766       1.219839       4.969453       0.032864       0.004601       0.009828       0.015300                 2.073217            0.001026    68(8,8,8,8,8,8)
       0.045177          7.254394        161.074637       6254.106442                                     0.775022                                0.556471       0.037932       0.014167                      0.000024       1.241639       4.861889       0.024927       0.004262       0.007330       0.011005                 1.267874            0.000045    68(8,8,8,8,8,8,8)
       0.056574         16.145399        404.484793      16167.215095                                     1.407102                                1.072558       0.097562       0.029245                      0.000343       1.557012       5.918099       0.028971       0.005293       0.011506       0.018521                 2.122840            0.005941    68(8,8,8,8,8,8,8,8)
       0.025438          2.281612          1.173060         95.743748                                     0.236867                                0.044493       0.052482       0.027477                      0.000742       0.674061       2.252719       0.010039       0.002295       0.005566       0.004595                 0.520183            0.000005    69(8,8,8,8,8)
       0.043002         12.621452        190.597936       6836.986211                                     1.331580                                0.740538       0.486089       0.157098                      0.000796       1.383796       5.686016       0.041142       0.005740       0.009881       0.011697                 2.274082            0.000022    69(8,8,8,8,8,8)
       0.000456          0.335328         41.743764       1656.690652                                     0.005522                                0.188621       0.093347       0.038779                      0.000066       0.601412       2.400892       0.011549       0.002744       0.004680       0.012621                 0.394403            0.000006    69(8,8,8,8,8,8,8)
       0.066818          2.136495         51.361560       1387.767163                                     0.486478                                0.347985       0.849212       0.279796                      0.007481       2.739413      14.938800       0.069049       0.029867       0.046161       0.088522                 0.528806            0.035867    7(1,1,1,1)
       0.072813          2.480782         59.524185       1676.933302                                     0.457783                                0.448922       0.374437       0.129418                      0.002299       0.945780       4.142447       0.039000       0.016199       0.018230       0.017983                 0.516848            0.000161    7(1,1,1,6)
       0.047333          4.558779         67.067706       2013.931789                                     0.762895                                0.461064       0.208639       0.069511                      0.001221       1.141378       4.529511       0.028106       0.011894       0.012059       0.026815                 1.315021            0.031721    7(1,1,6)
       0.060058          2.146697         45.796536       1434.640332                                     0.358507                                0.315362       0.077743       0.032132                      0.001015       1.045683       3.933248       0.014942       0.003625       0.004153       0.019252                 0.487730            0.015195    7(1,1,6,27)
       0.051082          1.841573         38.304655       1176.274745                                     0.395159                                0.321165       0.160345       0.059487                      0.000811       0.949471       3.753372       0.023675       0.007587       0.007522       0.015908                 0.579542            0.004644    7(1,1,6,28)
       0.068010          2.374163         44.612911       1413.577595                                     0.477257                                0.337310       0.115605       0.044245                      0.000968       1.082699       4.374292       0.023337       0.012676       0.010754       0.035972                 0.706533            0.031832    7(1,1,6,29)
       0.056298          2.497095         27.327501        903.882179                                     0.582637                                0.279692       0.252212       0.101209                      0.000722       2.270831      10.672063       0.030456       0.012745       0.017871       0.030237                 0.728747            0.030879    7(1,1,6,30)
       0.059178          2.178912         42.273901       1281.568667                                     0.257169                                0.215026       0.139275       0.044135                      0.000950       0.439267       2.089832       0.024582       0.017228       0.016359       0.011842                 0.377327            0.000014    7(1,1,6,48)
       0.056331          2.219028         32.872084        919.428540                                     0.580753                                0.376103       0.347498       0.128277                      0.002004       1.514572       7.226373       0.049924       0.019992       0.023351       0.019999                 0.888966            0.011696    7(1,1,6,6)
       0.036314          2.085688         38.366529       1174.574047                                     0.432682                                0.338516       0.207286       0.072607                      0.000911       0.910943       4.119916       0.026216       0.009530       0.009301       0.013271                 0.586596            0.008783    7(1,1,7)
       0.077010          6.631384         45.178286       1326.944244                                     1.163502                                0.402961       0.233182       0.079932                      0.001086       1.184605       4.852029       0.033231       0.012032       0.012578       0.025285                 3.011609            0.040183    7(1,6,6)
       0.052793          3.020729         33.236343       1015.863262                                     0.499277                                0.322791       0.240903       0.078866                      0.001014       0.890190       3.975828       0.032549       0.018670       0.016450       0.038684                 0.933565            0.005685    7(1,6,6,28)
       0.015807          0.393759         10.081609        298.656331                                     0.067517                                0.074291       0.025666       0.007972                      0.000319       0.198341       0.788036       0.003732       0.001475       0.001963       0.003944                 0.125136            0.013172    7(1,6,6,29)
       0.012353          0.902451         11.833178        351.841744                                     0.177866                                0.079705       0.018196       0.010082                      0.000595       0.332137       1.360840       0.008303       0.006605       0.005267       0.004799                 0.332370            0.000329    7(1,6,6,30)
       0.034053          3.059193         26.066154        790.697842                                     0.539123                                0.139643       0.063256       0.017375                      0.000419       0.553033       2.001850       0.006063       0.006443       0.006242       0.017122                 0.966573            0.000033    7(1,6,6,48)
       0.060401          1.031595         14.272518        398.580685                                     0.328965                                0.247318       0.163867       0.059848                      0.000620       0.961161       4.412336       0.047147       0.025475       0.023364       0.009843                 0.470842            0.002370    7(1,6,6,6)
       0.045197          2.584125         27.463772        788.726248                                     0.517580                                0.281955       0.224225       0.079362                      0.001015       0.848085       3.877056       0.030021       0.011503       0.012487       0.016533                 0.982131            0.022019    7(1,6,7)
       0.022317          2.721992         29.485698        894.666844                                     0.482059                                0.217763       0.090390       0.032888                      0.000376       0.442921       1.919911       0.011561       0.002726       0.003537       0.003102                 1.530296            0.000685    7(5,6,6)
       0.047911          3.630700         52.260986       1644.945419                                     0.674388                                0.400174       0.325372       0.107337                      0.000603       1.105558       4.289504       0.028135       0.010820       0.010597       0.044968                 1.121229            0.070710    7(6)
       0.015100          1.775334         34.081415       1147.622335                                     0.261331                                0.184372       0.041087       0.012692                      0.000494       0.261320       0.996685       0.005655       0.000844       0.000943       0.002797                 0.573877            0.000001    7(6,15)
       0.043029          3.970938         36.376899       1148.564404                                     0.568707                                0.306398       0.201653       0.061665                      0.001211       0.668577       2.751789       0.023606       0.010518       0.010003       0.019523                 1.198001            0.027763    7(6,25)
       0.087957          3.683572         79.869080       2543.186776                                     0.588315                                0.570339       0.328743       0.110245                      0.002240       1.290792       5.572543       0.032498       0.011737       0.012356       0.012933                 0.959267            0.016874    7(6,26)
       0.072219          5.624438         44.630674       1402.023969                                     0.815482                                0.282721       0.112942       0.038426                      0.000739       1.053342       3.822019       0.012568       0.005242       0.005359       0.014680                 1.676279            0.010880    7(6,27)
       0.071820          6.423241         50.912067       1589.287781                                     0.870609                                0.321243       0.203382       0.059755                      0.000987       1.017057       3.415650       0.015901       0.008378       0.008741       0.020967                 1.677947            0.013258    7(6,28)
       0.060949          4.589461         43.217203       1377.184868                                     0.668404                                0.328584       0.268913       0.086184                      0.000871       0.913229       3.981753       0.026483       0.013508       0.013927       0.016196                 1.467499            0.038461    7(6,29)
       0.048195          5.048160         52.644138       1618.291064                                     0.695929                                0.366318       0.130971       0.039954                      0.000472       0.804042       2.908112       0.021373       0.009051       0.009037       0.013420                 1.391492            0.004384    7(6,30)
       0.024701          4.492691         43.347076       1332.218151                                     0.642960                                0.297082       0.141451       0.051231                      0.000260       0.766999       2.928771       0.015677       0.005370       0.005896       0.007016                 1.092579            0.002816    7(6,47)
       0.068275          3.611112         34.197318       1049.818854                                     0.475223                                0.198178       0.199825       0.060893                      0.000864       0.646888       2.052648       0.013869       0.009585       0.009411       0.011531                 1.013750            0.016005    7(6,48)
       0.093325          4.627201         52.696017       1632.373234                                     0.764674                                0.395940       0.216163       0.071315                      0.000857       1.183023       4.535441       0.027727       0.009724       0.010701       0.049081                 1.807916            0.061624    7(6,6)
       0.044022          2.922622         76.960381       2694.357190                                     0.479959                                0.467061       0.175914       0.068774                      0.000150       1.417908       6.039960       0.019099       0.004836       0.006231       0.008200                 0.820720            0.287739    7(6,6,22)
       0.064117          4.848584         50.559491       1572.720987                                     0.808390                                0.365245       0.178702       0.062865                      0.000953       1.245041       4.848430       0.021092       0.007329       0.007657       0.031479                 1.558541            0.123172    7(6,6,25)
       0.057952          4.731670         46.914912       1445.705915                                     0.766263                                0.349052       0.186577       0.066116                      0.000430       1.165532       4.704391       0.024848       0.011999       0.012095       0.025996                 1.721958            0.012489    7(6,6,26)
       0.063141          3.685852         41.268043       1279.968878                                     0.605885                                0.298045       0.177968       0.058121                      0.000545       1.039439       4.018052       0.020526       0.009915       0.009859       0.026875                 1.222296            0.021342    7(6,6,27)
       0.040340          2.801160         38.616369       1189.032854                                     0.498061                                0.297427       0.154478       0.055625                      0.000513       0.959797       3.927155       0.018796       0.005939       0.007087       0.017376                 1.141575            0.041961    7(6,6,28)
       0.059949          4.288263         47.984766       1491.297638                                     0.738116                                0.352252       0.161658       0.057230                      0.000612       1.152518       4.769089       0.020996       0.008363       0.009283       0.022272                 1.517104            0.056313    7(6,6,29)
       0.078699          3.534575         48.338940       1482.145767                                     0.552130                                0.313876       0.170220       0.051824                      0.000938       1.186576       4.181334       0.019609       0.010403       0.010735       0.021458                 1.061058            0.026751    7(6,6,30)
       0.009179          0.416873          4.841842        150.779338                                     0.099882                                0.049491       0.096837       0.030507                      0.000115       0.200307       1.037948       0.007209       0.003705       0.004516       0.005763                 0.162262            0.003309    7(6,6,44)
       0.070506          4.135485         38.887642       1214.287595                                     0.717036                                0.296052       0.141471       0.049286                      0.000322       0.991310       3.959249       0.019091       0.006975       0.007447       0.013891                 1.104097            0.009412    7(6,6,46)
       0.067396          2.642480         48.647493       1524.693842                                     0.431759                                0.332530       0.140709       0.052530                      0.000619       1.273319       4.988399       0.017548       0.005742       0.006336       0.021973                 0.668960            0.014383    7(6,6,47)
       0.064836          3.334999         42.875953       1315.992643                                     0.554125                                0.288049       0.155142       0.046954                      0.001016       1.082398       4.016438       0.018266       0.009244       0.009573       0.020666                 0.974486            0.046904    7(6,6,48)
       0.058141          3.433101         42.455282       1321.943176                                     0.550813                                0.288472       0.059023       0.022051                      0.000719       1.052440       3.926003       0.013196       0.003650       0.003560       0.017546                 1.186012            0.007460    7(6,6,49)
       0.049154          4.773315         44.024392       1419.943145                                     0.763525                                0.306504       0.160284       0.057477                      0.001013       1.356980       5.252349       0.018140       0.006543       0.007398       0.022812                 1.372853            0.021445    7(6,6,57)
       0.044448          1.013661         41.532567       1346.541111                                     0.172534                                0.260171       0.083673       0.024770                      0.001181       0.952438       3.603150       0.011009       0.004023       0.004019       0.011371                 0.431713            0.000358    7(6,6,59)
       0.116090          7.263993         60.318652       1706.663330                                     1.244010                                0.531694       0.193499       0.079499                      0.000484       1.687924       6.069529       0.041033       0.011099       0.010613       0.063189                 2.872451            0.060435    7(6,6,6)
       0.004116          0.053507          0.747911         27.063058                                     0.022188                                0.034817       0.017183       0.004491                      0.000055       0.060469       0.341534       0.005073       0.003690       0.002660       0.002451                 0.009989            0.004007    7(6,6,6,23)
       0.022976          2.415414         37.189517       1010.273127                                     0.285068                                0.137821       0.047893       0.017483                      0.000143       0.305897       1.021119       0.022758       0.029726       0.020052       0.007063                 0.497304            0.016546    7(6,6,6,28)
       0.037041          1.760183         43.038568       1223.184398                                     0.252584                                0.239997       0.077468       0.026473                      0.000533       0.481677       1.793762       0.027837       0.025963       0.019591       0.013404                 0.349525            0.037267    7(6,6,6,29)
       0.060278          1.211371         25.045942        720.848000                                     0.238582                                0.259582       0.103048       0.037385                      0.000555       0.836323       3.443127       0.044246       0.028550       0.023575       0.015316                 0.479230            0.023439    7(6,6,6,30)
       0.010729          0.542483          8.588944        257.646994                                     0.162704                                0.114396       0.062992       0.022212                      0.000129       0.292938       1.490479       0.018179       0.010727       0.009740       0.009023                 0.248675            0.000495    7(6,6,6,47)
       0.037592          2.355150         30.334425        855.415329                                     0.372974                                0.136258       0.059739       0.020503                      0.000553       0.291321       1.114114       0.020184       0.017845       0.014940       0.010631                 0.701165            0.000005    7(6,6,6,48)
       0.004584          0.628769         13.888110        345.739000                                     0.061012                                0.071211       0.012184       0.007434                      0.000187       0.049656       0.309939       0.009189       0.008578       0.008777       0.002174                 0.079043            0.000014    7(6,6,6,6)
       0.060225          1.676877         56.597793       1822.683914                                     0.298908                                0.368773       0.143760       0.050049                      0.000530       1.273498       4.958870       0.018052       0.005564       0.006240       0.020109                 0.511921            0.010439    7(6,6,60)
       0.048993          3.689808         61.123164       1995.970832                                     0.618744                                0.417745       0.169185       0.064453                      0.000371       1.430688       5.936358       0.022031       0.006026       0.007429       0.024184                 1.156915            0.013339    7(6,6,62)
       0.058748          1.601035         48.373768       1520.186022                                     0.267806                                0.325923       0.144625       0.048589                      0.000681       1.090648       4.134704       0.016841       0.005815       0.006368       0.017704                 0.494944            0.029804    7(6,6,63)
       0.053715          1.207711         56.458213       1834.044108                                     0.209724                                0.356519       0.122065       0.047720                      0.000435       1.331447       5.162261       0.015580       0.004450       0.005022       0.023490                 0.441122            0.000482    7(6,6,64)
       0.055203          1.768563         53.800583       1740.204752                                     0.283418                                0.339018       0.123171       0.043530                      0.000543       1.272470       4.856666       0.015896       0.005663       0.006270       0.014825                 0.611413            0.002355    7(6,6,65)
       0.055673          1.637192         56.933528       1842.847339                                     0.278057                                0.345530       0.117488       0.041167                      0.000535       1.309503       4.897016       0.014225       0.005397       0.005451       0.015446                 0.626866            0.000378    7(6,6,66)
       0.007634          0.843745         12.238120        384.373258                                     0.125549                                0.093578       0.052220       0.018047                      0.000140       0.155162       0.662720       0.005065       0.001289       0.000963       0.001486                 0.371285            0.000382    7(6,6,67)
       0.063353          1.575784         62.366614       2010.526962                                     0.282478                                0.392372       0.165397       0.059248                      0.000397       1.414779       5.420851       0.017907       0.006241       0.006932       0.019009                 0.588204            0.000919    7(6,6,68)
       0.053810          4.428201         19.335002        521.798404                                     0.849258                                0.203962       0.180498       0.060756                      0.000332       0.679642       2.657362       0.027366       0.009184       0.011060       0.032543                 2.270540            0.027461    7(6,6,7)
       0.026932          0.884791         20.111319        615.804123                                     0.091664                                0.157389       0.065430       0.025217                      0.000669       0.499874       2.101599       0.011166       0.005341       0.005817       0.009443                 0.173888            0.029786    7(6,6,70)
       0.081658          1.524874         55.040146       1701.621116                                     0.194799                                0.399776       0.078710       0.040772                      0.000331       1.521553       5.678472       0.019345       0.006542       0.005868       0.009413                 0.281249            0.001780    7(6,6,78)
       0.020046          0.920270          8.521497        215.440604                                     0.164693                                0.094109       0.116988       0.038335                      0.000264       0.301175       1.121175       0.014038       0.005163       0.005867       0.006208                 0.405635            0.044954    7(6,6,8)
       0.023684          1.261647         25.084907        809.858462                                     0.131197                                0.241735       0.228483       0.068782                      0.001142       0.501875       2.551654       0.022368       0.009918       0.010558       0.012511                 0.235781            0.000019    7(6,6,90)
       0.033740          3.114282         58.441684       2033.144080                                     0.473546                                0.423002       0.155362       0.060222                      0.000349       1.032270       5.049123       0.023553       0.008067       0.009131       0.047458                 1.029633            0.000011    7(6,60)
       0.071133          5.040012         47.937467       1413.590808                                     0.905731                                0.381726       0.232672       0.078329                      0.000636       1.280350       4.758127       0.026311       0.008106       0.008974       0.031869                 2.586979            0.042886    7(6,7)
       0.060930          3.150255         32.279063       1005.789369                                     0.550975                                0.236579       0.177301       0.059744                      0.000638       0.906921       3.617887       0.015058       0.005472       0.005961       0.008683                 1.193299            0.035546    7(6,7,25)
       0.060883          1.971197         21.972058        651.170994                                     0.417648                                0.138910       0.183096       0.058756                      0.000737       0.533028       1.765430       0.009318       0.005748       0.006393       0.020943                 1.198872            0.014496    7(6,7,26)
       0.053787          2.288789         33.044171       1007.535803                                     0.350016                                0.221759       0.127230       0.040375                      0.000468       0.818803       2.964702       0.013013       0.005764       0.006060       0.016730                 0.899050            0.017163    7(6,7,27)
       0.050182          1.872985         20.307291        593.086627                                     0.271041                                0.137302       0.079972       0.019932                      0.000192       0.576172       1.817045       0.010405       0.005684       0.006308       0.021749                 1.179072            0.027056    7(6,7,28)
       0.053097          4.224325         39.242276       1221.000387                                     0.670856                                0.297314       0.149103       0.054474                      0.000470       1.142127       4.792784       0.020815       0.007845       0.008913       0.017568                 1.530350            0.026936    7(6,7,29)
       0.054244          2.207245         33.608373       1019.574999                                     0.378003                                0.265417       0.155434       0.047897                      0.000955       0.759261       3.058149       0.022526       0.009616       0.010369       0.018431                 0.941654            0.003529    7(6,7,30)
       0.055259          4.295625         39.888463       1221.911519                                     0.727762                                0.272064       0.165476       0.064246                      0.000383       1.205391       4.683850       0.013104       0.004447       0.005029       0.020988                 1.455612            0.025239    7(6,7,47)
       0.040050          2.713859         22.413751        680.906643                                     0.473550                                0.168122       0.137896       0.042059                      0.000937       0.541445       2.040294       0.013475       0.006351       0.006742       0.017299                 1.186242            0.002398    7(6,7,48)
       0.034551          1.006976         15.548709        375.225419                                     0.198172                                0.178710       0.182107       0.059703                      0.000257       0.464107       1.570679       0.020893       0.008014       0.007285       0.013762                 0.284171            0.007606    7(6,8,8)
       0.058510          1.369659         34.086603       1021.005639                                     0.231837                                0.263054       0.207830       0.092463                      0.000327       1.304633       4.457546       0.016472       0.003743       0.003856       0.016999                 0.443504            0.044507    7(7)
       0.022062          1.979155         15.913894        566.154954                                     0.397895                                0.133180       0.128970       0.041073                      0.000318       0.103685       0.995615       0.008702       0.003833       0.004115       0.002676                 0.946304            0.010926    7(7,28,28)
       0.007729          2.496864         19.274409        541.025485                                     0.423922                                0.151079       0.045621       0.011720                      0.000095       0.207364       0.739657       0.007512       0.001255       0.001330       0.003589                 0.620507            0.000004    7(7,29)
       0.143313          3.235954         58.085726       1553.184495                                     0.627444                                0.476771       0.240252       0.070034                      0.000435       1.701250       5.196975       0.022656       0.009984       0.011658       0.071046                 1.151004            0.008556    7(7,7)
       0.030457          0.835771         15.648769        441.645848                                     0.149868                                0.138307       0.205966       0.056745                      0.001879       0.419335       1.393321       0.017254       0.008447       0.008408       0.012588                 0.516618            0.010060    7(7,7,25)
       0.068268          1.627306         19.127500        540.440480                                     0.283942                                0.139305       0.227635       0.064575                      0.000314       0.692166       2.083515       0.009313       0.004572       0.004687       0.032008                 0.517181            0.022763    7(7,7,26)
       0.057612          2.271892         32.430403        930.062970                                     0.439570                                0.265077       0.118040       0.039538                      0.000153       0.981550       3.477995       0.017582       0.003007       0.003469       0.021995                 1.393931            0.015688    7(7,7,27)
       0.030843          1.477338         24.980412        727.118883                                     0.315922                                0.226587       0.061556       0.023749                      0.000220       0.650022       2.601892       0.018795       0.004759       0.004994       0.008245                 0.618370            0.034816    7(7,7,28)
       0.018520          2.144807         14.845099        425.511224                                     0.413926                                0.118807       0.066733       0.021217                      0.000134       0.411976       1.552203       0.007526       0.002014       0.002515       0.011659                 1.574587            0.020995    7(7,7,29)
       0.024927          1.007370         17.059098        498.876993                                     0.200481                                0.158744       0.124685       0.036844                      0.000586       0.496327       2.005998       0.014785       0.004539       0.005286       0.018557                 0.760671            0.000001    7(7,7,30)
       0.023503          1.561707         23.952213        692.476811                                     0.355583                                0.224393       0.141758       0.045713                      0.001054       0.601176       2.459128       0.021371       0.007317       0.007919       0.015373                 0.739201            0.007575    7(7,7,48)
       0.029390          0.794893         13.358240        320.562097                                     0.188880                                0.167552       0.183206       0.063715                      0.000437       0.439299       1.718738       0.020602       0.007115       0.007903       0.009632                 0.308401            0.004783    7(8,8,8)
       0.012854          6.089434        298.532040      13206.330739                                     0.465605                                0.704431       0.048089       0.010314                      0.000125       0.399604       1.584854       0.001997       0.006871       0.007416       0.006240                 1.077195            0.017918    70(7,7,7,8,8,8,8,8,8)
       0.061669         18.190172        279.177220      12568.447439                                     1.670861                                0.761439       0.096993       0.044326                      0.000474       2.189774       9.049169       0.014600       0.001822       0.004306       0.012632                 3.712505            0.002626    70(8,8,8,8,8)
       0.029441         21.634960        296.412402      13794.976460                                     2.308312                                1.181830       0.090050       0.033317                      0.000207       1.440881       6.496876       0.037620       0.024761       0.023625       0.024332                 5.611145            0.005504    70(8,8,8,8,8,8)
       0.027345         10.283503        147.725659       6709.242930                                     1.567130                                0.689097       0.049300       0.022350                      0.000150       1.265891       5.536039       0.035212       0.028060       0.027458       0.015048                 2.608477            0.014582    70(8,8,8,8,8,8,8)
       0.046304         13.187104        512.448862      23072.471335                                     0.878913                                0.551956       0.067169       0.019261                      0.000188       1.507841       6.008695       0.030774       0.033106       0.034578       0.016242                 1.736322            0.016235    70(8,8,8,8,8,8,8,8)
       0.016633         17.509132        126.577781       6119.921757                                     1.263315                                0.307094       0.067109       0.020394                      0.000114       0.155065       0.518568       0.003867       0.001371       0.000494       0.031704                 2.649728            0.000015    71(8,8,8,8,8,8)
       0.016034          8.048260         87.073806       3997.637532                                     0.832108                                0.259258       0.038013       0.005219                      0.000109       0.737372       2.849764       0.002471       0.000185       0.000108       0.020825                 2.279676            0.002393    71(8,8,8,8,8,8,8,8)
       0.002356          1.219051         49.330638       2280.865820                                     0.131429                                0.150365       0.011063       0.002858                      0.000021       0.240523       1.131240       0.003759       0.001179       0.001374       0.004637                 0.736547            0.000007    72(8,8,8,8,8,8)
       0.027303          2.386620         97.550830       3987.974157                                     0.175625                                0.276263       0.031277       0.004234                      0.000029       0.697825       2.397216       0.001413       0.003663       0.003562       0.014344                 0.905263            0.008045    72(8,8,8,8,8,8,8,8)
       0.033497         47.113720       2341.368748     150358.055398                                     1.425066                                1.506270       0.162966       0.049338                      0.000410       4.645341      24.606262       0.015224       0.033202       0.027464       0.040503                 1.957436            0.703671    74(16,16,16)
       0.099642         24.559913        590.397316      25901.219365                                     1.773418                                1.116521       0.205669       0.066817                      0.000093       5.268438      24.241820       0.014178       0.040048       0.032709       0.011225                 2.123717            0.000088    74(16,16,16,16)
       0.004301          3.461994        119.493937       5628.638650                                     0.217331                                0.253724       0.020293       0.002911                      0.000046       0.460620       2.217771       0.001300       0.004253       0.003567       0.009474                 0.589280            0.046575    74(6,16,16,16,16)
       0.079566         10.923414        122.470571       4997.555314                                     0.590075                                0.172554       0.161060       0.052243                      0.001554       2.615726      10.324718       0.008714       0.011705       0.012161       0.004780                 1.143247            0.233151    74(6,6,6,6,6,6,6,6)
       0.020631          4.027863        117.736155       4348.262872                                     0.309230                                0.306269       0.051374       0.014174                      0.000060       0.489087       1.519357       0.005124       0.007200       0.008802       0.007111                 0.512141            0.003171    74(8,8,8,8,8)
       0.007815          2.263145         86.706896       4237.987743                                     0.144446                                0.168062       0.013941       0.002985                      0.000026       0.357389       1.583055       0.000739       0.002211       0.002113       0.007382                 0.148784            0.001929    75(6,16,16,16,16)
       0.018687          0.589771         20.149827        592.802090                                     0.119126                                0.151014       0.093177       0.023906                      0.001857       0.055153       0.342084       0.010612       0.001091       0.001299       0.018543                 0.142640            0.001310    8(1,1)
       0.018724          0.894883         10.526741        282.918023                                     0.337664                                0.367906       1.056596       0.350550                      0.003856       0.966438       6.743659       0.120985       0.047169       0.058085       0.093222                 0.304700            0.031798    8(1,1,1)
       0.021953          0.410458         11.021988        337.072174                                     0.123790                                0.040893       0.037536       0.011842                      0.000520       0.064388       0.274121       0.005840       0.004215       0.004452       0.036719                 0.225965            0.000342    8(1,1,12,12)
       0.002318          0.614150          8.300318        285.706448                                     0.132377                                0.066009       0.019739       0.006204                      0.000064       0.121710       0.825910       0.004731       0.001390       0.002083       0.010561                 0.197115            0.000237    8(1,1,27)
       0.066254          3.176517         46.642916       1471.042469                                     0.557836                                0.384229       0.153976       0.048620                      0.001179       0.648966       2.856359       0.036970       0.015999       0.015100       0.035044                 0.785437            0.009198    8(1,1,27,27)
       0.150630          2.651616         32.842717       1028.382898                                     0.811948                                0.536110       0.447419       0.151419                      0.000596       1.094960       5.134088       0.073407       0.032434       0.029258       0.029087                 1.098922            0.019943    8(1,1,28)
       0.053271          2.057922         33.997874       1077.175597                                     0.387110                                0.250671       0.137312       0.037739                      0.000892       0.564352       2.023123       0.018762       0.009755       0.008970       0.039455                 0.673541            0.020749    8(1,1,28,28)
       0.059632          4.986499         82.036913       2537.924847                                     1.029198                                0.643256       0.044616       0.046111                      0.003022       1.647532       6.308230       0.050975       0.011473       0.011136       0.026418                 1.356514            0.000001    8(1,1,30,30)
       0.138850          3.381792         72.726841       2218.608750                                     0.790181                                0.696227       0.540611       0.194514                      0.002354       1.648668       7.112175       0.080118       0.021246       0.024314       0.054601                 0.924982            0.000020    8(1,1,39)
       0.056072          2.849682         61.096314       1743.999205                                     0.538012                                0.442346       0.234806       0.087409                      0.001235       0.716794       3.290297       0.031834       0.004124       0.006752       0.010780                 0.646116            0.002280    8(1,1,48)
       0.044766          0.821782         24.382581        768.022481                                     0.016834                                0.176019       0.115087       0.036367                      0.000789       0.342776       1.729758       0.023153       0.012702       0.012291       0.014349                 0.188394            0.000002    8(1,1,48,48)
       0.039209          3.188359         81.377724       2442.803840                                     0.634021                                0.624562       0.271652       0.097876                      0.001366       0.889767       3.874366       0.046897       0.009149       0.008227       0.039161                 0.694321            0.000285    8(1,1,57)
       0.019105          2.583058         79.106572       2454.854350                                     0.508646                                0.592176       0.220228       0.077283                      0.002507       0.752936       3.539452       0.040246       0.008543       0.007422       0.013486                 0.481227            0.000115    8(1,1,59)
       0.013912          1.640557         49.139179       1374.654545                                     0.250833                                0.315102       0.112872       0.042122                      0.001443       0.740760       3.034545       0.007770       0.007471       0.006231       0.119490                 0.205139            0.000628    8(1,1,63)
       0.064997          3.132510         36.751620       1101.272866                                     0.547207                                0.243657       0.083407       0.034891                      0.002111       1.109800       3.750115       0.013125       0.002368       0.004160       0.030473                 0.753104            0.001814    8(1,1,65)
       0.020635          1.666603         35.624795       1182.453544                                     0.017085                                0.069082       0.198801       0.052744                      0.000746       0.209631       0.343004       0.024135       0.015140       0.016515       0.008572                 0.211657            0.000000    8(1,12,12,12)
       0.021828          4.917666         35.194226       1193.707227                                     0.798255                                0.191589       0.084139       0.035055                      0.000997       0.589237       2.535079       0.012289       0.004957       0.005920       0.035934                 1.709828            0.000103    8(1,13,13)
       0.026958          2.976756         57.747834       1678.092960                                     0.600462                                0.482115       0.286128       0.103707                      0.001263       0.895129       3.776366       0.043664       0.009701       0.010718       0.017685                 0.723394            0.003438    8(1,15)
       0.055686          2.389344         73.060178       2453.389237                                     0.399150                                0.433639       0.014181       0.015356                      0.001604       0.691986       2.763249       0.021535       0.004253       0.003062       0.069369                 0.446123            0.000001    8(1,21,21)
       0.033273          1.395379         67.686169       2321.320081                                     0.117633                                0.298857       0.019983       0.001178                      0.000309       0.481392       2.099077       0.004039       0.004166       0.003664       0.024863                 0.087199            0.004753    8(1,23,23)
       0.053513          1.599639         29.641409        977.581875                                     0.127830                                0.087165       0.040383       0.014627                      0.000605       0.264343       1.145201       0.016364       0.011102       0.010591       0.015435                 0.360914            0.002991    8(1,25,25,25)
       0.072710          2.870015         87.984310       2709.325131                                     0.417042                                0.488021       0.114641       0.043510                      0.003004       0.666731       2.505892       0.019613       0.008194       0.011699       0.024620                 0.504947            0.118457    8(1,27)
       0.060325          3.004071         72.452497       2517.794552                                     0.408475                                0.299809       0.116392       0.035911                      0.000805       0.867326       4.088246       0.019599       0.012994       0.013331       0.037404                 0.626147            0.025047    8(1,27,27,27)
       0.059978          2.488946         51.233941       1780.660082                                     0.429061                                0.349893       0.125664       0.042066                      0.000645       0.723497       2.958802       0.024887       0.010148       0.010391       0.028806                 0.539823            0.034170    8(1,28,28,28)
       0.002624          0.402736         19.485350        663.262347                                     0.042815                                0.138274       0.044820       0.012075                      0.000910       0.121129       0.505084       0.008463       0.002955       0.002044       0.004512                 1.121551            0.021585    8(1,28,28,28,28)
       0.080597          5.681286        114.649307       4015.307615                                     1.008228                                0.701688       0.228613       0.082033                      0.001139       1.485275       6.744774       0.038994       0.014674       0.014310       0.036606                 1.590726            0.064524    8(1,29,29)
       0.117848          3.177243         50.562609       1811.894396                                     0.495864                                0.383863       0.094492       0.033490                      0.000515       0.910514       4.109246       0.026927       0.014265       0.011356       0.021774                 1.361773            0.071799    8(1,29,29,29)
       0.113429          3.552915         59.007254       1914.882508                                     0.596069                                0.377450       0.194777       0.070902                      0.001656       0.870377       3.529470       0.028289       0.011091       0.012711       0.029061                 0.891358            0.128292    8(1,30,30)
       0.062016          2.729037         76.030375       2576.935934                                     0.461195                                0.379001       0.163139       0.058434                      0.001504       1.199683       5.586658       0.028258       0.015003       0.017647       0.029590                 0.625490            0.001291    8(1,30,30,30)
       0.024280          3.476345         42.143427       1357.267441                                     0.547883                                0.218679       0.113053       0.039277                      0.000926       0.365946       1.461981       0.009977       0.004865       0.005448       0.036726                 0.963605            0.000006    8(1,31,31)
       0.073251          2.057413         48.127334       1597.680558                                     0.102575                                0.185226       0.139779       0.044569                      0.000582       0.416392       1.970869       0.027495       0.018443       0.018121       0.029221                 0.192213            0.000009    8(1,48,48,48)
       0.024032          0.918013         21.158564        723.745802                                     0.196514                                0.162116       0.208789       0.057768                      0.000895       0.159382       0.688737       0.016132       0.007578       0.008262       0.011473                 0.204285            0.066850    8(1,49,49)
       0.041701          2.793745         58.009782       1594.496360                                     0.582745                                0.534391       0.237185       0.085598                      0.001588       0.929010       3.734897       0.053692       0.010713       0.011325       0.044828                 0.770120            0.032499    8(1,6)
       0.034793          1.917311         41.011159       1193.191235                                     0.380408                                0.329954       0.129818       0.056794                      0.000936       0.788237       3.203236       0.026282       0.006742       0.007295       0.017373                 0.444198            0.009876    8(1,6,25)
       0.024689          2.492832         76.423959       2232.911251                                     0.442582                                0.564335       0.164247       0.059354                      0.000693       0.856454       3.611383       0.034880       0.005280       0.007069       0.015610                 0.564780            0.002804    8(1,6,27)
       0.024780          1.460523         52.607870       1539.121258                                     0.276711                                0.400938       0.133974       0.055051                      0.000829       0.760918       3.095092       0.026828       0.005579       0.006013       0.008806                 0.345514            0.007633    8(1,6,28)
       0.017892          1.613620         46.390769       1325.620424                                     0.371517                                0.448526       0.115617       0.055011                      0.000393       0.832162       3.589265       0.048745       0.011136       0.011633       0.053359                 0.054047            0.000001    8(1,6,30)
       0.022179          0.901315         20.857824        561.687332                                     0.189727                                0.201822       0.103115       0.035481                      0.000856       0.331729       1.133167       0.019973       0.004325       0.002473       0.023675                 0.412730            0.000000    8(1,6,48)
       0.017788          2.678435         31.578571        987.912060                                     0.500476                                0.244663       0.133090       0.049147                      0.001150       0.606813       2.679618       0.017420       0.005584       0.005762       0.018585                 0.829914            0.000005    8(1,6,57)
       0.015911          3.226983         31.030811        997.221349                                     0.607798                                0.247287       0.133978       0.058086                      0.000849       0.854038       3.684662       0.017498       0.004291       0.006013       0.017569                 0.935581            0.000007    8(1,6,59)
       0.019517          1.760878         21.565782        681.489529                                     0.283770                                0.235181       0.125792       0.047971                      0.000988       0.646509       2.700127       0.027350       0.012206       0.009778       0.051521                 0.435721            0.008454    8(1,6,60)
       0.178364          2.450058         64.852366       2037.850216                                     0.776188                                0.760374       0.373968       0.138087                      0.000346       1.702035       7.615912       0.079860       0.032371       0.030450       0.056303                 0.797237            0.037295    8(1,6,63)
       0.008921          1.944117          9.722391        313.754532                                     0.384661                                0.064813       0.089450       0.029990                      0.000608       0.426619       1.757192       0.006061       0.003069       0.003320       0.012959                 0.734477            0.002083    8(1,6,64)
       0.030577         14.169960        200.738215       7461.462932                                     1.517501                                0.563788       0.067294       0.014404                      0.000746       1.111210       3.347797       0.009049       0.015520       0.018550       0.009209                 2.422198            0.000054    8(1,64,64,64)
       0.167101          6.029000        158.159326       5503.669490                                     0.805656                                0.633154       0.106918       0.021060                      0.000949       2.671804       8.777302       0.011649       0.009368       0.010108       0.052820                 1.807267            0.288134    8(13,13)
       0.044821          3.928899         80.297252       2567.257607                                     0.585657                                0.523795       0.152836       0.057530                      0.000971       0.847986       3.722030       0.033436       0.006953       0.007901       0.032332                 0.977333            0.040218    8(13,15)
       0.164611          8.773292        180.082535       5659.954590                                     1.652238                                1.330470       0.434373       0.164926                      0.001898       2.928543      11.433387       0.086917       0.026872       0.024112       0.034222                 2.099371            0.195243    8(15)
       0.013806          6.725058         29.218903       1039.403690                                     1.097468                                0.207678       0.181333       0.051839                      0.001195       0.180593       1.961541       0.015452       0.006504       0.008870       0.010959                 1.696906            0.007242    8(15,23)
       0.069964          3.284087         37.797845       1217.043399                                     0.530120                                0.172009       0.192066       0.050250                      0.001932       0.850158       2.432706       0.012383       0.007863       0.008295       0.035125                 0.867558            0.010321    8(15,25)
       0.044919          3.992124        101.935936       3258.483429                                     0.673643                                0.667445       0.203530       0.076512                      0.001042       1.127282       4.773554       0.037112       0.006665       0.007023       0.013768                 0.772705            0.038315    8(15,26)
       0.039583          6.395386        101.736268       3314.173425                                     1.051009                                0.637386       0.139708       0.045482                      0.001740       0.990372       4.072258       0.031789       0.005758       0.005022       0.038574                 1.548291            0.038947    8(15,27)
       0.037559          5.552516         86.578616       2954.928220                                     0.879553                                0.496819       0.163463       0.055754                      0.000873       0.936973       3.891523       0.021301       0.004418       0.004541       0.017459                 1.558960            0.040766    8(15,29)
       0.025791          8.010904         28.801333       1017.385929                                     1.229393                                0.148676       0.060896       0.022823                      0.000298       0.520883       2.320155       0.009587       0.004939       0.006860       0.006893                 2.173697            0.085965    8(15,29,29)
       0.060805          4.389672         94.699248       2988.440701                                     0.689586                                0.581572       0.153879       0.058687                      0.001177       1.179689       4.557435       0.029683       0.005027       0.006189       0.022236                 1.223496            0.070812    8(15,30)
       0.019675          1.534455         43.576761       1504.734032                                     0.258045                                0.266063       0.117068       0.038453                      0.000725       0.407081       1.879926       0.016020       0.006033       0.006350       0.014186                 0.445501            0.020217    8(15,30,30)
       0.071560          4.840231        118.550854       3811.637666                                     0.774674                                0.747767       0.185189       0.075285                      0.001066       1.492717       6.012939       0.040618       0.006786       0.007540       0.019838                 1.012474            0.067280    8(15,31)
       0.044623          5.259898         48.008248       1568.350617                                     0.877824                                0.314792       0.236983       0.067655                      0.001894       0.367136       1.083849       0.021933       0.007671       0.008227       0.033150                 1.387452            0.000546    8(15,39)
       0.034705          1.620578         26.437598        921.097554                                     0.252439                                0.155420       0.093822       0.032165                      0.000386       0.505926       2.082240       0.008928       0.003652       0.005043       0.006590                 0.284614            0.045213    8(15,42)
       0.013271          2.237661          5.681591        214.504050                                     0.360581                                0.060911       0.023344       0.010381                      0.000261       0.274916       1.155809       0.005113       0.002565       0.002469       0.007374                 0.785953            0.021883    8(15,42,42)
       0.037416          4.787859         72.465604       2318.467279                                     0.822698                                0.484463       0.130445       0.050674                      0.001097       1.089331       4.338991       0.026761       0.005097       0.005191       0.016875                 1.270790            0.010048    8(15,44)
       0.016177          3.329060         29.527882       1028.428583                                     0.573297                                0.206463       0.154433       0.054905                      0.001085       0.731178       3.017176       0.014381       0.004503       0.006074       0.006348                 1.069244            0.000273    8(15,48)
       0.021536          3.756737         85.842871       2855.313972                                     0.612880                                0.507620       0.184465       0.060213                      0.001687       0.693136       3.000003       0.023852       0.004418       0.004366       0.020468                 1.058046            0.000662    8(15,57)
       0.010483          0.938009         38.543256       1382.143834                                     0.161202                                0.197201       0.055321       0.022344                      0.001067       0.476951       2.085315       0.007482       0.001466       0.002054       0.006697                 0.474951            0.000002    8(15,57,57)
       0.037700          4.777881         70.230087       2401.056407                                     0.747382                                0.396343       0.161762       0.052485                      0.001160       0.731640       3.026714       0.017417       0.003666       0.004630       0.046067                 1.558654            0.000961    8(15,59)
       0.012287          3.076448         53.144364       1899.235924                                     0.447273                                0.240100       0.060557       0.015107                      0.000613       0.348953       1.321122       0.005943       0.001448       0.001464       0.018598                 0.842137            0.000013    8(15,59,59)
       0.041659          5.066894        113.994969       4016.910539                                     0.783286                                0.601170       0.177492       0.066172                      0.000930       1.305728       5.422123       0.023672       0.004844       0.005956       0.031205                 1.270508            0.002690    8(15,60)
       0.014437          3.553072         79.169008       2871.680859                                     0.493143                                0.394837       0.083445       0.026379                      0.000375       0.478204       2.259041       0.012954       0.001848       0.001679       0.019668                 0.892300            0.000025    8(15,60,60)
       0.046618          4.679045         84.773364       2948.965693                                     0.737109                                0.476032       0.173788       0.060326                      0.001257       1.251664       5.145756       0.022639       0.007039       0.008791       0.033470                 1.208572            0.003546    8(15,62)
       0.021712          4.557130         48.798153       1816.324029                                     0.646177                                0.218557       0.028554       0.012282                      0.000431       0.765343       3.048805       0.005999       0.000507       0.000767       0.009922                 1.195191            0.000455    8(15,62,62)
       0.047490          4.642047         62.836679       2035.351519                                     0.773369                                0.384743       0.183705       0.056148                      0.001600       0.744481       2.743559       0.021397       0.005861       0.006379       0.025050                 1.226793            0.075671    8(15,63)
       0.035143          2.513304         60.151054       2026.530790                                     0.358880                                0.309072       0.053148       0.019446                      0.001016       0.547390       2.105029       0.009344       0.000618       0.001094       0.007103                 0.573987            0.056844    8(15,63,63)
       0.052022          3.673067         49.146353       1664.874846                                     0.526446                                0.286113       0.135159       0.041547                      0.001350       0.856590       3.108758       0.016035       0.006031       0.006590       0.042293                 1.056395            0.029189    8(15,64)
       0.049253          5.175554         58.839301       2006.061331                                     0.839149                                0.319474       0.151824       0.045362                      0.001408       0.593284       2.070050       0.015945       0.006302       0.006899       0.045777                 1.697633            0.001516    8(15,65)
       0.049386          4.192329         96.234782       3471.624878                                     0.675328                                0.559903       0.185769       0.063316                      0.001346       1.407532       6.109261       0.025611       0.008067       0.009476       0.049513                 1.297506            0.007869    8(15,66)
       0.043452          4.302045         26.270533        885.108252                                     0.618224                                0.163771       0.137663       0.040411                      0.001423       0.614017       2.010737       0.011058       0.004802       0.004977       0.044817                 1.231487            0.001915    8(15,67)
       0.054911          5.344008         72.574342       2480.107147                                     0.799256                                0.380465       0.132337       0.043882                      0.001152       1.151462       4.219700       0.014715       0.004231       0.004791       0.040228                 1.397020            0.001210    8(15,68)
       0.005270          2.990874         38.772445       1267.048698                                     0.515070                                0.272699       0.164803       0.052762                      0.001683       0.363745       1.958672       0.016651       0.003786       0.004500       0.028200                 0.993822            0.102071    8(15,70)
       0.045655          4.232155         38.634370       1242.853095                                     0.675000                                0.212457       0.135216       0.039643                      0.001111       0.396725       1.272268       0.012006       0.005445       0.006379       0.029678                 1.124206            0.000620    8(15,71)
       0.026549          3.420084         64.414454       1871.985013                                     0.663574                                0.512892       0.157581       0.056567                      0.001091       0.710742       2.888480       0.038309       0.007018       0.006051       0.011005                 0.880153            0.001675    8(16)
       0.011255          1.796337         14.731473        479.326757                                     0.237349                                0.068313       0.014621       0.007162                      0.000731       0.022118       0.140058       0.000520       0.001012       0.001649       0.005988                 0.350837            0.001099    8(16,28)
       0.004143          3.479355          4.770463        158.595531                                     0.458047                                0.023077       0.001796       0.003527                      0.000270       0.191299       0.783074       0.000548       0.000293       0.000422       0.006595                 1.320671            0.000022    8(21,21,21)
       0.003435          0.862345         21.638139        905.487096                                     0.138881                                0.107294       0.052027       0.016100                      0.000043       0.171140       1.015910       0.004033       0.001459       0.001889       0.002194                 0.196938            0.011583    8(22,22)
       0.061093          6.120539        166.881764       5994.020139                                     0.842390                                0.860833       0.207427       0.077726                      0.000701       1.898554       8.537592       0.031866       0.007221       0.010299       0.045232                 1.042501            0.046446    8(23,23)
       0.054435          0.206287          8.839533        300.115792                                     0.024993                                0.040282       0.041782       0.003598                      0.000041       0.815622       2.683567       0.000268       0.001671       0.000873       0.015380                 0.024863            0.027018    8(23,23,23,23,23,23)
       0.032134          5.231671         74.771960       2657.189931                                     0.740602                                0.399067       0.141441       0.050251                      0.001121       0.896046       3.907850       0.016665       0.004524       0.006543       0.012146                 1.322359            0.020286    8(23,27)
       0.033805          5.374620         75.030160       2677.139607                                     0.750589                                0.395240       0.153563       0.052238                      0.000909       0.937216       4.027903       0.016639       0.004858       0.006865       0.010678                 1.339206            0.022094    8(23,28)
       0.024462          4.597310         66.170995       2297.700256                                     0.716051                                0.365955       0.085370       0.037357                      0.000203       0.889850       3.698297       0.016117       0.002425       0.003303       0.017752                 1.419329            0.011110    8(24,24)
       0.020484          1.671411         28.447499       1099.870022                                     0.228422                                0.107647       0.025417       0.013319                      0.000175       0.551463       2.167819       0.002865       0.000960       0.000869       0.007595                 0.393266            0.024758    8(24,24,24)
       0.056769          3.005349        100.110559       3609.849765                                     0.412102                                0.348309       0.159126       0.031562                      0.002680       1.002261       3.156162       0.008864       0.008105       0.009304       0.046181                 0.755480            0.071343    8(25,25,25)
       0.083427          5.481631        165.586508       5940.617479                                     0.776360                                0.748578       0.208177       0.064611                      0.001065       1.487102       5.460028       0.023267       0.007140       0.007688       0.044252                 0.955998            0.160574    8(27,27,27)
       0.044397          8.594634         53.858809       2027.603307                                     1.387996                                0.379900       0.311813       0.096141                      0.000876       0.707506       4.461509       0.027583       0.012557       0.016461       0.028345                 2.268718            0.116021    8(28,28,28)
       0.012627          2.497049         18.080354        627.214836                                     0.389110                                0.098424       0.064585       0.020702                      0.000374       0.230880       1.004964       0.004682       0.002167       0.002772       0.008519                 1.008789            0.015484    8(28,42)
       0.032831          7.215349        107.229458       3871.591408                                     0.999219                                0.494369       0.103455       0.032689                      0.000349       0.819688       3.310632       0.013655       0.001621       0.001776       0.044698                 1.607280            0.149218    8(29,29)
       0.066238         19.109913        185.026721       7040.847521                                     2.481126                                0.858101       0.193502       0.070695                      0.000487       2.055030       9.221462       0.028320       0.008609       0.009142       0.058389                 4.824644            0.198766    8(29,29,29)
       0.140507          8.013915        217.417177       7589.098627                                     1.053366                                0.987322       0.092746       0.080882                      0.001733       3.319154      11.934184       0.029751       0.005040       0.004202       0.007515                 1.034101            0.407818    8(30,30)
       0.125287          4.666141        130.308872       4572.366674                                     0.666681                                0.607473       0.169830       0.051233                      0.001552       2.319193       7.945390       0.022199       0.007534       0.006456       0.031218                 1.053245            0.292206    8(30,30,30)
       0.037470          1.620645         47.273333       1711.559586                                     0.278383                                0.183593       0.117245       0.029803                      0.000674       0.629144       2.075300       0.012028       0.006102       0.007861       0.018838                 0.592799            0.006011    8(30,30,30,30)
       0.094160          4.391904        122.040964       4721.605626                                     0.573283                                0.496283       0.094848       0.031688                      0.000425       1.881808       7.127664       0.014689       0.006600       0.005533       0.072662                 1.039737            0.167877    8(40,40,40)
       0.070633          5.599917        101.579672       3640.948776                                     0.856506                                0.502413       0.156054       0.061008                      0.000973       1.499271       6.417690       0.018773       0.007129       0.010195       0.039052                 1.286962            0.040782    8(42,42)
       0.061679          7.736104        162.868341       6134.048724                                     1.120473                                0.775914       0.098651       0.043349                      0.000881       1.975325       8.177210       0.023779       0.005063       0.005833       0.025744                 1.504686            0.013384    8(42,42,42)
       0.056033          1.819585         88.166876       3297.076902                                     0.245776                                0.369547       0.037058       0.010882                      0.000672       0.973284       3.329004       0.010168       0.002803       0.002535       0.022419                 0.800215            0.005627    8(49,49,49)
       0.089277          4.758027         83.062098       2415.182925                                     0.865190                                0.643208       0.243121       0.089110                      0.001543       1.480524       5.455793       0.047390       0.008385       0.008763       0.017526                 1.178907            0.122407    8(6)
       0.052508          4.398265         63.725004       1955.715719                                     0.756253                                0.459980       0.215107       0.071514                      0.001348       0.997232       3.820404       0.032666       0.007515       0.007683       0.021464                 1.282814            0.017507    8(6,12)
       0.039278          3.256966         40.906324       1341.687828                                     0.449702                                0.308265       0.155535       0.044262                      0.001738       0.418529       1.532663       0.023508       0.008586       0.008259       0.017428                 1.689104            0.001212    8(6,12,12)
       0.026033          2.737881         23.235547        706.460949                                     0.421234                                0.149759       0.086317       0.027546                      0.000887       0.323476       1.208558       0.009490       0.003135       0.003695       0.023056                 0.890258            0.024215    8(6,13)
       0.015865          4.054014         22.905173        657.047748                                     0.727798                                0.205435       0.139096       0.051971                      0.001367       0.493110       1.794411       0.019502       0.004727       0.005474       0.013221                 1.387988            0.018479    8(6,15)
       0.023004          4.828763         73.421422       2314.666555                                     0.777705                                0.519084       0.167185       0.058660                      0.000672       0.800935       3.638974       0.033300       0.006765       0.007244       0.013372                 0.851728            0.000381    8(6,21)
       0.032143          7.340779         83.337037       2651.272837                                     1.161609                                0.558271       0.193542       0.067634                      0.001047       0.911361       3.993485       0.031041       0.006459       0.007264       0.067425                 2.159555            0.006941    8(6,22)
       0.053908          1.267646         12.346187        490.977708                                     0.065659                                0.173060       0.140671       0.031644                      0.000668       0.393274       0.166082       0.016629       0.008502       0.009020       0.014398                 0.379119            0.000007    8(6,22,22)
       0.051527          2.960026         50.317525       1560.585590                                     0.477342                                0.366578       0.139012       0.057269                      0.000576       1.075921       4.267486       0.024859       0.005696       0.007230       0.026033                 1.140875            0.008373    8(6,23)
       0.012402          0.627763         37.827868       1301.833157                                     0.078955                                0.183024       0.030237       0.011019                      0.000115       0.307681       1.127012       0.003674       0.001474       0.001931       0.005084                 0.162176            0.003478    8(6,23,23)
       0.059626          5.536565         78.544953       2326.562202                                     0.951700                                0.581229       0.149613       0.057412                      0.000839       1.072314       4.283095       0.039287       0.006183       0.006147       0.014766                 1.923289            0.027276    8(6,24)
       0.016914          1.374635         34.715688       1134.750031                                     0.246042                                0.233727       0.097976       0.036075                      0.000411       0.553769       2.332314       0.012911       0.002881       0.003518       0.005445                 0.462744            0.011417    8(6,24,47)
       0.046202          4.030840         60.341090       1807.205568                                     0.700649                                0.457538       0.225223       0.074008                      0.001724       0.836001       3.333347       0.033691       0.006945       0.007457       0.018225                 1.097181            0.015884    8(6,25)
       0.031764          3.074055         36.759412       1151.787104                                     0.464240                                0.243145       0.118264       0.036478                      0.001154       0.510956       1.889933       0.014200       0.003837       0.004174       0.016224                 0.963809            0.020740    8(6,25,25)
       0.032096          2.916857         43.484648       1303.259258                                     0.510621                                0.329508       0.153929       0.051797                      0.001115       0.631231       2.552567       0.024051       0.005159       0.005980       0.011330                 0.803143            0.010013    8(6,26)
       0.023962          3.135639         30.451735        953.094753                                     0.471949                                0.217205       0.092822       0.029049                      0.000867       0.348554       1.390209       0.013851       0.003758       0.003479       0.015293                 1.441923            0.009839    8(6,26,26)
       0.035973          4.661120         70.964775       2176.116922                                     0.804295                                0.528334       0.231552       0.080243                      0.001332       0.860633       3.755938       0.036665       0.007627       0.008165       0.016384                 1.268998            0.027306    8(6,27)
       0.034345          3.177467         50.773709       1621.074087                                     0.489144                                0.310112       0.116279       0.039281                      0.000939       0.628027       2.364043       0.015725       0.004774       0.004984       0.032583                 1.307519            0.018413    8(6,27,27)
       0.031128          3.071863         45.573961       1488.818750                                     0.487358                                0.288259       0.096344       0.035519                      0.000540       0.596869       2.163666       0.014377       0.003599       0.003482       0.004968                 0.675680            0.000524    8(6,27,64)
       0.036136          4.866771         57.585865       1760.407785                                     0.831264                                0.425569       0.203885       0.069430                      0.001197       0.751500       3.135438       0.029112       0.006280       0.006911       0.014519                 1.555944            0.026928    8(6,28)
       0.025857          4.275783         47.973560       1537.894479                                     0.683008                                0.325384       0.131707       0.040717                      0.000684       0.558805       2.300564       0.020041       0.005468       0.005994       0.025521                 1.611909            0.021582    8(6,28,28)
       0.000982          1.266663         11.409769        379.702227                                     0.251945                                0.103286       0.133932       0.047886                      0.000049       0.293795       1.307075       0.009185       0.003074       0.003674       0.013725                 0.387698            0.000508    8(6,28,57)
       0.025751          3.808067         57.373083       1735.778630                                     0.650723                                0.421673       0.147962       0.052013                      0.001085       0.688834       2.869229       0.027727       0.005517       0.006143       0.011468                 0.979986            0.048696    8(6,29)
       0.026220          1.870031         48.545548       1612.449574                                     0.375177                                0.346675       0.215577       0.060367                      0.001229       0.508945       2.919416       0.027298       0.010288       0.012547       0.050690                 0.877576            0.034827    8(6,29,29)
       0.008086          0.667444         38.746573       1249.603281                                     0.181057                                0.296234       0.177188       0.057911                      0.001568       0.460456       2.229102       0.021009       0.005619       0.005936       0.005981                 0.195444            0.028073    8(6,29,57)
       0.031605          3.905518         61.864744       1856.225254                                     0.693282                                0.485229       0.197734       0.067230                      0.001482       0.748255       3.240497       0.038014       0.008395       0.009004       0.013476                 1.147101            0.024542    8(6,30)
       0.030522          3.274696         39.278171       1247.851424                                     0.513601                                0.261007       0.206853       0.062154                      0.001396       0.545707       2.126416       0.021205       0.008617       0.009624       0.039196                 1.339513            0.011873    8(6,30,30)
       0.035908          2.769589         28.591860        903.009823                                     0.431525                                0.156158       0.047479       0.025689                      0.001131       0.576238       1.952632       0.004071       0.001679       0.001444       0.000073                 0.724981            0.000001    8(6,30,60)
       0.018081          1.459746         33.135254        994.337865                                     0.243584                                0.248800       0.105316       0.039995                      0.000527       0.426561       1.704247       0.016838       0.003214       0.002927       0.005967                 0.488052            0.000007    8(6,31)
       0.038701          4.662503         62.590847       1906.128929                                     0.793855                                0.471937       0.234607       0.075674                      0.001459       0.724489       3.110619       0.035863       0.008375       0.009001       0.019814                 1.236248            0.013780    8(6,39)
       0.018554          3.393719         57.737315       1916.217290                                     0.546274                                0.399102       0.186890       0.069077                      0.000947       0.801772       3.731203       0.025305       0.006464       0.008119       0.015412                 0.881365            0.000005    8(6,39,39)
       0.041400          2.789484         45.392581       1374.062564                                     0.477437                                0.314254       0.075591       0.027988                      0.000784       0.946254       3.458313       0.019637       0.004279       0.005559       0.022569                 1.102578            0.014027    8(6,40)
       0.051958          2.981818         35.602007       1079.122046                                     0.505388                                0.248049       0.089303       0.033261                      0.000837       0.789370       2.655899       0.016024       0.004574       0.004853       0.007905                 0.975748            0.007654    8(6,44)
       0.070269          4.561131         96.546007       2972.443961                                     0.777546                                0.658520       0.306189       0.105866                      0.001584       1.386268       5.409242       0.036855       0.007202       0.008300       0.015266                 0.969172            0.027612    8(6,47)
       0.020132          0.445120         20.087474        646.349869                                     0.085600                                0.061330       0.076667       0.015389                      0.000689       0.377299       0.907834       0.003751       0.004085       0.004545       0.005733                 0.197201            0.008467    8(6,47,47)
       0.047314          5.088889         77.703158       2337.352929                                     0.897850                                0.582392       0.255265       0.087816                      0.001737       0.988822       4.092917       0.041148       0.008036       0.008514       0.013972                 1.428962            0.042459    8(6,48)
       0.043314          3.810700         63.909634       2027.059917                                     0.624056                                0.423834       0.203862       0.062374                      0.001502       0.862317       3.302694       0.025078       0.006675       0.007200       0.017700                 1.074087            0.015919    8(6,48,48)
       0.023089          0.782753         10.590079        362.195769                                     0.129208                                0.078938       0.033200       0.007938                      0.000249       0.280463       0.973363       0.006106       0.002729       0.002448       0.001667                 0.147576            0.068136    8(6,48,48,48)
       0.053822          5.496263         80.572003       2400.431303                                     0.975143                                0.612175       0.202553       0.071857                      0.001490       1.074755       4.411095       0.041872       0.007981       0.008567       0.016850                 1.615658            0.039151    8(6,49)
       0.034949          2.747341         43.581224       1319.918550                                     0.454013                                0.298380       0.174248       0.055729                      0.001356       0.544804       2.010503       0.018490       0.004999       0.005662       0.008259                 0.708331            0.000004    8(6,50)
       0.046205          4.330988         70.186804       2160.729580                                     0.732937                                0.500862       0.223654       0.077332                      0.001683       0.948395       3.790890       0.032358       0.006506       0.006881       0.029152                 1.112653            0.044441    8(6,57)
       0.023312          3.330995         53.321281       1762.852250                                     0.529934                                0.346831       0.161210       0.055342                      0.001293       0.660744       2.900276       0.020497       0.005909       0.006954       0.017124                 1.015138            0.001735    8(6,57,57)
       0.049082          4.912886         84.714424       2588.785161                                     0.837496                                0.609114       0.247142       0.085782                      0.001891       1.058145       4.275965       0.040124       0.007843       0.008149       0.022750                 1.111176            0.001951    8(6,58)
       0.021934          5.557669         64.797354       2251.633042                                     0.964733                                0.479681       0.186638       0.061928                      0.001290       0.841122       4.763371       0.031448       0.011332       0.013630       0.015324                 1.861060            0.001322    8(6,58,58)
       0.055480          6.324216         99.429743       3182.426828                                     1.030681                                0.659544       0.225810       0.084758                      0.001269       1.419154       5.752301       0.036981       0.007167       0.007848       0.028034                 1.499612            0.007971    8(6,59)
       0.041163          2.813544         58.766478       2005.665339                                     0.389345                                0.329788       0.111308       0.043048                      0.001164       1.028968       3.946124       0.014267       0.004026       0.004398       0.014933                 0.807787            0.000067    8(6,59,59)
       0.033900          3.501385         37.979247       1042.238957                                     0.679409                                0.361866       0.179752       0.063694                      0.001098       0.555514       2.411786       0.037368       0.007899       0.009080       0.020828                 1.681628            0.012762    8(6,6)
       0.001835          0.175481          1.576201         50.346955                                     0.037410                                0.018752       0.016202       0.008192                      0.000044       0.105277       0.476798       0.002942       0.000739       0.001484       0.003225                 0.047012            0.000982    8(6,6,25)
       0.008860          0.919571         22.731054        653.997499                                     0.198407                                0.200821       0.036882       0.009762                      0.000481       0.235455       1.186179       0.016975       0.003832       0.004152       0.004829                 0.202281            0.000003    8(6,6,30)
       0.003677          0.475702          2.019705         72.833175                                     0.138585                                0.051072       0.028920       0.009788                      0.000093       0.076971       0.591842       0.010194       0.004049       0.004917       0.003959                 0.399527            0.000897    8(6,6,39)
       0.017787          0.797993         21.450915        632.992846                                     0.152647                                0.185351       0.100716       0.029035                      0.000553       0.396833       1.610238       0.016225       0.004130       0.004608       0.009178                 0.390333            0.006440    8(6,6,57)
       0.006688          1.280159          1.629727         32.274574                                     0.250357                                0.019201       0.077113       0.024420                      0.000147       0.088169       0.601837       0.007424       0.003379       0.004743       0.013898                 0.570107            0.001012    8(6,6,59)
       0.026431          1.467943         27.524682        818.215509                                     0.252056                                0.217276       0.067890       0.024242                      0.000613       0.451655       1.849209       0.014835       0.002284       0.002731       0.012628                 0.358270            0.000734    8(6,6,60)
       0.001288          0.093952          0.043631          0.665457                                     0.020497                                0.000694       0.004874       0.001377                      0.000018       0.002450       0.019686       0.000058       0.000043       0.000036       0.001763                 0.077265            0.000957    8(6,6,62)
       0.010345          0.843697         12.322119        373.965237                                     0.195823                                0.149129       0.097128       0.028328                      0.000931       0.188814       1.212750       0.019724       0.006834       0.007936       0.014439                 0.418418            0.010691    8(6,6,63)
       0.005551          0.456232          4.969342        149.989891                                     0.117710                                0.061167       0.020237       0.006613                      0.000061       0.081425       0.503975       0.008826       0.003218       0.003824       0.001820                 0.336355            0.000922    8(6,6,64)
       0.032303          1.073295         33.346555        992.580035                                     0.175690                                0.258287       0.042708       0.016078                      0.000813       0.531175       2.125492       0.016707       0.002347       0.002544       0.007771                 0.088065            0.000835    8(6,6,66)
       0.048890          5.264144         83.838766       2634.082450                                     0.870360                                0.577184       0.209033       0.076568                      0.001240       1.161200       4.710967       0.034697       0.007095       0.007747       0.023761                 1.255798            0.020969    8(6,60)
       0.034560          3.214161         46.499375       1572.683823                                     0.494275                                0.276930       0.127059       0.039954                      0.001078       0.617177       2.456956       0.014953       0.005666       0.006597       0.022204                 1.100491            0.021996    8(6,60,60)
       0.051260          5.445132         83.243554       2643.953000                                     0.884313                                0.559785       0.200786       0.074512                      0.001264       1.243119       4.998540       0.032073       0.006397       0.007213       0.027848                 1.412894            0.016490    8(6,62)
       0.041538          4.581206         66.242938       2230.570240                                     0.702703                                0.393077       0.130382       0.049021                      0.000856       0.804203       3.314022       0.018666       0.005053       0.005675       0.024928                 1.146867            0.000082    8(6,62,62)
       0.058202          4.592137         70.821270       2127.327703                                     0.787766                                0.526836       0.229478       0.076373                      0.001547       0.949689       3.717809       0.036677       0.007628       0.007833       0.019144                 1.163369            0.075163    8(6,63)
       0.032136          2.744226         45.343142       1439.780780                                     0.458079                                0.305824       0.169999       0.054398                      0.001198       0.495791       2.117270       0.018120       0.004611       0.005416       0.012443                 0.807216            0.050537    8(6,63,63)
       0.052172          5.694270         90.200233       2829.753526                                     0.942072                                0.626283       0.227297       0.083433                      0.001269       1.238241       5.065198       0.038971       0.007557       0.007998       0.024896                 1.387178            0.015526    8(6,64)
       0.021417          2.758144         37.623669       1257.392749                                     0.430746                                0.226965       0.117217       0.038381                      0.001095       0.447123       1.843322       0.011851       0.003613       0.004269       0.017942                 0.774041            0.000390    8(6,64,64)
       0.051345          6.140047         89.623537       2846.656129                                     1.005585                                0.609342       0.223944       0.082600                      0.001241       1.279459       5.234029       0.035612       0.007042       0.007762       0.025671                 1.591468            0.032762    8(6,65)
       0.040727          3.934818         67.639411       2249.462068                                     0.585802                                0.382077       0.120112       0.039592                      0.001192       0.847899       3.121235       0.015130       0.003760       0.004033       0.026679                 1.043531            0.000047    8(6,65,65)
       0.054469          5.840892         92.988342       2936.618169                                     0.959287                                0.634755       0.220109       0.081984                      0.001216       1.293705       5.266777       0.037080       0.006863       0.007296       0.026288                 1.389713            0.022508    8(6,66)
       0.034652          3.195693         50.647815       1717.697048                                     0.482567                                0.276207       0.119923       0.034815                      0.001128       0.747230       2.624463       0.011504       0.003749       0.004139       0.030149                 0.988483            0.000014    8(6,66,66)
       0.056684          5.887134         90.218721       2829.745042                                     0.964971                                0.624996       0.209164       0.076617                      0.001175       1.275541       5.180213       0.037724       0.007094       0.007533       0.027844                 1.448031            0.024659    8(6,67)
       0.015206          3.073552         46.805055       1591.340696                                     0.481836                                0.288059       0.066858       0.020396                      0.000931       0.458621       1.810325       0.013949       0.003358       0.002997       0.026070                 0.855281            0.000011    8(6,67,67)
       0.052261          5.734068         85.030474       2681.428198                                     0.943017                                0.585635       0.209324       0.076774                      0.001209       1.207711       4.917070       0.035029       0.006739       0.007206       0.030662                 1.421097            0.018208    8(6,68)
       0.039450          4.257224         61.605542       2079.724841                                     0.645189                                0.370681       0.121314       0.044583                      0.001031       0.783339       3.214308       0.017613       0.004681       0.005117       0.022471                 1.122449            0.000006    8(6,68,68)
       0.051532          6.604860         93.794145       2974.408512                                     1.066909                                0.642172       0.209684       0.078950                      0.001005       1.262907       5.275306       0.038338       0.007302       0.007777       0.025233                 1.537360            0.015060    8(6,69)
       0.013776          4.664292         53.025451       1824.751085                                     0.722453                                0.337677       0.144197       0.047152                      0.000611       0.465896       2.483839       0.017450       0.004330       0.004769       0.011250                 1.465702            0.000005    8(6,69,69)
       0.058104          4.770438         67.069958       1988.880130                                     0.829009                                0.517539       0.221578       0.074723                      0.001487       0.962178       3.798935       0.038608       0.008045       0.008404       0.019156                 1.426695            0.078088    8(6,70)
       0.036001          2.542647         39.021362       1241.379420                                     0.409163                                0.293083       0.213304       0.060943                      0.002036       0.291473       1.395971       0.022712       0.008368       0.009069       0.009879                 0.572714            0.064415    8(6,70,70)
       0.039715          4.029340         53.386239       1623.039996                                     0.726938                                0.420900       0.284652       0.092230                      0.001484       0.669645       2.968150       0.035396       0.009419       0.010630       0.020087                 1.092155            0.023021    8(6,71)
       0.041308          2.157372         36.628403       1092.029583                                     0.386242                                0.266416       0.152965       0.038339                      0.001008       0.699769       2.143775       0.020136       0.006384       0.006605       0.020712                 0.859855            0.005990    8(6,72)
       0.047404          3.936474         79.429727       2388.063218                                     0.666192                                0.554266       0.212029       0.075853                      0.000979       0.920982       3.526407       0.029895       0.005233       0.005846       0.003995                 0.818251            0.035781    8(6,82)
       0.065856          4.080503         61.307094       1880.150491                                     0.672358                                0.435897       0.217706       0.070659                      0.001396       0.854122       3.401996       0.030608       0.009291       0.010364       0.013614                 0.953550            0.000025    8(6,90)
       0.035476          5.271419         94.323775       3149.824196                                     0.986605                                0.730757       0.264525       0.093506                      0.001865       1.424315       7.225008       0.048996       0.015846       0.018365       0.018170                 1.270777            0.004513    8(6,92)
       0.024783          1.741396         52.089353       1610.326416                                     0.251311                                0.335000       0.121045       0.041020                      0.001202       0.416723       1.929591       0.015715       0.002895       0.003814       0.025321                 0.260609            0.007602    8(6,93)
       0.072453          3.755018         72.354747       2029.012319                                     0.695489                                0.593669       0.263360       0.092542                      0.001546       1.278249       4.608004       0.047630       0.009735       0.010518       0.015311                 0.875618            0.030011    8(7)
       0.031472          2.814320         62.434236       1847.371747                                     0.450081                                0.435242       0.085217       0.036185                      0.000650       0.726099       2.765468       0.024846       0.002498       0.002870       0.012674                 0.449018            0.010191    8(7,25)
       0.044949          3.965272         40.811146       1265.814255                                     0.627231                                0.220826       0.072414       0.019916                      0.001149       0.527359       1.670812       0.004358       0.002958       0.003750       0.010610                 1.243216            0.019676    8(7,25,25)
       0.065380          6.217440         72.926396       2220.707662                                     1.051551                                0.463774       0.075014       0.037361                      0.001161       1.389781       4.539691       0.020520       0.004018       0.004382       0.011450                 1.926861            0.006538    8(7,28)
       0.043805          3.998960         39.373869       1154.778103                                     0.611257                                0.253092       0.314175       0.089101                      0.002426       0.263762       1.106931       0.028522       0.014513       0.017834       0.024596                 1.206694            0.022403    8(7,48)
       0.011596          0.961959         19.980624        633.026074                                     0.112000                                0.091474       0.035859       0.003820                      0.001569       0.318779       0.918273       0.000504       0.002095       0.002473       0.019727                 0.101257            0.000011    8(7,48,48)
       0.048292          4.517052         50.983378       1532.732157                                     0.747735                                0.332283       0.120458       0.035297                      0.002652       1.046967       3.279627       0.017367       0.005040       0.004747       0.034077                 1.407949            0.015773    8(7,57)
       0.038361          2.830219         59.206576       1774.173663                                     0.460558                                0.399146       0.128233       0.043911                      0.001006       0.734683       2.626762       0.018412       0.001555       0.003115       0.009497                 0.553895            0.000004    8(7,59)
       0.029363          4.136650         48.960360       1418.137802                                     0.689497                                0.328606       0.159837       0.054452                      0.001248       0.577131       1.893419       0.015934       0.005011       0.007067       0.022707                 1.227677            0.061485    8(7,63)
       0.068560          8.189112         89.115742       2721.119526                                     1.266487                                0.514265       0.052566       0.024639                      0.001185       1.427995       4.547517       0.014741       0.005179       0.006710       0.031722                 2.325450            0.023458    8(7,64)
       0.044747          5.861761         65.236983       1986.263087                                     0.940148                                0.409395       0.068207       0.028080                      0.001338       1.012700       3.372441       0.017417       0.003924       0.004843       0.024395                 1.781330            0.012048    8(7,65)
       0.063893          1.941514         53.775852       1979.886972                                     0.265329                                0.243212       0.133871       0.036341                      0.000396       0.947558       3.279681       0.013710       0.007922       0.007539       0.032383                 0.601799            0.122264    8(72,72,72)
       0.031792          4.873733         94.389490       2878.370697                                     0.888961                                0.674247       0.215303       0.071690                      0.001416       0.615988       3.018818       0.044607       0.008366       0.007977       0.031092                 1.268418            0.000574    8(74)
       0.038531          7.486500        183.318836       6540.067298                                     1.123746                                0.937973       0.187264       0.072768                      0.000578       1.533102       6.805131       0.033453       0.004356       0.004488       0.046927                 1.368795            0.001514    8(74,74)
       0.038948         12.344541        223.548888       9663.870854                                     1.715508                                0.912978       0.185384       0.063567                      0.000717       2.406429      13.123145       0.033234       0.018271       0.020069       0.059023                 2.188445            0.035730    8(92,92,92)
       0.043821          1.619616         27.158412        983.189499                                     0.284709                                0.164705       0.040024       0.001486                      0.000958       0.892474       2.892917       0.007197       0.002574       0.001917       0.006287                 0.495735            0.005050    8(93,93)
       0.006595          2.487248        123.605354       6969.209130                                     0.241782                                0.234202       0.064442       0.017039                      0.000255       0.419289       2.177532       0.002450       0.001308       0.001760       0.005950                 0.351922            0.003924    80(16,16,16,16)
       0.014558          0.488117         32.050096        891.195674                                     0.093861                                0.268000       0.059595       0.023629                      0.001092       0.177119       0.827360       0.024934       0.004209       0.003265       0.021423                 0.038158            0.065921    9(13,13)
       0.011077          2.358869         48.035726       1306.827278                                     0.454536                                0.392039       0.168244       0.060633                      0.000764       0.374264       1.524575       0.032982       0.004159       0.004190       0.014388                 0.488304            0.005950    9(14)
       0.007296          1.104169          9.814241        287.370290                                     0.209878                                0.067820       0.053845       0.016475                      0.000967       0.122683       0.412758       0.004097       0.000579       0.000990       0.003899                 0.818853            0.000012    9(14,30)
       0.030875          1.843093         34.165953        886.803660                                     0.428800                                0.365751       0.219238       0.078341                      0.001088       0.465563       2.031359       0.048310       0.009993       0.011172       0.008274                 0.516425            0.000006    9(15)
       0.002978          0.301364          4.756044        137.316171                                     0.049888                                0.030634       0.025115       0.011064                      0.000014       0.098407       0.315615       0.001321       0.000247       0.000202       0.005846                 0.069508            0.000115    9(27,27)
       0.017226          4.210111         75.274650       2151.791875                                     0.802797                                0.595252       0.271748       0.101522                      0.001114       0.666207       2.975250       0.047782       0.006700       0.006889       0.018631                 1.167845            0.007145    9(31,31)
       0.019075          1.684335         30.142763        770.718198                                     0.346336                                0.282067       0.196335       0.075232                      0.000821       0.443332       1.510688       0.031414       0.004285       0.004911       0.011693                 0.474372            0.000392    9(5)
       0.031254          1.293513         26.823492        690.849431                                     0.269232                                0.247315       0.220561       0.084742                      0.000857       0.362307       1.162531       0.026123       0.004546       0.005183       0.010602                 0.317296            0.000001    9(51)
       0.043630          1.546631         27.422749        639.403707                                     0.346078                                0.305500       0.180202       0.068886                      0.000949       0.443171       1.526550       0.041353       0.004705       0.005278       0.042505                 0.440984            0.020474    9(6)
       0.045007         15.698673         64.106945       4014.765092                                     1.120052                                0.031390       0.043687       0.006652                      0.000237       1.493560       5.875516       0.000921       0.001247       0.000045       0.016619                 2.833351            0.000123    90(8,8,8,8,8,8,8,8)
       0.140731         45.464445       1951.519010     111740.686879                                     2.971578                                2.940030       0.202823       0.075020                      0.001494       5.988265      26.411381       0.034132       0.007142       0.008140       0.277394                 3.383915            0.699845    92(8,8,8,8,8,8)
       0.159320         18.982899        748.019051      35835.202556                                     0.697395                                0.592485       0.041517       0.006917                      0.000085       2.168990       8.609571       0.029071       0.021461       0.029990       0.071358                 2.426066            1.229739    92(8,8,8,8,8,8,8)
