# Supplementary material for: A collection of forcefield precursors for metal–organic frameworks
Source: RSC Adv. 2019 Nov 13;9(63):36492–507. doi: 10.1039/c9ra07327b (PMC9075174; doi:10.1039/c9ra07327b)
Supplement: RA-009-C9RA07327B-s3323 [file RA-009-C9RA07327B-s3323.xyz]

  108
jmolscript: load "" {1 1 1} spacegroup "x,y,z" unitcell [{      9.806400     0.000000     0.000000 }, {      2.809220    10.291996     0.000000 }, {     -4.903322     0.000029    13.082502 }]
Co     7.356204     9.058199     3.255188     0.938827
Co     5.990731     3.951634     9.784665     0.940935
Co     1.048332     3.912215     9.827314     0.938367
Co     2.492201     9.097617     3.297837     0.941542
H      9.707408     7.897052     1.645779     0.087521
H      5.240246     6.584848    12.865332     0.117491
H      1.238074     6.325488    12.239989     0.122190
H      5.837341     7.636663     1.057066     0.086113
H      7.493687     5.050299     7.354983     0.089943
H      7.151657     6.297684     5.431855     0.127152
H      3.220867     6.554986     6.402576     0.124819
H      3.676197     5.259228     8.289073     0.091135
H      3.920674     1.717743     4.034644     0.098565
H      3.570264     3.049531     5.902825     0.124122
H      6.964547    10.113963     8.236743     0.131321
H      7.182327     8.831576     6.339780     0.087441
H      5.905777     4.183725    12.901963     0.087473
H      1.253647     2.904405     1.734740     0.133491
H      0.279327    10.088242    12.462391     0.128115
H     -3.012952     1.105384    10.612526     0.098259
H      3.399506     2.751076    11.436723     0.088554
H      8.738954     1.438822     0.217170     0.116737
H      4.736770     1.179465     0.842513     0.122589
H     -0.470572     2.490690    12.025436     0.083474
H      3.995112    10.196293     5.727519     0.089398
H      0.843826     1.151691     7.650647     0.126647
H      6.719454     1.408989     6.679926     0.124940
H      7.174819     0.113223     4.793429     0.092187
H      0.422037     6.863752     9.047858     0.099598
H      0.071662     8.195532     7.179677     0.123309
H      0.656769     4.967957     4.845759     0.130752
H      0.874513     3.685579     6.742722     0.087070
H     12.213705     9.329695     0.180539     0.087932
H      7.561367     8.050424    11.347762     0.133253
H      3.778027     4.942218     0.620111     0.127745
H      3.294934     6.251364     2.469976     0.098833
C      8.976179     7.567707     1.137654     0.086724
C      9.247692     6.794776     0.018577    -0.163649
C      3.280470     6.331663    12.327642     0.015220
C      1.988624     6.639395    12.732153    -0.155188
C      6.721582     7.416414     0.789921     0.081917
C      3.537366     5.490804    11.091345     0.595867
C      6.618761     5.362146     7.159007     0.091359
C      6.424725     6.113459     6.014288    -0.160969
C      5.166489     6.591007     5.728828     0.011366
C      4.106452     6.260636     6.584162    -0.163663
C      4.390273     5.489768     7.705332     0.081049
C      4.905163     7.473028     4.526546     0.589313
C      3.951062     1.322532     4.896780     0.096505
C      3.747653     2.122223     6.007747    -0.170966
C      3.802996     1.563370     7.276226     0.049724
C      4.074513     0.226440     7.380886    -0.169280
C      7.040246     9.766089     6.245848     0.087719
C      3.541335     2.401142     8.511476     0.599015
C     -3.650374     3.271854    12.809863     0.084133
C      1.425130     2.519483     0.884115    -0.171891
C      1.852300     1.195932     0.784950     0.035690
C     -2.845443     0.684446    12.579349    -0.173603
C     -3.105147     1.486190    11.478064     0.092233
C      2.097109     0.332436     1.991157     0.597782
C      2.668268     2.421733    11.944848     0.085818
C      7.843082     1.648778    -0.018577    -0.162975
C      6.779168     1.185640     0.754860     0.015055
C      5.487330     1.493369     0.350349    -0.156995
C      0.413665     2.270442    12.292581     0.086813
C      7.036041     0.344786     1.991157     0.595876
C      0.310963     0.216145     5.923495     0.092435
C      0.116905     0.967463     7.068214    -0.159805
C     -1.141336     1.445013     7.353674     0.010459
C      7.605043     1.114638     6.498340    -0.162630
C     -1.917515     0.343765     5.377170     0.078779
C     -1.402685     2.327039     8.555956     0.589124
C      0.452441     6.468538     8.185722     0.094510
C      0.249053     7.268223     7.074755    -0.169507
C      0.304420     6.709365     5.806276     0.048432
C      0.575939     5.372435     5.701616    -0.168160
C      0.732430     4.620092     6.836654     0.088364
C      9.849182     7.547131     4.571026     0.599943
C      2.657553     8.417824     0.272639     0.081411
C     -2.073565     7.665506    12.198387    -0.169897
C     -1.646397     6.341955    12.297552     0.033750
C      3.462480     5.830417     0.503153    -0.172768
C      3.202755     6.632166     1.604438     0.092018
C     -1.401566     5.478454    11.091345     0.598677
N      7.746670     7.870293     1.531699    -0.227190
N      5.621363     5.056475     8.003090    -0.231155
N      4.193165    -0.007193     5.000394    -0.252273
N     -3.484424     2.784011    11.569903    -0.242541
N      1.438767     2.724317    11.550803    -0.228450
N      2.122800    10.202467     5.079412    -0.231334
N      0.694546     5.138812     8.082108    -0.251298
N      2.823480     7.929986     1.512599    -0.242121
O      4.731003     5.178957    10.883072    -0.557209
O      2.532454     5.236591    10.377041    -0.576510
O      5.850259     7.712830     3.739764    -0.572357
O      3.726178     7.896029     4.405402    -0.568812
O      4.453595     2.585370     9.343785    -0.568474
O      2.349590     2.809734     8.609856    -0.563543
O      1.156033     0.229518     2.822942    -0.574775
O      6.045485    10.141737     2.047150    -0.546619
O      8.229674     0.032939     2.199430    -0.556035
O      6.031116     0.090576     2.705461    -0.577274
O     -0.457603     2.566845     9.342738    -0.573032
O      7.224728     2.750041     8.677100    -0.567797
O      0.955057     7.731356     3.738717    -0.569162
O      8.657438     7.955723     4.472646    -0.563640
O     -2.342626     5.375532    10.259560    -0.575279
O     -0.262409     4.995759    11.035352    -0.546089

The following XYZ coordinates are in angstroms. Other properties are in atomic units.
The sperically averaged electron density of each atom fit to a function of the form exp(a - br)
eigen_1, eigen_2 and eigen_3 are the three eigenvalues of traceless quadrupole moment tensor
  atom number  atomic symbol              X              Y              Z     net charge C6 coefficient C8 coefficient C10 coefficient fluctuating dipole atomic polarizability isotropic forcefield polarizability              a              b squared Pearson coefficient          <r^3>          <r^4>         wp_QDO          m_QDO          q_QDO       dipole_x       dipole_y       dipole_z         dipole            Qxy            Qxz            Qyz     Q(x^2-y^2)  Q(3z^2 - R^2)        eigen_1        eigen_2        eigen_3 static polarizability      alpha(xx)      alpha(xy)      alpha(xz)      alpha(yy)      alpha(yz)      alpha(zz) atomic spin moment
            1             Co       7.356204       9.058199       3.255188       0.938827     103.297100 0.18272907E+04  0.57202106E+05                                17.647010                           13.842912       1.046609       2.191607                    0.996266      45.924108     120.173443       0.497535       0.393259      -1.160850      -0.000703      -0.002382      -0.000293       0.002501       0.082458       0.076755      -0.226307       0.062304      -0.224313      -0.298273       0.100724       0.197549             21.071442      22.875417       0.062966      -0.232045      18.022129       0.983807      22.316779           2.828273
            2             Co       5.990731       3.951634       9.784665       0.940935     101.304747 0.18245866E+04  0.57117667E+05                                17.474838                           13.854379       0.933880       2.159346                    0.995440      45.928722     120.332627       0.495974       0.394494      -1.159507      -0.002111       0.003874      -0.000013       0.004412       0.074016      -0.067091       0.213667       0.027402      -0.317334      -0.286034       0.089623       0.196411             20.795491      22.497130      -0.763551      -0.106060      17.936291      -1.221461      21.953053           2.842051
            3             Co       1.048332       3.912215       9.827314       0.938367     103.358836 0.18285608E+04  0.57248815E+05                                17.649933                           13.844848       1.048906       2.192255                    0.996248      45.926868     120.167422       0.497681       0.393096      -1.161031      -0.000557      -0.002738       0.000522       0.002842       0.082219      -0.077314       0.225938       0.060527      -0.223499      -0.297746       0.100148       0.197598             21.075315      22.885820       0.061784       0.232190      18.024627      -0.981012      22.315499           2.830870
            4             Co       2.492201       9.097617       3.297837       0.941542     101.283395 0.18240166E+04  0.57090504E+05                                17.467600                           13.848292       0.938734       2.161017                    0.995488      45.900053     120.214280       0.496336       0.394271      -1.159769      -0.001969       0.003593       0.000337       0.004111       0.074821       0.067053      -0.213360       0.027704      -0.317164      -0.286008       0.089705       0.196303             20.787502      22.482178      -0.764782       0.103909      17.930182       1.226112      21.950146           2.842102
            5              H       9.707408       7.897052       1.645779       0.087521       1.098610 0.79105452E+01  0.78998262E+02                                 1.872343                            1.724267      -1.498659       2.150028                    0.991521       4.184799      12.609665       0.435172       1.409398      -0.678391       0.035253       0.013688       0.023453       0.044499       0.000591      -0.000716       0.006245       0.011969      -0.015288      -0.010611       0.002034       0.008577              1.951508       2.209552       0.328939       0.512719       1.664222       0.338805       1.980749          -0.000106
            6              H       5.240246       6.584848      12.865332       0.117491       1.042695 0.76262023E+01  0.75071708E+02                                 1.772452                            1.668153      -1.497424       2.163789                    0.991961       3.938180      11.582240       0.454719       1.368342      -0.687003       0.031982      -0.009699      -0.010212       0.034946      -0.003796       0.001540       0.004082       0.016478       0.002940      -0.011106       0.002465       0.008642              1.811555       2.394810      -0.194611      -0.211975       1.546926       0.177670       1.492929           0.000307
            7              H       1.238074       6.325488      12.239989       0.122190       1.109290 0.80722563E+01  0.80364570E+02                                 1.822147                            1.696625      -1.534256       2.141009                    0.993006       3.963485      11.611192       0.460074       1.337237      -0.692987      -0.025221      -0.014337      -0.019878       0.035168      -0.002358       0.002880       0.000695       0.009302       0.000223      -0.005611      -0.000710       0.006321              1.875438       2.252723       0.311192       0.420190       1.587077       0.321094       1.786515           0.000184
            8              H       5.837341       7.636663       1.057066       0.086113       1.100872 0.80062728E+01  0.79955974E+02                                 1.857207                            1.722726      -1.446578       2.178901                    0.991733       4.085055      12.189793       0.441217       1.390059      -0.682774      -0.041777       0.011345       0.013017       0.045205      -0.006530       0.000261       0.006680       0.023083      -0.013056      -0.015080      -0.000471       0.015551              1.919101       2.544925      -0.242289      -0.309432       1.578580       0.174252       1.633797           0.000069
            9              H       7.493687       5.050299       7.354983       0.089943       1.106460 0.80778664E+01  0.80652021E+02                                 1.851566                            1.722441      -1.317395       2.244724                    0.992408       3.970551      11.751896       0.445414       1.377284      -0.686038       0.042819      -0.015080       0.009539       0.046388      -0.007276      -0.000621      -0.007233       0.022766      -0.007694      -0.016012       0.001089       0.014923              1.906971       2.506690      -0.348390       0.249610       1.641763      -0.196972       1.572461           0.000050
           10              H       7.151657       6.297684       5.431855       0.127152       1.205318 0.90370509E+01  0.91866486E+02                                 1.883923                            1.766152      -1.423314       2.200658                    0.993349       3.807921      11.004597       0.465495       1.294377      -0.703816       0.026010       0.005110      -0.027155       0.037948      -0.006622      -0.007573      -0.000112       0.012609       0.015316      -0.012335      -0.000645       0.012980              1.924543       2.256011       0.225801      -0.467737       1.633986      -0.270859       1.883633           0.000215
           11              H       3.220867       6.554986       6.402576       0.124819       1.067229 0.79549304E+01  0.79079516E+02                                 1.798646                            1.704261      -1.502825       2.166145                    0.991868       3.892608      11.476632       0.449999       1.369201      -0.687405      -0.032774       0.014010      -0.007174       0.036357      -0.004337      -0.002138      -0.004927       0.015643      -0.000182      -0.011402       0.002336       0.009066              1.826406       2.395425      -0.251822       0.164469       1.557010      -0.184389       1.526783           0.000339
           12              H       3.676197       5.259228       8.289073       0.091135       1.121117 0.81132589E+01  0.81390172E+02                                 1.886705                            1.738167      -1.467943       2.165251                    0.991985       4.137094      12.420916       0.437230       1.396430      -0.681186      -0.034911      -0.007431       0.027077       0.044802      -0.003062      -0.000423      -0.005115       0.009713      -0.010935      -0.008845       0.001169       0.007676              1.965474       2.168292       0.242895      -0.574381       1.600181      -0.293097       2.127949          -0.000063
           13              H       3.920674       1.717743       4.034644       0.098565       1.159617 0.85259090E+01  0.84417989E+02                                 1.777591                            1.673273      -0.946274       2.427271                    0.997883       3.439538       9.439777       0.502328       1.231471      -0.721079      -0.001130       0.022167      -0.045032       0.050205      -0.004580       0.000372      -0.010419      -0.025785       0.025444      -0.018009      -0.001319       0.019328              1.807353       1.421218      -0.025004       0.043149       1.567575      -0.260168       2.433265          -0.000025
           14              H       3.570264       3.049531       5.902825       0.124122       1.054913 0.77873916E+01  0.76050462E+02                                 1.717486                            1.636717      -1.078637       2.369300                    0.996963       3.505537       9.835777       0.486194       1.289990      -0.706464      -0.006309       0.034006      -0.004596       0.034891      -0.004415       0.000213      -0.004458      -0.018406       0.025936      -0.014557       0.002671       0.011886              1.742047       1.415996      -0.175251      -0.004479       2.379814       0.022204       1.430332           0.000184
           15              H       6.964547      10.113963       8.236743       0.131321       0.974784 0.70496971E+01  0.65909305E+02                                 1.522093                            1.476155      -0.825621       2.494635                    0.999553       3.079349       7.952356       0.565204       1.159110      -0.739322       0.003846      -0.013701       0.033555       0.036448      -0.005159      -0.000690      -0.003078      -0.021166       0.029452      -0.016753       0.005159       0.011594              1.517041       1.246024      -0.041642       0.053447       1.440973      -0.229305       1.864125           0.000341
           16              H       7.182327       8.831576       6.339780       0.087441       1.193422 0.87315022E+01  0.88478092E+02                                 1.911186                            1.762687      -1.376756       2.209637                    0.992702       3.985303      11.704011       0.452967       1.334420      -0.694705       0.006275      -0.044677       0.006104       0.045526      -0.003165       0.002390      -0.005796      -0.026217       0.029271      -0.018470       0.003176       0.015294              1.986010       1.580284      -0.180428      -0.012023       2.858396       0.006898       1.519348          -0.000017
           17              H       5.905777       4.183725      12.901963       0.087473       1.182734 0.86771243E+01  0.87966820E+02                                 1.916223                            1.769792      -1.303567       2.245127                    0.993142       4.001893      11.832970       0.446337       1.353630      -0.690835      -0.014539       0.042833       0.005775       0.045600      -0.007176      -0.006987       0.004541      -0.022677       0.018225      -0.017778       0.002554       0.015224              1.990904       1.648489      -0.321231       0.037523       2.796830       0.020843       1.527393           0.000070
           18              H       1.253647       2.904405       1.734740       0.133491       0.990188 0.72571353E+01  0.68652240E+02                                 1.565870                            1.520166      -0.848769       2.484285                    0.999396       3.148055       8.299518       0.542211       1.194121      -0.730530      -0.011113       0.012449       0.034844       0.038634      -0.007847      -0.002211       0.003393      -0.015772       0.029586      -0.016078       0.003654       0.012424              1.559810       1.292864      -0.042319      -0.086373       1.485824       0.221235       1.900743           0.000355
           19              H       0.279327      10.088242      12.462391       0.128115       1.086973 0.81759533E+01  0.80724985E+02                                 1.747291                            1.674550      -1.083983       2.371041                    0.996781       3.493377       9.816540       0.482333       1.286143      -0.707850       0.017929      -0.032797      -0.003857       0.037576      -0.010295      -0.003610       0.003190      -0.018096       0.025403      -0.018091       0.004642       0.013449              1.766162       1.520044      -0.243192       0.006933       2.316811      -0.013531       1.461630           0.000186
           20              H      -3.012952       1.105384      10.612526       0.098259       1.164764 0.86339562E+01  0.86021966E+02                                 1.800522                            1.696615      -1.020501       2.390238                    0.997160       3.524948       9.802509       0.491721       1.250224      -0.716150       0.006426      -0.022135      -0.044330       0.049964      -0.009636      -0.001774       0.011503      -0.021186       0.018421      -0.017712      -0.002700       0.020412              1.832697       1.453159      -0.018601      -0.106983       1.578546       0.221148       2.466386          -0.000026
           21              H       3.399506       2.751076      11.436723       0.088554       1.094980 0.78795561E+01  0.78623461E+02                                 1.869627                            1.721956      -1.503429       2.148998                    0.991475       4.178212      12.590786       0.434993       1.411151      -0.678078       0.034962       0.013616      -0.023425       0.044232       0.000674       0.000897      -0.006264       0.012125      -0.015177      -0.010671       0.002013       0.008658              1.948587       2.206163       0.328252      -0.511582       1.661922      -0.337990       1.977675          -0.000104
           22              H       8.738954       1.438822       0.217170       0.116737       1.044707 0.76382364E+01  0.75142848E+02                                 1.766872                            1.663392      -1.495197       2.163572                    0.991995       3.930262      11.516737       0.458336       1.358398      -0.688962       0.032411      -0.009930       0.010405       0.035459      -0.003801      -0.001649      -0.004012       0.016239       0.002864      -0.010977       0.002407       0.008570              1.805628       2.385520      -0.193371       0.210709       1.542531      -0.176739       1.488834           0.000308
           23              H       4.736770       1.179465       0.842513       0.122589       1.108419 0.80667353E+01  0.80303126E+02                                 1.821868                            1.696585      -1.537268       2.139766                    0.992943       3.962966      11.612631       0.459819       1.338088      -0.692814      -0.024995      -0.013923       0.019989       0.034902      -0.002324      -0.002846      -0.000743       0.009394      -0.000423      -0.005562      -0.000815       0.006376              1.875030       2.251993       0.310838      -0.419666       1.586928      -0.320893       1.786168           0.000185
           24              H      -0.470572       2.490690      12.025436       0.083474       1.109993 0.80817225E+01  0.80853084E+02                                 1.862643                            1.727074      -1.433759       2.182355                    0.991886       4.097184      12.214214       0.442348       1.384043      -0.683903      -0.042769       0.011512      -0.013338       0.046256      -0.006677      -0.000378      -0.006839       0.023104      -0.012668      -0.015309      -0.000255       0.015563              1.925003       2.554644      -0.243841       0.311379       1.582424      -0.175145       1.637942           0.000067
           25              H       3.995112      10.196293       5.727519       0.089398       1.105131 0.80636607E+01  0.80449723E+02                                 1.847945                            1.719300      -1.305523       2.249618                    0.992587       3.963687      11.715257       0.446592       1.374683      -0.686576       0.043148      -0.015391      -0.009654       0.046817      -0.007178       0.000570       0.007113       0.022662      -0.007760      -0.015829       0.000990       0.014838              1.903137       2.501106      -0.347254      -0.248721       1.638745       0.196256       1.569560           0.000050
           26              H       0.843826       1.151691       7.650647       0.126647       1.199660 0.89804040E+01  0.91095300E+02                                 1.873639                            1.757235      -1.403003       2.208898                    0.993599       3.795201      10.935715       0.468286       1.289422      -0.704893       0.026185       0.005245       0.027514       0.038343      -0.006685       0.007467       0.000136       0.012827       0.015414      -0.012448      -0.000498       0.012946              1.913736       2.242237       0.223753       0.463624       1.625761       0.268324       1.873209           0.000216
           27              H       6.719454       1.408989       6.679926       0.124940       1.067873 0.79626230E+01  0.79198277E+02                                 1.801565                            1.706801      -1.513583       2.162058                    0.991721       3.896967      11.503537       0.448854       1.371959      -0.686859      -0.032793       0.013815       0.007239       0.036313      -0.004258       0.002201       0.004925       0.015277      -0.000557      -0.011225       0.002282       0.008944              1.829438       2.400115      -0.252592      -0.165003       1.559239       0.184894       1.528959           0.000338
           28              H       7.174819       0.113223       4.793429       0.092187       1.119365 0.81003957E+01  0.81256479E+02                                 1.887364                            1.738789      -1.480626       2.160613                    0.991834       4.138013      12.437101       0.436250       1.399648      -0.680563      -0.034806      -0.007426      -0.026672       0.044474      -0.003113       0.000523       0.005037       0.009481      -0.010293      -0.008702       0.001214       0.007489              1.966152       2.168945       0.242962       0.574547       1.600745       0.293275       2.128766          -0.000063
           29              H       0.422037       6.863752       9.047858       0.099598       1.159675 0.85307674E+01  0.84523397E+02                                 1.782005                            1.677159      -0.956183       2.423838                    0.997811       3.440865       9.463168       0.499949       1.236493      -0.719960      -0.001327       0.022045       0.044427       0.049614      -0.004489      -0.000320       0.010387      -0.025665       0.025497      -0.017934      -0.001317       0.019251              1.811953       1.424333      -0.025118      -0.043315       1.571326       0.261134       2.440201          -0.000024
           30              H       0.071662       8.195532       7.179677       0.123309       1.053751 0.77713398E+01  0.75804292E+02                                 1.711375                            1.631238      -1.063191       2.375199                    0.997060       3.498668       9.789498       0.489033       1.284014      -0.707753      -0.006207       0.034767       0.004635       0.035620      -0.004367      -0.000189       0.004424      -0.017975       0.026071      -0.014367       0.002569       0.011798              1.735712       1.411548      -0.174298       0.004467       2.369893      -0.022098       1.425696           0.000185
           31              H       0.656769       4.967957       4.845759       0.130752       0.974142 0.70419514E+01  0.65802832E+02                                 1.519755                            1.474017      -0.820863       2.496425                    0.999572       3.078027       7.940591       0.566515       1.157026      -0.739834       0.003856      -0.013534      -0.033966       0.036766      -0.005164       0.000814       0.003162      -0.020995       0.029181      -0.016650       0.005074       0.011576              1.514685       1.244422      -0.041554      -0.053329       1.438764       0.228696       1.860868           0.000341
           32              H       0.874513       3.685579       6.742722       0.087070       1.192220 0.87219200E+01  0.88380869E+02                                 1.912345                            1.763604      -1.297112       2.245435                    0.993459       3.986362      11.717561       0.452000       1.337277      -0.694144       0.006459      -0.044914      -0.006424       0.045829      -0.003141      -0.002508       0.005596      -0.026337       0.028962      -0.018490       0.003384       0.015107              1.987283       1.581171      -0.180724       0.012046       2.860609      -0.006798       1.520070          -0.000017
           33              H      12.213705       9.329695       0.180539       0.087932       1.177316 0.86301356E+01  0.87369826E+02                                 1.910509                            1.765195      -1.287565       2.252216                    0.993411       3.991753      11.793990       0.446851       1.353939      -0.690811      -0.014717       0.042826      -0.005838       0.045658      -0.007165       0.007038      -0.004466      -0.022579       0.017731      -0.017694       0.002550       0.015144              1.984615       1.644192      -0.319231      -0.037395       2.785932      -0.020709       1.523722           0.000070
           34              H       7.561367       8.050424      11.347762       0.133253       0.990927 0.72630343E+01  0.68719301E+02                                 1.566338                            1.520519      -0.851110       2.483131                    0.999392       3.149290       8.302388       0.542312       1.193704      -0.730622      -0.011312       0.012312      -0.034982       0.038772      -0.007965       0.002103      -0.003432      -0.015879       0.029741      -0.016219       0.003738       0.012481              1.560318       1.293130      -0.042333       0.086434       1.486220      -0.221497       1.901604           0.000356
           35              H       3.778027       4.942218       0.620111       0.127745       1.088212 0.81852349E+01  0.80822939E+02                                 1.747056                            1.674234      -1.083273       2.370975                    0.996827       3.493766       9.811427       0.483026       1.284200      -0.708263       0.018121      -0.033086       0.003827       0.037917      -0.010213       0.003594      -0.003193      -0.017741       0.025890      -0.017988       0.004604       0.013384              1.765943       1.519799      -0.243328      -0.006912       2.316773       0.013445       1.461258           0.000187
           36              H       3.294934       6.251364       2.469976       0.098833       1.162747 0.86148273E+01  0.85768020E+02                                 1.796890                            1.693522      -1.009933       2.394923                    0.997340       3.520869       9.781671       0.492789       1.248436      -0.716539       0.006514      -0.022081       0.044047       0.049700      -0.009614       0.001688      -0.011608      -0.021217       0.018567      -0.017760      -0.002728       0.020488              1.828874       1.450736      -0.018514       0.106604       1.575654      -0.220328       2.460231          -0.000026
           37              C       8.976179       7.567707       1.137654       0.086724      28.237321 0.35401024E+03  0.79640574E+04                                 8.275455                            6.420993      -0.066977       1.994067                    0.999001      26.722801      76.964958       0.623401       0.436737      -1.043948      -0.054535      -0.004884       0.002522       0.054812       0.008903       0.019212      -0.049603      -0.026346      -0.028287      -0.056209       0.000186       0.056023              9.286805      10.505480      -0.300439      -0.056570       7.448357       4.287093       9.906579          -0.006683
           38              C       9.247692       6.794776       0.018577      -0.163649      34.934327 0.46613664E+03  0.11167287E+05                                 9.315840                            7.229565       0.049933       1.983709                    0.999648      30.065964      87.657079       0.608036       0.420477      -1.060124      -0.018124      -0.002463      -0.006704       0.019480      -0.009217      -0.010264      -0.023946       0.001320       0.001818      -0.030315       0.006487       0.023828             10.445823      11.055884      -0.130959       0.337255       8.844397       5.437612      11.437189           0.001591
           39              C       3.280470       6.331663      12.327642       0.015220      35.225373 0.42609552E+03  0.98845193E+04                                 9.284891                            6.829997       0.084756       2.033826                    0.999274      26.747463      74.331058       0.643120       0.410549      -1.076924      -0.009972       0.028614       0.032709       0.044588       0.007145       0.002630      -0.026907      -0.006378      -0.016133      -0.028769       0.000491       0.028279             10.947164      11.062274      -0.775717      -0.538816       9.151535       6.153724      12.627682          -0.002794
           40              C       1.988624       6.639395      12.732153      -0.155188      34.707640 0.46299700E+03  0.11087113E+05                                 9.316808                            7.245753      -0.059843       1.951805                    0.999388      30.046350      87.936506       0.601514       0.425226      -1.055838       0.022299      -0.011422      -0.000199       0.025055       0.013741       0.014471      -0.021061      -0.037786       0.008239      -0.036458       0.003823       0.032635             10.393796      11.603605      -0.704184      -0.646582       8.467767       5.103349      11.110015           0.001884
           41              C       6.721582       7.416414       0.789921       0.081917      28.692009 0.36049217E+03  0.81280093E+04                                 8.283345                            6.427221       0.030466       2.018378                    0.999620      26.793314      76.675259       0.632173       0.429716      -1.050602       0.056610       0.005625       0.024297       0.061861      -0.004381      -0.007706      -0.043097      -0.015373      -0.050728      -0.048136       0.002350       0.045786              9.257954      10.446806      -0.293325      -0.020936       7.414525       4.258235       9.912532          -0.006844
           42              C       3.537366       5.490804      11.091345       0.595867      24.126217 0.24574587E+03  0.50797740E+04                                 7.698662                            5.593920      -0.006916       2.063250                    0.999196      22.311011      62.940681       0.620541       0.477505      -1.014185       0.012968      -0.029908      -0.068786       0.076120       0.023169      -0.011359      -0.070693      -0.084232      -0.034208      -0.059057      -0.040606       0.099663              9.025644      10.709438      -0.833934       0.156697       6.819891       3.501655       9.547604          -0.001735
           43              C       6.618761       5.362146       7.159007       0.091359      27.966381 0.35211327E+03  0.78956060E+04                                 8.160005                            6.363370       0.107590       2.048314                    0.999604      26.514872      75.766068       0.633403       0.431244      -1.049265      -0.049783      -0.000698       0.026108       0.056218      -0.003448       0.005966       0.040235      -0.022060      -0.050006      -0.043887      -0.001548       0.045435              9.097808       9.960997      -0.801776      -0.169746       7.425874      -4.187791       9.906553          -0.006517
           44              C       6.424725       6.113459       6.014288      -0.160969      33.807878 0.45140594E+03  0.10757823E+05                                 9.175427                            7.168821      -0.077832       1.946791                    0.999317      30.085367      88.283229       0.601990       0.426933      -1.053157      -0.019777       0.003532      -0.001902       0.020180       0.011440      -0.016140       0.024835      -0.026615       0.031340      -0.036646       0.002203       0.034444             10.211604      11.000227      -1.237658       0.425643       8.754240      -4.970472      10.880345           0.001720
           45              C       5.166489       6.591007       5.728828       0.011366      35.713327 0.43185375E+03  0.10061084E+05                                 9.395075                            6.892050       0.063999       2.025854                    0.999329      26.909485      75.168569       0.637392       0.412469      -1.074673       0.007849      -0.026458       0.037461       0.046529       0.002560      -0.004034       0.028793       0.004192      -0.008648      -0.031214       0.004129       0.027085             11.137238      10.967498      -1.243629       0.470451       9.737205      -6.332152      12.707010          -0.003345
           46              C       4.106452       6.260636       6.584162      -0.163663      34.639619 0.47059457E+03  0.11305753E+05                                 9.274060                            7.268932       0.050472       1.983674                    0.999589      30.177486      88.228197       0.605519       0.421042      -1.059317       0.017884       0.012097      -0.002904       0.021785      -0.007677       0.007384       0.019622      -0.002218      -0.009161      -0.024547       0.004871       0.019676             10.358858      10.652306      -0.395035      -0.528096       8.725275      -5.338100      11.698993           0.001531
           47              C       4.390273       5.489768       7.705332       0.081049      28.289123 0.36194072E+03  0.81925699E+04                                 8.313760                            6.514097      -0.069438       1.992515                    0.998667      26.946380      77.998946       0.615490       0.439645      -1.041596       0.055687       0.005819       0.003787       0.056118       0.014877      -0.014724       0.046826      -0.020678      -0.041665      -0.055804       0.004517       0.051286              9.295260      10.142174      -0.641634      -0.313438       7.430669      -4.171804      10.312938          -0.006640
           48              C       4.905163       7.473028       4.526546       0.589313      24.465817 0.24898146E+03  0.51689553E+04                                 7.798487                            5.639885      -0.041644       2.048372                    0.999177      22.561407      64.004617       0.615837       0.479076      -1.012286      -0.016054       0.040002      -0.058185       0.072411       0.022762       0.012278       0.069108      -0.074760      -0.021467      -0.056819      -0.038366       0.095186              9.200249      10.640626      -0.925598      -0.307266       7.166647      -3.726037       9.793473          -0.001201
           49              C       3.951062       1.322532       4.896780       0.096505      25.758106 0.33886412E+03  0.74980604E+04                                 7.618700                            6.183836       0.200637       2.079520                    0.999730      26.006747      72.929682       0.654126       0.423177      -1.058159       0.010750      -0.048271       0.014230       0.051460       0.007462       0.007730      -0.030194       0.049022      -0.031484      -0.046884       0.015574       0.031310              8.301560       4.668934      -1.148196      -0.476862       9.549837       1.810746      10.685908          -0.008180
           50              C       3.747653       2.122223       6.007747      -0.170966      31.272993 0.44954837E+03  0.10650907E+05                                 8.581443                            7.068288       0.320157       2.077993                    0.999548      29.474098      84.885363       0.620316       0.416757      -1.064661       0.004049      -0.012854       0.011770       0.017893       0.000698       0.005515      -0.011433      -0.007149      -0.061770      -0.024987       0.007583       0.017404              9.294149       5.132157      -1.192987      -0.681710      10.884654       2.416808      11.865634           0.003074
           51              C       3.802996       1.563370       7.276226       0.049724      33.651510 0.43213709E+03  0.10101913E+05                                 9.181449                            7.022129      -0.031430       2.010534                    0.999230      26.543826      75.060856       0.612318       0.427905      -1.061414       0.006607      -0.025065      -0.033685       0.042504       0.015330       0.009628      -0.006405       0.090413      -0.092835      -0.039844      -0.024122       0.063966             10.635885       5.827668      -1.930912      -1.250023      12.694903       4.162721      13.385084          -0.005464
           52              C       4.074513       0.226440       7.380886      -0.169280      30.402398 0.42120212E+03  0.98023684E+04                                 8.377457                            6.814186       0.421128       2.114436                    0.999761      28.868028      81.967905       0.636645       0.413398      -1.068534       0.000070       0.013367      -0.004465       0.014093       0.005424       0.000176      -0.019690       0.029355       0.022723      -0.029635       0.010704       0.018931              9.125600       5.152072      -1.562699      -0.574937      11.952054       2.668760      10.272674           0.003296
           53              C       7.040246       9.766089       6.245848       0.087719      26.724225 0.35619868E+03  0.80203661E+04                                 7.946530                            6.431629       0.059845       2.032359                    0.999247      26.740511      76.884522       0.624631       0.435493      -1.045380      -0.002811       0.038229      -0.041801       0.056716       0.007839       0.005129      -0.019635       0.033715      -0.097040      -0.042592       0.007817       0.034775              8.695743       4.953196      -1.128031      -0.557280      11.117340       1.724675      10.016692          -0.008715
           54              C       3.541335       2.401142       8.511476       0.599015      24.273809 0.24468323E+03  0.50606721E+04                                 7.795414                            5.616891      -0.099245       2.038218                    0.998711      22.295905      63.255767       0.612467       0.483525      -1.009347      -0.018022       0.031066       0.062427       0.072021       0.029608      -0.023148      -0.078220      -0.121449      -0.026880      -0.065867      -0.056646       0.122514              9.198062      10.633354      -1.049438       0.814500       6.987275       3.471312       9.973559           0.002669
           55              C      -3.650374       3.271854      12.809863       0.084133      26.869882 0.36327748E+03  0.82235704E+04                                 7.989951                            6.507174       0.030792       2.022512                    0.999026      26.926917      77.734765       0.619023       0.437097      -1.043978       0.000338      -0.040539      -0.038492       0.055904       0.003524      -0.012827       0.013741       0.043407      -0.109509      -0.043576       0.001489       0.042087              8.721189       5.245314      -1.475124       0.362370      10.826896      -1.519752      10.091358          -0.008238
           56              C       1.425130       2.519483       0.884115      -0.171891      31.582167 0.44789123E+03  0.10582116E+05                                 8.599692                            7.031349       0.351777       2.086182                    0.999776      29.353009      83.906667       0.626282       0.413939      -1.068458      -0.013561      -0.020681      -0.004621       0.025158      -0.004265      -0.011057       0.017620       0.031681       0.027956      -0.028689       0.002110       0.026579              9.367100       5.571168      -1.917178       0.550663      12.072316      -2.713137      10.457815           0.003307
           57              C       1.852300       1.195932       0.784950       0.035690      34.819330 0.44830848E+03  0.10573915E+05                                 9.380148                            7.140305      -0.032616       2.004805                    0.999366      26.904352      76.356299       0.608919       0.426469      -1.062580      -0.008226       0.025311      -0.033520       0.042801       0.010068      -0.013455       0.011150       0.094098      -0.092290      -0.044942      -0.020135       0.065077             10.935484       6.353284      -2.391734       0.995752      12.820479      -4.515692      13.632688          -0.004992
           58              C      -2.845443       0.684446      12.579349      -0.173603      31.813878 0.46371617E+03  0.11080797E+05                                 8.706374                            7.200607       0.202947       2.038590                    0.999363      29.796603      86.401782       0.611322       0.419293      -1.062217       0.013717       0.015999       0.013416       0.024982      -0.009596      -0.008622       0.015744       0.013696      -0.055311      -0.027142       0.000780       0.026362              9.450030       5.681585      -1.480494       0.504414      10.592970      -2.680285      12.075535           0.002650
           59              C      -3.105147       1.486190      11.478064       0.092233      26.311614 0.34608119E+03  0.77070155E+04                                 7.762752                            6.272404       0.201443       2.079062                    0.999793      26.226301      74.057749       0.645174       0.426306      -1.055004      -0.009870       0.050302       0.016922       0.053982       0.004148      -0.010429       0.027466       0.064938      -0.044941      -0.048998       0.007111       0.041887              8.513615       5.081403      -1.529850       0.398069       9.604559      -2.043285      10.854883          -0.007585
           60              C       2.097109       0.332436       1.991157       0.597782      24.218750 0.24284394E+03  0.50221248E+04                                 7.807068                            5.612417      -0.122795       2.027293                    0.999051      22.478154      64.142640       0.608894       0.486412      -1.006048       0.012636      -0.038454       0.055046       0.068326       0.028626       0.020879       0.074740      -0.106544      -0.024665      -0.058728      -0.055154       0.113882              9.227905      11.077888      -1.238567      -0.739019       6.985265      -3.326549       9.620561           0.003050
           61              C       2.668268       2.421733      11.944848       0.085818      28.240388 0.35409209E+03  0.79662036E+04                                 8.274665                            6.420778      -0.066736       1.994091                    0.998999      26.724994      76.967837       0.623563       0.436607      -1.044046      -0.055085      -0.005267      -0.002028       0.055373       0.008074      -0.018361       0.049617      -0.027464      -0.026994      -0.055148      -0.001277       0.056426              9.285747      10.502570      -0.300147       0.056827       7.448254      -4.286971       9.906417          -0.006684
           62              C       7.843082       1.648778      -0.018577      -0.162975      34.980845 0.46679637E+03  0.11188482E+05                                 9.331140                            7.241646       0.046100       1.982313                    0.999657      30.086882      87.775957       0.606574       0.421287      -1.059478      -0.017889      -0.003002       0.006747       0.019353      -0.008170       0.010027       0.023325       0.001778       0.000869      -0.029222       0.006141       0.023081             10.463183      11.069128      -0.128183      -0.340842       8.861041      -5.449655      11.459379           0.001591
           63              C       6.779168       1.185640       0.754860       0.015055      35.202115 0.42577454E+03  0.98752889E+04                                 9.280571                            6.827281       0.085014       2.034073                    0.999265      26.738913      74.302467       0.643263       0.410532      -1.076927      -0.010686       0.029359      -0.033247       0.045623       0.007816      -0.002908       0.027192      -0.007349      -0.018751      -0.029464       0.000567       0.028898             10.941592      11.055523      -0.773794       0.536972       9.147345      -6.150418      12.621907          -0.002798
           64              C       5.487330       1.493369       0.350349      -0.156995      34.777886 0.46425890E+03  0.11125088E+05                                 9.329654                            7.256412      -0.061940       1.950691                    0.999395      30.083548      88.080976       0.600963       0.425319      -1.055763       0.022121      -0.012294       0.000520       0.025313       0.013941      -0.014117       0.021081      -0.038088       0.009595      -0.036447       0.003660       0.032787             10.407711      11.618943      -0.706549       0.649621       8.479283      -5.110887      11.124907           0.001882
           65              C       0.413665       2.270442      12.292581       0.086813      28.540001 0.35802889E+03  0.80582080E+04                                 8.253347                            6.404509       0.032126       2.020033                    0.999613      26.703733      76.337864       0.633433       0.429620      -1.050718       0.055438       0.006503      -0.025036       0.061176      -0.004500       0.007605       0.042205      -0.012679      -0.052409      -0.047974       0.003930       0.044044              9.223624      10.415207      -0.295103       0.024567       7.384633      -4.237441       9.871032          -0.006838
           66              C       7.036041       0.344786       1.991157       0.595876      24.123864 0.24573556E+03  0.50791426E+04                                 7.696316                            5.592446      -0.002726       2.064618                    0.999151      22.307556      62.913580       0.620893       0.477273      -1.014381       0.012250      -0.029069       0.068067       0.075021       0.022612       0.010763       0.070978      -0.084556      -0.034567      -0.059384      -0.040359       0.099743              9.022768      10.704880      -0.833946      -0.156145       6.818344      -3.500926       9.545080          -0.001737
           67              C       0.310963       0.216145       5.923495       0.092435      27.963094 0.35210036E+03  0.78955621E+04                                 8.161487                            6.365350       0.106028       2.047831                    0.999590      26.511970      75.768924       0.632966       0.431528      -1.049049      -0.049630      -0.000297      -0.026560       0.056291      -0.003994      -0.005915      -0.040196      -0.021270      -0.048421      -0.043763      -0.001329       0.045092              9.098962       9.962515      -0.802052       0.169359       7.427580       4.187805       9.906790          -0.006516
           68              C       0.116905       0.967463       7.068214      -0.159805      33.784527 0.45111351E+03  0.10748970E+05                                 9.173880                            7.169550      -0.082813       1.945733                    0.999355      30.064412      88.210188       0.601583       0.427296      -1.052947      -0.019425       0.003517       0.002744       0.019931       0.011758       0.015950      -0.024408      -0.024353       0.030613      -0.036147       0.002749       0.033398             10.209079      10.994545      -1.240031      -0.430339       8.754713       4.969793      10.877978           0.001719
           69              C      -1.141336       1.445013       7.353674       0.010459      35.745386 0.43229377E+03  0.10074183E+05                                 9.401237                            6.896081       0.060386       2.024583                    0.999352      26.924218      75.227250       0.637116       0.412531      -1.074603       0.007546      -0.025586      -0.037540       0.046053       0.003412       0.004071      -0.028180       0.004129      -0.008582      -0.030769       0.004309       0.026460             11.145271      10.969764      -1.243079      -0.469834       9.745978       6.340012      12.720071          -0.003343
           70              C       7.605043       1.114638       6.498340      -0.162630      34.603566 0.46996426E+03  0.11286761E+05                                 9.266619                            7.262787       0.056450       1.985721                    0.999577      30.158690      88.156495       0.605939       0.420894      -1.059417       0.018809       0.012059       0.002680       0.022503      -0.007319      -0.006585      -0.019535      -0.002485      -0.008379      -0.023794       0.004064       0.019730             10.350690      10.645303      -0.396436       0.526000       8.717789       5.333193      11.688979           0.001530
           71              C      -1.917515       0.343765       5.377170       0.078779      28.325323 0.36254854E+03  0.82093493E+04                                 8.317796                            6.516911      -0.067185       1.992885                    0.998690      26.970945      78.071320       0.615765       0.439287      -1.041862       0.056700       0.005430      -0.004059       0.057104       0.014331       0.014527      -0.047313      -0.021948      -0.041056      -0.055700       0.003580       0.052119              9.300129      10.146265      -0.643076       0.312339       7.435209       4.175300      10.318914          -0.006636
           72              C      -1.402685       2.327039       8.555956       0.589124      24.473073 0.24905802E+03  0.51708106E+04                                 7.798549                            5.639699      -0.046246       2.047059                    0.999179      22.566347      64.014957       0.616035       0.478897      -1.012406      -0.015018       0.039488       0.058596       0.072238       0.022466      -0.011873      -0.069102      -0.076856      -0.020977      -0.056459      -0.039176       0.095634              9.200513      10.640178      -0.924975       0.308311       7.167033       3.726435       9.794328          -0.001207
           73              C       0.452441       6.468538       8.185722       0.094510      25.800456 0.33959122E+03  0.75181141E+04                                 7.624650                            6.188138       0.204023       2.080008                    0.999736      26.038594      73.036267       0.654273       0.422858      -1.058367       0.011452      -0.048823      -0.015005       0.052345       0.007448      -0.007573       0.030012       0.048767      -0.033427      -0.046697       0.015243       0.031454              8.308120       4.672204      -1.148714       0.476952       9.554844      -1.809910      10.697312          -0.008178
           74              C       0.249053       7.268223       7.074755      -0.169507      31.227508 0.44870486E+03  0.10625551E+05                                 8.574332                            7.063484       0.320347       2.078676                    0.999542      29.441356      84.759716       0.620308       0.416973      -1.064561       0.003089      -0.012422      -0.011667       0.017319       0.000667      -0.005596       0.011352      -0.007165      -0.061809      -0.024977       0.007598       0.017380              9.286052       5.128508      -1.190636       0.681307      10.869199      -2.415411      11.860449           0.003076
           75              C       0.304420       6.709365       5.806276       0.048432      33.671406 0.43248108E+03  0.10111565E+05                                 9.183452                            7.023682      -0.028988       2.011085                    0.999265      26.553424      75.084248       0.612436       0.427754      -1.061550       0.006545      -0.024003       0.034721       0.042714       0.015173      -0.009044       0.006470       0.090710      -0.091327      -0.039704      -0.024008       0.063712             10.638379       5.829163      -1.930349       1.249934      12.695766      -4.166209      13.390208          -0.005470
           76              C       0.575939       5.372435       5.701616      -0.168160      30.386993 0.42098535E+03  0.97962237E+04                                 8.376652                            6.814370       0.420919       2.114732                    0.999776      28.855063      81.930890       0.636354       0.413634      -1.068364       0.000019       0.014838       0.003925       0.015348       0.004838       0.000070       0.020324       0.027292       0.022026      -0.029207       0.009772       0.019435              9.124361       5.152399      -1.562676       0.575047      11.950630      -2.669858      10.270054           0.003295
           77              C       0.732430       4.620092       6.836654       0.088364      26.700731 0.35584169E+03  0.80099166E+04                                 7.940478                            6.426830       0.055166       2.031225                    0.999281      26.721549      76.805810       0.625125       0.435279      -1.045561      -0.002770       0.037676       0.040725       0.055548       0.007611      -0.004060       0.018782       0.033366      -0.094547      -0.041101       0.007006       0.034095              8.688945       4.949882      -1.127838       0.556571      11.109905      -1.721473      10.007050          -0.008721
           78              C       9.849182       7.547131       4.571026       0.599943      24.258468 0.24449456E+03  0.50558732E+04                                 7.793365                            5.615408      -0.103765       2.036955                    0.998754      22.286163      63.225721       0.612427       0.483643      -1.009270      -0.017874       0.030877      -0.062731       0.072167       0.028855       0.023457       0.078040      -0.121983      -0.025731      -0.066489      -0.055820       0.122310              9.195739      10.630689      -1.048873      -0.814953       6.985610      -3.470218       9.970918           0.002669
           79              C       2.657553       8.417824       0.272639       0.081411      26.948736 0.36471274E+03  0.82650144E+04                                 8.008346                            6.522841       0.019887       2.018842                    0.998957      26.982176      77.961507       0.617816       0.437476      -1.043650       0.000005      -0.040058       0.038986       0.055898       0.004035       0.012583      -0.014355       0.043092      -0.112124      -0.044620       0.002326       0.042294              8.741077       5.257331      -1.476058      -0.364171      10.845654       1.525883      10.120245          -0.008228
           80              C      -2.073565       7.665506      12.198387      -0.169897      31.537560 0.44705149E+03  0.10557775E+05                                 8.593160                            7.025929       0.352817       2.086880                    0.999780      29.326005      83.823382       0.626340       0.414077      -1.068323      -0.013044      -0.019376       0.005470       0.023990      -0.004376       0.011182      -0.016846       0.031705       0.029297      -0.028217       0.001711       0.026505              9.359922       5.566893      -1.914224      -0.549871      12.059471       2.709845      10.453402           0.003308
           81              C      -1.646397       6.341955      12.297552       0.033750      34.871001 0.44910028E+03  0.10596499E+05                                 9.386189                            7.144338      -0.027348       2.006119                    0.999340      26.926782      76.416023       0.609081       0.426199      -1.062826      -0.008982       0.025756       0.034233       0.043771       0.010550       0.013492      -0.011719       0.094882      -0.094978      -0.046004      -0.019961       0.065965             10.943434       6.357532      -2.393185      -0.997040      12.828772       4.522052      13.643999          -0.004980
           82              C       3.462480       5.830417       0.503153      -0.172768      31.770048 0.46286838E+03  0.11054482E+05                                 8.694947                            7.191372       0.205859       2.039745                    0.999367      29.771268      86.279258       0.612108       0.418984      -1.062509       0.013647       0.015766      -0.014119       0.025182      -0.009451       0.008351      -0.016320       0.013959      -0.055585      -0.027670       0.001291       0.026380              9.437467       5.674874      -1.479425      -0.503702      10.580648       2.675618      12.056879           0.002651
           83              C       3.202755       6.632166       1.604438       0.092018      26.336268 0.34652169E+03  0.77198898E+04                                 7.770789                            6.279446       0.197357       2.077566                    0.999757      26.241250      74.133813       0.644291       0.426721      -1.054664      -0.010467       0.050548      -0.017961       0.054656       0.003518       0.010093      -0.027256       0.064756      -0.044334      -0.048568       0.006960       0.041608              8.522360       5.087030      -1.531864      -0.399192       9.615720       2.048162      10.864330          -0.007585
           84              C      -1.401566       5.478454      11.091345       0.598677      24.197878 0.24259394E+03  0.50155540E+04                                 7.801533                            5.608634      -0.124297       2.026997                    0.999065      22.467607      64.099037       0.609258       0.486257      -1.006150       0.012171      -0.037058      -0.054139       0.066727       0.028388      -0.020540      -0.074364      -0.107947      -0.023072      -0.058699      -0.055097       0.113796              9.221374      11.070760      -1.237931       0.737988       6.980329       3.323494       9.613032           0.003052
           85              N       7.746670       7.870293       1.531699      -0.227190      36.847349 0.51361926E+03  0.12369342E+05                                 9.239113                            7.332244       0.149423       2.068719                    0.999363      27.890443      76.615710       0.647943       0.392522      -1.099227       0.021509      -0.094458      -0.130609       0.162615       0.012017       0.016971      -0.072912       0.046833      -0.174389      -0.108504       0.053065       0.055439             10.361991      13.259783      -0.237976       0.060874       7.629095       3.705444      10.197094           0.025964
           86              N       5.621363       5.056475       8.003090      -0.231155      36.973129 0.52596429E+03  0.12744903E+05                                 9.274621                            7.430752       0.136931       2.063059                    0.999398      28.063369      77.384534       0.642074       0.393678      -1.098176      -0.020704       0.097517      -0.128893       0.162947       0.008318      -0.018664       0.070132       0.046213      -0.171901      -0.105323       0.049096       0.056226             10.358717      12.797818      -0.679464      -0.501159       7.567930      -3.643369      10.710401           0.026699
           87              N       4.193165      -0.007193       5.000394      -0.252273      36.877764 0.57745017E+03  0.14325186E+05                                 9.289145                            7.834792       0.059284       2.034015                    0.998657      28.721578      80.175311       0.619368       0.398632      -1.094582      -0.013485       0.098373       0.134396       0.167097       0.006808       0.009980      -0.080004       0.021190      -0.145975      -0.104381       0.035972       0.068409             10.111557       6.337799      -1.447333      -0.529581      11.860383       0.854481      12.136489           0.023926
           88              N      -3.484424       2.784011      11.569903      -0.242541      36.403305 0.56255691E+03  0.13866150E+05                                 9.207722                            7.728052       0.084957       2.046584                    0.998609      28.439728      79.157587       0.624183       0.398112      -1.094836       0.017491      -0.099231       0.131819       0.165918       0.004885      -0.015511       0.076713       0.027784      -0.140743      -0.102148       0.038137       0.064011             10.060029       6.688423      -1.936059       0.095785      11.340580      -0.787581      12.151083           0.023914
           89              N       1.438767       2.724317      11.550803      -0.228450      36.901840 0.51456905E+03  0.12398326E+05                                 9.249306                            7.340310       0.150438       2.068784                    0.999407      27.912884      76.704061       0.647396       0.392660      -1.099096       0.021789      -0.094253       0.130535       0.162474       0.012024      -0.016645       0.072597       0.046867      -0.175277      -0.108315       0.052679       0.055635             10.373707      13.273199      -0.239495      -0.058761       7.637843      -3.711252      10.210078           0.025941
           90              N       2.122800      10.202467       5.079412      -0.231334      36.991112 0.52627715E+03  0.12755294E+05                                 9.280149                            7.434955       0.132096       2.061621                    0.999396      28.072708      77.436932       0.641589       0.393889      -1.097950      -0.021814       0.097643       0.129144       0.163365       0.007317       0.018171      -0.070313       0.046523      -0.171653      -0.105247       0.048560       0.056686             10.365157      12.803675      -0.681357       0.499576       7.574275       3.647487      10.717522           0.026725
           91              N       0.694546       5.138812       8.082108      -0.251298      36.834340 0.57661776E+03  0.14299201E+05                                 9.282279                            7.829640       0.063881       2.035557                    0.998619      28.699054      80.094266       0.619520       0.398682      -1.094561      -0.014030       0.098353      -0.134428       0.167156       0.006948      -0.010167       0.080580       0.021192      -0.144895      -0.104770       0.035832       0.068938             10.103356       6.333617      -1.446626       0.528293      11.852158      -0.849763      12.124292           0.023920
           92              N       2.823480       7.929986       1.512599      -0.242121      36.412966 0.56272329E+03  0.13873113E+05                                 9.213253                            7.732122       0.077609       2.044308                    0.998518      28.449854      79.228185       0.623582       0.398413      -1.094484       0.017591      -0.098516      -0.132278       0.165868       0.004424       0.015708      -0.077424       0.028395      -0.139908      -0.102740       0.038069       0.064671             10.066634       6.692340      -1.936165      -0.097194      11.345013       0.791247      12.162549           0.023954
           93              O       4.731003       5.178957      10.883072      -0.557209      44.524167 0.62096891E+03  0.15532071E+05                                10.113899                            7.855030      -0.060395       2.021044                    0.996205      28.559004      77.493837       0.657188       0.372612      -1.124325      -0.024163       0.016941      -0.014066       0.032691      -0.010525      -0.013049      -0.045432       0.003838      -0.105199      -0.065005       0.022413       0.042592             11.700045      17.538771      -4.117106      -3.294744       8.504976       2.056854       9.056387           0.038121
           94              O       2.532454       5.236591      10.377041      -0.576510      45.057631 0.64449995E+03  0.16269624E+05                                10.182321                            8.000738      -0.096156       2.004631                    0.995356      28.921564      78.813860       0.651453       0.372450      -1.124559       0.033550       0.011685       0.011235       0.037261       0.025100       0.021079      -0.036915       0.013484      -0.044877      -0.059063       0.023701       0.035362             11.677115      15.021799       2.989898       4.854911       8.045780       2.490123      11.963765           0.035055
           95              O       5.850259       7.712830       3.739764      -0.572357      43.956438 0.62568527E+03  0.15684500E+05                                10.025604                            7.872994      -0.056558       2.014640                    0.996117      28.901135      78.587501       0.657713       0.371497      -1.124822      -0.031916      -0.012673       0.004802       0.034674       0.027183      -0.029865       0.030494       0.011419       0.002120      -0.058650       0.025613       0.033037             11.543746      14.737162       3.244582      -5.341884       7.962688      -2.629049      11.931387           0.032348
           96              O       3.726178       7.896029       4.405402      -0.568812      47.441454 0.67487281E+03  0.17221108E+05                                10.529408                            8.175704      -0.084296       2.006259                    0.996483      28.998114      79.261654       0.646260       0.371415      -1.126159       0.032456      -0.003579      -0.007907       0.033596      -0.007492       0.021419       0.043745       0.001553      -0.099555      -0.064866       0.022465       0.042401             12.185469      17.880071      -4.890565       3.310450       9.396047      -2.176790       9.280290           0.042551
           97              O       4.453595       2.585370       9.343785      -0.568474      43.876399 0.62927267E+03  0.15773001E+05                                 9.983505                            7.874456       0.022720       2.044734                    0.995790      28.637310      77.480992       0.661298       0.369516      -1.128039      -0.035388      -0.002423       0.004545       0.035761       0.037785       0.030988      -0.036263       0.015184      -0.028195      -0.070853       0.027571       0.043282             11.466652      14.437562       2.559989       5.195367       7.513546       2.113697      12.448849           0.028329
           98              O       2.349590       2.809734       8.609856      -0.563543      45.797947 0.65307586E+03  0.16510336E+05                                10.274346                            8.022551      -0.020555       2.032129                    0.995273      28.671728      77.722783       0.655573       0.369567      -1.128818       0.022112      -0.002464       0.024235       0.032899      -0.006562      -0.010217      -0.047829       0.024431      -0.157400      -0.078720       0.038232       0.040488             11.900317      18.163759      -4.436897      -2.289036       8.930644       1.873268       8.606548           0.037190
           99              O       1.156033       0.229518       2.822942      -0.574775      42.968720 0.61892754E+03  0.15447646E+05                                 9.831328                            7.785953       0.083678       2.059115                    0.996367      28.771552      77.647240       0.668142       0.367295      -1.129879       0.025975       0.007534       0.002239       0.027138       0.032807      -0.041040       0.030789       0.039075      -0.025123      -0.071336       0.017606       0.053730             11.281405      14.763018       2.719532      -5.528917       7.471573      -2.076742      11.609624           0.030454
          100              O       6.045485      10.141737       2.047150      -0.546619      46.636747 0.65091383E+03  0.16455207E+05                                10.425117                            8.037560      -0.107435       2.011742                    0.994897      28.381013      77.135024       0.650984       0.372183      -1.125927      -0.022927      -0.005693       0.012232       0.026602       0.005319       0.017128       0.043291       0.010345      -0.141936      -0.070507       0.022103       0.048403             12.151952      18.192426      -4.874976       2.636037       9.444898      -2.161973       8.818532           0.035784
          101              O       8.229674       0.032939       2.199430      -0.556035      44.437093 0.61955467E+03  0.15486988E+05                                10.099504                            7.845006      -0.057150       2.022532                    0.996257      28.530295      77.377346       0.657780       0.372510      -1.124466      -0.024955       0.017354       0.014166       0.033534      -0.010916       0.012734       0.045185       0.004245      -0.106248      -0.065012       0.022591       0.042421             11.682259      17.509532      -4.110005       3.288392       8.493858      -2.053156       9.043386           0.038113
          102              O       6.031116       0.090576       2.705461      -0.577274      45.090323 0.64513193E+03  0.16289501E+05                                10.186389                            8.004247      -0.095678       2.004490                    0.995374      28.936913      78.864118       0.651363       0.372412      -1.124593       0.033016       0.011018      -0.010672       0.036406       0.023810      -0.020958       0.037554       0.012740      -0.045361      -0.058876       0.024075       0.034801             11.681372      15.024342       2.990749      -4.855706       8.049465      -2.491908      11.970309           0.035031
          103              O      -0.457603       2.566845       9.342738      -0.573032      44.021530 0.62673740E+03  0.15718303E+05                                10.037127                            7.880919      -0.069345       2.010440                    0.996042      28.924022      78.681849       0.657184       0.371620      -1.124669      -0.031110      -0.011790      -0.004229       0.033537       0.027078       0.028940      -0.030665       0.010429       0.002987      -0.058082       0.026059       0.032023             11.558062      14.756905       3.249987       5.350081       7.971752       2.633190      11.945529           0.032413
          104              O       7.224728       2.750041       8.677100      -0.567797      47.394146 0.67405421E+03  0.17194995E+05                                10.522730                            8.171095      -0.082464       2.007230                    0.996432      28.980752      79.202075       0.646401       0.371447      -1.126135       0.032957      -0.003757       0.008111       0.034148      -0.008012      -0.021425      -0.043785       0.001743      -0.099184      -0.064979       0.022784       0.042195             12.177259      17.867190      -4.886723      -3.306857       9.390460       2.174868       9.274127           0.042561
          105              O       0.955057       7.731356       3.738717      -0.569162      43.933265 0.63026856E+03  0.15804704E+05                                 9.993238                            7.881578       0.021112       2.043915                    0.995782      28.655805      77.555485       0.660866       0.369600      -1.127940      -0.034744      -0.002610      -0.004406       0.035119       0.037578      -0.030369       0.036500       0.014484      -0.027341      -0.070462       0.027635       0.042828             11.478453      14.451789       2.562538      -5.200522       7.520631      -2.116229      12.462939           0.028305
          106              O       8.657438       7.955723       4.472646      -0.563640      45.747217 0.65224112E+03  0.16482565E+05                                10.263627                            8.014808      -0.014595       2.034343                    0.995424      28.656350      77.643896       0.656266       0.369326      -1.129097       0.021684      -0.002404      -0.024138       0.032537      -0.006322       0.010376       0.047718       0.023905      -0.156379      -0.078356       0.038385       0.039972             11.887285      18.142649      -4.429915       2.283364       8.921957      -1.870678       8.597249           0.037238
          107              O      -2.342626       5.375532      10.259560      -0.575279      43.073700 0.62071997E+03  0.15504917E+05                                 9.850150                            7.799695       0.073061       2.055417                    0.996268      28.803360      77.786309       0.667178       0.367528      -1.129603       0.025318       0.006957      -0.002412       0.026367       0.032181       0.040750      -0.031442       0.038656      -0.025023      -0.071258       0.018243       0.053015             11.304224      14.795455       2.726020       5.540426       7.485309       2.082027      11.631909           0.030481
          108              O      -0.262409       4.995759      11.035352      -0.546089      46.645201 0.65097193E+03  0.16457841E+05                                10.429072                            8.039906      -0.108063       2.011629                    0.994745      28.379426      77.145658       0.650616       0.372367      -1.125733      -0.023752      -0.005409      -0.012560       0.027407       0.005200      -0.017023      -0.042969       0.010404      -0.141965      -0.070261       0.022199       0.048062             12.157627      18.202885      -4.877695      -2.636761       9.448430       2.163088       8.821567           0.035789

******************************************************
Auxiliary information for the entire system
The total spin magnetic moment of the unit cell is   11.999923
The total net atomic charge of the unit cell is   0.000005
Accuracy of reproducing the electrostatic potential in the unit cell:
  The inner radius (bohr) =    5.0000
  The outer radius (bohr) =   12.0000
  Valid grid points have density less than (e/(bohr^3)) =    0.0001
  The number of valid grid points were=        12423
  The rms potential error without charges in kcal/mol is=      2.04289
  The rms potential error with partial charges in kcal/mol is=      0.63297
  The RRMSE value at monopole order=      0.30984
  The rms potential error with partial charges and cloud penetration in kcal/mol is=      0.61488
  The RRMSE value at monopole order with cloud penetration is=      0.30099
  The rms potential error with partial charges and atomic dipoles in kcal/mol is=      0.33246
  The RRMSE value at dipole order=      0.16274
  The rms potential error with partial charges, atomic dipoles and cloud penetration in kcal/mol is=      0.31643
  The RRMSE value at dipole order with cloud penetration=      0.15489

******************************************************
The electron densities and ab initio electrostatic potential were computed in VASP using the PBE functional and
projector augmented wave method. See the main text of the journal article for a description of computational details.
The atomic charges, dipoles, and quadrupoles were computed with the DDEC6 method as described in
(a) T. A. Manz and N. Gabaldon Limas, RSC Adv. 6 (2016) 47771-47801 DOI: 10.1039/c6ra04656h
(b) N. Gabaldon Limas and T. A. Manz, RSC Adv. 8 (2018) 2678-2707 DOI: 10.1039/c7ra11829e.
For each atom in the material, the electron cloud parameters were fit to the spherically averaged atom-in-material
electron density using radial positions for which this density was between 10^-4 and 10^-2 electrons per cubic bohr.
The polarizabilities, dispersion coefficients, and quantum Drude oscillator (QDO) parameters were fit using the MCLF method.
The magnetic structure of the system was optimized in VASP from the default ferromagnetic initial guess using spin polarization.
The atomic spin moments (ASMs) were computed on this optimized magnetic structure using the DDEC6 partition as inputs
to the method of T. A. Manz and D. S. Sholl, J. Chem. Theory Comput. 7 (2011) 4146-4164 DOI: 10.1021/ct200539n.
The RMSE and RRMSE were computed using a uniform grid with Ewald summation.
