# Supplementary material for: A collection of forcefield precursors for metal–organic frameworks
Source: RSC Adv. 2019 Nov 13;9(63):36492–507. doi: 10.1039/c9ra07327b (PMC9075174; doi:10.1039/c9ra07327b)
Supplement: RA-009-C9RA07327B-s3324 [file RA-009-C9RA07327B-s3324.xyz]

  108
jmolscript: load "" {1 1 1} spacegroup "x,y,z" unitcell [{      9.778000     0.000000     0.000000 }, {     -2.515373     9.953073     0.000000 }, {      0.000000     0.000000    13.212000 }]
Co     0.000000     0.000000     6.606000     0.933394
Co     3.631313     4.976536     0.000000     0.933317
Co    -1.257687     4.976536     0.000000     0.932841
Co     4.889000     0.000000     6.606000     0.932754
H     -0.566823     7.887810     0.918234     0.095771
H     -0.150885     9.139907     2.786411     0.124999
H     -0.831403     5.874304     5.025845     0.133530
H     -1.136325     4.685907     3.077075     0.086266
H      2.293519     1.429261     5.181746     0.092331
H      2.771229     2.657470     3.277897     0.123954
H      8.746460     2.054314     2.098066     0.123833
H      8.381778     0.881842     4.030981     0.089017
H      1.682763     7.041799     7.524234     0.095768
H      1.266825     5.789703     9.392411     0.124994
H      1.947343     9.055306    11.631845     0.133521
H      4.767639     0.290630     9.683075     0.086259
H      1.337794     3.547275    11.787746     0.092335
H      0.860084     2.319066     9.883897     0.123962
H      4.662854     2.922222     8.704066     0.123843
H      5.027536     4.094694    10.636981     0.089024
H      7.829450     2.065263    12.293766     0.095771
H      7.413512     0.813166    10.425589     0.124999
H      8.094030     4.078769     8.186155     0.133530
H      8.398952     5.267166    10.134925     0.086266
H      4.969108     8.523812     8.030254     0.092331
H      4.491398     7.295603     9.934103     0.123955
H     -1.483833     7.898759    11.113934     0.123833
H     -1.119151     9.071231     9.181019     0.089017
H      5.579864     2.911274     5.687766     0.095768
H      5.995802     4.163370     3.819589     0.124994
H      5.315284     0.897767     1.580155     0.133521
H      2.494988     9.662443     3.528925     0.086258
H      5.924833     6.405798     1.424254     0.092335
H      6.402543     7.634007     3.328103     0.123962
H      2.599773     7.030851     4.507934     0.123843
H      2.235091     5.858379     2.575019     0.089024
C     -0.602930     7.465800     1.757196     0.095495
C     -0.360235     8.227210     2.872289    -0.173004
C     -0.425743     7.642965     4.126108     0.046070
C     -0.748418     6.304276     4.194810    -0.170650
C     -0.948040     5.604575     3.016300     0.080047
C     -0.101809     8.427267     5.379926     0.595850
C      1.612453     1.570595     4.550213     0.079157
C      1.908846     2.309113     3.411338    -0.164259
C      0.911440     2.522109     2.481214     0.012059
C     -0.335364     1.953788     2.722993    -0.159010
C      9.235248     1.246125     3.879043     0.090068
C      1.194830     3.370111     1.253819     0.595978
C      1.718870     7.463809     8.363196     0.095485
C      1.476175     6.702399     9.478289    -0.173013
C      1.541683     7.286645    10.732108     0.046055
C      1.864359     8.625333    10.800810    -0.170659
C      2.063981     9.325034     9.622300     0.080039
C      1.217750     6.502343    11.985926     0.595871
C      2.018860     3.405942    11.156213     0.079166
C      1.722468     2.667424    10.017338    -0.164257
C      2.719874     2.454428     9.087214     0.012086
C      3.966678     3.022748     9.328993    -0.158998
C      4.174066     3.730412    10.485043     0.090072
C      2.436483     1.606426     7.859819     0.595960
C      7.865557     2.487273    11.454804     0.095495
C      7.622862     1.725863    10.339711    -0.173003
C      7.688370     2.310108     9.085892     0.046070
C      8.011045     3.648797     9.017190    -0.170650
C      8.210667     4.348498    10.195700     0.080047
C      7.364436     1.525806     7.832074     0.595850
C      5.650174     8.382478     8.661787     0.079157
C      5.353781     7.643960     9.800662    -0.164259
C      6.351187     7.430964    10.730786     0.012059
C      7.597991     7.999285    10.489007    -0.159010
C     -1.972621     8.706948     9.332957     0.090068
C      6.067797     6.582962    11.958181     0.595978
C      5.543757     2.489264     4.848804     0.095485
C      5.786452     3.250674     3.733711    -0.173013
C      5.720944     2.666428     2.479892     0.046055
C      5.398268     1.327740     2.411190    -0.170658
C      5.198646     0.628039     3.589700     0.080039
C      6.044877     3.450730     1.226074     0.595871
C      5.243767     6.547131     2.055787     0.079165
C      5.540159     7.285649     3.194662    -0.164256
C      4.542753     7.498645     4.124786     0.012086
C      3.295949     6.930325     3.883007    -0.158998
C      3.088561     6.222661     2.726957     0.090072
C      4.826144     8.346647     5.352181     0.595960
N     -0.888424     6.157966     1.790226    -0.236324
N      0.398806     1.049054     4.791992    -0.234786
N      2.004364     8.771643     8.396226    -0.236296
N      3.232508     3.927483    11.397992    -0.234750
N      8.151051     3.795107    11.421774    -0.236324
N      6.863821     8.904019     8.420008    -0.234786
N      5.258263     1.181430     4.815774    -0.236296
N      4.030119     6.025590     1.814008    -0.234750
O      1.092435     8.824395     5.421544    -0.563071
O     -0.969943     8.577558     6.258921    -0.565494
O      2.369298     3.729416     1.090122    -0.548758
O      0.203259     3.621923     0.510115    -0.582176
O      0.023506     6.105215    12.027544    -0.563084
O      2.085884     6.352051    12.864921    -0.565485
O      1.262015     1.247120     7.696122    -0.548777
O      3.428055     1.354613     7.116115    -0.582171
O      6.170192     1.128678     7.790456    -0.563071
O      8.232570     1.375515     6.953079    -0.565494
O      4.893329     6.223657    12.121878    -0.548758
O      7.059368     6.331150    12.701885    -0.582176
O      7.239121     3.847858     1.184456    -0.563084
O      5.176743     3.601022     0.347079    -0.565485
O      6.000612     8.705953     5.515878    -0.548777
O      3.834572     8.598460     6.095885    -0.582171

The following XYZ coordinates are in angstroms. Other properties are in atomic units.
The sperically averaged electron density of each atom fit to a function of the form exp(a - br)
eigen_1, eigen_2 and eigen_3 are the three eigenvalues of traceless quadrupole moment tensor
  atom number  atomic symbol              X              Y              Z     net charge C6 coefficient C8 coefficient C10 coefficient fluctuating dipole atomic polarizability isotropic forcefield polarizability              a              b squared Pearson coefficient          <r^3>          <r^4>         wp_QDO          m_QDO          q_QDO       dipole_x       dipole_y       dipole_z         dipole            Qxy            Qxz            Qyz     Q(x^2-y^2)  Q(3z^2 - R^2)        eigen_1        eigen_2        eigen_3 static polarizability      alpha(xx)      alpha(xy)      alpha(xz)      alpha(yy)      alpha(yz)      alpha(zz) atomic spin moment
            1             Co       0.000000       0.000000       6.606000       0.933394     101.286078 0.18996721E+04  0.59974165E+05                                17.360719                           14.057158       0.916437       2.155917                    0.995035      45.915525     120.175326       0.497362       0.390075      -1.164650      -0.000000       0.000000       0.000000       0.000000      -0.070876       0.085850       0.202330       0.047197      -0.394398      -0.296599       0.118761       0.177837             20.264301      21.217905       0.995535      -1.026722      17.216394      -0.913073      22.358603           2.834834
            2             Co       3.631313       4.976536       0.000000       0.933317     101.286716 0.18996950E+04  0.59975230E+05                                17.360976                           14.057391       0.916318       2.155873                    0.995036      45.916175     120.178425       0.497349       0.390083      -1.164641       0.000000       0.000000       0.000000       0.000000      -0.071063      -0.085944      -0.202270       0.047098      -0.393706      -0.296529       0.118695       0.177834             20.264575      21.218272       0.995480       1.026797      17.216595       0.913071      22.358857           2.834198
            3             Co      -1.257687       4.976536       0.000000       0.932841     101.247977 0.17726332E+04  0.55158988E+05                                17.530181                           13.701317       1.110197       2.207357                    0.996447      46.148008     121.024100       0.495646       0.397134      -1.156169      -0.000000       0.000000      -0.000000       0.000000      -0.085153      -0.074615      -0.228816       0.034520      -0.235547      -0.297708       0.088653       0.209055             21.063000      24.521024      -0.851131      -0.490079      17.169776       0.984337      21.498200           2.827838
            4             Co       4.889000       0.000000       6.606000       0.932754     101.239884 0.17724618E+04  0.55152999E+05                                17.530248                           13.701404       1.110004       2.207289                    0.996448      46.146518     121.024351       0.495598       0.397177      -1.156123      -0.000000       0.000000       0.000000       0.000000      -0.085088       0.074584       0.228864       0.034611      -0.235831      -0.297756       0.088695       0.209061             21.063055      24.521163      -0.851161       0.490059      17.169805      -0.984318      21.498198           2.827445
            5              H      -0.566823       7.887810       0.918234       0.095771       1.126869 0.82620709E+01  0.81215519E+02                                 1.747696                            1.650160      -0.928952       2.435457                    0.998077       3.421140       9.374286       0.504152       1.235931      -0.719982       0.001994       0.022991      -0.041911       0.047845       0.005675      -0.000118      -0.009550      -0.024919       0.023081      -0.017702      -0.000531       0.018233              1.771143       1.398431       0.021456      -0.032929       1.558764      -0.258301       2.356234           0.000073
            6              H      -0.150885       9.139907       2.786411       0.124999       1.029434 0.75735669E+01  0.73762000E+02                                 1.716918                            1.635201      -1.105254       2.360752                    0.996512       3.546155      10.075127       0.475008       1.323954      -0.698913       0.007916       0.032851      -0.003592       0.033982       0.005100      -0.000651      -0.004696      -0.017743       0.026329      -0.014636       0.002390       0.012247              1.743616       1.438352       0.203847       0.016649       2.375314       0.053723       1.417181           0.000169
            7              H      -0.831403       5.874304       5.025845       0.133530       0.930652 0.66653757E+01  0.61545669E+02                                 1.483377                            1.441712      -0.816473       2.502987                    0.999683       3.047204       7.860820       0.567244       1.169401      -0.736530      -0.005576      -0.014352       0.033282       0.036671       0.005887       0.000414      -0.003417      -0.020720       0.027275      -0.016526       0.004947       0.011579              1.476613       1.222242       0.046456      -0.032577       1.424388      -0.237607       1.783208           0.000333
            8              H      -1.136325       4.685907       3.077075       0.086266       1.145227 0.83596712E+01  0.83963717E+02                                 1.873232                            1.735804      -1.305272       2.244242                    0.993522       3.976395      11.703540       0.451191       1.351586      -0.691086      -0.009136      -0.044146       0.004080       0.045266       0.004576      -0.002580      -0.006042      -0.024912       0.028219      -0.018058       0.002622       0.015436              1.940375       1.586129       0.231345       0.023153       2.734190       0.041676       1.500805           0.000006
            9              H       2.293519       1.429261       5.181746       0.092331       1.101327 0.78971595E+01  0.78691571E+02                                 1.864891                            1.715361      -1.436349       2.180830                    0.992337       4.092299      12.246286       0.439923       1.397242      -0.681068       0.032268      -0.003292       0.027699       0.042653       0.005507       0.000372      -0.002972       0.006493      -0.008021      -0.006903      -0.000960       0.007863              1.942665       2.089509      -0.154325       0.609056       1.510735      -0.226393       2.227750          -0.000095
           10              H       2.771229       2.657470       3.277897       0.123954       1.037128 0.77278813E+01  0.76383278E+02                                 1.776919                            1.689935      -1.488692       2.177486                    0.991856       3.866427      11.422882       0.447154       1.385833      -0.684302       0.031288       0.013717      -0.005682       0.034632       0.005098       0.003563      -0.004656       0.014051      -0.000599      -0.011365       0.002094       0.009271              1.799798       2.325226       0.296955      -0.112668       1.585575      -0.167976       1.488594           0.000264
           11              H       8.746460       2.054314       2.098066       0.123833       1.147377 0.85228721E+01  0.85506832E+02                                 1.836052                            1.725693      -1.361505       2.231855                    0.994201       3.754991      10.832859       0.465928       1.310305      -0.700627      -0.026076       0.004159      -0.027220       0.037923       0.007932       0.007650       0.000411       0.013325       0.016571      -0.013609      -0.000265       0.013874              1.873859       2.113336      -0.143561       0.479763       1.557171      -0.219239       1.951071           0.000253
           12              H       8.381778       0.881842       4.030981       0.089017       1.060610 0.76723918E+01  0.75609568E+02                                 1.801659                            1.680670      -1.252555       2.278965                    0.993250       3.881236      11.405804       0.450189       1.380591      -0.685755      -0.041639      -0.016036       0.008150       0.045358       0.008554       0.001611      -0.005190       0.021378      -0.003662      -0.015191       0.000888       0.014303              1.852476       2.373635       0.397947      -0.203942       1.661550      -0.182952       1.522242           0.000116
           13              H       1.682763       7.041799       7.524234       0.095768       1.126899 0.82623419E+01  0.81218862E+02                                 1.747725                            1.650185      -0.928997       2.435431                    0.998076       3.421197       9.374486       0.504149       1.235929      -0.719982      -0.001995      -0.022988      -0.041911       0.047843       0.005675       0.000118       0.009549      -0.024919       0.023081      -0.017702      -0.000531       0.018233              1.771173       1.398451       0.021457       0.032929       1.558789       0.258306       2.356278           0.000069
           14              H       1.266825       5.789703       9.392411       0.124994       1.029460 0.75737987E+01  0.73764761E+02                                 1.716938                            1.635219      -1.105234       2.360754                    0.996512       3.546210      10.075290       0.475009       1.323943      -0.698915      -0.007917      -0.032849      -0.003594       0.033980       0.005100       0.000651       0.004696      -0.017743       0.026331      -0.014637       0.002390       0.012247              1.743636       1.438366       0.203850      -0.016649       2.375345      -0.053724       1.417197           0.000168
           15              H       1.947343       9.055306      11.631845       0.133521       0.930690 0.66657251E+01  0.61549674E+02                                 1.483412                            1.441745      -0.816504       2.502963                    0.999683       3.047285       7.861067       0.567240       1.169394      -0.736532       0.005577       0.014353       0.033279       0.036669       0.005888      -0.000414       0.003417      -0.020720       0.027275      -0.016526       0.004948       0.011579              1.476648       1.222267       0.046458       0.032578       1.424423       0.237616       1.783253           0.000338
           16              H       4.767639       0.290630       9.683075       0.086259       1.145261 0.83599691E+01  0.83967369E+02                                 1.873258                            1.735827      -1.305293       2.244226                    0.993521       3.976457      11.703729       0.451191       1.351573      -0.691089       0.009135       0.044144       0.004076       0.045263       0.004575       0.002580       0.006041      -0.024913       0.028219      -0.018058       0.002623       0.015435              1.940404       1.586149       0.231350      -0.023154       2.734236      -0.041679       1.500825           0.000006
           17              H       1.337794       3.547275      11.787746       0.092335       1.101343 0.78972868E+01  0.78693109E+02                                 1.864902                            1.715369      -1.436348       2.180828                    0.992337       4.092326      12.246364       0.439925       1.397232      -0.681070      -0.032267       0.003291       0.027699       0.042653       0.005507      -0.000373       0.002971       0.006492      -0.008020      -0.006902      -0.000960       0.007862              1.942676       2.089522      -0.154327      -0.609064       1.510741       0.226395       2.227765          -0.000092
           18              H       0.860084       2.319066       9.883897       0.123962       1.037119 0.77277996E+01  0.76382220E+02                                 1.776904                            1.689922      -1.488682       2.177491                    0.991856       3.866395      11.422745       0.447158       1.385826      -0.684303      -0.031287      -0.013719      -0.005684       0.034632       0.005098      -0.003563       0.004655       0.014051      -0.000600      -0.011364       0.002093       0.009271              1.799782       2.325200       0.296950       0.112666       1.585563       0.167974       1.488582           0.000263
           19              H       4.662854       2.922222       8.704066       0.123843       1.147375 0.85228663E+01  0.85506805E+02                                 1.836052                            1.725694      -1.361526       2.231845                    0.994202       3.754992      10.832883       0.465927       1.310307      -0.700626       0.026074      -0.004160      -0.027221       0.037923       0.007933      -0.007650      -0.000412       0.013323       0.016570      -0.013608      -0.000266       0.013874              1.873860       2.113337      -0.143561      -0.479762       1.557171       0.219239       1.951071           0.000251
           20              H       5.027536       4.094694      10.636981       0.089024       1.060615 0.76724338E+01  0.75610063E+02                                 1.801661                            1.680671      -1.252547       2.278967                    0.993250       3.881241      11.405814       0.450191       1.380585      -0.685755       0.041638       0.016036       0.008149       0.045357       0.008553      -0.001611       0.005191       0.021378      -0.003661      -0.015191       0.000889       0.014303              1.852478       2.373640       0.397948       0.203943       1.661551       0.182953       1.522243           0.000121
           21              H       7.829450       2.065263      12.293766       0.095771       1.126869 0.82620709E+01  0.81215519E+02                                 1.747696                            1.650160      -0.928952       2.435457                    0.998077       3.421140       9.374286       0.504152       1.235931      -0.719982      -0.001994      -0.022991       0.041911       0.047845       0.005675      -0.000118      -0.009550      -0.024919       0.023081      -0.017702      -0.000531       0.018233              1.771143       1.398431       0.021456      -0.032929       1.558764      -0.258301       2.356234           0.000073
           22              H       7.413512       0.813166      10.425589       0.124999       1.029435 0.75735717E+01  0.73762056E+02                                 1.716919                            1.635201      -1.105254       2.360752                    0.996512       3.546156      10.075129       0.475008       1.323954      -0.698913      -0.007916      -0.032851       0.003592       0.033982       0.005100      -0.000651      -0.004696      -0.017743       0.026330      -0.014636       0.002390       0.012247              1.743616       1.438352       0.203847       0.016649       2.375315       0.053723       1.417181           0.000169
           23              H       8.094030       4.078769       8.186155       0.133530       0.930652 0.66653757E+01  0.61545669E+02                                 1.483377                            1.441712      -0.816473       2.502987                    0.999683       3.047204       7.860820       0.567244       1.169401      -0.736530       0.005576       0.014352      -0.033282       0.036671       0.005887       0.000414      -0.003417      -0.020720       0.027276      -0.016526       0.004947       0.011579              1.476613       1.222242       0.046456      -0.032577       1.424388      -0.237607       1.783208           0.000333
           24              H       8.398952       5.267166      10.134925       0.086266       1.145227 0.83596708E+01  0.83963715E+02                                 1.873232                            1.735805      -1.305272       2.244242                    0.993522       3.976395      11.703542       0.451190       1.351586      -0.691086       0.009136       0.044146      -0.004080       0.045266       0.004576      -0.002580      -0.006042      -0.024912       0.028219      -0.018058       0.002622       0.015436              1.940375       1.586129       0.231345       0.023153       2.734191       0.041676       1.500806           0.000006
           25              H       4.969108       8.523812       8.030254       0.092331       1.101327 0.78971595E+01  0.78691571E+02                                 1.864891                            1.715361      -1.436349       2.180830                    0.992337       4.092299      12.246286       0.439923       1.397242      -0.681068      -0.032268       0.003292      -0.027699       0.042653       0.005507       0.000372      -0.002972       0.006493      -0.008021      -0.006903      -0.000960       0.007863              1.942665       2.089509      -0.154325       0.609056       1.510735      -0.226393       2.227750          -0.000095
           26              H       4.491398       7.295603       9.934103       0.123955       1.037128 0.77278826E+01  0.76383293E+02                                 1.776919                            1.689935      -1.488692       2.177486                    0.991856       3.866427      11.422882       0.447154       1.385832      -0.684302      -0.031288      -0.013717       0.005682       0.034632       0.005098       0.003563      -0.004656       0.014051      -0.000599      -0.011365       0.002094       0.009271              1.799798       2.325226       0.296955      -0.112668       1.585575      -0.167976       1.488594           0.000264
           27              H      -1.483833       7.898759      11.113934       0.123833       1.147377 0.85228727E+01  0.85506837E+02                                 1.836052                            1.725693      -1.361505       2.231855                    0.994201       3.754991      10.832858       0.465928       1.310305      -0.700627       0.026076      -0.004159       0.027220       0.037923       0.007932       0.007650       0.000411       0.013325       0.016571      -0.013609      -0.000265       0.013874              1.873859       2.113336      -0.143561       0.479762       1.557170      -0.219239       1.951071           0.000253
           28              H      -1.119151       9.071231       9.181019       0.089017       1.060610 0.76723892E+01  0.75609542E+02                                 1.801659                            1.680670      -1.252555       2.278964                    0.993250       3.881236      11.405807       0.450189       1.380592      -0.685754       0.041639       0.016036      -0.008150       0.045358       0.008554       0.001611      -0.005190       0.021378      -0.003662      -0.015191       0.000888       0.014303              1.852476       2.373636       0.397948      -0.203942       1.661550      -0.182952       1.522242           0.000116
           29              H       5.579864       2.911274       5.687766       0.095768       1.126899 0.82623432E+01  0.81218878E+02                                 1.747726                            1.650186      -0.928997       2.435431                    0.998076       3.421197       9.374487       0.504149       1.235929      -0.719982       0.001995       0.022988       0.041911       0.047843       0.005675       0.000118       0.009549      -0.024919       0.023081      -0.017702      -0.000531       0.018233              1.771173       1.398451       0.021457       0.032929       1.558789       0.258306       2.356279           0.000069
           30              H       5.995802       4.163370       3.819589       0.124994       1.029460 0.75737993E+01  0.73764765E+02                                 1.716938                            1.635219      -1.105234       2.360754                    0.996512       3.546210      10.075289       0.475009       1.323942      -0.698915       0.007917       0.032849       0.003594       0.033980       0.005100       0.000651       0.004696      -0.017743       0.026331      -0.014637       0.002390       0.012247              1.743636       1.438366       0.203850      -0.016649       2.375345      -0.053724       1.417196           0.000168
           31              H       5.315284       0.897767       1.580155       0.133521       0.930690 0.66657284E+01  0.61549706E+02                                 1.483412                            1.441745      -0.816504       2.502963                    0.999683       3.047286       7.861067       0.567241       1.169392      -0.736532      -0.005577      -0.014353      -0.033279       0.036669       0.005888      -0.000414       0.003417      -0.020720       0.027275      -0.016526       0.004948       0.011579              1.476647       1.222267       0.046458       0.032578       1.424422       0.237616       1.783252           0.000338
           32              H       2.494988       9.662443       3.528925       0.086258       1.145260 0.83599619E+01  0.83967287E+02                                 1.873258                            1.735827      -1.305293       2.244226                    0.993521       3.976456      11.703729       0.451191       1.351574      -0.691088      -0.009135      -0.044144      -0.004076       0.045263       0.004575       0.002580       0.006041      -0.024913       0.028219      -0.018058       0.002623       0.015435              1.940404       1.586150       0.231350      -0.023154       2.734237      -0.041679       1.500825           0.000006
           33              H       5.924833       6.405798       1.424254       0.092335       1.101343 0.78972935E+01  0.78693187E+02                                 1.864902                            1.715369      -1.436348       2.180828                    0.992337       4.092327      12.246365       0.439925       1.397231      -0.681070       0.032267      -0.003290      -0.027699       0.042653       0.005507      -0.000373       0.002971       0.006492      -0.008021      -0.006902      -0.000960       0.007862              1.942676       2.089522      -0.154327      -0.609064       1.510741       0.226395       2.227766          -0.000092
           34              H       6.402543       7.634007       3.328103       0.123962       1.037119 0.77277955E+01  0.76382172E+02                                 1.776904                            1.689922      -1.488683       2.177491                    0.991856       3.866394      11.422743       0.447158       1.385826      -0.684303       0.031287       0.013719       0.005684       0.034632       0.005098      -0.003563       0.004655       0.014051      -0.000600      -0.011364       0.002093       0.009271              1.799782       2.325200       0.296950       0.112666       1.585563       0.167974       1.488582           0.000263
           35              H       2.599773       7.030851       4.507934       0.123843       1.147375 0.85228657E+01  0.85506800E+02                                 1.836053                            1.725694      -1.361526       2.231845                    0.994202       3.754992      10.832884       0.465927       1.310307      -0.700626      -0.026074       0.004160       0.027221       0.037923       0.007933      -0.007650      -0.000412       0.013323       0.016570      -0.013608      -0.000266       0.013874              1.873860       2.113337      -0.143561      -0.479762       1.557171       0.219239       1.951071           0.000251
           36              H       2.235091       5.858379       2.575019       0.089024       1.060615 0.76724338E+01  0.75610063E+02                                 1.801661                            1.680671      -1.252546       2.278967                    0.993250       3.881241      11.405814       0.450191       1.380585      -0.685755      -0.041638      -0.016036      -0.008149       0.045357       0.008553      -0.001611       0.005191       0.021377      -0.003661      -0.015191       0.000889       0.014303              1.852478       2.373640       0.397948       0.203943       1.661551       0.182953       1.522243           0.000121
           37              C      -0.602930       7.465800       1.757196       0.095495      25.373075 0.32921117E+03  0.72400638E+04                                 7.553656                            6.102948       0.201678       2.082135                    0.999774      25.894829      72.657217       0.656451       0.424264      -1.056307      -0.008224      -0.048106       0.016037       0.051372      -0.009296      -0.009003      -0.030720       0.060147      -0.039959      -0.051391       0.012738       0.038653              8.239260       4.690973       1.319153       0.654216       9.578826       1.990096      10.447982          -0.006237
           38              C      -0.360235       8.227210       2.872289      -0.173004      31.076593 0.44582208E+03  0.10556187E+05                                 8.579521                            7.062470       0.262500       2.062027                    0.999373      29.497349      85.335631       0.616563       0.419549      -1.061323      -0.000928      -0.012017       0.010649       0.016083       0.002182      -0.007392      -0.014469      -0.004552      -0.059976      -0.026638       0.006874       0.019764              9.295201       5.237985       1.405341       0.937458      10.872108       2.493107      11.775509           0.002989
           39              C      -0.425743       7.642965       4.126108       0.046070      33.630553 0.43814587E+03  0.10283631E+05                                 9.189426                            7.079450      -0.067944       1.996867                    0.999258      26.720572      75.853105       0.608369       0.428955      -1.060162      -0.011641      -0.021604      -0.035576       0.043219      -0.014538      -0.016442      -0.010932       0.085631      -0.096014      -0.045261      -0.018188       0.063449             10.576139       6.019212       2.216843       1.652260      12.321919       3.992281      13.387285          -0.004058
           40              C      -0.748418       6.304276       4.194810      -0.170650      30.373871 0.42902828E+03  0.10025649E+05                                 8.373251                            6.879298       0.431339       2.116736                    0.999785      28.945556      82.225541       0.633645       0.413651      -1.068894      -0.006846       0.012918      -0.002496       0.014832      -0.002048      -0.007669      -0.020645       0.017436       0.023444      -0.026531       0.004149       0.022382              9.063090       5.265855       1.779533       0.830230      11.676436       2.521974      10.246979           0.003398
           41              C      -0.948040       5.604575       3.016300       0.080047      26.639890 0.36250384E+03  0.82012311E+04                                 7.942543                            6.499123       0.001880       2.011389                    0.999192      26.952185      77.770762       0.619600       0.436946      -1.044126       0.002909       0.039859      -0.035843       0.053683      -0.004932      -0.008980      -0.017286       0.026522      -0.100623      -0.041792       0.010245       0.031548              8.627708       5.070574       1.352825       0.692309      10.796830       1.615845      10.015718          -0.007640
           42              C      -0.101809       8.427267       5.379926       0.595850      24.136248 0.24651645E+03  0.51167389E+04                                 7.796915                            5.658493      -0.180145       2.007443                    0.998657      22.564850      64.487161       0.605859       0.487065      -1.005809       0.022120       0.030214       0.058280       0.069273      -0.026063       0.020061      -0.071174      -0.126615      -0.052998      -0.064002      -0.053540       0.117541              9.147649      10.859002       1.089889      -0.716560       6.652725       3.174315       9.931220           0.003177
           43              C       1.612453       1.570595       4.550213       0.079157      27.928887 0.36160186E+03  0.81903939E+04                                 8.274603                            6.534061      -0.127946       1.974578                    0.998417      26.992392      78.389796       0.610752       0.442759      -1.038819      -0.055029      -0.000942      -0.005009       0.055264      -0.018986       0.009253       0.044955      -0.020067      -0.051047      -0.054101       0.002767       0.051334              9.190606       9.854934       1.088003       0.599439       7.158676      -3.786405      10.558206          -0.007002
           44              C       1.908846       2.309113       3.411338      -0.164259      33.514887 0.46084130E+03  0.11030695E+05                                 9.103842                            7.216595       0.019795       1.976991                    0.999425      30.119101      88.341236       0.603823       0.423784      -1.055962      -0.014418       0.002921      -0.004408       0.015357       0.002525      -0.008724       0.019698      -0.003075      -0.015524      -0.023658       0.003273       0.020384             10.070875      10.208802       0.818310       0.771205       8.293235      -4.867162      11.710589           0.001295
           45              C       0.911440       2.522109       2.481214       0.012059      35.098858 0.43194320E+03  0.10066008E+05                                 9.298418                            6.903112       0.066177       2.027707                    0.999320      26.877039      75.145056       0.635303       0.413709      -1.073620      -0.011512      -0.025836       0.033505       0.043847      -0.013138      -0.001614       0.025733       0.009408      -0.025841      -0.031942       0.003724       0.028218             10.916491      10.462058       1.581398      -0.120321       9.398528      -5.963537      12.888888          -0.002888
           46              C      -0.335364       1.953788       2.722993      -0.159010      33.340943 0.45117479E+03  0.10747773E+05                                 9.083662                            7.162625      -0.035928       1.960416                    0.999467      30.001642      87.934343       0.602978       0.426413      -1.053788       0.017576       0.011933       0.001732       0.021314      -0.013772       0.013452       0.021632      -0.013608       0.016017      -0.032796       0.006418       0.026377             10.052364      10.467805       1.615357      -0.158043       8.557621      -4.676365      11.131666           0.001695
           47              C       9.235248       1.246125       3.879043       0.090068      27.196278 0.34441985E+03  0.76936276E+04                                 8.040387                            6.321353       0.114727       2.052781                    0.999587      26.500259      76.000686       0.630231       0.435074      -1.045169       0.044292       0.006512       0.032315       0.055213      -0.001631      -0.007552       0.038330      -0.018818      -0.070682      -0.046250       0.002401       0.043849              8.901886       9.502645       1.216444       0.353574       7.163659      -3.818080      10.039353          -0.005435
           48              C       1.194830       3.370111       1.253819       0.595978      23.956784 0.24409655E+03  0.50398572E+04                                 7.681459                            5.583184      -0.004599       2.065268                    0.999185      22.299836      62.981497       0.619464       0.478887      -1.012917       0.013751       0.034782      -0.065978       0.075842      -0.019899      -0.008088       0.071720      -0.088538      -0.011321      -0.056845      -0.043355       0.100200              8.999845      10.534124       0.881376       0.156925       6.751753      -3.538407       9.713656          -0.001129
           49              C       1.718870       7.463809       8.363196       0.095485      25.373318 0.32921469E+03  0.72401661E+04                                 7.553731                            6.103001       0.201621       2.082115                    0.999774      25.894982      72.657964       0.656444       0.424267      -1.056304       0.008219       0.048108       0.016034       0.051371      -0.009295       0.009003       0.030713       0.060160      -0.039953      -0.051388       0.012730       0.038658              8.239345       4.691013       1.319168      -0.654222       9.578924      -1.990111      10.448097          -0.006251
           50              C       1.476175       6.702399       9.478289      -0.173013      31.076944 0.44582814E+03  0.10556369E+05                                 8.579576                            7.062510       0.262526       2.062029                    0.999373      29.497653      85.336720       0.616562       0.419548      -1.061323       0.000923       0.012024       0.010647       0.016087       0.002187       0.007393       0.014475      -0.004557      -0.059987      -0.026643       0.006871       0.019773              9.295261       5.238015       1.405350      -0.937466      10.872174      -2.493110      11.775594           0.002989
           51              C       1.541683       7.286645      10.732108       0.046055      33.630763 0.43814856E+03  0.10283706E+05                                 9.189439                            7.079452      -0.067918       1.996875                    0.999258      26.720691      75.853393       0.608371       0.428953      -1.060164       0.011636       0.021606      -0.035578       0.043221      -0.014530       0.016438       0.010923       0.085625      -0.095986      -0.045245      -0.018194       0.063439             10.576156       6.019225       2.216862      -1.652267      12.321958      -3.992269      13.387285          -0.004058
           52              C       1.864359       8.625333      10.800810      -0.170659      30.374340 0.42903592E+03  0.10025876E+05                                 8.373330                            6.879353       0.431325       2.116724                    0.999785      28.945933      82.226922       0.633643       0.413650      -1.068894       0.006845      -0.012921      -0.002502       0.014834      -0.002045       0.007671       0.020652       0.017437       0.023447      -0.026537       0.004148       0.022390              9.063178       5.265903       1.779561      -0.830238      11.676568      -2.521986      10.247064           0.003406
           53              C       2.063981       9.325034       9.622300       0.080039      26.640090 0.36250651E+03  0.82013077E+04                                 7.942588                            6.499152       0.001873       2.011384                    0.999192      26.952293      77.771186       0.619598       0.436947      -1.044126      -0.002909      -0.039856      -0.035847       0.053684      -0.004933       0.008979       0.017276       0.026526      -0.100627      -0.041787       0.010236       0.031550              8.627761       5.070598       1.352838      -0.692312      10.796910      -1.615854      10.015774          -0.007648
           54              C       1.217750       6.502343      11.985926       0.595871      24.136013 0.24651336E+03  0.51166650E+04                                 7.796907                            5.658486      -0.180206       2.007426                    0.998657      22.564740      64.487044       0.605854       0.487070      -1.005806      -0.022129      -0.030212       0.058277       0.069272      -0.026068      -0.020053       0.071181      -0.126604      -0.053018      -0.063991      -0.053554       0.117545              9.147642      10.858981       1.089885       0.716559       6.652728      -3.174323       9.931217           0.003186
           55              C       2.018860       3.405942      11.156213       0.079166      27.928966 0.36160315E+03  0.81904150E+04                                 8.274542                            6.534015      -0.127858       1.974601                    0.998417      26.992436      78.389404       0.610764       0.442751      -1.038826       0.055027       0.000942      -0.005008       0.055262      -0.018982      -0.009258      -0.044954      -0.020063      -0.051047      -0.054102       0.002772       0.051330              9.190536       9.854863       1.087980      -0.599463       7.158618       3.786367      10.558128          -0.006979
           56              C       1.722468       2.667424      10.017338      -0.164257      33.514997 0.46084348E+03  0.11030756E+05                                 9.103846                            7.216603       0.019813       1.976997                    0.999425      30.119147      88.341268       0.603825       0.423783      -1.055964       0.014416      -0.002927      -0.004411       0.015357       0.002525       0.008726      -0.019698      -0.003088      -0.015516      -0.023656       0.003268       0.020388             10.070878      10.208781       0.818290      -0.771227       8.293244       4.867171      11.710609           0.001292
           57              C       2.719874       2.454428       9.087214       0.012086      35.098675 0.43193985E+03  0.10065921E+05                                 9.298430                            6.903119       0.066132       2.027695                    0.999320      26.876910      75.144922       0.635298       0.413713      -1.073616       0.011514       0.025830       0.033504       0.043844      -0.013143       0.001611      -0.025744       0.009402      -0.025872      -0.031956       0.003727       0.028229             10.916507      10.462089       1.581418       0.120345       9.398543       5.963540      12.888890          -0.002885
           58              C       3.966678       3.022748       9.328993      -0.158998      33.340988 0.45117555E+03  0.10747798E+05                                 9.083679                            7.162639      -0.035953       1.960410                    0.999467      30.001650      87.934463       0.602976       0.426414      -1.053787      -0.017575      -0.011937       0.001727       0.021316      -0.013771      -0.013449      -0.021631      -0.013625       0.016016      -0.032792       0.006412       0.026380             10.052383      10.467845       1.615375       0.158060       8.557641       4.676364      11.131663           0.001689
           59              C       4.174066       3.730412      10.485043       0.090072      27.196359 0.34442120E+03  0.76936553E+04                                 8.040354                            6.321329       0.114828       2.052811                    0.999587      26.500286      76.000418       0.630239       0.435069      -1.045173      -0.044291      -0.006507       0.032314       0.055211      -0.001628       0.007549      -0.038327      -0.018818      -0.070678      -0.046246       0.002401       0.043844              8.901848       9.502615       1.216444      -0.353566       7.163630       3.818058      10.039300          -0.005413
           60              C       2.436483       1.606426       7.859819       0.595960      23.957043 0.24409989E+03  0.50399389E+04                                 7.681475                            5.583193      -0.004544       2.065282                    0.999185      22.300010      62.981882       0.619469       0.478882      -1.012920      -0.013758      -0.034787      -0.065970       0.075839      -0.019899       0.008095      -0.071708      -0.088538      -0.011317      -0.056831      -0.043359       0.100191              8.999864      10.534145       0.881384      -0.156918       6.751770       3.538416       9.713677          -0.001133
           61              C       7.865557       2.487273      11.454804       0.095495      25.373074 0.32921115E+03  0.72400630E+04                                 7.553656                            6.102948       0.201678       2.082135                    0.999774      25.894828      72.657213       0.656451       0.424264      -1.056307       0.008224       0.048106      -0.016037       0.051372      -0.009296      -0.009003      -0.030720       0.060147      -0.039959      -0.051391       0.012738       0.038653              8.239260       4.690973       1.319153       0.654216       9.578825       1.990096      10.447982          -0.006237
           62              C       7.622862       1.725863      10.339711      -0.173003      31.076596 0.44582211E+03  0.10556188E+05                                 8.579521                            7.062470       0.262500       2.062027                    0.999373      29.497351      85.335641       0.616563       0.419549      -1.061323       0.000928       0.012017      -0.010649       0.016083       0.002182      -0.007392      -0.014469      -0.004552      -0.059976      -0.026638       0.006874       0.019764              9.295201       5.237985       1.405341       0.937458      10.872109       2.493107      11.775510           0.002989
           63              C       7.688370       2.310108       9.085892       0.046070      33.630557 0.43814592E+03  0.10283632E+05                                 9.189427                            7.079451      -0.067945       1.996867                    0.999258      26.720574      75.853114       0.608368       0.428955      -1.060162       0.011641       0.021604       0.035576       0.043219      -0.014538      -0.016442      -0.010932       0.085631      -0.096014      -0.045261      -0.018188       0.063449             10.576140       6.019212       2.216843       1.652261      12.321921       3.992282      13.387286          -0.004058
           64              C       8.011045       3.648797       9.017190      -0.170650      30.373872 0.42902829E+03  0.10025649E+05                                 8.373251                            6.879298       0.431340       2.116736                    0.999785      28.945557      82.225541       0.633645       0.413650      -1.068894       0.006846      -0.012918       0.002496       0.014832      -0.002048      -0.007669      -0.020645       0.017436       0.023444      -0.026531       0.004149       0.022382              9.063090       5.265855       1.779533       0.830230      11.676436       2.521974      10.246979           0.003398
           65              C       8.210667       4.348498      10.195700       0.080047      26.639895 0.36250393E+03  0.82012336E+04                                 7.942544                            6.499124       0.001880       2.011389                    0.999192      26.952189      77.770779       0.619600       0.436946      -1.044126      -0.002909      -0.039859       0.035843       0.053683      -0.004932      -0.008980      -0.017286       0.026522      -0.100623      -0.041792       0.010245       0.031548              8.627709       5.070575       1.352825       0.692309      10.796831       1.615845      10.015720          -0.007640
           66              C       7.364436       1.525806       7.832074       0.595850      24.136246 0.24651642E+03  0.51167383E+04                                 7.796915                            5.658493      -0.180145       2.007443                    0.998657      22.564849      64.487159       0.605859       0.487065      -1.005809      -0.022120      -0.030214      -0.058280       0.069273      -0.026063       0.020061      -0.071174      -0.126615      -0.052998      -0.064002      -0.053540       0.117541              9.147649      10.859002       1.089889      -0.716560       6.652725       3.174315       9.931220           0.003177
           67              C       5.650174       8.382478       8.661787       0.079157      27.928890 0.36160191E+03  0.81903954E+04                                 8.274604                            6.534061      -0.127947       1.974578                    0.998417      26.992394      78.389806       0.610752       0.442759      -1.038819       0.055029       0.000942       0.005009       0.055264      -0.018986       0.009253       0.044955      -0.020067      -0.051047      -0.054101       0.002767       0.051334              9.190607       9.854936       1.088004       0.599439       7.158677      -3.786406      10.558207          -0.007002
           68              C       5.353781       7.643960       9.800662      -0.164259      33.514879 0.46084117E+03  0.11030692E+05                                 9.103840                            7.216594       0.019795       1.976992                    0.999425      30.119097      88.341219       0.603824       0.423784      -1.055962       0.014418      -0.002921       0.004408       0.015357       0.002525      -0.008724       0.019698      -0.003075      -0.015524      -0.023658       0.003273       0.020384             10.070873      10.208800       0.818309       0.771205       8.293233      -4.867161      11.710586           0.001295
           69              C       6.351187       7.430964      10.730786       0.012059      35.098863 0.43194328E+03  0.10066011E+05                                 9.298418                            6.903112       0.066176       2.027707                    0.999320      26.877042      75.145064       0.635303       0.413708      -1.073620       0.011512       0.025836      -0.033505       0.043847      -0.013138      -0.001614       0.025733       0.009408      -0.025841      -0.031942       0.003724       0.028217             10.916491      10.462058       1.581398      -0.120321       9.398529      -5.963537      12.888888          -0.002888
           70              C       7.597991       7.999285      10.489007      -0.159010      33.340946 0.45117485E+03  0.10747774E+05                                 9.083663                            7.162626      -0.035928       1.960416                    0.999467      30.001644      87.934351       0.602978       0.426413      -1.053788      -0.017576      -0.011933      -0.001732       0.021314      -0.013772       0.013452       0.021632      -0.013608       0.016017      -0.032796       0.006418       0.026377             10.052365      10.467805       1.615358      -0.158043       8.557622      -4.676365      11.131667           0.001695
           71              C      -1.972621       8.706948       9.332957       0.090068      27.196274 0.34441979E+03  0.76936258E+04                                 8.040385                            6.321352       0.114728       2.052781                    0.999587      26.500256      76.000669       0.630231       0.435074      -1.045169      -0.044292      -0.006512      -0.032315       0.055213      -0.001631      -0.007552       0.038330      -0.018818      -0.070682      -0.046250       0.002401       0.043849              8.901884       9.502643       1.216443       0.353574       7.163657      -3.818079      10.039350          -0.005435
           72              C       6.067797       6.582962      11.958181       0.595978      23.956786 0.24409659E+03  0.50398582E+04                                 7.681459                            5.583184      -0.004599       2.065268                    0.999185      22.299838      62.981503       0.619464       0.478887      -1.012917      -0.013751      -0.034781       0.065978       0.075842      -0.019899      -0.008088       0.071720      -0.088538      -0.011321      -0.056845      -0.043355       0.100200              8.999844      10.534123       0.881375       0.156925       6.751753      -3.538407       9.713657          -0.001129
           73              C       5.543757       2.489264       4.848804       0.095485      25.373314 0.32921462E+03  0.72401642E+04                                 7.553730                            6.103001       0.201622       2.082115                    0.999774      25.894979      72.657952       0.656444       0.424267      -1.056304      -0.008219      -0.048108      -0.016034       0.051371      -0.009295       0.009003       0.030713       0.060159      -0.039953      -0.051388       0.012730       0.038658              8.239344       4.691013       1.319168      -0.654222       9.578922      -1.990111      10.448096          -0.006251
           74              C       5.786452       3.250674       3.733711      -0.173013      31.076939 0.44582804E+03  0.10556365E+05                                 8.579575                            7.062509       0.262526       2.062029                    0.999373      29.497649      85.336702       0.616562       0.419548      -1.061323      -0.000923      -0.012024      -0.010647       0.016087       0.002187       0.007393       0.014475      -0.004557      -0.059987      -0.026643       0.006871       0.019773              9.295260       5.238015       1.405350      -0.937466      10.872172      -2.493110      11.775593           0.002989
           75              C       5.720944       2.666428       2.479892       0.046055      33.630765 0.43814858E+03  0.10283706E+05                                 9.189439                            7.079452      -0.067918       1.996875                    0.999258      26.720691      75.853390       0.608371       0.428952      -1.060164      -0.011636      -0.021606       0.035578       0.043221      -0.014530       0.016438       0.010923       0.085625      -0.095986      -0.045245      -0.018194       0.063439             10.576156       6.019225       2.216862      -1.652267      12.321958      -3.992270      13.387286          -0.004057
           76              C       5.398268       1.327740       2.411190      -0.170658      30.374334 0.42903581E+03  0.10025873E+05                                 8.373329                            6.879353       0.431325       2.116724                    0.999785      28.945929      82.226906       0.633643       0.413650      -1.068894      -0.006845       0.012921       0.002501       0.014834      -0.002045       0.007671       0.020652       0.017437       0.023446      -0.026537       0.004148       0.022390              9.063177       5.265902       1.779561      -0.830238      11.676566      -2.521986      10.247063           0.003406
           77              C       5.198646       0.628039       3.589700       0.080039      26.640090 0.36250652E+03  0.82013079E+04                                 7.942588                            6.499152       0.001873       2.011384                    0.999192      26.952292      77.771182       0.619598       0.436947      -1.044126       0.002909       0.039856       0.035847       0.053684      -0.004933       0.008979       0.017276       0.026527      -0.100627      -0.041787       0.010236       0.031550              8.627761       5.070598       1.352838      -0.692312      10.796910      -1.615854      10.015774          -0.007648
           78              C       6.044877       3.450730       1.226074       0.595871      24.136017 0.24651339E+03  0.51166658E+04                                 7.796908                            5.658487      -0.180206       2.007426                    0.998657      22.564742      64.487052       0.605854       0.487070      -1.005806       0.022129       0.030212      -0.058277       0.069272      -0.026068      -0.020053       0.071181      -0.126604      -0.053018      -0.063991      -0.053554       0.117545              9.147643      10.858983       1.089886       0.716559       6.652729      -3.174323       9.931218           0.003186
           79              C       5.243767       6.547131       2.055787       0.079165      27.928967 0.36160315E+03  0.81904152E+04                                 8.274543                            6.534015      -0.127858       1.974601                    0.998417      26.992437      78.389409       0.610763       0.442751      -1.038826      -0.055027      -0.000942       0.005008       0.055262      -0.018982      -0.009258      -0.044955      -0.020063      -0.051047      -0.054102       0.002772       0.051330              9.190537       9.854864       1.087980      -0.599463       7.158618       3.786368      10.558129          -0.006979
           80              C       5.540159       7.285649       3.194662      -0.164256      33.514983 0.46084326E+03  0.11030749E+05                                 9.103843                            7.216601       0.019814       1.976997                    0.999425      30.119138      88.341230       0.603825       0.423783      -1.055964      -0.014416       0.002927       0.004411       0.015357       0.002525       0.008726      -0.019698      -0.003088      -0.015516      -0.023656       0.003268       0.020388             10.070874      10.208778       0.818290      -0.771227       8.293241       4.867169      11.710604           0.001292
           81              C       4.542753       7.498645       4.124786       0.012086      35.098674 0.43193985E+03  0.10065921E+05                                 9.298430                            6.903118       0.066132       2.027696                    0.999320      26.876910      75.144918       0.635298       0.413712      -1.073617      -0.011514      -0.025830      -0.033504       0.043844      -0.013143       0.001611      -0.025744       0.009402      -0.025872      -0.031956       0.003727       0.028229             10.916507      10.462089       1.581418       0.120345       9.398543       5.963539      12.888888          -0.002884
           82              C       3.295949       6.930325       3.883007      -0.158998      33.340988 0.45117557E+03  0.10747798E+05                                 9.083679                            7.162639      -0.035953       1.960410                    0.999467      30.001650      87.934463       0.602976       0.426414      -1.053787       0.017575       0.011937      -0.001727       0.021316      -0.013771      -0.013449      -0.021631      -0.013625       0.016016      -0.032792       0.006412       0.026380             10.052383      10.467845       1.615375       0.158060       8.557641       4.676364      11.131663           0.001689
           83              C       3.088561       6.222661       2.726957       0.090072      27.196351 0.34442109E+03  0.76936521E+04                                 8.040352                            6.321327       0.114828       2.052811                    0.999587      26.500281      76.000396       0.630239       0.435069      -1.045173       0.044291       0.006507      -0.032314       0.055211      -0.001628       0.007549      -0.038327      -0.018818      -0.070678      -0.046246       0.002401       0.043844              8.901846       9.502613       1.216444      -0.353566       7.163629       3.818057      10.039297          -0.005413
           84              C       4.826144       8.346647       5.352181       0.595960      23.957043 0.24409990E+03  0.50399390E+04                                 7.681475                            5.583193      -0.004544       2.065282                    0.999185      22.300010      62.981882       0.619469       0.478882      -1.012920       0.013758       0.034787       0.065970       0.075839      -0.019899       0.008095      -0.071708      -0.088538      -0.011317      -0.056832      -0.043359       0.100191              8.999864      10.534146       0.881384      -0.156918       6.751770       3.538416       9.713676          -0.001134
           85              N      -0.888424       6.157966       1.790226      -0.236324      35.873395 0.55744784E+03  0.13713010E+05                                 9.126249                            7.705291       0.045046       2.034591                    0.998545      28.368050      78.956838       0.623408       0.399397      -1.093628       0.018979       0.090210       0.135408       0.163809      -0.006745      -0.013273      -0.078914       0.014335      -0.156068      -0.104684       0.034702       0.069982              9.911058       6.265305       1.522822       0.517281      11.713539       0.981282      11.754330           0.025631
           86              N       0.398806       1.049054       4.791992      -0.234786      36.311890 0.52469260E+03  0.12713551E+05                                 9.166514                            7.427886       0.131372       2.061778                    0.999250      28.100567      77.628079       0.641043       0.394327      -1.097105       0.020766       0.094632      -0.132096       0.163817      -0.009068       0.019054       0.064117       0.048568      -0.185799      -0.103130       0.044793       0.058337             10.144742      12.280221       1.239789       0.772179       7.278442      -3.167355      10.875562           0.024224
           87              N       2.004364       8.771643       8.396226      -0.236296      35.871800 0.55741697E+03  0.13712048E+05                                 9.125965                            7.705064       0.045116       2.034627                    0.998545      28.367197      78.953628       0.623420       0.399396      -1.093630      -0.018981      -0.090208       0.135408       0.163809      -0.006747       0.013279       0.078919       0.014346      -0.156090      -0.104696       0.034712       0.069984              9.910735       6.265113       1.522769      -0.517240      11.713185      -0.981167      11.753906           0.025612
           88              N       3.232508       3.927483      11.397992      -0.234750      36.310992 0.52467703E+03  0.12713069E+05                                 9.166347                            7.427766       0.131297       2.061764                    0.999250      28.100103      77.626259       0.641050       0.394326      -1.097107      -0.020763      -0.094628      -0.132094       0.163812      -0.009058      -0.019048      -0.064103       0.048574      -0.185794      -0.103115       0.044777       0.058338             10.144544      12.280012       1.239755      -0.772185       7.278297       3.167261      10.875324           0.024221
           89              N       8.151051       3.795107      11.421774      -0.236324      35.873400 0.55744791E+03  0.13713012E+05                                 9.126250                            7.705292       0.045046       2.034591                    0.998545      28.368053      78.956851       0.623408       0.399397      -1.093628      -0.018979      -0.090210      -0.135408       0.163809      -0.006745      -0.013273      -0.078914       0.014335      -0.156067      -0.104684       0.034702       0.069982              9.911059       6.265305       1.522821       0.517280      11.713539       0.981283      11.754334           0.025631
           90              N       6.863821       8.904019       8.420008      -0.234786      36.311892 0.52469264E+03  0.12713552E+05                                 9.166514                            7.427887       0.131372       2.061778                    0.999250      28.100568      77.628082       0.641043       0.394327      -1.097105      -0.020766      -0.094633       0.132096       0.163817      -0.009068       0.019054       0.064117       0.048568      -0.185799      -0.103130       0.044793       0.058337             10.144742      12.280221       1.239789       0.772179       7.278443      -3.167355      10.875562           0.024224
           91              N       5.258263       1.181430       4.815774      -0.236296      35.871798 0.55741695E+03  0.13712047E+05                                 9.125965                            7.705064       0.045116       2.034627                    0.998545      28.367196      78.953625       0.623420       0.399396      -1.093630       0.018981       0.090208      -0.135408       0.163809      -0.006747       0.013279       0.078920       0.014346      -0.156090      -0.104696       0.034712       0.069984              9.910735       6.265112       1.522769      -0.517240      11.713185      -0.981166      11.753906           0.025612
           92              N       4.030119       6.025590       1.814008      -0.234750      36.310992 0.52467704E+03  0.12713069E+05                                 9.166347                            7.427766       0.131297       2.061764                    0.999250      28.100102      77.626255       0.641050       0.394326      -1.097107       0.020763       0.094628       0.132094       0.163812      -0.009058      -0.019048      -0.064103       0.048574      -0.185794      -0.103115       0.044777       0.058338             10.144544      12.280013       1.239756      -0.772184       7.278297       3.167261      10.875321           0.024221
           93              O       1.092435       8.824395       5.421544      -0.563071      48.240137 0.68468022E+03  0.17517114E+05                                10.652136                            8.226560      -0.104838       2.005678                    0.994660      28.810643      78.597145       0.645879       0.370664      -1.127848      -0.019918       0.002852       0.018412       0.027274       0.002498       0.009507      -0.045375       0.031009      -0.168519      -0.079476       0.034722       0.044754             12.446801      19.571457       4.439402       2.414943       8.912777       1.601314       8.856169           0.038090
           94              O      -0.969943       8.577558       6.258921      -0.565494      41.295710 0.60113320E+03  0.14906242E+05                                 9.577846                            7.681785       0.133946       2.077826                    0.996492      28.594933      77.118246       0.671002       0.368116      -1.128359       0.030247      -0.005857       0.002719       0.030929      -0.033949      -0.044358      -0.029194      -0.003781      -0.031469      -0.073020       0.028792       0.044228             10.854250      13.563953      -2.461497      -5.307230       7.214174       1.970490      11.784621           0.029370
           95              O       2.369298       3.729416       1.090122      -0.548758      42.622252 0.60665475E+03  0.15088997E+05                                 9.812021                            7.763794       0.009851       2.045417                    0.996688      28.378119      76.839710       0.660921       0.372596      -1.124101      -0.030423      -0.006095      -0.012280       0.033369       0.007835      -0.018780       0.047207      -0.014215      -0.089723      -0.063507       0.013339       0.050168             11.152995      16.318960       4.192259      -2.933208       8.399867      -2.123594       8.740160           0.037070
           96              O       0.203259       3.621923       0.510115      -0.582176      45.830521 0.65316450E+03  0.16538171E+05                                10.304982                            8.045705      -0.099663       2.002856                    0.995477      29.001225      79.067166       0.650885       0.371652      -1.125524       0.033526      -0.012608       0.006630       0.036427      -0.028038       0.018367       0.034166       0.028938      -0.019451      -0.057655       0.022617       0.035039             11.898255      15.404168      -3.321534       4.714006       8.082320      -2.563634      12.208278           0.035119
           97              O       0.023506       6.105215      12.027544      -0.563084      48.241468 0.68470195E+03  0.17517812E+05                                10.652323                            8.226689      -0.104834       2.005672                    0.994660      28.811095      78.598739       0.645874       0.370664      -1.127848       0.019926      -0.002834       0.018393       0.027265       0.002496      -0.009507       0.045375       0.030990      -0.168498      -0.079469       0.034726       0.044743             12.447034      19.571819       4.439506      -2.415019       8.912945      -1.601372       8.856337           0.038100
           98              O       2.085884       6.352051      12.864921      -0.565485      41.295319 0.60112630E+03  0.14906029E+05                                 9.577793                            7.681744       0.133882       2.077811                    0.996492      28.594748      77.117654       0.671003       0.368116      -1.128359      -0.030237       0.005858       0.002720       0.030919      -0.033961       0.044361       0.029198      -0.003774      -0.031441      -0.073030       0.028794       0.044236             10.854190      13.563885      -2.461486       5.307204       7.214138      -1.970483      11.784547           0.029380
           99              O       1.262015       1.247120       7.696122      -0.548777      42.623591 0.60667699E+03  0.15089699E+05                                 9.812245                            7.763954       0.009801       2.045393                    0.996688      28.378595      76.841551       0.660912       0.372597      -1.124099       0.030434       0.006094      -0.012288       0.033382       0.007832       0.018785      -0.047196      -0.014203      -0.089706      -0.063498       0.013344       0.050154             11.153265      16.319343       4.192389       2.933305       8.400074       2.123667       8.740380           0.037070
          100              O       3.428055       1.354613       7.116115      -0.582171      45.829579 0.65314909E+03  0.16537683E+05                                10.304854                            8.045614      -0.099636       2.002870                    0.995477      29.000864      79.065930       0.650888       0.371653      -1.125524      -0.033515       0.012589       0.006629       0.036410      -0.028036      -0.018369      -0.034164       0.028945      -0.019456      -0.057655       0.022617       0.035038             11.898100      15.403986      -3.321482      -4.713944       8.082213       2.563582      12.208101           0.035108
          101              O       6.170192       1.128678       7.790456      -0.563071      48.240141 0.68468028E+03  0.17517116E+05                                10.652137                            8.226560      -0.104838       2.005678                    0.994660      28.810644      78.597149       0.645879       0.370664      -1.127848       0.019918      -0.002852      -0.018412       0.027274       0.002498       0.009507      -0.045375       0.031009      -0.168519      -0.079476       0.034722       0.044754             12.446802      19.571459       4.439402       2.414943       8.912778       1.601314       8.856170           0.038090
          102              O       8.232570       1.375515       6.953079      -0.565494      41.295709 0.60113317E+03  0.14906241E+05                                 9.577845                            7.681785       0.133946       2.077826                    0.996492      28.594932      77.118243       0.671002       0.368116      -1.128359      -0.030247       0.005857      -0.002719       0.030929      -0.033949      -0.044358      -0.029194      -0.003781      -0.031469      -0.073020       0.028793       0.044228             10.854250      13.563953      -2.461496      -5.307230       7.214174       1.970490      11.784621           0.029370
          103              O       4.893329       6.223657      12.121878      -0.548758      42.622248 0.60665480E+03  0.15088999E+05                                 9.812020                            7.763794       0.009851       2.045417                    0.996688      28.378119      76.839707       0.660921       0.372596      -1.124101       0.030423       0.006095       0.012280       0.033369       0.007835      -0.018780       0.047207      -0.014215      -0.089723      -0.063507       0.013339       0.050168             11.152994      16.318958       4.192257      -2.933205       8.399866      -2.123592       8.740157           0.037070
          104              O       7.059368       6.331150      12.701885      -0.582176      45.830513 0.65316441E+03  0.16538169E+05                                10.304981                            8.045704      -0.099663       2.002856                    0.995478      29.001223      79.067160       0.650885       0.371652      -1.125524      -0.033526       0.012608      -0.006630       0.036427      -0.028038       0.018367       0.034166       0.028938      -0.019451      -0.057655       0.022617       0.035039             11.898253      15.404162      -3.321534       4.714005       8.082321      -2.563635      12.208278           0.035119
          105              O       7.239121       3.847858       1.184456      -0.563084      48.241471 0.68470189E+03  0.17517810E+05                                10.652323                            8.226689      -0.104834       2.005672                    0.994660      28.811096      78.598745       0.645874       0.370664      -1.127848      -0.019926       0.002834      -0.018393       0.027265       0.002496      -0.009507       0.045375       0.030990      -0.168498      -0.079469       0.034726       0.044743             12.447035      19.571820       4.439507      -2.415022       8.912945      -1.601373       8.856339           0.038100
          106              O       5.176743       3.601022       0.347079      -0.565485      41.295329 0.60112643E+03  0.14906033E+05                                 9.577795                            7.681744       0.133882       2.077811                    0.996492      28.594751      77.117664       0.671003       0.368116      -1.128359       0.030237      -0.005858      -0.002720       0.030919      -0.033961       0.044361       0.029198      -0.003774      -0.031441      -0.073030       0.028794       0.044236             10.854192      13.563891      -2.461486       5.307205       7.214137      -1.970483      11.784548           0.029380
          107              O       6.000612       8.705953       5.515878      -0.548777      42.623583 0.60667686E+03  0.15089695E+05                                 9.812244                            7.763953       0.009801       2.045393                    0.996688      28.378592      76.841540       0.660912       0.372597      -1.124099      -0.030434      -0.006094       0.012288       0.033382       0.007832       0.018785      -0.047196      -0.014203      -0.089706      -0.063498       0.013344       0.050154             11.153264      16.319341       4.192388       2.933304       8.400073       2.123667       8.740378           0.037070
          108              O       3.834572       8.598460       6.095885      -0.582171      45.829578 0.65314907E+03  0.16537682E+05                                10.304854                            8.045613      -0.099636       2.002870                    0.995477      29.000864      79.065929       0.650888       0.371653      -1.125524       0.033515      -0.012589      -0.006629       0.036410      -0.028036      -0.018369      -0.034164       0.028945      -0.019456      -0.057655       0.022617       0.035038             11.898100      15.403986      -3.321482      -4.713944       8.082213       2.563582      12.208100           0.035108

******************************************************
Auxiliary information for the entire system
The total spin magnetic moment of the unit cell is   11.999518
The total net atomic charge of the unit cell is   -0.000006
Accuracy of reproducing the electrostatic potential in the unit cell:
  The inner radius (bohr) =    5.0000
  The outer radius (bohr) =   12.0000
  Valid grid points have density less than (e/(bohr^3)) =    0.0001
  The number of valid grid points were=         5390
  The rms potential error without charges in kcal/mol is=      1.62703
  The rms potential error with partial charges in kcal/mol is=      0.60424
  The RRMSE value at monopole order=      0.37138
  The rms potential error with partial charges and cloud penetration in kcal/mol is=      0.59141
  The RRMSE value at monopole order with cloud penetration is=      0.36349
  The rms potential error with partial charges and atomic dipoles in kcal/mol is=      0.42852
  The RRMSE value at dipole order=      0.26338
  The rms potential error with partial charges, atomic dipoles and cloud penetration in kcal/mol is=      0.40831
  The RRMSE value at dipole order with cloud penetration=      0.25095

******************************************************
The electron densities and ab initio electrostatic potential were computed in VASP using the PBE functional and
projector augmented wave method. See the main text of the journal article for a description of computational details.
The atomic charges, dipoles, and quadrupoles were computed with the DDEC6 method as described in
(a) T. A. Manz and N. Gabaldon Limas, RSC Adv. 6 (2016) 47771-47801 DOI: 10.1039/c6ra04656h
(b) N. Gabaldon Limas and T. A. Manz, RSC Adv. 8 (2018) 2678-2707 DOI: 10.1039/c7ra11829e.
For each atom in the material, the electron cloud parameters were fit to the spherically averaged atom-in-material
electron density using radial positions for which this density was between 10^-4 and 10^-2 electrons per cubic bohr.
The polarizabilities, dispersion coefficients, and quantum Drude oscillator (QDO) parameters were fit using the MCLF method.
The magnetic structure of the system was optimized in VASP from the default ferromagnetic initial guess using spin polarization.
The atomic spin moments (ASMs) were computed on this optimized magnetic structure using the DDEC6 partition as inputs
to the method of T. A. Manz and D. S. Sholl, J. Chem. Theory Comput. 7 (2011) 4146-4164 DOI: 10.1021/ct200539n.
The RMSE and RRMSE were computed using a uniform grid with Ewald summation.
