# Supplementary material for: A collection of forcefield precursors for metal–organic frameworks
Source: RSC Adv. 2019 Nov 13;9(63):36492–507. doi: 10.1039/c9ra07327b (PMC9075174; doi:10.1039/c9ra07327b)
Supplement: RA-009-C9RA07327B-s3325 [file RA-009-C9RA07327B-s3325.xyz]

  144
jmolscript: load "" {1 1 1} spacegroup "x,y,z" unitcell [{     11.041700     0.000000     0.000000 }, {      0.000000    12.135000     0.000000 }, {      0.000000     0.000000    19.650900 }]
La     7.020644     1.936625     2.384833     1.855345
La     1.285364    11.915721     6.585606     1.756241
La     4.021056    10.198375    12.210283     1.855348
La     9.756336     0.219279    16.411056     1.756237
La     9.541906     8.004125     2.384833     1.855348
La     4.235486     5.848221     6.585606     1.756239
La     1.499794     4.130875    12.210283     1.855348
La     6.806214     6.286779    16.411056     1.756236
H      9.330237     0.151688     4.562939     0.077813
H      8.101295     3.249753     7.624549     0.168927
H      4.088742     1.211073     4.551148     0.080806
H      5.604767     9.069699     4.405732     0.154633
H      1.711464    11.983313    14.388389     0.077813
H      2.940405     8.885247    17.449999     0.168927
H      6.952958    10.923927    14.376598     0.080807
H      5.436933     3.065301    14.231182     0.154633
H      7.232314     6.219188     4.562939     0.077813
H      8.461255     9.317253     7.624549     0.168927
H      1.432108     7.278573     4.551148     0.080807
H     10.957783     3.002199     4.405732     0.154633
H      3.809387     5.915813    14.388389     0.077814
H      2.580445     2.817747    17.449999     0.168927
H      9.609592     4.856427    14.376598     0.080807
H      0.083917     9.132801    14.231182     0.154633
C      9.095048     0.816685     5.168187     0.246802
C      9.523466     1.912476     7.127381     0.188488
C      8.377338     2.645430     6.974104    -0.165641
C      7.648586     2.453697     5.822562     0.157392
C      6.475957     3.346833     5.453125     0.588376
C     10.459802     2.135760     8.298575     0.541804
C      4.397909     0.333713     4.531498     0.281642
C      4.122971    10.313536     5.121025     0.163191
C      5.304433     9.948273     4.448964    -0.177006
C      5.976872    10.993097     3.861402     0.162877
C      7.301876    10.734621     3.106807     0.587013
C      3.266135     9.234735     5.773434     0.588573
C      1.965423    10.766172     9.652522     0.497133
C      3.303677    11.387484     9.196621     0.526144
C      1.946652    11.318314    14.993637     0.246801
C      1.518234    10.222524    16.952831     0.188487
C      2.664362     9.489570    16.799554    -0.165641
C      3.393114     9.681303    15.648012     0.157392
C      4.565743     8.788167    15.278575     0.588376
C      0.581898     9.999240    18.124025     0.541804
C      6.643791    11.801288    14.356948     0.281643
C      6.918729     1.821464    14.946475     0.163191
C      5.737267     2.186727    14.274414    -0.177006
C      5.064828     1.141904    13.686852     0.162877
C      3.739824     1.400379    12.932257     0.587014
C      7.775565     2.900265    15.598884     0.588573
C      9.076277     1.368828    19.477972     0.497132
C      7.738023     0.747516    19.022071     0.526144
C      7.467502     6.884186     5.168187     0.246801
C      7.039084     7.979976     7.127381     0.188488
C      8.185212     8.712930     6.974104    -0.165641
C      8.913964     8.521197     5.822562     0.157392
C     10.086593     9.414333     5.453125     0.588376
C      6.102748     8.203260     8.298575     0.541803
C      1.122941     6.401212     4.531498     0.281643
C      1.397879     4.246037     5.121025     0.163191
C      0.216417     3.880773     4.448964    -0.177007
C     10.585678     4.925597     3.861402     0.162877
C      9.260674     4.667121     3.106807     0.587013
C      2.254715     3.167235     5.773434     0.588573
C      3.555427     4.698672     9.652522     0.497132
C      2.217173     5.319984     9.196621     0.526144
C      3.574198     5.250815    14.993637     0.246801
C      4.002616     4.155024    16.952831     0.188487
C      2.856488     3.422070    16.799554    -0.165641
C      2.127736     3.613803    15.648012     0.157392
C      0.955107     2.720667    15.278575     0.588376
C      4.938952     3.931740    18.124025     0.541803
C      9.918759     5.733788    14.356948     0.281643
C      9.643821     7.888964    14.946475     0.163191
C     10.825283     8.254227    14.274414    -0.177006
C      0.456022     7.209404    13.686852     0.162877
C      1.781026     7.467879    12.932257     0.587014
C      8.786985     8.967765    15.598884     0.588573
C      7.486273     7.436328    19.477972     0.497133
C      8.824527     6.815016    19.022071     0.526144
N      8.006337     1.533864     4.906830    -0.348876
N      9.864655     0.980508     6.229335    -0.340733
N      5.520850     0.108002     3.857472    -0.352461
N      3.674678    11.565869     5.179977    -0.310457
N      3.035363    10.601136    14.732280    -0.348876
N      1.177045    11.154492    16.054785    -0.340733
N      5.520850    12.026999    13.682922    -0.352462
N      7.367022     0.569132    15.005427    -0.310457
N      8.556213     7.601364     4.906830    -0.348876
N      6.697895     7.048008     6.229335    -0.340733
N      0.000000     6.175502     3.857472    -0.352461
N      1.846172     5.498369     5.179977    -0.310457
N      2.485487     4.533636    14.732280    -0.348876
N      4.343805     5.086992    16.054785    -0.340733
N      0.000000     5.959498    13.682922    -0.352462
N      9.195528     6.636632    15.005427    -0.310457
O      5.996747     3.202427     4.303547    -0.646562
O      6.106060     4.170800     6.321695    -0.546261
O      0.425105     1.401593     8.373248    -0.602434
O     10.128551     3.025256     9.100332    -0.565012
O      7.837399    11.716342     2.527106    -0.587522
O      7.759003     9.583010     3.197201    -0.574674
O      2.217173     9.608493     6.331520    -0.543887
O      3.675782     8.043078     5.686970    -0.618929
O      1.007003    10.743115     8.809498    -0.532515
O      1.917943    10.317177    10.817820    -0.570524
O      3.267239    12.065830     8.117787    -0.575786
O      4.276450    11.220021     9.913879    -0.563922
O      5.044953     8.932574    14.128997    -0.646562
O      4.935640     7.964201    16.147145    -0.546260
O     10.616595    10.733408    18.198698    -0.602434
O      0.913149     9.109745    18.925782    -0.565012
O      3.204301     0.418658    12.352556    -0.587522
O      3.282697     2.551990    13.022651    -0.574674
O      8.824527     2.526507    16.156970    -0.543887
O      7.365918     4.091922    15.512420    -0.618928
O     10.034697     1.391884    18.634948    -0.532514
O      9.123757     1.817823     0.992370    -0.570524
O      7.774461     0.069170    17.943237    -0.575785
O      6.765250     0.914979     0.088429    -0.563921
O     10.565803     9.269927     4.303547    -0.646562
O     10.456490    10.238300     6.321695    -0.546260
O      5.095745     7.469093     8.373248    -0.602435
O      6.433999     9.092756     9.100332    -0.565011
O      8.725151     5.648843     2.527106    -0.587522
O      8.803547     3.515510     3.197201    -0.574673
O      3.303677     3.540993     6.331520    -0.543887
O      1.845068     1.975578     5.686970    -0.618929
O      4.513847     4.675615     8.809498    -0.532514
O      3.602907     4.249677    10.817820    -0.570525
O      2.253611     5.998331     8.117787    -0.575785
O      1.244400     5.152521     9.913879    -0.563922
O      0.475897     2.865074    14.128997    -0.646562
O      0.585210     1.896701    16.147145    -0.546260
O      5.945955     4.665907    18.198698    -0.602434
O      4.607701     3.042244    18.925782    -0.565011
O      2.316549     6.486158    12.352556    -0.587522
O      2.238153     8.619491    13.022651    -0.574674
O      7.738023     8.594007    16.156970    -0.543887
O      9.196632    10.159422    15.512420    -0.618928
O      6.527853     7.459385    18.634948    -0.532514
O      7.438793     7.885323     0.992370    -0.570525
O      8.788089     6.136670    17.943237    -0.575785
O      9.797300     6.982479     0.088429    -0.563921

The following XYZ coordinates are in angstroms. Other properties are in atomic units.
The sperically averaged electron density of each atom fit to a function of the form exp(a - br)
eigen_1, eigen_2 and eigen_3 are the three eigenvalues of traceless quadrupole moment tensor
  atom number  atomic symbol              X              Y              Z     net charge C6 coefficient C8 coefficient C10 coefficient fluctuating dipole atomic polarizability isotropic forcefield polarizability              a              b squared Pearson coefficient          <r^3>          <r^4>         wp_QDO          m_QDO          q_QDO       dipole_x       dipole_y       dipole_z         dipole            Qxy            Qxz            Qyz     Q(x^2-y^2)  Q(3z^2 - R^2)        eigen_1        eigen_2        eigen_3 static polarizability      alpha(xx)      alpha(xy)      alpha(xz)      alpha(yy)      alpha(yz)      alpha(zz) atomic spin moment
            1             La       7.020644       1.936625       2.384833       1.855345     214.027035 0.57225503E+04  0.23246584E+06                                25.468906                           22.079539       1.757224       2.125092                    0.997885     105.005749     288.635533       0.471971       0.319464      -1.253490      -0.007020       0.079549      -0.090271       0.120525      -0.119183       0.164770      -0.055185       0.203785      -0.807886      -0.319343      -0.021123       0.340465             28.953337      19.258972       3.416924      -2.926438      27.644571       3.849907      39.956468           0.000144
            2             La       1.285364      11.915721       6.585606       1.756241     263.840286 0.71722504E+04  0.30848186E+06                                29.256549                           24.824254       1.498174       2.020343                    0.999096     111.027057     314.709122       0.441981       0.322202      -1.249988      -0.006788      -0.006914       0.068965       0.069642       0.164695       0.021070       0.003268      -0.178267       0.414924      -0.257105       0.111424       0.145681             33.740116      36.644415      -6.997740       2.314813      40.571982      -0.942538      24.003950           0.000153
            3             La       4.021056      10.198375      12.210283       1.855348     214.026422 0.57225292E+04  0.23246476E+06                                25.468855                           22.079496       1.757232       2.125094                    0.997885     105.005618     288.635000       0.471971       0.319464      -1.253490       0.007019      -0.079549      -0.090270       0.120524      -0.119183      -0.164770       0.055184       0.203783      -0.807884      -0.319342      -0.021122       0.340464             28.953278      19.258933       3.416918       2.926425      27.644517      -3.849901      39.956383           0.000160
            4             La       9.756336       0.219279      16.411056       1.756237     263.840856 0.71722715E+04  0.30848301E+06                                29.256595                           24.824295       1.498169       2.020341                    0.999096     111.027174     314.709627       0.441981       0.322202      -1.249988       0.006790       0.006914       0.068965       0.069643       0.164695      -0.021068      -0.003269      -0.178268       0.414921      -0.257105       0.111425       0.145680             33.740165      36.644470      -6.997760      -2.314816      40.572027       0.942535      24.003997           0.000142
            5             La       9.541906       8.004125       2.384833       1.855348     214.026373 0.57225283E+04  0.23246471E+06                                25.468849                           22.079493       1.757230       2.125094                    0.997885     105.005625     288.635003       0.471971       0.319464      -1.253490       0.007020       0.079550      -0.090270       0.120525       0.119184      -0.164770      -0.055180       0.203785      -0.807883      -0.319341      -0.021124       0.340465             28.953269      19.258928      -3.416915       2.926425      27.644520       3.849899      39.956359           0.000159
            6             La       4.235486       5.848221       6.585606       1.756239     263.840540 0.71722596E+04  0.30848236E+06                                29.256567                           24.824270       1.498174       2.020343                    0.999096     111.027125     314.709377       0.441981       0.322202      -1.249988       0.006789      -0.006914       0.068966       0.069644      -0.164693      -0.021069       0.003268      -0.178271       0.414913      -0.257102       0.111424       0.145678             33.740136      36.644438       6.997744      -2.314815      40.572010      -0.942530      24.003959           0.000153
            7             La       1.499794       4.130875      12.210283       1.855348     214.026542 0.57225327E+04  0.23246494E+06                                25.468866                           22.079504       1.757230       2.125094                    0.997885     105.005615     288.635016       0.471971       0.319464      -1.253490      -0.007020      -0.079550      -0.090271       0.120525       0.119184       0.164771       0.055181       0.203785      -0.807882      -0.319341      -0.021123       0.340465             28.953291      19.258941      -3.416918      -2.926431      27.644529      -3.849906      39.956405           0.000159
            8             La       6.806214       6.286779      16.411056       1.756236     263.841037 0.71722782E+04  0.30848337E+06                                29.256606                           24.824305       1.498171       2.020341                    0.999096     111.027228     314.709811       0.441981       0.322202      -1.249988      -0.006788       0.006912       0.068966       0.069643      -0.164693       0.021069      -0.003269      -0.178271       0.414916      -0.257103       0.111424       0.145679             33.740177      36.644488       6.997758       2.314821      40.572051       0.942536      24.003991           0.000143
            9              H       9.330237       0.151688       4.562939       0.077813       1.263985 0.91133330E+01  0.92661589E+02                                 1.949996                            1.777776      -1.051806       2.370371                    0.996798       3.732995      10.722833       0.463207       1.300493      -0.704317       0.014067      -0.038625      -0.033375       0.052950      -0.006070      -0.006467       0.008782      -0.002775      -0.001189      -0.008452      -0.005985       0.014437              2.033480       1.622213      -0.179614      -0.058580       2.436470       0.645352       2.041758           0.000001
           10              H       8.101295       3.249753       7.624549       0.168927       1.009639 0.74247076E+01  0.71343421E+02                                 1.650551                            1.587739      -1.229932       2.333588                    0.996998       3.207215       8.802345       0.500635       1.273240      -0.711813      -0.014088       0.021597       0.029751       0.039371      -0.002251      -0.010909       0.007796      -0.011161       0.003382      -0.014448      -0.000549       0.014996              1.652528       1.555023      -0.231657      -0.108249       1.669880       0.332619       1.732681           0.000001
           11              H       4.088742       1.211073       4.551148       0.080806       1.275931 0.88651269E+01  0.89140367E+02                                 1.928929                            1.726588      -1.177426       2.314658                    0.995581       3.660755      10.313650       0.483051       1.261025      -0.712770      -0.015869       0.052334       0.004839       0.054901      -0.007508       0.001558      -0.004019      -0.020101      -0.004342      -0.011826      -0.002610       0.014436              2.039433       1.807627      -0.490050      -0.111045       2.849475       0.074772       1.461196           0.000001
           12              H       5.604767       9.069699       4.405732       0.154633       1.066305 0.79267071E+01  0.78332971E+02                                 1.776477                            1.688314      -1.446295       2.221073                    0.993361       3.572944      10.331389       0.459631       1.348481      -0.693519       0.011233      -0.032216      -0.007075       0.034844      -0.006810       0.002488       0.007191      -0.014804      -0.004367      -0.012009      -0.001242       0.013250              1.805237       1.683884      -0.299037      -0.089312       2.289458      -0.058270       1.442369           0.000001
           13              H       1.711464      11.983313      14.388389       0.077813       1.263986 0.91133416E+01  0.92661689E+02                                 1.949997                            1.777776      -1.051806       2.370371                    0.996798       3.732995      10.722830       0.463208       1.300492      -0.704317      -0.014067       0.038625      -0.033375       0.052950      -0.006070       0.006467      -0.008782      -0.002775      -0.001189      -0.008452      -0.005985       0.014437              2.033481       1.622212      -0.179613       0.058579       2.436472      -0.645352       2.041757           0.000001
           14              H       2.940405       8.885247      17.449999       0.168927       1.009637 0.74246868E+01  0.71343134E+02                                 1.650545                            1.587734      -1.229930       2.333589                    0.996998       3.207208       8.802306       0.500637       1.273236      -0.711814       0.014088      -0.021597       0.029751       0.039371      -0.002251       0.010909      -0.007796      -0.011161       0.003383      -0.014448      -0.000549       0.014996              1.652522       1.555018      -0.231656       0.108249       1.669874      -0.332617       1.732675           0.000001
           15              H       6.952958      10.923927      14.376598       0.080807       1.275928 0.88651020E+01  0.89140029E+02                                 1.928924                            1.726584      -1.177423       2.314660                    0.995581       3.660747      10.313613       0.483052       1.261023      -0.712770       0.015869      -0.052334       0.004839       0.054901      -0.007508      -0.001558       0.004019      -0.020101      -0.004342      -0.011826      -0.002610       0.014436              2.039427       1.807622      -0.490047       0.111044       2.849466      -0.074772       1.461193           0.000001
           16              H       5.436933       3.065301      14.231182       0.154633       1.066305 0.79267060E+01  0.78332964E+02                                 1.776477                            1.688314      -1.446295       2.221073                    0.993361       3.572945      10.331395       0.459631       1.348482      -0.693519      -0.011233       0.032216      -0.007075       0.034844      -0.006810      -0.002488      -0.007191      -0.014804      -0.004367      -0.012009      -0.001242       0.013250              1.805237       1.683884      -0.299037       0.089312       2.289458       0.058270       1.442369           0.000000
           17              H       7.232314       6.219188       4.562939       0.077813       1.263986 0.91133429E+01  0.92661712E+02                                 1.949997                            1.777777      -1.051807       2.370370                    0.996798       3.732996      10.722836       0.463207       1.300493      -0.704317      -0.014067      -0.038625      -0.033375       0.052950       0.006070       0.006467       0.008782      -0.002775      -0.001189      -0.008452      -0.005985       0.014437              2.033482       1.622213       0.179613       0.058579       2.436473       0.645352       2.041759           0.000001
           18              H       8.461255       9.317253       7.624549       0.168927       1.009639 0.74247048E+01  0.71343394E+02                                 1.650551                            1.587740      -1.229931       2.333589                    0.996998       3.207214       8.802345       0.500635       1.273241      -0.711813       0.014088       0.021597       0.029751       0.039371       0.002251       0.010909       0.007796      -0.011161       0.003383      -0.014447      -0.000549       0.014996              1.652528       1.555024       0.231657       0.108249       1.669880       0.332619       1.732681           0.000001
           19              H       1.432108       7.278573       4.551148       0.080807       1.275932 0.88651289E+01  0.89140365E+02                                 1.928926                            1.726586      -1.177427       2.314658                    0.995581       3.660752      10.313630       0.483052       1.261022      -0.712770       0.015869       0.052334       0.004839       0.054901       0.007508      -0.001558      -0.004019      -0.020101      -0.004342      -0.011826      -0.002610       0.014436              2.039430       1.807625       0.490048       0.111044       2.849471       0.074772       1.461195           0.000001
           20              H      10.957783       3.002199       4.405732       0.154633       1.066306 0.79267115E+01  0.78333046E+02                                 1.776479                            1.688316      -1.446295       2.221073                    0.993361       3.572947      10.331409       0.459630       1.348484      -0.693519      -0.011233      -0.032216      -0.007075       0.034844       0.006810      -0.002488       0.007191      -0.014804      -0.004367      -0.012009      -0.001242       0.013250              1.805239       1.683886       0.299038       0.089312       2.289461      -0.058270       1.442371           0.000000
           21              H       3.809387       5.915813      14.388389       0.077814       1.263985 0.91133310E+01  0.92661555E+02                                 1.949995                            1.777775      -1.051806       2.370371                    0.996798       3.732993      10.722823       0.463208       1.300492      -0.704317       0.014068       0.038625      -0.033375       0.052950       0.006070      -0.006467      -0.008782      -0.002775      -0.001189      -0.008452      -0.005985       0.014437              2.033479       1.622212       0.179613      -0.058579       2.436470      -0.645351       2.041756           0.000001
           22              H       2.580445       2.817747      17.449999       0.168927       1.009639 0.74247078E+01  0.71343415E+02                                 1.650550                            1.587739      -1.229931       2.333588                    0.996998       3.207214       8.802339       0.500635       1.273239      -0.711813      -0.014088      -0.021597       0.029751       0.039371       0.002251      -0.010909      -0.007796      -0.011161       0.003383      -0.014448      -0.000549       0.014996              1.652527       1.555023       0.231657      -0.108249       1.669879      -0.332618       1.732680           0.000001
           23              H       9.609592       4.856427      14.376598       0.080807       1.275933 0.88651414E+01  0.89140542E+02                                 1.928930                            1.726589      -1.177428       2.314657                    0.995581       3.660756      10.313652       0.483051       1.261024      -0.712770      -0.015869      -0.052334       0.004839       0.054901       0.007508       0.001558       0.004019      -0.020101      -0.004342      -0.011826      -0.002610       0.014436              2.039434       1.807628       0.490050      -0.111045       2.849476      -0.074772       1.461197           0.000001
           24              H       0.083917       9.132801      14.231182       0.154633       1.066305 0.79266999E+01  0.78332886E+02                                 1.776476                            1.688314      -1.446295       2.221074                    0.993361       3.572943      10.331387       0.459631       1.348482      -0.693519       0.011233       0.032216      -0.007075       0.034844       0.006810       0.002488      -0.007191      -0.014804      -0.004367      -0.012009      -0.001242       0.013250              1.805237       1.683883       0.299037      -0.089312       2.289458       0.058270       1.442369           0.000000
           25              C       9.095048       0.816685       5.168187       0.246802      22.928714 0.27722801E+03  0.58822518E+04                                 7.208981                            5.705006       0.130103       2.082849                    0.999717      24.494003      69.097846       0.655682       0.440257      -1.039141      -0.019381       0.029079       0.034934       0.049413       0.052428      -0.073698      -0.031879      -0.052395       0.003336      -0.092010      -0.013445       0.105455              7.964395       7.893687      -1.688478       2.080423       8.212601       1.934693       7.786896          -0.000000
           26              C       9.523466       1.912476       7.127381       0.188488      29.731266 0.36185861E+03  0.81094269E+04                                 8.528480                            6.477573      -0.019605       2.025773                    0.999354      24.990166      69.682488       0.628547       0.434828      -1.054879      -0.034363      -0.039082      -0.047593       0.070521       0.045253      -0.056324      -0.045438      -0.068750      -0.040033      -0.077491      -0.025258       0.102749              9.920344      11.895330      -2.094200       4.452113       7.337806       1.454229      10.527895          -0.000003
           27              C       8.377338       2.645430       6.974104      -0.165641      29.962807 0.40687747E+03  0.94158517E+04                                 8.388586                            6.756259       0.101224       2.023031                    0.999512      28.605090      81.796392       0.629115       0.420707      -1.060653      -0.009655      -0.010107       0.016071       0.021299       0.054940      -0.048906      -0.038650      -0.054243      -0.045890      -0.069089      -0.030534       0.099622              9.262186      11.640083      -3.114271       3.076139       7.124544       0.656996       9.021932          -0.000001
           28              C       7.648586       2.453697       5.822562       0.157392      29.861069 0.37469506E+03  0.84628743E+04                                 8.506121                            6.552618       0.004926       2.028383                    0.999126      25.382229      70.841010       0.631078       0.429717      -1.058966       0.039576      -0.060457      -0.002293       0.072294       0.050994      -0.049447      -0.021667      -0.017273      -0.027189      -0.063459      -0.019561       0.083020              9.863985      11.782908      -4.261022       2.470881       9.120319       0.863475       8.688727          -0.000001
           29              C       6.475957       3.346833       5.453125       0.588376      22.799378 0.25536301E+03  0.53225642E+04                                 7.455043                            5.709662      -0.080926       2.034883                    0.999233      22.472714      63.391422       0.613831       0.478734      -1.014849      -0.076316       0.036141      -0.015944       0.085934       0.089669      -0.039415      -0.044151       0.001069      -0.077676      -0.077115      -0.048543       0.125658              8.561022       9.118983      -3.538791       0.240306       8.600318       1.897335       7.963766           0.000000
           30              C      10.459802       2.135760       8.298575       0.541804      23.422342 0.26104582E+03  0.54529948E+04                                 7.458617                            5.699434      -0.061400       2.032387                    0.999216      22.784708      63.651866       0.628362       0.466636      -1.024742       0.054058      -0.001721       0.063926       0.083736       0.075167      -0.039000      -0.077890      -0.028151      -0.077481      -0.085136      -0.049628       0.134764              8.400378       9.136994      -1.947491       2.559353       7.207578       1.822122       8.856563           0.000002
           31              C       4.397909       0.333713       4.531498       0.281642      23.387712 0.26362573E+03  0.55106338E+04                                 7.311139                            5.563691       0.123538       2.089089                    0.999324      23.675511      65.779703       0.665461       0.440321      -1.041572       0.029055      -0.044603       0.019557       0.056710      -0.003569       0.091567       0.034122      -0.009804       0.185029      -0.097045      -0.024794       0.121839              8.303873       9.029143      -0.500916      -2.964073      10.250490      -0.681575       5.631986          -0.000000
           32              C       4.122971      10.313536       5.121025       0.163191      31.485406 0.37566935E+03  0.84759406E+04                                 8.797756                            6.552279       0.041430       2.041459                    0.999279      25.217719      69.954496       0.633452       0.428559      -1.061488       0.030997       0.070489      -0.008064       0.077425       0.001478       0.066173       0.026390       0.011224       0.195929      -0.066377      -0.037547       0.103924             10.485793      11.693778       1.647864      -4.384142      12.605928      -2.112216       7.157671          -0.000001
           33              C       5.304433       9.948273       4.448964      -0.177006      32.244789 0.43329480E+03  0.10190959E+05                                 8.821772                            6.973920       0.064065       2.004279                    0.999371      29.278229      84.532790       0.618689       0.420922      -1.060015      -0.002639      -0.007554      -0.007799       0.011174       0.000203       0.056997       0.032235       0.007856       0.178842      -0.062939      -0.031756       0.094696              9.962865      11.887543       0.621033      -4.352196      10.727437      -1.672238       7.273614          -0.000004
           34              C       5.976872      10.993097       3.861402       0.162877      30.054836 0.36852420E+03  0.82771067E+04                                 8.507750                            6.484997       0.052323       2.045302                    0.999162      25.161686      69.701396       0.637248       0.427942      -1.061588      -0.058050       0.036707       0.027160       0.073857       0.003832       0.069518       0.034559       0.000140       0.172059      -0.072220      -0.031691       0.103912              9.889876      11.977249      -0.130852      -4.550032      10.532211      -0.882919       7.160168          -0.000001
           35              C       7.301876      10.734621       3.106807       0.587013      23.278146 0.24687841E+03  0.50937186E+04                                 7.467761                            5.575172       0.074576       2.091450                    0.999399      22.124762      61.748031       0.628767       0.472133      -1.020119       0.066361      -0.028466      -0.060074       0.093930       0.036589       0.076875       0.034734       0.034040       0.228165      -0.080393      -0.050554       0.130947              8.626824       8.433493      -0.797405      -2.581825      11.092921      -1.251911       6.354059          -0.000002
           36              C       3.266135       9.234735       5.773434       0.588573      23.419847 0.24624773E+03  0.50745418E+04                                 7.514753                            5.563362       0.088378       2.097414                    0.999474      22.006804      61.266470       0.630591       0.471339      -1.021135      -0.034679      -0.078250       0.051346       0.099811       0.021139       0.072436       0.018231       0.050156       0.250357      -0.075314      -0.049659       0.124974              8.805110       9.427938       0.052472      -2.644142      11.386512      -0.983337       5.600881          -0.000002
           37              C       1.965423      10.766172       9.652522       0.497133      25.215022 0.28555343E+03  0.60906506E+04                                 7.794933                            5.956430       0.077190       2.072619                    0.999498      23.291324      65.411522       0.616331       0.465925      -1.026750      -0.126200      -0.049737       0.051373       0.145050      -0.059074      -0.023600       0.072232      -0.178618      -0.168491      -0.083322      -0.078335       0.161657              8.931119       8.292984       0.753760       1.970398       5.523118      -2.365517      12.977257           0.000002
           38              C       3.303677      11.387484       9.196621       0.526144      22.374224 0.26850573E+03  0.56531827E+04                                 7.256024                            5.813334       0.081450       2.082417                    0.999457      22.905536      64.417053       0.616366       0.471985      -1.020975       0.122770       0.067806      -0.041075       0.146141      -0.047600      -0.034084       0.100764      -0.156988      -0.082544      -0.088665      -0.075725       0.164390              7.953555       7.934315       0.176055       1.498601       5.588569      -2.607417      10.337780          -0.000000
           39              C       1.946652      11.318314      14.993637       0.246801      22.928734 0.27722824E+03  0.58822580E+04                                 7.208986                            5.705009       0.130102       2.082849                    0.999717      24.494007      69.097863       0.655682       0.440257      -1.039141       0.019381      -0.029079       0.034934       0.049413       0.052428       0.073698       0.031879      -0.052395       0.003336      -0.092010      -0.013445       0.105455              7.964400       7.893694      -1.688479      -2.080429       8.212607      -1.934692       7.786900          -0.000000
           40              C       1.518234      10.222524      16.952831       0.188487      29.731259 0.36185861E+03  0.81094267E+04                                 8.528478                            6.477573      -0.019604       2.025774                    0.999354      24.990166      69.682479       0.628547       0.434827      -1.054879       0.034363       0.039082      -0.047593       0.070521       0.045253       0.056324       0.045438      -0.068749      -0.040033      -0.077491      -0.025258       0.102748              9.920340      11.895325      -2.094199      -4.452113       7.337802      -1.454226      10.527893          -0.000004
           41              C       2.664362       9.489570      16.799554      -0.165641      29.962799 0.40687743E+03  0.94158500E+04                                 8.388585                            6.756259       0.101225       2.023031                    0.999512      28.605087      81.796367       0.629115       0.420708      -1.060653       0.009655       0.010107       0.016071       0.021300       0.054940       0.048906       0.038651      -0.054243      -0.045889      -0.069089      -0.030533       0.099622              9.262183      11.640079      -3.114270      -3.076138       7.124542      -0.656993       9.021929          -0.000001
           42              C       3.393114       9.681303      15.648012       0.157392      29.861071 0.37469516E+03  0.84628771E+04                                 8.506122                            6.552619       0.004926       2.028383                    0.999126      25.382233      70.841025       0.631078       0.429717      -1.058966      -0.039576       0.060457      -0.002292       0.072295       0.050994       0.049447       0.021667      -0.017273      -0.027189      -0.063459      -0.019561       0.083020              9.863985      11.782909      -4.261024      -2.470878       9.120320      -0.863475       8.688725          -0.000001
           43              C       4.565743       8.788167      15.278575       0.588376      22.799370 0.25536285E+03  0.53225600E+04                                 7.455040                            5.709660      -0.080924       2.034884                    0.999233      22.472708      63.391393       0.613832       0.478734      -1.014849       0.076316      -0.036141      -0.015944       0.085934       0.089669       0.039415       0.044151       0.001069      -0.077676      -0.077115      -0.048543       0.125658              8.561019       9.118978      -3.538789      -0.240303       8.600314      -1.897338       7.963765           0.000000
           44              C       0.581898       9.999240      18.124025       0.541804      23.422345 0.26104587E+03  0.54529955E+04                                 7.458615                            5.699432      -0.061399       2.032387                    0.999216      22.784701      63.651815       0.628362       0.466635      -1.024743      -0.054058       0.001721       0.063926       0.083736       0.075167       0.039000       0.077890      -0.028150      -0.077481      -0.085136      -0.049628       0.134764              8.400376       9.136988      -1.947491      -2.559351       7.207576      -1.822122       8.856563           0.000002
           45              C       6.643791      11.801288      14.356948       0.281643      23.387713 0.26362580E+03  0.55106351E+04                                 7.311138                            5.563691       0.123540       2.089090                    0.999324      23.675499      65.779643       0.665462       0.440321      -1.041572      -0.029055       0.044603       0.019557       0.056710      -0.003569      -0.091567      -0.034122      -0.009803       0.185029      -0.097045      -0.024794       0.121839              8.303871       9.029139      -0.500913       2.964072      10.250488       0.681577       5.631985          -0.000000
           46              C       6.918729       1.821464      14.946475       0.163191      31.485416 0.37566936E+03  0.84759419E+04                                 8.797761                            6.552281       0.041428       2.041459                    0.999279      25.217727      69.954547       0.633451       0.428559      -1.061488      -0.030997      -0.070489      -0.008064       0.077424       0.001478      -0.066173      -0.026390       0.011225       0.195929      -0.066377      -0.037547       0.103924             10.485800      11.693789       1.647865       4.384147      12.605933       2.112218       7.157676          -0.000001
           47              C       5.737267       2.186727      14.274414      -0.177006      32.244821 0.43329513E+03  0.10190969E+05                                 8.821779                            6.973924       0.064064       2.004278                    0.999371      29.278248      84.532877       0.618689       0.420922      -1.060015       0.002639       0.007554      -0.007800       0.011174       0.000203      -0.056996      -0.032235       0.007855       0.178841      -0.062939      -0.031756       0.094695              9.962874      11.887557       0.621037       4.352203      10.727444       1.672241       7.273622          -0.000004
           48              C       5.064828       1.141904      13.686852       0.162877      30.054850 0.36852425E+03  0.82771091E+04                                 8.507755                            6.484999       0.052321       2.045301                    0.999162      25.161696      69.701455       0.637248       0.427942      -1.061588       0.058050      -0.036707       0.027160       0.073857       0.003832      -0.069518      -0.034559       0.000141       0.172059      -0.072220      -0.031691       0.103912              9.889883      11.977263      -0.130845       4.550040      10.532212       0.882923       7.160175          -0.000000
           49              C       3.739824       1.400379      12.932257       0.587014      23.278142 0.24687832E+03  0.50937166E+04                                 7.467762                            5.575172       0.074576       2.091451                    0.999399      22.124759      61.748035       0.628767       0.472134      -1.020119      -0.066361       0.028466      -0.060074       0.093930       0.036589      -0.076875      -0.034734       0.034040       0.228165      -0.080393      -0.050554       0.130947              8.626826       8.433497      -0.797402       2.581828      11.092919       1.251912       6.354062          -0.000002
           50              C       7.775565       2.900265      15.598884       0.588573      23.419846 0.24624769E+03  0.50745409E+04                                 7.514753                            5.563362       0.088380       2.097415                    0.999474      22.006799      61.266450       0.630591       0.471339      -1.021135       0.034679       0.078250       0.051346       0.099810       0.021139      -0.072436      -0.018231       0.050156       0.250357      -0.075314      -0.049659       0.124974              8.805110       9.427939       0.052474       2.644143      11.386511       0.983338       5.600881          -0.000002
           51              C       9.076277       1.368828      19.477972       0.497132      25.215024 0.28555344E+03  0.60906504E+04                                 7.794933                            5.956430       0.077192       2.072619                    0.999498      23.291322      65.411504       0.616331       0.465925      -1.026750       0.126200       0.049737       0.051373       0.145050      -0.059074       0.023600      -0.072233      -0.178618      -0.168491      -0.083322      -0.078335       0.161657              8.931119       8.292982       0.753757      -1.970399       5.523118       2.365520      12.977259           0.000002
           52              C       7.738023       0.747516      19.022071       0.526144      22.374224 0.26850573E+03  0.56531821E+04                                 7.256022                            5.813333       0.081450       2.082417                    0.999457      22.905530      64.417019       0.616366       0.471985      -1.020975      -0.122770      -0.067806      -0.041075       0.146141      -0.047600       0.034084      -0.100764      -0.156988      -0.082544      -0.088665      -0.075725       0.164390              7.953553       7.934313       0.176054      -1.498601       5.588567       2.607416      10.337780          -0.000000
           53              C       7.467502       6.884186       5.168187       0.246801      22.928724 0.27722809E+03  0.58822543E+04                                 7.208984                            5.705007       0.130102       2.082849                    0.999717      24.494010      69.097877       0.655682       0.440257      -1.039141       0.019382       0.029079       0.034934       0.049413      -0.052428       0.073698      -0.031879      -0.052395       0.003336      -0.092010      -0.013445       0.105455              7.964398       7.893692       1.688478      -2.080428       8.212603       1.934692       7.786899           0.000000
           54              C       7.039084       7.979976       7.127381       0.188488      29.731256 0.36185850E+03  0.81094237E+04                                 8.528478                            6.477573      -0.019603       2.025774                    0.999354      24.990161      69.682470       0.628547       0.434828      -1.054879       0.034363      -0.039082      -0.047593       0.070521      -0.045253       0.056324      -0.045438      -0.068750      -0.040033      -0.077491      -0.025258       0.102749              9.920342      11.895329       2.094200      -4.452112       7.337804       1.454228      10.527892          -0.000004
           55              C       8.185212       8.712930       6.974104      -0.165641      29.962808 0.40687752E+03  0.94158533E+04                                 8.388587                            6.756259       0.101224       2.023031                    0.999512      28.605091      81.796398       0.629115       0.420707      -1.060653       0.009655      -0.010107       0.016071       0.021299      -0.054940       0.048905      -0.038650      -0.054243      -0.045891      -0.069089      -0.030534       0.099622              9.262186      11.640083       3.114272      -3.076137       7.124545       0.656996       9.021931          -0.000001
           56              C       8.913964       8.521197       5.822562       0.157392      29.861061 0.37469495E+03  0.84628711E+04                                 8.506120                            6.552617       0.004927       2.028384                    0.999126      25.382225      70.840997       0.631078       0.429717      -1.058966      -0.039576      -0.060457      -0.002293       0.072294      -0.050994       0.049447      -0.021667      -0.017273      -0.027190      -0.063459      -0.019561       0.083020              9.863984      11.782907       4.261023      -2.470879       9.120319       0.863475       8.688725          -0.000001
           57              C      10.086593       9.414333       5.453125       0.588376      22.799378 0.25536300E+03  0.53225643E+04                                 7.455044                            5.709662      -0.080927       2.034883                    0.999233      22.472716      63.391436       0.613831       0.478734      -1.014849       0.076316       0.036141      -0.015944       0.085934      -0.089669       0.039415      -0.044151       0.001069      -0.077676      -0.077115      -0.048542       0.125658              8.561023       9.118985       3.538793      -0.240305       8.600319       1.897335       7.963766           0.000000
           58              C       6.102748       8.203260       8.298575       0.541803      23.422351 0.26104597E+03  0.54529984E+04                                 7.458618                            5.699434      -0.061400       2.032387                    0.999216      22.784712      63.651868       0.628362       0.466636      -1.024742      -0.054058      -0.001721       0.063926       0.083736      -0.075167       0.039000      -0.077890      -0.028151      -0.077482      -0.085136      -0.049628       0.134764              8.400379       9.136996       1.947491      -2.559354       7.207578       1.822121       8.856563           0.000002
           59              C       1.122941       6.401212       4.531498       0.281643      23.387704 0.26362557E+03  0.55106289E+04                                 7.311134                            5.563687       0.123536       2.089089                    0.999324      23.675498      65.779629       0.665462       0.440321      -1.041572      -0.029055      -0.044603       0.019557       0.056710       0.003569      -0.091567       0.034122      -0.009803       0.185030      -0.097045      -0.024795       0.121839              8.303867       9.029137       0.500910       2.964072      10.250482      -0.681578       5.631983           0.000000
           60              C       1.397879       4.246037       5.121025       0.163191      31.485399 0.37566932E+03  0.84759402E+04                                 8.797755                            6.552279       0.041428       2.041459                    0.999279      25.217721      69.954506       0.633452       0.428559      -1.061488      -0.030997       0.070489      -0.008064       0.077425      -0.001478      -0.066173       0.026390       0.011225       0.195929      -0.066377      -0.037547       0.103924             10.485791      11.693771      -1.647856       4.384137      12.605933      -2.112213       7.157668          -0.000002
           61              C       0.216417       3.880773       4.448964      -0.177007      32.244821 0.43329546E+03  0.10190979E+05                                 8.821779                            6.973926       0.064063       2.004278                    0.999371      29.278250      84.532883       0.618689       0.420922      -1.060015       0.002639      -0.007554      -0.007799       0.011174      -0.000203      -0.056996       0.032235       0.007855       0.178841      -0.062939      -0.031756       0.094695              9.962872      11.887549      -0.621030       4.352197      10.727449      -1.672238       7.273618          -0.000003
           62              C      10.585678       4.925597       3.861402       0.162877      30.054836 0.36852428E+03  0.82771093E+04                                 8.507752                            6.484999       0.052320       2.045301                    0.999162      25.161689      69.701418       0.637248       0.427942      -1.061588       0.058050       0.036707       0.027160       0.073857      -0.003832      -0.069519       0.034559       0.000141       0.172060      -0.072220      -0.031692       0.103912              9.889877      11.977250       0.130851       4.550032      10.532212      -0.882919       7.160169          -0.000001
           63              C       9.260674       4.667121       3.106807       0.587013      23.278156 0.24687856E+03  0.50937226E+04                                 7.467764                            5.575174       0.074575       2.091450                    0.999399      22.124760      61.748031       0.628766       0.472133      -1.020119      -0.066361      -0.028465      -0.060073       0.093930      -0.036589      -0.076875       0.034734       0.034040       0.228165      -0.080393      -0.050554       0.130947              8.626828       8.433495       0.797407       2.581825      11.092928      -1.251910       6.354061          -0.000002
           64              C       2.254715       3.167235       5.773434       0.588573      23.419847 0.24624778E+03  0.50745433E+04                                 7.514753                            5.563362       0.088379       2.097415                    0.999474      22.006803      61.266464       0.630591       0.471339      -1.021135       0.034679      -0.078250       0.051346       0.099810      -0.021139      -0.072436       0.018231       0.050157       0.250356      -0.075314      -0.049659       0.124974              8.805109       9.427936      -0.052471       2.644140      11.386513      -0.983336       5.600879          -0.000002
           65              C       3.555427       4.698672       9.652522       0.497132      25.215031 0.28555359E+03  0.60906541E+04                                 7.794933                            5.956430       0.077190       2.072618                    0.999498      23.291326      65.411511       0.616331       0.465925      -1.026750       0.126200      -0.049737       0.051373       0.145049       0.059074       0.023600       0.072232      -0.178617      -0.168490      -0.083322      -0.078335       0.161657              8.931119       8.292983      -0.753760      -1.970399       5.523118      -2.365517      12.977255           0.000001
           66              C       2.217173       5.319984       9.196621       0.526144      22.374224 0.26850579E+03  0.56531840E+04                                 7.256023                            5.813334       0.081451       2.082417                    0.999457      22.905531      64.417031       0.616366       0.471985      -1.020975      -0.122770       0.067806      -0.041075       0.146141       0.047600       0.034084       0.100763      -0.156988      -0.082544      -0.088665      -0.075725       0.164389              7.953554       7.934314      -0.176054      -1.498600       5.588571      -2.607418      10.337777          -0.000000
           67              C       3.574198       5.250815      14.993637       0.246801      22.928732 0.27722829E+03  0.58822591E+04                                 7.208985                            5.705009       0.130104       2.082850                    0.999717      24.494007      69.097856       0.655682       0.440257      -1.039141      -0.019381      -0.029079       0.034934       0.049413      -0.052428      -0.073698       0.031879      -0.052395       0.003336      -0.092010      -0.013445       0.105455              7.964398       7.893691       1.688479       2.080425       8.212607      -1.934693       7.786897          -0.000000
           68              C       4.002616       4.155024      16.952831       0.188487      29.731260 0.36185861E+03  0.81094265E+04                                 8.528478                            6.477573      -0.019606       2.025773                    0.999354      24.990166      69.682479       0.628547       0.434827      -1.054879      -0.034363       0.039082      -0.047593       0.070521      -0.045253      -0.056325       0.045438      -0.068749      -0.040032      -0.077491      -0.025258       0.102749              9.920340      11.895326       2.094200       4.452110       7.337804      -1.454228      10.527890          -0.000004
           69              C       2.856488       3.422070      16.799554      -0.165641      29.962819 0.40687771E+03  0.94158587E+04                                 8.388588                            6.756261       0.101223       2.023030                    0.999512      28.605101      81.796428       0.629115       0.420707      -1.060653      -0.009655       0.010107       0.016071       0.021299      -0.054940      -0.048906       0.038651      -0.054243      -0.045889      -0.069089      -0.030533       0.099622              9.262187      11.640083       3.114271       3.076138       7.124545      -0.656996       9.021934          -0.000001
           70              C       2.127736       3.613803      15.648012       0.157392      29.861067 0.37469509E+03  0.84628751E+04                                 8.506121                            6.552618       0.004926       2.028383                    0.999126      25.382231      70.841017       0.631078       0.429717      -1.058966       0.039576       0.060457      -0.002293       0.072295      -0.050994      -0.049447       0.021667      -0.017272      -0.027190      -0.063459      -0.019561       0.083020              9.863983      11.782907       4.261021       2.470880       9.120317      -0.863475       8.688726          -0.000001
           71              C       0.955107       2.720667      15.278575       0.588376      22.799370 0.25536286E+03  0.53225604E+04                                 7.455041                            5.709660      -0.080926       2.034883                    0.999233      22.472713      63.391419       0.613832       0.478734      -1.014849      -0.076316      -0.036141      -0.015944       0.085934      -0.089669      -0.039415       0.044151       0.001069      -0.077676      -0.077115      -0.048543       0.125658              8.561019       9.118978       3.538788       0.240304       8.600313      -1.897339       7.963766           0.000000
           72              C       4.938952       3.931740      18.124025       0.541803      23.422331 0.26104573E+03  0.54529911E+04                                 7.458609                            5.699428      -0.061398       2.032388                    0.999216      22.784693      63.651759       0.628363       0.466635      -1.024743       0.054058       0.001722       0.063926       0.083736      -0.075167      -0.039001       0.077890      -0.028149      -0.077479      -0.085136      -0.049628       0.134764              8.400368       9.136983       1.947489       2.559349       7.207568      -1.822119       8.856552           0.000001
           73              C       9.918759       5.733788      14.356948       0.281643      23.387716 0.26362580E+03  0.55106355E+04                                 7.311139                            5.563691       0.123536       2.089089                    0.999324      23.675505      65.779675       0.665462       0.440321      -1.041572       0.029055       0.044603       0.019557       0.056710       0.003569       0.091567      -0.034122      -0.009803       0.185030      -0.097045      -0.024795       0.121839              8.303873       9.029141       0.500911      -2.964072      10.250492       0.681579       5.631986          -0.000000
           74              C       9.643821       7.888964      14.946475       0.163191      31.485396 0.37566909E+03  0.84759336E+04                                 8.797754                            6.552277       0.041428       2.041459                    0.999279      25.217718      69.954490       0.633452       0.428559      -1.061488       0.030997      -0.070489      -0.008064       0.077425      -0.001479       0.066173      -0.026390       0.011225       0.195929      -0.066377      -0.037547       0.103924             10.485791      11.693777      -1.647861      -4.384141      12.605925       2.112215       7.157670          -0.000002
           75              C      10.825283       8.254227      14.274414      -0.177006      32.244802 0.43329484E+03  0.10190960E+05                                 8.821774                            6.973920       0.064065       2.004279                    0.999371      29.278238      84.532822       0.618690       0.420922      -1.060015      -0.002639       0.007554      -0.007799       0.011174      -0.000203       0.056996      -0.032235       0.007855       0.178841      -0.062939      -0.031756       0.094695              9.962868      11.887548      -0.621034      -4.352199      10.727438       1.672239       7.273617          -0.000003
           76              C       0.456022       7.209404      13.686852       0.162877      30.054848 0.36852437E+03  0.82771119E+04                                 8.507755                            6.485000       0.052321       2.045301                    0.999162      25.161690      69.701426       0.637248       0.427942      -1.061588      -0.058050      -0.036707       0.027160       0.073857      -0.003832       0.069519      -0.034559       0.000141       0.172059      -0.072220      -0.031691       0.103912              9.889881      11.977258       0.130844      -4.550038      10.532212       0.882923       7.160174          -0.000001
           77              C       1.781026       7.467879      12.932257       0.587014      23.278152 0.24687851E+03  0.50937213E+04                                 7.467764                            5.575174       0.074575       2.091450                    0.999399      22.124757      61.748027       0.628766       0.472134      -1.020119       0.066361       0.028466      -0.060074       0.093930      -0.036589       0.076875      -0.034734       0.034040       0.228165      -0.080393      -0.050554       0.130947              8.626829       8.433497       0.797401      -2.581828      11.092925       1.251913       6.354063          -0.000001
           78              C       8.786985       8.967765      15.598884       0.588573      23.419837 0.24624760E+03  0.50745381E+04                                 7.514750                            5.563360       0.088381       2.097416                    0.999474      22.006792      61.266415       0.630591       0.471339      -1.021135      -0.034679       0.078250       0.051346       0.099810      -0.021139       0.072436      -0.018231       0.050157       0.250357      -0.075314      -0.049659       0.124974              8.805106       9.427934      -0.052473      -2.644141      11.386507       0.983337       5.600878          -0.000002
           79              C       7.486273       7.436328      19.477972       0.497133      25.215020 0.28555348E+03  0.60906505E+04                                 7.794928                            5.956428       0.077192       2.072619                    0.999498      23.291315      65.411449       0.616331       0.465924      -1.026751      -0.126200       0.049736       0.051373       0.145050       0.059074      -0.023600      -0.072232      -0.178617      -0.168491      -0.083322      -0.078335       0.161657              8.931113       8.292976      -0.753759       1.970396       5.523114       2.365515      12.977248           0.000002
           80              C       8.824527       6.815016      19.022071       0.526144      22.374228 0.26850580E+03  0.56531838E+04                                 7.256023                            5.813334       0.081450       2.082417                    0.999457      22.905530      64.417013       0.616366       0.471985      -1.020975       0.122770      -0.067806      -0.041075       0.146141       0.047600      -0.034084      -0.100763      -0.156988      -0.082544      -0.088665      -0.075725       0.164390              7.953553       7.934311      -0.176054       1.498600       5.588568       2.607417      10.337781          -0.000000
           81              N       8.006337       1.533864       4.906830      -0.348876      38.863937 0.59797692E+03  0.14937643E+05                                 9.510288                            7.913801       0.107350       2.029161                    0.999089      29.689422      82.678073       0.624297       0.392751      -1.100633       0.091632       0.024635       0.168970       0.193789      -0.013137      -0.105403      -0.036772      -0.056903      -0.215364      -0.151380       0.064635       0.086745             10.465671      10.902470      -3.585281       1.038532      11.609869       1.735027       8.884672          -0.000011
           82              N       9.864655       0.980508       6.229335      -0.340733      37.498884 0.55556689E+03  0.13598092E+05                                 9.205164                            7.560477       0.285107       2.094572                    0.999251      28.908272      79.166977       0.648591       0.385828      -1.107752      -0.169044       0.086899       0.006156       0.190171       0.099441      -0.018579      -0.003805      -0.085272       0.221402      -0.145919       0.059479       0.086440             10.106420       9.907724      -0.799337       3.473086       9.180201       2.744521      11.231336          -0.000005
           83              N       5.520850       0.108002       3.857472      -0.352461      37.429124 0.53343193E+03  0.12894730E+05                                 9.102429                            7.332359       0.439838       2.136295                    0.999730      28.853904      77.942673       0.670399       0.377955      -1.116027      -0.084836      -0.150537       0.102238       0.200776      -0.077651       0.054945       0.083223       0.055904       0.129261      -0.154398       0.060787       0.093610             10.157605      12.193024      -1.681128      -3.904920      11.059579       0.371543       7.220214          -0.000016
           84              N       3.674678      11.565869       5.179977      -0.310457      37.084540 0.51545149E+03  0.12371631E+05                                 9.142858                            7.271193       0.281380       2.102364                    0.999365      28.190139      76.238547       0.663456       0.384640      -1.109538       0.174044      -0.039810      -0.052756       0.186170       0.045467       0.086609      -0.012301      -0.140176       0.115480      -0.144004       0.058203       0.085802             10.332846       9.479650       0.963965      -3.129228      14.351025      -2.101722       7.167861          -0.000013
           85              N       3.035363      10.601136      14.732280      -0.348876      38.863955 0.59797721E+03  0.14937653E+05                                 9.510291                            7.913803       0.107350       2.029161                    0.999089      29.689437      82.678132       0.624297       0.392751      -1.100633      -0.091633      -0.024635       0.168970       0.193789      -0.013137       0.105403       0.036772      -0.056904      -0.215364      -0.151380       0.064635       0.086745             10.465674      10.902475      -3.585282      -1.038533      11.609871      -1.735026       8.884675          -0.000010
           86              N       1.177045      11.154492      16.054785      -0.340733      37.498854 0.55556634E+03  0.13598075E+05                                 9.205159                            7.560473       0.285109       2.094572                    0.999251      28.908259      79.166930       0.648592       0.385828      -1.107752       0.169043      -0.086899       0.006156       0.190171       0.099441       0.018578       0.003805      -0.085272       0.221402      -0.145919       0.059479       0.086439             10.106414       9.907722      -0.799339      -3.473087       9.180191      -2.744513      11.231329          -0.000005
           87              N       5.520850      12.026999      13.682922      -0.352462      37.429146 0.53343247E+03  0.12894746E+05                                 9.102432                            7.332363       0.439838       2.136294                    0.999730      28.853920      77.942731       0.670398       0.377955      -1.116027       0.084836       0.150537       0.102238       0.200777      -0.077651      -0.054945      -0.083223       0.055904       0.129261      -0.154398       0.060788       0.093610             10.157608      12.193025      -1.681125       3.904920      11.059585      -0.371541       7.220216          -0.000016
           88              N       7.367022       0.569132      15.005427      -0.310457      37.084483 0.51545048E+03  0.12371601E+05                                 9.142848                            7.271186       0.281384       2.102365                    0.999365      28.190121      76.238479       0.663456       0.384640      -1.109538      -0.174044       0.039810      -0.052757       0.186170       0.045467      -0.086609       0.012301      -0.140176       0.115480      -0.144004       0.058203       0.085802             10.332833       9.479641       0.963960       3.129224      14.351005       2.101716       7.167853          -0.000012
           89              N       8.556213       7.601364       4.906830      -0.348876      38.863953 0.59797713E+03  0.14937650E+05                                 9.510290                            7.913802       0.107351       2.029161                    0.999089      29.689435      82.678117       0.624297       0.392751      -1.100633      -0.091633       0.024635       0.168970       0.193790       0.013137       0.105403      -0.036772      -0.056904      -0.215365      -0.151381       0.064635       0.086746             10.465673      10.902476       3.585283      -1.038533      11.609871       1.735027       8.884673          -0.000010
           90              N       6.697895       7.048008       6.229335      -0.340733      37.498858 0.55556639E+03  0.13598077E+05                                 9.205161                            7.560475       0.285105       2.094571                    0.999251      28.908258      79.166935       0.648591       0.385828      -1.107752       0.169043       0.086899       0.006156       0.190171      -0.099441       0.018578      -0.003805      -0.085272       0.221401      -0.145918       0.059479       0.086439             10.106417       9.907724       0.799339      -3.473087       9.180196       2.744515      11.231331          -0.000005
           91              N       0.000000       6.175502       3.857472      -0.352461      37.429093 0.53343148E+03  0.12894715E+05                                 9.102419                            7.332353       0.439845       2.136296                    0.999730      28.853902      77.942631       0.670399       0.377954      -1.116028       0.084837      -0.150537       0.102238       0.200777       0.077652      -0.054946       0.083223       0.055904       0.129264      -0.154399       0.060788       0.093611             10.157594      12.193009       1.681121       3.904915      11.059566       0.371540       7.220206          -0.000014
           92              N       1.846172       5.498369       5.179977      -0.310457      37.084467 0.51545003E+03  0.12371587E+05                                 9.142842                            7.271180       0.281385       2.102365                    0.999365      28.190121      76.238454       0.663457       0.384640      -1.109539      -0.174044      -0.039810      -0.052757       0.186170      -0.045467      -0.086610      -0.012302      -0.140176       0.115480      -0.144005       0.058203       0.085802             10.332827       9.479634      -0.963960       3.129222      14.350998      -2.101716       7.167849          -0.000011
           93              N       2.485487       4.533636      14.732280      -0.348876      38.863958 0.59797732E+03  0.14937656E+05                                 9.510291                            7.913804       0.107351       2.029161                    0.999089      29.689434      82.678117       0.624297       0.392751      -1.100633       0.091633      -0.024635       0.168970       0.193790       0.013137      -0.105403       0.036772      -0.056904      -0.215364      -0.151380       0.064635       0.086746             10.465674      10.902473       3.585282       1.038532      11.609873      -1.735027       8.884675          -0.000010
           94              N       4.343805       5.086992      16.054785      -0.340733      37.498856 0.55556645E+03  0.13598079E+05                                 9.205160                            7.560475       0.285105       2.094571                    0.999251      28.908260      79.166939       0.648591       0.385828      -1.107752      -0.169043      -0.086899       0.006156       0.190171      -0.099441      -0.018578       0.003804      -0.085272       0.221401      -0.145918       0.059479       0.086439             10.106415       9.907720       0.799337       3.473083       9.180196      -2.744518      11.231328          -0.000006
           95              N       0.000000       5.959498      13.682922      -0.352462      37.429133 0.53343239E+03  0.12894743E+05                                 9.102429                            7.332361       0.439844       2.136296                    0.999730      28.853912      77.942689       0.670399       0.377955      -1.116028      -0.084837       0.150537       0.102238       0.200777       0.077652       0.054945      -0.083223       0.055905       0.129263      -0.154399       0.060788       0.093611             10.157604      12.193021       1.681121      -3.904919      11.059578      -0.371540       7.220214          -0.000014
           96              N       9.195528       6.636632      15.005427      -0.310457      37.084480 0.51545031E+03  0.12371595E+05                                 9.142845                            7.271183       0.281385       2.102365                    0.999365      28.190120      76.238457       0.663457       0.384640      -1.109539       0.174044       0.039810      -0.052757       0.186170      -0.045467       0.086610       0.012301      -0.140176       0.115480      -0.144005       0.058202       0.085802             10.332830       9.479635      -0.963962      -3.129221      14.351006       2.101718       7.167850          -0.000011
           97              O       5.996747       3.202427       4.303547      -0.646562      34.160248 0.56784975E+03  0.13857633E+05                                 8.292802                            7.366146       0.378961       2.137720                    0.998507      29.204111      77.690283       0.700442       0.358326      -1.137972      -0.015923       0.016630       0.067986       0.071779       0.089639       0.000061      -0.002625       0.013207       0.182181      -0.120267       0.058286       0.061980              8.731239       7.856338       0.068443       1.335332       7.267874       1.629273      11.069505          -0.000002
           98              O       6.106060       4.170800       6.321695      -0.546261      39.369257 0.55160358E+03  0.13321401E+05                                 9.204031                            7.295441       0.352569       2.177609                    0.996083      27.170497      71.161033       0.700932       0.361832      -1.138821       0.001354      -0.049051       0.012833       0.050720       0.043105      -0.059603       0.023358      -0.031772       0.019788      -0.090046       0.032375       0.057671             10.685151      10.696250      -4.380015      -3.206529      12.553437       4.142833       8.805766          -0.000006
           99              O       0.425105       1.401593       8.373248      -0.602434      37.504664 0.57912390E+03  0.14195318E+05                                 8.880316                            7.482614       0.300047       2.122872                    0.998077      28.718377      76.442430       0.689233       0.362549      -1.135209      -0.031794       0.038364       0.050790       0.071150      -0.017892      -0.058261      -0.054571      -0.003713      -0.230867      -0.121752       0.056413       0.065339              9.716984      12.262286      -4.806498       1.665316       9.845683      -0.565804       7.042985          -0.000009
          100              O      10.128551       3.025256       9.100332      -0.565012      29.121308 0.44809729E+03  0.10277396E+05                                 7.301093                            6.408329       0.678775       2.233620                    0.999742      27.899402      71.290041       0.777046       0.343675      -1.153170       0.026825      -0.018297      -0.038080       0.050044       0.031532      -0.091382       0.011820      -0.115436      -0.154547      -0.137699       0.044648       0.093051              7.617231       5.807145      -0.459081       0.040813       8.030888       3.492083       9.013661          -0.000010
          101              O       7.837399      11.716342       2.527106      -0.587522      39.309090 0.58516614E+03  0.14371259E+05                                 9.208907                            7.541511       0.220978       2.109380                    0.997321      28.340166      75.347227       0.684261       0.364476      -1.134450       0.019894      -0.060431      -0.020723       0.066911       0.070189       0.049964      -0.016522      -0.069661       0.120849      -0.115409       0.046017       0.069392             10.431623       7.412588       2.924166      -2.358137      13.797915      -4.030215      10.084367          -0.000016
          102              O       7.759003       9.583010       3.197201      -0.574674      42.532557 0.61830777E+03  0.15369699E+05                                 9.686055                            7.763863       0.198750       2.115897                    0.995767      27.909119      74.238339       0.674005       0.365580      -1.135516      -0.038051       0.036061      -0.011333       0.053635      -0.008586       0.061975       0.014173      -0.065652       0.065541      -0.083127       0.022366       0.060760             11.020519       8.733634      -5.012655      -0.483188      16.805373       0.154121       7.522550          -0.000013
          103              O       2.217173       9.608493       6.331520      -0.543887      37.742646 0.56332712E+03  0.13700072E+05                                 8.985617                            7.413741       0.257023       2.137914                    0.996741      27.521994      72.746744       0.688333       0.365886      -1.133679       0.014216      -0.065295       0.030591       0.073493      -0.039741       0.024755       0.038741       0.108327       0.111357      -0.100261       0.039132       0.061129             10.085153      14.026231      -2.511751      -3.288632       8.805809       1.466497       7.423421          -0.000019
          104              O       3.675782       8.043078       5.686970      -0.618929      40.493514 0.58896856E+03  0.14475857E+05                                 9.344646                            7.524608       0.254241       2.119791                    0.995498      28.465008      75.499959       0.691269       0.360501      -1.138525      -0.048244       0.064258       0.025332       0.084251      -0.022673       0.042748       0.020784      -0.051170       0.062298      -0.069461       0.023207       0.046254             10.657947       8.196498      -1.596772       0.065532      17.859078      -1.156863       5.918266          -0.000015
          105              O       1.007003      10.743115       8.809498      -0.532515      34.517458 0.50888633E+03  0.12077588E+05                                 8.432160                            7.010543       0.226516       2.123237                    0.996990      27.489249      72.012360       0.712579       0.362171      -1.135444       0.005392      -0.025327       0.058606       0.064072      -0.057813       0.073733       0.039462      -0.080186       0.078536      -0.128621       0.057234       0.071387              9.433288       9.888176      -0.205237       4.864308       6.083942      -0.640517      12.327746          -0.000033
          106              O       1.917943      10.317177      10.817820      -0.570524      36.186878 0.50108958E+03  0.11829598E+05                                 8.645265                            6.889980       0.537826       2.213561                    0.998707      27.665513      71.941201       0.730297       0.355265      -1.142575      -0.070098       0.015608      -0.063110       0.095605      -0.038750       0.021915       0.011378      -0.135895       0.144873      -0.106131       0.047652       0.058479             10.095324       5.957651       0.274740       0.847188       7.352274      -4.061984      16.976047          -0.000033
          107              O       3.267239      12.065830       8.117787      -0.575786      35.064468 0.54325407E+03  0.13084177E+05                                 8.464876                            7.208850       0.376703       2.162500                    0.997608      27.954166      73.376732       0.708928       0.358724      -1.140028       0.044413       0.009986       0.067808       0.081671      -0.061642       0.027443      -0.001193      -0.121780       0.130110      -0.112320       0.041640       0.070680              9.306234       6.496243      -0.495193       0.766795       7.792346      -3.762820      13.630114          -0.000040
          108              O       4.276450      11.220021       9.913879      -0.563922      31.749772 0.49066286E+03  0.11557230E+05                                 7.935555                            6.869511       0.415131       2.175165                    0.998151      27.746793      72.778454       0.721001       0.360662      -1.134876      -0.005670       0.045936      -0.094640       0.105352      -0.060577       0.031693       0.041447      -0.067328       0.060696      -0.099359       0.028990       0.070369              8.492356       8.920206      -0.964869       3.090826       5.671690      -0.852504      10.885171          -0.000036
          109              O       5.044953       8.932574      14.128997      -0.646562      34.160197 0.56784857E+03  0.13857596E+05                                 8.292792                            7.366137       0.378965       2.137722                    0.998507      29.204091      77.690193       0.700442       0.358326      -1.137972       0.015924      -0.016630       0.067987       0.071780       0.089638      -0.000062       0.002625       0.013208       0.182180      -0.120266       0.058286       0.061980              8.731228       7.856329       0.068444      -1.335330       7.267865      -1.629273      11.069492          -0.000002
          110              O       4.935640       7.964201      16.147145      -0.546260      39.369209 0.55160266E+03  0.13321373E+05                                 9.204022                            7.295434       0.352567       2.177609                    0.996083      27.170486      71.160987       0.700933       0.361832      -1.138821      -0.001354       0.049051       0.012833       0.050720       0.043105       0.059603      -0.023358      -0.031773       0.019789      -0.090046       0.032375       0.057671             10.685140      10.696240      -4.380011       3.206527      12.553421      -4.142829       8.805760          -0.000006
          111              O      10.616595      10.733408      18.198698      -0.602434      37.504655 0.57912380E+03  0.14195315E+05                                 8.880316                            7.482614       0.300045       2.122871                    0.998077      28.718370      76.442408       0.689233       0.362549      -1.135209       0.031794      -0.038363       0.050790       0.071149      -0.017892       0.058261       0.054570      -0.003714      -0.230867      -0.121752       0.056413       0.065338              9.716984      12.262280      -4.806497      -1.665317       9.845684       0.565806       7.042986          -0.000009
          112              O       0.913149       9.109745      18.925782      -0.565012      29.121116 0.44809347E+03  0.10277284E+05                                 7.301051                            6.408293       0.678781       2.233622                    0.999742      27.899365      71.289819       0.777050       0.343675      -1.153171      -0.026824       0.018297      -0.038079       0.050044       0.031532       0.091383      -0.011821      -0.115435      -0.154545      -0.137699       0.044649       0.093050              7.617187       5.807112      -0.459079      -0.040810       8.030840      -3.492059       9.013610          -0.000012
          113              O       3.204301       0.418658      12.352556      -0.587522      39.309115 0.58516653E+03  0.14371271E+05                                 9.208912                            7.541514       0.220979       2.109380                    0.997321      28.340172      75.347252       0.684261       0.364476      -1.134450      -0.019894       0.060431      -0.020723       0.066912       0.070189      -0.049964       0.016522      -0.069661       0.120849      -0.115409       0.046017       0.069392             10.431629       7.412592       2.924170       2.358139      13.797924       4.030219      10.084373          -0.000018
          114              O       3.282697       2.551990      13.022651      -0.574674      42.532553 0.61830773E+03  0.15369698E+05                                 9.686054                            7.763863       0.198751       2.115898                    0.995767      27.909118      74.238335       0.674005       0.365580      -1.135516       0.038051      -0.036061      -0.011332       0.053635      -0.008586      -0.061975      -0.014173      -0.065652       0.065540      -0.083127       0.022366       0.060760             11.020518       8.733636      -5.012656       0.483190      16.805369      -0.154123       7.522549          -0.000013
          115              O       8.824527       2.526507      16.156970      -0.543887      37.742574 0.56332582E+03  0.13700031E+05                                 8.985604                            7.413731       0.257027       2.137915                    0.996741      27.521971      72.746646       0.688334       0.365886      -1.133679      -0.014215       0.065295       0.030590       0.073493      -0.039741      -0.024755      -0.038740       0.108327       0.111358      -0.100261       0.039132       0.061129             10.085138      14.026211      -2.511744       3.288628       8.805792      -1.466494       7.423411          -0.000018
          116              O       7.365918       4.091922      15.512420      -0.618928      40.493487 0.58896811E+03  0.14475843E+05                                 9.344641                            7.524605       0.254242       2.119791                    0.995498      28.464996      75.499916       0.691269       0.360501      -1.138525       0.048244      -0.064258       0.025332       0.084251      -0.022673      -0.042748      -0.020784      -0.051171       0.062298      -0.069461       0.023207       0.046254             10.657941       8.196493      -1.596769      -0.065532      17.859066       1.156863       5.918263          -0.000014
          117              O      10.034697       1.391884      18.634948      -0.532514      34.517398 0.50888519E+03  0.12077554E+05                                 8.432150                            7.010534       0.226519       2.123238                    0.996990      27.489225      72.012270       0.712579       0.362171      -1.135444      -0.005392       0.025327       0.058605       0.064071      -0.057812      -0.073733      -0.039462      -0.080188       0.078535      -0.128621       0.057234       0.071387              9.433277       9.888164      -0.205240      -4.864302       6.083935       0.640520      12.327731          -0.000031
          118              O       9.123757       1.817823       0.992370      -0.570524      36.186877 0.50108954E+03  0.11829597E+05                                 8.645266                            6.889980       0.537824       2.213560                    0.998707      27.665510      71.941196       0.730297       0.355265      -1.142574       0.070098      -0.015608      -0.063110       0.095604      -0.038750      -0.021915      -0.011378      -0.135896       0.144874      -0.106132       0.047653       0.058479             10.095326       5.957652       0.274740      -0.847188       7.352276       4.061986      16.976049          -0.000032
          119              O       7.774461       0.069170      17.943237      -0.575785      35.064441 0.54325359E+03  0.13084162E+05                                 8.464871                            7.208847       0.376704       2.162500                    0.997608      27.954158      73.376700       0.708929       0.358724      -1.140028      -0.044413      -0.009986       0.067808       0.081671      -0.061642      -0.027443       0.001194      -0.121781       0.130109      -0.112320       0.041640       0.070680              9.306229       6.496239      -0.495192      -0.766794       7.792341       3.762817      13.630106          -0.000040
          120              O       6.765250       0.914979       0.088429      -0.563921      31.749692 0.49066129E+03  0.11557183E+05                                 7.935540                            6.869499       0.415135       2.175166                    0.998151      27.746763      72.778330       0.721002       0.360661      -1.134877       0.005670      -0.045936      -0.094640       0.105351      -0.060576      -0.031694      -0.041447      -0.067329       0.060694      -0.099359       0.028990       0.070368              8.492339       8.920190      -0.964866      -3.090819       5.671680       0.852502      10.885148          -0.000034
          121              O      10.565803       9.269927       4.303547      -0.646562      34.160275 0.56785034E+03  0.13857651E+05                                 8.292808                            7.366151       0.378957       2.137719                    0.998507      29.204119      77.690326       0.700441       0.358326      -1.137971       0.015923       0.016630       0.067987       0.071780      -0.089639      -0.000061      -0.002625       0.013208       0.182182      -0.120267       0.058286       0.061980              8.731246       7.856345      -0.068442      -1.335332       7.267879       1.629275      11.069513          -0.000002
          122              O      10.456490      10.238300       6.321695      -0.546260      39.369268 0.55160371E+03  0.13321405E+05                                 9.204034                            7.295443       0.352568       2.177609                    0.996083      27.170495      71.161038       0.700932       0.361832      -1.138821      -0.001355      -0.049051       0.012833       0.050720      -0.043105       0.059603       0.023358      -0.031773       0.019789      -0.090046       0.032375       0.057671             10.685156      10.696256       4.380018       3.206532      12.553442       4.142835       8.805770          -0.000005
          123              O       5.095745       7.469093       8.373248      -0.602435      37.504698 0.57912458E+03  0.14195339E+05                                 8.880323                            7.482620       0.300042       2.122870                    0.998077      28.718390      76.442488       0.689232       0.362549      -1.135209       0.031794       0.038364       0.050790       0.071149       0.017891       0.058262      -0.054571      -0.003714      -0.230867      -0.121752       0.056413       0.065339              9.716992      12.262296       4.806501      -1.665319       9.845689      -0.565805       7.042991          -0.000010
          124              O       6.433999       9.092756       9.100332      -0.565011      29.121214 0.44809548E+03  0.10277343E+05                                 7.301073                            6.408313       0.678780       2.233621                    0.999742      27.899376      71.289914       0.777048       0.343675      -1.153171      -0.026825      -0.018297      -0.038080       0.050044      -0.031532       0.091383       0.011821      -0.115436      -0.154546      -0.137699       0.044649       0.093051              7.617210       5.807130       0.459080      -0.040812       8.030866       3.492071       9.013634          -0.000009
          125              O       8.725151       5.648843       2.527106      -0.587522      39.309091 0.58516631E+03  0.14371264E+05                                 9.208907                            7.541511       0.220978       2.109380                    0.997321      28.340165      75.347216       0.684261       0.364476      -1.134450      -0.019894      -0.060432      -0.020723       0.066912      -0.070189      -0.049964      -0.016522      -0.069661       0.120849      -0.115409       0.046017       0.069392             10.431623       7.412586      -2.924165       2.358134      13.797917      -4.030212      10.084365          -0.000017
          126              O       8.803547       3.515510       3.197201      -0.574673      42.532518 0.61830709E+03  0.15369678E+05                                 9.686048                            7.763859       0.198752       2.115898                    0.995767      27.909105      74.238287       0.674005       0.365580      -1.135516       0.038051       0.036061      -0.011333       0.053635       0.008586      -0.061975       0.014173      -0.065653       0.065540      -0.083127       0.022366       0.060760             11.020511       8.733629       5.012652       0.483189      16.805359       0.154125       7.522546          -0.000011
          127              O       3.303677       3.540993       6.331520      -0.543887      37.742601 0.56332637E+03  0.13700048E+05                                 8.985610                            7.413736       0.257024       2.137914                    0.996741      27.521978      72.746686       0.688333       0.365886      -1.133679      -0.014215      -0.065295       0.030591       0.073493       0.039742      -0.024755       0.038741       0.108327       0.111357      -0.100261       0.039132       0.061129             10.085144      14.026217       2.511750       3.288628       8.805802       1.466496       7.423414          -0.000020
          128              O       1.845068       1.975578       5.686970      -0.618929      40.493543 0.58896909E+03  0.14475874E+05                                 9.344651                            7.524612       0.254241       2.119791                    0.995498      28.465015      75.499992       0.691269       0.360501      -1.138524       0.048245       0.064258       0.025332       0.084252       0.022672      -0.042747       0.020784      -0.051171       0.062298      -0.069460       0.023206       0.046254             10.657953       8.196503       1.596773      -0.065532      17.859086      -1.156864       5.918269          -0.000015
          129              O       4.513847       4.675615       8.809498      -0.532514      34.517359 0.50888456E+03  0.12077535E+05                                 8.432141                            7.010528       0.226519       2.123238                    0.996990      27.489220      72.012230       0.712580       0.362171      -1.135444      -0.005392      -0.025327       0.058606       0.064072       0.057812      -0.073732       0.039462      -0.080186       0.078535      -0.128620       0.057233       0.071386              9.433265       9.888154       0.205236      -4.864295       6.083929      -0.640514      12.327713          -0.000031
          130              O       3.602907       4.249677      10.817820      -0.570525      36.186846 0.50108915E+03  0.11829585E+05                                 8.645258                            6.889976       0.537825       2.213560                    0.998707      27.665511      71.941178       0.730298       0.355264      -1.142575       0.070098       0.015608      -0.063110       0.095604       0.038750      -0.021915       0.011378      -0.135894       0.144873      -0.106131       0.047652       0.058479             10.095315       5.957647      -0.274740      -0.847186       7.352269      -4.061980      16.976028          -0.000035
          131              O       2.253611       5.998331       8.117787      -0.575785      35.064467 0.54325423E+03  0.13084181E+05                                 8.464877                            7.208852       0.376702       2.162499                    0.997608      27.954162      73.376724       0.708928       0.358724      -1.140028      -0.044412       0.009986       0.067808       0.081671       0.061642      -0.027443      -0.001193      -0.121780       0.130107      -0.112319       0.041640       0.070679              9.306234       6.496244       0.495194      -0.766795       7.792351      -3.762822      13.630108          -0.000040
          132              O       1.244400       5.152521       9.913879      -0.563922      31.749733 0.49066214E+03  0.11557209E+05                                 7.935550                            6.869507       0.415130       2.175165                    0.998151      27.746771      72.778382       0.721001       0.360662      -1.134876       0.005670       0.045936      -0.094640       0.105351       0.060577      -0.031693       0.041447      -0.067329       0.060696      -0.099359       0.028990       0.070368              8.492349       8.920200       0.964869      -3.090822       5.671687      -0.852504      10.885161          -0.000037
          133              O       0.475897       2.865074      14.128997      -0.646562      34.160304 0.56785083E+03  0.13857666E+05                                 8.292813                            7.366154       0.378960       2.137720                    0.998507      29.204127      77.690354       0.700441       0.358326      -1.137971      -0.015923      -0.016630       0.067987       0.071780      -0.089639       0.000061       0.002624       0.013208       0.182181      -0.120266       0.058286       0.061980              8.731251       7.856349      -0.068444       1.335333       7.267884      -1.629280      11.069520          -0.000002
          134              O       0.585210       1.896701      16.147145      -0.546260      39.369191 0.55160232E+03  0.13321363E+05                                 9.204020                            7.295433       0.352570       2.177610                    0.996083      27.170474      71.160953       0.700933       0.361832      -1.138821       0.001354       0.049051       0.012833       0.050720      -0.043105      -0.059603      -0.023358      -0.031772       0.019790      -0.090046       0.032375       0.057671             10.685138      10.696238       4.380009      -3.206527      12.553416      -4.142830       8.805761          -0.000005
          135              O       5.945955       4.665907      18.198698      -0.602434      37.504569 0.57912219E+03  0.14195265E+05                                 8.880299                            7.482601       0.300047       2.122872                    0.998077      28.718352      76.442317       0.689234       0.362549      -1.135209      -0.031794      -0.038364       0.050790       0.071149       0.017891      -0.058261       0.054570      -0.003713      -0.230866      -0.121751       0.056413       0.065338              9.716964      12.262260       4.806483       1.665313       9.845659       0.565804       7.042973          -0.000009
          136              O       4.607701       3.042244      18.925782      -0.565011      29.121167 0.44809460E+03  0.10277317E+05                                 7.301063                            6.408304       0.678783       2.233622                    0.999742      27.899369      71.289862       0.777049       0.343675      -1.153171       0.026824       0.018298      -0.038079       0.050044      -0.031533      -0.091382      -0.011820      -0.115435      -0.154545      -0.137699       0.044648       0.093051              7.617199       5.807121       0.459078       0.040812       8.030853      -3.492064       9.013622          -0.000010
          137              O       2.316549       6.486158      12.352556      -0.587522      39.309101 0.58516634E+03  0.14371265E+05                                 9.208908                            7.541512       0.220978       2.109380                    0.997321      28.340171      75.347243       0.684261       0.364476      -1.134450       0.019894       0.060432      -0.020723       0.066912      -0.070189       0.049964       0.016522      -0.069661       0.120849      -0.115409       0.046017       0.069392             10.431625       7.412590      -2.924168      -2.358138      13.797918       4.030215      10.084368          -0.000017
          138              O       2.238153       8.619491      13.022651      -0.574674      42.532550 0.61830791E+03  0.15369703E+05                                 9.686053                            7.763863       0.198752       2.115898                    0.995767      27.909113      74.238311       0.674005       0.365580      -1.135516      -0.038051      -0.036061      -0.011332       0.053635       0.008586       0.061975      -0.014173      -0.065653       0.065540      -0.083127       0.022366       0.060760             11.020517       8.733632       5.012654      -0.483190      16.805368      -0.154125       7.522552          -0.000012
          139              O       7.738023       8.594007      16.156970      -0.543887      37.742579 0.56332594E+03  0.13700035E+05                                 8.985604                            7.413732       0.257026       2.137915                    0.996741      27.521974      72.746657       0.688334       0.365886      -1.133679       0.014215       0.065295       0.030590       0.073493       0.039742       0.024755      -0.038741       0.108328       0.111358      -0.100261       0.039132       0.061129             10.085138      14.026210       2.511745      -3.288627       8.805794      -1.466493       7.423411          -0.000019
          140              O       9.196632      10.159422      15.512420      -0.618928      40.493454 0.58896755E+03  0.14475825E+05                                 9.344634                            7.524599       0.254244       2.119792                    0.995498      28.464991      75.499879       0.691270       0.360501      -1.138525      -0.048244      -0.064258       0.025332       0.084251       0.022672       0.042747      -0.020784      -0.051170       0.062298      -0.069460       0.023206       0.046254             10.657932       8.196487       1.596769       0.065532      17.859051       1.156862       5.918259          -0.000015
          141              O       6.527853       7.459385      18.634948      -0.532514      34.517256 0.50888279E+03  0.12077481E+05                                 8.432119                            7.010511       0.226520       2.123239                    0.996990      27.489203      72.012124       0.712582       0.362170      -1.135444       0.005392       0.025327       0.058606       0.064072       0.057812       0.073732      -0.039462      -0.080186       0.078535      -0.128620       0.057233       0.071387              9.433239       9.888127       0.205235       4.864279       6.083913       0.640511      12.327678          -0.000029
          142              O       7.438793       7.885323       0.992370      -0.570525      36.186827 0.50108888E+03  0.11829577E+05                                 8.645254                            6.889973       0.537825       2.213560                    0.998707      27.665512      71.941170       0.730298       0.355264      -1.142575      -0.070098      -0.015608      -0.063110       0.095604       0.038750       0.021915      -0.011377      -0.135895       0.144872      -0.106131       0.047652       0.058478             10.095309       5.957644      -0.274741       0.847184       7.352266       4.061976      16.976019          -0.000036
          143              O       8.788089       6.136670      17.943237      -0.575785      35.064438 0.54325353E+03  0.13084160E+05                                 8.464870                            7.208846       0.376706       2.162500                    0.997608      27.954161      73.376702       0.708929       0.358724      -1.140028       0.044413      -0.009987       0.067808       0.081671       0.061642       0.027443       0.001193      -0.121780       0.130107      -0.112319       0.041640       0.070679              9.306227       6.496237       0.495193       0.766794       7.792340       3.762816      13.630104          -0.000040
          144              O       9.797300       6.982479       0.088429      -0.563921      31.749649 0.49066048E+03  0.11557159E+05                                 7.935530                            6.869491       0.415132       2.175165                    0.998151      27.746755      72.778279       0.721003       0.360661      -1.134877      -0.005670      -0.045935      -0.094639       0.105351       0.060576       0.031694      -0.041447      -0.067329       0.060695      -0.099358       0.028990       0.070368              8.492328       8.920178       0.964865       3.090815       5.671673       0.852501      10.885134          -0.000036

******************************************************
Auxiliary information for the entire system
The total spin magnetic moment of the unit cell is   0.000081
The total net atomic charge of the unit cell is   0.000000
Accuracy of reproducing the electrostatic potential in the unit cell:
  The inner radius (bohr) =    5.0000
  The outer radius (bohr) =   12.0000
  Valid grid points have density less than (e/(bohr^3)) =    0.0001
  The number of valid grid points were=        76764
  The rms potential error without charges in kcal/mol is=     10.81592
  The rms potential error with partial charges in kcal/mol is=      3.10262
  The RRMSE value at monopole order=      0.28686
  The rms potential error with partial charges and cloud penetration in kcal/mol is=      3.08896
  The RRMSE value at monopole order with cloud penetration is=      0.28559
  The rms potential error with partial charges and atomic dipoles in kcal/mol is=      0.65660
  The RRMSE value at dipole order=      0.06071
  The rms potential error with partial charges, atomic dipoles and cloud penetration in kcal/mol is=      0.63935
  The RRMSE value at dipole order with cloud penetration=      0.05911

******************************************************
The electron densities and ab initio electrostatic potential were computed in VASP using the PBE functional and
projector augmented wave method. See the main text of the journal article for a description of computational details.
The atomic charges, dipoles, and quadrupoles were computed with the DDEC6 method as described in
(a) T. A. Manz and N. Gabaldon Limas, RSC Adv. 6 (2016) 47771-47801 DOI: 10.1039/c6ra04656h
(b) N. Gabaldon Limas and T. A. Manz, RSC Adv. 8 (2018) 2678-2707 DOI: 10.1039/c7ra11829e.
For each atom in the material, the electron cloud parameters were fit to the spherically averaged atom-in-material
electron density using radial positions for which this density was between 10^-4 and 10^-2 electrons per cubic bohr.
The polarizabilities, dispersion coefficients, and quantum Drude oscillator (QDO) parameters were fit using the MCLF method.
The magnetic structure of the system was optimized in VASP from the default ferromagnetic initial guess using spin polarization.
The atomic spin moments (ASMs) were computed on this optimized magnetic structure using the DDEC6 partition as inputs
to the method of T. A. Manz and D. S. Sholl, J. Chem. Theory Comput. 7 (2011) 4146-4164 DOI: 10.1021/ct200539n.
The RMSE and RRMSE were computed using a uniform grid with Ewald summation.
