# Supplementary material for: A collection of forcefield precursors for metal–organic frameworks
Source: RSC Adv. 2019 Nov 13;9(63):36492–507. doi: 10.1039/c9ra07327b (PMC9075174; doi:10.1039/c9ra07327b)
Supplement: RA-009-C9RA07327B-s3326 [file RA-009-C9RA07327B-s3326.xyz]

  144
jmolscript: load "" {1 1 1} spacegroup "x,y,z" unitcell [{     11.008000     0.000000     0.000000 }, {      0.000000    12.002000     0.000000 }, {      0.000000     0.000000    19.473000 }]
Pr     9.508710     7.909198    12.625904     1.994125
Pr     4.208138     5.726994    16.795073     1.934796
Pr     1.499290     4.092802     2.889404     1.994125
Pr     6.799862     6.275006     7.058573     1.934795
Pr     7.003290     1.908198    12.625904     1.994125
Pr     1.295862    11.727994    16.795073     1.934795
Pr     4.004710    10.093802     2.889404     1.994126
Pr     9.712138     0.274006     7.058573     1.934795
H      7.167309     6.097016    14.733272     0.078554
H      8.461850     9.128721    17.835321     0.167848
H      1.426637     7.220403    14.793638     0.084547
H     10.941952     2.938090    14.575541     0.155995
H      3.840691     5.904984     4.996772     0.078554
H      2.546150     2.873279     8.098821     0.167848
H      9.581363     4.781597     5.057138     0.084547
H      0.066048     9.063910     4.839040     0.155995
H      9.344691     0.096016    14.733272     0.078554
H      8.050150     3.127721    17.835321     0.167848
H      4.077363     1.219403    14.793638     0.084547
H      5.570048     8.939090    14.575541     0.155995
H      1.663309    11.905984     4.996772     0.078554
H      2.957850     8.874279     8.098821     0.167848
H      6.930637    10.782597     5.057138     0.084547
H      5.437952     3.062910     4.839040     0.155995
C      7.403981     6.754726    15.346671     0.257001
C      7.004390     7.806101    17.327075     0.190547
C      8.173440     8.540623    17.175186    -0.158661
C      8.887859     8.368995    16.018490     0.161705
C     10.059110     9.259543    15.662134     0.604868
C      6.089626     8.032939    18.511034     0.555334
C      1.119514     6.343057    14.764429     0.291969
C      1.388109     4.156293    15.329146     0.162431
C      0.228966     3.817836    14.641749    -0.169909
C     10.554470     4.863210    14.069242     0.180085
C      9.240115     4.626771    13.329268     0.594235
C      2.239027     3.083314    16.010701     0.610492
C      3.547878     4.602767     0.346619     0.511192
C      2.202701     5.226871    19.352267     0.537634
C      3.604019     5.247274     5.610171     0.257001
C      4.003610     4.195899     7.590575     0.190547
C      2.834560     3.461377     7.438686    -0.158661
C      2.120141     3.633005     6.281990     0.161705
C      0.948890     2.742457     5.925634     0.604868
C      4.918374     3.969061     8.774534     0.555334
C      9.888486     5.658943     5.027929     0.291969
C      9.619891     7.845707     5.592646     0.162431
C     10.779034     8.184164     4.905249    -0.169909
C      0.453530     7.138790     4.332742     0.180085
C      1.767885     7.375229     3.592769     0.594235
C      8.768973     8.918686     6.274201     0.610492
C      7.460122     7.399233    10.083119     0.511192
C      8.805299     6.775129     9.615767     0.537634
C      9.108019     0.753726    15.346671     0.257001
C      9.507610     1.805101    17.327075     0.190547
C      8.338560     2.539623    17.175186    -0.158661
C      7.624141     2.367995    16.018490     0.161704
C      6.452890     3.258543    15.662134     0.604868
C     10.422374     2.031939    18.511034     0.555334
C      4.384486     0.342057    14.764429     0.291969
C      4.115891    10.157293    15.329146     0.162431
C      5.275034     9.818836    14.641749    -0.169909
C      5.957530    10.864210    14.069242     0.180085
C      7.271885    10.627771    13.329268     0.594235
C      3.264973     9.084314    16.010701     0.610492
C      1.956122    10.603767     0.346619     0.511192
C      3.301299    11.227871    19.352267     0.537634
C      1.899981    11.248274     5.610171     0.257001
C      1.500390    10.196899     7.590575     0.190547
C      2.669440     9.462377     7.438686    -0.158661
C      3.383859     9.634005     6.281990     0.161704
C      4.555110     8.743457     5.925634     0.604868
C      0.585626     9.970061     8.774534     0.555334
C      6.623514    11.659943     5.027929     0.291969
C      6.892109     1.844707     5.592646     0.162431
C      5.732966     2.183164     4.905249    -0.169909
C      5.050470     1.137790     4.332742     0.180085
C      3.736115     1.374229     3.592769     0.594235
C      7.743027     2.917686     6.274201     0.610492
C      9.051878     1.398233    10.083119     0.511192
C      7.706701     0.774129     9.615767     0.537634
N      8.504781     7.471245    15.089628    -0.371460
N      6.618010     6.911952    16.413792    -0.367640
N     -0.004403     6.113819    14.080926    -0.384865
N      1.835034     5.430905    15.407038    -0.342436
N      2.503219     4.530755     5.353128    -0.371460
N      4.389990     5.090048     6.677292    -0.367640
N      0.004403     5.888181     4.344426    -0.384865
N      9.172966     6.571095     5.670538    -0.342436
N      8.007219     1.470245    15.089628    -0.371460
N      9.893990     0.910952    16.413792    -0.367640
N      5.508403     0.112819    14.080926    -0.384865
N      3.668966    11.431905    15.407038    -0.342436
N      3.000781    10.531755     5.353128    -0.371460
N      1.114010    11.091048     6.677292    -0.367640
N      5.499597    11.889181     4.344426    -0.384865
N      7.339034     0.570095     5.670538    -0.342436
O     10.515942     9.153925    14.495701    -0.689694
O     10.447693    10.063677    16.548155    -0.577522
O      5.044966     7.304417    18.555822    -0.651502
O      6.430874     8.880280    19.313321    -0.549432
O      8.711731     5.588131    12.719764    -0.604184
O      8.746957     3.467378    13.453896    -0.611776
O      3.296896     3.439773    16.557892    -0.579400
O      1.825126     1.905918    15.926967    -0.658116
O      4.489062     4.573962    18.980333    -0.550433
O      3.588608     4.174296     1.520841    -0.602545
O      2.245632     5.872579    18.273463    -0.589144
O      1.217485     5.057643     0.617294    -0.614638
O      0.492058     2.848075     4.759201    -0.689694
O      0.560307     1.938323     6.811655    -0.577522
O      5.963034     4.697583     8.819322    -0.651502
O      4.577126     3.121720     9.576821    -0.549432
O      2.296269     6.413869     2.983264    -0.604183
O      2.261043     8.534622     3.717396    -0.611776
O      7.711104     8.562227     6.821392    -0.579399
O      9.182874    10.096082     6.190467    -0.658116
O      6.518938     7.428038     9.243833    -0.550433
O      7.419392     7.827704    11.257341    -0.602545
O      8.762368     6.129421     8.536963    -0.589144
O      9.790515     6.944357    10.353794    -0.614638
O      5.996058     3.152925    14.495701    -0.689695
O      6.064307     4.062677    16.548155    -0.577522
O      0.459034     1.303417    18.555822    -0.651502
O     10.081126     2.879280    19.313321    -0.549433
O      7.800269    11.589131    12.719764    -0.604183
O      7.765043     9.468378    13.453896    -0.611776
O      2.207104     9.440773    16.557892    -0.579399
O      3.678874     7.906918    15.926967    -0.658116
O      1.014938    10.574962    18.980333    -0.550433
O      1.915392    10.175296     1.520841    -0.602545
O      3.258368    11.873579    18.273463    -0.589144
O      4.286515    11.058643     0.617294    -0.614638
O      5.011942     8.849075     4.759201    -0.689694
O      4.943693     7.939323     6.811655    -0.577522
O     10.548966    10.698583     8.819322    -0.651502
O      0.926874     9.122720     9.576821    -0.549432
O      3.207731     0.412869     2.983264    -0.604183
O      3.242957     2.533622     3.717396    -0.611776
O      8.800896     2.561227     6.821392    -0.579399
O      7.329126     4.095082     6.190467    -0.658116
O      9.993062     1.427038     9.243833    -0.550433
O      9.092608     1.826704    11.257341    -0.602545
O      7.749632     0.128421     8.536963    -0.589144
O      6.721485     0.943357    10.353794    -0.614638

The following XYZ coordinates are in angstroms. Other properties are in atomic units.
The sperically averaged electron density of each atom fit to a function of the form exp(a - br)
eigen_1, eigen_2 and eigen_3 are the three eigenvalues of traceless quadrupole moment tensor
  atom number  atomic symbol              X              Y              Z     net charge C6 coefficient C8 coefficient C10 coefficient fluctuating dipole atomic polarizability isotropic forcefield polarizability              a              b squared Pearson coefficient          <r^3>          <r^4>         wp_QDO          m_QDO          q_QDO       dipole_x       dipole_y       dipole_z         dipole            Qxy            Qxz            Qyz     Q(x^2-y^2)  Q(3z^2 - R^2)        eigen_1        eigen_2        eigen_3 static polarizability      alpha(xx)      alpha(xy)      alpha(xz)      alpha(yy)      alpha(yz)      alpha(zz) atomic spin moment
            1             Pr       9.508710       7.909198      12.625904       1.994125     167.551320 0.41417082E+04  0.15301451E+06                                19.914252                           17.249349       2.696760       2.450831                    0.999468      91.323428     228.633560       0.615398       0.269400      -1.326602      -0.010125       0.063856      -0.076045       0.099814       0.112694      -0.155380      -0.044114       0.187724      -0.706657      -0.284490      -0.026609       0.311099             22.656905      15.187145      -2.653647       2.296734      21.713306       3.197273      31.070264           0.000007
            2             Pr       4.208138       5.726994      16.795073       1.934796     202.636480 0.50442634E+04  0.19559958E+06                                22.613745                           19.120183       2.786412       2.457513                    0.998858      94.172057     240.836594       0.581190       0.271780      -1.324870       0.001177       0.000993       0.089647       0.089660      -0.144296      -0.008999      -0.000533      -0.158775       0.273931      -0.210561       0.090920       0.119641             26.160170      28.272393       5.201304      -1.783314      31.524791      -0.760214      18.683326           0.000069
            3             Pr       1.499290       4.092802       2.889404       1.994125     167.551453 0.41417123E+04  0.15301470E+06                                19.914264                           17.249359       2.696760       2.450831                    0.999468      91.323439     228.633625       0.615397       0.269400      -1.326602       0.010125      -0.063856      -0.076045       0.099814       0.112694       0.155380       0.044114       0.187724      -0.706658      -0.284490      -0.026609       0.311099             22.656920      15.187155      -2.653650      -2.296736      21.713318      -3.197274      31.070286           0.000007
            4             Pr       6.799862       6.275006       7.058573       1.934795     202.636595 0.50442670E+04  0.19559975E+06                                22.613755                           19.120192       2.786411       2.457513                    0.998858      94.172071     240.836665       0.581190       0.271780      -1.324870      -0.001177      -0.000993       0.089647       0.089660      -0.144296       0.008999       0.000533      -0.158775       0.273932      -0.210561       0.090920       0.119641             26.160182      28.272410       5.201307       1.783316      31.524803       0.760213      18.683333           0.000065
            5             Pr       7.003290       1.908198      12.625904       1.994125     167.551238 0.41417056E+04  0.15301439E+06                                19.914244                           17.249342       2.696760       2.450831                    0.999468      91.323420     228.633514       0.615398       0.269400      -1.326602       0.010125       0.063856      -0.076045       0.099814      -0.112694       0.155380      -0.044114       0.187724      -0.706656      -0.284490      -0.026609       0.311099             22.656896      15.187140       2.653646      -2.296734      21.713297       3.197271      31.070253           0.000010
            6             Pr       1.295862      11.727994      16.795073       1.934795     202.636509 0.50442643E+04  0.19559962E+06                                22.613747                           19.120185       2.786412       2.457513                    0.998858      94.172062     240.836616       0.581190       0.271780      -1.324870      -0.001177       0.000993       0.089647       0.089660       0.144296       0.008999      -0.000533      -0.158775       0.273932      -0.210561       0.090920       0.119641             26.160173      28.272397      -5.201306       1.783314      31.524793      -0.760213      18.683328           0.000064
            7             Pr       4.004710      10.093802       2.889404       1.994126     167.551200 0.41417046E+04  0.15301434E+06                                19.914241                           17.249339       2.696760       2.450831                    0.999468      91.323417     228.633496       0.615398       0.269400      -1.326602      -0.010125      -0.063856      -0.076045       0.099814      -0.112694      -0.155380       0.044114       0.187724      -0.706656      -0.284490      -0.026609       0.311099             22.656892      15.187137       2.653646       2.296732      21.713292      -3.197270      31.070245           0.000012
            8             Pr       9.712138       0.274006       7.058573       1.934795     202.636521 0.50442646E+04  0.19559964E+06                                22.613748                           19.120186       2.786413       2.457514                    0.998858      94.172066     240.836626       0.581190       0.271780      -1.324870       0.001177      -0.000993       0.089647       0.089660       0.144296      -0.008999       0.000533      -0.158775       0.273931      -0.210561       0.090920       0.119641             26.160174      28.272399      -5.201305      -1.783314      31.524793       0.760214      18.683329           0.000065
            9              H       7.167309       6.097016      14.733272       0.078554       1.265812 0.92088194E+01  0.94024086E+02                                 1.963423                            1.795885      -1.148202       2.328638                    0.995313       3.766018      10.895954       0.456759       1.313361      -0.701484      -0.013730      -0.039982      -0.035466       0.055181       0.005325       0.006922       0.009659      -0.006414       0.003029      -0.009098      -0.006338       0.015436              2.043331       1.637907       0.178421       0.056387       2.430434       0.640100       2.061653           0.000000
           10              H       8.461850       9.128721      17.835321       0.167848       0.984801 0.71967532E+01  0.68485736E+02                                 1.610670                            1.553198      -1.188614       2.352327                    0.997464       3.160565       8.578937       0.512029       1.257037      -0.715454       0.015551       0.022703       0.030204       0.040860       0.002477       0.010631       0.007814      -0.010210       0.003836      -0.013850      -0.001051       0.014901              1.610128       1.522828       0.222663       0.113115       1.607253       0.313550       1.700303           0.000000
           11              H       1.426637       7.220403      14.793638       0.084547       1.255788 0.87332531E+01  0.87906988E+02                                 1.947424                            1.742842      -1.158282       2.328566                    0.995665       3.684798      10.551042       0.466538       1.304281      -0.703400       0.016059       0.053110       0.006355       0.055847       0.008787      -0.002613      -0.003288      -0.020010      -0.006416      -0.012417      -0.002887       0.015305              2.059094       1.830446       0.495133       0.122304       2.872707       0.092315       1.474129           0.000000
           12              H      10.941952       2.938090      14.575541       0.155995       1.051009 0.77836669E+01  0.76519947E+02                                 1.756990                            1.671147      -1.389603       2.248525                    0.993893       3.527292      10.151140       0.463062       1.345478      -0.694360      -0.010458      -0.032690      -0.007738       0.035183       0.006203      -0.002020       0.007479      -0.014311      -0.003867      -0.011312      -0.001759       0.013070              1.784111       1.657996       0.290484       0.098961       2.265907      -0.031870       1.428431           0.000000
           13              H       3.840691       5.904984       4.996772       0.078554       1.265812 0.92088155E+01  0.94024041E+02                                 1.963423                            1.795885      -1.148202       2.328638                    0.995313       3.766017      10.895953       0.456758       1.313362      -0.701484       0.013730       0.039982      -0.035466       0.055181       0.005325      -0.006922      -0.009659      -0.006414       0.003029      -0.009098      -0.006338       0.015436              2.043332       1.637908       0.178421      -0.056387       2.430434      -0.640100       2.061653           0.000000
           14              H       2.546150       2.873279       8.098821       0.167848       0.984802 0.71967570E+01  0.68485787E+02                                 1.610671                            1.553198      -1.188614       2.352327                    0.997464       3.160566       8.578943       0.512029       1.257038      -0.715454      -0.015551      -0.022703       0.030204       0.040860       0.002477      -0.010631      -0.007814      -0.010210       0.003836      -0.013850      -0.001051       0.014901              1.610129       1.522829       0.222663      -0.113115       1.607254      -0.313550       1.700304           0.000001
           15              H       9.581363       4.781597       5.057138       0.084547       1.255788 0.87332507E+01  0.87906964E+02                                 1.947425                            1.742842      -1.158282       2.328566                    0.995665       3.684798      10.551044       0.466538       1.304282      -0.703399      -0.016059      -0.053110       0.006355       0.055847       0.008787       0.002613       0.003288      -0.020010      -0.006416      -0.012417      -0.002887       0.015305              2.059094       1.830446       0.495133      -0.122304       2.872708      -0.092315       1.474129           0.000000
           16              H       0.066048       9.063910       4.839040       0.155995       1.051009 0.77836640E+01  0.76519914E+02                                 1.756990                            1.671147      -1.389603       2.248525                    0.993893       3.527291      10.151138       0.463062       1.345478      -0.694360       0.010458       0.032690      -0.007738       0.035183       0.006203       0.002020      -0.007479      -0.014311      -0.003867      -0.011312      -0.001758       0.013070              1.784111       1.657995       0.290484      -0.098961       2.265907       0.031869       1.428431           0.000000
           17              H       9.344691       0.096016      14.733272       0.078554       1.265811 0.92088100E+01  0.94023971E+02                                 1.963422                            1.795884      -1.148201       2.328639                    0.995313       3.766016      10.895949       0.456758       1.313362      -0.701484       0.013730      -0.039982      -0.035466       0.055181      -0.005325      -0.006922       0.009659      -0.006414       0.003029      -0.009098      -0.006338       0.015436              2.043331       1.637907      -0.178421      -0.056387       2.430433       0.640100       2.061653           0.000000
           18              H       8.050150       3.127721      17.835321       0.167848       0.984801 0.71967558E+01  0.68485767E+02                                 1.610670                            1.553198      -1.188614       2.352327                    0.997464       3.160566       8.578940       0.512029       1.257037      -0.715454      -0.015551       0.022703       0.030204       0.040860      -0.002477      -0.010631       0.007814      -0.010210       0.003836      -0.013850      -0.001051       0.014901              1.610128       1.522829      -0.222663      -0.113115       1.607253       0.313550       1.700303           0.000000
           19              H       4.077363       1.219403      14.793638       0.084547       1.255788 0.87332517E+01  0.87906971E+02                                 1.947424                            1.742842      -1.158282       2.328566                    0.995665       3.684798      10.551042       0.466538       1.304281      -0.703400      -0.016059       0.053110       0.006355       0.055847      -0.008787       0.002613      -0.003288      -0.020010      -0.006416      -0.012417      -0.002887       0.015305              2.059094       1.830446      -0.495133      -0.122304       2.872707       0.092315       1.474129           0.000000
           20              H       5.570048       8.939090      14.575541       0.155995       1.051009 0.77836664E+01  0.76519943E+02                                 1.756990                            1.671147      -1.389604       2.248525                    0.993893       3.527292      10.151141       0.463062       1.345478      -0.694360       0.010458      -0.032690      -0.007738       0.035183      -0.006203       0.002020       0.007479      -0.014311      -0.003867      -0.011312      -0.001758       0.013070              1.784112       1.657996      -0.290484      -0.098961       2.265908      -0.031870       1.428431           0.000000
           21              H       1.663309      11.905984       4.996772       0.078554       1.265812 0.92088135E+01  0.94024012E+02                                 1.963422                            1.795884      -1.148202       2.328639                    0.995313       3.766017      10.895951       0.456759       1.313362      -0.701484      -0.013730       0.039982      -0.035466       0.055181      -0.005325       0.006922      -0.009659      -0.006414       0.003029      -0.009098      -0.006338       0.015436              2.043331       1.637907      -0.178421       0.056387       2.430433      -0.640100       2.061652           0.000000
           22              H       2.957850       8.874279       8.098821       0.167848       0.984802 0.71967582E+01  0.68485799E+02                                 1.610671                            1.553198      -1.188615       2.352326                    0.997464       3.160566       8.578942       0.512029       1.257037      -0.715454       0.015551      -0.022703       0.030204       0.040860      -0.002477       0.010631      -0.007814      -0.010210       0.003836      -0.013850      -0.001051       0.014901              1.610129       1.522829      -0.222663       0.113115       1.607254      -0.313550       1.700304           0.000001
           23              H       6.930637      10.782597       5.057138       0.084547       1.255788 0.87332512E+01  0.87906967E+02                                 1.947424                            1.742842      -1.158282       2.328566                    0.995665       3.684798      10.551043       0.466538       1.304282      -0.703400       0.016059      -0.053110       0.006355       0.055847      -0.008787      -0.002613       0.003288      -0.020010      -0.006416      -0.012417      -0.002887       0.015305              2.059094       1.830446      -0.495133       0.122304       2.872707      -0.092315       1.474129           0.000000
           24              H       5.437952       3.062910       4.839040       0.155995       1.051009 0.77836637E+01  0.76519906E+02                                 1.756989                            1.671147      -1.389603       2.248525                    0.993893       3.527291      10.151136       0.463062       1.345478      -0.694360      -0.010458       0.032690      -0.007738       0.035183      -0.006203      -0.002020      -0.007479      -0.014311      -0.003867      -0.011312      -0.001758       0.013070              1.784111       1.657995      -0.290484       0.098961       2.265907       0.031869       1.428431           0.000000
           25              C       7.403981       6.754726      15.346671       0.257001      23.162851 0.28242973E+03  0.60293617E+04                                 7.305864                            5.792466       0.039262       2.054611                    0.999489      24.638035      70.051235       0.644017       0.445500      -1.034554       0.021588       0.029981       0.036755       0.052114      -0.055637       0.073443      -0.031830      -0.063203      -0.002912      -0.096052      -0.011827       0.107879              8.068884       8.081097       1.731458      -2.148155       8.213444       1.897065       7.912112           0.000000
           26              C       7.004390       7.806101      17.327075       0.190547      29.528472 0.36366820E+03  0.81578756E+04                                 8.487765                            6.490527      -0.030800       2.022781                    0.999272      24.986739      69.643208       0.628563       0.434396      -1.055435       0.034232      -0.038486      -0.052476       0.073530      -0.049010       0.053611      -0.048249      -0.070557      -0.054732      -0.076080      -0.030932       0.107012              9.831990      11.762909       2.118357      -4.323366       7.162949       1.420250      10.570111          -0.000001
           27              C       8.173440       8.540623      17.175186      -0.158661      29.616613 0.40392032E+03  0.93150659E+04                                 8.291293                            6.709842       0.142641       2.039181                    0.999538      28.327755      80.430110       0.635412       0.417985      -1.064123       0.005965      -0.009171       0.016164       0.019518      -0.050342       0.047857      -0.033643      -0.055193      -0.058280      -0.068367      -0.024940       0.093307              9.129435      11.507303       3.094247      -2.997389       6.912833       0.573369       8.968167           0.000000
           28              C       8.887859       8.368995      16.018490       0.161705      29.475367 0.36965717E+03  0.83233181E+04                                 8.431804                            6.507744      -0.006047       2.027198                    0.999096      25.279207      70.511906       0.633163       0.429628      -1.058711      -0.040532      -0.058104      -0.008220       0.071320      -0.053660       0.050845      -0.020881      -0.023042      -0.034383      -0.067545      -0.018286       0.085831              9.758854      11.688662       4.289240      -2.326245       8.949957       0.808718       8.637942           0.000001
           29              C      10.059110       9.259543      15.662134       0.604868      22.396227 0.25090053E+03  0.52183917E+04                                 7.414687                            5.690290      -0.168880       2.010780                    0.998987      22.419389      63.643858       0.608517       0.483948      -1.009808       0.075589       0.037636      -0.015519       0.085855      -0.096554       0.036247      -0.043992       0.001408      -0.081590      -0.083767      -0.046799       0.130565              8.511996       9.112880       3.579628      -0.052871       8.460010       1.825402       7.963097           0.000001
           30              C       6.089626       8.032939      18.511034       0.555334      22.909304 0.25493168E+03  0.53001264E+04                                 7.375348                            5.650957      -0.066374       2.035817                    0.999165      22.601981      63.237687       0.627180       0.469733      -1.021831      -0.060923      -0.004579       0.063917       0.088419      -0.074932       0.035085      -0.085087      -0.032536      -0.091147      -0.093589      -0.045256       0.138845              8.272337       8.915185       1.898236      -2.328238       7.011296       1.924770       8.890530           0.000001
           31              C       1.119514       6.343057      14.764429       0.291969      23.445901 0.26473924E+03  0.55513522E+04                                 7.377812                            5.609915       0.019697       2.058296                    0.998942      23.737762      66.509717       0.655239       0.445785      -1.036194      -0.031746      -0.043758       0.018975       0.057294       0.006717      -0.098004       0.036650      -0.007688       0.194536      -0.104473      -0.025067       0.129539              8.385133       9.115438       0.533839       3.021637      10.350796      -0.605925       5.689165           0.000000
           32              C       1.388109       4.156293      15.329146       0.162431      31.820255 0.37858092E+03  0.85562408E+04                                 8.858079                            6.573632       0.041104       2.041095                    0.999204      25.248871      70.050123       0.633138       0.428039      -1.062045      -0.033989       0.070098      -0.009698       0.078505      -0.001570      -0.072511       0.028276       0.002187       0.183008      -0.073630      -0.032366       0.105996             10.590292      11.792757      -1.784990       4.579512      12.606254      -2.161643       7.371865           0.000000
           33              C       0.228966       3.817836      14.641749      -0.169909      31.590182 0.41716815E+03  0.97161923E+04                                 8.688293                            6.832171       0.097989       2.021690                    0.999356      28.822116      82.730006       0.626734       0.419602      -1.061162       0.001617      -0.004862      -0.009353       0.010665       0.000636      -0.061229       0.029060       0.007414       0.172510      -0.064779      -0.030383       0.095162              9.842895      11.748433      -0.771115       4.427286      10.541015      -1.581120       7.239238          -0.000001
           34              C      10.554470       4.863210      14.069242       0.180085      29.748628 0.35897541E+03  0.80180546E+04                                 8.479260                            6.416587       0.018310       2.038801                    0.999149      24.913527      69.052106       0.637569       0.430105      -1.059172       0.059123       0.033031       0.028269       0.073388      -0.001475      -0.071152       0.035279       0.005625       0.183189      -0.074296      -0.033378       0.107674              9.903481      12.103802       0.006463       4.636035      10.456192      -0.846969       7.150448           0.000001
           35              C       9.240115       4.626771      13.329268       0.594235      23.431426 0.24754622E+03  0.51211060E+04                                 7.547545                            5.609818      -0.029459       2.058975                    0.999180      22.205193      62.458796       0.621049       0.476730      -1.015633      -0.069922      -0.031802      -0.060038       0.097494      -0.038711      -0.077288       0.039801       0.032502       0.231306      -0.081837      -0.052654       0.134491              8.750302       8.700028       0.815298       2.682841      10.993380      -1.394596       6.557499           0.000000
           36              C       2.239027       3.083314      16.010701       0.610492      22.772683 0.23739767E+03  0.48602033E+04                                 7.430190                            5.499675       0.021812       2.081709                    0.999157      21.842051      61.124922       0.626180       0.477781      -1.015038       0.034363      -0.078803       0.055514       0.102335      -0.028374      -0.072653       0.021114       0.057582       0.264505      -0.085127      -0.045491       0.130618              8.706432       9.372228      -0.027305       2.616664      11.174690      -1.020209       5.572379          -0.000000
           37              C       3.547878       4.602767       0.346619       0.511192      24.853185 0.27804760E+03  0.58970765E+04                                 7.736340                            5.891100       0.061287       2.071139                    0.999395      23.127169      64.978363       0.616998       0.468064      -1.024553       0.132541      -0.051879       0.053613       0.152095       0.056927       0.027960       0.073672      -0.186376      -0.186637      -0.092163      -0.075022       0.167185              8.892279       8.113535      -0.703825      -2.030833       5.437148      -2.302265      13.126154           0.000000
           38              C       2.202701       5.226871      19.352267       0.537634      22.256119 0.26639920E+03  0.56009088E+04                                 7.244499                            5.802540       0.083359       2.086159                    0.999430      22.793655      64.173484       0.614675       0.473952      -1.019347      -0.132389       0.072260      -0.039900       0.156014       0.047344       0.035920       0.105091      -0.159115      -0.107068      -0.096992      -0.073180       0.170172              7.952222       7.793592      -0.160710      -1.523548       5.516119      -2.571716      10.546954           0.000000
           39              C       3.604019       5.247274       5.610171       0.257001      23.162851 0.28242974E+03  0.60293619E+04                                 7.305863                            5.792466       0.039262       2.054611                    0.999489      24.638035      70.051231       0.644017       0.445500      -1.034554      -0.021588      -0.029981       0.036755       0.052114      -0.055637      -0.073443       0.031830      -0.063203      -0.002912      -0.096052      -0.011827       0.107879              8.068884       8.081096       1.731458       2.148154       8.213444      -1.897065       7.912111           0.000000
           40              C       4.003610       4.195899       7.590575       0.190547      29.528474 0.36366822E+03  0.81578764E+04                                 8.487765                            6.490527      -0.030800       2.022781                    0.999272      24.986740      69.643211       0.628563       0.434396      -1.055435      -0.034232       0.038486      -0.052476       0.073530      -0.049010      -0.053611       0.048249      -0.070557      -0.054732      -0.076080      -0.030932       0.107012              9.831990      11.762909       2.118357       4.323366       7.162950      -1.420250      10.570111          -0.000001
           41              C       2.834560       3.461377       7.438686      -0.158661      29.616615 0.40392034E+03  0.93150666E+04                                 8.291293                            6.709843       0.142641       2.039181                    0.999538      28.327756      80.430118       0.635412       0.417985      -1.064123      -0.005965       0.009171       0.016164       0.019518      -0.050342      -0.047857       0.033643      -0.055193      -0.058280      -0.068367      -0.024940       0.093307              9.129435      11.507304       3.094248       2.997388       6.912834      -0.573370       8.968168           0.000000
           42              C       2.120141       3.633005       6.281990       0.161705      29.475367 0.36965717E+03  0.83233181E+04                                 8.431804                            6.507744      -0.006047       2.027198                    0.999096      25.279207      70.511908       0.633163       0.429629      -1.058711       0.040532       0.058104      -0.008220       0.071320      -0.053660      -0.050845       0.020881      -0.023042      -0.034383      -0.067545      -0.018286       0.085831              9.758854      11.688662       4.289240       2.326245       8.949957      -0.808718       8.637942           0.000001
           43              C       0.948890       2.742457       5.925634       0.604868      22.396226 0.25090051E+03  0.52183912E+04                                 7.414686                            5.690290      -0.168880       2.010780                    0.998987      22.419389      63.643860       0.608517       0.483948      -1.009808      -0.075589      -0.037636      -0.015519       0.085855      -0.096554      -0.036247       0.043992       0.001408      -0.081590      -0.083767      -0.046799       0.130565              8.511996       9.112880       3.579628       0.052871       8.460010      -1.825402       7.963097           0.000001
           44              C       4.918374       3.969061       8.774534       0.555334      22.909302 0.25493166E+03  0.53001257E+04                                 7.375346                            5.650956      -0.066373       2.035817                    0.999165      22.601980      63.237677       0.627180       0.469733      -1.021831       0.060923       0.004579       0.063917       0.088419      -0.074932      -0.035085       0.085087      -0.032536      -0.091147      -0.093589      -0.045256       0.138845              8.272335       8.915183       1.898235       2.328238       7.011295      -1.924770       8.890528           0.000001
           45              C       9.888486       5.658943       5.027929       0.291969      23.445905 0.26473929E+03  0.55513537E+04                                 7.377814                            5.609916       0.019697       2.058296                    0.998942      23.737764      66.509731       0.655239       0.445785      -1.036194       0.031746       0.043758       0.018975       0.057294       0.006717       0.098004      -0.036650      -0.007688       0.194536      -0.104472      -0.025067       0.129539              8.385135       9.115440       0.533839      -3.021638      10.350799       0.605925       5.689166           0.000000
           46              C       9.619891       7.845707       5.592646       0.162431      31.820257 0.37858092E+03  0.85562408E+04                                 8.858079                            6.573632       0.041104       2.041095                    0.999204      25.248871      70.050124       0.633138       0.428039      -1.062045       0.033989      -0.070098      -0.009698       0.078505      -0.001570       0.072511      -0.028276       0.002187       0.183008      -0.073630      -0.032366       0.105996             10.590293      11.792758      -1.784991      -4.579513      12.606255       2.161644       7.371865           0.000000
           47              C      10.779034       8.184164       4.905249      -0.169909      31.590183 0.41716819E+03  0.97161934E+04                                 8.688293                            6.832171       0.097989       2.021690                    0.999356      28.822116      82.730005       0.626734       0.419602      -1.061162      -0.001617       0.004862      -0.009353       0.010665       0.000636       0.061229      -0.029060       0.007414       0.172510      -0.064779      -0.030383       0.095162              9.842895      11.748435      -0.771115      -4.427287      10.541013       1.581118       7.239238          -0.000001
           48              C       0.453530       7.138790       4.332742       0.180085      29.748627 0.35897534E+03  0.80180525E+04                                 8.479260                            6.416586       0.018310       2.038801                    0.999149      24.913527      69.052106       0.637569       0.430105      -1.059172      -0.059123      -0.033031       0.028270       0.073388      -0.001475       0.071152      -0.035279       0.005625       0.183189      -0.074296      -0.033379       0.107674              9.903481      12.103804       0.006465      -4.636034      10.456192       0.846968       7.150446           0.000001
           49              C       1.767885       7.375229       3.592769       0.594235      23.431430 0.24754626E+03  0.51211068E+04                                 7.547546                            5.609818      -0.029459       2.058975                    0.999180      22.205192      62.458790       0.621049       0.476730      -1.015633       0.069922       0.031802      -0.060038       0.097494      -0.038711       0.077288      -0.039801       0.032502       0.231306      -0.081837      -0.052654       0.134491              8.750303       8.700033       0.815301      -2.682843      10.993378       1.394593       6.557499          -0.000000
           50              C       8.768973       8.918686       6.274201       0.610492      22.772685 0.23739769E+03  0.48602038E+04                                 7.430191                            5.499675       0.021812       2.081709                    0.999157      21.842052      61.124924       0.626180       0.477781      -1.015038      -0.034363       0.078803       0.055514       0.102335      -0.028374       0.072653      -0.021114       0.057582       0.264505      -0.085127      -0.045491       0.130618              8.706433       9.372228      -0.027306      -2.616664      11.174690       1.020209       5.572379          -0.000000
           51              C       7.460122       7.399233      10.083119       0.511192      24.853179 0.27804755E+03  0.58970748E+04                                 7.736338                            5.891099       0.061288       2.071139                    0.999395      23.127165      64.978345       0.616998       0.468064      -1.024553      -0.132541       0.051879       0.053613       0.152095       0.056927      -0.027960      -0.073672      -0.186376      -0.186637      -0.092164      -0.075022       0.167186              8.892277       8.113533      -0.703825       2.030832       5.437147       2.302264      13.126151           0.000001
           52              C       8.805299       6.775129       9.615767       0.537634      22.256119 0.26639920E+03  0.56009091E+04                                 7.244499                            5.802540       0.083359       2.086159                    0.999430      22.793657      64.173494       0.614675       0.473952      -1.019347       0.132389      -0.072260      -0.039900       0.156014       0.047344      -0.035920      -0.105091      -0.159116      -0.107068      -0.096992      -0.073180       0.170172              7.952222       7.793592      -0.160710       1.523548       5.516119       2.571716      10.546954           0.000000
           53              C       9.108019       0.753726      15.346671       0.257001      23.162851 0.28242974E+03  0.60293618E+04                                 7.305863                            5.792466       0.039263       2.054611                    0.999489      24.638034      70.051228       0.644017       0.445500      -1.034554      -0.021588       0.029981       0.036755       0.052114       0.055637      -0.073443      -0.031830      -0.063202      -0.002912      -0.096052      -0.011827       0.107879              8.068884       8.081097      -1.731458       2.148155       8.213444       1.897064       7.912112          -0.000000
           54              C       9.507610       1.805101      17.327075       0.190547      29.528473 0.36366819E+03  0.81578754E+04                                 8.487765                            6.490526      -0.030800       2.022781                    0.999272      24.986739      69.643205       0.628563       0.434396      -1.055435      -0.034232      -0.038486      -0.052476       0.073530       0.049010      -0.053611      -0.048249      -0.070557      -0.054732      -0.076080      -0.030932       0.107012              9.831989      11.762908      -2.118356       4.323366       7.162949       1.420250      10.570111          -0.000001
           55              C       8.338560       2.539623      17.175186      -0.158661      29.616614 0.40392032E+03  0.93150660E+04                                 8.291293                            6.709843       0.142641       2.039181                    0.999538      28.327755      80.430112       0.635412       0.417985      -1.064123      -0.005965      -0.009171       0.016164       0.019518       0.050342      -0.047857      -0.033643      -0.055193      -0.058280      -0.068367      -0.024940       0.093307              9.129435      11.507304      -3.094247       2.997389       6.912834       0.573369       8.968168          -0.000000
           56              C       7.624141       2.367995      16.018490       0.161704      29.475369 0.36965719E+03  0.83233185E+04                                 8.431804                            6.507744      -0.006047       2.027198                    0.999096      25.279208      70.511909       0.633163       0.429629      -1.058711       0.040532      -0.058104      -0.008220       0.071320       0.053660      -0.050845      -0.020881      -0.023042      -0.034383      -0.067545      -0.018286       0.085831              9.758854      11.688663      -4.289240       2.326245       8.949957       0.808718       8.637942           0.000001
           57              C       6.452890       3.258543      15.662134       0.604868      22.396227 0.25090053E+03  0.52183918E+04                                 7.414687                            5.690290      -0.168880       2.010780                    0.998987      22.419390      63.643864       0.608517       0.483948      -1.009808      -0.075589       0.037636      -0.015519       0.085855       0.096554      -0.036247      -0.043992       0.001408      -0.081590      -0.083767      -0.046799       0.130565              8.511996       9.112881      -3.579628       0.052871       8.460010       1.825402       7.963097           0.000001
           58              C      10.422374       2.031939      18.511034       0.555334      22.909306 0.25493170E+03  0.53001270E+04                                 7.375348                            5.650957      -0.066374       2.035817                    0.999165      22.601984      63.237702       0.627180       0.469733      -1.021831       0.060923      -0.004579       0.063917       0.088419       0.074932      -0.035084      -0.085087      -0.032536      -0.091148      -0.093589      -0.045256       0.138845              8.272338       8.915186      -1.898236       2.328239       7.011297       1.924771       8.890531           0.000001
           59              C       4.384486       0.342057      14.764429       0.291969      23.445901 0.26473925E+03  0.55513524E+04                                 7.377812                            5.609916       0.019697       2.058296                    0.998942      23.737762      66.509717       0.655239       0.445785      -1.036194       0.031746      -0.043758       0.018974       0.057294      -0.006717       0.098004       0.036650      -0.007688       0.194536      -0.104473      -0.025067       0.129539              8.385133       9.115438      -0.533839      -3.021637      10.350796      -0.605925       5.689165          -0.000000
           60              C       4.115891      10.157293      15.329146       0.162431      31.820254 0.37858091E+03  0.85562406E+04                                 8.858079                            6.573631       0.041104       2.041095                    0.999204      25.248871      70.050122       0.633138       0.428039      -1.062045       0.033989       0.070098      -0.009698       0.078505       0.001570       0.072511       0.028276       0.002187       0.183008      -0.073630      -0.032366       0.105996             10.590292      11.792756       1.784990      -4.579512      12.606254      -2.161643       7.371864          -0.000000
           61              C       5.275034       9.818836      14.641749      -0.169909      31.590192 0.41716832E+03  0.97161972E+04                                 8.688295                            6.832173       0.097988       2.021690                    0.999356      28.822122      82.730031       0.626734       0.419602      -1.061162      -0.001617      -0.004862      -0.009353       0.010665      -0.000636       0.061229       0.029060       0.007414       0.172510      -0.064779      -0.030383       0.095162              9.842898      11.748436       0.771116      -4.427287      10.541017      -1.581121       7.239239          -0.000001
           62              C       5.957530      10.864210      14.069242       0.180085      29.748630 0.35897543E+03  0.80180553E+04                                 8.479261                            6.416587       0.018310       2.038801                    0.999149      24.913528      69.052114       0.637569       0.430105      -1.059172      -0.059123       0.033031       0.028269       0.073388       0.001475       0.071152       0.035279       0.005625       0.183189      -0.074296      -0.033379       0.107674              9.903482      12.103803      -0.006463      -4.636035      10.456194      -0.846969       7.150449           0.000001
           63              C       7.271885      10.627771      13.329268       0.594235      23.431427 0.24754624E+03  0.51211063E+04                                 7.547545                            5.609818      -0.029459       2.058975                    0.999180      22.205193      62.458793       0.621049       0.476730      -1.015633       0.069922      -0.031802      -0.060038       0.097494       0.038711       0.077288       0.039801       0.032502       0.231306      -0.081837      -0.052654       0.134491              8.750302       8.700028      -0.815298      -2.682841      10.993379      -1.394596       6.557499           0.000000
           64              C       3.264973       9.084314      16.010701       0.610492      22.772684 0.23739769E+03  0.48602038E+04                                 7.430191                            5.499676       0.021812       2.081709                    0.999157      21.842052      61.124926       0.626180       0.477781      -1.015038      -0.034363      -0.078803       0.055514       0.102335       0.028374       0.072653       0.021114       0.057582       0.264505      -0.085127      -0.045491       0.130618              8.706433       9.372229       0.027305      -2.616664      11.174690      -1.020209       5.572380          -0.000000
           65              C       1.956122      10.603767       0.346619       0.511192      24.853186 0.27804763E+03  0.58970772E+04                                 7.736340                            5.891100       0.061287       2.071139                    0.999395      23.127170      64.978365       0.616998       0.468064      -1.024553      -0.132541      -0.051879       0.053613       0.152095      -0.056927      -0.027960       0.073672      -0.186376      -0.186637      -0.092163      -0.075022       0.167185              8.892279       8.113535       0.703825       2.030833       5.437148      -2.302265      13.126154           0.000001
           66              C       3.301299      11.227871      19.352267       0.537634      22.256122 0.26639925E+03  0.56009103E+04                                 7.244500                            5.802541       0.083359       2.086159                    0.999430      22.793659      64.173502       0.614675       0.473952      -1.019347       0.132389       0.072260      -0.039900       0.156014      -0.047344      -0.035920       0.105091      -0.159115      -0.107068      -0.096992      -0.073180       0.170172              7.952223       7.793593       0.160710       1.523548       5.516120      -2.571717      10.546955           0.000001
           67              C       1.899981      11.248274       5.610171       0.257001      23.162853 0.28242977E+03  0.60293626E+04                                 7.305864                            5.792466       0.039262       2.054611                    0.999489      24.638036      70.051237       0.644017       0.445500      -1.034554       0.021588      -0.029981       0.036755       0.052114       0.055637       0.073443       0.031830      -0.063203      -0.002912      -0.096052      -0.011827       0.107879              8.068885       8.081097      -1.731458      -2.148155       8.213444      -1.897065       7.912112          -0.000000
           68              C       1.500390      10.196899       7.590575       0.190547      29.528476 0.36366825E+03  0.81578770E+04                                 8.487766                            6.490527      -0.030801       2.022781                    0.999272      24.986741      69.643215       0.628563       0.434396      -1.055435       0.034232       0.038486      -0.052476       0.073530       0.049010       0.053611       0.048249      -0.070557      -0.054732      -0.076080      -0.030932       0.107012              9.831990      11.762910      -2.118357      -4.323367       7.162950      -1.420250      10.570111          -0.000001
           69              C       2.669440       9.462377       7.438686      -0.158661      29.616616 0.40392035E+03  0.93150670E+04                                 8.291293                            6.709843       0.142641       2.039181                    0.999538      28.327757      80.430121       0.635412       0.417985      -1.064123       0.005965       0.009171       0.016164       0.019518       0.050342       0.047857       0.033643      -0.055193      -0.058280      -0.068367      -0.024940       0.093307              9.129436      11.507304      -3.094248      -2.997389       6.912834      -0.573369       8.968168           0.000000
           70              C       3.383859       9.634005       6.281990       0.161704      29.475369 0.36965719E+03  0.83233187E+04                                 8.431805                            6.507745      -0.006047       2.027198                    0.999096      25.279208      70.511912       0.633163       0.429629      -1.058711      -0.040532       0.058104      -0.008220       0.071320       0.053660       0.050845       0.020881      -0.023042      -0.034383      -0.067545      -0.018286       0.085831              9.758855      11.688663      -4.289241      -2.326245       8.949958      -0.808718       8.637943           0.000001
           71              C       4.555110       8.743457       5.925634       0.604868      22.396227 0.25090053E+03  0.52183919E+04                                 7.414687                            5.690290      -0.168880       2.010780                    0.998987      22.419390      63.643866       0.608517       0.483948      -1.009808       0.075589      -0.037636      -0.015519       0.085855       0.096554       0.036247       0.043992       0.001408      -0.081590      -0.083767      -0.046799       0.130565              8.511996       9.112881      -3.579628      -0.052871       8.460011      -1.825402       7.963097           0.000001
           72              C       0.585626       9.970061       8.774534       0.555334      22.909307 0.25493172E+03  0.53001273E+04                                 7.375348                            5.650957      -0.066373       2.035817                    0.999165      22.601983      63.237692       0.627180       0.469733      -1.021831      -0.060923       0.004579       0.063917       0.088419       0.074932       0.035084       0.085087      -0.032536      -0.091148      -0.093589      -0.045256       0.138845              8.272337       8.915185      -1.898236      -2.328239       7.011296      -1.924770       8.890530           0.000001
           73              C       6.623514      11.659943       5.027929       0.291969      23.445906 0.26473930E+03  0.55513539E+04                                 7.377814                            5.609916       0.019697       2.058296                    0.998942      23.737765      66.509732       0.655239       0.445785      -1.036194      -0.031746       0.043758       0.018974       0.057294      -0.006717      -0.098004      -0.036650      -0.007688       0.194536      -0.104472      -0.025067       0.129539              8.385135       9.115440      -0.533839       3.021638      10.350798       0.605925       5.689166          -0.000000
           74              C       6.892109       1.844707       5.592646       0.162431      31.820256 0.37858092E+03  0.85562407E+04                                 8.858079                            6.573632       0.041104       2.041095                    0.999204      25.248871      70.050125       0.633138       0.428039      -1.062045      -0.033989      -0.070098      -0.009698       0.078505       0.001570      -0.072511      -0.028276       0.002186       0.183008      -0.073630      -0.032366       0.105996             10.590293      11.792758       1.784991       4.579513      12.606255       2.161644       7.371866          -0.000000
           75              C       5.732966       2.183164       4.905249      -0.169909      31.590185 0.41716822E+03  0.97161943E+04                                 8.688293                            6.832172       0.097989       2.021690                    0.999356      28.822117      82.730009       0.626734       0.419602      -1.061162       0.001617       0.004862      -0.009353       0.010665      -0.000636      -0.061229      -0.029060       0.007414       0.172510      -0.064779      -0.030383       0.095162              9.842896      11.748437       0.771115       4.427288      10.541013       1.581118       7.239239          -0.000001
           76              C       5.050470       1.137790       4.332742       0.180085      29.748631 0.35897539E+03  0.80180541E+04                                 8.479261                            6.416586       0.018310       2.038801                    0.999149      24.913529      69.052115       0.637569       0.430105      -1.059172       0.059123      -0.033031       0.028269       0.073388       0.001475      -0.071152      -0.035279       0.005625       0.183189      -0.074296      -0.033379       0.107674              9.903482      12.103806      -0.006465       4.636036      10.456192       0.846968       7.150447           0.000001
           77              C       3.736115       1.374229       3.592769       0.594235      23.431431 0.24754627E+03  0.51211071E+04                                 7.547547                            5.609819      -0.029459       2.058975                    0.999180      22.205193      62.458797       0.621049       0.476730      -1.015633      -0.069922       0.031802      -0.060038       0.097494       0.038711      -0.077288      -0.039801       0.032502       0.231306      -0.081837      -0.052654       0.134491              8.750304       8.700035      -0.815302       2.682844      10.993378       1.394593       6.557500           0.000000
           78              C       7.743027       2.917686       6.274201       0.610492      22.772684 0.23739769E+03  0.48602036E+04                                 7.430190                            5.499675       0.021812       2.081709                    0.999157      21.842051      61.124920       0.626180       0.477781      -1.015038       0.034363       0.078803       0.055514       0.102335       0.028374      -0.072653      -0.021114       0.057582       0.264505      -0.085127      -0.045491       0.130618              8.706433       9.372228       0.027306       2.616664      11.174690       1.020209       5.572379          -0.000000
           79              C       9.051878       1.398233      10.083119       0.511192      24.853186 0.27804761E+03  0.58970768E+04                                 7.736340                            5.891101       0.061287       2.071139                    0.999395      23.127171      64.978375       0.616998       0.468064      -1.024552       0.132541       0.051879       0.053613       0.152095      -0.056927       0.027960      -0.073672      -0.186376      -0.186637      -0.092163      -0.075022       0.167185              8.892280       8.113536       0.703825      -2.030833       5.437148       2.302265      13.126155           0.000001
           80              C       7.706701       0.774129       9.615767       0.537634      22.256120 0.26639922E+03  0.56009095E+04                                 7.244500                            5.802541       0.083359       2.086159                    0.999430      22.793658      64.173499       0.614675       0.473952      -1.019347      -0.132389      -0.072260      -0.039900       0.156014      -0.047344       0.035920      -0.105091      -0.159116      -0.107068      -0.096992      -0.073180       0.170172              7.952222       7.793593       0.160710      -1.523548       5.516120       2.571717      10.546955           0.000000
           81              N       8.504781       7.471245      15.089628      -0.371460      40.484833 0.63024075E+03  0.15958743E+05                                 9.782133                            8.132772       0.083215       2.011369                    0.999217      30.367490      85.263310       0.614627       0.393552      -1.099594      -0.090962       0.028135       0.176901       0.200897       0.006523       0.107414      -0.039622      -0.062139      -0.249591      -0.159365       0.063592       0.095773             10.780085      11.319766       3.727374      -1.012397      11.851078       1.726523       9.169411          -0.000000
           82              N       6.618010       6.911952      16.413792      -0.367640      39.361145 0.59466341E+03  0.14812466E+05                                 9.515314                            7.830377       0.248119       2.068289                    0.999529      29.784811      82.428602       0.635952       0.386657      -1.106569       0.177844       0.091142       0.005522       0.199915      -0.108044       0.014010      -0.010017      -0.103661       0.219662      -0.156629       0.061642       0.094987             10.450607      10.493963       0.948437      -3.604956       9.269198       2.656880      11.588659          -0.000000
           83              N      -0.004403       6.113819      14.080926      -0.384865      39.413328 0.56760484E+03  0.13950779E+05                                 9.445262                            7.578934       0.412537       2.113064                    0.999784      29.765440      81.367663       0.656678       0.379491      -1.113671       0.094105      -0.154450       0.113236       0.213384       0.078977      -0.063083       0.093161       0.062944       0.142167      -0.167593       0.061322       0.106271             10.577708      12.725946       1.703457       4.164650      11.486072       0.489016       7.521108           0.000001
           84              N       1.835034       5.430905      15.407038      -0.342436      39.256362 0.55522426E+03  0.13579934E+05                                 9.497757                            7.546421       0.266752       2.080629                    0.999486      29.152529      79.660000       0.651076       0.384632      -1.109239      -0.193304      -0.042317      -0.056245       0.205720      -0.045694      -0.094557      -0.010875      -0.164191       0.140086      -0.160367       0.064884       0.095483             10.752446       9.876208      -1.032730       3.348295      14.873747      -2.116126       7.507384          -0.000000
           85              N       2.503219       4.530755       5.353128      -0.371460      40.484836 0.63024081E+03  0.15958745E+05                                 9.782133                            8.132772       0.083216       2.011369                    0.999217      30.367492      85.263315       0.614627       0.393552      -1.099594       0.090962      -0.028135       0.176901       0.200897       0.006523      -0.107414       0.039622      -0.062139      -0.249591      -0.159365       0.063592       0.095773             10.780085      11.319766       3.727375       1.012397      11.851079      -1.726523       9.169411          -0.000000
           86              N       4.389990       5.090048       6.677292      -0.367640      39.361142 0.59466337E+03  0.14812464E+05                                 9.515314                            7.830377       0.248119       2.068289                    0.999529      29.784810      82.428598       0.635952       0.386657      -1.106569      -0.177844      -0.091142       0.005522       0.199915      -0.108044      -0.014010       0.010017      -0.103661       0.219663      -0.156629       0.061642       0.094987             10.450606      10.493963       0.948438       3.604956       9.269197      -2.656880      11.588659          -0.000000
           87              N       0.004403       5.888181       4.344426      -0.384865      39.413337 0.56760495E+03  0.13950782E+05                                 9.445264                            7.578935       0.412537       2.113064                    0.999784      29.765442      81.367674       0.656678       0.379491      -1.113671      -0.094105       0.154450       0.113236       0.213384       0.078977       0.063083      -0.093161       0.062943       0.142167      -0.167593       0.061322       0.106271             10.577711      12.725949       1.703458      -4.164651      11.486075      -0.489016       7.521109           0.000000
           88              N       9.172966       6.571095       5.670538      -0.342436      39.256361 0.55522423E+03  0.13579933E+05                                 9.497758                            7.546421       0.266752       2.080629                    0.999486      29.152527      79.659998       0.651076       0.384632      -1.109238       0.193304       0.042317      -0.056245       0.205719      -0.045694       0.094557       0.010875      -0.164191       0.140085      -0.160367       0.064884       0.095483             10.752447       9.876210      -1.032731      -3.348296      14.873748       2.116126       7.507385          -0.000001
           89              N       8.007219       1.470245      15.089628      -0.371460      40.484840 0.63024089E+03  0.15958747E+05                                 9.782133                            8.132773       0.083215       2.011369                    0.999217      30.367494      85.263321       0.614627       0.393552      -1.099594       0.090962       0.028135       0.176901       0.200897      -0.006523      -0.107414      -0.039622      -0.062139      -0.249591      -0.159365       0.063592       0.095773             10.780086      11.319766      -3.727374       1.012397      11.851079       1.726523       9.169412          -0.000000
           90              N       9.893990       0.910952      16.413792      -0.367640      39.361139 0.59466330E+03  0.14812462E+05                                 9.515313                            7.830377       0.248119       2.068289                    0.999529      29.784808      82.428591       0.635952       0.386657      -1.106569      -0.177844       0.091142       0.005522       0.199915       0.108044      -0.014010      -0.010017      -0.103661       0.219663      -0.156629       0.061642       0.094987             10.450606      10.493962      -0.948437       3.604956       9.269197       2.656880      11.588659          -0.000000
           91              N       5.508403       0.112819      14.080926      -0.384865      39.413330 0.56760488E+03  0.13950780E+05                                 9.445263                            7.578934       0.412537       2.113064                    0.999784      29.765441      81.367668       0.656678       0.379491      -1.113671      -0.094105      -0.154450       0.113236       0.213384      -0.078977       0.063083       0.093161       0.062944       0.142167      -0.167593       0.061322       0.106271             10.577709      12.725946      -1.703457      -4.164650      11.486073       0.489016       7.521108           0.000001
           92              N       3.668966      11.431905      15.407038      -0.342436      39.256354 0.55522413E+03  0.13579930E+05                                 9.497756                            7.546420       0.266753       2.080629                    0.999486      29.152525      79.659987       0.651076       0.384632      -1.109239       0.193304      -0.042317      -0.056245       0.205719       0.045694       0.094557      -0.010875      -0.164191       0.140086      -0.160367       0.064884       0.095483             10.752445       9.876207       1.032730      -3.348294      14.873745      -2.116125       7.507384          -0.000000
           93              N       3.000781      10.531755       5.353128      -0.371460      40.484836 0.63024082E+03  0.15958745E+05                                 9.782133                            8.132773       0.083215       2.011369                    0.999217      30.367492      85.263318       0.614627       0.393552      -1.099594      -0.090962      -0.028135       0.176901       0.200897      -0.006523       0.107414       0.039622      -0.062139      -0.249591      -0.159365       0.063592       0.095773             10.780086      11.319766      -3.727374      -1.012397      11.851079      -1.726523       9.169411          -0.000000
           94              N       1.114010      11.091048       6.677292      -0.367640      39.361143 0.59466337E+03  0.14812464E+05                                 9.515314                            7.830377       0.248119       2.068289                    0.999529      29.784810      82.428599       0.635952       0.386657      -1.106569       0.177844      -0.091142       0.005522       0.199915       0.108044       0.014010       0.010017      -0.103661       0.219663      -0.156629       0.061642       0.094987             10.450606      10.493963      -0.948438      -3.604956       9.269197      -2.656880      11.588659          -0.000000
           95              N       5.499597      11.889181       4.344426      -0.384865      39.413338 0.56760496E+03  0.13950783E+05                                 9.445264                            7.578935       0.412537       2.113064                    0.999784      29.765443      81.367676       0.656678       0.379491      -1.113671       0.094105       0.154450       0.113236       0.213384      -0.078977      -0.063083      -0.093161       0.062944       0.142167      -0.167593       0.061322       0.106271             10.577711      12.725949      -1.703458       4.164651      11.486074      -0.489017       7.521109           0.000001
           96              N       7.339034       0.570095       5.670538      -0.342436      39.256371 0.55522439E+03  0.13579938E+05                                 9.497760                            7.546423       0.266752       2.080628                    0.999486      29.152531      79.660015       0.651076       0.384632      -1.109238      -0.193304       0.042317      -0.056245       0.205719       0.045694      -0.094557       0.010875      -0.164191       0.140086      -0.160367       0.064884       0.095483             10.752449       9.876212       1.032731       3.348297      14.873750       2.116126       7.507387          -0.000000
           97              O      10.515942       9.153925      14.495701      -0.689694      37.762963 0.64859954E+03  0.16409099E+05                                 8.966845                            7.961983       0.185082       2.056165                    0.998442      30.683042      83.872905       0.660543       0.366520      -1.128392       0.020917       0.023932       0.071604       0.078342      -0.097136      -0.002451      -0.013483       0.018728       0.156408      -0.124421       0.050421       0.074000              9.450177       8.389633       0.017225      -1.167534       7.906503       1.681409      12.054394          -0.000001
           98              O      10.447693      10.063677      16.548155      -0.577522      41.787219 0.58945081E+03  0.14481281E+05                                 9.595134                            7.557122       0.268747       2.134619                    0.996293      27.949367      73.958997       0.686199       0.363326      -1.137042      -0.011338      -0.055847       0.018579       0.059939      -0.057809       0.061572       0.023357      -0.024112       0.025274      -0.100183       0.031396       0.068787             11.201184      11.411897       4.674231       3.604279      12.871478       4.357238       9.320178          -0.000001
           99              O       5.044966       7.304417      18.555822      -0.651502      40.744375 0.64928179E+03  0.16373602E+05                                 9.400343                            7.938939       0.316552       2.110782                    0.998333      29.844980      80.530347       0.667225       0.364018      -1.134266       0.030337       0.044289       0.062972       0.082748       0.019540       0.053746      -0.063103       0.002250      -0.242224      -0.127154       0.059458       0.067696             10.279339      13.056674       5.083838      -1.634070      10.347242      -0.494959       7.434102          -0.000003
          100              O       6.430874       8.880280      19.313321      -0.549432      28.868317 0.43826016E+03  0.10011794E+05                                 7.292242                            6.370948       0.583195       2.209552                    0.999590      27.658838      70.895898       0.772003       0.347302      -1.148351      -0.026006      -0.019420      -0.044313       0.054928      -0.034572       0.097270      -0.006389      -0.114844      -0.186387      -0.144443       0.036980       0.107463              7.601989       5.808142       0.550649       0.083718       7.862448       3.487911       9.135376          -0.000002
          101              O       8.711731       5.588131      12.719764      -0.604184      41.769406 0.62561960E+03  0.15652333E+05                                 9.662072                            7.855925       0.127900       2.068782                    0.997353      29.057245      78.441105       0.661792       0.369927      -1.128180      -0.029358      -0.072216      -0.027804       0.082766      -0.074228      -0.050748      -0.012913      -0.045223       0.153390      -0.117302       0.038545       0.078757             11.008258       7.703687      -3.020035       2.583931      14.406599      -4.437318      10.914488          -0.000001
          102              O       8.746957       3.467378      13.453896      -0.611776      46.303594 0.68667288E+03  0.17525500E+05                                10.275595                            8.200651       0.175530       2.091135                    0.996176      28.923024      78.000263       0.653443       0.367264      -1.134020       0.045200       0.038433      -0.004600       0.059509       0.005379      -0.073300       0.010730      -0.073212       0.068633      -0.094889       0.025161       0.069728             11.742773       9.394112       5.506043       0.336821      17.839578      -0.099719       7.994629          -0.000000
          103              O       3.296896       3.439773      16.557892      -0.579400      39.975859 0.60111562E+03  0.14865584E+05                                 9.350856                            7.675242       0.266566       2.127576                    0.997026      28.256943      75.436878       0.673945       0.367500      -1.131878      -0.011880      -0.087274       0.036875       0.095486       0.027213      -0.023698       0.038697       0.116733       0.114325      -0.097214       0.034201       0.063013             10.531003      14.668217       2.672932       3.360330       9.278146       1.574428       7.646647          -0.000002
          104              O       1.825126       1.905918      15.926967      -0.658116      43.339277 0.63500844E+03  0.15933732E+05                                 9.823780                            7.857706       0.124397       2.058895                    0.996751      29.521293      79.601745       0.669460       0.364622      -1.133168       0.053054       0.078518       0.022297       0.097350       0.015950      -0.047717       0.020062      -0.024485       0.092166      -0.063765       0.004641       0.059124             11.250694       8.727668       1.844009      -0.084287      18.833992      -1.341350       6.190421          -0.000002
          105              O       4.489062       4.573962      18.980333      -0.550433      35.210732 0.51578394E+03  0.12285949E+05                                 8.547078                            7.062621       0.240073       2.121560                    0.997478      27.732938      72.848705       0.709039       0.362656      -1.134751       0.001596      -0.034299       0.072687       0.080389       0.054639      -0.062545       0.043953      -0.098504       0.062783      -0.123343       0.048505       0.074838              9.603289       9.917133       0.200060      -4.975692       6.176737      -0.640819      12.715996          -0.000002
          106              O       3.588608       4.174296       1.520841      -0.602545      38.396692 0.53280964E+03  0.12775823E+05                                 9.002601                            7.116736       0.547443       2.204395                    0.999027      28.327256      74.292445       0.716586       0.356468      -1.141351       0.085270       0.015888      -0.064795       0.108267       0.032238      -0.019777       0.012832      -0.143465       0.131890      -0.103917       0.042406       0.061511             10.578831       6.160885      -0.280648      -0.989109       7.566416      -4.203288      18.009191          -0.000002
          107              O       2.245632       5.872579      18.273463      -0.589144      35.691045 0.54917513E+03  0.13265804E+05                                 8.563749                            7.251929       0.445866       2.178718                    0.998391      28.157688      74.076898       0.706083       0.359110      -1.139453      -0.062723       0.015162       0.075077       0.098998       0.059805      -0.020905       0.012305      -0.117397       0.089141      -0.103011       0.033775       0.069235              9.447620       6.587640       0.504343      -0.789882       7.719530      -3.739627      14.035689          -0.000002
          108              O       1.217485       5.057643       0.617294      -0.614638      34.667833 0.55080715E+03  0.13357186E+05                                 8.428478                            7.294563       0.337297       2.128603                    0.998308      28.963535      77.136588       0.697205       0.362268      -1.133379       0.001455       0.057327      -0.109021       0.123183       0.059683      -0.029390       0.042003      -0.062303       0.064020      -0.097028       0.027509       0.069519              9.038209       9.283277       0.985771      -3.245706       5.990329      -0.868477      11.841020          -0.000002
          109              O       0.492058       2.848075       4.759201      -0.689694      37.762980 0.64859992E+03  0.16409111E+05                                 8.966849                            7.961986       0.185082       2.056165                    0.998442      30.683046      83.872927       0.660542       0.366520      -1.128392      -0.020917      -0.023932       0.071604       0.078342      -0.097136       0.002451       0.013483       0.018729       0.156408      -0.124421       0.050421       0.074000              9.450181       8.389637       0.017225       1.167534       7.906506      -1.681410      12.054399          -0.000001
          110              O       0.560307       1.938323       6.811655      -0.577522      41.787224 0.58945088E+03  0.14481283E+05                                 9.595135                            7.557123       0.268747       2.134619                    0.996293      27.949367      73.959000       0.686199       0.363326      -1.137042       0.011338       0.055847       0.018579       0.059939      -0.057809      -0.061572      -0.023357      -0.024112       0.025274      -0.100183       0.031396       0.068787             11.201186      11.411899       4.674232      -3.604280      12.871480      -4.357239       9.320179          -0.000001
          111              O       5.963034       4.697583       8.819322      -0.651502      40.744362 0.64928151E+03  0.16373593E+05                                 9.400341                            7.938937       0.316552       2.110783                    0.998333      29.844976      80.530328       0.667225       0.364018      -1.134266      -0.030337      -0.044289       0.062972       0.082748       0.019540      -0.053746       0.063103       0.002250      -0.242224      -0.127154       0.059458       0.067696             10.279336      13.056670       5.083836       1.634070      10.347239       0.494958       7.434100          -0.000003
          112              O       4.577126       3.121720       9.576821      -0.549432      28.868323 0.43826028E+03  0.10011797E+05                                 7.292243                            6.370949       0.583195       2.209552                    0.999590      27.658839      70.895905       0.772003       0.347302      -1.148351       0.026006       0.019421      -0.044313       0.054928      -0.034572      -0.097270       0.006389      -0.114844      -0.186387      -0.144443       0.036980       0.107463              7.601990       5.808143       0.550649      -0.083718       7.862449      -3.487912       9.135378          -0.000002
          113              O       2.296269       6.413869       2.983264      -0.604183      41.769395 0.62561954E+03  0.15652331E+05                                 9.662070                            7.855924       0.127900       2.068782                    0.997353      29.057240      78.441083       0.661793       0.369927      -1.128180       0.029359       0.072216      -0.027804       0.082766      -0.074228       0.050748       0.012913      -0.045223       0.153390      -0.117302       0.038545       0.078757             11.008255       7.703686      -3.020033      -2.583931      14.406591       4.437317      10.914488          -0.000001
          114              O       2.261043       8.534622       3.717396      -0.611776      46.303591 0.68667281E+03  0.17525498E+05                                10.275594                            8.200650       0.175530       2.091135                    0.996176      28.923025      78.000261       0.653443       0.367264      -1.134020      -0.045200      -0.038433      -0.004600       0.059509       0.005379       0.073300      -0.010730      -0.073212       0.068633      -0.094889       0.025161       0.069728             11.742772       9.394113       5.506044      -0.336823      17.839575       0.099714       7.994627          -0.000001
          115              O       7.711104       8.562227       6.821392      -0.579399      39.975848 0.60111542E+03  0.14865578E+05                                 9.350855                            7.675241       0.266566       2.127576                    0.997026      28.256939      75.436864       0.673945       0.367500      -1.131878       0.011880       0.087274       0.036875       0.095486       0.027213       0.023698      -0.038697       0.116733       0.114325      -0.097214       0.034201       0.063013             10.531001      14.668214       2.672932      -3.360329       9.278144      -1.574428       7.646646          -0.000002
          116              O       9.182874      10.096082       6.190467      -0.658116      43.339288 0.63500861E+03  0.15933738E+05                                 9.823782                            7.857707       0.124396       2.058894                    0.996751      29.521296      79.601758       0.669460       0.364622      -1.133168      -0.053054      -0.078518       0.022297       0.097350       0.015950       0.047717      -0.020062      -0.024485       0.092166      -0.063765       0.004641       0.059124             11.250696       8.727669       1.844009       0.084287      18.833997       1.341350       6.190422          -0.000002
          117              O       6.518938       7.428038       9.243833      -0.550433      35.210705 0.51578347E+03  0.12285935E+05                                 8.547072                            7.062617       0.240075       2.121560                    0.997478      27.732931      72.848671       0.709039       0.362656      -1.134751      -0.001596       0.034299       0.072687       0.080389       0.054639       0.062545      -0.043953      -0.098504       0.062783      -0.123343       0.048505       0.074838              9.603282       9.917127       0.200060       4.975688       6.176734       0.640819      12.715987          -0.000001
          118              O       7.419392       7.827704      11.257341      -0.602545      38.396688 0.53280962E+03  0.12775822E+05                                 9.002600                            7.116736       0.547443       2.204395                    0.999027      28.327256      74.292444       0.716586       0.356468      -1.141351      -0.085270      -0.015888      -0.064795       0.108267       0.032238       0.019777      -0.012832      -0.143465       0.131890      -0.103917       0.042406       0.061511             10.578829       6.160884      -0.280648       0.989108       7.566416       4.203288      18.009187          -0.000001
          119              O       8.762368       6.129421       8.536963      -0.589144      35.691056 0.54917532E+03  0.13265810E+05                                 8.563751                            7.251931       0.445866       2.178718                    0.998391      28.157690      74.076910       0.706083       0.359110      -1.139453       0.062723      -0.015162       0.075077       0.098998       0.059805       0.020905      -0.012305      -0.117397       0.089141      -0.103011       0.033775       0.069236              9.447622       6.587641       0.504344       0.789883       7.719531       3.739628      14.035694          -0.000002
          120              O       9.790515       6.944357      10.353794      -0.614638      34.667858 0.55080766E+03  0.13357202E+05                                 8.428483                            7.294567       0.337296       2.128603                    0.998308      28.963543      77.136626       0.697204       0.362268      -1.133379      -0.001455      -0.057327      -0.109021       0.123183       0.059683       0.029390      -0.042003      -0.062303       0.064020      -0.097028       0.027509       0.069520              9.038214       9.283282       0.985772       3.245708       5.990333       0.868478      11.841028          -0.000002
          121              O       5.996058       3.152925      14.495701      -0.689695      37.762974 0.64859979E+03  0.16409107E+05                                 8.966848                            7.961985       0.185081       2.056165                    0.998442      30.683046      83.872923       0.660542       0.366520      -1.128392      -0.020917       0.023932       0.071604       0.078342       0.097136       0.002451      -0.013483       0.018729       0.156408      -0.124421       0.050421       0.074000              9.450179       8.389635      -0.017225       1.167534       7.906505       1.681410      12.054397          -0.000001
          122              O       6.064307       4.062677      16.548155      -0.577522      41.787224 0.58945089E+03  0.14481284E+05                                 9.595135                            7.557123       0.268747       2.134619                    0.996293      27.949367      73.959002       0.686199       0.363326      -1.137042       0.011338      -0.055847       0.018579       0.059939       0.057809      -0.061572       0.023357      -0.024112       0.025274      -0.100183       0.031396       0.068787             11.201186      11.411900      -4.674232      -3.604280      12.871480       4.357239       9.320179          -0.000001
          123              O       0.459034       1.303417      18.555822      -0.651502      40.744374 0.64928173E+03  0.16373600E+05                                 9.400343                            7.938939       0.316552       2.110783                    0.998333      29.844977      80.530339       0.667225       0.364018      -1.134266      -0.030337       0.044289       0.062972       0.082748      -0.019540      -0.053745      -0.063103       0.002250      -0.242224      -0.127154       0.059458       0.067696             10.279340      13.056674      -5.083838       1.634070      10.347243      -0.494958       7.434102          -0.000003
          124              O      10.081126       2.879280      19.313321      -0.549433      28.868349 0.43826077E+03  0.10011812E+05                                 7.292249                            6.370954       0.583194       2.209552                    0.999590      27.658846      70.895940       0.772002       0.347302      -1.148351       0.026006      -0.019421      -0.044313       0.054929       0.034572      -0.097270      -0.006389      -0.114844      -0.186387      -0.144443       0.036980       0.107463              7.601996       5.808148      -0.550649      -0.083718       7.862455       3.487915       9.135386          -0.000002
          125              O       7.800269      11.589131      12.719764      -0.604183      41.769389 0.62561929E+03  0.15652323E+05                                 9.662069                            7.855922       0.127900       2.068782                    0.997353      29.057239      78.441081       0.661793       0.369927      -1.128180       0.029359      -0.072216      -0.027804       0.082766       0.074228       0.050748      -0.012913      -0.045223       0.153390      -0.117302       0.038545       0.078757             11.008254       7.703685       3.020034      -2.583930      14.406594      -4.437317      10.914485          -0.000001
          126              O       7.765043       9.468378      13.453896      -0.611776      46.303591 0.68667284E+03  0.17525499E+05                                10.275594                            8.200651       0.175530       2.091135                    0.996176      28.923024      78.000260       0.653443       0.367264      -1.134020      -0.045200       0.038433      -0.004600       0.059509      -0.005379       0.073300       0.010730      -0.073212       0.068633      -0.094889       0.025161       0.069728             11.742772       9.394111      -5.506043      -0.336821      17.839576      -0.099719       7.994628          -0.000000
          127              O       2.207104       9.440773      16.557892      -0.579399      39.975850 0.60111546E+03  0.14865579E+05                                 9.350855                            7.675241       0.266566       2.127576                    0.997026      28.256940      75.436866       0.673946       0.367500      -1.131878       0.011880      -0.087274       0.036875       0.095486      -0.027213       0.023698       0.038697       0.116733       0.114325      -0.097214       0.034201       0.063013             10.531001      14.668214      -2.672932      -3.360329       9.278144       1.574428       7.646646          -0.000001
          128              O       3.678874       7.906918      15.926967      -0.658116      43.339288 0.63500862E+03  0.15933738E+05                                 9.823782                            7.857707       0.124396       2.058894                    0.996751      29.521296      79.601759       0.669460       0.364622      -1.133168      -0.053054       0.078518       0.022297       0.097350      -0.015949       0.047717       0.020062      -0.024485       0.092166      -0.063765       0.004641       0.059124             11.250696       8.727669      -1.844009       0.084287      18.833997      -1.341350       6.190422          -0.000002
          129              O       1.014938      10.574962      18.980333      -0.550433      35.210715 0.51578364E+03  0.12285940E+05                                 8.547075                            7.062619       0.240074       2.121560                    0.997478      27.732933      72.848683       0.709039       0.362656      -1.134751      -0.001596      -0.034299       0.072687       0.080389      -0.054639       0.062545       0.043953      -0.098504       0.062783      -0.123343       0.048505       0.074838              9.603285       9.917129      -0.200060       4.975690       6.176735      -0.640819      12.715991          -0.000002
          130              O       1.915392      10.175296       1.520841      -0.602545      38.396692 0.53280966E+03  0.12775823E+05                                 9.002601                            7.116736       0.547443       2.204395                    0.999027      28.327256      74.292446       0.716586       0.356468      -1.141351      -0.085270       0.015888      -0.064795       0.108267      -0.032238       0.019777       0.012831      -0.143465       0.131890      -0.103916       0.042406       0.061511             10.578831       6.160885       0.280648       0.989108       7.566417      -4.203289      18.009191          -0.000002
          131              O       3.258368      11.873579      18.273463      -0.589144      35.691058 0.54917535E+03  0.13265811E+05                                 8.563751                            7.251931       0.445866       2.178718                    0.998391      28.157692      74.076915       0.706083       0.359110      -1.139453       0.062723       0.015162       0.075077       0.098998      -0.059805       0.020905       0.012306      -0.117397       0.089141      -0.103011       0.033775       0.069235              9.447622       6.587641      -0.504344       0.789882       7.719532      -3.739628      14.035694          -0.000002
          132              O       4.286515      11.058643       0.617294      -0.614638      34.667844 0.55080738E+03  0.13357194E+05                                 8.428480                            7.294565       0.337297       2.128603                    0.998308      28.963538      77.136605       0.697205       0.362268      -1.133379      -0.001455       0.057327      -0.109021       0.123183      -0.059683       0.029390       0.042003      -0.062302       0.064020      -0.097028       0.027509       0.069519              9.038212       9.283280      -0.985771       3.245707       5.990331      -0.868478      11.841024          -0.000002
          133              O       5.011942       8.849075       4.759201      -0.689694      37.762970 0.64859971E+03  0.16409105E+05                                 8.966847                            7.961985       0.185082       2.056165                    0.998442      30.683045      83.872918       0.660543       0.366520      -1.128392       0.020917      -0.023932       0.071604       0.078342       0.097136      -0.002451       0.013483       0.018729       0.156408      -0.124421       0.050421       0.074000              9.450178       8.389635      -0.017225      -1.167534       7.906504      -1.681409      12.054395          -0.000001
          134              O       4.943693       7.939323       6.811655      -0.577522      41.787222 0.58945086E+03  0.14481282E+05                                 9.595135                            7.557123       0.268747       2.134619                    0.996293      27.949367      73.959000       0.686199       0.363326      -1.137042      -0.011338       0.055847       0.018579       0.059939       0.057809       0.061572      -0.023357      -0.024112       0.025274      -0.100183       0.031396       0.068787             11.201185      11.411899      -4.674231       3.604279      12.871479      -4.357239       9.320178          -0.000001
          135              O      10.548966      10.698583       8.819322      -0.651502      40.744363 0.64928153E+03  0.16373594E+05                                 9.400341                            7.938937       0.316553       2.110783                    0.998333      29.844975      80.530327       0.667225       0.364018      -1.134266       0.030337      -0.044289       0.062972       0.082748      -0.019540       0.053745       0.063103       0.002250      -0.242224      -0.127153       0.059458       0.067695             10.279337      13.056671      -5.083837      -1.634070      10.347240       0.494958       7.434100          -0.000003
          136              O       0.926874       9.122720       9.576821      -0.549432      28.868322 0.43826026E+03  0.10011797E+05                                 7.292243                            6.370949       0.583195       2.209552                    0.999590      27.658840      70.895906       0.772003       0.347302      -1.148351      -0.026006       0.019420      -0.044313       0.054929       0.034572       0.097270       0.006389      -0.114844      -0.186387      -0.144443       0.036980       0.107463              7.601990       5.808143      -0.550649       0.083718       7.862449      -3.487911       9.135377          -0.000002
          137              O       3.207731       0.412869       2.983264      -0.604183      41.769406 0.62561975E+03  0.15652337E+05                                 9.662072                            7.855926       0.127900       2.068782                    0.997353      29.057242      78.441095       0.661792       0.369927      -1.128180      -0.029359       0.072216      -0.027804       0.082766       0.074228      -0.050748       0.012913      -0.045223       0.153390      -0.117302       0.038545       0.078757             11.008258       7.703687       3.020034       2.583932      14.406595       4.437319      10.914492          -0.000001
          138              O       3.242957       2.533622       3.717396      -0.611776      46.303586 0.68667270E+03  0.17525494E+05                                10.275593                            8.200650       0.175531       2.091135                    0.996176      28.923023      78.000254       0.653443       0.367264      -1.134020       0.045200      -0.038433      -0.004600       0.059509      -0.005379      -0.073300      -0.010730      -0.073212       0.068633      -0.094889       0.025161       0.069728             11.742771       9.394112      -5.506044       0.336823      17.839574       0.099714       7.994627          -0.000000
          139              O       8.800896       2.561227       6.821392      -0.579399      39.975847 0.60111540E+03  0.14865577E+05                                 9.350854                            7.675240       0.266567       2.127577                    0.997026      28.256939      75.436861       0.673946       0.367500      -1.131878      -0.011880       0.087274       0.036875       0.095486      -0.027213      -0.023698      -0.038697       0.116733       0.114325      -0.097214       0.034201       0.063013             10.531001      14.668213      -2.672931       3.360329       9.278143      -1.574428       7.646646          -0.000002
          140              O       7.329126       4.095082       6.190467      -0.658116      43.339275 0.63500840E+03  0.15933731E+05                                 9.823780                            7.857706       0.124397       2.058895                    0.996751      29.521292      79.601741       0.669460       0.364622      -1.133168       0.053054      -0.078518       0.022297       0.097350      -0.015950      -0.047717      -0.020062      -0.024485       0.092166      -0.063765       0.004641       0.059124             11.250693       8.727667      -1.844009      -0.084287      18.833992       1.341350       6.190420          -0.000002
          141              O       9.993062       1.427038       9.243833      -0.550433      35.210742 0.51578410E+03  0.12285954E+05                                 8.547080                            7.062623       0.240073       2.121560                    0.997478      27.732940      72.848715       0.709039       0.362656      -1.134751       0.001596       0.034299       0.072687       0.080389      -0.054639      -0.062545      -0.043953      -0.098504       0.062783      -0.123343       0.048505       0.074838              9.603291       9.917136      -0.200060      -4.975694       6.176739       0.640820      12.716000          -0.000002
          142              O       9.092608       1.826704      11.257341      -0.602545      38.396716 0.53281004E+03  0.12775835E+05                                 9.002606                            7.116740       0.547442       2.204395                    0.999027      28.327261      74.292472       0.716586       0.356468      -1.141351       0.085270      -0.015888      -0.064795       0.108267      -0.032238      -0.019777      -0.012832      -0.143465       0.131890      -0.103917       0.042406       0.061511             10.578837       6.160888       0.280648      -0.989110       7.566421       4.203291      18.009201          -0.000002
          143              O       7.749632       0.128421       8.536963      -0.589144      35.691054 0.54917529E+03  0.13265809E+05                                 8.563751                            7.251930       0.445866       2.178718                    0.998391      28.157691      74.076910       0.706083       0.359110      -1.139453      -0.062723      -0.015162       0.075077       0.098998      -0.059805      -0.020905      -0.012306      -0.117397       0.089141      -0.103011       0.033775       0.069236              9.447621       6.587641      -0.504343      -0.789882       7.719531       3.739627      14.035693          -0.000002
          144              O       6.721485       0.943357      10.353794      -0.614638      34.667857 0.55080764E+03  0.13357201E+05                                 8.428482                            7.294567       0.337296       2.128603                    0.998308      28.963543      77.136625       0.697205       0.362268      -1.133379       0.001455      -0.057327      -0.109021       0.123183      -0.059683      -0.029390      -0.042003      -0.062303       0.064020      -0.097028       0.027509       0.069519              9.038214       9.283282      -0.985771      -3.245708       5.990333       0.868478      11.841027          -0.000002

******************************************************
Auxiliary information for the entire system
The total spin magnetic moment of the unit cell is   0.000236
The total net atomic charge of the unit cell is   0.000004
Accuracy of reproducing the electrostatic potential in the unit cell:
  The inner radius (bohr) =    5.0000
  The outer radius (bohr) =   12.0000
  Valid grid points have density less than (e/(bohr^3)) =    0.0001
  The number of valid grid points were=        72640
  The rms potential error without charges in kcal/mol is=     10.57739
  The rms potential error with partial charges in kcal/mol is=      3.70083
  The RRMSE value at monopole order=      0.34988
  The rms potential error with partial charges and cloud penetration in kcal/mol is=      3.68524
  The RRMSE value at monopole order with cloud penetration is=      0.34841
  The rms potential error with partial charges and atomic dipoles in kcal/mol is=      0.71747
  The RRMSE value at dipole order=      0.06783
  The rms potential error with partial charges, atomic dipoles and cloud penetration in kcal/mol is=      0.69920
  The RRMSE value at dipole order with cloud penetration=      0.06610

******************************************************
The electron densities and ab initio electrostatic potential were computed in VASP using the PBE functional and
projector augmented wave method. See the main text of the journal article for a description of computational details.
The atomic charges, dipoles, and quadrupoles were computed with the DDEC6 method as described in
(a) T. A. Manz and N. Gabaldon Limas, RSC Adv. 6 (2016) 47771-47801 DOI: 10.1039/c6ra04656h
(b) N. Gabaldon Limas and T. A. Manz, RSC Adv. 8 (2018) 2678-2707 DOI: 10.1039/c7ra11829e.
For each atom in the material, the electron cloud parameters were fit to the spherically averaged atom-in-material
electron density using radial positions for which this density was between 10^-4 and 10^-2 electrons per cubic bohr.
The polarizabilities, dispersion coefficients, and quantum Drude oscillator (QDO) parameters were fit using the MCLF method.
The magnetic structure of the system was optimized in VASP from the default ferromagnetic initial guess using spin polarization.
The atomic spin moments (ASMs) were computed on this optimized magnetic structure using the DDEC6 partition as inputs
to the method of T. A. Manz and D. S. Sholl, J. Chem. Theory Comput. 7 (2011) 4146-4164 DOI: 10.1021/ct200539n.
The RMSE and RRMSE were computed using a uniform grid with Ewald summation.
