# Supplementary material for: A collection of forcefield precursors for metal–organic frameworks
Source: RSC Adv. 2019 Nov 13;9(63):36492–507. doi: 10.1039/c9ra07327b (PMC9075174; doi:10.1039/c9ra07327b)
Supplement: RA-009-C9RA07327B-s3327 [file RA-009-C9RA07327B-s3327.xyz]

  144
jmolscript: load "" {1 1 1} spacegroup "x,y,z" unitcell [{     10.989000     0.000000     0.000000 }, {      0.000000    11.946000     0.000000 }, {      0.000000     0.000000    19.402000 }]
Nd     1.502416     4.083262     0.279001     1.991809
Nd     6.790872     6.259704     4.434327     1.932563
Nd     9.486584     7.862738     9.980001     1.991809
Nd     4.198128     5.686296    14.135327     1.932564
Nd     3.992084    10.056262     0.279001     1.991809
Nd     9.692628     0.286704     4.434327     1.932564
Nd     6.996916     1.889738     9.980001     1.991809
Nd     1.296372    11.659296    14.135327     1.932564
H      3.838458     5.892962     2.363164     0.078278
H      2.547250     2.870624     5.473304     0.169671
H      9.561529     4.758092     2.438831     0.084996
H      0.059341     9.035954     2.227350     0.152350
H      7.150542     6.053038    12.064164     0.078278
H      8.441750     9.075376    15.174304     0.169671
H      1.427471     7.187908    12.139831     0.084996
H     10.929659     2.910046    11.928350     0.152350
H      1.656042    11.865962     2.363164     0.078278
H      2.947250     8.843624     5.473304     0.169671
H      6.921971    10.731092     2.438831     0.084996
H      5.435159     3.062954     2.227350     0.152350
H      9.332958     0.080038    12.064164     0.078278
H      8.041750     3.102376    15.174304     0.169671
H      4.067029     1.214908    12.139831     0.084996
H      5.553841     8.883046    11.928350     0.152350
C      3.603293     5.235932     2.976267     0.259316
C      4.002194     4.202603     4.963032     0.193700
C      2.831865     3.459562     4.813636    -0.160092
C      2.120877     3.631584     3.661157     0.161099
C      0.947252     2.740412     3.306101     0.603525
C      4.915380     3.973240     6.144613     0.554705
C      9.870320     5.634928     2.405848     0.294340
C      9.599990     7.823435     2.982087     0.165586
C     10.753835     8.155534     2.289436    -0.166788
C      0.453846     7.121011     1.699615     0.177748
C      1.763734     7.358736     0.972040     0.605798
C      8.747244     8.894992     3.645636     0.614284
C      8.782409     6.748295     6.982780     0.541719
C      7.443949     7.375460     7.444547     0.515177
C      7.385707     6.710068    12.677267     0.259316
C      6.986806     7.743397    14.664032     0.193700
C      8.157135     8.486438    14.514636    -0.160092
C      8.868123     8.314416    13.362157     0.161099
C     10.041748     9.205588    13.007101     0.603525
C      6.073620     7.972760    15.845613     0.554705
C      1.118680     6.311072    12.106848     0.294340
C      1.389010     4.122565    12.683087     0.165586
C      0.235165     3.790466    11.990436    -0.166788
C     10.535154     4.824989    11.400615     0.177748
C      9.225265     4.587264    10.673040     0.605798
C      2.241756     3.051008    13.346636     0.614284
C      2.206591     5.197705    16.683780     0.541719
C      3.545051     4.570540    17.145547     0.515177
C      1.891207    11.208932     2.976267     0.259316
C      1.492306    10.175603     4.963032     0.193700
C      2.662635     9.432562     4.813636    -0.160092
C      3.373623     9.604584     3.661157     0.161099
C      4.547248     8.713412     3.306101     0.603524
C      0.579120     9.946240     6.144613     0.554705
C      6.613180    11.607928     2.405848     0.294340
C      6.883510     1.850435     2.982087     0.165586
C      5.729665     2.182534     2.289436    -0.166788
C      5.040654     1.148011     1.699615     0.177748
C      3.730765     1.385736     0.972040     0.605798
C      7.736256     2.921992     3.645636     0.614284
C      7.701091     0.775295     6.982780     0.541719
C      9.039551     1.402460     7.444547     0.515177
C      9.097793     0.737068    12.677267     0.259315
C      9.496694     1.770397    14.664032     0.193700
C      8.326365     2.513438    14.514636    -0.160092
C      7.615377     2.341416    13.362157     0.161099
C      6.441752     3.232588    13.007101     0.603524
C     10.409880     1.999760    15.845613     0.554705
C      4.375820     0.338072    12.106848     0.294340
C      4.105490    10.095565    12.683087     0.165586
C      5.259335     9.763466    11.990436    -0.166788
C      5.948346    10.797989    11.400615     0.177748
C      7.258234    10.560264    10.673040     0.605798
C      3.252744     9.024008    13.346636     0.614284
C      3.287909    11.170705    16.683780     0.541719
C      1.949449    10.543540    17.145547     0.515177
N      2.501096     4.525145     2.716280    -0.372092
N      4.394501     5.085412     4.039496    -0.371275
N      0.005494     5.864291     1.720957    -0.386850
N      9.152738     6.560743     3.048054    -0.346191
N      8.487904     7.420855    12.417280    -0.372092
N      6.594499     6.860588    13.740496    -0.371275
N     -0.005495     6.081709    11.421957    -0.386850
N      1.836262     5.385257    12.749054    -0.346192
N      2.993404    10.498145     2.716280    -0.372092
N      1.099999    11.058412     4.039496    -0.371275
N      5.489006    11.837291     1.720957    -0.386850
N      7.330762     0.587743     3.048054    -0.346191
N      7.995596     1.447855    12.417280    -0.372092
N      9.889001     0.887588    13.740496    -0.371274
N      5.499994     0.108709    11.421957    -0.386850
N      3.658238    11.358257    12.749054    -0.346191
O      0.491208     2.851510     2.135384    -0.692392
O      0.552747     1.937641     4.188504    -0.574242
O      5.965928     4.681637     6.190596    -0.646326
O      4.558237     3.126268     6.947856    -0.552750
O      2.290108     6.385137     0.360877    -0.618014
O      2.260437     8.498384     1.099317    -0.606791
O      7.697795     8.518693     4.200727    -0.584282
O      9.165925    10.066894     3.566088    -0.655644
O      9.772518     6.916734     7.714235    -0.615886
O      8.738453     6.103211     5.905969    -0.591185
O      7.407685     7.782819     8.625741    -0.601806
O      6.503290     7.411298     6.598426    -0.554060
O     10.497792     9.094490    11.836384    -0.692392
O     10.436253    10.008359    13.889504    -0.574242
O      5.023072     7.264363    15.891596    -0.646326
O      6.430763     8.819732    16.648856    -0.552750
O      8.698892     5.560863    10.061877    -0.618014
O      8.728563     3.447616    10.800317    -0.606791
O      3.291205     3.427307    13.901727    -0.584282
O      1.823075     1.879106    13.267088    -0.655644
O      1.216482     5.029266    17.415235    -0.615886
O      2.250547     5.842789    15.606969    -0.591185
O      3.581315     4.163181    18.326741    -0.601806
O      4.485710     4.534702    16.299426    -0.554060
O      5.003292     8.824510     2.135384    -0.692392
O      4.941753     7.910641     4.188504    -0.574242
O     10.517572    10.654637     6.190596    -0.646326
O      0.936263     9.099268     6.947856    -0.552750
O      3.204392     0.412137     0.360877    -0.618014
O      3.234063     2.525384     1.099317    -0.606791
O      8.785706     2.545693     4.200727    -0.584282
O      7.317575     4.093894     3.566088    -0.655644
O      6.710982     0.943734     7.714235    -0.615886
O      7.745047     0.130211     5.905969    -0.591185
O      9.075815     1.809819     8.625741    -0.601806
O      9.980210     1.438298     6.598426    -0.554060
O      5.985708     3.121490    11.836384    -0.692392
O      6.047247     4.035359    13.889504    -0.574242
O      0.471428     1.291363    15.891596    -0.646326
O     10.052737     2.846732    16.648856    -0.552750
O      7.784608    11.533863    10.061877    -0.618014
O      7.754937     9.420616    10.800317    -0.606791
O      2.203294     9.400307    13.901727    -0.584282
O      3.671425     7.852106    13.267088    -0.655644
O      4.278018    11.002266    17.415235    -0.615886
O      3.243953    11.815789    15.606969    -0.591185
O      1.913185    10.136181    18.326741    -0.601806
O      1.008790    10.507702    16.299426    -0.554060

The following XYZ coordinates are in angstroms. Other properties are in atomic units.
The sperically averaged electron density of each atom fit to a function of the form exp(a - br)
eigen_1, eigen_2 and eigen_3 are the three eigenvalues of traceless quadrupole moment tensor
  atom number  atomic symbol              X              Y              Z     net charge C6 coefficient C8 coefficient C10 coefficient fluctuating dipole atomic polarizability isotropic forcefield polarizability              a              b squared Pearson coefficient          <r^3>          <r^4>         wp_QDO          m_QDO          q_QDO       dipole_x       dipole_y       dipole_z         dipole            Qxy            Qxz            Qyz     Q(x^2-y^2)  Q(3z^2 - R^2)        eigen_1        eigen_2        eigen_3 static polarizability      alpha(xx)      alpha(xy)      alpha(xz)      alpha(yy)      alpha(yz)      alpha(zz) atomic spin moment
            1             Nd       1.502416       4.083262       0.279001       1.991809     157.357625 0.38028828E+04  0.13739727E+06                                19.096675                           16.521025       2.678219       2.463749                    0.999650      88.396144     218.157867       0.629867       0.269149      -1.328199       0.002233      -0.063693      -0.077129       0.100053       0.112919       0.154265       0.046913       0.187043      -0.701043      -0.282449      -0.027943       0.310392             21.741923      14.598267      -2.539434      -2.242091      20.888115      -3.050047      29.739387           0.000012
            2             Nd       6.790872       6.259704       4.434327       1.932563     190.898846 0.46455997E+04  0.17628506E+06                                21.733558                           18.341225       2.774044       2.471349                    0.998919      91.150753     229.809619       0.594410       0.271548      -1.326550      -0.001349       0.003633       0.080993       0.081085      -0.136658       0.008528       0.001347      -0.155954       0.280343      -0.204281       0.093110       0.111171             25.179340      27.155893       5.019857       1.751242      30.396452       0.762355      17.985675           0.000060
            3             Nd       9.486584       7.862738       9.980001       1.991809     157.357558 0.38028804E+04  0.13739716E+06                                19.096669                           16.521019       2.678219       2.463749                    0.999650      88.396132     218.157814       0.629867       0.269149      -1.328199      -0.002233       0.063694      -0.077129       0.100054       0.112919      -0.154265      -0.046913       0.187043      -0.701042      -0.282448      -0.027943       0.310391             21.741916      14.598263      -2.539433       2.242091      20.888110       3.050044      29.739376           0.000012
            4             Nd       4.198128       5.686296      14.135327       1.932564     190.898636 0.46455936E+04  0.17628476E+06                                21.733540                           18.341212       2.774043       2.471349                    0.998919      91.150720     229.809482       0.594410       0.271548      -1.326550       0.001349      -0.003633       0.080992       0.081085      -0.136658      -0.008528      -0.001346      -0.155954       0.280344      -0.204281       0.093111       0.111171             25.179319      27.155869       5.019851      -1.751241      30.396425      -0.762355      17.985662           0.000070
            5             Nd       3.992084      10.056262       0.279001       1.991809     157.357451 0.38028774E+04  0.13739703E+06                                19.096659                           16.521012       2.678219       2.463749                    0.999650      88.396122     218.157763       0.629867       0.269149      -1.328199      -0.002233      -0.063693      -0.077129       0.100054      -0.112918      -0.154265       0.046913       0.187043      -0.701042      -0.282448      -0.027943       0.310391             21.741904      14.598257       2.539432       2.242089      20.888099      -3.050044      29.739357           0.000012
            6             Nd       9.692628       0.286704       4.434327       1.932564     190.898730 0.46455962E+04  0.17628489E+06                                21.733547                           18.341217       2.774044       2.471349                    0.998919      91.150742     229.809558       0.594410       0.271548      -1.326550       0.001349       0.003633       0.080993       0.081085       0.136658      -0.008528       0.001347      -0.155954       0.280343      -0.204282       0.093110       0.111171             25.179328      27.155874      -5.019854      -1.751241      30.396441       0.762354      17.985668           0.000057
            7             Nd       6.996916       1.889738       9.980001       1.991809     157.357518 0.38028797E+04  0.13739713E+06                                19.096665                           16.521017       2.678219       2.463749                    0.999650      88.396132     218.157807       0.629867       0.269149      -1.328199       0.002233       0.063694      -0.077129       0.100054      -0.112919       0.154265      -0.046913       0.187043      -0.701043      -0.282449      -0.027943       0.310392             21.741911      14.598260       2.539431      -2.242090      20.888105       3.050045      29.739369           0.000014
            8             Nd       1.296372      11.659296      14.135327       1.932564     190.898710 0.46455956E+04  0.17628486E+06                                21.733546                           18.341216       2.774044       2.471349                    0.998919      91.150737     229.809541       0.594410       0.271548      -1.326550      -0.001349      -0.003633       0.080993       0.081085       0.136658       0.008528      -0.001346      -0.155954       0.280343      -0.204282       0.093110       0.111171             25.179326      27.155872      -5.019853       1.751240      30.396439      -0.762355      17.985667           0.000057
            9              H       3.838458       5.892962       2.363164       0.078278       1.258301 0.91635984E+01  0.93473247E+02                                 1.957683                            1.792932      -1.147173       2.329148                    0.995294       3.765637      10.899543       0.456449       1.315506      -0.701004       0.013128       0.039954      -0.035281       0.054894       0.005152      -0.007180      -0.009517      -0.006271       0.002491      -0.009363      -0.005962       0.015325              2.035790       1.632846       0.175092      -0.052837       2.417716      -0.634787       2.056808           0.000000
           10              H       2.547250       2.870624       5.473304       0.169671       0.975716 0.71201755E+01  0.67629585E+02                                 1.606409                            1.549517      -1.202189       2.349086                    0.997324       3.151017       8.567110       0.509949       1.264542      -0.713825      -0.015383      -0.022940       0.029669       0.040536       0.002582      -0.010590      -0.008037      -0.010555       0.003282      -0.013943      -0.001175       0.015118              1.605425       1.516598       0.219473      -0.109429       1.602582      -0.312755       1.697095           0.000000
           11              H       9.561529       4.758092       2.438831       0.084996       1.258764 0.87641653E+01  0.88344444E+02                                 1.953935                            1.748440      -1.179817       2.319000                    0.995386       3.700296      10.621974       0.464532       1.308044      -0.702509      -0.015777      -0.053423       0.006101       0.056037       0.008861       0.002833       0.003244      -0.020008      -0.006834      -0.012460      -0.002969       0.015428              2.066421       1.842274       0.500462      -0.126682       2.878003      -0.099490       1.478986           0.000000
           12              H       0.059341       9.035954       2.227350       0.152350       1.050399 0.77890649E+01  0.76550437E+02                                 1.752624                            1.668620      -1.374047       2.253536                    0.994148       3.534523      10.154908       0.464925       1.340482      -0.695332       0.010971       0.032931      -0.007379       0.035487       0.006199       0.001602      -0.007325      -0.014271      -0.003930      -0.010934      -0.002097       0.013030              1.778916       1.654547       0.288699      -0.098543       2.257438       0.036283       1.424763           0.000000
           13              H       7.150542       6.053038      12.064164       0.078278       1.258301 0.91635994E+01  0.93473254E+02                                 1.957683                            1.792931      -1.147172       2.329148                    0.995294       3.765637      10.899541       0.456449       1.315505      -0.701004      -0.013128      -0.039954      -0.035281       0.054894       0.005152       0.007180       0.009517      -0.006271       0.002491      -0.009363      -0.005962       0.015325              2.035790       1.632846       0.175092       0.052837       2.417715       0.634787       2.056807           0.000000
           14              H       8.441750       9.075376      15.174304       0.169671       0.975716 0.71201768E+01  0.67629599E+02                                 1.606410                            1.549517      -1.202189       2.349086                    0.997324       3.151017       8.567110       0.509949       1.264542      -0.713825       0.015383       0.022940       0.029669       0.040536       0.002582       0.010590       0.008037      -0.010555       0.003282      -0.013943      -0.001175       0.015118              1.605425       1.516598       0.219473       0.109429       1.602582       0.312755       1.697095           0.000000
           15              H       1.427471       7.187908      12.139831       0.084996       1.258763 0.87641571E+01  0.88344345E+02                                 1.953935                            1.748440      -1.179817       2.319000                    0.995386       3.700294      10.621969       0.464531       1.308044      -0.702509       0.015777       0.053423       0.006101       0.056037       0.008861      -0.002833      -0.003244      -0.020008      -0.006834      -0.012460      -0.002968       0.015428              2.066420       1.842274       0.500462       0.126682       2.878001       0.099489       1.478986           0.000000
           16              H      10.929659       2.910046      11.928350       0.152350       1.050399 0.77890646E+01  0.76550429E+02                                 1.752624                            1.668620      -1.374047       2.253536                    0.994148       3.534523      10.154906       0.464925       1.340482      -0.695332      -0.010971      -0.032931      -0.007379       0.035487       0.006199      -0.001602       0.007325      -0.014271      -0.003930      -0.010934      -0.002097       0.013030              1.778916       1.654547       0.288698       0.098543       2.257437      -0.036283       1.424763           0.000000
           17              H       1.656042      11.865962       2.363164       0.078278       1.258301 0.91635979E+01  0.93473236E+02                                 1.957683                            1.792931      -1.147172       2.329148                    0.995294       3.765637      10.899541       0.456449       1.315505      -0.701004      -0.013128       0.039954      -0.035281       0.054894      -0.005152       0.007180      -0.009517      -0.006271       0.002491      -0.009363      -0.005962       0.015325              2.035789       1.632846      -0.175092       0.052837       2.417715      -0.634787       2.056807           0.000000
           18              H       2.947250       8.843624       5.473304       0.169671       0.975716 0.71201756E+01  0.67629581E+02                                 1.606409                            1.549517      -1.202189       2.349086                    0.997324       3.151017       8.567108       0.509949       1.264541      -0.713825       0.015383      -0.022940       0.029669       0.040536      -0.002582       0.010590      -0.008037      -0.010555       0.003282      -0.013943      -0.001175       0.015118              1.605425       1.516597      -0.219473       0.109429       1.602582      -0.312755       1.697094           0.000000
           19              H       6.921971      10.731092       2.438831       0.084996       1.258763 0.87641623E+01  0.88344407E+02                                 1.953935                            1.748440      -1.179817       2.319000                    0.995386       3.700295      10.621971       0.464532       1.308044      -0.702509       0.015777      -0.053423       0.006101       0.056037      -0.008861      -0.002833       0.003244      -0.020008      -0.006834      -0.012460      -0.002968       0.015428              2.066421       1.842274      -0.500462       0.126682       2.878002      -0.099490       1.478986           0.000000
           20              H       5.435159       3.062954       2.227350       0.152350       1.050399 0.77890598E+01  0.76550374E+02                                 1.752624                            1.668620      -1.374047       2.253536                    0.994148       3.534522      10.154904       0.464925       1.340482      -0.695332      -0.010971       0.032931      -0.007379       0.035487      -0.006199      -0.001602      -0.007325      -0.014271      -0.003929      -0.010934      -0.002097       0.013030              1.778915       1.654547      -0.288698       0.098542       2.257437       0.036283       1.424762           0.000000
           21              H       9.332958       0.080038      12.064164       0.078278       1.258301 0.91635940E+01  0.93473191E+02                                 1.957683                            1.792931      -1.147172       2.329148                    0.995294       3.765636      10.899540       0.456449       1.315506      -0.701004       0.013128      -0.039954      -0.035281       0.054894      -0.005152      -0.007180       0.009517      -0.006271       0.002491      -0.009363      -0.005962       0.015325              2.035790       1.632846      -0.175092      -0.052837       2.417715       0.634787       2.056807           0.000000
           22              H       8.041750       3.102376      15.174304       0.169671       0.975716 0.71201793E+01  0.67629629E+02                                 1.606410                            1.549517      -1.202190       2.349086                    0.997324       3.151018       8.567113       0.509949       1.264542      -0.713825      -0.015383       0.022940       0.029669       0.040536      -0.002582      -0.010590       0.008037      -0.010555       0.003282      -0.013943      -0.001175       0.015118              1.605425       1.516598      -0.219474      -0.109429       1.602583       0.312755       1.697095           0.000000
           23              H       4.067029       1.214908      12.139831       0.084996       1.258763 0.87641623E+01  0.88344407E+02                                 1.953935                            1.748440      -1.179817       2.319000                    0.995386       3.700295      10.621971       0.464532       1.308044      -0.702509      -0.015777       0.053423       0.006101       0.056037      -0.008861       0.002833      -0.003244      -0.020008      -0.006834      -0.012460      -0.002968       0.015428              2.066421       1.842274      -0.500462      -0.126682       2.878002       0.099490       1.478986           0.000000
           24              H       5.553841       8.883046      11.928350       0.152350       1.050399 0.77890613E+01  0.76550386E+02                                 1.752623                            1.668619      -1.374047       2.253536                    0.994148       3.534522      10.154901       0.464925       1.340481      -0.695332       0.010971      -0.032931      -0.007379       0.035487      -0.006199       0.001602       0.007325      -0.014271      -0.003929      -0.010934      -0.002097       0.013030              1.778915       1.654546      -0.288698      -0.098542       2.257436      -0.036283       1.424762           0.000000
           25              C       3.603293       5.235932       2.976267       0.259316      23.036860 0.28098453E+03  0.59926383E+04                                 7.285789                            5.782689       0.030500       2.052436                    0.999449      24.607214      69.998679       0.643520       0.446281      -1.033787      -0.020255      -0.030707       0.039056       0.053652      -0.057037      -0.073764       0.032002      -0.063216      -0.002344      -0.096800      -0.012349       0.109148              8.041547       8.088482       1.718556       2.178939       8.136430      -1.853048       7.899728          -0.000000
           26              C       4.002194       4.202603       4.963032       0.193700      29.488147 0.36430451E+03  0.81757091E+04                                 8.484468                            6.499011      -0.030172       2.023139                    0.999328      24.974568      69.624088       0.627746       0.434772      -1.055208      -0.035943       0.039741      -0.053354       0.075617      -0.049819      -0.053647       0.046636      -0.074107      -0.058522      -0.077466      -0.029769       0.107235              9.817132      11.721394       2.115000       4.299422       7.136711      -1.420596      10.593292          -0.000001
           27              C       2.831865       3.459562       4.813636      -0.160092      29.621777 0.40455129E+03  0.93332824E+04                                 8.290287                            6.714047       0.143469       2.038640                    0.999564      28.355257      80.524683       0.635359       0.417856      -1.064202      -0.004921       0.007753       0.017576       0.019830      -0.049592      -0.048197       0.035140      -0.052996      -0.059743      -0.067705      -0.025970       0.093675              9.120708      11.477776       3.080921       3.001075       6.905048      -0.575884       8.979301          -0.000000
           28              C       2.120877       3.631584       3.661157       0.161099      29.413525 0.37018711E+03  0.83360104E+04                                 8.412676                            6.507423       0.004622       2.030637                    0.999125      25.271279      70.431564       0.634076       0.428971      -1.059399       0.040507       0.060345      -0.009720       0.073326      -0.052655      -0.050162       0.019442      -0.023247      -0.034704      -0.067043      -0.016789       0.083832              9.721311      11.640753       4.226209       2.323363       8.854783      -0.823621       8.668396           0.000001
           29              C       0.947252       2.740412       3.306101       0.603525      22.443543 0.25179989E+03  0.52410981E+04                                 7.422545                            5.699244      -0.166204       2.011690                    0.998913      22.432114      63.677067       0.608316       0.483738      -1.010050      -0.075368      -0.038070      -0.017194       0.086170      -0.096732      -0.035456       0.043372       0.000035      -0.083282      -0.083638      -0.046650       0.130288              8.521532       9.136100       3.596747      -0.002638       8.476966      -1.858630       7.951530           0.000001
           30              C       4.915380       3.973240       6.144613       0.554705      22.848202 0.25427782E+03  0.52838012E+04                                 7.363074                            5.644474      -0.060783       2.037897                    0.999258      22.594207      63.225466       0.627333       0.469861      -1.021633       0.060200       0.002975       0.065163       0.088764      -0.075359      -0.034116       0.084866      -0.038680      -0.085826      -0.092340      -0.046771       0.139111              8.252936       8.992054       1.932001       2.305358       6.931891      -1.877508       8.834863           0.000001
           31              C       9.870320       5.634928       2.405848       0.294340      23.612748 0.26720675E+03  0.56146556E+04                                 7.413495                            5.636022       0.019996       2.058026                    0.998818      23.755538      66.572040       0.653885       0.445789      -1.036459       0.030032       0.044967       0.020662       0.057887       0.006293       0.097072      -0.034833      -0.009675       0.188352      -0.103234      -0.023634       0.126868              8.430517       9.153224       0.539358      -3.031909      10.432674       0.593773       5.705654          -0.000000
           32              C       9.599990       7.823435       2.982087       0.165586      31.484318 0.37121853E+03  0.83541738E+04                                 8.805417                            6.516398       0.035257       2.041070                    0.999239      25.137101      69.739305       0.634476       0.428960      -1.060786       0.032543      -0.069860      -0.005050       0.077233      -0.001905       0.072333      -0.027566       0.001310       0.193268      -0.073822      -0.033951       0.107773             10.539426      11.734675      -1.774112      -4.562158      12.553250       2.156092       7.330354           0.000000
           33              C      10.753835       8.155534       2.289436      -0.166788      31.575446 0.41555153E+03  0.96678871E+04                                 8.685462                            6.817975       0.112298       2.026656                    0.999443      28.751767      82.447477       0.627599       0.419486      -1.061374      -0.004106       0.004055      -0.007963       0.009834       0.001342       0.060942      -0.029610       0.004344       0.167203      -0.065591      -0.028036       0.093626              9.857148      11.825338      -0.801728      -4.505924      10.447219       1.610155       7.298886          -0.000001
           34              C       0.453846       7.121011       1.699615       0.177748      29.856973 0.35938394E+03  0.80279119E+04                                 8.495678                            6.416292       0.028554       2.042486                    0.999221      24.903123      68.982892       0.638295       0.429577      -1.059702      -0.059631      -0.035642       0.026843       0.074477      -0.000986       0.070132      -0.034730       0.001422       0.178652      -0.074313      -0.030991       0.105304              9.938224      12.222015       0.018479      -4.720096      10.376092       0.832632       7.216567           0.000001
           35              C       1.763734       7.358736       0.972040       0.605798      23.115296 0.24194929E+03  0.49809698E+04                                 7.497482                            5.558405      -0.048075       2.055902                    0.999085      22.054277      62.053390       0.621311       0.478859      -1.013650       0.070090       0.029231      -0.059707       0.096602      -0.040019       0.074647      -0.038898       0.030753       0.235488      -0.083396      -0.049561       0.132957              8.699009       8.666883       0.894650      -2.639294      10.947208       1.354741       6.482937           0.000000
           36              C       8.747244       8.894992       3.645636       0.614284      22.664401 0.23452150E+03  0.47881750E+04                                 7.412447                            5.471105       0.011241       2.080796                    0.999257      21.743665      60.826964       0.626787       0.478629      -1.014278      -0.036417       0.078752       0.054814       0.102629      -0.027066       0.072923      -0.020562       0.059397       0.264142      -0.084706      -0.045896       0.130603              8.696885       9.293873       0.020019      -2.585619      11.256862       0.988599       5.539919          -0.000000
           37              C       8.782409       6.748295       6.982780       0.541719      22.111353 0.26444023E+03  0.55514242E+04                                 7.221565                            5.786322       0.076033       2.084478                    0.999387      22.748688      64.072583       0.614498       0.474798      -1.018535       0.131728      -0.074386      -0.040137       0.156514       0.047186      -0.038819      -0.105448      -0.157849      -0.100569      -0.098009      -0.072322       0.170331              7.926716       7.779227      -0.168540       1.524133       5.499504       2.556803      10.501416           0.000000
           38              C       7.443949       7.375460       7.444547       0.515177      24.856765 0.27713967E+03  0.58730389E+04                                 7.739364                            5.882991       0.047134       2.067508                    0.999461      23.066029      64.781049       0.617182       0.468305      -1.024416      -0.134644       0.053244       0.053353       0.154306       0.057299      -0.028237      -0.071866      -0.186024      -0.187806      -0.092058      -0.074303       0.166361              8.910167       8.082348      -0.723605       2.065808       5.401073       2.232989      13.247078           0.000001
           39              C       7.385707       6.710068      12.677267       0.259316      23.036858 0.28098451E+03  0.59926377E+04                                 7.285789                            5.782689       0.030500       2.052436                    0.999449      24.607213      69.998676       0.643520       0.446281      -1.033787       0.020255       0.030707       0.039056       0.053652      -0.057037       0.073764      -0.032002      -0.063216      -0.002344      -0.096800      -0.012349       0.109148              8.041547       8.088482       1.718556      -2.178938       8.136430       1.853048       7.899728          -0.000000
           40              C       6.986806       7.743397      14.664032       0.193700      29.488140 0.36430443E+03  0.81757068E+04                                 8.484466                            6.499010      -0.030172       2.023139                    0.999328      24.974565      69.624072       0.627746       0.434772      -1.055208       0.035943      -0.039741      -0.053354       0.075617      -0.049819       0.053647      -0.046636      -0.074107      -0.058522      -0.077467      -0.029769       0.107235              9.817129      11.721390       2.115000      -4.299419       7.136709       1.420596      10.593289          -0.000001
           41              C       8.157135       8.486438      14.514636      -0.160092      29.621770 0.40455119E+03  0.93332794E+04                                 8.290285                            6.714046       0.143470       2.038640                    0.999564      28.355254      80.524667       0.635359       0.417856      -1.064202       0.004921      -0.007753       0.017576       0.019830      -0.049592       0.048197      -0.035140      -0.052996      -0.059744      -0.067705      -0.025970       0.093675              9.120706      11.477772       3.080920      -3.001073       6.905047       0.575884       8.979299          -0.000000
           42              C       8.868123       8.314416      13.362157       0.161099      29.413521 0.37018706E+03  0.83360090E+04                                 8.412675                            6.507423       0.004622       2.030637                    0.999125      25.271277      70.431555       0.634076       0.428971      -1.059399      -0.040507      -0.060345      -0.009720       0.073326      -0.052655       0.050162      -0.019442      -0.023247      -0.034705      -0.067043      -0.016789       0.083832              9.721309      11.640750       4.226208      -2.323362       8.854783       0.823621       8.668395           0.000001
           43              C      10.041748       9.205588      13.007101       0.603525      22.443540 0.25179985E+03  0.52410969E+04                                 7.422545                            5.699244      -0.166204       2.011690                    0.998913      22.432112      63.677062       0.608316       0.483738      -1.010050       0.075368       0.038070      -0.017194       0.086170      -0.096732       0.035456      -0.043372       0.000035      -0.083282      -0.083638      -0.046650       0.130288              8.521531       9.136099       3.596747       0.002638       8.476966       1.858630       7.951529           0.000001
           44              C       6.073620       7.972760      15.845613       0.554705      22.848194 0.25427772E+03  0.52837981E+04                                 7.363070                            5.644472      -0.060781       2.037898                    0.999258      22.594199      63.225421       0.627334       0.469861      -1.021633      -0.060200      -0.002975       0.065163       0.088764      -0.075359       0.034116      -0.084866      -0.038680      -0.085825      -0.092340      -0.046771       0.139111              8.252931       8.992048       1.932000      -2.305356       6.931888       1.877507       8.834858           0.000001
           45              C       1.118680       6.311072      12.106848       0.294340      23.612750 0.26720687E+03  0.56146587E+04                                 7.413496                            5.636023       0.019996       2.058026                    0.998818      23.755535      66.572027       0.653885       0.445789      -1.036459      -0.030032      -0.044967       0.020662       0.057887       0.006293      -0.097072       0.034833      -0.009675       0.188352      -0.103234      -0.023634       0.126868              8.430517       9.153224       0.539356       3.031908      10.432674      -0.593775       5.705654          -0.000000
           46              C       1.389010       4.122565      12.683087       0.165586      31.484317 0.37121853E+03  0.83541739E+04                                 8.805417                            6.516399       0.035257       2.041070                    0.999239      25.137101      69.739306       0.634476       0.428960      -1.060786      -0.032543       0.069860      -0.005050       0.077233      -0.001905      -0.072333       0.027566       0.001310       0.193268      -0.073822      -0.033951       0.107773             10.539426      11.734674      -1.774112       4.562158      12.553250      -2.156092       7.330353           0.000000
           47              C       0.235165       3.790466      11.990436      -0.166788      31.575443 0.41555146E+03  0.96678850E+04                                 8.685461                            6.817975       0.112298       2.026656                    0.999443      28.751764      82.447466       0.627599       0.419486      -1.061374       0.004106      -0.004055      -0.007963       0.009834       0.001342      -0.060943       0.029610       0.004344       0.167203      -0.065591      -0.028036       0.093626              9.857147      11.825337      -0.801729       4.505923      10.447219      -1.610155       7.298885          -0.000001
           48              C      10.535154       4.824989      11.400615       0.177748      29.856958 0.35938391E+03  0.80279110E+04                                 8.495675                            6.416292       0.028554       2.042486                    0.999221      24.903121      68.982883       0.638295       0.429577      -1.059702       0.059631       0.035642       0.026843       0.074477      -0.000986      -0.070132       0.034730       0.001422       0.178652      -0.074313      -0.030991       0.105304              9.938219      12.222003       0.018475       4.720090      10.376093      -0.832634       7.216563           0.000001
           49              C       9.225265       4.587264      10.673040       0.605798      23.115286 0.24194917E+03  0.49809669E+04                                 7.497479                            5.558403      -0.048074       2.055902                    0.999085      22.054275      62.053378       0.621311       0.478859      -1.013650      -0.070090      -0.029231      -0.059707       0.096602      -0.040019      -0.074647       0.038898       0.030754       0.235488      -0.083396      -0.049561       0.132957              8.699005       8.666870       0.894649       2.639287      10.947212      -1.354744       6.482932           0.000000
           50              C       2.241756       3.051008      13.346636       0.614284      22.664402 0.23452152E+03  0.47881753E+04                                 7.412447                            5.471105       0.011241       2.080796                    0.999257      21.743666      60.826970       0.626787       0.478629      -1.014278       0.036417      -0.078752       0.054814       0.102629      -0.027066      -0.072923       0.020562       0.059397       0.264142      -0.084706      -0.045896       0.130603              8.696885       9.293873       0.020019       2.585619      11.256862      -0.988599       5.539920          -0.000000
           51              C       2.206591       5.197705      16.683780       0.541719      22.111355 0.26444027E+03  0.55514251E+04                                 7.221566                            5.786322       0.076033       2.084478                    0.999387      22.748689      64.072585       0.614498       0.474798      -1.018535      -0.131728       0.074386      -0.040137       0.156514       0.047186       0.038819       0.105448      -0.157849      -0.100569      -0.098009      -0.072322       0.170331              7.926716       7.779227      -0.168540      -1.524134       5.499505      -2.556803      10.501417           0.000000
           52              C       3.545051       4.570540      17.145547       0.515177      24.856765 0.27713966E+03  0.58730388E+04                                 7.739364                            5.882991       0.047135       2.067508                    0.999461      23.066029      64.781048       0.617182       0.468305      -1.024416       0.134644      -0.053244       0.053353       0.154306       0.057299       0.028237       0.071866      -0.186024      -0.187806      -0.092058      -0.074303       0.166361              8.910167       8.082348      -0.723605      -2.065809       5.401073      -2.232989      13.247078           0.000001
           53              C       1.891207      11.208932       2.976267       0.259316      23.036860 0.28098453E+03  0.59926384E+04                                 7.285789                            5.782690       0.030500       2.052436                    0.999449      24.607214      69.998679       0.643520       0.446281      -1.033787       0.020255      -0.030707       0.039056       0.053652       0.057037       0.073764       0.032002      -0.063216      -0.002344      -0.096800      -0.012349       0.109148              8.041547       8.088482      -1.718556      -2.178939       8.136430      -1.853048       7.899728          -0.000000
           54              C       1.492306      10.175603       4.963032       0.193700      29.488140 0.36430442E+03  0.81757065E+04                                 8.484466                            6.499010      -0.030172       2.023139                    0.999328      24.974565      69.624071       0.627746       0.434772      -1.055208       0.035943       0.039741      -0.053354       0.075617       0.049819       0.053648       0.046636      -0.074107      -0.058522      -0.077467      -0.029769       0.107235              9.817129      11.721390      -2.115000      -4.299420       7.136709      -1.420596      10.593289          -0.000001
           55              C       2.662635       9.432562       4.813636      -0.160092      29.621773 0.40455124E+03  0.93332809E+04                                 8.290286                            6.714046       0.143469       2.038640                    0.999564      28.355255      80.524673       0.635359       0.417856      -1.064202       0.004921       0.007753       0.017576       0.019830       0.049592       0.048197       0.035140      -0.052996      -0.059744      -0.067705      -0.025970       0.093675              9.120707      11.477774      -3.080920      -3.001074       6.905047      -0.575884       8.979300           0.000000
           56              C       3.373623       9.604584       3.661157       0.161099      29.413520 0.37018706E+03  0.83360088E+04                                 8.412675                            6.507423       0.004622       2.030637                    0.999125      25.271277      70.431553       0.634076       0.428971      -1.059399      -0.040507       0.060345      -0.009720       0.073326       0.052655       0.050162       0.019442      -0.023247      -0.034704      -0.067043      -0.016789       0.083832              9.721309      11.640750      -4.226208      -2.323362       8.854782      -0.823621       8.668394           0.000001
           57              C       4.547248       8.713412       3.306101       0.603524      22.443543 0.25179989E+03  0.52410980E+04                                 7.422546                            5.699244      -0.166203       2.011690                    0.998913      22.432113      63.677064       0.608316       0.483738      -1.010050       0.075368      -0.038070      -0.017194       0.086170       0.096732       0.035456       0.043372       0.000035      -0.083282      -0.083638      -0.046650       0.130288              8.521532       9.136100      -3.596748       0.002638       8.476967      -1.858630       7.951530           0.000001
           58              C       0.579120       9.946240       6.144613       0.554705      22.848203 0.25427784E+03  0.52838015E+04                                 7.363074                            5.644474      -0.060783       2.037897                    0.999258      22.594208      63.225469       0.627333       0.469861      -1.021633      -0.060200       0.002975       0.065162       0.088764       0.075359       0.034116       0.084866      -0.038680      -0.085826      -0.092340      -0.046771       0.139111              8.252936       8.992053      -1.932001      -2.305358       6.931891      -1.877508       8.834863           0.000001
           59              C       6.613180      11.607928       2.405848       0.294340      23.612745 0.26720671E+03  0.56146547E+04                                 7.413495                            5.636022       0.019996       2.058026                    0.998818      23.755536      66.572033       0.653885       0.445789      -1.036459      -0.030032       0.044967       0.020662       0.057887      -0.006293      -0.097072      -0.034833      -0.009675       0.188352      -0.103234      -0.023634       0.126868              8.430516       9.153223      -0.539357       3.031909      10.432672       0.593773       5.705654          -0.000000
           60              C       6.883510       1.850435       2.982087       0.165586      31.484316 0.37121853E+03  0.83541739E+04                                 8.805417                            6.516399       0.035257       2.041070                    0.999239      25.137101      69.739307       0.634476       0.428960      -1.060786      -0.032543      -0.069860      -0.005050       0.077233       0.001905      -0.072333      -0.027566       0.001310       0.193268      -0.073822      -0.033951       0.107773             10.539426      11.734674       1.774112       4.562157      12.553251       2.156091       7.330353           0.000000
           61              C       5.729665       2.182534       2.289436      -0.166788      31.575441 0.41555150E+03  0.96678862E+04                                 8.685461                            6.817975       0.112298       2.026656                    0.999443      28.751765      82.447470       0.627599       0.419486      -1.061374       0.004106       0.004055      -0.007963       0.009834      -0.001342      -0.060942      -0.029610       0.004344       0.167203      -0.065591      -0.028036       0.093626              9.857146      11.825336       0.801728       4.505922      10.447218       1.610154       7.298885          -0.000001
           62              C       5.040654       1.148011       1.699615       0.177748      29.856970 0.35938406E+03  0.80279152E+04                                 8.495678                            6.416293       0.028554       2.042486                    0.999221      24.903123      68.982892       0.638295       0.429577      -1.059702       0.059631      -0.035642       0.026843       0.074477       0.000987      -0.070132      -0.034730       0.001422       0.178652      -0.074313      -0.030991       0.105304              9.938223      12.222012      -0.018478       4.720093      10.376092       0.832633       7.216565           0.000001
           63              C       3.730765       1.385736       0.972040       0.605798      23.115289 0.24194919E+03  0.49809674E+04                                 7.497481                            5.558404      -0.048075       2.055902                    0.999085      22.054277      62.053390       0.621311       0.478859      -1.013650      -0.070090       0.029231      -0.059707       0.096602       0.040019      -0.074647      -0.038898       0.030754       0.235487      -0.083396      -0.049561       0.132957              8.699007       8.666872      -0.894648       2.639288      10.947214       1.354744       6.482934           0.000000
           64              C       7.736256       2.921992       3.645636       0.614284      22.664412 0.23452168E+03  0.47881793E+04                                 7.412449                            5.471107       0.011241       2.080796                    0.999257      21.743665      60.826966       0.626787       0.478629      -1.014278       0.036417       0.078752       0.054814       0.102629       0.027066      -0.072923      -0.020562       0.059397       0.264142      -0.084706      -0.045896       0.130603              8.696888       9.293878      -0.020018       2.585620      11.256866       0.988601       5.539921          -0.000000
           65              C       7.701091       0.775295       6.982780       0.541719      22.111356 0.26444029E+03  0.55514257E+04                                 7.221566                            5.786323       0.076033       2.084478                    0.999387      22.748691      64.072596       0.614498       0.474798      -1.018535      -0.131728      -0.074386      -0.040137       0.156514      -0.047186       0.038818      -0.105448      -0.157849      -0.100569      -0.098009      -0.072322       0.170331              7.926717       7.779228       0.168540      -1.524134       5.499505       2.556803      10.501417           0.000000
           66              C       9.039551       1.402460       7.444547       0.515177      24.856768 0.27713970E+03  0.58730399E+04                                 7.739366                            5.882992       0.047134       2.067507                    0.999461      23.066032      64.781066       0.617181       0.468305      -1.024416       0.134644       0.053244       0.053353       0.154306      -0.057299       0.028237      -0.071866      -0.186024      -0.187806      -0.092058      -0.074304       0.166361              8.910168       8.082350       0.723605      -2.065809       5.401074       2.232990      13.247081           0.000001
           67              C       9.097793       0.737068      12.677267       0.259315      23.036859 0.28098452E+03  0.59926381E+04                                 7.285790                            5.782690       0.030500       2.052436                    0.999449      24.607213      69.998678       0.643520       0.446281      -1.033787      -0.020255       0.030707       0.039056       0.053652       0.057037      -0.073764      -0.032002      -0.063216      -0.002344      -0.096800      -0.012349       0.109148              8.041547       8.088483      -1.718556       2.178939       8.136430       1.853048       7.899729          -0.000000
           68              C       9.496694       1.770397      14.664032       0.193700      29.488146 0.36430450E+03  0.81757088E+04                                 8.484467                            6.499011      -0.030172       2.023139                    0.999328      24.974568      69.624083       0.627746       0.434772      -1.055208      -0.035943      -0.039742      -0.053354       0.075617       0.049819      -0.053647      -0.046636      -0.074107      -0.058522      -0.077466      -0.029769       0.107235              9.817131      11.721392      -2.115000       4.299421       7.136710       1.420596      10.593291          -0.000001
           69              C       8.326365       2.513438      14.514636      -0.160092      29.621773 0.40455123E+03  0.93332808E+04                                 8.290286                            6.714047       0.143469       2.038640                    0.999564      28.355255      80.524676       0.635359       0.417856      -1.064202      -0.004921      -0.007753       0.017576       0.019830       0.049592      -0.048197      -0.035140      -0.052996      -0.059744      -0.067705      -0.025970       0.093675              9.120708      11.477774      -3.080920       3.001074       6.905048       0.575884       8.979301          -0.000000
           70              C       7.615377       2.341416      13.362157       0.161099      29.413516 0.37018699E+03  0.83360069E+04                                 8.412675                            6.507422       0.004622       2.030637                    0.999125      25.271274      70.431545       0.634076       0.428971      -1.059399       0.040506      -0.060345      -0.009720       0.073326       0.052655      -0.050162      -0.019442      -0.023247      -0.034704      -0.067043      -0.016789       0.083832              9.721308      11.640749      -4.226208       2.323362       8.854781       0.823621       8.668395           0.000001
           71              C       6.441752       3.232588      13.007101       0.603524      22.443541 0.25179987E+03  0.52410976E+04                                 7.422545                            5.699244      -0.166203       2.011690                    0.998913      22.432113      63.677062       0.608316       0.483738      -1.010050      -0.075368       0.038070      -0.017194       0.086170       0.096732      -0.035456      -0.043372       0.000035      -0.083282      -0.083638      -0.046650       0.130288              8.521531       9.136099      -3.596747      -0.002638       8.476965       1.858630       7.951529           0.000001
           72              C      10.409880       1.999760      15.845613       0.554705      22.848200 0.25427780E+03  0.52838004E+04                                 7.363073                            5.644474      -0.060782       2.037897                    0.999258      22.594206      63.225459       0.627333       0.469861      -1.021633       0.060200      -0.002975       0.065163       0.088764       0.075359      -0.034116      -0.084866      -0.038680      -0.085826      -0.092340      -0.046771       0.139111              8.252935       8.992052      -1.932001       2.305357       6.931890       1.877508       8.834862           0.000001
           73              C       4.375820       0.338072      12.106848       0.294340      23.612743 0.26720668E+03  0.56146538E+04                                 7.413494                            5.636021       0.019996       2.058026                    0.998818      23.755534      66.572025       0.653885       0.445789      -1.036459       0.030032      -0.044967       0.020662       0.057887      -0.006293       0.097072       0.034833      -0.009675       0.188352      -0.103234      -0.023634       0.126868              8.430516       9.153223      -0.539358      -3.031909      10.432672      -0.593773       5.705654           0.000000
           74              C       4.105490      10.095565      12.683087       0.165586      31.484317 0.37121852E+03  0.83541736E+04                                 8.805416                            6.516398       0.035257       2.041070                    0.999239      25.137101      69.739301       0.634476       0.428960      -1.060786       0.032543       0.069860      -0.005050       0.077233       0.001905       0.072333       0.027566       0.001310       0.193268      -0.073822      -0.033951       0.107773             10.539425      11.734673       1.774111      -4.562157      12.553249      -2.156091       7.330353           0.000000
           75              C       5.259335       9.763466      11.990436      -0.166788      31.575442 0.41555146E+03  0.96678850E+04                                 8.685461                            6.817974       0.112298       2.026656                    0.999443      28.751764      82.447462       0.627599       0.419486      -1.061374      -0.004106      -0.004055      -0.007963       0.009834      -0.001342       0.060943       0.029610       0.004344       0.167203      -0.065591      -0.028036       0.093626              9.857147      11.825338       0.801729      -4.505923      10.447217      -1.610155       7.298885          -0.000001
           76              C       5.948346      10.797989      11.400615       0.177748      29.856970 0.35938391E+03  0.80279110E+04                                 8.495677                            6.416291       0.028554       2.042486                    0.999221      24.903122      68.982884       0.638295       0.429577      -1.059702      -0.059631       0.035642       0.026843       0.074477       0.000986       0.070132       0.034730       0.001422       0.178652      -0.074313      -0.030991       0.105304              9.938223      12.222013      -0.018479      -4.720095      10.376090      -0.832632       7.216566           0.000001
           77              C       7.258234      10.560264      10.673040       0.605798      23.115297 0.24194929E+03  0.49809700E+04                                 7.497483                            5.558405      -0.048075       2.055902                    0.999085      22.054278      62.053394       0.621311       0.478859      -1.013650       0.070090      -0.029231      -0.059707       0.096602       0.040019       0.074647       0.038898       0.030754       0.235488      -0.083396      -0.049561       0.132957              8.699010       8.666883      -0.894650      -2.639294      10.947209      -1.354741       6.482937           0.000000
           78              C       3.252744       9.024008      13.346636       0.614284      22.664413 0.23452169E+03  0.47881795E+04                                 7.412449                            5.471107       0.011241       2.080796                    0.999257      21.743665      60.826963       0.626787       0.478629      -1.014278      -0.036417      -0.078752       0.054814       0.102629       0.027066       0.072923       0.020562       0.059397       0.264142      -0.084706      -0.045896       0.130603              8.696888       9.293877      -0.020018      -2.585620      11.256866      -0.988601       5.539921          -0.000000
           79              C       3.287909      11.170705      16.683780       0.541719      22.111356 0.26444028E+03  0.55514253E+04                                 7.221566                            5.786322       0.076033       2.084478                    0.999387      22.748690      64.072591       0.614498       0.474798      -1.018535       0.131728       0.074386      -0.040137       0.156514      -0.047186      -0.038819       0.105448      -0.157849      -0.100569      -0.098009      -0.072322       0.170331              7.926717       7.779228       0.168540       1.524134       5.499505      -2.556803      10.501417          -0.000000
           80              C       1.949449      10.543540      17.145547       0.515177      24.856762 0.27713963E+03  0.58730380E+04                                 7.739364                            5.882991       0.047135       2.067508                    0.999461      23.066028      64.781050       0.617181       0.468305      -1.024416      -0.134644      -0.053244       0.053353       0.154306      -0.057299      -0.028237       0.071866      -0.186024      -0.187806      -0.092058      -0.074304       0.166361              8.910167       8.082348       0.723605       2.065808       5.401074      -2.232989      13.247079           0.000001
           81              N       2.501096       4.525145       2.716280      -0.372092      40.576627 0.63378637E+03  0.16066466E+05                                 9.792762                            8.152440       0.083071       2.011520                    0.999217      30.371369      85.242425       0.614419       0.393245      -1.100121       0.089638      -0.026760       0.174295       0.197813       0.005902      -0.107129       0.036742      -0.061655      -0.247232      -0.157796       0.063715       0.094081             10.786745      11.326847       3.669779       1.042932      11.780118      -1.717713       9.253270           0.000000
           82              N       4.394501       5.085412       4.039496      -0.371275      39.459238 0.59716630E+03  0.14888933E+05                                 9.528046                            7.845308       0.247698       2.068068                    0.999476      29.811768      82.515138       0.635597       0.386506      -1.106789      -0.176146      -0.089014       0.003571       0.197392      -0.108839      -0.011912       0.009980      -0.107096       0.220508      -0.158151       0.063330       0.094821             10.462143      10.550163       0.963810       3.619205       9.238096      -2.606404      11.598171          -0.000001
           83              N       0.005494       5.864291       1.720957      -0.386850      39.724932 0.57424745E+03  0.14154110E+05                                 9.495567                            7.623454       0.403458       2.108294                    0.999789      29.879766      81.776297       0.654767       0.379521      -1.113732      -0.093312       0.154600       0.112251       0.212623       0.078489       0.064172      -0.094666       0.062563       0.139537      -0.168563       0.061236       0.107327             10.636072      12.808046       1.685840      -4.200433      11.537512      -0.514112       7.562657           0.000000
           84              N       9.152738       6.560743       3.048054      -0.346191      39.369520 0.55538130E+03  0.13582956E+05                                 9.508340                            7.540551       0.284261       2.084890                    0.999512      29.188683      79.722273       0.652314       0.383925      -1.109894       0.193956       0.043177      -0.057042       0.206729      -0.048432       0.095494       0.011033      -0.162546       0.155257      -0.162742       0.063021       0.099721             10.778703       9.852874      -1.021323      -3.318367      15.007717       2.138010       7.475520          -0.000001
           85              N       8.487904       7.420855      12.417280      -0.372092      40.576627 0.63378637E+03  0.16066466E+05                                 9.792762                            8.152441       0.083071       2.011520                    0.999217      30.371369      85.242426       0.614419       0.393245      -1.100121      -0.089638       0.026760       0.174295       0.197813       0.005902       0.107129      -0.036742      -0.061655      -0.247232      -0.157796       0.063715       0.094081             10.786745      11.326847       3.669779      -1.042932      11.780118       1.717713       9.253270          -0.000000
           86              N       6.594499       6.860588      13.740496      -0.371275      39.459241 0.59716638E+03  0.14888936E+05                                 9.528046                            7.845309       0.247698       2.068068                    0.999476      29.811770      82.515144       0.635597       0.386506      -1.106789       0.176146       0.089014       0.003571       0.197392      -0.108839       0.011912      -0.009980      -0.107096       0.220508      -0.158151       0.063330       0.094821             10.462144      10.550163       0.963810      -3.619204       9.238096       2.606404      11.598171          -0.000001
           87              N      -0.005495       6.081709      11.421957      -0.386850      39.724929 0.57424764E+03  0.14154116E+05                                 9.495566                            7.623455       0.403458       2.108294                    0.999789      29.879767      81.776297       0.654767       0.379521      -1.113732       0.093312      -0.154600       0.112251       0.212623       0.078489      -0.064172       0.094666       0.062562       0.139537      -0.168563       0.061236       0.107327             10.636070      12.808041       1.685833       4.200428      11.537515       0.514109       7.562654           0.000001
           88              N       1.836262       5.385257      12.749054      -0.346192      39.369518 0.55538130E+03  0.13582956E+05                                 9.508340                            7.540551       0.284261       2.084890                    0.999512      29.188684      79.722274       0.652314       0.383925      -1.109894      -0.193956      -0.043177      -0.057042       0.206729      -0.048432      -0.095494      -0.011033      -0.162546       0.155257      -0.162742       0.063021       0.099721             10.778702       9.852871      -1.021322       3.318366      15.007717      -2.138010       7.475519          -0.000001
           89              N       2.993404      10.498145       2.716280      -0.372092      40.576627 0.63378638E+03  0.16066467E+05                                 9.792762                            8.152441       0.083071       2.011520                    0.999217      30.371369      85.242427       0.614419       0.393245      -1.100121      -0.089638      -0.026760       0.174295       0.197813      -0.005902       0.107129       0.036742      -0.061655      -0.247232      -0.157796       0.063715       0.094081             10.786745      11.326847      -3.669779      -1.042932      11.780118      -1.717713       9.253270          -0.000000
           90              N       1.099999      11.058412       4.039496      -0.371275      39.459236 0.59716627E+03  0.14888932E+05                                 9.528045                            7.845308       0.247698       2.068068                    0.999476      29.811767      82.515134       0.635597       0.386506      -1.106789       0.176146      -0.089014       0.003571       0.197392       0.108839       0.011912       0.009980      -0.107096       0.220509      -0.158151       0.063330       0.094821             10.462143      10.550162      -0.963810      -3.619204       9.238095      -2.606404      11.598171          -0.000000
           91              N       5.489006      11.837291       1.720957      -0.386850      39.724932 0.57424751E+03  0.14154112E+05                                 9.495567                            7.623454       0.403458       2.108294                    0.999789      29.879768      81.776304       0.654767       0.379521      -1.113732       0.093312       0.154600       0.112251       0.212623      -0.078489      -0.064172      -0.094666       0.062563       0.139537      -0.168563       0.061236       0.107327             10.636071      12.808045      -1.685839       4.200432      11.537511      -0.514111       7.562657           0.000000
           92              N       7.330762       0.587743       3.048054      -0.346191      39.369517 0.55538125E+03  0.13582954E+05                                 9.508340                            7.540551       0.284261       2.084891                    0.999512      29.188681      79.722268       0.652314       0.383925      -1.109894      -0.193955       0.043177      -0.057042       0.206729       0.048432      -0.095494       0.011033      -0.162546       0.155257      -0.162742       0.063021       0.099721             10.778703       9.852874       1.021323       3.318367      15.007716       2.138010       7.475520          -0.000001
           93              N       7.995596       1.447855      12.417280      -0.372092      40.576625 0.63378633E+03  0.16066465E+05                                 9.792761                            8.152440       0.083071       2.011520                    0.999217      30.371368      85.242419       0.614420       0.393245      -1.100121       0.089638       0.026760       0.174295       0.197813      -0.005902      -0.107129      -0.036742      -0.061655      -0.247232      -0.157796       0.063715       0.094081             10.786744      11.326846      -3.669778       1.042932      11.780117       1.717713       9.253269          -0.000000
           94              N       9.889001       0.887588      13.740496      -0.371274      39.459237 0.59716629E+03  0.14888933E+05                                 9.528045                            7.845308       0.247698       2.068068                    0.999476      29.811768      82.515135       0.635597       0.386506      -1.106789      -0.176146       0.089014       0.003571       0.197392       0.108839      -0.011912      -0.009980      -0.107096       0.220509      -0.158151       0.063330       0.094821             10.462143      10.550162      -0.963810       3.619204       9.238095       2.606404      11.598171          -0.000000
           95              N       5.499994       0.108709      11.421957      -0.386850      39.724928 0.57424739E+03  0.14154108E+05                                 9.495566                            7.623453       0.403458       2.108294                    0.999789      29.879765      81.776290       0.654767       0.379521      -1.113732      -0.093312      -0.154600       0.112251       0.212623      -0.078489       0.064172       0.094666       0.062563       0.139537      -0.168563       0.061236       0.107327             10.636071      12.808045      -1.685840      -4.200432      11.537511       0.514112       7.562656           0.000000
           96              N       3.658238      11.358257      12.749054      -0.346191      39.369515 0.55538122E+03  0.13582953E+05                                 9.508339                            7.540551       0.284261       2.084891                    0.999512      29.188681      79.722264       0.652314       0.383925      -1.109894       0.193956      -0.043177      -0.057042       0.206729       0.048432       0.095494      -0.011033      -0.162546       0.155257      -0.162742       0.063021       0.099721             10.778702       9.852873       1.021323      -3.318367      15.007714      -2.138010       7.475519          -0.000001
           97              O       0.491208       2.851510       2.135384      -0.692392      37.997380 0.65472317E+03  0.16601199E+05                                 9.003664                            7.999617       0.178714       2.052982                    0.998355      30.758918      84.145111       0.659041       0.366532      -1.128504      -0.022531      -0.023500       0.073385       0.080282      -0.097559       0.003890       0.013346       0.018643       0.157432      -0.125122       0.051527       0.073594              9.488702       8.411758       0.009170       1.110423       7.980249      -1.730228      12.074098          -0.000001
           98              O       0.552747       1.937641       4.188504      -0.574242      41.862094 0.58871854E+03  0.14459681E+05                                 9.609697                            7.555463       0.264296       2.133694                    0.996415      27.917975      73.881456       0.685819       0.363618      -1.136744       0.012012       0.058178       0.019297       0.062460      -0.058142      -0.061108      -0.022288      -0.025457       0.022610      -0.099630       0.030542       0.069088             11.230948      11.493055       4.707779      -3.662053      12.872147      -4.360629       9.327642          -0.000001
           99              O       5.965928       4.681637       6.190596      -0.646326      40.500005 0.64340151E+03  0.16190787E+05                                 9.366390                            7.907610       0.329213       2.116874                    0.998411      29.741240      80.202795       0.667852       0.364451      -1.133765      -0.029601      -0.046340       0.064845       0.085020       0.016469      -0.052209       0.066356       0.003203      -0.239843      -0.127226       0.056087       0.071139             10.240209      13.111489       5.031068       1.647321      10.210688       0.492970       7.398449          -0.000003
          100              O       4.558237       3.126268       6.947856      -0.552750      28.950980 0.44147753E+03  0.10101562E+05                                 7.301329                            6.390693       0.580536       2.207447                    0.999590      27.719629      71.058676       0.771627       0.346911      -1.148923       0.025358       0.018326      -0.044698       0.054560      -0.030253      -0.098545       0.006013      -0.118676      -0.187349      -0.146259       0.040498       0.105760              7.599245       5.851972       0.602902      -0.130789       7.815040      -3.452709       9.130722          -0.000002
          101              O       2.290108       6.385137       0.360877      -0.618014      42.714090 0.64248509E+03  0.16174744E+05                                 9.798583                            7.952660       0.139857       2.068853                    0.997439      29.296914      79.225987       0.659081       0.369142      -1.129253       0.032456       0.071413      -0.030345       0.084108      -0.075072       0.048310       0.013552      -0.048406       0.156769      -0.118124       0.041114       0.077010             11.185510       7.765764      -3.056234      -2.606595      14.710209       4.524711      11.080558          -0.000002
          102              O       2.260437       8.498384       1.099317      -0.606791      46.070096 0.67502436E+03  0.17166545E+05                                10.254597                            8.143923       0.148953       2.084404                    0.996164      28.807188      77.724226       0.653677       0.368451      -1.132322      -0.043861      -0.036875      -0.003928       0.057437       0.001044       0.073801      -0.011989      -0.067035       0.082263      -0.093064       0.018547       0.074517             11.739265       9.405257       5.560082      -0.322543      17.858312       0.108266       7.954225          -0.000000
          103              O       7.697795       8.518693       4.200727      -0.584282      40.498013 0.60823550E+03  0.15084612E+05                                 9.430659                            7.720214       0.257405       2.123534                    0.996948      28.344033      75.754538       0.672087       0.367467      -1.132007       0.013309       0.086678       0.039916       0.096351       0.027675       0.025002      -0.038222       0.114608       0.113063      -0.096354       0.032754       0.063600             10.638694      14.710531       2.788100      -3.422023       9.458790      -1.653913       7.746761          -0.000002
          104              O       9.165925      10.066894       3.566088      -0.655644      43.424263 0.63145961E+03  0.15823907E+05                                 9.839594                            7.839443       0.118619       2.057887                    0.996714      29.458107      79.402318       0.669702       0.364969      -1.132798      -0.051375      -0.078910       0.021646       0.096616       0.016829       0.046932      -0.020795      -0.020225       0.097126      -0.063229       0.003185       0.060044             11.297541       8.738657       1.849990       0.091577      18.959151       1.376192       6.194814          -0.000002
          105              O       9.772518       6.916734       7.714235      -0.615886      34.608994 0.55050374E+03  0.13346227E+05                                 8.414354                            7.288659       0.342901       2.130309                    0.998412      28.963073      77.091695       0.698139       0.361881      -1.133832      -0.000528      -0.059360      -0.110752       0.125658       0.059997       0.028708      -0.044126      -0.059634       0.060018      -0.096964       0.025930       0.071034              9.018217       9.283678       0.981169       3.226117       5.970677       0.848764      11.800295          -0.000003
          106              O       8.738453       6.103211       5.905969      -0.591185      35.715121 0.54954975E+03  0.13276897E+05                                 8.566583                            7.253882       0.447996       2.179550                    0.998509      28.160734      74.086612       0.706076       0.359059      -1.139513       0.063247      -0.016713       0.073697       0.098543       0.060460       0.018995      -0.015374      -0.115585       0.080663      -0.101399       0.030123       0.071277              9.453276       6.597753       0.510070       0.814233       7.724960       3.737679      14.037115          -0.000003
          107              O       7.407685       7.782819       8.625741      -0.601806      38.474283 0.53214236E+03  0.12755633E+05                                 9.018565                            7.114807       0.555974       2.208608                    0.999032      28.282015      74.157949       0.716312       0.356722      -1.141165      -0.084692      -0.017404      -0.062658       0.106778       0.032208       0.020634      -0.014669      -0.146649       0.128105      -0.105097       0.040787       0.064310             10.617802       6.165914      -0.293014       1.011004       7.515449       4.127705      18.172043          -0.000002
          108              O       6.503290       7.411298       6.598426      -0.554060      35.426129 0.51911131E+03  0.12381574E+05                                 8.576503                            7.080144       0.250282       2.123570                    0.997668      27.783032      72.960660       0.709146       0.362122      -1.135493      -0.003276       0.035427       0.071276       0.079662       0.053768       0.063310      -0.046366      -0.095836       0.063204      -0.123658       0.047349       0.076308              9.647803       9.914871       0.145177       4.997568       6.190202       0.573498      12.838335          -0.000002
          109              O      10.497792       9.094490      11.836384      -0.692392      37.997391 0.65472341E+03  0.16601207E+05                                 9.003666                            7.999619       0.178713       2.052982                    0.998355      30.758922      84.145128       0.659041       0.366532      -1.128504       0.022531       0.023500       0.073385       0.080282      -0.097559      -0.003890      -0.013346       0.018643       0.157433      -0.125122       0.051528       0.073594              9.488704       8.411760       0.009170      -1.110422       7.980251       1.730228      12.074100          -0.000002
          110              O      10.436253      10.008359      13.889504      -0.574242      41.862091 0.58871848E+03  0.14459678E+05                                 9.609696                            7.555462       0.264297       2.133695                    0.996415      27.917974      73.881451       0.685819       0.363618      -1.136744      -0.012012      -0.058178       0.019297       0.062460      -0.058142       0.061108       0.022288      -0.025457       0.022610      -0.099630       0.030542       0.069088             11.230947      11.493054       4.707778       3.662053      12.872146       4.360629       9.327641          -0.000001
          111              O       5.023072       7.264363      15.891596      -0.646326      40.499989 0.64340123E+03  0.16190778E+05                                 9.366387                            7.907608       0.329215       2.116875                    0.998411      29.741238      80.202778       0.667853       0.364451      -1.133765       0.029601       0.046340       0.064845       0.085020       0.016469       0.052209      -0.066356       0.003203      -0.239842      -0.127226       0.056087       0.071139             10.240204      13.111483       5.031065      -1.647321      10.210683      -0.492970       7.398447          -0.000004
          112              O       6.430763       8.819732      16.648856      -0.552750      28.950945 0.44147686E+03  0.10101542E+05                                 7.301322                            6.390688       0.580539       2.207448                    0.999590      27.719617      71.058623       0.771628       0.346911      -1.148923      -0.025358      -0.018326      -0.044698       0.054560      -0.030253       0.098545      -0.006014      -0.118676      -0.187348      -0.146258       0.040498       0.105760              7.599237       5.851967       0.602901       0.130789       7.815033       3.452705       9.130712          -0.000002
          113              O       8.698892       5.560863      10.061877      -0.618014      42.714076 0.64248465E+03  0.16174730E+05                                 9.798580                            7.952657       0.139858       2.068854                    0.997439      29.296910      79.225969       0.659081       0.369142      -1.129253      -0.032456      -0.071413      -0.030346       0.084108      -0.075072      -0.048310      -0.013552      -0.048406       0.156769      -0.118124       0.041114       0.077010             11.185507       7.765758      -3.056230       2.606592      14.710209      -4.524711      11.080554          -0.000002
          114              O       8.728563       3.447616      10.800317      -0.606791      46.070085 0.67502404E+03  0.17166535E+05                                10.254595                            8.143922       0.148953       2.084404                    0.996164      28.807186      77.724219       0.653677       0.368451      -1.132322       0.043861       0.036875      -0.003929       0.057437       0.001044      -0.073801       0.011989      -0.067035       0.082263      -0.093064       0.018547       0.074517             11.739262       9.405250       5.560077       0.322542      17.858313      -0.108269       7.954223          -0.000000
          115              O       3.291205       3.427307      13.901727      -0.584282      40.498017 0.60823559E+03  0.15084615E+05                                 9.430660                            7.720214       0.257405       2.123534                    0.996948      28.344035      75.754545       0.672087       0.367467      -1.132007      -0.013309      -0.086678       0.039916       0.096351       0.027675      -0.025002       0.038222       0.114608       0.113063      -0.096354       0.032754       0.063600             10.638695      14.710532       2.788100       3.422023       9.458791       1.653913       7.746761          -0.000002
          116              O       1.823075       1.879106      13.267088      -0.655644      43.424265 0.63145963E+03  0.15823908E+05                                 9.839594                            7.839443       0.118619       2.057887                    0.996714      29.458108      79.402321       0.669702       0.364969      -1.132798       0.051375       0.078910       0.021646       0.096616       0.016829      -0.046932       0.020795      -0.020225       0.097126      -0.063229       0.003185       0.060044             11.297541       8.738658       1.849990      -0.091577      18.959151      -1.376192       6.194814          -0.000002
          117              O       1.216482       5.029266      17.415235      -0.615886      34.608986 0.55050360E+03  0.13346223E+05                                 8.414353                            7.288658       0.342902       2.130309                    0.998412      28.963071      77.091685       0.698139       0.361881      -1.133832       0.000528       0.059360      -0.110752       0.125658       0.059997      -0.028708       0.044126      -0.059634       0.060019      -0.096964       0.025930       0.071034              9.018215       9.283677       0.981168      -3.226117       5.970676      -0.848764      11.800293          -0.000003
          118              O       2.250547       5.842789      15.606969      -0.591185      35.715113 0.54954961E+03  0.13276893E+05                                 8.566582                            7.253881       0.447997       2.179551                    0.998509      28.160732      74.086603       0.706076       0.359059      -1.139513      -0.063247       0.016713       0.073697       0.098543       0.060460      -0.018995       0.015374      -0.115585       0.080663      -0.101399       0.030122       0.071277              9.453274       6.597751       0.510070      -0.814233       7.724959      -3.737678      14.037113          -0.000003
          119              O       3.581315       4.163181      18.326741      -0.601806      38.474280 0.53214230E+03  0.12755631E+05                                 9.018564                            7.114807       0.555974       2.208608                    0.999032      28.282013      74.157943       0.716312       0.356722      -1.141165       0.084692       0.017404      -0.062658       0.106778       0.032208      -0.020634       0.014669      -0.146649       0.128105      -0.105097       0.040787       0.064310             10.617802       6.165914      -0.293013      -1.011004       7.515449      -4.127704      18.172042          -0.000002
          120              O       4.485710       4.534702      16.299426      -0.554060      35.426133 0.51911137E+03  0.12381576E+05                                 8.576504                            7.080145       0.250282       2.123570                    0.997668      27.783032      72.960663       0.709146       0.362122      -1.135492       0.003277      -0.035427       0.071276       0.079662       0.053768      -0.063310       0.046366      -0.095836       0.063205      -0.123658       0.047349       0.076308              9.647804       9.914872       0.145177      -4.997569       6.190203      -0.573498      12.838337          -0.000003
          121              O       5.003292       8.824510       2.135384      -0.692392      37.997363 0.65472281E+03  0.16601188E+05                                 9.003661                            7.999615       0.178714       2.052982                    0.998355      30.758914      84.145090       0.659041       0.366532      -1.128504       0.022531      -0.023500       0.073385       0.080282       0.097559      -0.003890       0.013346       0.018643       0.157433      -0.125122       0.051528       0.073594              9.488698       8.411755      -0.009169      -1.110423       7.980246      -1.730227      12.074093          -0.000001
          122              O       4.941753       7.910641       4.188504      -0.574242      41.862081 0.58871834E+03  0.14459674E+05                                 9.609695                            7.555461       0.264297       2.133695                    0.996415      27.917971      73.881441       0.685819       0.363618      -1.136744      -0.012012       0.058178       0.019297       0.062460       0.058142       0.061108      -0.022288      -0.025458       0.022610      -0.099630       0.030542       0.069088             11.230945      11.493051      -4.707778       3.662052      12.872145      -4.360628       9.327640          -0.000001
          123              O      10.517572      10.654637       6.190596      -0.646326      40.500029 0.64340199E+03  0.16190803E+05                                 9.366394                            7.907613       0.329212       2.116874                    0.998411      29.741248      80.202828       0.667852       0.364451      -1.133765       0.029601      -0.046340       0.064845       0.085020      -0.016469       0.052209       0.066356       0.003203      -0.239843      -0.127226       0.056087       0.071139             10.240213      13.111494      -5.031070      -1.647322      10.210693       0.492970       7.398453          -0.000003
          124              O       0.936263       9.099268       6.947856      -0.552750      28.950974 0.44147740E+03  0.10101558E+05                                 7.301328                            6.390693       0.580537       2.207447                    0.999590      27.719624      71.058661       0.771627       0.346911      -1.148923      -0.025358       0.018326      -0.044698       0.054560       0.030253       0.098545       0.006013      -0.118675      -0.187348      -0.146258       0.040498       0.105760              7.599244       5.851971      -0.602902       0.130789       7.815040      -3.452709       9.130721          -0.000002
          125              O       3.204392       0.412137       0.360877      -0.618014      42.714096 0.64248498E+03  0.16174740E+05                                 9.798584                            7.952660       0.139857       2.068853                    0.997439      29.296916      79.225993       0.659081       0.369142      -1.129253      -0.032456       0.071413      -0.030345       0.084108       0.075072      -0.048310       0.013552      -0.048406       0.156769      -0.118124       0.041114       0.077010             11.185511       7.765761       3.056232       2.606593      14.710214       4.524713      11.080558          -0.000002
          126              O       3.234063       2.525384       1.099317      -0.606791      46.070087 0.67502407E+03  0.17166536E+05                                10.254595                            8.143922       0.148953       2.084404                    0.996164      28.807187      77.724221       0.653677       0.368451      -1.132322       0.043861      -0.036875      -0.003929       0.057437      -0.001044      -0.073801      -0.011989      -0.067035       0.082263      -0.093064       0.018547       0.074517             11.739263       9.405251      -5.560077       0.322542      17.858313       0.108269       7.954223          -0.000000
          127              O       8.785706       2.545693       4.200727      -0.584282      40.498036 0.60823612E+03  0.15084631E+05                                 9.430663                            7.720218       0.257405       2.123533                    0.996948      28.344037      75.754552       0.672087       0.367467      -1.132008      -0.013309       0.086678       0.039916       0.096351      -0.027675      -0.025002      -0.038222       0.114608       0.113063      -0.096354       0.032754       0.063600             10.638698      14.710540      -2.788100       3.422021       9.458793      -1.653913       7.746762          -0.000002
          128              O       7.317575       4.093894       3.566088      -0.655644      43.424256 0.63145956E+03  0.15823905E+05                                 9.839593                            7.839442       0.118619       2.057887                    0.996714      29.458106      79.402315       0.669702       0.364969      -1.132798       0.051375      -0.078910       0.021646       0.096616      -0.016829      -0.046932      -0.020795      -0.020225       0.097126      -0.063229       0.003185       0.060044             11.297539       8.738657      -1.849989      -0.091577      18.959148       1.376193       6.194813          -0.000002
          129              O       6.710982       0.943734       7.714235      -0.615886      34.608986 0.55050358E+03  0.13346222E+05                                 8.414353                            7.288658       0.342901       2.130309                    0.998412      28.963070      77.091683       0.698139       0.361881      -1.133832       0.000528      -0.059360      -0.110752       0.125658      -0.059997      -0.028708      -0.044126      -0.059634       0.060018      -0.096964       0.025930       0.071034              9.018215       9.283677      -0.981169      -3.226117       5.970676       0.848764      11.800293          -0.000003
          130              O       7.745047       0.130211       5.905969      -0.591185      35.715128 0.54954990E+03  0.13276902E+05                                 8.566585                            7.253884       0.447996       2.179550                    0.998509      28.160736      74.086623       0.706076       0.359059      -1.139513      -0.063247      -0.016713       0.073697       0.098543      -0.060460      -0.018995      -0.015374      -0.115585       0.080663      -0.101399       0.030122       0.071277              9.453278       6.597754      -0.510070      -0.814233       7.724961       3.737680      14.037118          -0.000003
          131              O       9.075815       1.809819       8.625741      -0.601806      38.474296 0.53214255E+03  0.12755638E+05                                 9.018567                            7.114809       0.555974       2.208608                    0.999032      28.282017      74.157961       0.716312       0.356722      -1.141165       0.084692      -0.017404      -0.062658       0.106778      -0.032208      -0.020634      -0.014669      -0.146650       0.128105      -0.105097       0.040787       0.064310             10.617805       6.165916       0.293013      -1.011005       7.515452       4.127706      18.172049          -0.000002
          132              O       9.980210       1.438298       6.598426      -0.554060      35.426144 0.51911157E+03  0.12381582E+05                                 8.576506                            7.080147       0.250282       2.123570                    0.997668      27.783035      72.960677       0.709146       0.362122      -1.135492       0.003276       0.035427       0.071276       0.079662      -0.053768      -0.063310      -0.046366      -0.095836       0.063204      -0.123658       0.047350       0.076308              9.647806       9.914874      -0.145177      -4.997570       6.190205       0.573498      12.838341          -0.000002
          133              O       5.985708       3.121490      11.836384      -0.692392      37.997382 0.65472323E+03  0.16601201E+05                                 9.003665                            7.999618       0.178714       2.052982                    0.998355      30.758920      84.145118       0.659041       0.366532      -1.128504      -0.022531       0.023500       0.073385       0.080282       0.097559       0.003890      -0.013346       0.018643       0.157433      -0.125122       0.051528       0.073594              9.488702       8.411758      -0.009170       1.110423       7.980249       1.730228      12.074099          -0.000001
          134              O       6.047247       4.035359      13.889504      -0.574242      41.862088 0.58871846E+03  0.14459678E+05                                 9.609696                            7.555462       0.264297       2.133695                    0.996415      27.917973      73.881450       0.685819       0.363618      -1.136744       0.012012      -0.058178       0.019297       0.062460       0.058142      -0.061108       0.022287      -0.025457       0.022610      -0.099630       0.030542       0.069088             11.230947      11.493053      -4.707778      -3.662052      12.872146       4.360629       9.327641          -0.000002
          135              O       0.471428       1.291363      15.891596      -0.646326      40.500011 0.64340164E+03  0.16190791E+05                                 9.366391                            7.907611       0.329214       2.116874                    0.998411      29.741243      80.202804       0.667852       0.364451      -1.133765      -0.029601       0.046340       0.064845       0.085020      -0.016469      -0.052209      -0.066356       0.003203      -0.239842      -0.127226       0.056087       0.071138             10.240209      13.111489      -5.031068       1.647321      10.210689      -0.492970       7.398450          -0.000003
          136              O      10.052737       2.846732      16.648856      -0.552750      28.950982 0.44147756E+03  0.10101563E+05                                 7.301330                            6.390694       0.580537       2.207447                    0.999590      27.719625      71.058670       0.771627       0.346912      -1.148923       0.025358      -0.018326      -0.044698       0.054560       0.030253      -0.098545      -0.006014      -0.118676      -0.187349      -0.146258       0.040498       0.105760              7.599246       5.851973      -0.602902      -0.130789       7.815042       3.452710       9.130724          -0.000002
          137              O       7.784608      11.533863      10.061877      -0.618014      42.714111 0.64248546E+03  0.16174756E+05                                 9.798587                            7.952663       0.139857       2.068853                    0.997439      29.296920      79.226012       0.659081       0.369142      -1.129253       0.032456      -0.071413      -0.030345       0.084108       0.075072       0.048310      -0.013552      -0.048406       0.156769      -0.118124       0.041114       0.077010             11.185514       7.765766       3.056235      -2.606596      14.710215      -4.524713      11.080562          -0.000002
          138              O       7.754937       9.420616      10.800317      -0.606791      46.070094 0.67502431E+03  0.17166543E+05                                10.254596                            8.143923       0.148953       2.084404                    0.996163      28.807187      77.724222       0.653677       0.368451      -1.132322      -0.043861       0.036875      -0.003928       0.057437      -0.001044       0.073801       0.011989      -0.067035       0.082263      -0.093064       0.018547       0.074517             11.739264       9.405257      -5.560082      -0.322542      17.858312      -0.108267       7.954224          -0.000000
          139              O       2.203294       9.400307      13.901727      -0.584282      40.498028 0.60823597E+03  0.15084626E+05                                 9.430662                            7.720217       0.257405       2.123534                    0.996948      28.344034      75.754541       0.672087       0.367467      -1.132008       0.013309      -0.086678       0.039916       0.096351      -0.027675       0.025002       0.038222       0.114608       0.113063      -0.096354       0.032754       0.063600             10.638697      14.710538      -2.788099      -3.422020       9.458792       1.653913       7.746761          -0.000002
          140              O       3.671425       7.852106      13.267088      -0.655644      43.424252 0.63145949E+03  0.15823903E+05                                 9.839592                            7.839442       0.118619       2.057887                    0.996714      29.458106      79.402312       0.669702       0.364969      -1.132798      -0.051375       0.078910       0.021646       0.096616      -0.016829       0.046932       0.020795      -0.020225       0.097126      -0.063229       0.003185       0.060044             11.297538       8.738656      -1.849989       0.091577      18.959145      -1.376193       6.194813          -0.000002
          141              O       4.278018      11.002266      17.415235      -0.615886      34.608993 0.55050373E+03  0.13346227E+05                                 8.414354                            7.288659       0.342901       2.130309                    0.998412      28.963073      77.091695       0.698139       0.361881      -1.133832      -0.000528       0.059360      -0.110752       0.125658      -0.059997       0.028708       0.044126      -0.059634       0.060019      -0.096964       0.025930       0.071034              9.018217       9.283679      -0.981169       3.226117       5.970677      -0.848764      11.800295          -0.000003
          142              O       3.243953      11.815789      15.606969      -0.591185      35.715116 0.54954965E+03  0.13276894E+05                                 8.566582                            7.253881       0.447997       2.179551                    0.998509      28.160733      74.086606       0.706076       0.359059      -1.139513       0.063247       0.016713       0.073697       0.098543      -0.060460       0.018995       0.015374      -0.115585       0.080663      -0.101399       0.030122       0.071277              9.453275       6.597752      -0.510070       0.814233       7.724958      -3.737679      14.037114          -0.000003
          143              O       1.913185      10.136181      18.326741      -0.601806      38.474288 0.53214242E+03  0.12755635E+05                                 9.018566                            7.114808       0.555974       2.208608                    0.999032      28.282015      74.157951       0.716312       0.356722      -1.141165      -0.084692       0.017404      -0.062658       0.106778      -0.032208       0.020634       0.014669      -0.146650       0.128106      -0.105097       0.040787       0.064310             10.617804       6.165915       0.293014       1.011004       7.515450      -4.127705      18.172046          -0.000002
          144              O       1.008790      10.507702      16.299426      -0.554060      35.426139 0.51911149E+03  0.12381580E+05                                 8.576505                            7.080146       0.250282       2.123570                    0.997668      27.783033      72.960670       0.709146       0.362122      -1.135492      -0.003276      -0.035427       0.071276       0.079662      -0.053768       0.063311       0.046366      -0.095836       0.063204      -0.123658       0.047350       0.076308              9.647805       9.914873      -0.145177       4.997570       6.190204      -0.573498      12.838339          -0.000002

******************************************************
Auxiliary information for the entire system
The total spin magnetic moment of the unit cell is   0.000210
The total net atomic charge of the unit cell is   -0.000008
Accuracy of reproducing the electrostatic potential in the unit cell:
  The inner radius (bohr) =    5.0000
  The outer radius (bohr) =   12.0000
  Valid grid points have density less than (e/(bohr^3)) =    0.0001
  The number of valid grid points were=        70980
  The rms potential error without charges in kcal/mol is=     10.35711
  The rms potential error with partial charges in kcal/mol is=      3.65562
  The RRMSE value at monopole order=      0.35296
  The rms potential error with partial charges and cloud penetration in kcal/mol is=      3.63987
  The RRMSE value at monopole order with cloud penetration is=      0.35144
  The rms potential error with partial charges and atomic dipoles in kcal/mol is=      0.70863
  The RRMSE value at dipole order=      0.06842
  The rms potential error with partial charges, atomic dipoles and cloud penetration in kcal/mol is=      0.69079
  The RRMSE value at dipole order with cloud penetration=      0.06670

******************************************************
The electron densities and ab initio electrostatic potential were computed in VASP using the PBE functional and
projector augmented wave method. See the main text of the journal article for a description of computational details.
The atomic charges, dipoles, and quadrupoles were computed with the DDEC6 method as described in
(a) T. A. Manz and N. Gabaldon Limas, RSC Adv. 6 (2016) 47771-47801 DOI: 10.1039/c6ra04656h
(b) N. Gabaldon Limas and T. A. Manz, RSC Adv. 8 (2018) 2678-2707 DOI: 10.1039/c7ra11829e.
For each atom in the material, the electron cloud parameters were fit to the spherically averaged atom-in-material
electron density using radial positions for which this density was between 10^-4 and 10^-2 electrons per cubic bohr.
The polarizabilities, dispersion coefficients, and quantum Drude oscillator (QDO) parameters were fit using the MCLF method.
The magnetic structure of the system was optimized in VASP from the default ferromagnetic initial guess using spin polarization.
The atomic spin moments (ASMs) were computed on this optimized magnetic structure using the DDEC6 partition as inputs
to the method of T. A. Manz and D. S. Sholl, J. Chem. Theory Comput. 7 (2011) 4146-4164 DOI: 10.1021/ct200539n.
The RMSE and RRMSE were computed using a uniform grid with Ewald summation.
