# Supplementary material for: A collection of forcefield precursors for metal–organic frameworks
Source: RSC Adv. 2019 Nov 13;9(63):36492–507. doi: 10.1039/c9ra07327b (PMC9075174; doi:10.1039/c9ra07327b)
Supplement: RA-009-C9RA07327B-s3328 [file RA-009-C9RA07327B-s3328.xyz]

  144
jmolscript: load "" {1 1 1} spacegroup "x,y,z" unitcell [{     10.962000     0.000000     0.000000 }, {      0.000000    11.868000     0.000000 }, {      0.000000     0.000000    19.307000 }]
Sm     3.976575     7.805109    11.607175     1.991160
Sm     9.659714     5.612615    15.747561     1.935555
Sm     6.985425     4.062891     1.953675     1.991160
Sm     1.302286     6.255385     6.094061     1.935554
Sm     1.504425     1.871109    11.607175     1.991160
Sm     6.783286    11.546615    15.747561     1.935555
Sm     9.457575     9.996891     1.953675     1.991160
Sm     4.178714     0.321385     6.094061     1.935555
H      1.622376     5.989780    13.651980     0.078167
H      2.969606     8.931857    16.793229     0.171056
H      6.880847     7.139789    13.806436     0.084620
H      5.427286     2.872056    13.543860     0.153212
H      9.339624     5.878220     3.998480     0.078167
H      7.992394     2.936143     7.139729     0.171056
H      4.081153     4.728211     4.152936     0.084620
H      5.534714     8.995944     3.890360     0.153212
H      3.858624     0.055780    13.651980     0.078167
H      2.511394     2.997857    16.793229     0.171056
H      9.562153     1.205789    13.806436     0.084620
H      0.053714     8.806056    13.543860     0.153212
H      7.103376    11.812220     3.998480     0.078167
H      8.450606     8.870143     7.139729     0.171056
H      1.399847    10.662211     4.152936     0.084620
H     10.908286     3.061944     3.890360     0.153212
C      1.861348     6.636586    14.275596     0.262975
C      1.486447     7.644179    16.266147     0.192504
C      2.664862     8.365753    16.121345    -0.166766
C      3.358757     8.212656    14.959064     0.169950
C      4.527306     9.122932    14.605745     0.602250
C      0.566735     7.866110    17.459320     0.558291
C      6.584873     6.260370    13.752376     0.296795
C      6.867693     4.069537    14.287180     0.163924
C      5.723260     3.751475    13.605643    -0.168576
C      5.028269     4.780430    13.016779     0.180391
C      3.716118     4.551378    12.281183     0.607103
C      7.712863     3.003791    14.970648     0.618928
C      9.011860     4.512214    18.747097     0.519418
C      7.678881     5.132910    18.281798     0.540345
C      9.100652     5.231414     4.622096     0.262975
C      9.475553     4.223821     6.612648     0.192504
C      8.297138     3.502247     6.467845    -0.166766
C      7.603243     3.655344     5.305564     0.169950
C      6.434694     2.745068     4.952245     0.602250
C     10.395265     4.001890     7.805820     0.558291
C      4.377127     5.607630     4.098876     0.296795
C      4.094307     7.798463     4.633680     0.163924
C      5.238740     8.116525     3.952143    -0.168575
C      5.933731     7.087570     3.363279     0.180391
C      7.245882     7.316622     2.627683     0.607103
C      3.249137     8.864209     5.317148     0.618928
C      1.950140     7.355786     9.093597     0.519418
C      3.283119     6.735090     8.628298     0.540345
C      3.619652     0.702586    14.275596     0.262975
C      3.994553     1.710179    16.266147     0.192504
C      2.816138     2.431753    16.121345    -0.166766
C      2.122243     2.278656    14.959064     0.169950
C      0.953694     3.188932    14.605745     0.602250
C      4.914265     1.932110    17.459320     0.558291
C      9.858127     0.326370    13.752376     0.296795
C      9.575307    10.003537    14.287180     0.163924
C     10.719740     9.685475    13.605643    -0.168576
C      0.452731    10.714430    13.016779     0.180391
C      1.764882    10.485378    12.281183     0.607103
C      8.730137     8.937791    14.970648     0.618928
C      7.431140    10.446214    18.747097     0.519418
C      8.764119    11.066910    18.281798     0.540345
C      7.342348    11.165414     4.622096     0.262975
C      6.967447    10.157821     6.612648     0.192504
C      8.145862     9.436247     6.467845    -0.166767
C      8.839757     9.589344     5.305564     0.169950
C     10.008306     8.679068     4.952245     0.602250
C      6.047735     9.935890     7.805820     0.558291
C      1.103873    11.541630     4.098876     0.296795
C      1.386693     1.864463     4.633680     0.163924
C      0.242260     2.182525     3.952143    -0.168576
C     10.509269     1.153570     3.363279     0.180391
C      9.197118     1.382622     2.627683     0.607102
C      2.231863     2.930209     5.317148     0.618928
C      3.530860     1.421786     9.093597     0.519418
C      2.197881     0.801090     8.628298     0.540345
N      2.964125     7.345105    14.020743    -0.376552
N      1.078661     6.769507    15.329758    -0.374322
N      5.468942     6.041999    13.045740    -0.389644
N      7.311654     5.345347    14.387576    -0.343870
N      7.997875     4.522895     4.367243    -0.376552
N      9.883339     5.098493     5.676258    -0.374322
N      5.493058     5.826001     3.392240    -0.389644
N      3.650346     6.522653     4.734076    -0.343870
N      2.516875     1.411105    14.020743    -0.376552
N      4.402339     0.835507    15.329758    -0.374322
N      0.012058     0.107999    13.045740    -0.389644
N      9.131346    11.279347    14.387576    -0.343870
N      8.445125    10.456895     4.367243    -0.376552
N      6.559661    11.032493     5.676258    -0.374322
N     -0.012058    11.760001     3.392240    -0.389644
N      1.830654     0.588653     4.734076    -0.343870
O      4.982229     9.020867    13.441533    -0.693582
O      4.930708     9.901472    15.505452    -0.573385
O     10.477480     7.174206    17.484419    -0.643940
O      0.926289     8.701618    18.274075    -0.557764
O      3.222828     5.525741    11.647913    -0.618709
O      3.199808     3.423918    12.425985    -0.607241
O      8.767408     3.369325    15.528620    -0.586572
O      7.300692     1.826485    14.905004    -0.661225
O      9.046939     4.112262     0.623616    -0.602717
O      9.960073     4.471862    17.899520    -0.554217
O      6.681339     4.967945    19.009672    -0.611744
O      7.719440     5.777342    17.185161    -0.595816
O      5.979771     2.847133     3.788033    -0.693582
O      6.031292     1.966528     5.851952    -0.573385
O      0.484520     4.693794     7.830919    -0.643940
O     10.035711     3.166382     8.620575    -0.557764
O      7.739172     6.342259     1.994413    -0.618709
O      7.762192     8.444082     2.772485    -0.607241
O      2.194592     8.498675     5.875120    -0.586572
O      3.661308    10.041515     5.251504    -0.661225
O      1.915061     7.755738    10.277116    -0.602717
O      1.001927     7.396138     8.246020    -0.554217
O      4.280661     6.900055     9.356172    -0.611744
O      3.242560     6.090658     7.531661    -0.595816
O      0.498771     3.086867    13.441533    -0.693582
O      0.550292     3.967472    15.505452    -0.573385
O      5.965520     1.240206    17.484419    -0.643940
O      4.554711     2.767618    18.274075    -0.557764
O      2.258172    11.459741    11.647913    -0.618709
O      2.281192     9.357918    12.425985    -0.607241
O      7.675592     9.303325    15.528620    -0.586572
O      9.142308     7.760485    14.905004    -0.661225
O      7.396061    10.046262     0.623616    -0.602717
O      6.482927    10.405862    17.899520    -0.554217
O      9.761661    10.901945    19.009672    -0.611744
O      8.723560    11.711342    17.185161    -0.595816
O     10.463229     8.781133     3.788033    -0.693582
O     10.411708     7.900528     5.851952    -0.573385
O      4.996480    10.627794     7.830919    -0.643940
O      6.407289     9.100382     8.620575    -0.557764
O      8.703828     0.408259     1.994413    -0.618709
O      8.680808     2.510082     2.772485    -0.607241
O      3.286408     2.564675     5.875120    -0.586572
O      1.819692     4.107515     5.251504    -0.661225
O      3.565939     1.821738    10.277116    -0.602717
O      4.479073     1.462138     8.246020    -0.554217
O      1.200339     0.966055     9.356172    -0.611744
O      2.238440     0.156658     7.531661    -0.595816

The following XYZ coordinates are in angstroms. Other properties are in atomic units.
The sperically averaged electron density of each atom fit to a function of the form exp(a - br)
eigen_1, eigen_2 and eigen_3 are the three eigenvalues of traceless quadrupole moment tensor
  atom number  atomic symbol              X              Y              Z     net charge C6 coefficient C8 coefficient C10 coefficient fluctuating dipole atomic polarizability isotropic forcefield polarizability              a              b squared Pearson coefficient          <r^3>          <r^4>         wp_QDO          m_QDO          q_QDO       dipole_x       dipole_y       dipole_z         dipole            Qxy            Qxz            Qyz     Q(x^2-y^2)  Q(3z^2 - R^2)        eigen_1        eigen_2        eigen_3 static polarizability      alpha(xx)      alpha(xy)      alpha(xz)      alpha(yy)      alpha(yz)      alpha(zz) atomic spin moment
            1             Sm       3.976575       7.805109      11.607175       1.991160     140.259770 0.32563681E+04  0.11299595E+06                                17.726717                           15.312749       2.537653       2.460110                    0.999527      82.967049     199.626645       0.653691       0.270025      -1.329233       0.011944       0.068913      -0.077255       0.104211       0.113685      -0.152684      -0.051276       0.183866      -0.701248      -0.282137      -0.028034       0.310171             20.189576      13.600520      -2.383220       2.108440      19.524190       2.839504      27.444019           0.000004
            2             Sm       9.659714       5.612615      15.747561       1.935555     168.563240 0.39329749E+04  0.14288379E+06                                20.036119                           16.883362       2.664656       2.477810                    0.998902      85.322217     209.168925       0.620321       0.271787      -1.328801       0.000044      -0.000485       0.064440       0.064442      -0.130632      -0.005911      -0.000320      -0.142925       0.302331      -0.199382       0.096709       0.102672             23.236029      25.084132       4.585529      -1.602411      28.055621      -0.697434      16.568335           0.000006
            3             Sm       6.985425       4.062891       1.953675       1.991160     140.259708 0.32563663E+04  0.11299588E+06                                17.726711                           15.312744       2.537653       2.460110                    0.999527      82.967043     199.626613       0.653691       0.270025      -1.329233      -0.011944      -0.068913      -0.077255       0.104211       0.113685       0.152684       0.051276       0.183866      -0.701248      -0.282137      -0.028034       0.310171             20.189569      13.600515      -2.383219      -2.108439      19.524183      -2.839504      27.444010           0.000004
            4             Sm       1.302286       6.255385       6.094061       1.935554     168.563224 0.39329747E+04  0.14288378E+06                                20.036118                           16.883362       2.664656       2.477810                    0.998902      85.322218     209.168925       0.620321       0.271787      -1.328801      -0.000044       0.000485       0.064440       0.064442      -0.130632       0.005911       0.000320      -0.142925       0.302331      -0.199382       0.096709       0.102673             23.236027      25.084128       4.585530       1.602410      28.055620       0.697434      16.568333           0.000006
            5             Sm       1.504425       1.871109      11.607175       1.991160     140.259652 0.32563647E+04  0.11299581E+06                                17.726705                           15.312739       2.537653       2.460111                    0.999527      82.967038     199.626583       0.653691       0.270025      -1.329233      -0.011944       0.068913      -0.077255       0.104211      -0.113685       0.152684      -0.051276       0.183866      -0.701248      -0.282137      -0.028034       0.310171             20.189562      13.600511       2.383219      -2.108438      19.524177       2.839502      27.443999           0.000004
            6             Sm       6.783286      11.546615      15.747561       1.935555     168.563219 0.39329743E+04  0.14288376E+06                                20.036117                           16.883360       2.664656       2.477810                    0.998902      85.322215     209.168913       0.620321       0.271787      -1.328801      -0.000044      -0.000485       0.064440       0.064442       0.130632       0.005911      -0.000320      -0.142925       0.302331      -0.199382       0.096709       0.102672             23.236027      25.084129      -4.585529       1.602410      28.055620      -0.697433      16.568333           0.000006
            7             Sm       9.457575       9.996891       1.953675       1.991160     140.259717 0.32563666E+04  0.11299589E+06                                17.726711                           15.312745       2.537652       2.460110                    0.999527      82.967044     199.626619       0.653691       0.270025      -1.329233       0.011944      -0.068913      -0.077255       0.104211      -0.113685      -0.152684       0.051276       0.183866      -0.701248      -0.282137      -0.028034       0.310171             20.189570      13.600516       2.383220       2.108439      19.524184      -2.839503      27.444010           0.000004
            8             Sm       4.178714       0.321385       6.094061       1.935555     168.563176 0.39329733E+04  0.14288372E+06                                20.036113                           16.883358       2.664656       2.477810                    0.998902      85.322212     209.168895       0.620321       0.271787      -1.328801       0.000044       0.000485       0.064440       0.064442       0.130632      -0.005911       0.000320      -0.142925       0.302331      -0.199382       0.096709       0.102672             23.236021      25.084125      -4.585528      -1.602410      28.055611       0.697433      16.568329           0.000006
            9              H       1.622376       5.989780      13.651980       0.078167       1.261833 0.92056041E+01  0.94007663E+02                                 1.962278                            1.797844      -1.156572       2.326272                    0.995052       3.762779      10.896849       0.455525       1.316688      -0.700857      -0.013823      -0.038673      -0.034759       0.053804       0.005068       0.006833       0.009864      -0.005415       0.005428      -0.008900      -0.006507       0.015407              2.038958       1.635997       0.177097       0.059924       2.403506       0.638117       2.077372           0.000001
           10              H       2.969606       8.931857      16.793229       0.171056       0.972825 0.70837660E+01  0.67163543E+02                                 1.600041                            1.543045      -1.192513       2.354062                    0.997444       3.138550       8.511492       0.512522       1.260445      -0.714766       0.016146       0.020834       0.030058       0.039978       0.002662       0.010814       0.007683      -0.008687       0.004565      -0.013509      -0.001418       0.014927              1.598812       1.520686       0.222461       0.126681       1.572342       0.304713       1.703407           0.000001
           11              H       6.880847       7.139789      13.806436       0.084620       1.229401 0.85515477E+01  0.85790707E+02                                 1.933293                            1.734071      -1.166021       2.325975                    0.995530       3.701159      10.646526       0.463010       1.318622      -0.700138       0.014786       0.053025       0.008090       0.055639       0.008682      -0.002418      -0.002631      -0.019397      -0.004966      -0.012359      -0.002170       0.014529              2.042166       1.815657       0.472561       0.136356       2.844191       0.122290       1.466649           0.000001
           12              H       5.427286       2.872056      13.543860       0.153212       1.042924 0.77162890E+01  0.75713437E+02                                 1.750731                            1.665767      -1.371471       2.257131                    0.994105       3.525080      10.144131       0.462903       1.348501      -0.693782      -0.010372      -0.032151      -0.007182       0.034538       0.006309      -0.001283       0.007147      -0.013117      -0.003547      -0.010509      -0.002078       0.012587              1.777209       1.651647       0.295675       0.099952       2.259387      -0.033082       1.420591           0.000001
           13              H       9.339624       5.878220       3.998480       0.078167       1.261833 0.92056010E+01  0.94007625E+02                                 1.962278                            1.797844      -1.156572       2.326272                    0.995052       3.762778      10.896846       0.455525       1.316688      -0.700857       0.013823       0.038673      -0.034759       0.053804       0.005068      -0.006833      -0.009864      -0.005415       0.005428      -0.008900      -0.006507       0.015407              2.038958       1.635997       0.177097      -0.059924       2.403506      -0.638117       2.077372           0.000001
           14              H       7.992394       2.936143       7.139729       0.171056       0.972824 0.70837609E+01  0.67163482E+02                                 1.600040                            1.543044      -1.192512       2.354062                    0.997444       3.138549       8.511488       0.512522       1.260445      -0.714766      -0.016146      -0.020834       0.030058       0.039978       0.002662      -0.010814      -0.007683      -0.008687       0.004565      -0.013509      -0.001418       0.014927              1.598811       1.520685       0.222461      -0.126681       1.572341      -0.304712       1.703406           0.000001
           15              H       4.081153       4.728211       4.152936       0.084620       1.229400 0.85515458E+01  0.85790678E+02                                 1.933292                            1.734071      -1.166021       2.325975                    0.995530       3.701158      10.646521       0.463010       1.318622      -0.700138      -0.014786      -0.053025       0.008090       0.055639       0.008682       0.002418       0.002631      -0.019397      -0.004966      -0.012359      -0.002170       0.014529              2.042165       1.815657       0.472561      -0.136356       2.844190      -0.122290       1.466648           0.000001
           16              H       5.534714       8.995944       3.890360       0.153212       1.042924 0.77162829E+01  0.75713360E+02                                 1.750731                            1.665766      -1.371471       2.257131                    0.994105       3.525078      10.144123       0.462903       1.348501      -0.693782       0.010372       0.032151      -0.007182       0.034538       0.006309       0.001283      -0.007147      -0.013117      -0.003547      -0.010509      -0.002078       0.012587              1.777208       1.651647       0.295675      -0.099952       2.259386       0.033082       1.420591           0.000001
           17              H       3.858624       0.055780      13.651980       0.078167       1.261832 0.92056001E+01  0.94007619E+02                                 1.962278                            1.797844      -1.156572       2.326272                    0.995052       3.762778      10.896848       0.455525       1.316689      -0.700857       0.013823      -0.038673      -0.034759       0.053804      -0.005068      -0.006833       0.009864      -0.005415       0.005428      -0.008900      -0.006507       0.015407              2.038959       1.635997      -0.177097      -0.059924       2.403506       0.638117       2.077372           0.000001
           18              H       2.511394       2.997857      16.793229       0.171056       0.972824 0.70837647E+01  0.67163530E+02                                 1.600041                            1.543045      -1.192512       2.354062                    0.997444       3.138550       8.511493       0.512522       1.260446      -0.714766      -0.016146       0.020834       0.030058       0.039978      -0.002662      -0.010814       0.007683      -0.008688       0.004565      -0.013509      -0.001418       0.014927              1.598812       1.520686      -0.222461      -0.126681       1.572342       0.304713       1.703407           0.000001
           19              H       9.562153       1.205789      13.806436       0.084620       1.229400 0.85515467E+01  0.85790698E+02                                 1.933293                            1.734071      -1.166021       2.325975                    0.995530       3.701159      10.646528       0.463010       1.318623      -0.700138      -0.014786       0.053025       0.008090       0.055639      -0.008682       0.002418      -0.002631      -0.019397      -0.004966      -0.012359      -0.002170       0.014529              2.042166       1.815658      -0.472561      -0.136356       2.844192       0.122290       1.466649           0.000001
           20              H       0.053714       8.806056      13.543860       0.153212       1.042924 0.77162856E+01  0.75713398E+02                                 1.750731                            1.665767      -1.371471       2.257131                    0.994105       3.525079      10.144129       0.462903       1.348502      -0.693782       0.010372      -0.032151      -0.007182       0.034538      -0.006309       0.001283       0.007147      -0.013117      -0.003547      -0.010509      -0.002078       0.012587              1.777208       1.651647      -0.295675      -0.099952       2.259387      -0.033082       1.420591           0.000000
           21              H       7.103376      11.812220       3.998480       0.078167       1.261833 0.92056016E+01  0.94007637E+02                                 1.962278                            1.797844      -1.156572       2.326272                    0.995052       3.762778      10.896848       0.455525       1.316689      -0.700857      -0.013823       0.038673      -0.034759       0.053804      -0.005068       0.006833      -0.009864      -0.005415       0.005428      -0.008900      -0.006507       0.015407              2.038959       1.635997      -0.177097       0.059924       2.403506      -0.638117       2.077372           0.000001
           22              H       8.450606       8.870143       7.139729       0.171056       0.972824 0.70837635E+01  0.67163512E+02                                 1.600041                            1.543044      -1.192512       2.354062                    0.997444       3.138550       8.511491       0.512522       1.260445      -0.714766       0.016146      -0.020834       0.030058       0.039978      -0.002662       0.010814      -0.007683      -0.008687       0.004565      -0.013509      -0.001418       0.014927              1.598811       1.520686      -0.222461       0.126681       1.572341      -0.304712       1.703406           0.000001
           23              H       1.399847      10.662211       4.152936       0.084620       1.229401 0.85515491E+01  0.85790724E+02                                 1.933293                            1.734071      -1.166021       2.325975                    0.995530       3.701159      10.646526       0.463010       1.318622      -0.700138       0.014786      -0.053025       0.008090       0.055639      -0.008682      -0.002418       0.002631      -0.019397      -0.004966      -0.012359      -0.002170       0.014529              2.042166       1.815657      -0.472561       0.136356       2.844192      -0.122290       1.466649           0.000001
           24              H      10.908286       3.061944       3.890360       0.153212       1.042925 0.77162908E+01  0.75713457E+02                                 1.750731                            1.665767      -1.371471       2.257131                    0.994105       3.525080      10.144130       0.462903       1.348501      -0.693782      -0.010372       0.032151      -0.007182       0.034538      -0.006309      -0.001283      -0.007147      -0.013117      -0.003547      -0.010509      -0.002078       0.012587              1.777208       1.651647      -0.295675       0.099952       2.259387       0.033082       1.420591           0.000000
           25              C       1.861348       6.636586      14.275596       0.262975      22.747983 0.27615347E+03  0.58691739E+04                                 7.237090                            5.742044       0.003305       2.045747                    0.999405      24.538035      69.876889       0.643674       0.447728      -1.032062       0.022867       0.033606       0.040740       0.057550      -0.057190       0.074450      -0.033475      -0.067757      -0.006705      -0.098422      -0.012599       0.111020              7.981547       8.073041       1.760769      -2.147372       7.992349       1.799793       7.879249           0.000001
           26              C       1.486447       7.644179      16.266147       0.192504      29.515781 0.36749522E+03  0.82610814E+04                                 8.483864                            6.522516      -0.007650       2.029974                    0.999325      24.991196      69.611991       0.627641       0.434120      -1.056145       0.033478      -0.037890      -0.055302       0.074932      -0.048673       0.051738      -0.045421      -0.075595      -0.062060      -0.076164      -0.029059       0.105223              9.798835      11.823252       2.138159      -4.277043       7.017056       1.355824      10.556196           0.000001
           27              C       2.664862       8.365753      16.121345      -0.166766      29.547757 0.40390041E+03  0.93141334E+04                                 8.267197                            6.703739       0.140639       2.037295                    0.999578      28.384857      80.580052       0.636571       0.417245      -1.064635       0.006591      -0.007670       0.016125       0.019034      -0.052478       0.047354      -0.033639      -0.060323      -0.070847      -0.070252      -0.026147       0.096399              9.077123      11.445300       3.087023      -2.886683       6.763799       0.546831       9.022271           0.000001
           28              C       3.358757       8.212656      14.959064       0.169950      28.839029 0.36252889E+03  0.81263058E+04                                 8.318707                            6.451297      -0.003918       2.030274                    0.999151      25.120632      70.000748       0.634706       0.430510      -1.057761      -0.039950      -0.059757      -0.006660       0.072189      -0.055726       0.049881      -0.020749      -0.017238      -0.043192      -0.066523      -0.020913       0.087436              9.590991      11.411521       4.215824      -2.190819       8.743073       0.786460       8.618380           0.000002
           29              C       4.527306       9.122932      14.605745       0.602250      22.309716 0.25124478E+03  0.52277988E+04                                 7.395442                            5.695754      -0.186131       2.005287                    0.998810      22.452733      63.770369       0.607922       0.484213      -1.009582       0.075561       0.039785      -0.019378       0.087566      -0.099075       0.034292      -0.044457       0.000806      -0.087415      -0.085803      -0.047007       0.132811              8.474139       9.040476       3.555971       0.080614       8.397941       1.834289       7.984001           0.000002
           30              C       0.566735       7.866110      17.459320       0.558291      22.667993 0.25254224E+03  0.52392045E+04                                 7.324042                            5.627307      -0.047377       2.043350                    0.999158      22.550591      63.069629       0.627879       0.470217      -1.021353      -0.061864      -0.002713       0.065575       0.090192      -0.075135       0.033831      -0.085429      -0.044125      -0.091458      -0.092495      -0.047855       0.140350              8.189899       8.946095       1.935070      -2.181239       6.836479       1.890722       8.787122           0.000002
           31              C       6.584873       6.260370      13.752376       0.296795      23.506317 0.26623656E+03  0.55917309E+04                                 7.406150                            5.636711      -0.001240       2.052794                    0.998709      23.718031      66.550778       0.651647       0.447523      -1.034982      -0.033669      -0.044493       0.018298       0.058721       0.008671      -0.097377       0.033107      -0.003494       0.196122      -0.102726      -0.025756       0.128482              8.421863       9.158050       0.423457       3.124127      10.348703      -0.520202       5.758836           0.000002
           32              C       6.867693       4.069537      14.287180       0.163924      31.559309 0.37087366E+03  0.83434500E+04                                 8.813356                            6.509238       0.049085       2.045195                    0.999227      25.135806      69.695398       0.635508       0.428416      -1.061252      -0.033466       0.068479      -0.007517       0.076589      -0.000391      -0.072441       0.028201      -0.001328       0.184571      -0.075198      -0.030529       0.105727             10.559296      11.818589      -1.794888       4.658908      12.466280      -2.095422       7.393019           0.000001
           33              C       5.723260       3.751475      13.605643      -0.168576      31.313943 0.40733717E+03  0.94325959E+04                                 8.632658                            6.746937       0.110307       2.028639                    0.999486      28.617195      81.955221       0.631158       0.419074      -1.061297       0.000413       0.000209      -0.008704       0.008717       0.000358      -0.061062       0.028350       0.000350       0.164417      -0.065302      -0.027240       0.092542              9.813014      11.794424      -0.830751       4.537893      10.358635      -1.590376       7.285984           0.000001
           34              C       5.028269       4.780430      13.016779       0.180391      29.833098 0.35931030E+03  0.80250070E+04                                 8.498354                            6.419641       0.026483       2.042732                    0.999109      24.852434      68.813297       0.637599       0.430113      -1.059483       0.060000       0.032778       0.026555       0.073346       0.001170      -0.073257       0.032619       0.001106       0.185251      -0.077564      -0.030355       0.107920              9.952115      12.223327      -0.110261       4.796473      10.342739      -0.845273       7.290280           0.000001
           35              C       3.716118       4.551378      12.281183       0.607103      23.121250 0.24096918E+03  0.49563640E+04                                 7.499164                            5.549821      -0.079847       2.046810                    0.998917      22.024732      61.967215       0.621265       0.479322      -1.013281      -0.070071      -0.029295      -0.060529       0.097118      -0.040769      -0.074772       0.042242       0.029493       0.233489      -0.083172      -0.051203       0.134375              8.707603       8.581853       0.984531       2.584236      10.972686      -1.455968       6.568269           0.000001
           36              C       7.712863       3.003791      14.970648       0.618928      22.639998 0.23449004E+03  0.47880638E+04                                 7.417341                            5.476160       0.008934       2.081219                    0.999180      21.710835      60.767163       0.625477       0.479578      -1.013629       0.035170      -0.079482       0.058552       0.104798      -0.031370      -0.072235       0.023423       0.058598       0.254480      -0.085847      -0.043555       0.129401              8.708952       9.284318      -0.050262       2.594580      11.271654      -1.068512       5.570883           0.000001
           37              C       9.011860       4.512214      18.747097       0.519418      24.843434 0.27667401E+03  0.58589750E+04                                 7.734234                            5.875430       0.056529       2.071196                    0.999397      22.991680      64.486860       0.618174       0.467888      -1.024947       0.134253      -0.052912       0.055470       0.154597       0.056549       0.028829       0.070386      -0.186228      -0.192393      -0.093227      -0.072632       0.165859              8.915717       8.061222      -0.726861      -2.054410       5.386723      -2.215289      13.299205           0.000002
           38              C       7.678881       5.132910      18.281798       0.540345      22.314200 0.26859045E+03  0.56561393E+04                                 7.260376                            5.824935       0.078251       2.085003                    0.999460      22.747946      64.007368       0.613979       0.473721      -1.019907      -0.133190       0.075060      -0.041814       0.158499       0.044853       0.039896       0.104216      -0.160398      -0.102684      -0.099411      -0.070140       0.169551              7.975266       7.810043      -0.198809      -1.483099       5.493367      -2.534053      10.622388           0.000002
           39              C       9.100652       5.231414       4.622096       0.262975      22.747980 0.27615342E+03  0.58691725E+04                                 7.237089                            5.742044       0.003305       2.045747                    0.999405      24.538032      69.876877       0.643674       0.447728      -1.032062      -0.022867      -0.033606       0.040740       0.057550      -0.057190      -0.074450       0.033475      -0.067757      -0.006705      -0.098422      -0.012599       0.111020              7.981546       8.073041       1.760769       2.147372       7.992348      -1.799792       7.879248           0.000001
           40              C       9.475553       4.223821       6.612648       0.192504      29.515795 0.36749530E+03  0.82610835E+04                                 8.483866                            6.522516      -0.007650       2.029974                    0.999325      24.991195      69.611988       0.627641       0.434120      -1.056145      -0.033478       0.037890      -0.055302       0.074932      -0.048673      -0.051738       0.045421      -0.075595      -0.062060      -0.076164      -0.029059       0.105223              9.798839      11.823259       2.138157       4.277053       7.017054      -1.355822      10.556204           0.000001
           41              C       8.297138       3.502247       6.467845      -0.166766      29.547757 0.40390038E+03  0.93141321E+04                                 8.267196                            6.703738       0.140639       2.037295                    0.999578      28.384854      80.580037       0.636571       0.417245      -1.064635      -0.006591       0.007670       0.016125       0.019034      -0.052478      -0.047354       0.033639      -0.060323      -0.070846      -0.070252      -0.026147       0.096399              9.077124      11.445302       3.087022       2.886688       6.763797      -0.546828       9.022273           0.000001
           42              C       7.603243       3.655344       5.305564       0.169950      28.839028 0.36252885E+03  0.81263044E+04                                 8.318706                            6.451297      -0.003918       2.030274                    0.999151      25.120630      70.000737       0.634706       0.430509      -1.057761       0.039950       0.059757      -0.006659       0.072189      -0.055726      -0.049881       0.020749      -0.017238      -0.043192      -0.066523      -0.020913       0.087436              9.590991      11.411520       4.215823       2.190819       8.743072      -0.786460       8.618381           0.000002
           43              C       6.434694       2.745068       4.952245       0.602250      22.309715 0.25124476E+03  0.52277984E+04                                 7.395442                            5.695754      -0.186132       2.005287                    0.998810      22.452732      63.770366       0.607922       0.484213      -1.009582      -0.075561      -0.039785      -0.019378       0.087566      -0.099075      -0.034292       0.044457       0.000806      -0.087415      -0.085803      -0.047007       0.132811              8.474139       9.040476       3.555971      -0.080613       8.397941      -1.834289       7.984001           0.000002
           44              C      10.395265       4.001890       7.805820       0.558291      22.667998 0.25254222E+03  0.52392044E+04                                 7.324044                            5.627308      -0.047378       2.043350                    0.999158      22.550597      63.069663       0.627879       0.470217      -1.021353       0.061864       0.002713       0.065575       0.090192      -0.075135      -0.033831       0.085429      -0.044124      -0.091458      -0.092495      -0.047855       0.140350              8.189902       8.946100       1.935070       2.181243       6.836481      -1.890723       8.787126           0.000002
           45              C       4.377127       5.607630       4.098876       0.296795      23.506310 0.26623647E+03  0.55917282E+04                                 7.406147                            5.636709      -0.001240       2.052794                    0.998709      23.718026      66.550748       0.651647       0.447523      -1.034982       0.033670       0.044493       0.018298       0.058721       0.008671       0.097377      -0.033107      -0.003494       0.196122      -0.102726      -0.025756       0.128482              8.421860       9.158046       0.423456      -3.124125      10.348699       0.520202       5.758834           0.000002
           46              C       4.094307       7.798463       4.633680       0.163924      31.559302 0.37087359E+03  0.83434477E+04                                 8.813353                            6.509237       0.049085       2.045195                    0.999227      25.135803      69.695379       0.635508       0.428416      -1.061253       0.033466      -0.068479      -0.007517       0.076589      -0.000391       0.072441      -0.028201      -0.001328       0.184571      -0.075198      -0.030529       0.105727             10.559292      11.818585      -1.794887      -4.658906      12.466275       2.095422       7.393016           0.000001
           47              C       5.238740       8.116525       3.952143      -0.168575      31.313929 0.40733697E+03  0.94325898E+04                                 8.632655                            6.746934       0.110308       2.028640                    0.999486      28.617187      81.955181       0.631159       0.419074      -1.061297      -0.000413      -0.000209      -0.008704       0.008717       0.000358       0.061062      -0.028350       0.000350       0.164417      -0.065302      -0.027240       0.092542              9.813010      11.794418      -0.830751      -4.537891      10.358630       1.590375       7.285981           0.000001
           48              C       5.933731       7.087570       3.363279       0.180391      29.833090 0.35931021E+03  0.80250042E+04                                 8.498352                            6.419639       0.026483       2.042732                    0.999109      24.852430      68.813278       0.637599       0.430113      -1.059484      -0.060000      -0.032778       0.026555       0.073346       0.001170       0.073258      -0.032619       0.001106       0.185252      -0.077564      -0.030355       0.107920              9.952113      12.223323      -0.110261      -4.796471      10.342736       0.845272       7.290278           0.000001
           49              C       7.245882       7.316622       2.627683       0.607103      23.121250 0.24096918E+03  0.49563639E+04                                 7.499163                            5.549821      -0.079847       2.046810                    0.998917      22.024731      61.967208       0.621265       0.479322      -1.013281       0.070071       0.029295      -0.060529       0.097118      -0.040769       0.074772      -0.042242       0.029493       0.233489      -0.083172      -0.051203       0.134375              8.707602       8.581851       0.984531      -2.584235      10.972685       1.455968       6.568269           0.000001
           50              C       3.249137       8.864209       5.317148       0.618928      22.640000 0.23449007E+03  0.47880645E+04                                 7.417341                            5.476160       0.008934       2.081218                    0.999180      21.710836      60.767164       0.625477       0.479578      -1.013629      -0.035170       0.079482       0.058552       0.104798      -0.031370       0.072235      -0.023423       0.058598       0.254480      -0.085847      -0.043555       0.129401              8.708951       9.284317      -0.050262      -2.594580      11.271654       1.068511       5.570883           0.000001
           51              C       1.950140       7.355786       9.093597       0.519418      24.843436 0.27667404E+03  0.58589759E+04                                 7.734235                            5.875431       0.056529       2.071195                    0.999397      22.991682      64.486870       0.618174       0.467888      -1.024947      -0.134253       0.052912       0.055469       0.154597       0.056549      -0.028829      -0.070386      -0.186228      -0.192393      -0.093227      -0.072632       0.165859              8.915718       8.061223      -0.726861       2.054411       5.386724       2.215289      13.299206           0.000002
           52              C       3.283119       6.735090       8.628298       0.540345      22.314202 0.26859048E+03  0.56561399E+04                                 7.260376                            5.824935       0.078251       2.085003                    0.999460      22.747946      64.007364       0.613979       0.473721      -1.019907       0.133190      -0.075060      -0.041814       0.158499       0.044853      -0.039896      -0.104216      -0.160398      -0.102684      -0.099411      -0.070140       0.169551              7.975266       7.810043      -0.198809       1.483099       5.493366       2.534053      10.622387           0.000002
           53              C       3.619652       0.702586      14.275596       0.262975      22.747982 0.27615346E+03  0.58691737E+04                                 7.237090                            5.742044       0.003305       2.045747                    0.999405      24.538034      69.876884       0.643674       0.447728      -1.032062      -0.022867       0.033606       0.040740       0.057550       0.057190      -0.074450      -0.033475      -0.067757      -0.006705      -0.098422      -0.012599       0.111020              7.981546       8.073040      -1.760769       2.147372       7.992349       1.799793       7.879249           0.000001
           54              C       3.994553       1.710179      16.266147       0.192504      29.515784 0.36749525E+03  0.82610824E+04                                 8.483865                            6.522517      -0.007650       2.029974                    0.999325      24.991197      69.612002       0.627640       0.434120      -1.056145      -0.033478      -0.037891      -0.055302       0.074932       0.048673      -0.051738      -0.045421      -0.075595      -0.062060      -0.076164      -0.029059       0.105223              9.798837      11.823255      -2.138160       4.277044       7.017057       1.355824      10.556198           0.000001
           55              C       2.816138       2.431753      16.121345      -0.166766      29.547761 0.40390048E+03  0.93141354E+04                                 8.267198                            6.703740       0.140639       2.037295                    0.999578      28.384859      80.580062       0.636571       0.417245      -1.064635      -0.006591      -0.007670       0.016125       0.019034       0.052478      -0.047354      -0.033639      -0.060323      -0.070846      -0.070252      -0.026147       0.096399              9.077125      11.445302      -3.087024       2.886684       6.763800       0.546831       9.022272           0.000002
           56              C       2.122243       2.278656      14.959064       0.169950      28.839027 0.36252886E+03  0.81263049E+04                                 8.318706                            6.451297      -0.003918       2.030274                    0.999151      25.120631      70.000742       0.634706       0.430510      -1.057761       0.039950      -0.059757      -0.006660       0.072189       0.055726      -0.049881      -0.020749      -0.017238      -0.043192      -0.066523      -0.020913       0.087436              9.590990      11.411520      -4.215823       2.190819       8.743072       0.786460       8.618379           0.000002
           57              C       0.953694       3.188932      14.605745       0.602250      22.309716 0.25124478E+03  0.52277989E+04                                 7.395442                            5.695753      -0.186131       2.005287                    0.998810      22.452733      63.770367       0.607922       0.484213      -1.009582      -0.075561       0.039785      -0.019378       0.087566       0.099075      -0.034292      -0.044457       0.000806      -0.087415      -0.085803      -0.047007       0.132811              8.474139       9.040476      -3.555971      -0.080614       8.397941       1.834289       7.984000           0.000002
           58              C       4.914265       1.932110      17.459320       0.558291      22.668000 0.25254233E+03  0.52392071E+04                                 7.324044                            5.627309      -0.047378       2.043349                    0.999158      22.550597      63.069660       0.627879       0.470217      -1.021353       0.061864      -0.002713       0.065575       0.090192       0.075135      -0.033832      -0.085429      -0.044125      -0.091458      -0.092495      -0.047855       0.140350              8.189902       8.946098      -1.935070       2.181240       6.836482       1.890723       8.787126           0.000002
           59              C       9.858127       0.326370      13.752376       0.296795      23.506319 0.26623659E+03  0.55917316E+04                                 7.406151                            5.636711      -0.001241       2.052794                    0.998709      23.718032      66.550783       0.651647       0.447523      -1.034982       0.033669      -0.044493       0.018298       0.058721      -0.008671       0.097377       0.033107      -0.003494       0.196122      -0.102726      -0.025756       0.128482              8.421864       9.158051      -0.423457      -3.124127      10.348704      -0.520202       5.758837           0.000002
           60              C       9.575307      10.003537      14.287180       0.163924      31.559307 0.37087363E+03  0.83434490E+04                                 8.813355                            6.509238       0.049085       2.045195                    0.999227      25.135805      69.695391       0.635508       0.428416      -1.061252       0.033466       0.068479      -0.007517       0.076589       0.000391       0.072441       0.028201      -0.001328       0.184571      -0.075198      -0.030529       0.105727             10.559295      11.818588       1.794887      -4.658907      12.466278      -2.095422       7.393018           0.000001
           61              C      10.719740       9.685475      13.605643      -0.168576      31.313942 0.40733716E+03  0.94325956E+04                                 8.632658                            6.746937       0.110307       2.028639                    0.999486      28.617194      81.955217       0.631158       0.419074      -1.061297      -0.000413       0.000209      -0.008704       0.008717      -0.000358       0.061062       0.028350       0.000350       0.164417      -0.065302      -0.027240       0.092542              9.813014      11.794423       0.830751      -4.537893      10.358634      -1.590376       7.285984           0.000001
           62              C       0.452731      10.714430      13.016779       0.180391      29.833096 0.35931028E+03  0.80250060E+04                                 8.498353                            6.419640       0.026483       2.042732                    0.999109      24.852433      68.813290       0.637599       0.430113      -1.059484      -0.060000       0.032778       0.026555       0.073346      -0.001170       0.073257       0.032619       0.001106       0.185252      -0.077564      -0.030355       0.107920              9.952114      12.223326       0.110261      -4.796472      10.342738      -0.845272       7.290279           0.000001
           63              C       1.764882      10.485378      12.281183       0.607103      23.121249 0.24096917E+03  0.49563637E+04                                 7.499164                            5.549821      -0.079847       2.046810                    0.998917      22.024731      61.967211       0.621265       0.479322      -1.013281       0.070071      -0.029295      -0.060529       0.097118       0.040769       0.074772       0.042242       0.029493       0.233489      -0.083172      -0.051203       0.134375              8.707602       8.581852      -0.984531      -2.584236      10.972686      -1.455968       6.568269           0.000001
           64              C       8.730137       8.937791      14.970648       0.618928      22.639998 0.23449004E+03  0.47880638E+04                                 7.417342                            5.476160       0.008934       2.081218                    0.999180      21.710835      60.767165       0.625477       0.479578      -1.013629      -0.035170      -0.079482       0.058552       0.104798       0.031370       0.072235       0.023423       0.058598       0.254480      -0.085847      -0.043555       0.129401              8.708952       9.284318       0.050262      -2.594580      11.271655      -1.068512       5.570883           0.000001
           65              C       7.431140      10.446214      18.747097       0.519418      24.843439 0.27667408E+03  0.58589768E+04                                 7.734235                            5.875431       0.056529       2.071195                    0.999397      22.991683      64.486869       0.618174       0.467888      -1.024947      -0.134253      -0.052912       0.055469       0.154597      -0.056549      -0.028829       0.070386      -0.186228      -0.192393      -0.093227      -0.072632       0.165859              8.915718       8.061223       0.726861       2.054410       5.386724      -2.215289      13.299206           0.000002
           66              C       8.764119      11.066910      18.281798       0.540345      22.314202 0.26859048E+03  0.56561402E+04                                 7.260376                            5.824935       0.078251       2.085003                    0.999460      22.747947      64.007369       0.613979       0.473721      -1.019907       0.133190       0.075060      -0.041814       0.158499      -0.044853      -0.039896       0.104216      -0.160397      -0.102684      -0.099411      -0.070140       0.169551              7.975266       7.810043       0.198809       1.483099       5.493367      -2.534053      10.622388           0.000002
           67              C       7.342348      11.165414       4.622096       0.262975      22.747982 0.27615345E+03  0.58691733E+04                                 7.237090                            5.742044       0.003305       2.045747                    0.999405      24.538034      69.876887       0.643674       0.447728      -1.032062       0.022867      -0.033606       0.040740       0.057550       0.057190       0.074450       0.033475      -0.067757      -0.006705      -0.098422      -0.012599       0.111020              7.981546       8.073041      -1.760769      -2.147372       7.992349      -1.799792       7.879249           0.000001
           68              C       6.967447      10.157821       6.612648       0.192504      29.515803 0.36749539E+03  0.82610864E+04                                 8.483869                            6.522518      -0.007650       2.029974                    0.999325      24.991199      69.612008       0.627640       0.434120      -1.056145       0.033478       0.037891      -0.055302       0.074932       0.048673       0.051738       0.045421      -0.075595      -0.062060      -0.076163      -0.029059       0.105223              9.798842      11.823263      -2.138158      -4.277055       7.017056      -1.355822      10.556208           0.000001
           69              C       8.145862       9.436247       6.467845      -0.166767      29.547767 0.40390053E+03  0.93141369E+04                                 8.267199                            6.703740       0.140639       2.037295                    0.999578      28.384860      80.580064       0.636571       0.417245      -1.064635       0.006591       0.007670       0.016125       0.019034       0.052478       0.047354       0.033639      -0.060323      -0.070847      -0.070252      -0.026147       0.096399              9.077127      11.445306      -3.087023      -2.886689       6.763799      -0.546828       9.022276           0.000002
           70              C       8.839757       9.589344       5.305564       0.169950      28.839025 0.36252879E+03  0.81263030E+04                                 8.318706                            6.451297      -0.003918       2.030275                    0.999151      25.120628      70.000734       0.634706       0.430510      -1.057761      -0.039950       0.059757      -0.006660       0.072189       0.055726       0.049881       0.020749      -0.017238      -0.043192      -0.066523      -0.020913       0.087436              9.590991      11.411520      -4.215823      -2.190820       8.743072      -0.786460       8.618381           0.000002
           71              C      10.008306       8.679068       4.952245       0.602250      22.309716 0.25124477E+03  0.52277985E+04                                 7.395442                            5.695753      -0.186131       2.005287                    0.998810      22.452731      63.770359       0.607922       0.484213      -1.009582       0.075561      -0.039785      -0.019378       0.087566       0.099075       0.034292       0.044457       0.000806      -0.087415      -0.085803      -0.047007       0.132811              8.474139       9.040475      -3.555970       0.080613       8.397940      -1.834289       7.984001           0.000003
           72              C       6.047735       9.935890       7.805820       0.558291      22.668004 0.25254229E+03  0.52392064E+04                                 7.324046                            5.627309      -0.047378       2.043349                    0.999158      22.550601      63.069682       0.627879       0.470217      -1.021353      -0.061864       0.002713       0.065575       0.090192       0.075135       0.033831       0.085429      -0.044125      -0.091458      -0.092495      -0.047855       0.140350              8.189905       8.946103      -1.935070      -2.181244       6.836482      -1.890723       8.787129           0.000002
           73              C       1.103873      11.541630       4.098876       0.296795      23.506316 0.26623654E+03  0.55917303E+04                                 7.406150                            5.636711      -0.001241       2.052794                    0.998709      23.718030      66.550773       0.651647       0.447523      -1.034982      -0.033669       0.044493       0.018298       0.058721      -0.008671      -0.097377      -0.033107      -0.003494       0.196122      -0.102726      -0.025756       0.128482              8.421863       9.158049      -0.423457       3.124126      10.348702       0.520202       5.758836           0.000002
           74              C       1.386693       1.864463       4.633680       0.163924      31.559307 0.37087364E+03  0.83434491E+04                                 8.813355                            6.509238       0.049085       2.045195                    0.999227      25.135805      69.695392       0.635508       0.428416      -1.061252      -0.033466      -0.068479      -0.007517       0.076589       0.000391      -0.072441      -0.028201      -0.001328       0.184571      -0.075198      -0.030529       0.105727             10.559294      11.818588       1.794887       4.658907      12.466278       2.095422       7.393018           0.000001
           75              C       0.242260       2.182525       3.952143      -0.168576      31.313945 0.40733719E+03  0.94325966E+04                                 8.632659                            6.746937       0.110307       2.028639                    0.999486      28.617196      81.955226       0.631158       0.419074      -1.061297       0.000413      -0.000209      -0.008704       0.008717      -0.000358      -0.061062      -0.028350       0.000350       0.164417      -0.065302      -0.027240       0.092542              9.813015      11.794424       0.830751       4.537894      10.358635       1.590376       7.285985           0.000001
           76              C      10.509269       1.153570       3.363279       0.180391      29.833096 0.35931028E+03  0.80250062E+04                                 8.498354                            6.419640       0.026483       2.042732                    0.999109      24.852433      68.813293       0.637599       0.430113      -1.059484       0.060001      -0.032778       0.026555       0.073346      -0.001170      -0.073257      -0.032619       0.001106       0.185251      -0.077564      -0.030355       0.107920              9.952115      12.223327       0.110261       4.796473      10.342738       0.845273       7.290280           0.000001
           77              C       9.197118       1.382622       2.627683       0.607102      23.121251 0.24096919E+03  0.49563643E+04                                 7.499164                            5.549822      -0.079847       2.046810                    0.998917      22.024733      61.967219       0.621265       0.479322      -1.013281      -0.070071       0.029295      -0.060529       0.097118       0.040769      -0.074772      -0.042242       0.029493       0.233489      -0.083172      -0.051203       0.134375              8.707603       8.581853      -0.984531       2.584236      10.972686       1.455968       6.568270           0.000001
           78              C       2.231863       2.930209       5.317148       0.618928      22.639999 0.23449006E+03  0.47880641E+04                                 7.417342                            5.476160       0.008934       2.081219                    0.999180      21.710835      60.767162       0.625477       0.479578      -1.013629       0.035170       0.079482       0.058552       0.104798       0.031370      -0.072235      -0.023423       0.058598       0.254480      -0.085847      -0.043555       0.129401              8.708952       9.284318       0.050262       2.594580      11.271654       1.068512       5.570883           0.000001
           79              C       3.530860       1.421786       9.093597       0.519418      24.843433 0.27667401E+03  0.58589749E+04                                 7.734233                            5.875430       0.056530       2.071196                    0.999397      22.991679      64.486851       0.618174       0.467888      -1.024947       0.134253       0.052912       0.055470       0.154597      -0.056549       0.028829      -0.070386      -0.186228      -0.192393      -0.093227      -0.072632       0.165859              8.915716       8.061221       0.726861      -2.054410       5.386723       2.215289      13.299203           0.000002
           80              C       2.197881       0.801090       8.628298       0.540345      22.314203 0.26859050E+03  0.56561405E+04                                 7.260376                            5.824935       0.078251       2.085003                    0.999460      22.747948      64.007371       0.613979       0.473721      -1.019907      -0.133190      -0.075060      -0.041814       0.158499      -0.044853       0.039896      -0.104216      -0.160398      -0.102684      -0.099411      -0.070140       0.169551              7.975266       7.810043       0.198809      -1.483099       5.493367       2.534053      10.622388           0.000002
           81              N       2.964125       7.345105      14.020743      -0.376552      40.491299 0.62898752E+03  0.15923607E+05                                 9.781145                            8.124300       0.085017       2.010906                    0.999251      30.417833      85.474784       0.614817       0.393515      -1.099307      -0.091202       0.023003       0.177351       0.200750       0.002799       0.107048      -0.038107      -0.064371      -0.271661      -0.162444       0.063500       0.098944             10.779798      11.396496       3.729900      -0.997299      11.675645       1.676507       9.267254           0.000001
           82              N       1.078661       6.769507      15.329758      -0.374322      39.472078 0.60018460E+03  0.14986215E+05                                 9.529925                            7.865435       0.245392       2.065155                    0.999539      29.923311      82.941821       0.634610       0.386538      -1.106533       0.177761       0.089468       0.007380       0.199143      -0.109555       0.015025      -0.011922      -0.115114       0.217812      -0.160250       0.060721       0.099529             10.452680      10.653592       1.036585      -3.647447       9.122566       2.464084      11.581884           0.000001
           83              N       5.468942       6.041999      13.045740      -0.389644      39.687446 0.57561100E+03  0.14191078E+05                                 9.479875                            7.623132       0.428411       2.115517                    0.999752      29.902048      81.751791       0.656222       0.378590      -1.114813       0.093119      -0.154963       0.112436       0.212900       0.078977      -0.065137       0.096342       0.064055       0.142129      -0.170879       0.061536       0.109343             10.622443      12.723127       1.551387       4.278679      11.486141       0.537698       7.658060           0.000002
           84              N       7.311654       5.345347      14.387576      -0.343870      39.515969 0.55923806E+03  0.13696988E+05                                 9.531744                            7.565123       0.283416       2.084242                    0.999555      29.196007      79.724091       0.651645       0.383766      -1.110331      -0.195319      -0.041598      -0.055396       0.207241      -0.044809      -0.095047      -0.009051      -0.168157       0.151667      -0.162546       0.064134       0.098412             10.811628       9.971194      -1.023866       3.417744      14.920442      -1.992793       7.543248           0.000001
           85              N       7.997875       4.522895       4.367243      -0.376552      40.491295 0.62898742E+03  0.15923603E+05                                 9.781144                            8.124299       0.085017       2.010906                    0.999251      30.417830      85.474773       0.614817       0.393515      -1.099307       0.091202      -0.023003       0.177351       0.200750       0.002799      -0.107048       0.038107      -0.064371      -0.271661      -0.162444       0.063500       0.098944             10.779798      11.396495       3.729900       0.997299      11.675645      -1.676507       9.267254           0.000001
           86              N       9.883339       5.098493       5.676258      -0.374322      39.472087 0.60018487E+03  0.14986223E+05                                 9.529927                            7.865437       0.245393       2.065155                    0.999539      29.923310      82.941816       0.634610       0.386538      -1.106533      -0.177761      -0.089468       0.007380       0.199143      -0.109555      -0.015025       0.011922      -0.115114       0.217812      -0.160250       0.060721       0.099529             10.452682      10.653593       1.036583       3.647450       9.122564      -2.464084      11.581889           0.000001
           87              N       5.493058       5.826001       3.392240      -0.389644      39.687441 0.57561093E+03  0.14191076E+05                                 9.479874                            7.623131       0.428411       2.115517                    0.999752      29.902047      81.751782       0.656222       0.378590      -1.114813      -0.093119       0.154963       0.112436       0.212900       0.078977       0.065137      -0.096342       0.064055       0.142129      -0.170879       0.061536       0.109344             10.622441      12.723124       1.551387      -4.278677      11.486139      -0.537698       7.658059           0.000002
           88              N       3.650346       6.522653       4.734076      -0.343870      39.515951 0.55923778E+03  0.13696979E+05                                 9.531740                            7.565120       0.283416       2.084242                    0.999555      29.196002      79.724061       0.651645       0.383766      -1.110331       0.195319       0.041598      -0.055396       0.207241      -0.044809       0.095047       0.009051      -0.168156       0.151667      -0.162546       0.064134       0.098412             10.811623       9.971188      -1.023865      -3.417742      14.920435       1.992792       7.543244           0.000001
           89              N       2.516875       1.411105      14.020743      -0.376552      40.491295 0.62898745E+03  0.15923604E+05                                 9.781144                            8.124299       0.085017       2.010906                    0.999251      30.417831      85.474775       0.614817       0.393515      -1.099307       0.091202       0.023003       0.177351       0.200750      -0.002799      -0.107048      -0.038107      -0.064371      -0.271661      -0.162444       0.063500       0.098944             10.779797      11.396495      -3.729900       0.997299      11.675644       1.676507       9.267253           0.000001
           90              N       4.402339       0.835507      15.329758      -0.374322      39.472078 0.60018459E+03  0.14986215E+05                                 9.529925                            7.865435       0.245392       2.065155                    0.999539      29.923311      82.941820       0.634610       0.386538      -1.106533      -0.177761       0.089468       0.007380       0.199143       0.109555      -0.015025      -0.011922      -0.115114       0.217812      -0.160250       0.060721       0.099529             10.452680      10.653591      -1.036584       3.647447       9.122566       2.464085      11.581884           0.000001
           91              N       0.012058       0.107999      13.045740      -0.389644      39.687446 0.57561100E+03  0.14191078E+05                                 9.479875                            7.623132       0.428411       2.115517                    0.999752      29.902048      81.751791       0.656222       0.378590      -1.114813      -0.093119      -0.154963       0.112436       0.212900      -0.078977       0.065137       0.096342       0.064055       0.142129      -0.170879       0.061536       0.109344             10.622443      12.723127      -1.551387      -4.278679      11.486142       0.537698       7.658061           0.000002
           92              N       9.131346      11.279347      14.387576      -0.343870      39.515966 0.55923801E+03  0.13696987E+05                                 9.531744                            7.565123       0.283416       2.084242                    0.999555      29.196006      79.724086       0.651645       0.383766      -1.110331       0.195319      -0.041598      -0.055396       0.207241       0.044809       0.095047      -0.009051      -0.168157       0.151667      -0.162546       0.064134       0.098412             10.811627       9.971193       1.023866      -3.417744      14.920441      -1.992793       7.543248           0.000001
           93              N       8.445125      10.456895       4.367243      -0.376552      40.491297 0.62898745E+03  0.15923604E+05                                 9.781144                            8.124299       0.085017       2.010906                    0.999251      30.417831      85.474775       0.614817       0.393515      -1.099307      -0.091202      -0.023003       0.177351       0.200750      -0.002799       0.107048       0.038107      -0.064371      -0.271661      -0.162444       0.063500       0.098944             10.779798      11.396495      -3.729900      -0.997299      11.675645      -1.676508       9.267254           0.000001
           94              N       6.559661      11.032493       5.676258      -0.374322      39.472093 0.60018498E+03  0.14986226E+05                                 9.529928                            7.865438       0.245392       2.065155                    0.999539      29.923313      82.941828       0.634610       0.386538      -1.106533       0.177761      -0.089468       0.007380       0.199143       0.109555       0.015025       0.011922      -0.115114       0.217812      -0.160250       0.060721       0.099529             10.452683      10.653594      -1.036583      -3.647450       9.122565      -2.464085      11.581890           0.000001
           95              N      -0.012058      11.760001       3.392240      -0.389644      39.687443 0.57561094E+03  0.14191077E+05                                 9.479875                            7.623132       0.428411       2.115517                    0.999752      29.902046      81.751785       0.656222       0.378590      -1.114813       0.093119       0.154963       0.112436       0.212900      -0.078977      -0.065137      -0.096342       0.064055       0.142129      -0.170879       0.061535       0.109344             10.622442      12.723126      -1.551387       4.278678      11.486141      -0.537698       7.658060           0.000002
           96              N       1.830654       0.588653       4.734076      -0.343870      39.515964 0.55923799E+03  0.13696986E+05                                 9.531743                            7.565122       0.283416       2.084242                    0.999555      29.196006      79.724084       0.651645       0.383766      -1.110331      -0.195319       0.041598      -0.055396       0.207241       0.044809      -0.095047       0.009051      -0.168157       0.151667      -0.162546       0.064134       0.098412             10.811626       9.971192       1.023866       3.417744      14.920440       1.992792       7.543247           0.000001
           97              O       4.982229       9.020867      13.441533      -0.693582      38.047657 0.65558741E+03  0.16635522E+05                                 9.019851                            8.014440       0.162837       2.047830                    0.998437      30.808296      84.426396       0.656982       0.367407      -1.127362       0.025461       0.025147       0.073844       0.082059      -0.098706      -0.004404      -0.016072       0.019859       0.147038      -0.124984       0.048171       0.076813              9.502588       8.400226       0.012142      -1.032590       8.012987       1.673639      12.094550           0.000002
           98              O       4.930708       9.901472      15.505452      -0.573385      41.807671 0.58886352E+03  0.14462078E+05                                 9.595388                            7.553448       0.286174       2.139705                    0.996522      27.932106      73.881595       0.686409       0.363335      -1.137127      -0.013310      -0.059605       0.021159       0.064634      -0.063022       0.061478       0.023302      -0.024733       0.031398      -0.104127       0.032125       0.072002             11.206099      11.513083       4.657123       3.747129      12.678524       4.337786       9.426689           0.000002
           99              O      10.477480       7.174206      17.484419      -0.643940      40.442518 0.64114982E+03  0.16124746E+05                                 9.362577                            7.903375       0.317826       2.114444                    0.998290      29.684030      80.102387       0.666616       0.365340      -1.132741       0.028898       0.048483       0.067963       0.088344       0.009591       0.052250      -0.067693       0.000357      -0.231559      -0.124690       0.047789       0.076901             10.221932      13.145440       5.008748      -1.508601      10.152198      -0.400951       7.368158           0.000002
          100              O       0.926289       8.701618      18.274075      -0.557764      29.066137 0.44363689E+03  0.10162319E+05                                 7.313477                            6.401485       0.572656       2.203087                    0.999612      27.803121      71.288673       0.771926       0.346390      -1.149473      -0.026469      -0.017341      -0.044391       0.054515      -0.029659       0.098777      -0.004843      -0.121625      -0.185571      -0.146958       0.041380       0.105579              7.605768       5.861461       0.620097       0.193444       7.753056       3.450646       9.202787           0.000002
          101              O       3.222828       5.525741      11.647913      -0.618709      43.226718 0.64534464E+03  0.16264034E+05                                 9.873863                            7.968565       0.096166       2.053578                    0.997403      29.335817      79.361504       0.658673       0.368977      -1.129431      -0.032717      -0.077485      -0.033498       0.090534      -0.074299      -0.049361      -0.013380      -0.045283       0.161922      -0.118009       0.039289       0.078721             11.311856       7.645513      -2.940343       2.610176      14.923728      -4.755017      11.366325           0.000001
          102              O       3.199808       3.423918      12.425985      -0.607241      46.588581 0.67939179E+03  0.17306513E+05                                10.331461                            8.173124       0.139605       2.080786                    0.996263      28.850961      77.922415       0.652123       0.368712      -1.132054       0.046315       0.038406      -0.002813       0.060233      -0.003013      -0.076133       0.011649      -0.066025       0.086581      -0.094561       0.016472       0.078089             11.849091       9.522224       5.689064       0.211064      17.976025      -0.241409       8.049023           0.000001
          103              O       8.767408       3.369325      15.528620      -0.586572      40.730166 0.61425039E+03  0.15269600E+05                                 9.467505                            7.758430       0.265346       2.124805                    0.996920      28.411677      75.996762       0.670487       0.367480      -1.132124      -0.012093      -0.093132       0.043002       0.103291       0.023347      -0.024175       0.037919       0.117969       0.107446      -0.094901       0.031515       0.063386             10.678323      14.705353       2.791019       3.377913       9.574547       1.672397       7.755070           0.000002
          104              O       7.300692       1.826485      14.905004      -0.661225      44.045009 0.64170408E+03  0.16147204E+05                                 9.938030                            7.906062       0.105028       2.050599                    0.997022      29.637347      80.079001       0.666387       0.365272      -1.132440       0.053407       0.080426       0.024817       0.099682       0.011914      -0.047846       0.022767      -0.015000       0.098132      -0.060501      -0.002353       0.062854             11.426631       8.826506       1.876198      -0.125687      19.199637      -1.482075       6.253751           0.000001
          105              O       9.046939       4.112262       0.623616      -0.602717      38.583173 0.53273472E+03  0.12771590E+05                                 9.035414                            7.118207       0.560301       2.210875                    0.998993      28.260682      74.073116       0.716326       0.356666      -1.141371       0.089689       0.015112      -0.060864       0.109439       0.031065      -0.017954       0.014867      -0.151113       0.119931      -0.104602       0.037823       0.066779             10.654290       6.163005      -0.311480      -1.006607       7.531087      -4.138723      18.268778           0.000002
          106              O       9.960073       4.471862      17.899520      -0.554217      35.366148 0.51914999E+03  0.12375739E+05                                 8.554979                            7.069537       0.270383       2.129616                    0.997715      27.771994      72.777434       0.711717       0.361011      -1.137007       0.006034      -0.037012       0.070793       0.080112       0.054543      -0.066141       0.048635      -0.092828       0.054521      -0.126028       0.048709       0.077319              9.623784       9.873266       0.135575      -4.965416       6.198501      -0.553003      12.799584           0.000003
          107              O       6.681339       4.967945      19.009672      -0.611744      34.401422 0.54932755E+03  0.13308603E+05                                 8.380199                            7.280201       0.345620       2.131970                    0.998439      28.911725      76.891135       0.698745       0.361815      -1.134053      -0.004347       0.060262      -0.113368       0.128463       0.058694      -0.030206       0.046411      -0.058150       0.050144      -0.096739       0.024974       0.071765              8.968736       9.210413       0.949528      -3.128258       5.950306      -0.773662      11.745488           0.000001
          108              O       7.719440       5.777342      17.185161      -0.595816      36.233941 0.56148172E+03  0.13626855E+05                                 8.639352                            7.320240       0.467955       2.182753                    0.998550      28.293488      74.402224       0.705180       0.357887      -1.141394      -0.068676       0.019890       0.073554       0.102578       0.058842      -0.014444       0.009391      -0.122379       0.093138      -0.102555       0.032889       0.069666              9.548834       6.650496       0.497089      -0.758048       7.731751      -3.709157      14.264255           0.000001
          109              O       5.979771       2.847133       3.788033      -0.693582      38.047659 0.65558745E+03  0.16635523E+05                                 9.019852                            8.014440       0.162837       2.047830                    0.998437      30.808298      84.426402       0.656982       0.367407      -1.127362      -0.025461      -0.025147       0.073844       0.082059      -0.098706       0.004404       0.016072       0.019859       0.147038      -0.124984       0.048171       0.076813              9.502588       8.400226       0.012142       1.032590       8.012987      -1.673639      12.094550           0.000002
          110              O       6.031292       1.966528       5.851952      -0.573385      41.807667 0.58886348E+03  0.14462076E+05                                 9.595387                            7.553448       0.286174       2.139705                    0.996522      27.932106      73.881593       0.686409       0.363335      -1.137127       0.013310       0.059605       0.021159       0.064634      -0.063022      -0.061478      -0.023302      -0.024733       0.031398      -0.104127       0.032125       0.072002             11.206097      11.513082       4.657122      -3.747128      12.678522      -4.337785       9.426687           0.000002
          111              O       0.484520       4.693794       7.830919      -0.643940      40.442537 0.64115007E+03  0.16124754E+05                                 9.362582                            7.903378       0.317826       2.114443                    0.998290      29.684031      80.102401       0.666616       0.365340      -1.132741      -0.028898      -0.048484       0.067963       0.088344       0.009591      -0.052250       0.067692       0.000357      -0.231560      -0.124690       0.047789       0.076901             10.221937      13.145449       5.008752       1.508602      10.152202       0.400952       7.368161           0.000002
          112              O      10.035711       3.166382       8.620575      -0.557764      29.066177 0.44363761E+03  0.10162340E+05                                 7.313485                            6.401491       0.572655       2.203086                    0.999612      27.803132      71.288725       0.771926       0.346390      -1.149473       0.026469       0.017341      -0.044391       0.054515      -0.029659      -0.098777       0.004842      -0.121624      -0.185571      -0.146958       0.041380       0.105578              7.605777       5.861466       0.620097      -0.193443       7.753064      -3.450652       9.202799           0.000002
          113              O       7.739172       6.342259       1.994413      -0.618709      43.226709 0.64534450E+03  0.16264029E+05                                 9.873861                            7.968563       0.096166       2.053578                    0.997403      29.335816      79.361495       0.658673       0.368977      -1.129431       0.032717       0.077484      -0.033498       0.090534      -0.074299       0.049361       0.013380      -0.045283       0.161922      -0.118009       0.039289       0.078721             11.311853       7.645512      -2.940342      -2.610174      14.923725       4.755015      11.366323           0.000001
          114              O       7.762192       8.444082       2.772485      -0.607241      46.588573 0.67939165E+03  0.17306509E+05                                10.331459                            8.173123       0.139605       2.080786                    0.996263      28.850959      77.922405       0.652123       0.368712      -1.132054      -0.046315      -0.038406      -0.002813       0.060233      -0.003013       0.076133      -0.011649      -0.066025       0.086581      -0.094561       0.016472       0.078089             11.849089       9.522222       5.689062      -0.211064      17.976022       0.241409       8.049022           0.000001
          115              O       2.194592       8.498675       5.875120      -0.586572      40.730170 0.61425047E+03  0.15269602E+05                                 9.467506                            7.758430       0.265346       2.124805                    0.996920      28.411679      75.996769       0.670487       0.367480      -1.132124       0.012093       0.093132       0.043002       0.103291       0.023347       0.024175      -0.037919       0.117969       0.107446      -0.094901       0.031515       0.063386             10.678324      14.705353       2.791020      -3.377913       9.574548      -1.672397       7.755070           0.000002
          116              O       3.661308      10.041515       5.251504      -0.661225      44.044995 0.64170384E+03  0.16147196E+05                                 9.938027                            7.906060       0.105028       2.050599                    0.997022      29.637344      80.078986       0.666387       0.365272      -1.132440      -0.053407      -0.080426       0.024817       0.099682       0.011914       0.047846      -0.022767      -0.015000       0.098132      -0.060501      -0.002353       0.062854             11.426627       8.826503       1.876198       0.125688      19.199630       1.482074       6.253749           0.000001
          117              O       1.915061       7.755738      10.277116      -0.602717      38.583179 0.53273482E+03  0.12771593E+05                                 9.035415                            7.118208       0.560301       2.210875                    0.998993      28.260683      74.073122       0.716326       0.356666      -1.141371      -0.089689      -0.015112      -0.060864       0.109439       0.031065       0.017954      -0.014867      -0.151113       0.119931      -0.104602       0.037823       0.066779             10.654291       6.163006      -0.311480       1.006608       7.531088       4.138724      18.268780           0.000002
          118              O       1.001927       7.396138       8.246020      -0.554217      35.366153 0.51915007E+03  0.12375741E+05                                 8.554980                            7.069538       0.270383       2.129616                    0.997715      27.771994      72.777438       0.711717       0.361011      -1.137007      -0.006034       0.037012       0.070793       0.080112       0.054543       0.066141      -0.048635      -0.092827       0.054520      -0.126028       0.048709       0.077319              9.623785       9.873267       0.135575       4.965417       6.198502       0.553003      12.799586           0.000003
          119              O       4.280661       6.900055       9.356172      -0.611744      34.401414 0.54932738E+03  0.13308598E+05                                 8.380197                            7.280199       0.345621       2.131971                    0.998439      28.911722      76.891121       0.698745       0.361815      -1.134053       0.004347      -0.060262      -0.113368       0.128463       0.058694       0.030206      -0.046411      -0.058150       0.050144      -0.096739       0.024974       0.071765              8.968733       9.210411       0.949527       3.128257       5.950305       0.773662      11.745484           0.000001
          120              O       3.242560       6.090658       7.531661      -0.595816      36.233921 0.56148134E+03  0.13626843E+05                                 8.639348                            7.320237       0.467956       2.182753                    0.998550      28.293483      74.402199       0.705180       0.357887      -1.141394       0.068677      -0.019890       0.073554       0.102578       0.058842       0.014444      -0.009391      -0.122379       0.093138      -0.102555       0.032889       0.069666              9.548829       6.650493       0.497089       0.758047       7.731748       3.709155      14.264247           0.000001
          121              O       0.498771       3.086867      13.441533      -0.693582      38.047661 0.65558751E+03  0.16635525E+05                                 9.019852                            8.014441       0.162837       2.047830                    0.998437      30.808298      84.426404       0.656982       0.367407      -1.127362      -0.025461       0.025147       0.073845       0.082059       0.098706       0.004404      -0.016072       0.019859       0.147038      -0.124984       0.048171       0.076813              9.502588       8.400227      -0.012141       1.032590       8.012987       1.673639      12.094550           0.000002
          122              O       0.550292       3.967472      15.505452      -0.573385      41.807666 0.58886345E+03  0.14462075E+05                                 9.595387                            7.553448       0.286174       2.139705                    0.996522      27.932105      73.881590       0.686409       0.363335      -1.137127       0.013310      -0.059605       0.021159       0.064634       0.063022      -0.061478       0.023302      -0.024733       0.031398      -0.104127       0.032125       0.072002             11.206097      11.513082      -4.657122      -3.747128      12.678522       4.337786       9.426688           0.000002
          123              O       5.965520       1.240206      17.484419      -0.643940      40.442528 0.64114999E+03  0.16124752E+05                                 9.362580                            7.903377       0.317826       2.114443                    0.998290      29.684031      80.102398       0.666616       0.365340      -1.132741      -0.028898       0.048484       0.067963       0.088344      -0.009591      -0.052250      -0.067693       0.000357      -0.231559      -0.124690       0.047789       0.076901             10.221935      13.145443      -5.008749       1.508601      10.152200      -0.400951       7.368160           0.000002
          124              O       4.554711       2.767618      18.274075      -0.557764      29.066146 0.44363706E+03  0.10162324E+05                                 7.313479                            6.401486       0.572656       2.203087                    0.999612      27.803121      71.288680       0.771926       0.346390      -1.149473       0.026469      -0.017341      -0.044391       0.054515       0.029659      -0.098777      -0.004843      -0.121625      -0.185571      -0.146958       0.041380       0.105578              7.605770       5.861462      -0.620097      -0.193444       7.753058       3.450648       9.202790           0.000002
          125              O       2.258172      11.459741      11.647913      -0.618709      43.226715 0.64534459E+03  0.16264032E+05                                 9.873862                            7.968564       0.096166       2.053578                    0.997403      29.335817      79.361501       0.658673       0.368977      -1.129431       0.032717      -0.077484      -0.033498       0.090534       0.074299       0.049361      -0.013380      -0.045283       0.161922      -0.118009       0.039289       0.078721             11.311854       7.645513       2.940342      -2.610175      14.923726      -4.755016      11.366324           0.000001
          126              O       2.281192       9.357918      12.425985      -0.607241      46.588575 0.67939169E+03  0.17306510E+05                                10.331460                            8.173124       0.139605       2.080786                    0.996263      28.850959      77.922408       0.652123       0.368712      -1.132054      -0.046315       0.038406      -0.002813       0.060233       0.003013       0.076133       0.011649      -0.066025       0.086581      -0.094561       0.016472       0.078089             11.849090       9.522223      -5.689063      -0.211064      17.976024      -0.241408       8.049023           0.000001
          127              O       7.675592       9.303325      15.528620      -0.586572      40.730172 0.61425050E+03  0.15269603E+05                                 9.467506                            7.758431       0.265346       2.124805                    0.996920      28.411679      75.996770       0.670487       0.367480      -1.132124       0.012093      -0.093132       0.043002       0.103291      -0.023347       0.024175       0.037919       0.117969       0.107446      -0.094901       0.031515       0.063386             10.678324      14.705354      -2.791020      -3.377914       9.574548       1.672397       7.755070           0.000002
          128              O       9.142308       7.760485      14.905004      -0.661225      44.045004 0.64170399E+03  0.16147201E+05                                 9.938029                            7.906061       0.105028       2.050599                    0.997022      29.637346      80.078995       0.666387       0.365272      -1.132440      -0.053407       0.080426       0.024817       0.099682      -0.011914       0.047846       0.022767      -0.015000       0.098132      -0.060501      -0.002353       0.062854             11.426630       8.826505      -1.876198       0.125687      19.199635      -1.482075       6.253750           0.000001
          129              O       7.396061      10.046262       0.623616      -0.602717      38.583161 0.53273454E+03  0.12771584E+05                                 9.035412                            7.118206       0.560302       2.210876                    0.998993      28.260679      74.073103       0.716326       0.356666      -1.141371      -0.089689       0.015112      -0.060864       0.109439      -0.031065       0.017954       0.014867      -0.151113       0.119931      -0.104602       0.037823       0.066779             10.654287       6.163003       0.311480       1.006607       7.531086      -4.138722      18.268773           0.000002
          130              O       6.482927      10.405862      17.899520      -0.554217      35.366148 0.51914998E+03  0.12375738E+05                                 8.554979                            7.069537       0.270383       2.129615                    0.997715      27.771994      72.777434       0.711717       0.361011      -1.137007      -0.006034      -0.037012       0.070793       0.080112      -0.054543       0.066141       0.048635      -0.092828       0.054521      -0.126028       0.048709       0.077319              9.623784       9.873266      -0.135575       4.965416       6.198501      -0.553003      12.799584           0.000003
          131              O       9.761661      10.901945      19.009672      -0.611744      34.401416 0.54932742E+03  0.13308599E+05                                 8.380198                            7.280200       0.345621       2.131971                    0.998439      28.911721      76.891122       0.698745       0.361815      -1.134053       0.004347       0.060262      -0.113368       0.128463      -0.058694       0.030206       0.046411      -0.058150       0.050144      -0.096739       0.024974       0.071766              8.968735       9.210412      -0.949527       3.128258       5.950306      -0.773662      11.745486           0.000001
          132              O       8.723560      11.711342      17.185161      -0.595816      36.233931 0.56148153E+03  0.13626849E+05                                 8.639350                            7.320238       0.467955       2.182753                    0.998550      28.293486      74.402212       0.705180       0.357887      -1.141394       0.068677       0.019890       0.073554       0.102578      -0.058842       0.014444       0.009391      -0.122379       0.093138      -0.102555       0.032889       0.069666              9.548832       6.650494      -0.497089       0.758047       7.731749      -3.709156      14.264251           0.000001
          133              O      10.463229       8.781133       3.788033      -0.693582      38.047640 0.65558704E+03  0.16635510E+05                                 9.019848                            8.014437       0.162838       2.047830                    0.998437      30.808293      84.426376       0.656982       0.367407      -1.127362       0.025461      -0.025147       0.073844       0.082059       0.098706      -0.004404       0.016072       0.019859       0.147038      -0.124984       0.048171       0.076813              9.502584       8.400223      -0.012141      -1.032590       8.012983      -1.673638      12.094545           0.000002
          134              O      10.411708       7.900528       5.851952      -0.573385      41.807659 0.58886335E+03  0.14462072E+05                                 9.595386                            7.553447       0.286175       2.139705                    0.996522      27.932103      73.881582       0.686409       0.363335      -1.137127      -0.013310       0.059605       0.021159       0.064634       0.063022       0.061478      -0.023302      -0.024733       0.031398      -0.104127       0.032125       0.072002             11.206096      11.513080      -4.657121       3.747128      12.678520      -4.337785       9.426686           0.000003
          135              O       4.996480      10.627794       7.830919      -0.643940      40.442535 0.64115001E+03  0.16124752E+05                                 9.362581                            7.903377       0.317826       2.114444                    0.998290      29.684030      80.102397       0.666616       0.365340      -1.132741       0.028898      -0.048484       0.067963       0.088345      -0.009591       0.052250       0.067692       0.000357      -0.231559      -0.124690       0.047789       0.076901             10.221937      13.145449      -5.008752      -1.508603      10.152202       0.400952       7.368161           0.000001
          136              O       6.407289       9.100382       8.620575      -0.557764      29.066176 0.44363759E+03  0.10162340E+05                                 7.313485                            6.401491       0.572655       2.203087                    0.999612      27.803130      71.288721       0.771926       0.346390      -1.149473      -0.026469       0.017341      -0.044391       0.054515       0.029659       0.098777       0.004843      -0.121625      -0.185572      -0.146958       0.041380       0.105578              7.605777       5.861466      -0.620097       0.193443       7.753064      -3.450652       9.202800           0.000002
          137              O       8.703828       0.408259       1.994413      -0.618709      43.226720 0.64534467E+03  0.16264035E+05                                 9.873863                            7.968565       0.096166       2.053578                    0.997403      29.335818      79.361507       0.658673       0.368977      -1.129431      -0.032717       0.077485      -0.033498       0.090534       0.074299      -0.049361       0.013380      -0.045283       0.161922      -0.118009       0.039289       0.078721             11.311856       7.645513       2.940343       2.610175      14.923728       4.755017      11.366326           0.000001
          138              O       8.680808       2.510082       2.772485      -0.607241      46.588580 0.67939176E+03  0.17306512E+05                                10.331461                            8.173124       0.139605       2.080786                    0.996263      28.850960      77.922414       0.652123       0.368712      -1.132054       0.046315      -0.038406      -0.002813       0.060233       0.003013      -0.076133      -0.011649      -0.066025       0.086581      -0.094561       0.016472       0.078089             11.849091       9.522224      -5.689064       0.211064      17.976025       0.241409       8.049024           0.000001
          139              O       3.286408       2.564675       5.875120      -0.586572      40.730165 0.61425039E+03  0.15269600E+05                                 9.467505                            7.758430       0.265347       2.124805                    0.996920      28.411678      75.996763       0.670487       0.367480      -1.132124      -0.012093       0.093132       0.043002       0.103291      -0.023347      -0.024175      -0.037919       0.117969       0.107446      -0.094901       0.031515       0.063386             10.678322      14.705352      -2.791019       3.377913       9.574546      -1.672397       7.755069           0.000002
          140              O       1.819692       4.107515       5.251504      -0.661225      44.044990 0.64170377E+03  0.16147194E+05                                 9.938026                            7.906059       0.105028       2.050599                    0.997022      29.637344      80.078981       0.666388       0.365272      -1.132440       0.053407      -0.080426       0.024817       0.099682      -0.011914      -0.047846      -0.022767      -0.015000       0.098132      -0.060501      -0.002353       0.062854             11.426626       8.826502      -1.876197      -0.125687      19.199628       1.482075       6.253748           0.000001
          141              O       3.565939       1.821738      10.277116      -0.602717      38.583157 0.53273449E+03  0.12771583E+05                                 9.035411                            7.118206       0.560302       2.210876                    0.998993      28.260678      74.073098       0.716326       0.356666      -1.141371       0.089689      -0.015112      -0.060864       0.109439      -0.031065      -0.017954      -0.014867      -0.151113       0.119931      -0.104602       0.037823       0.066779             10.654286       6.163003       0.311480      -1.006607       7.531085       4.138722      18.268771           0.000002
          142              O       4.479073       1.462138       8.246020      -0.554217      35.366136 0.51914979E+03  0.12375732E+05                                 8.554977                            7.069536       0.270384       2.129616                    0.997715      27.771990      72.777418       0.711717       0.361011      -1.137007       0.006034       0.037012       0.070793       0.080112      -0.054543      -0.066141      -0.048635      -0.092828       0.054520      -0.126028       0.048709       0.077319              9.623781       9.873264      -0.135575      -4.965414       6.198500       0.553003      12.799580           0.000003
          143              O       1.200339       0.966055       9.356172      -0.611744      34.401422 0.54932753E+03  0.13308602E+05                                 8.380199                            7.280201       0.345620       2.131971                    0.998439      28.911723      76.891130       0.698744       0.361815      -1.134053      -0.004347      -0.060262      -0.113368       0.128463      -0.058694      -0.030206      -0.046411      -0.058150       0.050144      -0.096739       0.024974       0.071765              8.968736       9.210413      -0.949528      -3.128258       5.950307       0.773662      11.745487           0.000001
          144              O       2.238440       0.156658       7.531661      -0.595816      36.233937 0.56148165E+03  0.13626853E+05                                 8.639351                            7.320239       0.467955       2.182753                    0.998550      28.293488      74.402221       0.705180       0.357887      -1.141394      -0.068676      -0.019890       0.073554       0.102578      -0.058842      -0.014444      -0.009391      -0.122379       0.093138      -0.102555       0.032889       0.069666              9.548833       6.650496      -0.497089      -0.758048       7.731750       3.709157      14.264252           0.000001

******************************************************
Auxiliary information for the entire system
The total spin magnetic moment of the unit cell is   0.000247
The total net atomic charge of the unit cell is   0.000006
Accuracy of reproducing the electrostatic potential in the unit cell:
  The inner radius (bohr) =    5.0000
  The outer radius (bohr) =   12.0000
  Valid grid points have density less than (e/(bohr^3)) =    0.0001
  The number of valid grid points were=        67892
  The rms potential error without charges in kcal/mol is=     10.24886
  The rms potential error with partial charges in kcal/mol is=      3.75050
  The RRMSE value at monopole order=      0.36594
  The rms potential error with partial charges and cloud penetration in kcal/mol is=      3.73483
  The RRMSE value at monopole order with cloud penetration is=      0.36441
  The rms potential error with partial charges and atomic dipoles in kcal/mol is=      0.71857
  The RRMSE value at dipole order=      0.07011
  The rms potential error with partial charges, atomic dipoles and cloud penetration in kcal/mol is=      0.70026
  The RRMSE value at dipole order with cloud penetration=      0.06833

******************************************************
The electron densities and ab initio electrostatic potential were computed in VASP using the PBE functional and
projector augmented wave method. See the main text of the journal article for a description of computational details.
The atomic charges, dipoles, and quadrupoles were computed with the DDEC6 method as described in
(a) T. A. Manz and N. Gabaldon Limas, RSC Adv. 6 (2016) 47771-47801 DOI: 10.1039/c6ra04656h
(b) N. Gabaldon Limas and T. A. Manz, RSC Adv. 8 (2018) 2678-2707 DOI: 10.1039/c7ra11829e.
For each atom in the material, the electron cloud parameters were fit to the spherically averaged atom-in-material
electron density using radial positions for which this density was between 10^-4 and 10^-2 electrons per cubic bohr.
The polarizabilities, dispersion coefficients, and quantum Drude oscillator (QDO) parameters were fit using the MCLF method.
The magnetic structure of the system was optimized in VASP from the default ferromagnetic initial guess using spin polarization.
The atomic spin moments (ASMs) were computed on this optimized magnetic structure using the DDEC6 partition as inputs
to the method of T. A. Manz and D. S. Sholl, J. Chem. Theory Comput. 7 (2011) 4146-4164 DOI: 10.1021/ct200539n.
The RMSE and RRMSE were computed using a uniform grid with Ewald summation.
