# Supplementary material for: A collection of forcefield precursors for metal–organic frameworks
Source: RSC Adv. 2019 Nov 13;9(63):36492–507. doi: 10.1039/c9ra07327b (PMC9075174; doi:10.1039/c9ra07327b)
Supplement: RA-009-C9RA07327B-s3329 [file RA-009-C9RA07327B-s3329.xyz]

  144
jmolscript: load "" {1 1 1} spacegroup "x,y,z" unitcell [{     10.943000     0.000000     0.000000 }, {      0.000000    11.828000     0.000000 }, {      0.000000     0.000000    19.261000 }]
Eu     9.437790     9.964972     1.984076     1.293097
Eu     4.169940     0.336743     6.114597     1.228302
Eu     1.505210     1.863028    11.614576     1.293095
Eu     6.773060    11.491257    15.745097     1.228302
Eu     6.976710     4.050972     1.984076     1.293091
Eu     1.301560     6.250743     6.114597     1.228300
Eu     3.966290     7.777028    11.614576     1.293095
Eu     9.641440     5.577257    15.745097     1.228301
H      7.064801    11.762946     4.000510     0.081160
H      8.431582     8.872183     7.174723     0.164241
H      1.418213    10.627458     4.173859     0.081500
H     10.872965     3.062269     3.908057     0.150706
H      3.878199     0.065054    13.631010     0.081160
H      2.511418     2.955817    16.805223     0.164240
H      9.524787     1.200542    13.804359     0.081500
H      0.070035     8.765731    13.538557     0.150706
H      9.349699     5.848946     4.000510     0.081160
H      7.982919     2.958183     7.174723     0.164240
H      4.053287     4.713458     4.173859     0.081500
H      5.541535     8.976269     3.908057     0.150706
H      1.593301     5.979054    13.631010     0.081159
H      2.960082     8.869817    16.805223     0.164239
H      6.889713     7.114542    13.804359     0.081501
H      5.401465     2.851731    13.538557     0.150706
C      7.317584    11.137245     4.639975     0.254729
C      6.955371    10.147241     6.625784     0.162260
C      8.127366     9.425733     6.492883    -0.185540
C      8.817869     9.554658     5.331445     0.161399
C      9.996430     8.666376     4.984747     0.565275
C      6.035064     9.935520     7.823818     0.520479
C      1.112903    11.503913     4.123780     0.267059
C      1.385384     1.847534     4.665014     0.155009
C      0.227614     2.183449     3.973544    -0.191162
C     10.499808     1.150864     3.395714     0.163580
C      9.188837     1.372048     2.650314     0.569998
C      2.230183     2.947538     5.343001     0.566611
C      3.532400     1.425274     9.112379     0.498490
C      2.200637     0.806670     8.640485     0.517346
C      3.625416     0.690755    14.270475     0.254732
C      3.987629     1.680759    16.256284     0.162261
C      2.815634     2.402267    16.123383    -0.185541
C      2.125131     2.273342    14.961945     0.161402
C      0.946570     3.161624    14.615247     0.565270
C      4.907936     1.892480    17.454318     0.520478
C      9.830097     0.324087    13.754280     0.267057
C      9.557616     9.980466    14.295514     0.155012
C     10.715386     9.644551    13.604044    -0.191164
C      0.443191    10.677136    13.026214     0.163579
C      1.754163    10.455952    12.280814     0.569999
C      8.712817     8.880462    14.973501     0.566608
C      7.410600    10.402726    18.742879     0.498489
C      8.742363    11.021330    18.270985     0.517344
C      9.096916     5.223245     4.639975     0.254732
C      9.459129     4.233241     6.625784     0.162260
C      8.287134     3.511733     6.492883    -0.185540
C      7.596631     3.640658     5.331445     0.161401
C      6.418070     2.752376     4.984747     0.565273
C     10.379435     4.021520     7.823818     0.520485
C      4.358597     5.589913     4.123780     0.267059
C      4.086116     7.761534     4.665014     0.155010
C      5.243886     8.097449     3.973544    -0.191163
C      5.914691     7.064864     3.395714     0.163580
C      7.225663     7.286048     2.650314     0.570001
C      3.241317     8.861538     5.343001     0.566612
C      1.939100     7.339274     9.112379     0.498489
C      3.270863     6.720670     8.640485     0.517345
C      1.846084     6.604755    14.270475     0.254736
C      1.483871     7.594759    16.256284     0.162261
C      2.655866     8.316267    16.123383    -0.185539
C      3.346369     8.187342    14.961945     0.161403
C      4.524930     9.075624    14.615247     0.565268
C      0.563565     7.806480    17.454318     0.520481
C      6.584403     6.238087    13.754280     0.267057
C      6.856884     4.066466    14.295514     0.155011
C      5.699114     3.730551    13.604044    -0.191164
C      5.028309     4.763136    13.026214     0.163579
C      3.717337     4.541952    12.280814     0.570001
C      7.701683     2.966462    14.973501     0.566608
C      9.003900     4.488726    18.742879     0.498486
C      7.672137     5.107330    18.270985     0.517343
N      8.425016    10.454769     4.397286    -0.301470
N      6.537348    11.018965     5.695478    -0.289104
N     -0.012037    11.718000     3.414975    -0.320558
N      1.832953     0.604411     4.763245    -0.281836
N      2.517984     1.373231    14.027786    -0.301471
N      4.405652     0.809035    15.325978    -0.289108
N      0.012037     0.110000    13.045475    -0.320557
N      9.110048    11.223589    14.393745    -0.281837
N      7.989484     4.540769     4.397286    -0.301471
N      9.877152     5.104965     5.695478    -0.289105
N      5.483537     5.804000     3.414975    -0.320558
N      3.638548     6.518411     4.763245    -0.281836
N      2.953516     7.287231    14.027786    -0.301472
N      1.065848     6.723035    15.325978    -0.289108
N      5.459463     6.024000    13.045475    -0.320558
N      7.304453     5.309589    14.393745    -0.281837
O     10.443999     8.758634     3.821382    -0.569963
O     10.404604     7.885728     5.874605    -0.505191
O      4.967028    10.603802     7.839227    -0.489251
O      6.406032     9.098098     8.655893    -0.398212
O      8.699685     0.417528     2.008922    -0.560107
O      8.672328     2.503988     2.808254    -0.555075
O      3.288371     2.571407     5.903497    -0.498500
O      1.822010     4.123241     5.269810    -0.567444
O      4.466933     1.467855     8.262969    -0.392914
O      3.573984     1.813232    10.298857    -0.421332
O      2.240032     0.172689     7.548386    -0.429453
O      1.201541     0.967530     9.368550    -0.444120
O      0.499001     3.069366    13.451882    -0.569960
O      0.538396     3.942272    15.505105    -0.505189
O      5.975972     1.224198    17.469727    -0.489251
O      4.536968     2.729902    18.286393    -0.398214
O      2.243315    11.410472    11.639422    -0.560106
O      2.270673     9.324012    12.438754    -0.555076
O      7.654629     9.256593    15.533997    -0.498498
O      9.120991     7.704759    14.900310    -0.567445
O      6.476067    10.360145    17.893469    -0.392914
O      7.369016    10.014768     0.668357    -0.421332
O      8.702968    11.655311    17.178886    -0.429450
O      9.741459    10.860470    18.999050    -0.444121
O      5.970501     2.844634     3.821382    -0.569961
O      6.009896     1.971728     5.874605    -0.505189
O      0.504472     4.689802     7.839227    -0.489256
O     10.008468     3.184098     8.655893    -0.398223
O      7.714815     6.331528     2.008922    -0.560108
O      7.742172     8.417988     2.808254    -0.555081
O      2.183129     8.485407     5.903497    -0.498501
O      3.649491    10.037241     5.269810    -0.567447
O      1.004567     7.381855     8.262969    -0.392912
O      1.897516     7.727232    10.298857    -0.421332
O      3.231468     6.086689     7.548386    -0.429451
O      4.269959     6.881530     9.368550    -0.444118
O      4.972499     8.983366    13.451882    -0.569958
O      4.933104     9.856272    15.505105    -0.505186
O     10.438528     7.138198    17.469727    -0.489253
O      0.934532     8.643902    18.286393    -0.398220
O      3.228185     5.496472    11.639422    -0.560108
O      3.200827     3.410012    12.438754    -0.555080
O      8.759872     3.342593    15.533997    -0.498499
O      7.293510     1.790759    14.900310    -0.567445
O      9.938433     4.446145    17.893469    -0.392908
O      9.045484     4.100768     0.668357    -0.421330
O      7.711532     5.741311    17.178886    -0.429447
O      6.673041     4.946470    18.999050    -0.444117

The following XYZ coordinates are in angstroms. Other properties are in atomic units.
The sperically averaged electron density of each atom fit to a function of the form exp(a - br)
eigen_1, eigen_2 and eigen_3 are the three eigenvalues of traceless quadrupole moment tensor
  atom number  atomic symbol              X              Y              Z     net charge C6 coefficient C8 coefficient C10 coefficient fluctuating dipole atomic polarizability isotropic forcefield polarizability              a              b squared Pearson coefficient          <r^3>          <r^4>         wp_QDO          m_QDO          q_QDO       dipole_x       dipole_y       dipole_z         dipole            Qxy            Qxz            Qyz     Q(x^2-y^2)  Q(3z^2 - R^2)        eigen_1        eigen_2        eigen_3 static polarizability      alpha(xx)      alpha(xy)      alpha(xz)      alpha(yy)      alpha(yz)      alpha(zz) atomic spin moment
            1             Eu       9.437790       9.964972       1.984076       1.293097     226.402306 0.60043394E+04  0.24563422E+06                                25.836513                           22.188805       0.691789       1.887893                    0.998834      95.620218     259.502916       0.486910       0.307492      -1.271840       0.017087      -0.066382      -0.056169       0.088619      -0.117637      -0.140342       0.048623       0.190699      -0.643135      -0.257840      -0.043119       0.300959             29.464215      19.559988       3.896670       2.947132      28.672457      -3.710136      40.160201           0.021155
            2             Eu       4.169940       0.336743       6.114597       1.228302     265.589550 0.69316953E+04  0.29393397E+06                                28.577217                           23.801889       0.645692       1.852381                    0.999717      98.992608     273.505599       0.471282       0.306489      -1.272900       0.009039       0.003875       0.016750       0.019424       0.107519      -0.031679      -0.012497      -0.135437       0.538417      -0.217996       0.032696       0.185300             33.366342      36.663364      -6.958083      -2.479726      40.268621       0.894583      23.167041           0.035152
            3             Eu       1.505210       1.863028      11.614576       1.293095     226.401999 0.60043292E+04  0.24563368E+06                                25.836489                           22.188784       0.691792       1.887895                    0.998834      95.620144     259.502621       0.486910       0.307492      -1.271840      -0.017083       0.066373      -0.056166       0.088610      -0.117637       0.140342      -0.048624       0.190696      -0.643132      -0.257839      -0.043119       0.300958             29.464188      19.559974       3.896670      -2.947126      28.672429       3.710121      40.160161           0.021160
            4             Eu       6.773060      11.491257      15.745097       1.228302     265.588991 0.69316792E+04  0.29393310E+06                                28.577174                           23.801856       0.645693       1.852382                    0.999717      98.992534     273.505245       0.471283       0.306489      -1.272900      -0.009042      -0.003868       0.016754       0.019428       0.107517       0.031680       0.012496      -0.135434       0.538413      -0.217993       0.032695       0.185298             33.366289      36.663324      -6.958085       2.479708      40.268542      -0.894566      23.167002           0.035156
            5             Eu       6.976710       4.050972       1.984076       1.293091     226.402210 0.60043392E+04  0.24563420E+06                                25.836503                           22.188802       0.691800       1.887896                    0.998834      95.620241     259.502959       0.486910       0.307492      -1.271840      -0.017090      -0.066381      -0.056171       0.088621       0.117640       0.140343       0.048625       0.190700      -0.643137      -0.257841      -0.043122       0.300963             29.464197      19.559984      -3.896673      -2.947125      28.672457      -3.710117      40.160151           0.021148
            6             Eu       1.301560       6.250743       6.114597       1.228300     265.590530 0.69317264E+04  0.29393562E+06                                28.577277                           23.801936       0.645707       1.852384                    0.999717      98.992829     273.506376       0.471282       0.306489      -1.272900      -0.009038       0.003869       0.016747       0.019419      -0.107524       0.031683      -0.012492      -0.135437       0.538420      -0.218001       0.032701       0.185300             33.366413      36.663442       6.958127       2.479707      40.268716       0.894544      23.167082           0.035161
            7             Eu       3.966290       7.777028      11.614576       1.293095     226.401303 0.60043076E+04  0.24563256E+06                                25.836427                           22.188736       0.691808       1.887899                    0.998834      95.620067     259.502220       0.486911       0.307492      -1.271840       0.017083       0.066381      -0.056164       0.088615       0.117639      -0.140343      -0.048626       0.190696      -0.643134      -0.257841      -0.043120       0.300961             29.464110      19.559935      -3.896661       2.947130      28.672366       3.710109      40.160031           0.021145
            8             Eu       9.641440       5.577257      15.745097       1.228301     265.589243 0.69316861E+04  0.29393347E+06                                28.577186                           23.801863       0.645699       1.852383                    0.999717      98.992602     273.505460       0.471283       0.306489      -1.272900       0.009039      -0.003869       0.016751       0.019424      -0.107520      -0.031682       0.012493      -0.135435       0.538416      -0.217997       0.032698       0.185299             33.366304      36.663326       6.958106      -2.479679      40.268589      -0.894538      23.166997           0.035156
            9              H       7.064801      11.762946       4.000510       0.081160       1.223752 0.88816917E+01  0.89582299E+02                                 1.901246                            1.750298      -1.001505       2.399741                    0.997561       3.637054      10.350596       0.469483       1.293480      -0.706408      -0.016389       0.034835      -0.036711       0.053196      -0.006253       0.004839      -0.007874       0.001649       0.001320      -0.008557      -0.004114       0.012671              1.969553       1.597899      -0.176708       0.077313       2.280110      -0.601478       2.030648          -0.000109
           10              H       8.431582       8.872183       7.174723       0.164241       1.020315 0.75152786E+01  0.72237331E+02                                 1.645326                            1.584369      -1.220025       2.336592                    0.996866       3.192533       8.686415       0.508734       1.252561      -0.716668       0.016171      -0.019591       0.028803       0.038404      -0.001484       0.009791      -0.007836      -0.006922       0.012211      -0.012348      -0.002163       0.014512              1.644684       1.563114      -0.228758       0.134436       1.604180      -0.315701       1.766758           0.001701
           11              H       1.418213      10.627458       4.173859       0.081500       1.243869 0.86491055E+01  0.86355953E+02                                 1.884784                            1.695992      -1.194660       2.303781                    0.995813       3.660691      10.247004       0.491900       1.247119      -0.715390       0.015438      -0.051103       0.005030       0.053620      -0.007467       0.000236       0.004424      -0.017293      -0.004119      -0.011084      -0.002167       0.013251              1.987936       1.779945      -0.467401       0.130662       2.747739      -0.116837       1.436125          -0.000045
           12              H      10.872965       3.062269       3.908057       0.150706       1.058420 0.78184227E+01  0.76702779E+02                                 1.739689                            1.654613      -1.399326       2.236634                    0.994301       3.531148      10.046741       0.475455       1.313122      -0.700825      -0.010427       0.032584      -0.008144       0.035168      -0.005427      -0.001734      -0.007488      -0.016824      -0.006654      -0.011011      -0.002982       0.013993              1.767480       1.640602      -0.289050       0.097612       2.246766       0.035449       1.415071           0.000251
           13              H       3.878199       0.065054      13.631010       0.081160       1.223755 0.88817121E+01  0.89582543E+02                                 1.901248                            1.750299      -1.001504       2.399741                    0.997561       3.637057      10.350602       0.469484       1.293478      -0.706409       0.016389      -0.034835      -0.036711       0.053196      -0.006253      -0.004838       0.007874       0.001649       0.001320      -0.008557      -0.004113       0.012671              1.969554       1.597900      -0.176708      -0.077313       2.280112       0.601479       2.030650          -0.000108
           14              H       2.511418       2.955817      16.805223       0.164240       1.020328 0.75153968E+01  0.72238736E+02                                 1.645338                            1.584380      -1.220051       2.336578                    0.996866       3.192554       8.686483       0.508733       1.252558      -0.716669      -0.016172       0.019591       0.028802       0.038404      -0.001484      -0.009792       0.007836      -0.006922       0.012208      -0.012349      -0.002163       0.014512              1.644696       1.563125      -0.228761      -0.134438       1.604191       0.315704       1.766771           0.001706
           15              H       9.524787       1.200542      13.804359       0.081500       1.243868 0.86490925E+01  0.86355796E+02                                 1.884784                            1.695992      -1.194659       2.303782                    0.995813       3.660689      10.246999       0.491900       1.247120      -0.715390      -0.015438       0.051103       0.005030       0.053620      -0.007467      -0.000236      -0.004424      -0.017293      -0.004119      -0.011084      -0.002167       0.013251              1.987935       1.779944      -0.467401      -0.130662       2.747738       0.116837       1.436124          -0.000043
           16              H       0.070035       8.765731      13.538557       0.150706       1.058416 0.78183949E+01  0.76702473E+02                                 1.739689                            1.654613      -1.399321       2.236636                    0.994301       3.531145      10.046745       0.475453       1.313127      -0.700824       0.010427      -0.032584      -0.008144       0.035168      -0.005427       0.001734       0.007488      -0.016824      -0.006654      -0.011011      -0.002982       0.013993              1.767480       1.640602      -0.289050      -0.097612       2.246767      -0.035449       1.415072           0.000252
           17              H       9.349699       5.848946       4.000510       0.081160       1.223752 0.88816856E+01  0.89582209E+02                                 1.901245                            1.750296      -1.001502       2.399742                    0.997561       3.637052      10.350584       0.469484       1.293478      -0.706409       0.016389       0.034835      -0.036711       0.053196       0.006253      -0.004839      -0.007874       0.001649       0.001320      -0.008557      -0.004114       0.012671              1.969551       1.597898       0.176708      -0.077313       2.280109      -0.601478       2.030648          -0.000107
           18              H       7.982919       2.958183       7.174723       0.164240       1.020354 0.75156448E+01  0.72241763E+02                                 1.645368                            1.584407      -1.220097       2.336554                    0.996865       3.192607       8.686684       0.508728       1.252560      -0.716668      -0.016172      -0.019591       0.028802       0.038404       0.001484      -0.009793      -0.007836      -0.006923       0.012206      -0.012351      -0.002161       0.014512              1.644726       1.563153       0.228768      -0.134441       1.604220      -0.315713       1.766804           0.001705
           19              H       4.053287       4.713458       4.173859       0.081500       1.243867 0.86490818E+01  0.86355649E+02                                 1.884781                            1.695990      -1.194657       2.303783                    0.995813       3.660685      10.246980       0.491901       1.247119      -0.715390      -0.015438      -0.051103       0.005030       0.053620       0.007467      -0.000236       0.004424      -0.017293      -0.004119      -0.011084      -0.002167       0.013251              1.987933       1.779942       0.467400      -0.130662       2.747734      -0.116836       1.436123          -0.000044
           20              H       5.541535       8.976269       3.908057       0.150706       1.058422 0.78184482E+01  0.76703098E+02                                 1.739692                            1.654616      -1.399331       2.236631                    0.994301       3.531155      10.046768       0.475454       1.313122      -0.700825       0.010426       0.032584      -0.008144       0.035168       0.005427       0.001734      -0.007488      -0.016825      -0.006654      -0.011012      -0.002982       0.013994              1.767483       1.640605       0.289051      -0.097612       2.246771       0.035449       1.415074           0.000250
           21              H       1.593301       5.979054      13.631010       0.081159       1.223754 0.88816988E+01  0.89582370E+02                                 1.901246                            1.750297      -1.001500       2.399742                    0.997561       3.637054      10.350589       0.469484       1.293478      -0.706409      -0.016389      -0.034835      -0.036711       0.053196       0.006254       0.004839       0.007875       0.001649       0.001321      -0.008557      -0.004114       0.012671              1.969553       1.597898       0.176708       0.077313       2.280110       0.601479       2.030649          -0.000106
           22              H       2.960082       8.869817      16.805223       0.164239       1.020357 0.75156650E+01  0.72241960E+02                                 1.645366                            1.584405      -1.220098       2.336552                    0.996865       3.192608       8.686669       0.508730       1.252554      -0.716669       0.016173       0.019591       0.028801       0.038404       0.001484       0.009794       0.007836      -0.006923       0.012205      -0.012351      -0.002161       0.014512              1.644724       1.563152       0.228768       0.134441       1.604218       0.315712       1.766802           0.001707
           23              H       6.889713       7.114542      13.804359       0.081501       1.243868 0.86490948E+01  0.86355831E+02                                 1.884784                            1.695992      -1.194658       2.303782                    0.995813       3.660690      10.247005       0.491900       1.247120      -0.715390       0.015438       0.051103       0.005030       0.053620       0.007467       0.000236      -0.004424      -0.017293      -0.004119      -0.011084      -0.002167       0.013251              1.987936       1.779944       0.467401       0.130662       2.747738       0.116837       1.436125          -0.000044
           24              H       5.401465       2.851731      13.538557       0.150706       1.058416 0.78183945E+01  0.76702470E+02                                 1.739690                            1.654613      -1.399321       2.236637                    0.994301       3.531145      10.046746       0.475453       1.313127      -0.700824      -0.010427      -0.032584      -0.008145       0.035168       0.005427      -0.001734       0.007488      -0.016824      -0.006654      -0.011011      -0.002982       0.013993              1.767480       1.640603       0.289050       0.097612       2.246767      -0.035449       1.415072           0.000252
           25              C       7.317584      11.137245       4.639975       0.254729      22.219618 0.27000689E+03  0.56910660E+04                                 7.070171                            5.644293       0.177911       2.109274                    0.999364      24.102865      67.757460       0.656768       0.442462      -1.037897       0.008963      -0.028360       0.029960       0.042216       0.049253       0.059996       0.033464      -0.046975      -0.011398      -0.076508      -0.019344       0.095852              7.770935       7.978004      -1.755028      -2.068814       7.613050      -1.675012       7.721749           0.003693
           26              C       6.955371      10.147241       6.625784       0.162260      29.875117 0.37436501E+03  0.84504646E+04                                 8.518635                            6.565115       0.054016       2.046121                    0.999509      25.294757      70.491894       0.628492       0.431738      -1.058112       0.021491       0.029631      -0.046397       0.059098       0.035318       0.036505       0.037833      -0.051058      -0.055254      -0.054011      -0.025240       0.079250              9.819877      11.960224      -2.357077      -4.110070       7.119034      -1.275103      10.380373           0.019016
           27              C       8.127366       9.425733       6.492883      -0.185540      30.418310 0.41578655E+03  0.96772475E+04                                 8.456588                            6.822992       0.108146       2.017409                    0.999560      29.088636      83.501407       0.626778       0.419866      -1.060857       0.006693       0.006174       0.010393       0.013818       0.049875       0.045312       0.030285      -0.055849      -0.063481      -0.066877      -0.023298       0.090176              9.301965      11.751455      -3.238694      -2.913828       6.918073      -0.509102       9.236367           0.008781
           28              C       8.817869       9.554658       5.331445       0.161399      29.909605 0.37671665E+03  0.85309691E+04                                 8.541472                            6.594170      -0.074007       2.002461                    0.999254      25.506760      71.582925       0.624864       0.432849      -1.055685      -0.039283       0.045384      -0.012110       0.061233       0.056685       0.044294       0.021498      -0.017174      -0.007822      -0.064481      -0.018727       0.083209              9.873498      11.825565      -4.403582      -2.318737       8.967839      -0.718598       8.827090           0.009340
           29              C       9.996430       8.666376       4.984747       0.565275      23.008085 0.25869986E+03  0.54034634E+04                                 7.476809                            5.733989      -0.094548       2.031450                    0.998856      22.527348      63.375282       0.615292       0.476594      -1.017148       0.064902      -0.036405      -0.018232       0.076616       0.077302       0.032799       0.038084      -0.001547      -0.102618      -0.061312      -0.050341       0.111653              8.586662       9.230715      -3.656950       0.063694       8.460922      -1.843694       8.068349           0.001706
           30              C       6.035064       9.935520       7.823818       0.520479      23.521369 0.26735231E+03  0.55961558E+04                                 7.435011                            5.747502       0.010531       2.058531                    0.999209      22.533573      62.212045       0.631531       0.463346      -1.030593      -0.048200      -0.000324       0.053157       0.071757       0.062463       0.035441       0.069066      -0.052253      -0.066573      -0.068804      -0.051791       0.120595              8.310715       9.244050      -2.006351      -2.214628       6.788247      -1.830916       8.899848          -0.000526
           31              C       1.112903      11.503913       4.123780       0.267059      23.786839 0.27205171E+03  0.57194431E+04                                 7.359537                            5.630412       0.135226       2.093505                    0.999501      23.783294      65.808119       0.666720       0.436979      -1.045788      -0.023611       0.039916       0.011636       0.047814      -0.004208      -0.079768      -0.024820       0.002394       0.164379      -0.080642      -0.025803       0.106445              8.353387       9.087583      -0.461697       3.067814      10.279190       0.529084       5.693388           0.002090
           32              C       1.385384       1.847534       4.665014       0.155009      31.569988 0.37487944E+03  0.84494227E+04                                 8.776900                            6.523596       0.088030       2.052565                    0.999313      25.315606      70.074829       0.638347       0.425710      -1.063793      -0.021044      -0.061323      -0.013513       0.066226       0.000588      -0.059438      -0.023488       0.022552       0.154252      -0.057062      -0.032730       0.089792             10.464854      11.646750       1.532448       4.508611      12.489907       1.943939       7.257904           0.014743
           33              C       0.227614       2.183449       3.973544      -0.191162      32.829724 0.43266596E+03  0.10181178E+05                                 8.929800                            6.980288       0.044922       1.992852                    0.999511      29.557822      85.599820       0.616362       0.422304      -1.058242       0.004528       0.006553      -0.009592       0.012468      -0.001014      -0.056190      -0.029476       0.004164       0.143526      -0.060781      -0.024176       0.084956             10.137484      12.120520       0.795102       4.628962      10.815325       1.637023       7.476608           0.007294
           34              C      10.499808       1.150864       3.395714       0.163580      30.004659 0.36298812E+03  0.81283803E+04                                 8.497632                            6.435759       0.016584       2.032722                    0.999232      25.154384      69.756327       0.639228       0.427896      -1.060780       0.051960      -0.031002       0.023062       0.064752       0.003627      -0.065422      -0.022656      -0.000309       0.161574      -0.065280      -0.028890       0.094170              9.910367      12.009279       0.181456       4.674467      10.509583       0.927150       7.212241           0.008776
           35              C       9.188837       1.372048       2.650314       0.569998      23.620780 0.24799342E+03  0.51199567E+04                                 7.514621                            5.569954       0.048351       2.080169                    0.999336      22.220519      61.934645       0.632391       0.469131      -1.022253      -0.063141       0.021023      -0.049892       0.083174       0.029763      -0.069209      -0.045403       0.022525       0.175953      -0.061449      -0.056522       0.117971              8.711868       8.538643      -0.888912       2.601776      10.974795       1.578233       6.622167           0.002312
           36              C       2.230183       2.947538       5.343001       0.566611      23.850899 0.25046316E+03  0.51776765E+04                                 7.579593                            5.597799       0.170304       2.123224                    0.999524      22.117523      61.451043       0.631529       0.469161      -1.023441       0.037941       0.067273       0.042615       0.088211       0.017853      -0.069123      -0.015577       0.044348       0.214447      -0.065531      -0.047500       0.113031              8.898522       9.344839      -0.110493       2.545067      11.758852       1.001745       5.591874           0.001795
           37              C       3.532400       1.425274       9.112379       0.498490      24.835232 0.27847898E+03  0.58809144E+04                                 7.668612                            5.858260       0.183617       2.117193                    0.999334      22.641539      62.514007       0.627592       0.462143      -1.032642       0.081817       0.030509       0.032440       0.093151      -0.043077       0.026749      -0.052361      -0.140174      -0.182170      -0.082160      -0.047958       0.130118              8.829536       7.876597       0.713249      -2.030658       5.297130       2.154581      13.314883           0.063834
           38              C       2.200637       0.806670       8.640485       0.517346      22.787757 0.27579520E+03  0.58225130E+04                                 7.308499                            5.870836       0.161351       2.113243                    0.999369      22.596778      62.815640       0.619067       0.468646      -1.026857      -0.080675      -0.049271      -0.023243       0.097346      -0.026897       0.032709      -0.084211      -0.124499      -0.082347      -0.083286      -0.048481       0.131768              8.037322       7.821026       0.171872      -1.570375       5.472581       2.534188      10.818359           0.070550
           39              C       3.625416       0.690755      14.270475       0.254732      22.219535 0.27000566E+03  0.56910329E+04                                 7.070150                            5.644277       0.177910       2.109275                    0.999364      24.102807      67.757234       0.656769       0.442461      -1.037898      -0.008963       0.028361       0.029960       0.042217       0.049251      -0.059995      -0.033463      -0.046973      -0.011397      -0.076506      -0.019344       0.095850              7.770910       7.977975      -1.755020       2.068805       7.613027       1.675010       7.721730           0.003694
           40              C       3.987629       1.680759      16.256284       0.162261      29.875184 0.37436588E+03  0.84504862E+04                                 8.518626                            6.565107       0.054017       2.046122                    0.999509      25.294814      70.491980       0.628495       0.431736      -1.058113      -0.021493      -0.029631      -0.046398       0.059099       0.035317      -0.036504      -0.037831      -0.051057      -0.055253      -0.054010      -0.025239       0.079248              9.819868      11.960214      -2.357077       4.110066       7.119028       1.275101      10.380362           0.019012
           41              C       2.815634       2.402267      16.123383      -0.185541      30.418428 0.41578826E+03  0.96772988E+04                                 8.456611                            6.823007       0.108142       2.017406                    0.999560      29.088722      83.501741       0.626778       0.419866      -1.060857      -0.006694      -0.006174       0.010392       0.013818       0.049874      -0.045314      -0.030287      -0.055850      -0.063489      -0.066879      -0.023299       0.090177              9.301993      11.751490      -3.238707       2.913836       6.918094       0.509105       9.236394           0.008787
           42              C       2.125131       2.273342      14.961945       0.161402      29.909479 0.37671482E+03  0.85309169E+04                                 8.541448                            6.594153      -0.074003       2.002463                    0.999254      25.506689      71.582667       0.624865       0.432849      -1.055685       0.039283      -0.045382      -0.012109       0.061232       0.056684      -0.044293      -0.021497      -0.017174      -0.007821      -0.064480      -0.018727       0.083207              9.873469      11.825523      -4.403561       2.318734       8.967810       0.718597       8.827073           0.009339
           43              C       0.946570       3.161624      14.615247       0.565270      23.008042 0.25869939E+03  0.54034509E+04                                 7.476803                            5.733986      -0.094555       2.031448                    0.998856      22.527310      63.375155       0.615292       0.476595      -1.017148      -0.064901       0.036404      -0.018232       0.076614       0.077301      -0.032798      -0.038084      -0.001546      -0.102618      -0.061311      -0.050340       0.111652              8.586654       9.230706      -3.656944      -0.063690       8.460913       1.843691       8.068343           0.001707
           44              C       4.907936       1.892480      17.454318       0.520478      23.521640 0.26735595E+03  0.55962512E+04                                 7.435061                            5.747537       0.010532       2.058527                    0.999209      22.533757      62.212673       0.631530       0.463346      -1.030593       0.048198       0.000327       0.053160       0.071757       0.062467      -0.035444      -0.069071      -0.052257      -0.066574      -0.068808      -0.051795       0.120603              8.310773       9.244118      -2.006364       2.214653       6.788288       1.830927       8.899914          -0.000528
           45              C       9.830097       0.324087      13.754280       0.267057      23.786855 0.27205193E+03  0.57194492E+04                                 7.359542                            5.630415       0.135228       2.093506                    0.999501      23.783308      65.808182       0.666720       0.436979      -1.045788       0.023611      -0.039916       0.011636       0.047814      -0.004208       0.079767       0.024820       0.002394       0.164380      -0.080642      -0.025803       0.106445              8.353393       9.087587      -0.461697      -3.067815      10.279201      -0.529085       5.693391           0.002093
           46              C       9.557616       9.980466      14.295514       0.155012      31.569924 0.37487851E+03  0.84493976E+04                                 8.776895                            6.523592       0.088027       2.052564                    0.999313      25.315570      70.074747       0.638347       0.425710      -1.063793       0.021042       0.061321      -0.013513       0.066224       0.000588       0.059437       0.023488       0.022551       0.154249      -0.057060      -0.032729       0.089790             10.464849      11.646739       1.532451      -4.508607      12.489906      -1.943940       7.257900           0.014742
           47              C      10.715386       9.644551      13.604044      -0.191164      32.829752 0.43266647E+03  0.10181194E+05                                 8.929809                            6.980295       0.044923       1.992852                    0.999511      29.557835      85.599905       0.616361       0.422304      -1.058241      -0.004527      -0.006554      -0.009592       0.012468      -0.001014       0.056188       0.029476       0.004164       0.143525      -0.060779      -0.024175       0.084955             10.137495      12.120527       0.795103      -4.628965      10.815343      -1.637026       7.476615           0.007294
           48              C       0.443191      10.677136      13.026214       0.163579      30.004646 0.36298802E+03  0.81283783E+04                                 8.497633                            6.435761       0.016585       2.032722                    0.999232      25.154382      69.756344       0.639228       0.427897      -1.060779      -0.051959       0.031002       0.023061       0.064750       0.003627       0.065421       0.022656      -0.000310       0.161572      -0.065279      -0.028889       0.094168              9.910368      12.009273       0.181460      -4.674465      10.509591      -0.927153       7.212240           0.008777
           49              C       1.754163      10.455952      12.280814       0.569999      23.620733 0.24799295E+03  0.51199447E+04                                 7.514615                            5.569951       0.048352       2.080170                    0.999336      22.220482      61.934537       0.632391       0.469132      -1.022253       0.063140      -0.021023      -0.049892       0.083173       0.029763       0.069208       0.045403       0.022526       0.175950      -0.061448      -0.056521       0.117970              8.711861       8.538638      -0.888912      -2.601773      10.974784      -1.578231       6.622162           0.002312
           50              C       8.712817       8.880462      14.973501       0.566608      23.850849 0.25046254E+03  0.51776618E+04                                 7.579594                            5.597799       0.170293       2.123222                    0.999524      22.117486      61.450978       0.631527       0.469162      -1.023440      -0.037940      -0.067272       0.042614       0.088209       0.017854       0.069121       0.015577       0.044348       0.214445      -0.065531      -0.047499       0.113030              8.898523       9.344844      -0.110495      -2.545068      11.758850      -1.001745       5.591875           0.001793
           51              C       7.410600      10.402726      18.742879       0.498489      24.835202 0.27847863E+03  0.58809048E+04                                 7.668607                            5.858257       0.183611       2.117191                    0.999334      22.641513      62.513915       0.627592       0.462143      -1.032642      -0.081817      -0.030508       0.032440       0.093151      -0.043077      -0.026750       0.052361      -0.140173      -0.182172      -0.082161      -0.047957       0.130118              8.829531       7.876592       0.713248       2.030657       5.297127      -2.154580      13.314874           0.063832
           52              C       8.742363      11.021330      18.270985       0.517344      22.787752 0.27579511E+03  0.58225112E+04                                 7.308501                            5.870838       0.161345       2.113241                    0.999369      22.596767      62.815618       0.619067       0.468646      -1.026857       0.080674       0.049271      -0.023243       0.097346      -0.026897      -0.032710       0.084211      -0.124499      -0.082349      -0.083287      -0.048481       0.131768              8.037325       7.821027       0.171872       1.570376       5.472583      -2.534189      10.818366           0.070549
           53              C       9.096916       5.223245       4.639975       0.254732      22.219560 0.27000596E+03  0.56910410E+04                                 7.070158                            5.644284       0.177909       2.109275                    0.999364      24.102815      67.757273       0.656768       0.442462      -1.037897      -0.008963      -0.028361       0.029960       0.042217      -0.049252      -0.059996       0.033463      -0.046974      -0.011399      -0.076508      -0.019344       0.095852              7.770920       7.977982       1.755020       2.068808       7.613036      -1.675015       7.721742           0.003694
           54              C       9.459129       4.233241       6.625784       0.162260      29.875316 0.37436713E+03  0.84505235E+04                                 8.518656                            6.565121       0.054010       2.046119                    0.999509      25.294872      70.492229       0.628494       0.431737      -1.058113      -0.021497       0.029632      -0.046402       0.059105      -0.035322      -0.036508       0.037836      -0.051063      -0.055256      -0.054015      -0.025243       0.079258              9.819908      11.960266       2.357089       4.110090       7.119052      -1.275108      10.380407           0.019018
           55              C       8.287134       3.511733       6.492883      -0.185540      30.418539 0.41578955E+03  0.96773406E+04                                 8.456638                            6.823021       0.108118       2.017397                    0.999560      29.088817      83.502188       0.626776       0.419866      -1.060856      -0.006693       0.006176       0.010391       0.013817      -0.049876      -0.045317       0.030290      -0.055851      -0.063499      -0.066883      -0.023301       0.090183              9.302027      11.751531       3.238720       2.913849       6.918116      -0.509114       9.236433           0.008788
           56              C       7.596631       3.640658       5.331445       0.161401      29.909531 0.37671529E+03  0.85309298E+04                                 8.541455                            6.594156      -0.073998       2.002465                    0.999254      25.506712      71.582735       0.624866       0.432849      -1.055685       0.039284       0.045384      -0.012109       0.061234      -0.056686      -0.044295       0.021498      -0.017175      -0.007824      -0.064482      -0.018728       0.083210              9.873478      11.825532       4.403559       2.318745       8.967811      -0.718600       8.827092           0.009340
           57              C       6.418070       2.752376       4.984747       0.565273      23.008128 0.25870054E+03  0.54034805E+04                                 7.476816                            5.733996      -0.094545       2.031450                    0.998856      22.527371      63.375343       0.615292       0.476594      -1.017148      -0.064902      -0.036406      -0.018232       0.076616      -0.077304      -0.032799       0.038085      -0.001546      -0.102619      -0.061314      -0.050342       0.111656              8.586669       9.230727       3.656951      -0.063686       8.460925      -1.843690       8.068357           0.001705
           58              C      10.379435       4.021520       7.823818       0.520485      23.522028 0.26736093E+03  0.55963833E+04                                 7.435136                            5.747587       0.010539       2.058523                    0.999209      22.534038      62.213664       0.631527       0.463345      -1.030593       0.048200      -0.000329       0.053164       0.071762      -0.062474      -0.035452       0.069079      -0.052266      -0.066586      -0.068814      -0.051805       0.120619              8.310861       9.244218       2.006383       2.214692       6.788351      -1.830947       8.900014          -0.000522
           59              C       4.358597       5.589913       4.123780       0.267059      23.786811 0.27205132E+03  0.57194324E+04                                 7.359530                            5.630407       0.135227       2.093506                    0.999501      23.783277      65.808046       0.666721       0.436978      -1.045789       0.023611       0.039916       0.011636       0.047814       0.004208       0.079768      -0.024820       0.002395       0.164380      -0.080642      -0.025804       0.106446              8.353379       9.087571       0.461696      -3.067808      10.279184       0.529084       5.693381           0.002092
           60              C       4.086116       7.761534       4.665014       0.155010      31.570011 0.37487950E+03  0.84494248E+04                                 8.776905                            6.523597       0.088028       2.052564                    0.999313      25.315614      70.074867       0.638347       0.425710      -1.063793       0.021044      -0.061323      -0.013514       0.066227      -0.000588       0.059439      -0.023489       0.022552       0.154252      -0.057063      -0.032729       0.089792             10.464862      11.646759      -1.532455      -4.508617      12.489918       1.943942       7.257909           0.014739
           61              C       5.243886       8.097449       3.973544      -0.191163      32.829802 0.43266699E+03  0.10181209E+05                                 8.929815                            6.980297       0.044917       1.992849                    0.999511      29.557871      85.600020       0.616361       0.422304      -1.058241      -0.004528       0.006553      -0.009592       0.012468       0.001013       0.056190      -0.029477       0.004163       0.143527      -0.060781      -0.024176       0.084957             10.137504      12.120544      -0.795105      -4.628974      10.815347       1.637026       7.476621           0.007289
           62              C       5.914691       7.064864       3.395714       0.163580      30.004678 0.36298836E+03  0.81283866E+04                                 8.497632                            6.435759       0.016584       2.032722                    0.999232      25.154401      69.756370       0.639229       0.427896      -1.060780      -0.051960      -0.031002       0.023062       0.064753      -0.003628       0.065422      -0.022657      -0.000310       0.161574      -0.065280      -0.028890       0.094170              9.910368      12.009275      -0.181460      -4.674466      10.509590       0.927152       7.212239           0.008775
           63              C       7.225663       7.286048       2.650314       0.570001      23.620803 0.24799373E+03  0.51199651E+04                                 7.514627                            5.569959       0.048355       2.080170                    0.999336      22.220540      61.934730       0.632390       0.469131      -1.022253       0.063142       0.021023      -0.049892       0.083175      -0.029764       0.069211      -0.045404       0.022525       0.175957      -0.061451      -0.056524       0.117974              8.711875       8.538651       0.888911      -2.601779      10.974804       1.578233       6.622171           0.002314
           64              C       3.241317       8.861538       5.343001       0.566612      23.850977 0.25046400E+03  0.51776989E+04                                 7.579610                            5.597809       0.170301       2.123222                    0.999524      22.117573      61.451236       0.631528       0.469161      -1.023441      -0.037942       0.067273       0.042615       0.088211      -0.017853       0.069123      -0.015578       0.044348       0.214449      -0.065531      -0.047501       0.113032              8.898544       9.344866       0.110494      -2.545076      11.758878       1.001748       5.591887           0.001791
           65              C       1.939100       7.339274       9.112379       0.498489      24.835266 0.27847943E+03  0.58809265E+04                                 7.668619                            5.858265       0.183614       2.117192                    0.999334      22.641560      62.514084       0.627592       0.462143      -1.032642      -0.081818       0.030509       0.032440       0.093152       0.043078      -0.026749      -0.052361      -0.140174      -0.182170      -0.082160      -0.047959       0.130119              8.829545       7.876601      -0.713249       2.030660       5.297135       2.154585      13.314899           0.063835
           66              C       3.270863       6.720670       8.640485       0.517345      22.787803 0.27579589E+03  0.58225310E+04                                 7.308507                            5.870844       0.161348       2.113241                    0.999369      22.596800      62.815708       0.619067       0.468646      -1.026857       0.080675      -0.049271      -0.023243       0.097346       0.026898      -0.032709      -0.084211      -0.124501      -0.082346      -0.083286      -0.048483       0.131769              8.037331       7.821035      -0.171873       1.570377       5.472587       2.534190      10.818371           0.070551
           67              C       1.846084       6.604755      14.270475       0.254736      22.219502 0.27000510E+03  0.56910185E+04                                 7.070146                            5.644275       0.177904       2.109274                    0.999364      24.102776      67.757143       0.656769       0.442462      -1.037897       0.008964       0.028361       0.029959       0.042217      -0.049252       0.059996      -0.033464      -0.046973      -0.011399      -0.076507      -0.019344       0.095851              7.770906       7.977968       1.755016      -2.068803       7.613022       1.675014       7.721729           0.003696
           68              C       1.483871       7.594759      16.256284       0.162261      29.875349 0.37436772E+03  0.84505368E+04                                 8.518643                            6.565112       0.054016       2.046120                    0.999509      25.294912      70.492253       0.628497       0.431735      -1.058115       0.021498      -0.029632      -0.046404       0.059106      -0.035320       0.036508      -0.037833      -0.051062      -0.055255      -0.054014      -0.025240       0.079254              9.819892      11.960249       2.357086      -4.110081       7.119040       1.275103      10.380386           0.019010
           69              C       2.655866       8.316267      16.123383      -0.185539      30.418605 0.41579061E+03  0.96773707E+04                                 8.456647                            6.823028       0.108122       2.017397                    0.999560      29.088861      83.502317       0.626776       0.419866      -1.060856       0.006694      -0.006176       0.010391       0.013817      -0.049875       0.045318      -0.030290      -0.055850      -0.063502      -0.066883      -0.023300       0.090183              9.302037      11.751548       3.238727      -2.913850       6.918124       0.509113       9.236439           0.008787
           70              C       3.346369       8.187342      14.961945       0.161403      29.909456 0.37671427E+03  0.85309012E+04                                 8.541443                            6.594148      -0.073997       2.002466                    0.999254      25.506672      71.582603       0.624866       0.432849      -1.055685      -0.039283      -0.045383      -0.012109       0.061233      -0.056685       0.044294      -0.021498      -0.017175      -0.007823      -0.064482      -0.018727       0.083209              9.873463      11.825511       4.403550      -2.318740       8.967797       0.718599       8.827080           0.009338
           71              C       4.524930       9.075624      14.615247       0.565268      23.008081 0.25869996E+03  0.54034653E+04                                 7.476807                            5.733990      -0.094554       2.031448                    0.998856      22.527337      63.375226       0.615292       0.476594      -1.017148       0.064901       0.036405      -0.018232       0.076615      -0.077302       0.032798      -0.038084      -0.001546      -0.102616      -0.061312      -0.050340       0.111652              8.586658       9.230713       3.656945       0.063685       8.460914       1.843688       8.068348           0.001704
           72              C       0.563565       7.806480      17.454318       0.520481      23.522125 0.26736236E+03  0.55964194E+04                                 7.435147                            5.747597       0.010539       2.058521                    0.999209      22.534099      62.213817       0.631528       0.463344      -1.030594      -0.048198       0.000332       0.053166       0.071762      -0.062474       0.035453      -0.069080      -0.052268      -0.066587      -0.068815      -0.051807       0.120622              8.310873       9.244233       2.006384      -2.214699       6.788357       1.830947       8.900029          -0.000528
           73              C       6.584403       6.238087      13.754280       0.267057      23.786863 0.27205210E+03  0.57194537E+04                                 7.359544                            5.630417       0.135229       2.093506                    0.999501      23.783312      65.808201       0.666720       0.436979      -1.045788      -0.023611      -0.039916       0.011636       0.047814       0.004208      -0.079767       0.024820       0.002394       0.164379      -0.080642      -0.025803       0.106445              8.353395       9.087594       0.461698       3.067817      10.279199      -0.529083       5.693392           0.002091
           74              C       6.856884       4.066466      14.295514       0.155011      31.569929 0.37487856E+03  0.84493994E+04                                 8.776898                            6.523594       0.088026       2.052564                    0.999313      25.315568      70.074747       0.638346       0.425711      -1.063793      -0.021042       0.061321      -0.013512       0.066224      -0.000589      -0.059437       0.023488       0.022552       0.154248      -0.057060      -0.032729       0.089790             10.464852      11.646748      -1.532449       4.508610      12.489905      -1.943939       7.257902           0.014742
           75              C       5.699114       3.730551      13.604044      -0.191164      32.829766 0.43266661E+03  0.10181198E+05                                 8.929812                            6.980297       0.044921       1.992851                    0.999511      29.557839      85.599931       0.616361       0.422304      -1.058241       0.004527      -0.006554      -0.009592       0.012468       0.001013      -0.056188       0.029476       0.004164       0.143524      -0.060779      -0.024175       0.084955             10.137500      12.120537      -0.795103       4.628969      10.815346      -1.637026       7.476617           0.007295
           76              C       5.028309       4.763136      13.026214       0.163579      30.004657 0.36298810E+03  0.81283809E+04                                 8.497636                            6.435762       0.016584       2.032722                    0.999232      25.154386      69.756365       0.639228       0.427897      -1.060779       0.051959       0.031002       0.023061       0.064751      -0.003628      -0.065421       0.022656      -0.000310       0.161572      -0.065279      -0.028889       0.094168              9.910372      12.009280      -0.181459       4.674467      10.509595      -0.927151       7.212242           0.008777
           77              C       3.717337       4.541952      12.280814       0.570001      23.620692 0.24799243E+03  0.51199317E+04                                 7.514609                            5.569947       0.048353       2.080171                    0.999336      22.220460      61.934470       0.632391       0.469132      -1.022253      -0.063140      -0.021023      -0.049892       0.083173      -0.029763      -0.069208       0.045403       0.022526       0.175951      -0.061448      -0.056521       0.117970              8.711853       8.538632       0.888911       2.601771      10.974773      -1.578227       6.622155           0.002315
           78              C       7.701683       2.966462      14.973501       0.566608      23.850851 0.25046255E+03  0.51776622E+04                                 7.579596                            5.597801       0.170289       2.123221                    0.999524      22.117482      61.450976       0.631527       0.469163      -1.023440       0.037940      -0.067272       0.042614       0.088209      -0.017854      -0.069121       0.015577       0.044348       0.214444      -0.065531      -0.047498       0.113029              8.898526       9.344845       0.110490       2.545068      11.758858      -1.001747       5.591876           0.001795
           79              C       9.003900       4.488726      18.742879       0.498486      24.835161 0.27847820E+03  0.58808934E+04                                 7.668601                            5.858255       0.183610       2.117192                    0.999334      22.641480      62.513808       0.627592       0.462143      -1.032642       0.081813      -0.030507       0.032440       0.093147       0.043075       0.026750       0.052359      -0.140166      -0.182173      -0.082161      -0.047953       0.130113              8.829524       7.876584      -0.713247      -2.030654       5.297124      -2.154578      13.314863           0.063829
           80              C       7.672137       5.107330      18.270985       0.517343      22.787718 0.27579471E+03  0.58225006E+04                                 7.308498                            5.870837       0.161342       2.113240                    0.999369      22.596731      62.815508       0.619066       0.468647      -1.026857      -0.080671       0.049270      -0.023242       0.097342       0.026895       0.032711       0.084209      -0.124494      -0.082350      -0.083287      -0.048476       0.131764              8.037321       7.821023      -0.171871      -1.570375       5.472580      -2.534187      10.818359           0.070546
           81              N       8.425016      10.454769       4.397286      -0.301470      37.639645 0.57637006E+03  0.14275863E+05                                 9.359555                            7.809726       0.021817       2.013954                    0.999018      28.982544      80.547780       0.623166       0.396827      -1.097040      -0.080979      -0.030918       0.139919       0.164593      -0.012196       0.095038       0.033668      -0.059483      -0.198350      -0.138532       0.060085       0.078447             10.285072      10.960715      -3.482609      -0.964214      11.079167      -1.649964       8.815333           0.024553
           82              N       6.537348      11.018965       5.695478      -0.289104      35.787076 0.53175810E+03  0.12871992E+05                                 8.949766                            7.419271       0.233134       2.092393                    0.999292      28.059817      76.387815       0.651831       0.388186      -1.106204       0.137716      -0.073181       0.000320       0.155952       0.077518       0.014999      -0.000858      -0.086938       0.200955      -0.123308       0.052387       0.070922              9.795462      10.020544      -1.126994      -3.270308       8.599715      -2.210525      10.766128           0.030623
           83              N      -0.012037      11.718000       3.414975      -0.320558      36.682529 0.52407775E+03  0.12606026E+05                                 9.000269                            7.279239       0.417370       2.137154                    0.999742      28.360124      76.287314       0.671608       0.379147      -1.115740       0.074752       0.131170       0.086017       0.173760      -0.072476      -0.044845      -0.072314       0.052401       0.113948      -0.137267       0.057235       0.080033             10.047853      11.938448      -1.431204       3.920505      10.999369      -0.437493       7.205740           0.011575
           84              N       1.832953       0.604411       4.763245      -0.281836      36.172008 0.49936007E+03  0.11882085E+05                                 8.985292                            7.151969       0.296542       2.114851                    0.999421      27.655553      74.292438       0.670129       0.384122      -1.110723      -0.148355       0.033535      -0.057174       0.162489       0.043101      -0.081059       0.013559      -0.120657       0.083167      -0.130109       0.053575       0.076533             10.164416       9.352274       0.773216       3.122336      14.094854       1.786598       7.046120           0.015513
           85              N       2.517984       1.373231      14.027786      -0.301471      37.639636 0.57637005E+03  0.14275867E+05                                 9.359571                            7.809739       0.021811       2.013951                    0.999018      28.982525      80.547823       0.623164       0.396829      -1.097038       0.080978       0.030917       0.139916       0.164590      -0.012195      -0.095037      -0.033670      -0.059482      -0.198346      -0.138531       0.060082       0.078449             10.285089      10.960730      -3.482609       0.964221      11.079182       1.649967       8.815354           0.024548
           86              N       4.405652       0.809035      15.325978      -0.289108      35.787201 0.53176027E+03  0.12872064E+05                                 8.949807                            7.419303       0.233122       2.092388                    0.999292      28.059863      76.388114       0.651827       0.388188      -1.106202      -0.137715       0.073180       0.000320       0.155952       0.077520      -0.015001       0.000855      -0.086939       0.200951      -0.123310       0.052386       0.070924              9.795509      10.020592      -1.127003       3.270326       8.599756       2.210537      10.766179           0.030616
           87              N       0.012037       0.110000      13.045475      -0.320557      36.682512 0.52407744E+03  0.12606019E+05                                 9.000275                            7.279243       0.417368       2.137153                    0.999742      28.360105      76.287307       0.671607       0.379148      -1.115739      -0.074751      -0.131169       0.086016       0.173758      -0.072475       0.044844       0.072314       0.052403       0.113947      -0.137266       0.057234       0.080032             10.047859      11.938453      -1.431198      -3.920508      10.999379       0.437489       7.205745           0.011576
           88              N       9.110048      11.223589      14.393745      -0.281837      36.172036 0.49936035E+03  0.11882095E+05                                 8.985304                            7.151976       0.296538       2.114849                    0.999421      27.655558      74.292510       0.670128       0.384122      -1.110722       0.148352      -0.033534      -0.057172       0.162486       0.043101       0.081058      -0.013559      -0.120655       0.083167      -0.130107       0.053575       0.076533             10.164431       9.352285       0.773220      -3.122341      14.094879      -1.786603       7.046129           0.015513
           89              N       7.989484       4.540769       4.397286      -0.301471      37.639640 0.57636998E+03  0.14275860E+05                                 9.359553                            7.809725       0.021822       2.013955                    0.999018      28.982536      80.547739       0.623166       0.396827      -1.097040       0.080981      -0.030917       0.139921       0.164596       0.012195      -0.095040       0.033668      -0.059484      -0.198349      -0.138533       0.060084       0.078449             10.285069      10.960705       3.482599       0.964216      11.079160      -1.649971       8.815341           0.024550
           90              N       9.877152       5.104965       5.695478      -0.289105      35.787164 0.53175924E+03  0.12872026E+05                                 8.949774                            7.419275       0.233140       2.092394                    0.999292      28.059856      76.387912       0.651831       0.388185      -1.106204      -0.137722      -0.073184       0.000319       0.155960      -0.077521      -0.015004      -0.000857      -0.086944       0.200955      -0.123312       0.052388       0.070925              9.795473      10.020542       1.126994       3.270307       8.599728      -2.210540      10.766149           0.030619
           91              N       5.483537       5.804000       3.414975      -0.320558      36.682528 0.52407773E+03  0.12606025E+05                                 9.000268                            7.279238       0.417372       2.137154                    0.999742      28.360130      76.287324       0.671609       0.379147      -1.115740      -0.074753       0.131171       0.086018       0.173761       0.072476       0.044846      -0.072314       0.052401       0.113948      -0.137268       0.057235       0.080033             10.047850      11.938441       1.431198      -3.920502      10.999372      -0.437491       7.205738           0.011574
           92              N       3.638548       6.518411       4.763245      -0.281836      36.172004 0.49935983E+03  0.11882077E+05                                 8.985290                            7.151966       0.296541       2.114850                    0.999421      27.655556      74.292440       0.670130       0.384121      -1.110723       0.148355       0.033535      -0.057174       0.162489      -0.043101       0.081059       0.013559      -0.120656       0.083167      -0.130109       0.053575       0.076534             10.164414       9.352268      -0.773217      -3.122334      14.094857       1.786597       7.046117           0.015511
           93              N       2.953516       7.287231      14.027786      -0.301472      37.639649 0.57637032E+03  0.14275872E+05                                 9.359563                            7.809733       0.021818       2.013954                    0.999018      28.982535      80.547789       0.623165       0.396828      -1.097039      -0.080981       0.030917       0.139920       0.164594       0.012194       0.095040      -0.033669      -0.059484      -0.198349      -0.138533       0.060083       0.078450             10.285079      10.960717       3.482601      -0.964220      11.079169       1.649971       8.815352           0.024545
           94              N       1.065848       6.723035      15.325978      -0.289108      35.787270 0.53176124E+03  0.12872089E+05                                 8.949802                            7.419296       0.233133       2.092391                    0.999292      28.059905      76.388149       0.651829       0.388186      -1.106204       0.137723       0.073184       0.000319       0.155961      -0.077522       0.015004       0.000856      -0.086945       0.200955      -0.123314       0.052388       0.070926              9.795504      10.020579       1.126999      -3.270320       8.599753       2.210545      10.766179           0.030613
           95              N       5.459463       6.024000      13.045475      -0.320558      36.682565 0.52407831E+03  0.12606045E+05                                 9.000283                            7.279249       0.417366       2.137152                    0.999742      28.360131      76.287400       0.671607       0.379148      -1.115739       0.074751      -0.131169       0.086017       0.173758       0.072475      -0.044844       0.072314       0.052402       0.113947      -0.137266       0.057235       0.080032             10.047869      11.938467       1.431200       3.920511      10.999391       0.437492       7.205750           0.011575
           96              N       7.304453       5.309589      14.393745      -0.281837      36.172018 0.49936024E+03  0.11882091E+05                                 8.985301                            7.151975       0.296539       2.114850                    0.999421      27.655547      74.292467       0.670128       0.384122      -1.110722      -0.148352      -0.033535      -0.057172       0.162486      -0.043101      -0.081058      -0.013559      -0.120654       0.083167      -0.130107       0.053574       0.076533             10.164427       9.352290      -0.773217       3.122342      14.094865      -1.786598       7.046126           0.015513
           97              O      10.443999       8.758634       3.821382      -0.569963      30.993864 0.50336565E+03  0.11905526E+05                                 7.743632                            6.914595       0.492792       2.198434                    0.998856      27.696523      72.261880       0.727043       0.356190      -1.140995       0.000470      -0.007963       0.045007       0.045709       0.072660       0.000398      -0.005004       0.002736       0.178910      -0.102582       0.042261       0.060321              8.125167       7.159101       0.029511      -0.976401       6.813285      -1.348688      10.403114           0.070875
           98              O      10.404604       7.885728       5.874605      -0.505191      38.339419 0.52948413E+03  0.12650270E+05                                 9.021072                            7.129727       0.379810       2.187289                    0.997052      26.757835      69.582238       0.712090       0.360018      -1.140863       0.011183       0.035555      -0.006501       0.037835       0.026956       0.044583      -0.019522      -0.019220       0.026127      -0.064495       0.021072       0.043423             10.505648      10.831171      -4.382536       3.463343      11.926489      -3.999505       8.759284           0.083413
           99              O       4.967028      10.603802       7.839227      -0.489251      33.397344 0.50843403E+03  0.12042267E+05                                 8.208859                            7.000166       0.407986       2.185774                    0.998781      26.889170      69.952079       0.715516       0.361421      -1.138099       0.026327      -0.022444       0.013118       0.036998      -0.022564       0.047537       0.021369      -0.005363      -0.158998      -0.083253       0.029749       0.053505              8.924427      11.576167      -4.169559      -1.260068       8.700318       0.334615       6.496797           0.145674
          100              O       6.406032       9.098098       8.655893      -0.398212      22.623649 0.32734140E+03  0.69216954E+04                                 6.109191                            5.425746       0.940147       2.371477                    0.999741      24.803519      60.305524       0.858905       0.337248      -1.161849      -0.022373       0.026245      -0.037024       0.050597      -0.011088       0.011916      -0.014926      -0.009585      -0.093968      -0.036987       0.003644       0.033343              6.323068       4.934711      -0.514912       0.224908       6.364083      -2.701987       7.670408           0.253394
          101              O       8.699685       0.417528       2.008922      -0.560107      38.613929 0.56053622E+03  0.13614655E+05                                 9.075366                            7.357519       0.251755       2.122742                    0.998174      27.895701      73.676013       0.696326       0.362152      -1.136642      -0.008717       0.046590      -0.002757       0.047479       0.055904      -0.048343       0.015784      -0.064912       0.083866      -0.098347       0.039333       0.059014             10.348638       7.059567       2.688266       2.395261      13.575170       4.324645      10.411177           0.043541
          102              O       8.672328       2.503988       2.808254      -0.555075      43.266871 0.62487535E+03  0.15560598E+05                                 9.773285                            7.786529       0.214554       2.120987                    0.996350      27.773563      73.735247       0.676001       0.363853      -1.137843       0.020246      -0.030076      -0.013180       0.038577      -0.008542      -0.053726      -0.011988      -0.056825       0.029492      -0.071650       0.024308       0.047342             11.149771       9.039698      -5.335327       0.196398      16.851086       0.306048       7.558529           0.047425
          103              O       3.288371       2.571407       5.903497      -0.498500      37.156483 0.55044633E+03  0.13305652E+05                                 8.895864                            7.329079       0.329277       2.165571                    0.997526      27.090980      71.320535       0.692420       0.365944      -1.133971      -0.007776       0.052160       0.010463       0.053765      -0.029700      -0.008730      -0.023137       0.066435       0.030491      -0.058542       0.019064       0.039478             10.002113      13.669865      -2.669654       3.078772       9.058536      -1.576904       7.277939           0.115926
          104              O       1.822010       4.123241       5.269810      -0.567444      39.357526 0.55471718E+03  0.13436016E+05                                 9.167857                            7.306587       0.207230       2.114357                    0.996266      27.755618      73.165387       0.700678       0.360902      -1.137811       0.041578      -0.042409       0.020132       0.062710      -0.021905      -0.038323      -0.022853      -0.042217       0.049638      -0.063302       0.020867       0.042435             10.515071       8.153146      -1.775895      -0.134109      17.604043       1.222709       5.788025           0.041914
          105              O       4.466933       1.467855       8.262969      -0.392914      28.820575 0.40599106E+03  0.90890953E+04                                 7.446239                            6.233253       0.306932       2.188199                    0.997666      25.083951      63.424060       0.762356       0.358876      -1.140216       0.019527       0.021828       0.037209       0.047353      -0.026950      -0.035483      -0.018474       0.002739       0.030536      -0.054857       0.015210       0.039647              8.305884       8.541965      -0.070494      -4.166465       5.430554       0.398417      10.945132           0.207137
          106              O       3.573984       1.813232      10.298857      -0.421332      30.368268 0.40166998E+03  0.89528399E+04                                 7.683890                            6.153423       0.691042       2.311702                    0.998934      25.059995      62.868003       0.777355       0.353505      -1.146503       0.058060       0.001907      -0.024341       0.062985       0.001833      -0.007676       0.002124      -0.075821       0.083100      -0.052549       0.023371       0.029177              8.960726       5.285771       0.267633      -0.751568       6.382966       3.310487      15.213439           0.188488
          107              O       2.240032       0.172689       7.548386      -0.429453      30.689440 0.45578712E+03  0.10504687E+05                                 7.789915                            6.635305       0.390991       2.208288                    0.997698      25.695851      65.949390       0.733659       0.362235      -1.137418      -0.046096      -0.017206       0.028784       0.057004      -0.023719      -0.002175       0.011504      -0.046253       0.060434      -0.043299       0.010127       0.033172              8.582721       6.019799      -0.414348      -0.644237       6.947840       3.226752      12.780524           0.187952
          108              O       1.201541       0.967530       9.368550      -0.444120      26.742939 0.39891789E+03  0.88873691E+04                                 7.003969                            6.122940       0.629402       2.282159                    0.998790      25.458775      64.115741       0.780097       0.352426      -1.145942      -0.012880      -0.047980      -0.051514       0.071566      -0.018795      -0.035451      -0.013665      -0.010999       0.013900      -0.048075       0.013562       0.034512              7.469690       7.736176      -0.748666      -2.608755       5.019751       0.604192       9.653142           0.177143
          109              O       0.499001       3.069366      13.451882      -0.569960      30.993736 0.50336305E+03  0.11905450E+05                                 7.743615                            6.914581       0.492798       2.198437                    0.998856      27.696440      72.261626       0.727043       0.356190      -1.140995      -0.000470       0.007963       0.045008       0.045709       0.072654      -0.000399       0.005006       0.002735       0.178908      -0.102577       0.042256       0.060321              8.125148       7.159085       0.029512       0.976400       6.813270       1.348682      10.403089           0.070877
          110              O       0.538396       3.942272      15.505105      -0.505189      38.339135 0.52947961E+03  0.12650139E+05                                 9.021049                            7.129713       0.379804       2.187288                    0.997052      26.757682      69.581854       0.712088       0.360020      -1.140862      -0.011180      -0.035556      -0.006500       0.037835       0.026952      -0.044572       0.019519      -0.019212       0.026137      -0.064482       0.021066       0.043416             10.505619      10.831140      -4.382520      -3.463326      11.926458       3.999489       8.759258           0.083411
          111              O       5.975972       1.224198      17.469727      -0.489251      33.397413 0.50843502E+03  0.12042300E+05                                 8.208878                            7.000180       0.407969       2.185768                    0.998781      26.889176      69.952179       0.715514       0.361422      -1.138098      -0.026324       0.022445       0.013123       0.037000      -0.022558      -0.047531      -0.021371      -0.005360      -0.158978      -0.083244       0.029750       0.053495              8.924449      11.576198      -4.169569       1.260075       8.700335      -0.334617       6.496814           0.145681
          112              O       4.536968       2.729902      18.286393      -0.398214      22.623854 0.32734514E+03  0.69217860E+04                                 6.109163                            5.425722       0.940191       2.371485                    0.999741      24.803986      60.306472       0.858921       0.337241      -1.161856       0.022374      -0.026243      -0.037021       0.050595      -0.011078      -0.011948       0.014932      -0.009640      -0.093947      -0.036995       0.003642       0.033353              6.323038       4.934689      -0.514910      -0.224908       6.364055       2.701972       7.670371           0.253406
          113              O       2.243315      11.410472      11.639422      -0.560106      38.613817 0.56053433E+03  0.13614600E+05                                 9.075359                            7.357514       0.251751       2.122742                    0.998174      27.895627      73.675830       0.696325       0.362152      -1.136641       0.008718      -0.046590      -0.002757       0.047479       0.055901       0.048341      -0.015782      -0.064909       0.083860      -0.098342       0.039331       0.059011             10.348630       7.059561       2.688262      -2.395257      13.575161      -4.324641      10.411169           0.043545
          114              O       2.270673       9.324012      12.438754      -0.555076      43.266851 0.62487520E+03  0.15560596E+05                                 9.773292                            7.786536       0.214547       2.120985                    0.996350      27.773540      73.735229       0.676000       0.363854      -1.137842      -0.020247       0.030076      -0.013179       0.038577      -0.008541       0.053723       0.011986      -0.056823       0.029489      -0.071646       0.024308       0.047339             11.149779       9.039706      -5.335332      -0.196397      16.851095      -0.306047       7.558536           0.047430
          115              O       7.654629       9.256593      15.533997      -0.498498      37.156357 0.55044398E+03  0.13305584E+05                                 8.895860                            7.329076       0.329271       2.165569                    0.997526      27.090892      71.320342       0.692418       0.365946      -1.133970       0.007777      -0.052163       0.010463       0.053767      -0.029696       0.008728       0.023134       0.066423       0.030475      -0.058531       0.019058       0.039473             10.002110      13.669863      -2.669653      -3.078772       9.058530       1.576903       7.277937           0.115924
          116              O       9.120991       7.704759      14.900310      -0.567445      39.357500 0.55471685E+03  0.13436010E+05                                 9.167868                            7.306596       0.207226       2.114356                    0.996266      27.755568      73.165315       0.700676       0.360903      -1.137810      -0.041577       0.042410       0.020132       0.062710      -0.021903       0.038319       0.022852      -0.042211       0.049634      -0.063295       0.020864       0.042431             10.515085       8.153160      -1.775900       0.134109      17.604062      -1.222712       5.788032           0.041912
          117              O       6.476067      10.360145      17.893469      -0.392914      28.820427 0.40598857E+03  0.90890248E+04                                 7.446211                            6.233231       0.306942       2.188202                    0.997666      25.083901      63.423861       0.762357       0.358876      -1.140216      -0.019527      -0.021828       0.037210       0.047354      -0.026947       0.035479       0.018471       0.002744       0.030541      -0.054850       0.015205       0.039645              8.305852       8.541933      -0.070494       4.166446       5.430536      -0.398415      10.945086           0.207133
          118              O       7.369016      10.014768       0.668357      -0.421332      30.368204 0.40166903E+03  0.89528135E+04                                 7.683881                            6.153417       0.691040       2.311702                    0.998934      25.059969      62.867923       0.777355       0.353505      -1.146503      -0.058060      -0.001906      -0.024341       0.062985       0.001833       0.007677      -0.002125      -0.075816       0.083098      -0.052546       0.023369       0.029177              8.960714       5.285765       0.267633       0.751565       6.382960      -3.310482      15.213416           0.188482
          119              O       8.702968      11.655311      17.178886      -0.429450      30.689294 0.45578438E+03  0.10504607E+05                                 7.789889                            6.635283       0.391004       2.208293                    0.997698      25.695789      65.949162       0.733660       0.362235      -1.137418       0.046097       0.017205       0.028786       0.057005      -0.023717       0.002176      -0.011505      -0.046244       0.060427      -0.043293       0.010122       0.033170              8.582692       6.019780      -0.414346       0.644234       6.947817      -3.226740      12.780481           0.187955
          120              O       9.741459      10.860470      18.999050      -0.444121      26.742933 0.39891783E+03  0.88873677E+04                                 7.003968                            6.122939       0.629400       2.282158                    0.998790      25.458778      64.115753       0.780097       0.352426      -1.145942       0.012881       0.047981      -0.051514       0.071566      -0.018794       0.035450       0.013664      -0.010998       0.013903      -0.048073       0.013560       0.034512              7.469689       7.736175      -0.748665       2.608754       5.019751      -0.604192       9.653142           0.177138
          121              O       5.970501       2.844634       3.821382      -0.569961      30.993790 0.50336410E+03  0.11905478E+05                                 7.743609                            6.914575       0.492801       2.198437                    0.998856      27.696526      72.261799       0.727045       0.356189      -1.140996      -0.000470      -0.007962       0.045007       0.045708      -0.072664      -0.000398      -0.005003       0.002737       0.178917      -0.102587       0.042264       0.060324              8.125141       7.159080      -0.029513       0.976403       6.813264      -1.348679      10.403081           0.070877
          122              O       6.009896       1.971728       5.874605      -0.505189      38.339325 0.52948295E+03  0.12650231E+05                                 9.021042                            7.129708       0.379824       2.187294                    0.997052      26.757832      69.582128       0.712093       0.360017      -1.140865      -0.011183       0.035556      -0.006501       0.037836      -0.026958      -0.044586      -0.019523      -0.019222       0.026123      -0.064500       0.021074       0.043425             10.505610      10.831139       4.382518      -3.463324      11.926442      -3.999480       8.759249           0.083419
          123              O       0.504472       4.689802       7.839227      -0.489256      33.397906 0.50844404E+03  0.12042556E+05                                 8.208905                            7.000199       0.407981       2.185769                    0.998781      26.889540      69.953054       0.715520       0.361417      -1.138102      -0.026322      -0.022444       0.013123       0.036998       0.022558      -0.047541       0.021395      -0.005352      -0.159034      -0.083273       0.029772       0.053501              8.924482      11.576247       4.169593       1.260081       8.700368       0.334620       6.496830           0.145661
          124              O      10.008468       3.184098       8.655893      -0.398223      22.624511 0.32735696E+03  0.69220906E+04                                 6.109213                            5.425763       0.940235       2.371489                    0.999741      24.804709      60.308244       0.858933       0.337234      -1.161864       0.022376       0.026239      -0.037016       0.050590       0.011056      -0.011992      -0.014937      -0.009713      -0.093919      -0.037007       0.003648       0.033359              6.323091       4.934726       0.514911      -0.224904       6.364106      -2.702002       7.670441           0.253406
          125              O       7.714815       6.331528       2.008922      -0.560108      38.613963 0.56053686E+03  0.13614673E+05                                 9.075364                            7.357517       0.251757       2.122742                    0.998174      27.895735      73.676078       0.696327       0.362151      -1.136643       0.008717       0.046589      -0.002757       0.047478      -0.055907       0.048344       0.015783      -0.064912       0.083872      -0.098350       0.039333       0.059017             10.348635       7.059565      -2.688265      -2.395258      13.575169       4.324641      10.411171           0.043539
          126              O       7.742172       8.417988       2.808254      -0.555081      43.267195 0.62488119E+03  0.15560774E+05                                 9.773311                            7.786548       0.214559       2.120988                    0.996350      27.773714      73.735635       0.676003       0.363851      -1.137845      -0.020244      -0.030077      -0.013180       0.038576       0.008548       0.053733      -0.011991      -0.056833       0.029494      -0.071661       0.024313       0.047348             11.149801       9.039724       5.335343      -0.196401      16.851130       0.306044       7.558548           0.047413
          127              O       2.183129       8.485407       5.903497      -0.498501      37.156650 0.55044912E+03  0.13305733E+05                                 8.895876                            7.329087       0.329288       2.165572                    0.997526      27.091077      71.320779       0.692422       0.365943      -1.133972       0.007776       0.052159       0.010463       0.053764       0.029703       0.008731      -0.023141       0.066443       0.030498      -0.058549       0.019068       0.039481             10.002129      13.669889       2.669661      -3.078779       9.058548      -1.576908       7.277950           0.115924
          128              O       3.649491      10.037241       5.269810      -0.567447      39.357701 0.55471991E+03  0.13436099E+05                                 9.167882                            7.306604       0.207229       2.114355                    0.996266      27.755683      73.165606       0.700677       0.360901      -1.137811      -0.041579      -0.042410       0.020132       0.062711       0.021904       0.038324      -0.022853      -0.042218       0.049641      -0.063303       0.020867       0.042436             10.515103       8.153171       1.775903       0.134106      17.604098       1.222717       5.788040           0.041909
          129              O       1.004567       7.381855       8.262969      -0.392912      28.820574 0.40599108E+03  0.90890960E+04                                 7.446238                            6.233253       0.306926       2.188197                    0.997666      25.083954      63.424070       0.762356       0.358876      -1.140216      -0.019527       0.021827       0.037209       0.047352       0.026950       0.035483      -0.018474       0.002741       0.030540      -0.054856       0.015209       0.039647              8.305883       8.541962       0.070495       4.166463       5.430555       0.398417      10.945131           0.207141
          130              O       1.897516       7.727232      10.298857      -0.421332      30.368272 0.40166999E+03  0.89528390E+04                                 7.683885                            6.153419       0.691045       2.311703                    0.998934      25.060016      62.868030       0.777356       0.353504      -1.146504      -0.058059       0.001906      -0.024341       0.062984      -0.001831       0.007676       0.002124      -0.075822       0.083105      -0.052550       0.023371       0.029179              8.960720       5.285767      -0.267632       0.751569       6.382963       3.310485      15.213430           0.188488
          131              O       3.231468       6.086689       7.548386      -0.429451      30.689434 0.45578712E+03  0.10504686E+05                                 7.789908                            6.635300       0.390995       2.208289                    0.997698      25.695870      65.949416       0.733660       0.362235      -1.137418       0.046094      -0.017206       0.028785       0.057002       0.023720       0.002176       0.011504      -0.046257       0.060438      -0.043301       0.010127       0.033173              8.582712       6.019796       0.414346       0.644233       6.947833       3.226746      12.780506           0.187952
          132              O       4.269959       6.881530       9.368550      -0.444118      26.742751 0.39891436E+03  0.88872683E+04                                 7.003925                            6.122904       0.629416       2.282164                    0.998790      25.458723      64.115473       0.780101       0.352425      -1.145943       0.012879      -0.047979      -0.051514       0.071565       0.018796       0.035452      -0.013665      -0.011002       0.013899      -0.048076       0.013564       0.034512              7.469642       7.736132       0.748659       2.608739       5.019722       0.604187       9.653071           0.177140
          133              O       4.972499       8.983366      13.451882      -0.569958      30.993757 0.50336345E+03  0.11905462E+05                                 7.743617                            6.914583       0.492798       2.198437                    0.998856      27.696456      72.261674       0.727043       0.356190      -1.140995       0.000469       0.007962       0.045008       0.045709      -0.072657       0.000400       0.005006       0.002735       0.178911      -0.102580       0.042258       0.060322              8.125151       7.159089      -0.029513      -0.976403       6.813272       1.348682      10.403092           0.070879
          134              O       4.933104       9.856272      15.505105      -0.505186      38.339099 0.52947909E+03  0.12650122E+05                                 9.021039                            7.129706       0.379810       2.187291                    0.997052      26.757672      69.581793       0.712089       0.360019      -1.140862       0.011179      -0.035557      -0.006500       0.037835      -0.026953       0.044574       0.019519      -0.019214       0.026137      -0.064484       0.021067       0.043417             10.505606      10.831131       4.382514       3.463320      11.926439       3.999480       8.759247           0.083420
          135              O      10.438528       7.138198      17.469727      -0.489253      33.397785 0.50844174E+03  0.12042496E+05                                 8.208918                            7.000211       0.407955       2.185761                    0.998781      26.889396      69.952813       0.715515       0.361420      -1.138099       0.026323       0.022446       0.013124       0.037000       0.022551       0.047535      -0.021386      -0.005357      -0.158996      -0.083255       0.029767       0.053489              8.924495      11.576264       4.169595      -1.260087       8.700376      -0.334621       6.496846           0.145673
          136              O       0.934532       8.643902      18.286393      -0.398220      22.624407 0.32735516E+03  0.69220375E+04                                 6.109155                            5.425714       0.940272       2.371499                    0.999741      24.804871      60.308413       0.858945       0.337230      -1.161868      -0.022374      -0.026237      -0.037017       0.050589       0.011057       0.012009       0.014940      -0.009738      -0.093922      -0.037015       0.003644       0.033371              6.323030       4.934681       0.514906       0.224904       6.364046       2.701969       7.670363           0.253424
          137              O       3.228185       5.496472      11.639422      -0.560108      38.613880 0.56053550E+03  0.13614635E+05                                 9.075368                            7.357521       0.251752       2.122742                    0.998174      27.895654      73.675916       0.696325       0.362152      -1.136641      -0.008718      -0.046590      -0.002757       0.047479      -0.055901      -0.048341      -0.015783      -0.064909       0.083860      -0.098342       0.039331       0.059011             10.348640       7.059569      -2.688265       2.395261      13.575175      -4.324643      10.411177           0.043541
          138              O       3.200827       3.410012      12.438754      -0.555080      43.266961 0.62487710E+03  0.15560657E+05                                 9.773313                            7.786551       0.214544       2.120984                    0.996350      27.773574      73.735374       0.675999       0.363854      -1.137842       0.020247       0.030076      -0.013179       0.038577       0.008541      -0.053723       0.011986      -0.056823       0.029490      -0.071646       0.024307       0.047339             11.149804       9.039727       5.335346       0.196400      16.851133      -0.306044       7.558551           0.047420
          139              O       8.759872       3.342593      15.533997      -0.498499      37.156385 0.55044460E+03  0.13305604E+05                                 8.895869                            7.329084       0.329266       2.165568                    0.997526      27.090888      71.320356       0.692418       0.365946      -1.133970      -0.007777      -0.052163       0.010463       0.053767       0.029696      -0.008727       0.023133       0.066422       0.030473      -0.058530       0.019057       0.039473             10.002120      13.669877       2.669656       3.078771       9.058542       1.576904       7.277941           0.115920
          140              O       7.293510       1.790759      14.900310      -0.567445      39.357491 0.55471657E+03  0.13436001E+05                                 9.167866                            7.306594       0.207230       2.114357                    0.996266      27.755565      73.165303       0.700676       0.360903      -1.137810       0.041578       0.042410       0.020131       0.062711       0.021903      -0.038318       0.022851      -0.042210       0.049633      -0.063294       0.020864       0.042430             10.515083       8.153156       1.775895      -0.134108      17.604063      -1.222713       5.788031           0.041912
          141              O       9.938433       4.446145      17.893469      -0.392908      28.820192 0.40598456E+03  0.90889153E+04                                 7.446189                            6.233216       0.306937       2.188203                    0.997666      25.083723      63.423405       0.762355       0.358877      -1.140215       0.019531      -0.021828       0.037212       0.047356       0.026942      -0.035470       0.018466       0.002753       0.030540      -0.054837       0.015199       0.039637              8.305825       8.541905       0.070495      -4.166429       5.430523      -0.398413      10.945048           0.207148
          142              O       9.045484       4.100768       0.668357      -0.421330      30.368083 0.40166722E+03  0.89527630E+04                                 7.683862                            6.153404       0.691044       2.311704                    0.998934      25.059915      62.867753       0.777355       0.353505      -1.146503       0.058061      -0.001907      -0.024340       0.062986      -0.001837      -0.007678      -0.002126      -0.075808       0.083094      -0.052542       0.023365       0.029177              8.960690       5.285753      -0.267632      -0.751562       6.382946      -3.310471      15.213372           0.188491
          143              O       7.711532       5.741311      17.178886      -0.429447      30.689154 0.45578194E+03  0.10504539E+05                                 7.789875                            6.635273       0.391003       2.208294                    0.997698      25.695696      65.948918       0.733659       0.362236      -1.137417      -0.046098       0.017206       0.028785       0.057005       0.023713      -0.002176      -0.011506      -0.046233       0.060418      -0.043285       0.010118       0.033167              8.582675       6.019771       0.414345      -0.644231       6.947804      -3.226730      12.780451           0.187963
          144              O       6.673041       4.946470      18.999050      -0.444117      26.742674 0.39891302E+03  0.88872342E+04                                 7.003930                            6.122908       0.629409       2.282163                    0.998790      25.458614      64.115256       0.780098       0.352427      -1.145941      -0.012883       0.047981      -0.051515       0.071568       0.018788      -0.035445       0.013659      -0.010996       0.013900      -0.048063       0.013556       0.034507              7.469647       7.736135       0.748660      -2.608738       5.019726      -0.604187       9.653081           0.177147

******************************************************
Auxiliary information for the entire system
The total spin magnetic moment of the unit cell is   7.666673
The total net atomic charge of the unit cell is   0.000007
Accuracy of reproducing the electrostatic potential in the unit cell:
  The inner radius (bohr) =    5.0000
  The outer radius (bohr) =   12.0000
  Valid grid points have density less than (e/(bohr^3)) =    0.0001
  The number of valid grid points were=        66832
  The rms potential error without charges in kcal/mol is=      5.26259
  The rms potential error with partial charges in kcal/mol is=      1.97887
  The RRMSE value at monopole order=      0.37603
  The rms potential error with partial charges and cloud penetration in kcal/mol is=      1.96518
  The RRMSE value at monopole order with cloud penetration is=      0.37342
  The rms potential error with partial charges and atomic dipoles in kcal/mol is=      0.47217
  The RRMSE value at dipole order=      0.08972
  The rms potential error with partial charges, atomic dipoles and cloud penetration in kcal/mol is=      0.44792
  The RRMSE value at dipole order with cloud penetration=      0.08511

******************************************************
The electron densities and ab initio electrostatic potential were computed in VASP using the PBE functional and
projector augmented wave method. See the main text of the journal article for a description of computational details.
The atomic charges, dipoles, and quadrupoles were computed with the DDEC6 method as described in
(a) T. A. Manz and N. Gabaldon Limas, RSC Adv. 6 (2016) 47771-47801 DOI: 10.1039/c6ra04656h
(b) N. Gabaldon Limas and T. A. Manz, RSC Adv. 8 (2018) 2678-2707 DOI: 10.1039/c7ra11829e.
For each atom in the material, the electron cloud parameters were fit to the spherically averaged atom-in-material
electron density using radial positions for which this density was between 10^-4 and 10^-2 electrons per cubic bohr.
The polarizabilities, dispersion coefficients, and quantum Drude oscillator (QDO) parameters were fit using the MCLF method.
The magnetic structure of the system was optimized in VASP from the default ferromagnetic initial guess using spin polarization.
The atomic spin moments (ASMs) were computed on this optimized magnetic structure using the DDEC6 partition as inputs
to the method of T. A. Manz and D. S. Sholl, J. Chem. Theory Comput. 7 (2011) 4146-4164 DOI: 10.1021/ct200539n.
The RMSE and RRMSE were computed using a uniform grid with Ewald summation.
