# Supplementary material for: A collection of forcefield precursors for metal–organic frameworks
Source: RSC Adv. 2019 Nov 13;9(63):36492–507. doi: 10.1039/c9ra07327b (PMC9075174; doi:10.1039/c9ra07327b)
Supplement: RA-009-C9RA07327B-s3330 [file RA-009-C9RA07327B-s3330.xyz]

  144
jmolscript: load "" {1 1 1} spacegroup "x,y,z" unitcell [{     10.934000     0.000000     0.000000 }, {      0.000000    11.792700     0.000000 }, {      0.000000     0.000000    19.215200 }]
Gd     3.959201     9.938416     8.182601     1.956704
Gd     9.631323     0.347177     4.061517     1.888219
Gd     6.974799     1.854284    17.790201     1.956704
Gd     1.302677    11.445523    13.669117     1.888219
Gd     1.507799     4.042066     8.182601     1.956705
Gd     6.769677     6.243527     4.061517     1.888220
Gd     9.426201     7.750634    17.790201     1.956705
Gd     4.164323     5.549173    13.669117     1.888219
H      1.594177    -0.036557     6.179608     0.079215
H      2.959834     8.836270     3.003336     0.172914
H      6.881860    10.596920     5.981692     0.082852
H      5.392649     3.073178     6.258391     0.155008
H      9.339823     0.036557    15.787208     0.079215
H      7.974166     2.956430    12.610936     0.172915
H      4.052140     1.195780    15.589292     0.082852
H      5.541351     8.719522    15.865991     0.155008
H      3.872823     5.859793     6.179608     0.079215
H      2.507166     2.939920     3.003336     0.172914
H      9.519140     4.700570     5.981692     0.082852
H      0.074351     8.969528     6.258391     0.155008
H      7.061177     5.932907    15.787208     0.079215
H      8.426834     8.852780    12.610936     0.172915
H      1.414860     7.092130    15.589292     0.082852
H     10.859649     2.823172    15.865991     0.155008
C      1.842379    11.120516     5.549350     0.261510
C      1.476090    10.133467     3.549047     0.193287
C      2.655869     9.397603     3.677789    -0.167644
C      3.334870     9.549728     4.844152     0.163890
C      4.525583     8.641691     5.180418     0.606230
C      0.572942     9.918840     2.350019     0.555272
C      6.577894    11.473118     6.037416     0.299434
C      6.851244     1.866784     5.503233     0.164325
C      5.696614     2.195801     6.194980    -0.172431
C      5.030733     1.147430     6.779123     0.179373
C      3.713186     1.372670     7.513143     0.604330
C      7.692069     2.944637     4.821094     0.618812
C      7.659267     0.816055     1.544902     0.547694
C      8.994308     1.423379     1.056836     0.510940
C      9.091621     0.672184    15.156950     0.261510
C      9.457910     1.659233    13.156647     0.193287
C      8.278131     2.395097    13.285389    -0.167644
C      7.599130     2.242972    14.451752     0.163890
C      6.408417     3.151009    14.788018     0.606230
C     10.361058     1.873860    11.957619     0.555272
C      4.356106     0.319582    15.645016     0.299434
C      4.082756     9.925916    15.110833     0.164325
C      5.237386     9.596899    15.802580    -0.172431
C      5.903267    10.645270    16.386723     0.179373
C      7.220814    10.420030    17.120743     0.604330
C      3.241931     8.848063    14.428694     0.618812
C      3.274733    10.976645    11.152502     0.547694
C      1.939692    10.369321    10.664436     0.510940
C      3.624621     5.224166     5.549350     0.261510
C      3.990910     4.237117     3.549047     0.193287
C      2.811131     3.501253     3.677789    -0.167644
C      2.132130     3.653378     4.844152     0.163890
C      0.941417     2.745341     5.180418     0.606230
C      4.894058     4.022490     2.350019     0.555271
C      9.823106     5.576768     6.037416     0.299434
C      9.549756     7.763134     5.503233     0.164325
C     10.704386     8.092151     6.194980    -0.172431
C      0.436267     7.043780     6.779123     0.179373
C      1.753814     7.269020     7.513143     0.604330
C      8.708931     8.840987     4.821094     0.618812
C      8.741733     6.712405     1.544902     0.547694
C      7.406692     7.319729     1.056836     0.510940
C      7.309379     6.568534    15.156950     0.261510
C      6.943090     7.555583    13.156647     0.193287
C      8.122869     8.291447    13.285389    -0.167644
C      8.801870     8.139322    14.451752     0.163890
C      9.992583     9.047359    14.788018     0.606230
C      6.039942     7.770210    11.957619     0.555271
C      1.110894     6.215932    15.645016     0.299434
C      1.384244     4.029566    15.110833     0.164325
C      0.229614     3.700549    15.802580    -0.172431
C     10.497733     4.748920    16.386723     0.179373
C      9.180186     4.523680    17.120743     0.604330
C      2.225069     2.951713    14.428694     0.618812
C      2.192267     5.080295    11.152502     0.547694
C      3.527308     4.472971    10.664436     0.510940
N      2.949993    10.418850     5.795304    -0.370349
N      1.061691    10.988438     4.479063    -0.365470
N      5.458253    11.684207     6.748378    -0.382209
N      7.291885     0.606145     5.405236    -0.337318
N      7.984007     1.373850    15.402904    -0.370349
N      9.872309     0.804262    14.086663    -0.365470
N      5.475747     0.108493    16.355978    -0.382209
N      3.642115    11.186555    15.012836    -0.337318
N      2.517007     4.522500     5.795304    -0.370349
N      4.405309     5.092088     4.479063    -0.365470
N      0.008747     5.787857     6.748378    -0.382209
N      9.109115     6.502495     5.405236    -0.337319
N      8.416993     7.270200    15.402904    -0.370349
N      6.528691     6.700612    14.086663    -0.365470
N     -0.008747     6.004843    16.355978    -0.382209
N      1.824885     5.290205    15.012836    -0.337318
O      4.961849     8.732494     6.367917    -0.698305
O      4.927954     7.869269     4.298440    -0.558036
O     10.432129    10.595741     2.342333    -0.640787
O      0.947978     9.103964     1.523765    -0.550548
O      3.229904     0.417462     8.174146    -0.610684
O      3.187261     2.503590     7.365186    -0.609004
O      8.749387     2.566092     4.265774    -0.586630
O      7.279857     4.113294     4.897954    -0.646543
O      6.677394     0.972898     0.812803    -0.608610
O      7.705190     0.178070     2.636325    -0.590763
O      9.041325     1.811359    19.090301    -0.586414
O      9.940099     1.472908     1.927285    -0.558267
O      5.972151     3.060206    15.975517    -0.698305
O      6.006046     3.923431    13.906040    -0.558036
O      0.501871     1.196959    11.949933    -0.640786
O      9.986022     2.688736    11.131365    -0.550548
O      7.704096    11.375238    17.781746    -0.610684
O      7.746739     9.289110    16.972786    -0.609004
O      2.184613     9.226608    13.873374    -0.586630
O      3.654143     7.679406    14.505554    -0.646543
O      4.256606    10.819802    10.420403    -0.608610
O      3.228810    11.614630    12.243925    -0.590763
O      1.892675     9.981341     9.482701    -0.586414
O      0.993901    10.319792    11.534885    -0.558267
O      0.505151     2.836144     6.367917    -0.698305
O      0.539046     1.972919     4.298440    -0.558036
O      5.968871     4.699391     2.342333    -0.640786
O      4.519022     3.207614     1.523765    -0.550548
O      2.237096     6.313812     8.174146    -0.610684
O      2.279739     8.399940     7.365186    -0.609004
O      7.651613     8.462442     4.265774    -0.586630
O      9.121143    10.009644     4.897954    -0.646543
O      9.723606     6.869248     0.812803    -0.608609
O      8.695810     6.074420     2.636325    -0.590763
O      7.359675     7.707709    19.090301    -0.586414
O      6.460901     7.369258     1.927285    -0.558267
O     10.428849     8.956556    15.975517    -0.698305
O     10.394954     9.819781    13.906040    -0.558036
O      4.965129     7.093309    11.949933    -0.640786
O      6.414978     8.585086    11.131365    -0.550548
O      8.696904     5.478888    17.781746    -0.610684
O      8.654261     3.392760    16.972786    -0.609004
O      3.282387     3.330258    13.873374    -0.586630
O      1.812857     1.783056    14.505554    -0.646543
O      1.210394     4.923452    10.420403    -0.608609
O      2.238190     5.718280    12.243925    -0.590763
O      3.574325     4.084991     9.482701    -0.586414
O      4.473099     4.423442    11.534885    -0.558267

The following XYZ coordinates are in angstroms. Other properties are in atomic units.
The sperically averaged electron density of each atom fit to a function of the form exp(a - br)
eigen_1, eigen_2 and eigen_3 are the three eigenvalues of traceless quadrupole moment tensor
  atom number  atomic symbol              X              Y              Z     net charge C6 coefficient C8 coefficient C10 coefficient fluctuating dipole atomic polarizability isotropic forcefield polarizability              a              b squared Pearson coefficient          <r^3>          <r^4>         wp_QDO          m_QDO          q_QDO       dipole_x       dipole_y       dipole_z         dipole            Qxy            Qxz            Qyz     Q(x^2-y^2)  Q(3z^2 - R^2)        eigen_1        eigen_2        eigen_3 static polarizability      alpha(xx)      alpha(xy)      alpha(xz)      alpha(yy)      alpha(yz)      alpha(zz) atomic spin moment
            1             Gd       3.959201       9.938416       8.182601       1.956704     153.932936 0.36167685E+04  0.12922886E+06                                19.426792                           16.657243       1.956569       2.312182                    0.997654      81.464893     200.874879       0.595869       0.287685      -1.304399       0.028791      -0.080792       0.080705       0.117769      -0.117716       0.163211      -0.066372       0.187393      -0.721849      -0.295668      -0.029752       0.325420             22.231846      14.852385       2.665575      -2.406009      21.495645       3.227006      30.347508           0.000001
            2             Gd       9.631323       0.347177       4.061517       1.888219     184.194130 0.43259541E+04  0.16160227E+06                                21.873727                           18.262516       1.799508       2.242119                    0.997888      84.419508     212.662217       0.567114       0.289115      -1.303123       0.003691       0.001985      -0.051288       0.051459       0.128368       0.011682       0.003290      -0.131451       0.365811      -0.205392       0.081308       0.124084             25.529853      27.594022      -5.149241       1.829123      30.940034      -0.736701      18.055503           0.000003
            3             Gd       6.974799       1.854284      17.790201       1.956704     153.932913 0.36167678E+04  0.12922883E+06                                19.426789                           16.657240       1.956570       2.312183                    0.997654      81.464892     200.874867       0.595869       0.287685      -1.304399      -0.028791       0.080792       0.080705       0.117769      -0.117716      -0.163211       0.066372       0.187393      -0.721849      -0.295668      -0.029752       0.325420             22.231843      14.852384       2.665575       2.406010      21.495641      -3.227007      30.347505           0.000001
            4             Gd       1.302677      11.445523      13.669117       1.888219     184.194071 0.43259524E+04  0.16160218E+06                                21.873721                           18.262511       1.799509       2.242120                    0.997888      84.419500     212.662176       0.567114       0.289115      -1.303124      -0.003691      -0.001985      -0.051288       0.051459       0.128368      -0.011682      -0.003290      -0.131451       0.365810      -0.205392       0.081309       0.124084             25.529846      27.594015      -5.149239      -1.829122      30.940027       0.736700      18.055496           0.000003
            5             Gd       1.507799       4.042066       8.182601       1.956705     153.932845 0.36167658E+04  0.12922874E+06                                19.426783                           16.657235       1.956571       2.312183                    0.997654      81.464882     200.874822       0.595869       0.287685      -1.304399      -0.028791      -0.080792       0.080705       0.117769       0.117716      -0.163211      -0.066372       0.187393      -0.721849      -0.295668      -0.029752       0.325420             22.231835      14.852379      -2.665574       2.406010      21.495633       3.227005      30.347494           0.000001
            6             Gd       6.769677       6.243527       4.061517       1.888220     184.193912 0.43259478E+04  0.16160196E+06                                21.873706                           18.262499       1.799513       2.242121                    0.997888      84.419478     212.662073       0.567114       0.289115      -1.303124      -0.003691       0.001985      -0.051288       0.051459      -0.128368      -0.011682       0.003290      -0.131451       0.365811      -0.205392       0.081308       0.124084             25.529828      27.593995       5.149235      -1.829120      30.940004      -0.736700      18.055486           0.000003
            7             Gd       9.426201       7.750634      17.790201       1.956705     153.932813 0.36167649E+04  0.12922870E+06                                19.426779                           16.657232       1.956573       2.312183                    0.997654      81.464878     200.874801       0.595869       0.287685      -1.304399       0.028791       0.080792       0.080705       0.117769       0.117716       0.163211       0.066372       0.187393      -0.721849      -0.295668      -0.029752       0.325420             22.231831      14.852376      -2.665574      -2.406008      21.495630      -3.227004      30.347488           0.000001
            8             Gd       4.164323       5.549173      13.669117       1.888219     184.194060 0.43259520E+04  0.16160217E+06                                21.873720                           18.262510       1.799509       2.242120                    0.997888      84.419497     212.662166       0.567114       0.289115      -1.303124       0.003691      -0.001985      -0.051288       0.051459      -0.128368       0.011682      -0.003290      -0.131451       0.365811      -0.205392       0.081308       0.124084             25.529846      27.594014       5.149240       1.829121      30.940024       0.736700      18.055498           0.000003
            9              H       1.594177      -0.036557       6.179608       0.079215       1.243679 0.90721325E+01  0.92196878E+02                                 1.934084                            1.778000      -1.046817       2.374769                    0.996671       3.726800      10.724644       0.461226       1.306729      -0.703028      -0.014537       0.037810       0.036529       0.054546      -0.005344      -0.006658       0.009562      -0.004321       0.006337      -0.008324      -0.006810       0.015133              2.005608       1.620308      -0.177741      -0.068947       2.342012       0.614571       2.054504          -0.000000
           10              H       2.959834       8.836270       3.003336       0.172914       0.964457 0.70000979E+01  0.66185196E+02                                 1.592270                            1.535237      -1.170434       2.365110                    0.997772       3.122667       8.461527       0.513064       1.262636      -0.714329       0.016351      -0.021678      -0.030181       0.040598      -0.002504      -0.010950       0.007374      -0.008806       0.003125      -0.013697      -0.000901       0.014598              1.590828       1.512222      -0.220164      -0.126956       1.560825       0.302110       1.699439           0.000001
           11              H       6.881860      10.596920       5.981692       0.082852       1.226614 0.85066970E+01  0.84978330E+02                                 1.904818                            1.710290      -1.148696       2.329731                    0.995920       3.682218      10.468467       0.475499       1.289465      -0.706137       0.015282      -0.053035      -0.007106       0.055648      -0.008628       0.002074      -0.002971      -0.018778      -0.005184      -0.011962      -0.002424       0.014386              2.011325       1.798015      -0.475194      -0.137271       2.787113       0.123622       1.448847           0.000001
           12              H       5.392649       3.073178       6.258391       0.155008       1.033427 0.76062768E+01  0.74327547E+02                                 1.734937                            1.649935      -1.376712       2.254969                    0.994221       3.510742      10.064856       0.467020       1.342124      -0.694969      -0.011139       0.032828       0.006965       0.035359      -0.005935       0.001050       0.007164      -0.013622      -0.005221      -0.010091      -0.002696       0.012787              1.762135       1.639422      -0.298855      -0.097417       2.236533      -0.034033       1.410450          -0.000000
           13              H       9.339823       0.036557      15.787208       0.079215       1.243679 0.90721319E+01  0.92196866E+02                                 1.934084                            1.778000      -1.046817       2.374769                    0.996671       3.726800      10.724642       0.461226       1.306728      -0.703028       0.014537      -0.037810       0.036529       0.054546      -0.005344       0.006658      -0.009562      -0.004321       0.006337      -0.008324      -0.006810       0.015133              2.005608       1.620308      -0.177741       0.068947       2.342011      -0.614570       2.054504          -0.000000
           14              H       7.974166       2.956430      12.610936       0.172915       0.964456 0.70000943E+01  0.66185154E+02                                 1.592270                            1.535237      -1.170434       2.365110                    0.997772       3.122666       8.461524       0.513064       1.262636      -0.714329      -0.016351       0.021678      -0.030181       0.040598      -0.002504       0.010950      -0.007374      -0.008806       0.003125      -0.013697      -0.000901       0.014598              1.590828       1.512221      -0.220164       0.126956       1.560824      -0.302110       1.699438           0.000001
           15              H       4.052140       1.195780      15.589292       0.082852       1.226613 0.85066945E+01  0.84978311E+02                                 1.904819                            1.710290      -1.148696       2.329731                    0.995920       3.682218      10.468472       0.475498       1.289467      -0.706137      -0.015282       0.053035      -0.007106       0.055648      -0.008628      -0.002074       0.002971      -0.018778      -0.005184      -0.011962      -0.002424       0.014386              2.011326       1.798016      -0.475194       0.137271       2.787115      -0.123622       1.448848           0.000001
           16              H       5.541351       8.719522      15.865991       0.155008       1.033427 0.76062773E+01  0.74327551E+02                                 1.734937                            1.649935      -1.376712       2.254969                    0.994221       3.510742      10.064855       0.467020       1.342124      -0.694969       0.011139      -0.032828       0.006965       0.035359      -0.005935      -0.001050      -0.007164      -0.013622      -0.005221      -0.010091      -0.002696       0.012787              1.762135       1.639422      -0.298855       0.097417       2.236533       0.034033       1.410450          -0.000000
           17              H       3.872823       5.859793       6.179608       0.079215       1.243678 0.90721266E+01  0.92196805E+02                                 1.934084                            1.778000      -1.046817       2.374769                    0.996671       3.726799      10.724641       0.461226       1.306729      -0.703028       0.014537       0.037810       0.036529       0.054546       0.005344       0.006658       0.009562      -0.004321       0.006337      -0.008324      -0.006810       0.015133              2.005608       1.620308       0.177741       0.068947       2.342011       0.614570       2.054504          -0.000000
           18              H       2.507166       2.939920       3.003336       0.172914       0.964457 0.70000978E+01  0.66185199E+02                                 1.592271                            1.535238      -1.170435       2.365110                    0.997772       3.122667       8.461529       0.513063       1.262636      -0.714328      -0.016351      -0.021678      -0.030181       0.040598       0.002504       0.010950       0.007374      -0.008806       0.003125      -0.013697      -0.000901       0.014598              1.590829       1.512222       0.220164       0.126956       1.560825       0.302110       1.699439           0.000001
           19              H       9.519140       4.700570       5.981692       0.082852       1.226614 0.85066986E+01  0.84978356E+02                                 1.904819                            1.710290      -1.148696       2.329732                    0.995920       3.682219      10.468473       0.475498       1.289466      -0.706137      -0.015282      -0.053035      -0.007106       0.055648       0.008628      -0.002074      -0.002971      -0.018778      -0.005184      -0.011962      -0.002424       0.014386              2.011326       1.798016       0.475194       0.137271       2.787114       0.123622       1.448848           0.000001
           20              H       0.074351       8.969528       6.258391       0.155008       1.033427 0.76062741E+01  0.74327509E+02                                 1.734937                            1.649934      -1.376712       2.254969                    0.994221       3.510741      10.064850       0.467021       1.342123      -0.694969       0.011139       0.032828       0.006965       0.035359       0.005935      -0.001050       0.007164      -0.013622      -0.005221      -0.010091      -0.002696       0.012787              1.762134       1.639421       0.298854       0.097417       2.236532      -0.034033       1.410450          -0.000000
           21              H       7.061177       5.932907      15.787208       0.079215       1.243679 0.90721315E+01  0.92196863E+02                                 1.934084                            1.778000      -1.046817       2.374769                    0.996671       3.726800      10.724643       0.461226       1.306729      -0.703028      -0.014537      -0.037810       0.036529       0.054546       0.005344      -0.006658      -0.009562      -0.004321       0.006337      -0.008324      -0.006810       0.015133              2.005608       1.620308       0.177741      -0.068947       2.342012      -0.614571       2.054504          -0.000000
           22              H       8.426834       8.852780      12.610936       0.172915       0.964457 0.70000981E+01  0.66185195E+02                                 1.592269                            1.535237      -1.170435       2.365110                    0.997772       3.122667       8.461525       0.513064       1.262635      -0.714329       0.016351       0.021678      -0.030181       0.040598       0.002504      -0.010950      -0.007374      -0.008806       0.003126      -0.013697      -0.000901       0.014598              1.590828       1.512221       0.220164      -0.126956       1.560824      -0.302110       1.699438           0.000001
           23              H       1.414860       7.092130      15.589292       0.082852       1.226614 0.85066981E+01  0.84978352E+02                                 1.904819                            1.710290      -1.148696       2.329732                    0.995920       3.682219      10.468474       0.475498       1.289466      -0.706137       0.015282       0.053035      -0.007106       0.055648       0.008628       0.002074       0.002971      -0.018778      -0.005184      -0.011962      -0.002424       0.014386              2.011326       1.798016       0.475194      -0.137271       2.787115      -0.123622       1.448848           0.000001
           24              H      10.859649       2.823172      15.865991       0.155008       1.033428 0.76062799E+01  0.74327588E+02                                 1.734938                            1.649935      -1.376712       2.254969                    0.994221       3.510743      10.064861       0.467020       1.342124      -0.694969      -0.011139      -0.032828       0.006965       0.035359       0.005935       0.001050      -0.007164      -0.013622      -0.005221      -0.010091      -0.002696       0.012787              1.762136       1.639422       0.298855      -0.097417       2.236534       0.034033       1.410451          -0.000000
           25              C       1.842379      11.120516       5.549350       0.261510      22.705545 0.27759427E+03  0.59033074E+04                                 7.226853                            5.758198       0.014427       2.051572                    0.999299      24.457842      69.508797       0.643024       0.447913      -1.032684       0.018141      -0.030667      -0.040096       0.053640       0.056147      -0.072383      -0.031596      -0.065050      -0.008431      -0.095819      -0.011822       0.107641              7.957326       8.056891      -1.760855       2.120686       7.894702       1.766213       7.920383          -0.000001
           26              C       1.476090      10.133467       3.549047       0.193287      29.144149 0.36323635E+03  0.81463101E+04                                 8.423431                            6.493545      -0.020429       2.027399                    0.999291      24.945192      69.534498       0.627377       0.435317      -1.054806       0.035029       0.035587       0.056766       0.075603       0.050620      -0.051160      -0.047866      -0.071966      -0.072480      -0.075237      -0.032794       0.108031              9.702780      11.629915      -2.209884       4.106658       6.989528       1.338312      10.488898           0.000002
           27              C       2.655869       9.397603       3.677789      -0.167644      29.488900 0.40506600E+03  0.93477657E+04                                 8.258237                            6.715679       0.145079       2.038618                    0.999568      28.411513      80.685480       0.635680       0.417528      -1.064453       0.004764       0.006629      -0.020728       0.022277       0.052236      -0.046351      -0.035100      -0.055013      -0.076126      -0.067853      -0.028487       0.096340              9.045653      11.348812      -3.106482       2.791782       6.770497       0.558047       9.017649           0.000001
           28              C       3.334870       9.549728       4.844152       0.163890      29.059033 0.36923358E+03  0.83127404E+04                                 8.356200                            6.509408      -0.008960       2.026107                    0.999170      25.278295      70.542169       0.632193       0.430341      -1.058101      -0.044728       0.059148       0.013831       0.075435       0.054253      -0.047681      -0.021129      -0.024285      -0.035797      -0.065388      -0.019371       0.084759              9.608456      11.377396      -4.171640       2.125677       8.715814       0.851611       8.732159           0.000002
           29              C       4.525583       8.641691       5.180418       0.606230      22.322074 0.25127434E+03  0.52257522E+04                                 7.397015                            5.697547      -0.181382       2.008118                    0.998692      22.367842      63.401441       0.607920       0.484461      -1.009997       0.076613      -0.039994       0.019206       0.088532       0.098911      -0.030410      -0.042373      -0.000610      -0.075535      -0.087747      -0.041005       0.128753              8.480977       9.032340      -3.598060      -0.263103       8.410363       1.913617       8.000228           0.000001
           30              C       0.572942       9.918840       2.350019       0.555272      22.762024 0.25443318E+03  0.52837938E+04                                 7.334065                            5.641712      -0.040893       2.045712                    0.999212      22.510144      62.813823       0.628716       0.469115      -1.022821      -0.060672       0.003692      -0.064380       0.088541       0.072152      -0.028071      -0.085640      -0.050877      -0.102419      -0.094050      -0.043613       0.137663              8.190986       8.981578      -1.964345       2.086526       6.715250       1.893635       8.876131           0.000002
           31              C       6.577894      11.473118       6.037416       0.299434      23.466285 0.26507641E+03  0.55575871E+04                                 7.395556                            5.626460      -0.000934       2.055036                    0.998716      23.592326      65.996200       0.652319       0.447848      -1.035483      -0.033197       0.044075      -0.018372       0.058156      -0.008940       0.095446       0.032905      -0.001717       0.192404      -0.100667      -0.025546       0.126214              8.416675       9.150445      -0.444291      -3.132073      10.340244      -0.525298       5.759336           0.000002
           32              C       6.851244       1.866784       5.503233       0.164325      31.379400 0.37060297E+03  0.83329516E+04                                 8.770811                            6.501525       0.058433       2.048109                    0.999153      25.114037      69.537903       0.636888       0.427713      -1.062056      -0.033137      -0.069605       0.008086       0.077513       0.000277       0.072779       0.026071       0.004529       0.188216      -0.073386      -0.033268       0.106655             10.484097      11.612737       1.705988      -4.556242      12.523508      -2.050792       7.316045           0.000001
           33              C       5.696614       2.195801       6.194980      -0.172431      31.635289 0.41589031E+03  0.96762022E+04                                 8.690637                            6.820209       0.118237       2.028740                    0.999468      28.762794      82.438133       0.627671       0.419419      -1.061585       0.000924       0.005936       0.009204       0.010991      -0.000108       0.058799       0.029737       0.003423       0.167062      -0.063426      -0.028729       0.092155              9.852124      11.711233       0.737881      -4.484134      10.544052      -1.592102       7.301086          -0.000000
           34              C       5.030733       1.147430       6.779123       0.179373      29.596307 0.35751641E+03  0.79777575E+04                                 8.451353                            6.404777       0.012628       2.037301                    0.999052      24.890011      68.965405       0.637937       0.430272      -1.059014       0.062567      -0.031685      -0.025659       0.074679      -0.000449       0.071100       0.031744       0.005513       0.190721      -0.074368      -0.033200       0.107569              9.865490      11.932768       0.101555      -4.674765      10.452246      -0.851067       7.211456           0.000002
           35              C       3.713186       1.372670       7.513143       0.604330      23.246014 0.24325253E+03  0.50125354E+04                                 7.519892                            5.570732      -0.081879       2.044547                    0.998850      22.063311      62.027518       0.621309       0.478408      -1.014292      -0.071193       0.031164       0.062542       0.099755       0.041336       0.073295       0.042819       0.028487       0.223093      -0.081692      -0.050036       0.131728              8.729313       8.580521      -0.966778      -2.610399      10.942990      -1.524207       6.664427           0.000001
           36              C       7.692069       2.944637       4.821094       0.618812      22.661646 0.23434461E+03  0.47827395E+04                                 7.419424                            5.475231       0.019268       2.085755                    0.999163      21.661808      60.548307       0.625609       0.479713      -1.013900       0.036363       0.079982      -0.060132       0.106467       0.029153       0.070779       0.022376       0.058686       0.259062      -0.084916      -0.043600       0.128516              8.709006       9.177694      -0.090916      -2.515859      11.434991      -0.996674       5.514332           0.000001
           37              C       7.659267       0.816055       1.544902       0.547694      22.047198 0.26252339E+03  0.54987719E+04                                 7.207949                            5.764547       0.061591       2.082205                    0.999369      22.605853      63.508067       0.616048       0.474672      -1.019047      -0.131004      -0.072956       0.043826       0.156222      -0.045458      -0.035552       0.105010      -0.160687      -0.113615      -0.098513      -0.071614       0.170126              7.936147       7.676750       0.161200       1.528556       5.406159      -2.511738      10.725531           0.000002
           38              C       8.994308       1.423379       1.056836       0.510940      25.216967 0.28131798E+03  0.59773123E+04                                 7.797702                            5.914743       0.045202       2.066075                    0.999426      23.074073      64.655013       0.618148       0.466343      -1.026627       0.137022       0.049814      -0.054839       0.155768      -0.056100      -0.024810       0.069339      -0.187082      -0.200935      -0.091799      -0.073954       0.165752              9.015121       7.986834       0.725468       2.018850       5.396666      -2.239434      13.661862           0.000002
           39              C       9.091621       0.672184      15.156950       0.261510      22.705547 0.27759430E+03  0.59033084E+04                                 7.226854                            5.758198       0.014428       2.051572                    0.999299      24.457844      69.508805       0.643024       0.447913      -1.032684      -0.018141       0.030667      -0.040096       0.053640       0.056147       0.072382       0.031596      -0.065050      -0.008431      -0.095819      -0.011822       0.107641              7.957326       8.056892      -1.760855      -2.120686       7.894703      -1.766213       7.920384          -0.000000
           40              C       9.457910       1.659233      13.156647       0.193287      29.144154 0.36323642E+03  0.81463122E+04                                 8.423432                            6.493546      -0.020429       2.027399                    0.999291      24.945195      69.534511       0.627377       0.435317      -1.054806      -0.035029      -0.035587       0.056766       0.075603       0.050620       0.051160       0.047866      -0.071966      -0.072480      -0.075237      -0.032794       0.108031              9.702781      11.629917      -2.209884      -4.106659       6.989528      -1.338312      10.488899           0.000002
           41              C       8.278131       2.395097      13.285389      -0.167644      29.488904 0.40506608E+03  0.93477680E+04                                 8.258238                            6.715680       0.145078       2.038618                    0.999568      28.411515      80.685490       0.635680       0.417528      -1.064453      -0.004764      -0.006629      -0.020728       0.022277       0.052236       0.046351       0.035100      -0.055013      -0.076126      -0.067853      -0.028487       0.096340              9.045654      11.348815      -3.106483      -2.791783       6.770497      -0.558047       9.017650           0.000001
           42              C       7.599130       2.242972      14.451752       0.163890      29.059033 0.36923358E+03  0.83127404E+04                                 8.356201                            6.509408      -0.008960       2.026107                    0.999170      25.278295      70.542173       0.632193       0.430341      -1.058101       0.044728      -0.059148       0.013831       0.075435       0.054253       0.047681       0.021129      -0.024285      -0.035797      -0.065388      -0.019371       0.084759              9.608457      11.377397      -4.171641      -2.125677       8.715815      -0.851611       8.732159           0.000002
           43              C       6.408417       3.151009      14.788018       0.606230      22.322075 0.25127435E+03  0.52257525E+04                                 7.397015                            5.697547      -0.181383       2.008118                    0.998692      22.367843      63.401445       0.607920       0.484461      -1.009997      -0.076613       0.039994       0.019206       0.088532       0.098911       0.030410       0.042373      -0.000610      -0.075535      -0.087747      -0.041005       0.128753              8.480978       9.032341      -3.598060       0.263103       8.410363      -1.913617       8.000228           0.000001
           44              C      10.361058       1.873860      11.957619       0.555272      22.762028 0.25443324E+03  0.52837953E+04                                 7.334066                            5.641713      -0.040893       2.045712                    0.999212      22.510146      62.813828       0.628716       0.469115      -1.022821       0.060672      -0.003691      -0.064380       0.088541       0.072152       0.028071       0.085640      -0.050877      -0.102419      -0.094050      -0.043613       0.137663              8.190987       8.981579      -1.964345      -2.086527       6.715250      -1.893635       8.876132           0.000002
           45              C       4.356106       0.319582      15.645016       0.299434      23.466286 0.26507643E+03  0.55575878E+04                                 7.395556                            5.626460      -0.000934       2.055036                    0.998716      23.592327      65.996205       0.652319       0.447848      -1.035483       0.033197      -0.044075      -0.018372       0.058156      -0.008940      -0.095446      -0.032905      -0.001717       0.192404      -0.100667      -0.025546       0.126214              8.416675       9.150445      -0.444292       3.132073      10.340244       0.525298       5.759336           0.000002
           46              C       4.082756       9.925916      15.110833       0.164325      31.379393 0.37060289E+03  0.83329493E+04                                 8.770810                            6.501524       0.058434       2.048110                    0.999153      25.114034      69.537890       0.636888       0.427713      -1.062056       0.033137       0.069605       0.008086       0.077513       0.000277      -0.072779      -0.026071       0.004529       0.188216      -0.073386      -0.033269       0.106655             10.484095      11.612735       1.705988       4.556240      12.523507       2.050792       7.316043           0.000001
           47              C       5.237386       9.596899      15.802580      -0.172431      31.635286 0.41589026E+03  0.96762006E+04                                 8.690636                            6.820209       0.118237       2.028740                    0.999468      28.762792      82.438125       0.627671       0.419419      -1.061585      -0.000924      -0.005936       0.009204       0.010991      -0.000108      -0.058799      -0.029737       0.003423       0.167062      -0.063426      -0.028729       0.092155              9.852123      11.711232       0.737881       4.484133      10.544052       1.592102       7.301085          -0.000000
           48              C       5.903267      10.645270      16.386723       0.179373      29.596310 0.35751646E+03  0.79777588E+04                                 8.451353                            6.404777       0.012628       2.037301                    0.999052      24.890013      68.965411       0.637937       0.430272      -1.059014      -0.062567       0.031685      -0.025659       0.074679      -0.000449      -0.071100      -0.031744       0.005513       0.190721      -0.074368      -0.033200       0.107569              9.865490      11.932768       0.101554       4.674765      10.452246       0.851066       7.211456           0.000002
           49              C       7.220814      10.420030      17.120743       0.604330      23.246014 0.24325253E+03  0.50125354E+04                                 7.519892                            5.570732      -0.081879       2.044547                    0.998850      22.063311      62.027517       0.621309       0.478408      -1.014292       0.071193      -0.031164       0.062542       0.099756       0.041336      -0.073295      -0.042819       0.028487       0.223093      -0.081692      -0.050036       0.131728              8.729313       8.580521      -0.966778       2.610399      10.942990       1.524207       6.664427           0.000001
           50              C       3.241931       8.848063      14.428694       0.618812      22.661646 0.23434461E+03  0.47827394E+04                                 7.419423                            5.475230       0.019269       2.085755                    0.999163      21.661807      60.548298       0.625609       0.479713      -1.013900      -0.036363      -0.079982      -0.060132       0.106467       0.029153      -0.070779      -0.022376       0.058686       0.259062      -0.084916      -0.043600       0.128516              8.709005       9.177693      -0.090916       2.515859      11.434990       0.996674       5.514332           0.000001
           51              C       3.274733      10.976645      11.152502       0.547694      22.047195 0.26252335E+03  0.54987711E+04                                 7.207948                            5.764546       0.061591       2.082205                    0.999369      22.605851      63.508060       0.616048       0.474672      -1.019047       0.131004       0.072956       0.043826       0.156222      -0.045458       0.035552      -0.105010      -0.160687      -0.113615      -0.098513      -0.071614       0.170126              7.936146       7.676750       0.161200      -1.528556       5.406159       2.511737      10.725530           0.000002
           52              C       1.939692      10.369321      10.664436       0.510940      25.216963 0.28131794E+03  0.59773110E+04                                 7.797700                            5.914742       0.045203       2.066076                    0.999426      23.074068      64.654987       0.618148       0.466343      -1.026627      -0.137022      -0.049814      -0.054839       0.155769      -0.056100       0.024810      -0.069339      -0.187082      -0.200935      -0.091799      -0.073954       0.165753              9.015118       7.986832       0.725468      -2.018850       5.396665       2.239433      13.661858           0.000002
           53              C       3.624621       5.224166       5.549350       0.261510      22.705546 0.27759430E+03  0.59033083E+04                                 7.226854                            5.758198       0.014428       2.051572                    0.999299      24.457843      69.508802       0.643024       0.447913      -1.032684      -0.018141      -0.030667      -0.040096       0.053640      -0.056147       0.072383      -0.031596      -0.065050      -0.008431      -0.095819      -0.011822       0.107641              7.957326       8.056892       1.760855      -2.120686       7.894702       1.766213       7.920384          -0.000001
           54              C       3.990910       4.237117       3.549047       0.193287      29.144159 0.36323647E+03  0.81463138E+04                                 8.423433                            6.493547      -0.020429       2.027399                    0.999291      24.945197      69.534523       0.627377       0.435317      -1.054806      -0.035029       0.035587       0.056766       0.075603      -0.050620       0.051160      -0.047866      -0.071966      -0.072480      -0.075237      -0.032794       0.108031              9.702784      11.629919       2.209884      -4.106660       6.989530       1.338312      10.488902           0.000002
           55              C       2.811131       3.501253       3.677789      -0.167644      29.488907 0.40506612E+03  0.93477693E+04                                 8.258239                            6.715681       0.145078       2.038618                    0.999568      28.411517      80.685501       0.635680       0.417528      -1.064453      -0.004763       0.006629      -0.020727       0.022277      -0.052236       0.046351      -0.035100      -0.055013      -0.076126      -0.067853      -0.028487       0.096340              9.045655      11.348816       3.106483      -2.791784       6.770498       0.558047       9.017651           0.000001
           56              C       2.132130       3.653378       4.844152       0.163890      29.059035 0.36923360E+03  0.83127411E+04                                 8.356201                            6.509408      -0.008960       2.026107                    0.999170      25.278296      70.542176       0.632193       0.430341      -1.058101       0.044728       0.059148       0.013831       0.075435      -0.054253       0.047681      -0.021129      -0.024285      -0.035797      -0.065388      -0.019371       0.084759              9.608457      11.377397       4.171641      -2.125677       8.715815       0.851611       8.732160           0.000002
           57              C       0.941417       2.745341       5.180418       0.606230      22.322076 0.25127435E+03  0.52257526E+04                                 7.397016                            5.697548      -0.181382       2.008118                    0.998692      22.367843      63.401447       0.607920       0.484461      -1.009997      -0.076613      -0.039994       0.019206       0.088532      -0.098911       0.030410      -0.042373      -0.000610      -0.075535      -0.087747      -0.041005       0.128753              8.480978       9.032342       3.598060       0.263103       8.410364       1.913617       8.000228           0.000001
           58              C       4.894058       4.022490       2.350019       0.555271      22.762033 0.25443330E+03  0.52837972E+04                                 7.334068                            5.641715      -0.040894       2.045711                    0.999212      22.510151      62.813857       0.628716       0.469115      -1.022821       0.060672       0.003692      -0.064380       0.088541      -0.072152       0.028071      -0.085640      -0.050877      -0.102419      -0.094050      -0.043613       0.137663              8.190990       8.981582       1.964346      -2.086528       6.715253       1.893636       8.876135           0.000002
           59              C       9.823106       5.576768       6.037416       0.299434      23.466289 0.26507646E+03  0.55575887E+04                                 7.395558                            5.626461      -0.000934       2.055036                    0.998716      23.592329      65.996218       0.652319       0.447848      -1.035483       0.033197       0.044075      -0.018372       0.058156       0.008940      -0.095446       0.032905      -0.001717       0.192404      -0.100667      -0.025546       0.126214              8.416677       9.150447       0.444292       3.132074      10.340246      -0.525298       5.759337           0.000002
           60              C       9.549756       7.763134       5.503233       0.164325      31.379394 0.37060290E+03  0.83329497E+04                                 8.770810                            6.501524       0.058434       2.048110                    0.999153      25.114035      69.537892       0.636888       0.427713      -1.062056       0.033137      -0.069605       0.008086       0.077513      -0.000277      -0.072779       0.026071       0.004529       0.188216      -0.073386      -0.033269       0.106655             10.484095      11.612735      -1.705988       4.556240      12.523507      -2.050792       7.316043           0.000001
           61              C      10.704386       8.092151       6.194980      -0.172431      31.635285 0.41589025E+03  0.96762004E+04                                 8.690636                            6.820208       0.118238       2.028740                    0.999468      28.762792      82.438120       0.627671       0.419419      -1.061585      -0.000924       0.005936       0.009204       0.010991       0.000108      -0.058799       0.029737       0.003423       0.167062      -0.063426      -0.028729       0.092155              9.852122      11.711231      -0.737881       4.484133      10.544051      -1.592102       7.301085          -0.000000
           62              C       0.436267       7.043780       6.779123       0.179373      29.596309 0.35751644E+03  0.79777582E+04                                 8.451354                            6.404777       0.012627       2.037301                    0.999052      24.890012      68.965411       0.637937       0.430272      -1.059014      -0.062567      -0.031685      -0.025659       0.074679       0.000449      -0.071100       0.031744       0.005513       0.190721      -0.074368      -0.033200       0.107569              9.865490      11.932769      -0.101554       4.674766      10.452246      -0.851066       7.211456           0.000002
           63              C       1.753814       7.269020       7.513143       0.604330      23.246014 0.24325253E+03  0.50125354E+04                                 7.519892                            5.570733      -0.081879       2.044547                    0.998850      22.063311      62.027519       0.621309       0.478408      -1.014292       0.071193       0.031164       0.062542       0.099755      -0.041336      -0.073295       0.042819       0.028487       0.223093      -0.081692      -0.050036       0.131728              8.729313       8.580522       0.966778       2.610399      10.942990      -1.524207       6.664427           0.000001
           64              C       8.708931       8.840987       4.821094       0.618812      22.661648 0.23434464E+03  0.47827399E+04                                 7.419424                            5.475230       0.019269       2.085755                    0.999163      21.661808      60.548301       0.625609       0.479713      -1.013900      -0.036363       0.079982      -0.060132       0.106467      -0.029153      -0.070779       0.022376       0.058687       0.259062      -0.084916      -0.043600       0.128516              8.709005       9.177693       0.090916       2.515859      11.434991      -0.996674       5.514332           0.000001
           65              C       8.741733       6.712405       1.544902       0.547694      22.047199 0.26252340E+03  0.54987725E+04                                 7.207949                            5.764547       0.061590       2.082205                    0.999369      22.605855      63.508078       0.616048       0.474672      -1.019047       0.131004      -0.072956       0.043826       0.156222       0.045458       0.035552       0.105010      -0.160687      -0.113615      -0.098513      -0.071614       0.170127              7.936148       7.676751      -0.161200      -1.528556       5.406159      -2.511738      10.725532           0.000002
           66              C       7.406692       7.319729       1.056836       0.510940      25.216964 0.28131795E+03  0.59773113E+04                                 7.797700                            5.914742       0.045203       2.066076                    0.999426      23.074070      64.654996       0.618148       0.466343      -1.026627      -0.137022       0.049814      -0.054839       0.155769       0.056100       0.024810       0.069339      -0.187081      -0.200935      -0.091799      -0.073954       0.165752              9.015119       7.986833      -0.725468      -2.018850       5.396665      -2.239433      13.661859           0.000002
           67              C       7.309379       6.568534      15.156950       0.261510      22.705547 0.27759431E+03  0.59033085E+04                                 7.226853                            5.758198       0.014428       2.051572                    0.999299      24.457844      69.508802       0.643024       0.447913      -1.032684       0.018141       0.030667      -0.040096       0.053640      -0.056147      -0.072383       0.031596      -0.065050      -0.008431      -0.095819      -0.011822       0.107641              7.957326       8.056892       1.760855       2.120686       7.894702      -1.766213       7.920384          -0.000000
           68              C       6.943090       7.555583      13.156647       0.193287      29.144156 0.36323642E+03  0.81463123E+04                                 8.423433                            6.493546      -0.020429       2.027399                    0.999291      24.945195      69.534515       0.627377       0.435317      -1.054806       0.035029      -0.035587       0.056766       0.075603      -0.050620      -0.051160       0.047866      -0.071966      -0.072480      -0.075237      -0.032794       0.108031              9.702783      11.629918       2.209884       4.106660       6.989529      -1.338312      10.488901           0.000002
           69              C       8.122869       8.291447      13.285389      -0.167644      29.488909 0.40506615E+03  0.93477701E+04                                 8.258239                            6.715681       0.145078       2.038618                    0.999568      28.411518      80.685503       0.635680       0.417528      -1.064453       0.004763      -0.006629      -0.020727       0.022277      -0.052236      -0.046351       0.035100      -0.055013      -0.076126      -0.067853      -0.028487       0.096340              9.045656      11.348817       3.106483       2.791785       6.770498      -0.558047       9.017651           0.000001
           70              C       8.801870       8.139322      14.451752       0.163890      29.059037 0.36923362E+03  0.83127417E+04                                 8.356202                            6.509409      -0.008961       2.026107                    0.999170      25.278297      70.542180       0.632193       0.430341      -1.058101      -0.044728      -0.059148       0.013831       0.075435      -0.054253      -0.047681       0.021129      -0.024285      -0.035797      -0.065388      -0.019371       0.084759              9.608458      11.377398       4.171641       2.125677       8.715816      -0.851611       8.732160           0.000002
           71              C       9.992583       9.047359      14.788018       0.606230      22.322076 0.25127436E+03  0.52257527E+04                                 7.397016                            5.697548      -0.181383       2.008118                    0.998692      22.367843      63.401445       0.607920       0.484461      -1.009997       0.076613       0.039994       0.019206       0.088532      -0.098911      -0.030410       0.042373      -0.000610      -0.075535      -0.087747      -0.041005       0.128753              8.480978       9.032341       3.598060      -0.263102       8.410364      -1.913617       8.000228           0.000001
           72              C       6.039942       7.770210      11.957619       0.555271      22.762036 0.25443333E+03  0.52837981E+04                                 7.334070                            5.641715      -0.040894       2.045711                    0.999212      22.510153      62.813868       0.628716       0.469115      -1.022821      -0.060672      -0.003691      -0.064380       0.088541      -0.072152      -0.028071       0.085640      -0.050877      -0.102419      -0.094050      -0.043613       0.137663              8.190991       8.981584       1.964346       2.086528       6.715254      -1.893636       8.876137           0.000002
           73              C       1.110894       6.215932      15.645016       0.299434      23.466292 0.26507650E+03  0.55575898E+04                                 7.395559                            5.626462      -0.000934       2.055036                    0.998716      23.592331      65.996228       0.652319       0.447848      -1.035483      -0.033197      -0.044075      -0.018372       0.058156       0.008940       0.095446      -0.032905      -0.001717       0.192404      -0.100667      -0.025546       0.126214              8.416678       9.150449       0.444292      -3.132074      10.340248       0.525298       5.759338           0.000002
           74              C       1.384244       4.029566      15.110833       0.164325      31.379402 0.37060298E+03  0.83329521E+04                                 8.770812                            6.501525       0.058433       2.048109                    0.999153      25.114038      69.537909       0.636888       0.427713      -1.062056      -0.033137       0.069605       0.008086       0.077513      -0.000277       0.072779      -0.026071       0.004529       0.188216      -0.073386      -0.033269       0.106655             10.484098      11.612738      -1.705988      -4.556242      12.523510       2.050793       7.316046           0.000001
           75              C       0.229614       3.700549      15.802580      -0.172431      31.635301 0.41589049E+03  0.96762075E+04                                 8.690639                            6.820211       0.118236       2.028740                    0.999468      28.762801      82.438163       0.627671       0.419419      -1.061585       0.000924      -0.005936       0.009204       0.010991       0.000108       0.058799      -0.029737       0.003423       0.167062      -0.063426      -0.028729       0.092155              9.852127      11.711237      -0.737882      -4.484135      10.544055       1.592102       7.301088          -0.000000
           76              C      10.497733       4.748920      16.386723       0.179373      29.596311 0.35751645E+03  0.79777587E+04                                 8.451354                            6.404777       0.012627       2.037301                    0.999052      24.890013      68.965417       0.637937       0.430272      -1.059014       0.062567       0.031685      -0.025659       0.074679       0.000449       0.071100      -0.031744       0.005513       0.190721      -0.074368      -0.033200       0.107569              9.865491      11.932770      -0.101554      -4.674766      10.452247       0.851067       7.211457           0.000002
           77              C       9.180186       4.523680      17.120743       0.604330      23.246015 0.24325254E+03  0.50125358E+04                                 7.519893                            5.570733      -0.081879       2.044547                    0.998850      22.063312      62.027524       0.621309       0.478408      -1.014292      -0.071193      -0.031164       0.062542       0.099756      -0.041336       0.073295      -0.042819       0.028487       0.223093      -0.081692      -0.050036       0.131728              8.729314       8.580523       0.966778      -2.610399      10.942990       1.524207       6.664428           0.000001
           78              C       2.225069       2.951713      14.428694       0.618812      22.661650 0.23434465E+03  0.47827404E+04                                 7.419425                            5.475231       0.019268       2.085755                    0.999163      21.661810      60.548313       0.625609       0.479713      -1.013900       0.036363      -0.079982      -0.060132       0.106467      -0.029153       0.070779      -0.022376       0.058686       0.259062      -0.084916      -0.043600       0.128516              8.709007       9.177695       0.090916      -2.515860      11.434992       0.996674       5.514333           0.000001
           79              C       2.192267       5.080295      11.152502       0.547694      22.047196 0.26252336E+03  0.54987714E+04                                 7.207949                            5.764547       0.061590       2.082205                    0.999369      22.605852      63.508066       0.616048       0.474672      -1.019047      -0.131004       0.072956       0.043826       0.156222       0.045458      -0.035552      -0.105010      -0.160687      -0.113615      -0.098513      -0.071614       0.170127              7.936147       7.676751      -0.161200       1.528555       5.406159       2.511738      10.725531           0.000002
           80              C       3.527308       4.472971      10.664436       0.510940      25.216969 0.28131800E+03  0.59773128E+04                                 7.797702                            5.914743       0.045202       2.066075                    0.999426      23.074074      64.655019       0.618147       0.466343      -1.026627       0.137022      -0.049814      -0.054839       0.155768       0.056100      -0.024810      -0.069339      -0.187082      -0.200934      -0.091799      -0.073954       0.165752              9.015122       7.986835      -0.725468       2.018850       5.396666       2.239434      13.661864           0.000002
           81              N       2.949993      10.418850       5.795304      -0.370349      40.329500 0.62891748E+03  0.15920349E+05                                 9.754045                            8.122948       0.068189       2.006766                    0.999169      30.369298      85.316200       0.615010       0.393428      -1.099440      -0.090786      -0.022731      -0.177190       0.200388      -0.004038      -0.108170      -0.034639      -0.064441      -0.269935      -0.162493       0.066280       0.096213             10.737387      11.333954      -3.603820       1.008595      11.536335       1.687066       9.341872           0.000001
           82              N       1.061691      10.988438       4.479063      -0.365470      38.951035 0.58979768E+03  0.14657751E+05                                 9.434736                            7.786841       0.281034       2.080092                    0.999532      29.664485      81.940367       0.639280       0.385523      -1.107636       0.177967      -0.087322      -0.005510       0.198312       0.108428      -0.013585      -0.010724      -0.114732       0.223842      -0.160135       0.063034       0.097101             10.350799      10.528737      -1.100583       3.551222       9.007104       2.395274      11.516556           0.000001
           83              N       5.458253      11.684207       6.748378      -0.382209      39.190026 0.56496666E+03  0.13858440E+05                                 9.385551                            7.540180       0.456233       2.127212                    0.999741      29.669674      80.809469       0.661672       0.377374      -1.116142       0.092551       0.152476      -0.111873       0.210548      -0.080328       0.065934       0.096782       0.061900       0.141711      -0.172200       0.062463       0.109736             10.523767      12.581118      -1.461879      -4.235757      11.411735       0.507705       7.578449           0.000002
           84              N       7.291885       0.606145       5.405236      -0.337318      39.066128 0.54715469E+03  0.13329568E+05                                 9.449070                            7.477517       0.294078       2.090302                    0.999586      28.991404      78.983247       0.656091       0.383209      -1.110608      -0.193231       0.039791       0.053443       0.204396       0.044181       0.097129      -0.009957      -0.162920       0.154665      -0.162265       0.061983       0.100282             10.731017       9.836040       0.991232      -3.379327      14.877267      -1.981074       7.479743           0.000001
           85              N       7.984007       1.373850      15.402904      -0.370349      40.329502 0.62891751E+03  0.15920350E+05                                 9.754045                            8.122948       0.068189       2.006766                    0.999169      30.369299      85.316204       0.615010       0.393428      -1.099440       0.090786       0.022731      -0.177190       0.200388      -0.004038       0.108170       0.034639      -0.064441      -0.269935      -0.162493       0.066280       0.096213             10.737387      11.333955      -3.603819      -1.008595      11.536335      -1.687066       9.341872           0.000001
           86              N       9.872309       0.804262      14.086663      -0.365470      38.951038 0.58979775E+03  0.14657753E+05                                 9.434736                            7.786841       0.281034       2.080092                    0.999532      29.664487      81.940377       0.639280       0.385523      -1.107636      -0.177967       0.087322      -0.005510       0.198312       0.108428       0.013585       0.010724      -0.114732       0.223842      -0.160135       0.063034       0.097101             10.350800      10.528738      -1.100583      -3.551222       9.007105      -2.395274      11.516556           0.000001
           87              N       5.475747       0.108493      16.355978      -0.382209      39.190031 0.56496674E+03  0.13858443E+05                                 9.385552                            7.540181       0.456233       2.127212                    0.999741      29.669677      80.809477       0.661672       0.377374      -1.116142      -0.092551      -0.152476      -0.111873       0.210548      -0.080328      -0.065934      -0.096782       0.061900       0.141711      -0.172200       0.062463       0.109736             10.523768      12.581119      -1.461880       4.235757      11.411736      -0.507706       7.578449           0.000003
           88              N       3.642115      11.186555      15.012836      -0.337318      39.066130 0.54715473E+03  0.13329569E+05                                 9.449070                            7.477517       0.294078       2.090302                    0.999586      28.991405      78.983251       0.656091       0.383209      -1.110608       0.193231      -0.039791       0.053443       0.204396       0.044181      -0.097129       0.009957      -0.162920       0.154665      -0.162265       0.061983       0.100282             10.731017       9.836041       0.991232       3.379327      14.877269       1.981074       7.479743           0.000001
           89              N       2.517007       4.522500       5.795304      -0.370349      40.329502 0.62891751E+03  0.15920350E+05                                 9.754045                            8.122948       0.068189       2.006766                    0.999169      30.369299      85.316203       0.615010       0.393428      -1.099440       0.090786      -0.022731      -0.177190       0.200388       0.004038       0.108170      -0.034639      -0.064441      -0.269935      -0.162493       0.066280       0.096213             10.737387      11.333954       3.603819      -1.008595      11.536334       1.687067       9.341873           0.000001
           90              N       4.405309       5.092088       4.479063      -0.365470      38.951036 0.58979770E+03  0.14657752E+05                                 9.434736                            7.786841       0.281034       2.080092                    0.999532      29.664486      81.940372       0.639280       0.385523      -1.107636      -0.177967      -0.087322      -0.005510       0.198312      -0.108428       0.013585      -0.010724      -0.114732       0.223842      -0.160135       0.063034       0.097101             10.350799      10.528737       1.100583      -3.551222       9.007104       2.395274      11.516557           0.000001
           91              N       0.008747       5.787857       6.748378      -0.382209      39.190037 0.56496683E+03  0.13858445E+05                                 9.385553                            7.540182       0.456233       2.127212                    0.999741      29.669678      80.809487       0.661672       0.377374      -1.116142      -0.092551       0.152476      -0.111873       0.210548       0.080328      -0.065934       0.096782       0.061900       0.141711      -0.172200       0.062463       0.109736             10.523770      12.581122       1.461880       4.235759      11.411737       0.507706       7.578451           0.000003
           92              N       9.109115       6.502495       5.405236      -0.337319      39.066138 0.54715485E+03  0.13329573E+05                                 9.449072                            7.477518       0.294078       2.090302                    0.999586      28.991408      78.983264       0.656091       0.383209      -1.110608       0.193231       0.039791       0.053443       0.204396      -0.044181      -0.097129      -0.009957      -0.162920       0.154665      -0.162265       0.061983       0.100282             10.731019       9.836042      -0.991233       3.379328      14.877271      -1.981075       7.479744           0.000001
           93              N       8.416993       7.270200      15.402904      -0.370349      40.329504 0.62891755E+03  0.15920351E+05                                 9.754045                            8.122948       0.068189       2.006766                    0.999169      30.369300      85.316207       0.615010       0.393428      -1.099440      -0.090786       0.022731      -0.177190       0.200388       0.004038      -0.108170       0.034639      -0.064441      -0.269935      -0.162493       0.066280       0.096213             10.737388      11.333955       3.603819       1.008595      11.536335      -1.687067       9.341873           0.000001
           94              N       6.528691       6.700612      14.086663      -0.365470      38.951033 0.58979764E+03  0.14657750E+05                                 9.434736                            7.786841       0.281034       2.080092                    0.999532      29.664484      81.940366       0.639280       0.385523      -1.107636       0.177967       0.087322      -0.005510       0.198312      -0.108428      -0.013585       0.010724      -0.114732       0.223842      -0.160135       0.063034       0.097101             10.350799      10.528737       1.100583       3.551222       9.007104      -2.395274      11.516556           0.000001
           95              N      -0.008747       6.004843      16.355978      -0.382209      39.190042 0.56496692E+03  0.13858449E+05                                 9.385554                            7.540183       0.456233       2.127212                    0.999741      29.669680      80.809497       0.661672       0.377374      -1.116142       0.092551      -0.152476      -0.111873       0.210548       0.080328       0.065934      -0.096782       0.061900       0.141711      -0.172199       0.062463       0.109736             10.523772      12.581123       1.461880      -4.235759      11.411739      -0.507706       7.578452           0.000003
           96              N       1.824885       5.290205      15.012836      -0.337318      39.066136 0.54715480E+03  0.13329572E+05                                 9.449072                            7.477518       0.294077       2.090302                    0.999586      28.991406      78.983261       0.656091       0.383209      -1.110608      -0.193231      -0.039791       0.053443       0.204396      -0.044181       0.097129       0.009957      -0.162920       0.154665      -0.162265       0.061983       0.100282             10.731020       9.836043      -0.991232      -3.379328      14.877271       1.981075       7.479744           0.000001
           97              O       4.961849       8.732494       6.367917      -0.698305      37.512219 0.64583906E+03  0.16296740E+05                                 8.868772                            7.896261       0.259689       2.079392                    0.998790      30.610668      83.146954       0.670471       0.362035      -1.133615       0.023944      -0.027921      -0.072282       0.081102       0.096579       0.007178      -0.014415       0.017670       0.168335      -0.126353       0.055936       0.070417              9.338940       8.144361      -0.047548       0.815994       7.901012       1.663897      11.971449           0.000000
           98              O       4.927954       7.869269       4.298440      -0.558036      41.042953 0.56912663E+03  0.13866786E+05                                 9.487528                            7.433306       0.255241       2.136543                    0.996334      27.595328      72.839632       0.690483       0.364071      -1.135892      -0.011640       0.055454      -0.020854       0.060378       0.064939      -0.057457       0.018339      -0.020551       0.028335      -0.099702       0.025938       0.073764             11.104231      11.456203      -4.658360      -3.794785      12.502524       4.313690       9.353966           0.000002
           99              O      10.432129      10.595741       2.342333      -0.640787      40.232081 0.64028731E+03  0.16082655E+05                                 9.304265                            7.873433       0.350701       2.126374                    0.998413      29.564086      79.486066       0.671643       0.363065      -1.135568       0.028715      -0.047109      -0.067894       0.087484      -0.012414      -0.050372      -0.066434       0.005014      -0.242722      -0.126074       0.053051       0.073024             10.152825      13.152507      -4.921946       1.428439       9.995437      -0.357395       7.310532           0.000002
          100              O       0.947978       9.103964       1.523765      -0.550548      28.217825 0.42723436E+03  0.96875582E+04                                 7.141009                            6.257437       0.632471       2.225113                    0.999672      27.513838      70.016855       0.785959       0.343683      -1.152596      -0.026367       0.019189       0.043308       0.054213       0.025386      -0.095409      -0.006629      -0.117826      -0.176138      -0.141235       0.040839       0.100397              7.416103       5.754954      -0.663089      -0.280920       7.403421       3.305338       9.089934           0.000003
          101              O       3.229904       0.417462       8.174146      -0.610684      42.476052 0.62952275E+03  0.15760599E+05                                 9.737759                            7.850685       0.164324       2.079766                    0.997571      29.062505      78.256146       0.666361       0.367143      -1.131309      -0.032125       0.080779       0.038278       0.094987       0.072870       0.049654      -0.012470      -0.035725       0.166771      -0.115785       0.035237       0.080548             11.159521       7.466675       2.843792      -2.596989      14.652551      -4.788489      11.359337           0.000001
          102              O       3.187261       2.503590       7.365186      -0.609004      46.806353 0.68464504E+03  0.17463744E+05                                10.340771                            8.183967       0.148979       2.083247                    0.996442      28.868607      77.873670       0.654547       0.366854      -1.134147       0.047883      -0.038137       0.003932       0.061341       0.003408       0.076578       0.009826      -0.065378       0.077247      -0.094430       0.018055       0.076375             11.855968       9.526620      -5.683449      -0.190104      17.972123      -0.263780       8.069160           0.000001
          103              O       8.749387       2.566092       4.265774      -0.586630      40.785735 0.61404451E+03  0.15256781E+05                                 9.458305                            7.741068       0.276381       2.129208                    0.996957      28.370444      75.763104       0.673612       0.365960      -1.133775      -0.012189       0.090155      -0.044787       0.101402      -0.025595       0.022340       0.036723       0.118527       0.107700      -0.095153       0.033758       0.061395             10.675523      14.585563      -2.911065      -3.313412       9.723190       1.732041       7.717815           0.000002
          104              O       7.279857       4.113294       4.897954      -0.646543      43.193213 0.61999947E+03  0.15463172E+05                                 9.792605                            7.756725       0.149703       2.071307                    0.997016      29.231346      78.561649       0.674842       0.363912      -1.133808       0.051956      -0.077831      -0.023172       0.096405      -0.013180       0.044026       0.026379      -0.010559       0.103428      -0.059442      -0.003101       0.062542             11.286367       8.718143      -1.914971       0.122971      18.984383      -1.421705       6.156575           0.000001
          105              O       6.677394       0.972898       0.812803      -0.608610      33.535053 0.52692241E+03  0.12627000E+05                                 8.208045                            7.101052       0.400051       2.153931                    0.998476      28.579589      75.464892       0.712234       0.358864      -1.136970      -0.000057      -0.062339       0.109545       0.126041      -0.059066       0.030697       0.047254      -0.070078       0.045000      -0.098996       0.022846       0.076150              8.807800       8.948853      -0.894928       3.111474       5.800994      -0.768984      11.673554           0.000002
          106              O       7.705190       0.178070       2.636325      -0.590763      36.236730 0.55679204E+03  0.13489490E+05                                 8.646682                            7.295278       0.450291       2.180849                    0.998501      28.177052      74.116779       0.705313       0.358445      -1.140548      -0.065246      -0.021049      -0.073424       0.100455      -0.060230       0.015129       0.010606      -0.125023       0.089947      -0.104213       0.031966       0.072247              9.584302       6.673031      -0.503104       0.799800       7.674376      -3.693042      14.405499           0.000001
          107              O       9.041325       1.811359      19.090301      -0.586414      37.666873 0.51541697E+03  0.12252545E+05                                 8.882681                            6.992160       0.588188       2.225905                    0.998943      27.916945      72.821052       0.724341       0.355709      -1.142343       0.089041      -0.013051       0.062325       0.109467      -0.030264       0.015564       0.013199      -0.156455       0.120275      -0.106081       0.038292       0.067789             10.478476       6.046861       0.320795       0.942684       7.371498      -4.036825      18.017069           0.000002
          108              O       9.940099       1.472908       1.927285      -0.558267      35.777233 0.52890690E+03  0.12661709E+05                                 8.611547                            7.125699       0.276171       2.129026                    0.997814      27.903390      73.173523       0.710699       0.360004      -1.138291       0.004492       0.035054      -0.068921       0.077454      -0.054606       0.072211       0.050331      -0.094079       0.058310      -0.131812       0.051954       0.079858              9.699569       9.797327      -0.112700       4.972385       6.253728      -0.531286      13.047653           0.000004
          109              O       5.972151       3.060206      15.975517      -0.698305      37.512224 0.64583916E+03  0.16296744E+05                                 8.868773                            7.896262       0.259689       2.079392                    0.998790      30.610668      83.146959       0.670470       0.362035      -1.133615      -0.023944       0.027921      -0.072282       0.081102       0.096579      -0.007178       0.014415       0.017670       0.168335      -0.126353       0.055936       0.070417              9.338942       8.144362      -0.047548      -0.815994       7.901013      -1.663897      11.971450           0.000000
          110              O       6.006046       3.923431      13.906040      -0.558036      41.042957 0.56912668E+03  0.13866788E+05                                 9.487529                            7.433306       0.255241       2.136543                    0.996334      27.595328      72.839635       0.690483       0.364071      -1.135892       0.011639      -0.055454      -0.020854       0.060378       0.064939       0.057457      -0.018339      -0.020551       0.028335      -0.099702       0.025938       0.073764             11.104233      11.456205      -4.658361       3.794786      12.502526      -4.313690       9.353968           0.000002
          111              O       0.501871       1.196959      11.949933      -0.640786      40.232076 0.64028724E+03  0.16082652E+05                                 9.304264                            7.873433       0.350701       2.126374                    0.998413      29.564085      79.486063       0.671643       0.363065      -1.135568      -0.028715       0.047109      -0.067894       0.087484      -0.012414       0.050372       0.066434       0.005014      -0.242722      -0.126074       0.053051       0.073024             10.152824      13.152506      -4.921945      -1.428439       9.995435       0.357395       7.310532           0.000002
          112              O       9.986022       2.688736      11.131365      -0.550548      28.217807 0.42723402E+03  0.96875484E+04                                 7.141006                            6.257434       0.632471       2.225113                    0.999672      27.513833      70.016831       0.785959       0.343683      -1.152596       0.026367      -0.019189       0.043308       0.054213       0.025386       0.095409       0.006629      -0.117826      -0.176138      -0.141235       0.040839       0.100396              7.416099       5.754951      -0.663089       0.280920       7.403417      -3.305336       9.089929           0.000003
          113              O       7.704096      11.375238      17.781746      -0.610684      42.476049 0.62952268E+03  0.15760596E+05                                 9.737758                            7.850685       0.164324       2.079766                    0.997571      29.062504      78.256140       0.666361       0.367143      -1.131309       0.032125      -0.080779       0.038278       0.094987       0.072870      -0.049654       0.012470      -0.035725       0.166771      -0.115784       0.035237       0.080548             11.159520       7.466675       2.843792       2.596989      14.652550       4.788489      11.359336           0.000001
          114              O       7.746739       9.289110      16.972786      -0.609004      46.806352 0.68464502E+03  0.17463744E+05                                10.340771                            8.183967       0.148979       2.083248                    0.996442      28.868607      77.873670       0.654547       0.366854      -1.134147      -0.047883       0.038137       0.003932       0.061341       0.003408      -0.076578      -0.009826      -0.065378       0.077247      -0.094430       0.018055       0.076375             11.855968       9.526620      -5.683449       0.190104      17.972124       0.263780       8.069160           0.000001
          115              O       2.184613       9.226608      13.873374      -0.586630      40.785723 0.61404431E+03  0.15256774E+05                                 9.458303                            7.741066       0.276381       2.129208                    0.996957      28.370441      75.763090       0.673612       0.365960      -1.133775       0.012189      -0.090155      -0.044787       0.101402      -0.025595      -0.022340      -0.036723       0.118526       0.107700      -0.095153       0.033758       0.061395             10.675520      14.585560      -2.911064       3.313410       9.723188      -1.732041       7.717813           0.000002
          116              O       3.654143       7.679406      14.505554      -0.646543      43.193204 0.61999931E+03  0.15463168E+05                                 9.792604                            7.756724       0.149704       2.071307                    0.997016      29.231342      78.561636       0.674842       0.363912      -1.133808      -0.051956       0.077831      -0.023172       0.096405      -0.013180      -0.044026      -0.026379      -0.010559       0.103429      -0.059442      -0.003101       0.062542             11.286365       8.718142      -1.914971      -0.122972      18.984380       1.421705       6.156574           0.000001
          117              O       4.256606      10.819802      10.420403      -0.608610      33.535049 0.52692234E+03  0.12626998E+05                                 8.208044                            7.101051       0.400051       2.153932                    0.998476      28.579589      75.464888       0.712234       0.358864      -1.136970       0.000057       0.062339       0.109545       0.126041      -0.059066      -0.030697      -0.047254      -0.070079       0.045000      -0.098996       0.022846       0.076150              8.807799       8.948851      -0.894928      -3.111473       5.800994       0.768984      11.673553           0.000002
          118              O       3.228810      11.614630      12.243925      -0.590763      36.236731 0.55679206E+03  0.13489491E+05                                 8.646682                            7.295278       0.450291       2.180849                    0.998501      28.177053      74.116781       0.705313       0.358444      -1.140548       0.065246       0.021049      -0.073424       0.100455      -0.060230      -0.015129      -0.010606      -0.125023       0.089947      -0.104213       0.031966       0.072247              9.584302       6.673031      -0.503104      -0.799800       7.674376       3.693042      14.405500           0.000001
          119              O       1.892675       9.981341       9.482701      -0.586414      37.666835 0.51541640E+03  0.12252528E+05                                 8.882674                            6.992155       0.588189       2.225905                    0.998943      27.916937      72.821012       0.724342       0.355709      -1.142343      -0.089041       0.013051       0.062325       0.109467      -0.030264      -0.015564      -0.013199      -0.156455       0.120275      -0.106081       0.038292       0.067789             10.478466       6.046856       0.320795      -0.942682       7.371492       4.036821      18.017051           0.000002
          120              O       0.993901      10.319792      11.534885      -0.558267      35.777197 0.52890628E+03  0.12661690E+05                                 8.611539                            7.125694       0.276172       2.129027                    0.997814      27.903384      73.173484       0.710700       0.360004      -1.138291      -0.004492      -0.035054      -0.068921       0.077454      -0.054606      -0.072211      -0.050331      -0.094079       0.058310      -0.131812       0.051954       0.079858              9.699560       9.797318      -0.112700      -4.972379       6.253723       0.531285      13.047638           0.000003
          121              O       0.505151       2.836144       6.367917      -0.698305      37.512219 0.64583905E+03  0.16296740E+05                                 8.868772                            7.896261       0.259689       2.079392                    0.998790      30.610668      83.146955       0.670470       0.362035      -1.133615      -0.023944      -0.027921      -0.072282       0.081102      -0.096579      -0.007178      -0.014415       0.017670       0.168335      -0.126353       0.055936       0.070417              9.338941       8.144361       0.047548      -0.815994       7.901012       1.663897      11.971449           0.000001
          122              O       0.539046       1.972919       4.298440      -0.558036      41.042953 0.56912661E+03  0.13866786E+05                                 9.487528                            7.433306       0.255241       2.136543                    0.996334      27.595326      72.839629       0.690483       0.364071      -1.135892       0.011640       0.055453      -0.020854       0.060378      -0.064939       0.057457       0.018339      -0.020551       0.028335      -0.099702       0.025938       0.073764             11.104232      11.456204       4.658361       3.794786      12.502525       4.313690       9.353967           0.000002
          123              O       5.968871       4.699391       2.342333      -0.640786      40.232085 0.64028739E+03  0.16082657E+05                                 9.304266                            7.873434       0.350701       2.126374                    0.998413      29.564086      79.486071       0.671643       0.363065      -1.135568      -0.028715      -0.047109      -0.067894       0.087484       0.012414       0.050372      -0.066434       0.005014      -0.242722      -0.126074       0.053050       0.073024             10.152827      13.152509       4.921947      -1.428440       9.995438      -0.357395       7.310533           0.000002
          124              O       4.519022       3.207614       1.523765      -0.550548      28.217826 0.42723439E+03  0.96875591E+04                                 7.141010                            6.257437       0.632471       2.225113                    0.999672      27.513838      70.016857       0.785959       0.343683      -1.152596       0.026367       0.019189       0.043308       0.054213      -0.025386       0.095409      -0.006629      -0.117826      -0.176138      -0.141235       0.040839       0.100396              7.416104       5.754955       0.663089       0.280920       7.403421       3.305338       9.089935           0.000004
          125              O       2.237096       6.313812       8.174146      -0.610684      42.476057 0.62952282E+03  0.15760601E+05                                 9.737759                            7.850686       0.164324       2.079766                    0.997571      29.062506      78.256149       0.666361       0.367143      -1.131309       0.032125       0.080779       0.038278       0.094987      -0.072870      -0.049654      -0.012470      -0.035725       0.166771      -0.115784       0.035237       0.080548             11.159522       7.466676      -2.843792       2.596990      14.652552      -4.788490      11.359338           0.000000
          126              O       2.279739       8.399940       7.365186      -0.609004      46.806346 0.68464492E+03  0.17463741E+05                                10.340770                            8.183966       0.148979       2.083248                    0.996442      28.868605      77.873662       0.654547       0.366854      -1.134147      -0.047883      -0.038137       0.003932       0.061341      -0.003408      -0.076578       0.009826      -0.065378       0.077247      -0.094430       0.018055       0.076375             11.855967       9.526620       5.683448       0.190103      17.972122      -0.263780       8.069159           0.000001
          127              O       7.651613       8.462442       4.265774      -0.586630      40.785726 0.61404437E+03  0.15256776E+05                                 9.458303                            7.741066       0.276381       2.129208                    0.996957      28.370442      75.763094       0.673612       0.365960      -1.133775       0.012189       0.090155      -0.044787       0.101402       0.025595      -0.022340       0.036723       0.118527       0.107700      -0.095153       0.033758       0.061395             10.675521      14.585560       2.911064       3.313411       9.723188       1.732041       7.717813           0.000002
          128              O       9.121143      10.009644       4.897954      -0.646543      43.193199 0.61999921E+03  0.15463164E+05                                 9.792602                            7.756723       0.149703       2.071307                    0.997016      29.231342      78.561631       0.674842       0.363912      -1.133808      -0.051956      -0.077831      -0.023172       0.096405       0.013181      -0.044026       0.026379      -0.010559       0.103428      -0.059442      -0.003101       0.062542             11.286364       8.718140       1.914971      -0.122971      18.984378      -1.421705       6.156573           0.000001
          129              O       9.723606       6.869248       0.812803      -0.608609      33.535069 0.52692273E+03  0.12627010E+05                                 8.208048                            7.101054       0.400050       2.153931                    0.998476      28.579594      75.464915       0.712234       0.358864      -1.136970       0.000057      -0.062339       0.109545       0.126041       0.059066      -0.030697       0.047254      -0.070079       0.045001      -0.098996       0.022846       0.076150              8.807804       8.948856       0.894928      -3.111475       5.800996      -0.768984      11.673559           0.000002
          130              O       8.695810       6.074420       2.636325      -0.590763      36.236738 0.55679218E+03  0.13489495E+05                                 8.646683                            7.295279       0.450291       2.180849                    0.998501      28.177055      74.116789       0.705313       0.358445      -1.140548       0.065246      -0.021049      -0.073424       0.100455       0.060230      -0.015129       0.010606      -0.125023       0.089947      -0.104213       0.031966       0.072247              9.584303       6.673032       0.503104      -0.799800       7.674377      -3.693043      14.405502           0.000001
          131              O       7.359675       7.707709      19.090301      -0.586414      37.666848 0.51541658E+03  0.12252533E+05                                 8.882677                            6.992157       0.588189       2.225905                    0.998943      27.916938      72.821022       0.724342       0.355709      -1.142343      -0.089041      -0.013051       0.062325       0.109467       0.030264      -0.015564       0.013199      -0.156455       0.120275      -0.106081       0.038292       0.067789             10.478470       6.046858      -0.320795      -0.942683       7.371494      -4.036822      18.017058           0.000002
          132              O       6.460901       7.369258       1.927285      -0.558267      35.777217 0.52890663E+03  0.12661701E+05                                 8.611544                            7.125697       0.276172       2.129027                    0.997814      27.903386      73.173503       0.710700       0.360004      -1.138291      -0.004492       0.035054      -0.068921       0.077454       0.054606      -0.072211       0.050331      -0.094079       0.058310      -0.131812       0.051954       0.079858              9.699565       9.797323       0.112700      -4.972382       6.253726      -0.531286      13.047646           0.000003
          133              O      10.428849       8.956556      15.975517      -0.698305      37.512212 0.64583890E+03  0.16296735E+05                                 8.868771                            7.896260       0.259689       2.079392                    0.998790      30.610665      83.146943       0.670471       0.362035      -1.133615       0.023944       0.027921      -0.072282       0.081102      -0.096579       0.007179       0.014415       0.017670       0.168335      -0.126353       0.055936       0.070417              9.338939       8.144360       0.047548       0.815994       7.901011      -1.663896      11.971447           0.000000
          134              O      10.394954       9.819781      13.906040      -0.558036      41.042955 0.56912666E+03  0.13866787E+05                                 9.487529                            7.433306       0.255241       2.136543                    0.996334      27.595328      72.839635       0.690483       0.364071      -1.135892      -0.011639      -0.055454      -0.020854       0.060378      -0.064939      -0.057457      -0.018339      -0.020551       0.028335      -0.099702       0.025938       0.073764             11.104232      11.456204       4.658361      -3.794785      12.502526      -4.313690       9.353966           0.000002
          135              O       4.965129       7.093309      11.949933      -0.640786      40.232093 0.64028752E+03  0.16082662E+05                                 9.304268                            7.873435       0.350700       2.126374                    0.998413      29.564087      79.486079       0.671643       0.363065      -1.135567       0.028715       0.047109      -0.067894       0.087484       0.012414      -0.050372       0.066434       0.005014      -0.242723      -0.126074       0.053051       0.073024             10.152829      13.152511       4.921948       1.428440       9.995440       0.357395       7.310534           0.000002
          136              O       6.414978       8.585086      11.131365      -0.550548      28.217832 0.42723449E+03  0.96875619E+04                                 7.141011                            6.257438       0.632470       2.225113                    0.999672      27.513842      70.016869       0.785959       0.343683      -1.152596      -0.026367      -0.019189       0.043308       0.054213      -0.025386      -0.095409       0.006628      -0.117826      -0.176138      -0.141235       0.040839       0.100396              7.416105       5.754955       0.663089      -0.280920       7.403422      -3.305339       9.089936           0.000003
          137              O       8.696904       5.478888      17.781746      -0.610684      42.476053 0.62952276E+03  0.15760599E+05                                 9.737758                            7.850685       0.164325       2.079766                    0.997571      29.062506      78.256146       0.666361       0.367143      -1.131309      -0.032125      -0.080779       0.038278       0.094987      -0.072870       0.049654       0.012470      -0.035725       0.166771      -0.115784       0.035237       0.080548             11.159521       7.466675      -2.843792      -2.596990      14.652550       4.788490      11.359337           0.000001
          138              O       8.654261       3.392760      16.972786      -0.609004      46.806355 0.68464507E+03  0.17463746E+05                                10.340772                            8.183967       0.148979       2.083247                    0.996442      28.868607      77.873674       0.654547       0.366854      -1.134147       0.047883       0.038137       0.003932       0.061341      -0.003408       0.076578      -0.009826      -0.065378       0.077247      -0.094430       0.018055       0.076375             11.855969       9.526622       5.683450      -0.190104      17.972125       0.263779       8.069161           0.000001
          139              O       3.282387       3.330258      13.873374      -0.586630      40.785728 0.61404438E+03  0.15256776E+05                                 9.458303                            7.741066       0.276381       2.129208                    0.996957      28.370442      75.763094       0.673612       0.365960      -1.133775      -0.012189      -0.090155      -0.044787       0.101402       0.025595       0.022340      -0.036723       0.118527       0.107700      -0.095153       0.033758       0.061395             10.675521      14.585562       2.911064      -3.313411       9.723188      -1.732041       7.717814           0.000002
          140              O       1.812857       1.783056      14.505554      -0.646543      43.193219 0.61999955E+03  0.15463175E+05                                 9.792606                            7.756725       0.149703       2.071306                    0.997016      29.231347      78.561655       0.674842       0.363912      -1.133808       0.051956       0.077831      -0.023172       0.096405       0.013180       0.044026      -0.026379      -0.010559       0.103428      -0.059441      -0.003101       0.062542             11.286368       8.718144       1.914971       0.122971      18.984386       1.421706       6.156575           0.000001
          141              O       1.210394       4.923452      10.420403      -0.608609      33.535053 0.52692243E+03  0.12627001E+05                                 8.208045                            7.101051       0.400051       2.153932                    0.998476      28.579590      75.464894       0.712234       0.358864      -1.136970      -0.000057       0.062339       0.109545       0.126041       0.059066       0.030697      -0.047254      -0.070078       0.045000      -0.098996       0.022846       0.076150              8.807800       8.948852       0.894928       3.111474       5.800994       0.768984      11.673554           0.000002
          142              O       2.238190       5.718280      12.243925      -0.590763      36.236728 0.55679201E+03  0.13489490E+05                                 8.646682                            7.295278       0.450291       2.180849                    0.998501      28.177051      74.116776       0.705313       0.358445      -1.140548      -0.065246       0.021049      -0.073424       0.100455       0.060230       0.015129      -0.010606      -0.125023       0.089947      -0.104213       0.031966       0.072247              9.584302       6.673031       0.503104       0.799800       7.674376       3.693042      14.405500           0.000001
          143              O       3.574325       4.084991       9.482701      -0.586414      37.666874 0.51541697E+03  0.12252545E+05                                 8.882682                            6.992160       0.588188       2.225905                    0.998943      27.916945      72.821052       0.724341       0.355709      -1.142343       0.089041       0.013051       0.062325       0.109467       0.030264       0.015564      -0.013199      -0.156455       0.120275      -0.106081       0.038292       0.067789             10.478476       6.046861      -0.320795       0.942684       7.371498       4.036825      18.017070           0.000002
          144              O       4.473099       4.423442      11.534885      -0.558267      35.777241 0.52890702E+03  0.12661713E+05                                 8.611548                            7.125700       0.276171       2.129026                    0.997814      27.903393      73.173533       0.710699       0.360004      -1.138291       0.004492      -0.035054      -0.068921       0.077454       0.054606       0.072211      -0.050331      -0.094079       0.058310      -0.131812       0.051954       0.079858              9.699571       9.797328       0.112700       4.972386       6.253729       0.531286      13.047655           0.000003

******************************************************
Auxiliary information for the entire system
The total spin magnetic moment of the unit cell is   0.000196
The total net atomic charge of the unit cell is   -0.000005
Accuracy of reproducing the electrostatic potential in the unit cell:
  The inner radius (bohr) =    5.0000
  The outer radius (bohr) =   12.0000
  Valid grid points have density less than (e/(bohr^3)) =    0.0001
  The number of valid grid points were=        65528
  The rms potential error without charges in kcal/mol is=     10.01688
  The rms potential error with partial charges in kcal/mol is=      3.52829
  The RRMSE value at monopole order=      0.35223
  The rms potential error with partial charges and cloud penetration in kcal/mol is=      3.51259
  The RRMSE value at monopole order with cloud penetration is=      0.35067
  The rms potential error with partial charges and atomic dipoles in kcal/mol is=      0.69193
  The RRMSE value at dipole order=      0.06908
  The rms potential error with partial charges, atomic dipoles and cloud penetration in kcal/mol is=      0.67316
  The RRMSE value at dipole order with cloud penetration=      0.06720

******************************************************
The electron densities and ab initio electrostatic potential were computed in VASP using the PBE functional and
projector augmented wave method. See the main text of the journal article for a description of computational details.
The atomic charges, dipoles, and quadrupoles were computed with the DDEC6 method as described in
(a) T. A. Manz and N. Gabaldon Limas, RSC Adv. 6 (2016) 47771-47801 DOI: 10.1039/c6ra04656h
(b) N. Gabaldon Limas and T. A. Manz, RSC Adv. 8 (2018) 2678-2707 DOI: 10.1039/c7ra11829e.
For each atom in the material, the electron cloud parameters were fit to the spherically averaged atom-in-material
electron density using radial positions for which this density was between 10^-4 and 10^-2 electrons per cubic bohr.
The polarizabilities, dispersion coefficients, and quantum Drude oscillator (QDO) parameters were fit using the MCLF method.
The magnetic structure of the system was optimized in VASP from the default ferromagnetic initial guess using spin polarization.
The atomic spin moments (ASMs) were computed on this optimized magnetic structure using the DDEC6 partition as inputs
to the method of T. A. Manz and D. S. Sholl, J. Chem. Theory Comput. 7 (2011) 4146-4164 DOI: 10.1021/ct200539n.
The RMSE and RRMSE were computed using a uniform grid with Ewald summation.
