# Supplementary material for: A collection of forcefield precursors for metal–organic frameworks
Source: RSC Adv. 2019 Nov 13;9(63):36492–507. doi: 10.1039/c9ra07327b (PMC9075174; doi:10.1039/c9ra07327b)
Supplement: RA-009-C9RA07327B-s3331 [file RA-009-C9RA07327B-s3331.xyz]

  224
jmolscript: load "" {1 1 1} spacegroup "x,y,z" unitcell [{     14.498800     0.000000     0.000000 }, {      0.000000    17.165900     0.000000 }, {      0.000000     0.000000    18.153600 }]
Zn     6.444572    16.127020     8.201252     1.116106
Zn     9.466556    16.256966     7.218598     0.938395
Zn     8.054228     7.544070     0.875548     1.116105
Zn     5.032244     7.674016     1.858202     0.938395
Zn     8.054228     1.038880     9.952348     1.116106
Zn     5.032244     0.908934    10.935002     0.938395
Zn     6.444572     9.621830    17.278052     1.116106
Zn     9.466556     9.491884    16.295398     0.938395
Zn     0.804828     1.038880    17.278052     1.116106
Zn    12.281644     0.908934    16.295398     0.938395
Zn    13.693972     9.621830     9.952348     1.116106
Zn     2.217156     9.491884    10.935002     0.938395
Zn    13.693972    16.127020     0.875548     1.116106
Zn     2.217156    16.256966     1.858202     0.938395
Zn     0.804828     7.544070     8.201252     1.116106
Zn    12.281644     7.674016     7.218598     0.938395
H      8.839918    15.923089     9.459841     0.433032
H      5.351507     2.073641     5.482387     0.118216
H      4.912193     3.979056     4.237050     0.123342
H      8.641285     3.865761     2.779316     0.121059
H      9.083498     1.987811     4.042807     0.123059
H     13.567977    15.296533    10.051648     0.105066
H     13.362094     1.117500     7.397592     0.111610
H      5.658882     7.340139    17.770559     0.433032
H      9.147293    10.656591     3.594413     0.118216
H      9.586607    12.562006     4.839750     0.123342
H      5.857515    12.448711     6.297484     0.121059
H      5.415302    10.570761     5.033993     0.123059
H      0.930823     6.713583    17.178752     0.105066
H      1.136706     9.700450     1.679208     0.111610
H      5.658882     1.242811     8.693759     0.433032
H      9.147293    15.092259    12.671213     0.118216
H      9.586607    13.186844    13.916550     0.123342
H      5.857515    13.300139    15.374284     0.121059
H      5.415302    15.178089    14.110793     0.123059
H      0.930823     1.869367     8.101952     0.105066
H      1.136706    16.048400    10.756008     0.111610
H      8.839918     9.825761     0.383041     0.433032
H      5.351507     6.509309    14.559187     0.118216
H      4.912193     4.603894    13.313850     0.123342
H      8.641285     4.717189    11.856116     0.121059
H      9.083498     6.595139    13.119607     0.123059
H     13.567977    10.452317     0.974848     0.105066
H     13.362094     7.465450    16.474392     0.111610
H     12.908282     1.242811     0.383041     0.433032
H      1.897893    15.092259    14.559187     0.118216
H      2.337207    13.186844    13.313850     0.123342
H     13.106915    13.300139    11.856116     0.121059
H     12.664702    15.178089    13.119607     0.123059
H      8.180223     1.869367     0.974848     0.105066
H      8.386106    16.048400    16.474392     0.111610
H      1.590518     9.825761     8.693759     0.433032
H     12.600907     6.509309    12.671213     0.118216
H     12.161593     4.603894    13.916550     0.123342
H      1.391885     4.717189    15.374284     0.121059
H      1.834098     6.595139    14.110793     0.123059
H      6.318577    10.452317     8.101952     0.105066
H      6.112694     7.465450    10.756008     0.111610
H      1.590518    15.923089    17.770559     0.433032
H     12.600907     2.073641     3.594413     0.118216
H     12.161593     3.979056     4.839750     0.123342
H      1.391885     3.865761     6.297484     0.121059
H      1.834098     1.987811     5.033993     0.123060
H      6.318577    15.296533    17.178752     0.105066
H      6.112694     1.117500     1.679208     0.111610
H     12.908282     7.340139     9.459841     0.433032
H      1.897893    10.656591     5.482387     0.118216
H      2.337207    12.562006     4.237050     0.123342
H     13.106915    12.448711     2.779316     0.121059
H     12.664702    10.570761     4.042807     0.123059
H      8.180223     6.713583    10.051648     0.105066
H      8.386106     9.700450     7.397592     0.111610
C      7.579973     0.702085     5.821860     0.618701
C      7.259549     1.847051     4.908733    -0.023994
C      6.019902     2.439274     4.948671    -0.102581
C      5.753124     3.580807     4.200743    -0.093843
C      6.747742     4.123249     3.400169    -0.017736
C      7.983039     3.515576     3.334816    -0.098425
C      8.244018     2.387777     4.086375    -0.094917
C      6.514311     5.393526     2.626826     0.626013
C     11.884666    16.223492     8.247180     0.578774
C     13.254803    16.711004     8.657452    -0.017239
C     13.942046    16.051833     9.657715    -0.114527
C     13.815907     0.666037     8.072906    -0.120034
C      6.918827     9.285035     3.254940     0.618701
C      7.239251    10.430001     4.168067    -0.023994
C      8.478898    11.022224     4.128129    -0.102581
C      8.745676    12.163757     4.876057    -0.093843
C      7.751058    12.706199     5.676631    -0.017736
C      6.515761    12.098526     5.741984    -0.098425
C      6.254782    10.970727     4.990425    -0.094917
C      7.984489    13.976476     6.449974     0.626013
C      2.614134     7.640542     0.829620     0.578774
C      1.243997     8.128054     0.419348    -0.017239
C      0.556754     7.468883    17.572685    -0.114527
C      0.682893     9.248987     1.003894    -0.120034
C      6.918827    16.463815    12.331740     0.618702
C      7.239251    15.318849    13.244867    -0.023994
C      8.478898    14.726626    13.204929    -0.102581
C      8.745676    13.585093    13.952857    -0.093843
C      7.751058    13.042651    14.753431    -0.017736
C      6.515761    13.650324    14.818784    -0.098425
C      6.254782    14.778123    14.067225    -0.094917
C      7.984489    11.772374    15.526774     0.626013
C      2.614134     0.942408     9.906420     0.578775
C      1.243997     0.454896     9.496148    -0.017239
C      0.556754     1.114067     8.495885    -0.114528
C      0.682893    16.499863    10.080694    -0.120035
C      7.579973     7.880865    14.898660     0.618702
C      7.259549     6.735899    13.985533    -0.023994
C      6.019902     6.143676    14.025471    -0.102581
C      5.753124     5.002143    13.277543    -0.093843
C      6.747742     4.459701    12.476969    -0.017736
C      7.983039     5.067374    12.411616    -0.098425
C      8.244018     6.195173    13.163175    -0.094917
C      6.514311     3.189424    11.703626     0.626013
C     11.884666     9.525358    17.323980     0.578775
C     13.254803     9.037846    17.734252    -0.017239
C     13.942046     9.697017     0.580915    -0.114528
C     13.815907     7.916913    17.149706    -0.120035
C     14.168227    16.463815    14.898660     0.618701
C     -0.010149    15.318849    13.985533    -0.023994
C      1.229498    14.726626    14.025471    -0.102581
C      1.496276    13.585093    13.277543    -0.093843
C      0.501658    13.042651    12.476969    -0.017736
C     13.765161    13.650324    12.411616    -0.098425
C     13.504182    14.778123    13.163175    -0.094917
C      0.735089    11.772374    11.703626     0.626013
C      9.863534     0.942408    17.323980     0.578774
C      8.493397     0.454896    17.734252    -0.017239
C      7.806154     1.114067     0.580915    -0.114527
C      7.932293    16.499863    17.149706    -0.120034
C      0.330573     7.880865    12.331740     0.618701
C      0.010149     6.735899    13.244867    -0.023994
C     13.269302     6.143676    13.204929    -0.102581
C     13.002524     5.002143    13.952857    -0.093843
C     13.997142     4.459701    14.753431    -0.017736
C      0.733639     5.067374    14.818784    -0.098425
C      0.994618     6.195173    14.067225    -0.094917
C     13.763711     3.189424    15.526774     0.626013
C      4.635266     9.525358     9.906420     0.578775
C      6.005403     9.037846     9.496148    -0.017239
C      6.692646     9.697017     8.495885    -0.114527
C      6.566507     7.916913    10.080694    -0.120034
C      0.330573     0.702085     3.254940     0.618701
C      0.010149     1.847051     4.168067    -0.023994
C     13.269302     2.439274     4.128129    -0.102581
C     13.002524     3.580807     4.876057    -0.093843
C     13.997142     4.123249     5.676631    -0.017736
C      0.733639     3.515576     5.741984    -0.098425
C      0.994618     2.387777     4.990425    -0.094917
C     13.763711     5.393526     6.449974     0.626013
C      4.635266    16.223492     0.829620     0.578774
C      6.005403    16.711004     0.419348    -0.017239
C      6.692646    16.051833    17.572685    -0.114528
C      6.566507     0.666037     1.003894    -0.120035
C     14.168227     9.285035     5.821860     0.618701
C     -0.010149    10.430001     4.908733    -0.023994
C      1.229498    11.022224     4.948671    -0.102581
C      1.496276    12.163757     4.200743    -0.093843
C      0.501658    12.706199     3.400169    -0.017736
C     13.765161    12.098526     3.334816    -0.098425
C     13.504182    10.970727     4.086375    -0.094917
C      0.735089    13.976476     2.626826     0.626013
C      9.863534     7.640542     8.247180     0.578775
C      8.493397     8.128054     8.657452    -0.017239
C      7.806154     7.468883     9.657715    -0.114528
C      7.932293     9.248987     8.072906    -0.120035
O      8.419453    16.484414     8.842619    -0.885488
O      6.656399     0.245472     6.531665    -0.614016
O      8.763075     0.272938     5.809152    -0.536242
O      7.475581     5.879321     2.024126    -0.593955
O      5.342808     5.889620     2.672210    -0.536941
O     11.329362    16.832882     7.321347    -0.560236
O     11.378658    15.265635     8.849880    -0.603201
O      6.079347     7.901464     0.234181    -0.885488
O      7.842401     8.828422     2.545135    -0.614016
O      5.735725     8.855888     3.267648    -0.536242
O      7.023219    14.462271     7.052674    -0.593955
O      9.155992    14.472570     6.404590    -0.536941
O      3.169438     8.249932     1.755453    -0.560236
O      3.120142     6.682685     0.226920    -0.603201
O      6.079347     0.681486     9.310981    -0.885488
O      7.842401    16.920428    11.621935    -0.614016
O      5.735725    16.892962    12.344448    -0.536242
O      7.023219    11.286579    16.129474    -0.593955
O      9.155992    11.276280    15.481390    -0.536941
O      3.169438     0.333018    10.832253    -0.560236
O      3.120142     1.900265     9.303720    -0.603201
O      8.419453     9.264436    17.919419    -0.885488
O      6.656399     8.337478    15.608465    -0.614016
O      8.763075     8.310012    14.885952    -0.536242
O      7.475581     2.703629    11.100926    -0.593955
O      5.342808     2.693330    11.749010    -0.536941
O     11.329362     8.915968    16.398147    -0.560236
O     11.378658    10.483215    17.926680    -0.603201
O     13.328747     0.681486    17.919419    -0.885488
O      0.593001    16.920428    15.608465    -0.614016
O     12.985125    16.892962    14.885952    -0.536242
O     14.272619    11.286579    11.100926    -0.593955
O      1.906592    11.276280    11.749010    -0.536941
O     10.418838     0.333018    16.398147    -0.560236
O     10.369542     1.900265    17.926680    -0.603201
O      1.170053     9.264436     9.310981    -0.885488
O     13.905799     8.337478    11.621935    -0.614016
O      1.513675     8.310012    12.344448    -0.536242
O      0.226181     2.703629    16.129474    -0.593955
O     12.592208     2.693330    15.481390    -0.536941
O      4.079962     8.915968    10.832253    -0.560236
O      4.129258    10.483215     9.303720    -0.603201
O      1.170053    16.484414     0.234181    -0.885488
O     13.905799     0.245472     2.545135    -0.614016
O      1.513675     0.272938     3.267648    -0.536242
O      0.226181     5.879321     7.052674    -0.593955
O     12.592208     5.889620     6.404590    -0.536941
O      4.079962    16.832882     1.755453    -0.560235
O      4.129258    15.265635     0.226920    -0.603201
O     13.328747     7.901464     8.842619    -0.885488
O      0.593001     8.828422     6.531665    -0.614016
O     12.985125     8.855888     5.809152    -0.536242
O     14.272619    14.462271     2.024126    -0.593955
O      1.906592    14.472570     2.672210    -0.536941
O     10.418838     8.249932     7.321347    -0.560236
O     10.369542     6.682685     8.849880    -0.603201

The following XYZ coordinates are in angstroms. Other properties are in atomic units.
The sperically averaged electron density of each atom fit to a function of the form exp(a - br)
eigen_1, eigen_2 and eigen_3 are the three eigenvalues of traceless quadrupole moment tensor
  atom number  atomic symbol              X              Y              Z     net charge C6 coefficient C8 coefficient C10 coefficient fluctuating dipole atomic polarizability isotropic forcefield polarizability              a              b squared Pearson coefficient          <r^3>          <r^4>         wp_QDO          m_QDO          q_QDO       dipole_x       dipole_y       dipole_z         dipole            Qxy            Qxz            Qyz     Q(x^2-y^2)  Q(3z^2 - R^2)        eigen_1        eigen_2        eigen_3 static polarizability      alpha(xx)      alpha(xy)      alpha(xz)      alpha(yy)      alpha(yz)      alpha(zz) atomic spin moment
            1             Zn       6.444572      16.127020       8.201252       1.116106      63.912215 0.12642072E+04  0.36536996E+05                                13.476923                           11.930880       0.374456       2.035883                    0.998668      40.509950     106.003829       0.501919       0.422239      -1.126546      -0.084296      -0.036321       0.014670       0.092953       0.085466       0.052958      -0.035947       0.093243      -0.098368      -0.120614       0.001398       0.119217             15.108931      11.931639      -1.955440      -2.366550      16.850163       4.553850      16.544992          -0.000001
            2             Zn       9.466556      16.256966       7.218598       0.938395      88.609904 0.18007910E+04  0.56963289E+05                                16.670783                           14.177611      -0.017572       1.869264                    0.998556      45.674678     125.798767       0.462594       0.418576      -1.126909       0.012578       0.001295      -0.013503       0.018499      -0.022389      -0.085286       0.010128      -0.003766       0.176686      -0.086147      -0.027046       0.113193             19.646468      25.098042       0.413945       4.655543      16.132174       1.211987      17.709189           0.000002
            3             Zn       8.054228       7.544070       0.875548       1.116105      63.912224 0.12642075E+04  0.36537005E+05                                13.476925                           11.930881       0.374455       2.035883                    0.998668      40.509951     106.003837       0.501919       0.422239      -1.126546       0.084296      -0.036321      -0.014670       0.092953      -0.085466       0.052958       0.035948       0.093243      -0.098368      -0.120614       0.001398       0.119217             15.108933      11.931640       1.955440      -2.366550      16.850164      -4.553850      16.544995          -0.000001
            4             Zn       5.032244       7.674016       1.858202       0.938395      88.609902 0.18007910E+04  0.56963288E+05                                16.670782                           14.177611      -0.017572       1.869264                    0.998556      45.674678     125.798766       0.462594       0.418576      -1.126909      -0.012578       0.001295       0.013503       0.018499       0.022389      -0.085286      -0.010128      -0.003766       0.176686      -0.086147      -0.027046       0.113193             19.646468      25.098040      -0.413944       4.655542      16.132174      -1.211986      17.709189           0.000002
            5             Zn       8.054228       1.038880       9.952348       1.116106      63.912209 0.12642071E+04  0.36536991E+05                                13.476922                           11.930879       0.374456       2.035883                    0.998668      40.509950     106.003826       0.501919       0.422239      -1.126546       0.084296       0.036321      -0.014670       0.092953       0.085466       0.052958      -0.035947       0.093243      -0.098368      -0.120614       0.001398       0.119217             15.108930      11.931638      -1.955440      -2.366550      16.850161       4.553849      16.544991          -0.000001
            6             Zn       5.032244       0.908934      10.935002       0.938395      88.609906 0.18007911E+04  0.56963291E+05                                16.670783                           14.177611      -0.017572       1.869264                    0.998556      45.674679     125.798769       0.462594       0.418576      -1.126909      -0.012578      -0.001295       0.013503       0.018499      -0.022389      -0.085286       0.010128      -0.003766       0.176686      -0.086147      -0.027046       0.113193             19.646468      25.098042       0.413944       4.655543      16.132174       1.211987      17.709189           0.000002
            7             Zn       6.444572       9.621830      17.278052       1.116106      63.912203 0.12642069E+04  0.36536986E+05                                13.476921                           11.930878       0.374456       2.035883                    0.998668      40.509949     106.003821       0.501919       0.422239      -1.126546      -0.084296       0.036321       0.014670       0.092953      -0.085466       0.052958       0.035947       0.093243      -0.098368      -0.120614       0.001398       0.119217             15.108928      11.931636       1.955439      -2.366549      16.850159      -4.553848      16.544990          -0.000001
            8             Zn       9.466556       9.491884      16.295398       0.938395      88.609898 0.18007909E+04  0.56963283E+05                                16.670782                           14.177611      -0.017572       1.869264                    0.998556      45.674676     125.798760       0.462594       0.418576      -1.126909       0.012578      -0.001295      -0.013503       0.018499       0.022389      -0.085286      -0.010128      -0.003766       0.176686      -0.086147      -0.027046       0.113193             19.646467      25.098040      -0.413944       4.655542      16.132174      -1.211987      17.709188           0.000002
            9             Zn       0.804828       1.038880      17.278052       1.116106      63.912197 0.12642068E+04  0.36536980E+05                                13.476920                           11.930877       0.374456       2.035883                    0.998668      40.509946     106.003811       0.501919       0.422239      -1.126546       0.084296       0.036321       0.014670       0.092953       0.085466      -0.052958       0.035947       0.093243      -0.098368      -0.120614       0.001398       0.119217             15.108928      11.931636      -1.955439       2.366549      16.850159      -4.553848      16.544989          -0.000001
           10             Zn      12.281644       0.908934      16.295398       0.938395      88.609890 0.18007907E+04  0.56963276E+05                                16.670781                           14.177610      -0.017572       1.869264                    0.998556      45.674674     125.798752       0.462594       0.418576      -1.126909      -0.012578      -0.001295      -0.013503       0.018499      -0.022389       0.085286      -0.010128      -0.003766       0.176686      -0.086147      -0.027046       0.113193             19.646466      25.098037       0.413944      -4.655542      16.132173      -1.211986      17.709188           0.000002
           11             Zn      13.693972       9.621830       9.952348       1.116106      63.912193 0.12642067E+04  0.36536976E+05                                13.476919                           11.930877       0.374456       2.035883                    0.998668      40.509945     106.003807       0.501919       0.422239      -1.126546      -0.084296       0.036321      -0.014670       0.092953      -0.085466      -0.052958      -0.035947       0.093243      -0.098368      -0.120614       0.001398       0.119217             15.108927      11.931635       1.955439       2.366549      16.850158       4.553848      16.544988          -0.000001
           12             Zn       2.217156       9.491884      10.935002       0.938395      88.609886 0.18007906E+04  0.56963272E+05                                16.670780                           14.177610      -0.017572       1.869264                    0.998556      45.674673     125.798747       0.462594       0.418576      -1.126909       0.012578      -0.001295       0.013503       0.018499       0.022389       0.085286       0.010128      -0.003766       0.176686      -0.086147      -0.027046       0.113193             19.646465      25.098037      -0.413944      -4.655542      16.132172       1.211986      17.709187           0.000002
           13             Zn      13.693972      16.127020       0.875548       1.116106      63.912191 0.12642066E+04  0.36536975E+05                                13.476919                           11.930876       0.374456       2.035883                    0.998668      40.509946     106.003808       0.501919       0.422239      -1.126546      -0.084296      -0.036321      -0.014670       0.092953       0.085466      -0.052958       0.035947       0.093243      -0.098368      -0.120614       0.001398       0.119217             15.108926      11.931635      -1.955439       2.366549      16.850157      -4.553848      16.544987          -0.000001
           14             Zn       2.217156      16.256966       1.858202       0.938395      88.609886 0.18007906E+04  0.56963273E+05                                16.670780                           14.177610      -0.017572       1.869264                    0.998556      45.674673     125.798748       0.462594       0.418576      -1.126909       0.012578       0.001295       0.013503       0.018499      -0.022389       0.085286      -0.010128      -0.003766       0.176686      -0.086147      -0.027046       0.113193             19.646465      25.098036       0.413944      -4.655541      16.132173      -1.211987      17.709187           0.000002
           15             Zn       0.804828       7.544070       8.201252       1.116106      63.912197 0.12642068E+04  0.36536980E+05                                13.476920                           11.930877       0.374456       2.035883                    0.998668      40.509947     106.003813       0.501919       0.422239      -1.126546       0.084296      -0.036321       0.014670       0.092953      -0.085466      -0.052958      -0.035947       0.093243      -0.098368      -0.120614       0.001398       0.119217             15.108928      11.931636       1.955439       2.366549      16.850159       4.553848      16.544988          -0.000001
           16             Zn      12.281644       7.674016       7.218598       0.938395      88.609898 0.18007909E+04  0.56963282E+05                                16.670782                           14.177611      -0.017572       1.869264                    0.998556      45.674676     125.798761       0.462594       0.418576      -1.126909      -0.012578       0.001295      -0.013503       0.018499       0.022389       0.085286       0.010128      -0.003766       0.176686      -0.086147      -0.027046       0.113193             19.646468      25.098040      -0.413945      -4.655543      16.132175       1.211986      17.709189           0.000002
           17              H       8.839918      15.923089       9.459841       0.433032       0.640784 0.45426452E+01  0.40113954E+02                                 1.417476                            1.401728      -1.839830       2.174751                    0.994581       2.660804       7.934898       0.427631       1.621996      -0.644802       0.012918      -0.024319       0.020411       0.034277       0.001530       0.007115      -0.008285      -0.018858      -0.003235      -0.014483      -0.000110       0.014593              1.427566       1.382183      -0.134158       0.078421       1.347046      -0.123401       1.553468           0.000000
           18              H       5.351507       2.073641       5.482387       0.118216       1.049633 0.74220073E+01  0.70759681E+02                                 1.640138                            1.542593      -0.898500       2.454273                    0.999113       3.256710       8.680294       0.534354       1.202299      -0.727714      -0.031369      -0.015072       0.018136       0.039244      -0.001532      -0.008934      -0.005088       0.016873      -0.023376      -0.014120      -0.001614       0.015734              1.682494       1.821769       0.188164      -0.334500       1.535265      -0.295055       1.690446          -0.000000
           19              H       4.912193       3.979056       4.237050       0.123342       1.079972 0.76768810E+01  0.73526648E+02                                 1.647865                            1.551487      -0.903976       2.456025                    0.999062       3.218971       8.492076       0.543880       1.175825      -0.734596      -0.037652       0.014746       0.002037       0.040488      -0.004854      -0.008340      -0.004910       0.017741      -0.024718      -0.015011      -0.001315       0.016327              1.684529       2.074213      -0.343720      -0.041441       1.610728      -0.089711       1.368646           0.000001
           20              H       8.641285       3.865761       2.779316       0.121059       1.123852 0.81684387E+01  0.79565886E+02                                 1.704550                            1.610650      -0.896669       2.457646                    0.999103       3.275388       8.752831       0.527988       1.190953      -0.731260       0.028967       0.011239      -0.023353       0.038868      -0.001523      -0.008640      -0.005831       0.018845      -0.017842      -0.014078      -0.001773       0.015851              1.736550       1.809057       0.168033      -0.318424       1.675245      -0.243974       1.725347           0.000001
           21              H       9.083498       1.987811       4.042807       0.123059       1.035684 0.73531113E+01  0.70068674E+02                                 1.640229                            1.547681      -0.855710       2.479116                    0.999493       3.235378       8.673420       0.526175       1.221584      -0.723490       0.036288      -0.016178      -0.005138       0.040062      -0.004074      -0.008321      -0.004559       0.018481      -0.025958      -0.014705      -0.001921       0.016626              1.679917       2.061465      -0.334799       0.012222       1.552968      -0.083520       1.425317          -0.000000
           22              H      13.567977      15.296533      10.051648       0.105066       1.163155 0.85556945E+01  0.85489764E+02                                 1.816108                            1.699612      -1.280353       2.261485                    0.994746       3.739522      10.591884       0.484141       1.266122      -0.710206      -0.014967      -0.029604       0.013478       0.035806       0.004226       0.001621      -0.008786      -0.007708      -0.011819      -0.010609      -0.001002       0.011611              1.862907       1.695510       0.317531      -0.072417       2.104621      -0.470416       1.788590           0.000000
           23              H      13.362094       1.117500       7.397592       0.111610       1.194772 0.88478971E+01  0.89320104E+02                                 1.870085                            1.745897      -1.267616       2.278779                    0.993768       3.721321      10.658743       0.469644       1.291899      -0.705329      -0.016972       0.017434      -0.027012       0.036355       0.001329       0.006547      -0.009810      -0.006138      -0.000913      -0.012343       0.000164       0.012179              1.926185       1.854196      -0.133769       0.387419       1.790021      -0.472496       2.134336          -0.000000
           24              H       5.658882       7.340139      17.770559       0.433032       0.640784 0.45426452E+01  0.40113954E+02                                 1.417476                            1.401728      -1.839830       2.174751                    0.994581       2.660804       7.934898       0.427631       1.621996      -0.644802      -0.012918      -0.024319      -0.020411       0.034277      -0.001530       0.007115       0.008285      -0.018858      -0.003235      -0.014483      -0.000110       0.014593              1.427566       1.382183       0.134158       0.078421       1.347046       0.123401       1.553468           0.000000
           25              H       9.147293      10.656591       3.594413       0.118216       1.049633 0.74220073E+01  0.70759683E+02                                 1.640138                            1.542593      -0.898500       2.454273                    0.999113       3.256710       8.680295       0.534354       1.202299      -0.727714       0.031369      -0.015072      -0.018136       0.039244       0.001532      -0.008934       0.005088       0.016873      -0.023376      -0.014120      -0.001614       0.015734              1.682494       1.821769      -0.188164      -0.334500       1.535266       0.295055       1.690446          -0.000000
           26              H       9.586607      12.562006       4.839750       0.123342       1.079972 0.76768810E+01  0.73526648E+02                                 1.647865                            1.551487      -0.903976       2.456025                    0.999062       3.218971       8.492076       0.543880       1.175825      -0.734596       0.037652       0.014746      -0.002037       0.040488       0.004854      -0.008340       0.004910       0.017741      -0.024718      -0.015011      -0.001315       0.016327              1.684529       2.074213       0.343720      -0.041441       1.610728       0.089711       1.368647           0.000001
           27              H       5.857515      12.448711       6.297484       0.121059       1.123853 0.81684445E+01  0.79565961E+02                                 1.704551                            1.610651      -0.896669       2.457645                    0.999103       3.275389       8.752836       0.527987       1.190953      -0.731259      -0.028967       0.011239       0.023353       0.038868       0.001523      -0.008640       0.005831       0.018845      -0.017842      -0.014078      -0.001773       0.015851              1.736551       1.809058      -0.168033      -0.318425       1.675246       0.243975       1.725348           0.000001
           28              H       5.415302      10.570761       5.033993       0.123059       1.035684 0.73531102E+01  0.70068658E+02                                 1.640229                            1.547681      -0.855710       2.479116                    0.999493       3.235378       8.673419       0.526175       1.221583      -0.723490      -0.036288      -0.016178       0.005138       0.040062       0.004074      -0.008321       0.004559       0.018481      -0.025958      -0.014705      -0.001921       0.016626              1.679916       2.061465       0.334799       0.012222       1.552968       0.083520       1.425317          -0.000000
           29              H       0.930823       6.713583      17.178752       0.105066       1.163155 0.85556939E+01  0.85489759E+02                                 1.816108                            1.699612      -1.280353       2.261485                    0.994746       3.739522      10.591885       0.484141       1.266122      -0.710206       0.014967      -0.029604      -0.013478       0.035806      -0.004226       0.001621       0.008786      -0.007708      -0.011819      -0.010609      -0.001002       0.011611              1.862907       1.695510      -0.317532      -0.072417       2.104621       0.470416       1.788590           0.000001
           30              H       1.136706       9.700450       1.679208       0.111610       1.194771 0.88478936E+01  0.89320055E+02                                 1.870085                            1.745897      -1.267616       2.278779                    0.993768       3.721320      10.658738       0.469644       1.291899      -0.705329       0.016972       0.017434       0.027012       0.036355      -0.001329       0.006547       0.009810      -0.006138      -0.000913      -0.012343       0.000164       0.012179              1.926184       1.854196       0.133769       0.387419       1.790021       0.472496       2.134335          -0.000000
           31              H       5.658882       1.242811       8.693759       0.433032       0.640784 0.45426465E+01  0.40113967E+02                                 1.417476                            1.401728      -1.839831       2.174751                    0.994581       2.660804       7.934898       0.427631       1.621996      -0.644802      -0.012918       0.024319      -0.020411       0.034277       0.001530       0.007115      -0.008285      -0.018858      -0.003235      -0.014483      -0.000110       0.014593              1.427566       1.382183      -0.134158       0.078421       1.347046      -0.123401       1.553468           0.000001
           32              H       9.147293      15.092259      12.671213       0.118216       1.049633 0.74220073E+01  0.70759681E+02                                 1.640138                            1.542593      -0.898500       2.454273                    0.999113       3.256710       8.680294       0.534354       1.202299      -0.727714       0.031369       0.015072      -0.018136       0.039244      -0.001532      -0.008934      -0.005088       0.016873      -0.023376      -0.014120      -0.001614       0.015734              1.682494       1.821769       0.188164      -0.334500       1.535265      -0.295055       1.690446          -0.000000
           33              H       9.586607      13.186844      13.916550       0.123342       1.079972 0.76768805E+01  0.73526638E+02                                 1.647864                            1.551486      -0.903976       2.456025                    0.999062       3.218971       8.492074       0.543881       1.175824      -0.734597       0.037652      -0.014746      -0.002037       0.040488      -0.004854      -0.008340      -0.004910       0.017741      -0.024718      -0.015011      -0.001315       0.016327              1.684529       2.074212      -0.343720      -0.041441       1.610728      -0.089711       1.368646           0.000001
           34              H       5.857515      13.300139      15.374284       0.121059       1.123853 0.81684433E+01  0.79565937E+02                                 1.704550                            1.610650      -0.896669       2.457645                    0.999103       3.275389       8.752832       0.527988       1.190952      -0.731260      -0.028967      -0.011239       0.023353       0.038868      -0.001523      -0.008640      -0.005831       0.018845      -0.017842      -0.014078      -0.001773       0.015851              1.736550       1.809057       0.168033      -0.318424       1.675245      -0.243974       1.725347           0.000001
           35              H       5.415302      15.178089      14.110793       0.123059       1.035684 0.73531102E+01  0.70068656E+02                                 1.640228                            1.547681      -0.855710       2.479116                    0.999493       3.235378       8.673418       0.526175       1.221583      -0.723490      -0.036288       0.016178       0.005138       0.040062      -0.004074      -0.008321      -0.004559       0.018481      -0.025958      -0.014705      -0.001921       0.016626              1.679916       2.061464      -0.334799       0.012222       1.552968      -0.083520       1.425317          -0.000000
           36              H       0.930823       1.869367       8.101952       0.105066       1.163155 0.85556924E+01  0.85489736E+02                                 1.816108                            1.699612      -1.280353       2.261485                    0.994746       3.739522      10.591883       0.484141       1.266122      -0.710206       0.014967       0.029604      -0.013478       0.035806       0.004226       0.001621      -0.008786      -0.007708      -0.011819      -0.010609      -0.001002       0.011611              1.862907       1.695510       0.317531      -0.072416       2.104620      -0.470416       1.788590           0.000000
           37              H       1.136706      16.048400      10.756008       0.111610       1.194771 0.88478895E+01  0.89320005E+02                                 1.870084                            1.745896      -1.267615       2.278780                    0.993768       3.721320      10.658738       0.469644       1.291899      -0.705329       0.016972      -0.017434       0.027012       0.036355       0.001329       0.006547      -0.009810      -0.006138      -0.000913      -0.012343       0.000164       0.012179              1.926183       1.854195      -0.133768       0.387419       1.790020      -0.472495       2.134335          -0.000000
           38              H       8.839918       9.825761       0.383041       0.433032       0.640784 0.45426457E+01  0.40113957E+02                                 1.417476                            1.401728      -1.839830       2.174751                    0.994581       2.660804       7.934897       0.427632       1.621996      -0.644802       0.012918       0.024319       0.020411       0.034277      -0.001530       0.007115       0.008285      -0.018858      -0.003235      -0.014483      -0.000110       0.014593              1.427566       1.382183       0.134158       0.078421       1.347046       0.123401       1.553468           0.000000
           39              H       5.351507       6.509309      14.559187       0.118216       1.049633 0.74220073E+01  0.70759683E+02                                 1.640138                            1.542593      -0.898500       2.454273                    0.999113       3.256710       8.680295       0.534354       1.202299      -0.727714      -0.031369       0.015072       0.018136       0.039244       0.001532      -0.008934       0.005088       0.016873      -0.023376      -0.014120      -0.001614       0.015734              1.682494       1.821769      -0.188164      -0.334500       1.535266       0.295055       1.690446          -0.000000
           40              H       4.912193       4.603894      13.313850       0.123342       1.079972 0.76768757E+01  0.73526583E+02                                 1.647864                            1.551486      -0.903975       2.456026                    0.999062       3.218970       8.492072       0.543881       1.175825      -0.734597      -0.037652      -0.014746       0.002037       0.040488       0.004854      -0.008340       0.004910       0.017741      -0.024718      -0.015011      -0.001315       0.016327              1.684529       2.074212       0.343720      -0.041441       1.610728       0.089711       1.368646           0.000001
           41              H       8.641285       4.717189      11.856116       0.121059       1.123852 0.81684393E+01  0.79565889E+02                                 1.704550                            1.610649      -0.896669       2.457646                    0.999103       3.275388       8.752829       0.527988       1.190952      -0.731260       0.028967      -0.011239      -0.023353       0.038868       0.001523      -0.008640       0.005831       0.018845      -0.017842      -0.014078      -0.001773       0.015851              1.736549       1.809057      -0.168033      -0.318424       1.675244       0.243974       1.725347           0.000001
           42              H       9.083498       6.595139      13.119607       0.123059       1.035685 0.73531141E+01  0.70068703E+02                                 1.640229                            1.547681      -0.855711       2.479115                    0.999493       3.235379       8.673421       0.526175       1.221583      -0.723490       0.036288       0.016178      -0.005138       0.040062       0.004074      -0.008321       0.004559       0.018481      -0.025958      -0.014705      -0.001921       0.016626              1.679917       2.061465       0.334799       0.012222       1.552968       0.083520       1.425317          -0.000000
           43              H      13.567977      10.452317       0.974848       0.105066       1.163155 0.85556879E+01  0.85489681E+02                                 1.816107                            1.699611      -1.280352       2.261485                    0.994746       3.739521      10.591880       0.484141       1.266122      -0.710206      -0.014967       0.029604       0.013478       0.035806      -0.004226       0.001621       0.008786      -0.007708      -0.011819      -0.010609      -0.001002       0.011611              1.862906       1.695509      -0.317531      -0.072416       2.104620       0.470416       1.788589           0.000000
           44              H      13.362094       7.465450      16.474392       0.111610       1.194771 0.88478895E+01  0.89320012E+02                                 1.870085                            1.745897      -1.267616       2.278779                    0.993768       3.721320      10.658741       0.469643       1.291900      -0.705329      -0.016972      -0.017434      -0.027012       0.036355      -0.001329       0.006547       0.009810      -0.006138      -0.000913      -0.012343       0.000164       0.012179              1.926184       1.854196       0.133768       0.387419       1.790021       0.472496       2.134335          -0.000000
           45              H      12.908282       1.242811       0.383041       0.433032       0.640784 0.45426452E+01  0.40113953E+02                                 1.417476                            1.401728      -1.839830       2.174751                    0.994581       2.660804       7.934898       0.427631       1.621996      -0.644802      -0.012918       0.024319       0.020411       0.034277       0.001530      -0.007115       0.008285      -0.018858      -0.003235      -0.014483      -0.000110       0.014593              1.427566       1.382183      -0.134158      -0.078421       1.347046       0.123401       1.553468           0.000000
           46              H       1.897893      15.092259      14.559187       0.118216       1.049633 0.74220062E+01  0.70759666E+02                                 1.640137                            1.542593      -0.898500       2.454273                    0.999113       3.256710       8.680293       0.534354       1.202299      -0.727715       0.031369       0.015072       0.018136       0.039244      -0.001532       0.008934       0.005088       0.016873      -0.023376      -0.014120      -0.001614       0.015734              1.682493       1.821769       0.188164       0.334500       1.535265       0.295055       1.690446          -0.000000
           47              H       2.337207      13.186844      13.313850       0.123342       1.079972 0.76768803E+01  0.73526632E+02                                 1.647864                            1.551486      -0.903976       2.456025                    0.999062       3.218971       8.492073       0.543881       1.175824      -0.734597       0.037652      -0.014746       0.002037       0.040488      -0.004854       0.008340       0.004910       0.017741      -0.024718      -0.015011      -0.001315       0.016327              1.684528       2.074212      -0.343720       0.041441       1.610727       0.089711       1.368646           0.000001
           48              H      13.106915      13.300139      11.856116       0.121059       1.123853 0.81684451E+01  0.79565963E+02                                 1.704551                            1.610650      -0.896669       2.457645                    0.999103       3.275389       8.752834       0.527988       1.190952      -0.731260      -0.028967      -0.011239      -0.023353       0.038868      -0.001523       0.008640       0.005831       0.018845      -0.017842      -0.014078      -0.001773       0.015851              1.736550       1.809058       0.168033       0.318425       1.675245       0.243974       1.725348           0.000001
           49              H      12.664702      15.178089      13.119607       0.123059       1.035684 0.73531062E+01  0.70068612E+02                                 1.640228                            1.547681      -0.855710       2.479116                    0.999493       3.235377       8.673416       0.526175       1.221583      -0.723490      -0.036288       0.016178      -0.005138       0.040062      -0.004074       0.008321       0.004559       0.018481      -0.025958      -0.014705      -0.001921       0.016626              1.679916       2.061464      -0.334799      -0.012222       1.552968       0.083520       1.425316          -0.000000
           50              H       8.180223       1.869367       0.974848       0.105066       1.163155 0.85556950E+01  0.85489768E+02                                 1.816108                            1.699612      -1.280353       2.261485                    0.994746       3.739522      10.591883       0.484141       1.266122      -0.710206       0.014967       0.029604       0.013478       0.035806       0.004226      -0.001621       0.008786      -0.007708      -0.011819      -0.010609      -0.001002       0.011611              1.862907       1.695510       0.317531       0.072417       2.104621       0.470416       1.788590           0.000000
           51              H       8.386106      16.048400      16.474392       0.111610       1.194772 0.88478984E+01  0.89320113E+02                                 1.870085                            1.745897      -1.267616       2.278779                    0.993768       3.721321      10.658740       0.469644       1.291898      -0.705330       0.016972      -0.017434      -0.027012       0.036355       0.001329      -0.006547       0.009810      -0.006138      -0.000913      -0.012343       0.000164       0.012179              1.926184       1.854196      -0.133769      -0.387419       1.790021       0.472496       2.134336          -0.000000
           52              H       1.590518       9.825761       8.693759       0.433032       0.640784 0.45426444E+01  0.40113943E+02                                 1.417476                            1.401727      -1.839830       2.174751                    0.994581       2.660804       7.934897       0.427632       1.621996      -0.644802       0.012918       0.024319      -0.020411       0.034277      -0.001530      -0.007115      -0.008285      -0.018858      -0.003235      -0.014483      -0.000110       0.014593              1.427565       1.382183       0.134158      -0.078421       1.347045      -0.123401       1.553468           0.000000
           53              H      12.600907       6.509309      12.671213       0.118216       1.049632 0.74220034E+01  0.70759635E+02                                 1.640137                            1.542593      -0.898499       2.454273                    0.999113       3.256709       8.680291       0.534354       1.202299      -0.727714      -0.031369       0.015072      -0.018136       0.039244       0.001532       0.008934      -0.005088       0.016873      -0.023376      -0.014120      -0.001614       0.015734              1.682493       1.821769      -0.188164       0.334500       1.535265      -0.295055       1.690446           0.000000
           54              H      12.161593       4.603894      13.916550       0.123342       1.079972 0.76768768E+01  0.73526596E+02                                 1.647864                            1.551486      -0.903976       2.456025                    0.999062       3.218970       8.492072       0.543881       1.175825      -0.734597      -0.037652      -0.014746      -0.002037       0.040488       0.004854       0.008340      -0.004910       0.017741      -0.024718      -0.015011      -0.001315       0.016327              1.684529       2.074212       0.343720       0.041441       1.610728      -0.089711       1.368646           0.000001
           55              H       1.391885       4.717189      15.374284       0.121059       1.123853 0.81684436E+01  0.79565943E+02                                 1.704550                            1.610650      -0.896669       2.457645                    0.999103       3.275389       8.752833       0.527988       1.190952      -0.731260       0.028967      -0.011239       0.023353       0.038868       0.001523       0.008640      -0.005831       0.018845      -0.017842      -0.014078      -0.001773       0.015851              1.736550       1.809058      -0.168033       0.318424       1.675245      -0.243974       1.725348           0.000001
           56              H       1.834098       6.595139      14.110793       0.123059       1.035684 0.73531074E+01  0.70068627E+02                                 1.640229                            1.547681      -0.855710       2.479116                    0.999493       3.235377       8.673417       0.526175       1.221584      -0.723490       0.036288       0.016178       0.005138       0.040062       0.004074       0.008321      -0.004559       0.018481      -0.025958      -0.014705      -0.001921       0.016626              1.679916       2.061465       0.334799      -0.012222       1.552968      -0.083520       1.425317          -0.000000
           57              H       6.318577      10.452317       8.101952       0.105066       1.163156 0.85556955E+01  0.85489772E+02                                 1.816108                            1.699612      -1.280353       2.261485                    0.994746       3.739522      10.591882       0.484141       1.266121      -0.710206      -0.014967       0.029604      -0.013478       0.035806      -0.004226      -0.001621      -0.008786      -0.007708      -0.011819      -0.010609      -0.001002       0.011611              1.862907       1.695510      -0.317531       0.072417       2.104621      -0.470416       1.788590           0.000001
           58              H       6.112694       7.465450      10.756008       0.111610       1.194772 0.88478976E+01  0.89320107E+02                                 1.870085                            1.745897      -1.267617       2.278779                    0.993768       3.721321      10.658742       0.469644       1.291899      -0.705329      -0.016972      -0.017434       0.027012       0.036355      -0.001329      -0.006547      -0.009810      -0.006138      -0.000913      -0.012343       0.000164       0.012179              1.926184       1.854196       0.133769      -0.387419       1.790021      -0.472496       2.134336          -0.000000
           59              H       1.590518      15.923089      17.770559       0.433032       0.640784 0.45426465E+01  0.40113967E+02                                 1.417476                            1.401728      -1.839831       2.174751                    0.994581       2.660804       7.934898       0.427631       1.621996      -0.644802       0.012918      -0.024319      -0.020411       0.034277       0.001530      -0.007115       0.008285      -0.018858      -0.003235      -0.014483      -0.000110       0.014593              1.427566       1.382183      -0.134158      -0.078421       1.347046       0.123401       1.553468           0.000001
           60              H      12.600907       2.073641       3.594413       0.118216       1.049633 0.74220062E+01  0.70759668E+02                                 1.640138                            1.542593      -0.898499       2.454273                    0.999113       3.256710       8.680294       0.534354       1.202299      -0.727714      -0.031369      -0.015072      -0.018136       0.039244      -0.001532       0.008934       0.005088       0.016873      -0.023376      -0.014120      -0.001614       0.015734              1.682493       1.821769       0.188164       0.334500       1.535265       0.295055       1.690446           0.000000
           61              H      12.161593       3.979056       4.839750       0.123342       1.079972 0.76768815E+01  0.73526658E+02                                 1.647865                            1.551487      -0.903976       2.456025                    0.999062       3.218971       8.492078       0.543880       1.175826      -0.734596      -0.037652       0.014746      -0.002037       0.040488      -0.004854       0.008340       0.004910       0.017741      -0.024718      -0.015011      -0.001315       0.016327              1.684530       2.074214      -0.343720       0.041441       1.610729       0.089711       1.368647           0.000001
           62              H       1.391885       3.865761       6.297484       0.121059       1.123853 0.81684476E+01  0.79565991E+02                                 1.704551                            1.610650      -0.896669       2.457645                    0.999103       3.275390       8.752836       0.527988       1.190952      -0.731260       0.028967       0.011239       0.023353       0.038868      -0.001523       0.008640       0.005831       0.018845      -0.017842      -0.014078      -0.001773       0.015851              1.736550       1.809058       0.168033       0.318425       1.675245       0.243974       1.725348           0.000001
           63              H       1.834098       1.987811       5.033993       0.123060       1.035684 0.73531104E+01  0.70068657E+02                                 1.640228                            1.547680      -0.855710       2.479116                    0.999493       3.235378       8.673417       0.526176       1.221582      -0.723490       0.036288      -0.016178       0.005138       0.040062      -0.004074       0.008321       0.004559       0.018481      -0.025958      -0.014705      -0.001921       0.016626              1.679916       2.061464      -0.334798      -0.012222       1.552967       0.083520       1.425316          -0.000000
           64              H       6.318577      15.296533      17.178752       0.105066       1.163155 0.85556884E+01  0.85489686E+02                                 1.816107                            1.699611      -1.280352       2.261485                    0.994746       3.739521      10.591879       0.484141       1.266122      -0.710206      -0.014967      -0.029604      -0.013478       0.035806       0.004226      -0.001621       0.008786      -0.007708      -0.011819      -0.010609      -0.001002       0.011611              1.862906       1.695509       0.317531       0.072416       2.104620       0.470416       1.788589           0.000000
           65              H       6.112694       1.117500       1.679208       0.111610       1.194771 0.88478859E+01  0.89319963E+02                                 1.870084                            1.745896      -1.267615       2.278780                    0.993768       3.721319      10.658736       0.469644       1.291899      -0.705329      -0.016972       0.017434       0.027012       0.036355       0.001329      -0.006547       0.009810      -0.006138      -0.000913      -0.012343       0.000164       0.012179              1.926183       1.854195      -0.133768      -0.387419       1.790020       0.472496       2.134335          -0.000000
           66              H      12.908282       7.340139       9.459841       0.433032       0.640784 0.45426457E+01  0.40113957E+02                                 1.417476                            1.401728      -1.839830       2.174751                    0.994581       2.660804       7.934897       0.427632       1.621996      -0.644802      -0.012918      -0.024319       0.020411       0.034277      -0.001530      -0.007115      -0.008285      -0.018858      -0.003235      -0.014483      -0.000110       0.014593              1.427566       1.382183       0.134158      -0.078421       1.347046      -0.123401       1.553468           0.000000
           67              H       1.897893      10.656591       5.482387       0.118216       1.049633 0.74220050E+01  0.70759656E+02                                 1.640138                            1.542593      -0.898499       2.454273                    0.999113       3.256710       8.680295       0.534354       1.202299      -0.727714       0.031369      -0.015072       0.018136       0.039244       0.001532       0.008934      -0.005088       0.016873      -0.023376      -0.014120      -0.001614       0.015734              1.682494       1.821769      -0.188164       0.334500       1.535265      -0.295055       1.690446           0.000000
           68              H       2.337207      12.562006       4.237050       0.123342       1.079973 0.76768868E+01  0.73526724E+02                                 1.647866                            1.551488      -0.903976       2.456025                    0.999062       3.218972       8.492082       0.543880       1.175826      -0.734596       0.037652       0.014746       0.002037       0.040488       0.004854       0.008340      -0.004910       0.017741      -0.024718      -0.015011      -0.001315       0.016327              1.684531       2.074215       0.343721       0.041441       1.610729      -0.089711       1.368647           0.000001
           69              H      13.106915      12.448711       2.779316       0.121059       1.123853 0.81684448E+01  0.79565958E+02                                 1.704550                            1.610650      -0.896669       2.457645                    0.999103       3.275389       8.752833       0.527988       1.190952      -0.731260      -0.028967       0.011239      -0.023353       0.038868       0.001523       0.008640      -0.005831       0.018845      -0.017842      -0.014078      -0.001773       0.015851              1.736550       1.809058      -0.168033       0.318424       1.675245      -0.243974       1.725348           0.000001
           70              H      12.664702      10.570761       4.042807       0.123059       1.035684 0.73531062E+01  0.70068614E+02                                 1.640228                            1.547681      -0.855710       2.479116                    0.999493       3.235377       8.673417       0.526175       1.221584      -0.723490      -0.036288      -0.016178      -0.005138       0.040062       0.004074       0.008321      -0.004559       0.018481      -0.025958      -0.014705      -0.001921       0.016626              1.679916       2.061464       0.334799      -0.012222       1.552968      -0.083520       1.425317          -0.000000
           71              H       8.180223       6.713583      10.051648       0.105066       1.163155 0.85556929E+01  0.85489740E+02                                 1.816108                            1.699611      -1.280353       2.261485                    0.994746       3.739522      10.591882       0.484141       1.266121      -0.710206       0.014967      -0.029604       0.013478       0.035806      -0.004226      -0.001621      -0.008786      -0.007708      -0.011819      -0.010609      -0.001002       0.011611              1.862906       1.695510      -0.317531       0.072416       2.104620      -0.470416       1.788589           0.000001
           72              H       8.386106       9.700450       7.397592       0.111610       1.194770 0.88478841E+01  0.89319943E+02                                 1.870084                            1.745896      -1.267616       2.278780                    0.993768       3.721319      10.658737       0.469644       1.291900      -0.705329       0.016972       0.017434      -0.027012       0.036355      -0.001329      -0.006547      -0.009810      -0.006138      -0.000913      -0.012343       0.000164       0.012179              1.926183       1.854195       0.133768      -0.387419       1.790020      -0.472496       2.134335          -0.000000
           73              C       7.579973       0.702085       5.821860       0.618701      23.659246 0.24865830E+03  0.51271558E+04                                 7.607819                            5.583907       0.056591       2.077331                    0.999540      21.922403      60.678767       0.631725       0.470224      -1.023645       0.001641      -0.065265       0.024383       0.069691       0.028527       0.013493       0.089350      -0.025690       0.045333      -0.081604      -0.024933       0.106537              9.215649       8.476140      -1.867074       0.324452       9.893904      -5.111248       9.276905           0.000002
           74              C       7.259549       1.847051       4.908733      -0.023994      36.978949 0.42788298E+03  0.99280816E+04                                 9.579771                            6.831671       0.055725       2.025565                    0.999402      26.892811      74.539217       0.645365       0.409035      -1.078820      -0.012384       0.026371      -0.041072       0.050356       0.007200      -0.004396       0.002019      -0.002464      -0.031928      -0.012731       0.000029       0.012702             12.023755      10.075056      -2.630207       0.367536      13.836281      -7.432070      12.159928          -0.000001
           75              C       6.019902       2.439274       4.948671      -0.102581      32.384656 0.41301571E+03  0.95884428E+04                                 8.841472                            6.802703       0.085799       2.002414                    0.999702      28.829277      82.420032       0.627909       0.420173      -1.061577       0.005032       0.005872      -0.029069       0.030080       0.017888      -0.014738       0.005174       0.021390      -0.012950      -0.025839      -0.000921       0.026760             10.232221       9.867744      -2.408052       0.061795      11.917968      -4.931444       8.910951           0.000000
           76              C       5.753124       3.580807       4.200743      -0.093843      32.138619 0.40739895E+03  0.94208366E+04                                 8.795341                            6.757241       0.095163       2.009119                    0.999657      28.582418      81.415325       0.630212       0.420291      -1.062053       0.015478      -0.018723      -0.001770       0.024357      -0.006919      -0.002889       0.014002       0.029442      -0.042848      -0.025418       0.000987       0.024432             10.171661       9.209991      -1.156104      -0.864221      12.359106      -5.161583       8.945886           0.000004
           77              C       6.747742       4.123249       3.400169      -0.017736      37.015772 0.42205119E+03  0.97511532E+04                                 9.590961                            6.775664       0.130009       2.052267                    0.999338      26.657656      73.531180       0.649898       0.407915      -1.080454       0.007802      -0.038485       0.022016       0.045018       0.003728       0.000018       0.003501      -0.001222      -0.004811      -0.004941      -0.000715       0.005656             12.253354       9.758116      -2.555790      -0.372260      17.209335      -6.879925       9.792611           0.000001
           78              C       7.983039       3.515576       3.334816      -0.098425      31.686587 0.40443213E+03  0.93522525E+04                                 8.761353                            6.759888       0.112720       2.019510                    0.999674      28.594373      81.937687       0.625131       0.423706      -1.057969      -0.014720      -0.018763       0.009585       0.025702       0.016980      -0.010699       0.015479       0.011374       0.009386      -0.030118       0.013738       0.016381             10.162773       9.246646      -2.772580       0.004677      12.723004      -4.429385       8.518669           0.000004
           79              C       8.244018       2.387777       4.086375      -0.094917      32.378512 0.41573680E+03  0.96736780E+04                                 8.882680                            6.856351       0.093265       2.010782                    0.999676      28.701329      82.320335       0.620775       0.424032      -1.058474      -0.022868       0.009292      -0.012905       0.027853      -0.004271      -0.000157       0.018030       0.032646      -0.018010      -0.028277       0.008045       0.020232             10.272310       9.098837      -1.370329      -0.606967      11.710219      -5.228344      10.007874           0.000001
           80              C       6.514311       5.393526       2.626826       0.626013      23.726334 0.24691782E+03  0.50808955E+04                                 7.657879                            5.578628      -0.039469       2.050814                    0.999563      21.756797      60.103350       0.629774       0.472643      -1.022622       0.000664       0.056730      -0.033454       0.065863       0.024876       0.027866       0.086897       0.012598       0.150098      -0.087180      -0.028267       0.115446              9.439471       8.114526      -1.727359      -0.103891      13.067160      -4.818369       7.136729           0.000004
           81              C      11.884666      16.223492       8.247180       0.578774      23.981241 0.25777854E+03  0.53679810E+04                                 7.674575                            5.676968      -0.085406       2.019480                    0.999585      22.625670      63.115457       0.627371       0.468832      -1.023508      -0.036384      -0.021565      -0.039729       0.058028      -0.047781      -0.042172       0.060943      -0.077952       0.103735      -0.080915      -0.032213       0.113128              9.243995      13.815439       2.227346       3.280710       6.704263      -1.253934       7.212285           0.000003
           82              C      13.254803      16.711004       8.657452      -0.017239      37.621546 0.43057862E+03  0.10022091E+05                                 9.707920                            6.861401      -0.008698       2.002642                    0.999294      27.121452      75.679391       0.641794       0.410019      -1.076476       0.041838       0.009304       0.008560       0.043707       0.002010       0.001405       0.002140      -0.007268       0.021590      -0.007799      -0.000227       0.008026             12.029390      17.473818       3.461046       4.247763       9.315182      -2.172529       9.299171           0.000000
           83              C      13.942046      16.051833       9.657715      -0.114527      34.507434 0.44295799E+03  0.10528658E+05                                 9.373102                            7.143093      -0.152802       1.918745                    0.999511      30.137519      88.922499       0.596560       0.431958      -1.047896       0.014241       0.021115      -0.009648       0.027234       0.008347      -0.018370       0.002439      -0.033393      -0.016491      -0.029893       0.008289       0.021604             10.760207      13.864358       1.822128       4.038615       8.725991      -2.571267       9.690272           0.000001
           84              C      13.815907       0.666037       8.072906      -0.120034      33.981323 0.44109114E+03  0.10473359E+05                                 9.258587                            7.112497      -0.102436       1.936350                    0.999437      30.123392      88.838327       0.599793       0.430078      -1.049025       0.017484      -0.014002       0.014863       0.026882      -0.017402       0.009393       0.000019      -0.012936       0.039343      -0.026651       0.007923       0.018728             10.535002      13.511344       3.370977       2.355296       9.458976      -2.499416       8.634686           0.000000
           85              C       6.918827       9.285035       3.254940       0.618701      23.659247 0.24865831E+03  0.51271561E+04                                 7.607819                            5.583908       0.056590       2.077331                    0.999540      21.922404      60.678771       0.631725       0.470224      -1.023645      -0.001641      -0.065265      -0.024383       0.069691      -0.028527       0.013493      -0.089350      -0.025690       0.045333      -0.081605      -0.024933       0.106537              9.215650       8.476140       1.867075       0.324452       9.893904       5.111248       9.276905           0.000002
           86              C       7.239251      10.430001       4.168067      -0.023994      36.978950 0.42788299E+03  0.99280819E+04                                 9.579772                            6.831671       0.055724       2.025565                    0.999402      26.892811      74.539221       0.645365       0.409035      -1.078820       0.012384       0.026371       0.041072       0.050356      -0.007200      -0.004396      -0.002019      -0.002464      -0.031928      -0.012731       0.000029       0.012702             12.023756      10.075057       2.630208       0.367537      13.836283       7.432072      12.159929          -0.000001
           87              C       8.478898      11.022224       4.128129      -0.102581      32.384658 0.41301574E+03  0.95884437E+04                                 8.841472                            6.802703       0.085798       2.002414                    0.999702      28.829278      82.420038       0.627909       0.420173      -1.061577      -0.005032       0.005872       0.029069       0.030080      -0.017888      -0.014738      -0.005174       0.021390      -0.012950      -0.025839      -0.000921       0.026760             10.232222       9.867745       2.408052       0.061795      11.917969       4.931444       8.910952           0.000000
           88              C       8.745676      12.163757       4.876057      -0.093843      32.138620 0.40739895E+03  0.94208367E+04                                 8.795342                            6.757241       0.095163       2.009119                    0.999657      28.582418      81.415326       0.630212       0.420291      -1.062053      -0.015478      -0.018723       0.001770       0.024357       0.006919      -0.002889      -0.014002       0.029442      -0.042848      -0.025418       0.000987       0.024432             10.171662       9.209991       1.156104      -0.864221      12.359107       5.161584       8.945887           0.000004
           89              C       7.751058      12.706199       5.676631      -0.017736      37.015776 0.42205124E+03  0.97511546E+04                                 9.590961                            6.775664       0.130008       2.052267                    0.999338      26.657658      73.531185       0.649898       0.407915      -1.080454      -0.007802      -0.038485      -0.022016       0.045018      -0.003729       0.000018      -0.003501      -0.001222      -0.004811      -0.004941      -0.000715       0.005656             12.253355       9.758116       2.555790      -0.372260      17.209336       6.879925       9.792611           0.000001
           90              C       6.515761      12.098526       5.741984      -0.098425      31.686586 0.40443210E+03  0.93522518E+04                                 8.761353                            6.759887       0.112720       2.019510                    0.999674      28.594373      81.937690       0.625131       0.423706      -1.057969       0.014720      -0.018763      -0.009585       0.025702      -0.016980      -0.010699      -0.015479       0.011374       0.009386      -0.030118       0.013738       0.016381             10.162773       9.246646       2.772580       0.004677      12.723004       4.429385       8.518669           0.000004
           91              C       6.254782      10.970727       4.990425      -0.094917      32.378515 0.41573684E+03  0.96736791E+04                                 8.882680                            6.856352       0.093265       2.010782                    0.999676      28.701330      82.320339       0.620775       0.424032      -1.058474       0.022868       0.009292       0.012904       0.027853       0.004271      -0.000157      -0.018030       0.032646      -0.018010      -0.028277       0.008045       0.020232             10.272311       9.098837       1.370329      -0.606967      11.710220       5.228345      10.007875           0.000001
           92              C       7.984489      13.976476       6.449974       0.626013      23.726334 0.24691781E+03  0.50808956E+04                                 7.657880                            5.578628      -0.039469       2.050814                    0.999563      21.756797      60.103354       0.629774       0.472644      -1.022622      -0.000664       0.056730       0.033454       0.065863      -0.024876       0.027866      -0.086897       0.012598       0.150098      -0.087180      -0.028267       0.115446              9.439473       8.114527       1.727359      -0.103891      13.067162       4.818369       7.136729           0.000004
           93              C       2.614134       7.640542       0.829620       0.578774      23.981241 0.25777854E+03  0.53679810E+04                                 7.674574                            5.676968      -0.085406       2.019480                    0.999585      22.625670      63.115453       0.627371       0.468832      -1.023508       0.036384      -0.021565       0.039729       0.058028       0.047781      -0.042172      -0.060943      -0.077952       0.103735      -0.080915      -0.032213       0.113128              9.243994      13.815437      -2.227345       3.280710       6.704262       1.253934       7.212284           0.000003
           94              C       1.243997       8.128054       0.419348      -0.017239      37.621540 0.43057856E+03  0.10022089E+05                                 9.707919                            6.861400      -0.008698       2.002642                    0.999294      27.121450      75.679378       0.641794       0.410019      -1.076476      -0.041838       0.009304      -0.008560       0.043707      -0.002010       0.001405      -0.002140      -0.007268       0.021590      -0.007799      -0.000227       0.008026             12.029388      17.473814      -3.461044       4.247762       9.315180       2.172529       9.299169           0.000001
           95              C       0.556754       7.468883      17.572685      -0.114527      34.507435 0.44295801E+03  0.10528658E+05                                 9.373102                            7.143092      -0.152802       1.918745                    0.999511      30.137520      88.922500       0.596560       0.431958      -1.047896      -0.014241       0.021115       0.009648       0.027234      -0.008347      -0.018370      -0.002439      -0.033393      -0.016492      -0.029893       0.008289       0.021604             10.760207      13.864358      -1.822128       4.038615       8.725991       2.571267       9.690271           0.000001
           96              C       0.682893       9.248987       1.003894      -0.120034      33.981309 0.44109094E+03  0.10473352E+05                                 9.258584                            7.112495      -0.102435       1.936350                    0.999437      30.123384      88.838289       0.599793       0.430078      -1.049025      -0.017484      -0.014002      -0.014863       0.026883       0.017402       0.009393      -0.000019      -0.012936       0.039343      -0.026651       0.007923       0.018728             10.534998      13.511338      -3.370975       2.355295       9.458973       2.499415       8.634684           0.000000
           97              C       6.918827      16.463815      12.331740       0.618702      23.659246 0.24865830E+03  0.51271558E+04                                 7.607818                            5.583907       0.056591       2.077331                    0.999540      21.922403      60.678766       0.631725       0.470224      -1.023645      -0.001641       0.065265      -0.024383       0.069691       0.028527       0.013493       0.089350      -0.025690       0.045333      -0.081604      -0.024933       0.106537              9.215649       8.476140      -1.867074       0.324452       9.893903      -5.111247       9.276904           0.000002
           98              C       7.239251      15.318849      13.244867      -0.023994      36.978948 0.42788296E+03  0.99280812E+04                                 9.579771                            6.831671       0.055725       2.025565                    0.999402      26.892810      74.539216       0.645365       0.409035      -1.078820       0.012384      -0.026371       0.041072       0.050356       0.007200      -0.004396       0.002019      -0.002464      -0.031928      -0.012731       0.000029       0.012702             12.023755      10.075056      -2.630208       0.367537      13.836281      -7.432071      12.159928          -0.000001
           99              C       8.478898      14.726626      13.204929      -0.102581      32.384654 0.41301569E+03  0.95884422E+04                                 8.841472                            6.802703       0.085799       2.002414                    0.999702      28.829276      82.420030       0.627909       0.420173      -1.061577      -0.005032      -0.005872       0.029069       0.030080       0.017888      -0.014738       0.005174       0.021390      -0.012950      -0.025839      -0.000921       0.026760             10.232221       9.867744      -2.408052       0.061795      11.917968      -4.931444       8.910951           0.000000
          100              C       8.745676      13.585093      13.952857      -0.093843      32.138621 0.40739899E+03  0.94208376E+04                                 8.795341                            6.757241       0.095163       2.009119                    0.999657      28.582420      81.415328       0.630212       0.420291      -1.062053      -0.015478       0.018723       0.001770       0.024357      -0.006919      -0.002889       0.014002       0.029442      -0.042848      -0.025418       0.000987       0.024432             10.171661       9.209991      -1.156103      -0.864221      12.359106      -5.161584       8.945886           0.000004
          101              C       7.751058      13.042651      14.753431      -0.017736      37.015775 0.42205124E+03  0.97511545E+04                                 9.590961                            6.775664       0.130008       2.052267                    0.999338      26.657658      73.531184       0.649898       0.407915      -1.080454      -0.007802       0.038485      -0.022016       0.045018       0.003729       0.000018       0.003501      -0.001222      -0.004811      -0.004941      -0.000715       0.005656             12.253354       9.758116      -2.555790      -0.372260      17.209335      -6.879925       9.792611           0.000001
          102              C       6.515761      13.650324      14.818784      -0.098425      31.686583 0.40443206E+03  0.93522504E+04                                 8.761352                            6.759887       0.112721       2.019510                    0.999674      28.594371      81.937679       0.625131       0.423706      -1.057969       0.014720       0.018763      -0.009585       0.025702       0.016980      -0.010699       0.015479       0.011374       0.009386      -0.030118       0.013738       0.016381             10.162772       9.246645      -2.772580       0.004677      12.723003      -4.429385       8.518668           0.000004
          103              C       6.254782      14.778123      14.067225      -0.094917      32.378508 0.41573673E+03  0.96736760E+04                                 8.882679                            6.856351       0.093265       2.010782                    0.999676      28.701326      82.320323       0.620775       0.424032      -1.058474       0.022868      -0.009292       0.012905       0.027853      -0.004271      -0.000157       0.018030       0.032646      -0.018010      -0.028277       0.008045       0.020232             10.272309       9.098836      -1.370328      -0.606967      11.710218      -5.228344      10.007873           0.000001
          104              C       7.984489      11.772374      15.526774       0.626013      23.726334 0.24691782E+03  0.50808956E+04                                 7.657879                            5.578628      -0.039469       2.050814                    0.999563      21.756797      60.103350       0.629774       0.472643      -1.022622      -0.000664      -0.056730       0.033454       0.065863       0.024876       0.027866       0.086897       0.012598       0.150098      -0.087180      -0.028267       0.115446              9.439472       8.114526      -1.727359      -0.103891      13.067160      -4.818369       7.136729           0.000004
          105              C       2.614134       0.942408       9.906420       0.578775      23.981239 0.25777851E+03  0.53679802E+04                                 7.674574                            5.676968      -0.085406       2.019480                    0.999585      22.625668      63.115450       0.627371       0.468832      -1.023508       0.036384       0.021565       0.039729       0.058028      -0.047781      -0.042172       0.060943      -0.077952       0.103735      -0.080915      -0.032213       0.113128              9.243995      13.815438       2.227345       3.280710       6.704262      -1.253934       7.212284           0.000003
          106              C       1.243997       0.454896       9.496148      -0.017239      37.621531 0.43057841E+03  0.10022085E+05                                 9.707918                            6.861399      -0.008698       2.002642                    0.999294      27.121446      75.679370       0.641794       0.410019      -1.076476      -0.041838      -0.009304      -0.008560       0.043707       0.002010       0.001405       0.002140      -0.007268       0.021591      -0.007799      -0.000227       0.008026             12.029387      17.473812       3.461044       4.247762       9.315180      -2.172529       9.299168           0.000000
          107              C       0.556754       1.114067       8.495885      -0.114528      34.507473 0.44295861E+03  0.10528676E+05                                 9.373110                            7.143098      -0.152804       1.918745                    0.999511      30.137540      88.922584       0.596560       0.431958      -1.047896      -0.014241      -0.021115       0.009648       0.027234       0.008347      -0.018370       0.002439      -0.033393      -0.016491      -0.029893       0.008289       0.021604             10.760216      13.864371       1.822129       4.038621       8.725997      -2.571269       9.690281           0.000001
          108              C       0.682893      16.499863      10.080694      -0.120035      33.981353 0.44109163E+03  0.10473374E+05                                 9.258595                            7.112503      -0.102437       1.936349                    0.999437      30.123406      88.838394       0.599792       0.430078      -1.049025      -0.017484       0.014002      -0.014863       0.026882      -0.017402       0.009393       0.000019      -0.012936       0.039344      -0.026651       0.007923       0.018728             10.535011      13.511356       3.370981       2.355297       9.458984      -2.499417       8.634693           0.000000
          109              C       7.579973       7.880865      14.898660       0.618702      23.659246 0.24865830E+03  0.51271557E+04                                 7.607818                            5.583907       0.056591       2.077331                    0.999540      21.922403      60.678766       0.631725       0.470224      -1.023645       0.001641       0.065265       0.024383       0.069691      -0.028527       0.013493      -0.089350      -0.025690       0.045333      -0.081604      -0.024933       0.106537              9.215649       8.476140       1.867074       0.324452       9.893903       5.111247       9.276904           0.000002
          110              C       7.259549       6.735899      13.985533      -0.023994      36.978951 0.42788301E+03  0.99280825E+04                                 9.579772                            6.831671       0.055724       2.025565                    0.999402      26.892812      74.539222       0.645365       0.409035      -1.078820      -0.012384      -0.026371      -0.041072       0.050356      -0.007200      -0.004396      -0.002019      -0.002464      -0.031928      -0.012731       0.000029       0.012702             12.023756      10.075057       2.630208       0.367536      13.836282       7.432071      12.159929          -0.000001
          111              C       6.019902       6.143676      14.025471      -0.102581      32.384659 0.41301576E+03  0.95884443E+04                                 8.841472                            6.802704       0.085798       2.002414                    0.999702      28.829279      82.420041       0.627909       0.420173      -1.061577       0.005032      -0.005872      -0.029069       0.030080      -0.017888      -0.014738      -0.005174       0.021390      -0.012950      -0.025839      -0.000921       0.026760             10.232222       9.867745       2.408052       0.061795      11.917969       4.931444       8.910952           0.000000
          112              C       5.753124       5.002143      13.277543      -0.093843      32.138622 0.40739899E+03  0.94208379E+04                                 8.795342                            6.757241       0.095163       2.009119                    0.999657      28.582419      81.415328       0.630212       0.420291      -1.062053       0.015478       0.018723      -0.001770       0.024357       0.006919      -0.002890      -0.014002       0.029442      -0.042848      -0.025418       0.000987       0.024432             10.171662       9.209991       1.156103      -0.864221      12.359107       5.161584       8.945887           0.000004
          113              C       6.747742       4.459701      12.476969      -0.017736      37.015776 0.42205124E+03  0.97511546E+04                                 9.590961                            6.775664       0.130008       2.052267                    0.999338      26.657658      73.531186       0.649898       0.407915      -1.080454       0.007802       0.038485       0.022016       0.045018      -0.003728       0.000018      -0.003501      -0.001222      -0.004811      -0.004941      -0.000715       0.005656             12.253355       9.758116       2.555790      -0.372259      17.209337       6.879925       9.792612           0.000001
          114              C       7.983039       5.067374      12.411616      -0.098425      31.686587 0.40443213E+03  0.93522525E+04                                 8.761353                            6.759888       0.112720       2.019510                    0.999674      28.594373      81.937689       0.625131       0.423706      -1.057969      -0.014720       0.018763       0.009585       0.025702      -0.016980      -0.010699      -0.015479       0.011374       0.009386      -0.030118       0.013738       0.016381             10.162773       9.246646       2.772580       0.004677      12.723005       4.429385       8.518669           0.000004
          115              C       8.244018       6.195173      13.163175      -0.094917      32.378512 0.41573679E+03  0.96736779E+04                                 8.882680                            6.856352       0.093265       2.010782                    0.999676      28.701329      82.320337       0.620775       0.424032      -1.058473      -0.022868      -0.009292      -0.012904       0.027853       0.004271      -0.000157      -0.018030       0.032646      -0.018010      -0.028277       0.008045       0.020232             10.272310       9.098837       1.370329      -0.606967      11.710219       5.228344      10.007874           0.000001
          116              C       6.514311       3.189424      11.703626       0.626013      23.726335 0.24691782E+03  0.50808956E+04                                 7.657879                            5.578628      -0.039469       2.050814                    0.999563      21.756797      60.103351       0.629774       0.472643      -1.022622       0.000664      -0.056730      -0.033454       0.065863      -0.024876       0.027866      -0.086897       0.012598       0.150098      -0.087180      -0.028267       0.115446              9.439472       8.114526       1.727359      -0.103891      13.067161       4.818369       7.136729           0.000004
          117              C      11.884666       9.525358      17.323980       0.578775      23.981239 0.25777851E+03  0.53679803E+04                                 7.674574                            5.676968      -0.085406       2.019480                    0.999585      22.625668      63.115449       0.627371       0.468832      -1.023508      -0.036384       0.021565      -0.039729       0.058028       0.047781      -0.042172      -0.060943      -0.077952       0.103735      -0.080915      -0.032213       0.113128              9.243995      13.815437      -2.227345       3.280710       6.704262       1.253934       7.212284           0.000003
          118              C      13.254803       9.037846      17.734252      -0.017239      37.621532 0.43057844E+03  0.10022086E+05                                 9.707918                            6.861399      -0.008698       2.002642                    0.999294      27.121447      75.679371       0.641794       0.410019      -1.076476       0.041838      -0.009304       0.008560       0.043707      -0.002010       0.001405      -0.002140      -0.007268       0.021590      -0.007799      -0.000227       0.008026             12.029386      17.473811      -3.461044       4.247761       9.315180       2.172529       9.299168           0.000001
          119              C      13.942046       9.697017       0.580915      -0.114528      34.507466 0.44295853E+03  0.10528673E+05                                 9.373108                            7.143098      -0.152803       1.918745                    0.999511      30.137536      88.922565       0.596560       0.431958      -1.047896       0.014241      -0.021115      -0.009648       0.027234      -0.008347      -0.018370      -0.002439      -0.033393      -0.016492      -0.029893       0.008289       0.021604             10.760214      13.864368      -1.822128       4.038619       8.725996       2.571269       9.690279           0.000001
          120              C      13.815907       7.916913      17.149706      -0.120035      33.981356 0.44109168E+03  0.10473375E+05                                 9.258595                            7.112503      -0.102437       1.936349                    0.999437      30.123408      88.838402       0.599792       0.430078      -1.049025       0.017484       0.014002       0.014863       0.026882       0.017402       0.009393      -0.000019      -0.012936       0.039344      -0.026651       0.007923       0.018728             10.535012      13.511357      -3.370981       2.355298       9.458985       2.499418       8.634693           0.000000
          121              C      14.168227      16.463815      14.898660       0.618701      23.659247 0.24865832E+03  0.51271561E+04                                 7.607819                            5.583908       0.056590       2.077331                    0.999540      21.922404      60.678771       0.631725       0.470224      -1.023645      -0.001641       0.065265       0.024383       0.069691       0.028527      -0.013493      -0.089350      -0.025690       0.045333      -0.081604      -0.024933       0.106537              9.215650       8.476140      -1.867074      -0.324452       9.893904       5.111248       9.276905           0.000002
          122              C      -0.010149      15.318849      13.985533      -0.023994      36.978949 0.42788298E+03  0.99280815E+04                                 9.579771                            6.831671       0.055724       2.025565                    0.999402      26.892811      74.539218       0.645365       0.409035      -1.078820       0.012384      -0.026371      -0.041072       0.050356       0.007200       0.004396      -0.002019      -0.002464      -0.031928      -0.012731       0.000029       0.012702             12.023755      10.075056      -2.630208      -0.367537      13.836282       7.432071      12.159928          -0.000001
          123              C       1.229498      14.726626      14.025471      -0.102581      32.384659 0.41301577E+03  0.95884445E+04                                 8.841473                            6.802704       0.085798       2.002414                    0.999702      28.829279      82.420040       0.627909       0.420173      -1.061577      -0.005032      -0.005872      -0.029069       0.030080       0.017888       0.014738      -0.005174       0.021390      -0.012950      -0.025839      -0.000921       0.026760             10.232222       9.867745      -2.408052      -0.061795      11.917969       4.931444       8.910952           0.000000
          124              C       1.496276      13.585093      13.277543      -0.093843      32.138620 0.40739896E+03  0.94208370E+04                                 8.795341                            6.757241       0.095163       2.009119                    0.999657      28.582419      81.415325       0.630212       0.420291      -1.062053      -0.015478       0.018724      -0.001771       0.024357      -0.006919       0.002889      -0.014002       0.029442      -0.042848      -0.025418       0.000987       0.024432             10.171661       9.209991      -1.156103       0.864221      12.359106       5.161583       8.945886           0.000004
          125              C       0.501658      13.042651      12.476969      -0.017736      37.015773 0.42205122E+03  0.97511538E+04                                 9.590961                            6.775664       0.130008       2.052267                    0.999338      26.657657      73.531182       0.649898       0.407915      -1.080454      -0.007802       0.038485       0.022016       0.045018       0.003729      -0.000018      -0.003501      -0.001222      -0.004811      -0.004941      -0.000715       0.005656             12.253354       9.758116      -2.555790       0.372260      17.209336       6.879925       9.792611           0.000001
          126              C      13.765161      13.650324      12.411616      -0.098425      31.686585 0.40443209E+03  0.93522514E+04                                 8.761352                            6.759887       0.112720       2.019510                    0.999674      28.594373      81.937686       0.625131       0.423706      -1.057969       0.014720       0.018763       0.009585       0.025702       0.016980       0.010699      -0.015479       0.011374       0.009386      -0.030118       0.013738       0.016381             10.162772       9.246645      -2.772579      -0.004677      12.723003       4.429385       8.518669           0.000004
          127              C      13.504182      14.778123      13.163175      -0.094917      32.378517 0.41573688E+03  0.96736802E+04                                 8.882680                            6.856352       0.093265       2.010782                    0.999676      28.701331      82.320341       0.620775       0.424032      -1.058474       0.022868      -0.009292      -0.012905       0.027853      -0.004271       0.000157      -0.018030       0.032646      -0.018010      -0.028277       0.008045       0.020232             10.272311       9.098837      -1.370328       0.606967      11.710220       5.228345      10.007875           0.000001
          128              C       0.735089      11.772374      11.703626       0.626013      23.726336 0.24691784E+03  0.50808961E+04                                 7.657879                            5.578628      -0.039469       2.050814                    0.999563      21.756798      60.103354       0.629774       0.472643      -1.022622      -0.000664      -0.056730      -0.033454       0.065863       0.024876      -0.027866      -0.086897       0.012598       0.150097      -0.087180      -0.028267       0.115446              9.439472       8.114526      -1.727359       0.103891      13.067161       4.818369       7.136729           0.000004
          129              C       9.863534       0.942408      17.323980       0.578774      23.981240 0.25777853E+03  0.53679806E+04                                 7.674574                            5.676968      -0.085406       2.019480                    0.999585      22.625669      63.115451       0.627371       0.468832      -1.023508       0.036384       0.021565      -0.039729       0.058028      -0.047781       0.042172      -0.060944      -0.077952       0.103735      -0.080915      -0.032213       0.113128              9.243994      13.815436       2.227345      -3.280710       6.704262       1.253934       7.212284           0.000003
          130              C       8.493397       0.454896      17.734252      -0.017239      37.621537 0.43057854E+03  0.10022089E+05                                 9.707918                            6.861400      -0.008698       2.002642                    0.999294      27.121449      75.679374       0.641794       0.410019      -1.076476      -0.041838      -0.009304       0.008560       0.043707       0.002010      -0.001405      -0.002140      -0.007268       0.021591      -0.007799      -0.000227       0.008026             12.029387      17.473812       3.461044      -4.247762       9.315180       2.172529       9.299169           0.000001
          131              C       7.806154       1.114067       0.580915      -0.114527      34.507429 0.44295793E+03  0.10528656E+05                                 9.373100                            7.143092      -0.152802       1.918746                    0.999511      30.137517      88.922486       0.596560       0.431958      -1.047896      -0.014241      -0.021115      -0.009648       0.027234       0.008347       0.018370      -0.002439      -0.033393      -0.016491      -0.029893       0.008289       0.021604             10.760205      13.864355       1.822128      -4.038615       8.725990       2.571267       9.690270           0.000001
          132              C       7.932293      16.499863      17.149706      -0.120034      33.981314 0.44109101E+03  0.10473355E+05                                 9.258585                            7.112496      -0.102435       1.936350                    0.999437      30.123387      88.838304       0.599793       0.430078      -1.049025      -0.017484       0.014002       0.014863       0.026882      -0.017402      -0.009393      -0.000019      -0.012936       0.039343      -0.026651       0.007923       0.018728             10.535000      13.511341       3.370976      -2.355295       9.458974       2.499415       8.634685           0.000000
          133              C       0.330573       7.880865      12.331740       0.618701      23.659248 0.24865833E+03  0.51271565E+04                                 7.607819                            5.583908       0.056590       2.077331                    0.999540      21.922405      60.678773       0.631725       0.470224      -1.023645       0.001641       0.065265      -0.024383       0.069691      -0.028527      -0.013493       0.089350      -0.025690       0.045333      -0.081604      -0.024933       0.106537              9.215650       8.476140       1.867074      -0.324452       9.893904      -5.111248       9.276905           0.000002
          134              C       0.010149       6.735899      13.244867      -0.023994      36.978948 0.42788296E+03  0.99280810E+04                                 9.579772                            6.831671       0.055724       2.025565                    0.999402      26.892810      74.539218       0.645365       0.409035      -1.078820      -0.012384      -0.026371       0.041072       0.050356      -0.007200       0.004396       0.002019      -0.002464      -0.031928      -0.012731       0.000029       0.012702             12.023756      10.075056       2.630208      -0.367537      13.836282      -7.432071      12.159929          -0.000001
          135              C      13.269302       6.143676      13.204929      -0.102581      32.384659 0.41301577E+03  0.95884444E+04                                 8.841472                            6.802703       0.085799       2.002414                    0.999702      28.829279      82.420037       0.627909       0.420173      -1.061577       0.005032      -0.005872       0.029069       0.030080      -0.017888       0.014738       0.005174       0.021390      -0.012950      -0.025839      -0.000921       0.026760             10.232221       9.867744       2.408052      -0.061795      11.917968      -4.931444       8.910951           0.000000
          136              C      13.002524       5.002143      13.952857      -0.093843      32.138620 0.40739898E+03  0.94208373E+04                                 8.795341                            6.757241       0.095163       2.009119                    0.999657      28.582419      81.415325       0.630212       0.420291      -1.062053       0.015478       0.018723       0.001770       0.024357       0.006919       0.002890       0.014002       0.029442      -0.042848      -0.025418       0.000987       0.024432             10.171661       9.209991       1.156104       0.864221      12.359106      -5.161583       8.945886           0.000004
          137              C      13.997142       4.459701      14.753431      -0.017736      37.015774 0.42205122E+03  0.97511539E+04                                 9.590961                            6.775664       0.130008       2.052267                    0.999338      26.657657      73.531182       0.649898       0.407915      -1.080454       0.007802       0.038485      -0.022016       0.045018      -0.003729      -0.000018       0.003501      -0.001222      -0.004811      -0.004941      -0.000715       0.005656             12.253354       9.758116       2.555790       0.372259      17.209336      -6.879925       9.792611           0.000001
          138              C       0.733639       5.067374      14.818784      -0.098425      31.686582 0.40443205E+03  0.93522503E+04                                 8.761352                            6.759887       0.112720       2.019510                    0.999674      28.594371      81.937679       0.625131       0.423706      -1.057969      -0.014720       0.018763      -0.009585       0.025702      -0.016980       0.010699       0.015479       0.011374       0.009386      -0.030118       0.013738       0.016381             10.162772       9.246645       2.772580      -0.004677      12.723003      -4.429385       8.518668           0.000004
          139              C       0.994618       6.195173      14.067225      -0.094917      32.378516 0.41573687E+03  0.96736800E+04                                 8.882680                            6.856352       0.093265       2.010781                    0.999676      28.701331      82.320341       0.620775       0.424032      -1.058474      -0.022868      -0.009292       0.012904       0.027853       0.004271       0.000157       0.018030       0.032646      -0.018010      -0.028277       0.008045       0.020232             10.272310       9.098837       1.370329       0.606967      11.710220      -5.228345      10.007875           0.000001
          140              C      13.763711       3.189424      15.526774       0.626013      23.726336 0.24691783E+03  0.50808960E+04                                 7.657879                            5.578628      -0.039469       2.050814                    0.999563      21.756798      60.103356       0.629774       0.472644      -1.022622       0.000664      -0.056730       0.033454       0.065863      -0.024876      -0.027866       0.086897       0.012598       0.150098      -0.087180      -0.028267       0.115446              9.439472       8.114526       1.727359       0.103891      13.067162      -4.818369       7.136729           0.000004
          141              C       4.635266       9.525358       9.906420       0.578775      23.981238 0.25777850E+03  0.53679801E+04                                 7.674574                            5.676967      -0.085406       2.019480                    0.999585      22.625668      63.115449       0.627371       0.468832      -1.023508      -0.036384       0.021565       0.039729       0.058028       0.047781       0.042172       0.060943      -0.077952       0.103735      -0.080915      -0.032213       0.113128              9.243994      13.815436      -2.227345      -3.280709       6.704262      -1.253934       7.212284           0.000003
          142              C       6.005403       9.037846       9.496148      -0.017239      37.621542 0.43057859E+03  0.10022090E+05                                 9.707919                            6.861400      -0.008698       2.002642                    0.999294      27.121451      75.679382       0.641794       0.410019      -1.076476       0.041838      -0.009304      -0.008560       0.043707      -0.002010      -0.001405       0.002140      -0.007268       0.021590      -0.007799      -0.000227       0.008026             12.029388      17.473814      -3.461045      -4.247762       9.315181      -2.172529       9.299169           0.000001
          143              C       6.692646       9.697017       8.495885      -0.114527      34.507424 0.44295785E+03  0.10528653E+05                                 9.373100                            7.143091      -0.152802       1.918746                    0.999511      30.137514      88.922475       0.596560       0.431958      -1.047896       0.014241      -0.021115       0.009648       0.027234      -0.008347       0.018370       0.002439      -0.033393      -0.016492      -0.029893       0.008289       0.021604             10.760204      13.864354      -1.822128      -4.038614       8.725989      -2.571267       9.690270           0.000001
          144              C       6.566507       7.916913      10.080694      -0.120034      33.981322 0.44109112E+03  0.10473358E+05                                 9.258587                            7.112497      -0.102436       1.936350                    0.999437      30.123391      88.838323       0.599793       0.430078      -1.049025       0.017484       0.014002      -0.014863       0.026882       0.017402      -0.009393       0.000019      -0.012936       0.039343      -0.026651       0.007923       0.018728             10.535002      13.511344      -3.370977      -2.355296       9.458976      -2.499416       8.634686           0.000000
          145              C       0.330573       0.702085       3.254940       0.618701      23.659247 0.24865832E+03  0.51271561E+04                                 7.607819                            5.583908       0.056591       2.077331                    0.999540      21.922404      60.678770       0.631725       0.470224      -1.023645       0.001641      -0.065265      -0.024383       0.069691       0.028527      -0.013493      -0.089350      -0.025690       0.045333      -0.081605      -0.024933       0.106537              9.215650       8.476140      -1.867075      -0.324452       9.893904       5.111248       9.276905           0.000002
          146              C       0.010149       1.847051       4.168067      -0.023994      36.978950 0.42788298E+03  0.99280816E+04                                 9.579772                            6.831671       0.055724       2.025565                    0.999402      26.892811      74.539220       0.645365       0.409035      -1.078820      -0.012384       0.026371       0.041072       0.050356       0.007200       0.004396      -0.002019      -0.002464      -0.031928      -0.012731       0.000029       0.012702             12.023756      10.075056      -2.630208      -0.367537      13.836283       7.432071      12.159929          -0.000001
          147              C      13.269302       2.439274       4.128129      -0.102581      32.384663 0.41301581E+03  0.95884459E+04                                 8.841474                            6.802705       0.085798       2.002414                    0.999702      28.829280      82.420050       0.627909       0.420173      -1.061577       0.005032       0.005872       0.029069       0.030080       0.017888       0.014738      -0.005174       0.021390      -0.012950      -0.025839      -0.000921       0.026760             10.232224       9.867746      -2.408053      -0.061796      11.917972       4.931446       8.910954           0.000000
          148              C      13.002524       3.580807       4.876057      -0.093843      32.138629 0.40739909E+03  0.94208411E+04                                 8.795344                            6.757242       0.095162       2.009119                    0.999657      28.582423      81.415351       0.630211       0.420291      -1.062053       0.015478      -0.018723       0.001770       0.024357      -0.006919       0.002889      -0.014002       0.029442      -0.042848      -0.025418       0.000987       0.024432             10.171664       9.209994      -1.156104       0.864221      12.359111       5.161585       8.945889           0.000004
          149              C      13.997142       4.123249       5.676631      -0.017736      37.015776 0.42205124E+03  0.97511546E+04                                 9.590961                            6.775664       0.130008       2.052267                    0.999338      26.657658      73.531186       0.649898       0.407915      -1.080454       0.007802      -0.038485      -0.022016       0.045018       0.003728      -0.000018      -0.003501      -0.001222      -0.004811      -0.004941      -0.000715       0.005656             12.253355       9.758116      -2.555790       0.372260      17.209336       6.879925       9.792612           0.000001
          150              C       0.733639       3.515576       5.741984      -0.098425      31.686582 0.40443204E+03  0.93522499E+04                                 8.761352                            6.759887       0.112721       2.019510                    0.999674      28.594371      81.937681       0.625131       0.423706      -1.057969      -0.014720      -0.018763      -0.009585       0.025702       0.016980       0.010699      -0.015479       0.011374       0.009386      -0.030118       0.013738       0.016381             10.162772       9.246645      -2.772579      -0.004677      12.723002       4.429384       8.518668           0.000004
          151              C       0.994618       2.387777       4.990425      -0.094917      32.378518 0.41573690E+03  0.96736809E+04                                 8.882681                            6.856353       0.093265       2.010782                    0.999676      28.701332      82.320346       0.620775       0.424032      -1.058474      -0.022868       0.009292       0.012904       0.027853      -0.004271       0.000157      -0.018030       0.032646      -0.018010      -0.028277       0.008045       0.020232             10.272311       9.098837      -1.370328       0.606967      11.710221       5.228345      10.007876           0.000001
          152              C      13.763711       5.393526       6.449974       0.626013      23.726335 0.24691783E+03  0.50808958E+04                                 7.657879                            5.578628      -0.039469       2.050814                    0.999563      21.756798      60.103354       0.629774       0.472643      -1.022622       0.000664       0.056730       0.033454       0.065863       0.024876      -0.027866      -0.086897       0.012598       0.150098      -0.087180      -0.028267       0.115446              9.439472       8.114526      -1.727359       0.103891      13.067161       4.818369       7.136729           0.000004
          153              C       4.635266      16.223492       0.829620       0.578774      23.981239 0.25777851E+03  0.53679803E+04                                 7.674574                            5.676968      -0.085406       2.019480                    0.999585      22.625667      63.115443       0.627371       0.468832      -1.023508      -0.036384      -0.021565       0.039729       0.058028      -0.047781       0.042172      -0.060943      -0.077952       0.103735      -0.080915      -0.032213       0.113128              9.243994      13.815437       2.227345      -3.280710       6.704262       1.253934       7.212284           0.000003
          154              C       6.005403      16.711004       0.419348      -0.017239      37.621524 0.43057835E+03  0.10022083E+05                                 9.707916                            6.861398      -0.008698       2.002643                    0.999294      27.121444      75.679356       0.641795       0.410019      -1.076476       0.041838       0.009304      -0.008560       0.043707       0.002010      -0.001405      -0.002140      -0.007268       0.021591      -0.007799      -0.000227       0.008026             12.029383      17.473806       3.461043      -4.247760       9.315178       2.172529       9.299166           0.000000
          155              C       6.692646      16.051833      17.572685      -0.114528      34.507465 0.44295850E+03  0.10528673E+05                                 9.373108                            7.143098      -0.152803       1.918745                    0.999511      30.137535      88.922562       0.596560       0.431958      -1.047896       0.014241       0.021114       0.009648       0.027234       0.008347       0.018370      -0.002439      -0.033393      -0.016491      -0.029893       0.008289       0.021604             10.760214      13.864368       1.822129      -4.038620       8.725996       2.571269       9.690279           0.000001
          156              C       6.566507       0.666037       1.003894      -0.120035      33.981350 0.44109160E+03  0.10473373E+05                                 9.258593                            7.112502      -0.102437       1.936350                    0.999437      30.123405      88.838382       0.599793       0.430078      -1.049025       0.017484      -0.014002      -0.014863       0.026882      -0.017402      -0.009393      -0.000019      -0.012936       0.039343      -0.026651       0.007923       0.018728             10.535009      13.511353       3.370980      -2.355297       9.458983       2.499417       8.634691           0.000000
          157              C      14.168227       9.285035       5.821860       0.618701      23.659246 0.24865830E+03  0.51271556E+04                                 7.607819                            5.583907       0.056591       2.077331                    0.999540      21.922403      60.678768       0.631725       0.470224      -1.023645      -0.001641      -0.065265       0.024383       0.069691      -0.028527      -0.013493       0.089350      -0.025690       0.045333      -0.081605      -0.024933       0.106537              9.215650       8.476140       1.867075      -0.324452       9.893904      -5.111248       9.276905           0.000002
          158              C      -0.010149      10.430001       4.908733      -0.023994      36.978948 0.42788295E+03  0.99280809E+04                                 9.579772                            6.831671       0.055724       2.025565                    0.999402      26.892810      74.539217       0.645365       0.409035      -1.078820       0.012384       0.026371      -0.041072       0.050356      -0.007200       0.004396       0.002019      -0.002464      -0.031928      -0.012731       0.000029       0.012702             12.023756      10.075057       2.630208      -0.367537      13.836282      -7.432071      12.159928          -0.000001
          159              C       1.229498      11.022224       4.948671      -0.102581      32.384665 0.41301584E+03  0.95884467E+04                                 8.841474                            6.802705       0.085798       2.002414                    0.999702      28.829281      82.420053       0.627909       0.420173      -1.061577      -0.005032       0.005872      -0.029069       0.030080      -0.017888       0.014738       0.005174       0.021390      -0.012950      -0.025839      -0.000921       0.026760             10.232224       9.867747       2.408053      -0.061796      11.917972      -4.931446       8.910954           0.000000
          160              C       1.496276      12.163757       4.200743      -0.093843      32.138631 0.40739912E+03  0.94208418E+04                                 8.795344                            6.757242       0.095162       2.009119                    0.999657      28.582425      81.415358       0.630211       0.420291      -1.062053      -0.015478      -0.018723      -0.001770       0.024357       0.006919       0.002889       0.014002       0.029442      -0.042848      -0.025418       0.000987       0.024432             10.171665       9.209995       1.156105       0.864221      12.359111      -5.161585       8.945889           0.000004
          161              C       0.501658      12.706199       3.400169      -0.017736      37.015778 0.42205127E+03  0.97511556E+04                                 9.590962                            6.775665       0.130008       2.052267                    0.999338      26.657659      73.531192       0.649898       0.407915      -1.080454      -0.007802      -0.038485       0.022016       0.045018      -0.003728      -0.000018       0.003501      -0.001222      -0.004811      -0.004941      -0.000715       0.005656             12.253356       9.758117       2.555790       0.372260      17.209338      -6.879926       9.792612           0.000001
          162              C      13.765161      12.098526       3.334816      -0.098425      31.686584 0.40443208E+03  0.93522510E+04                                 8.761352                            6.759887       0.112720       2.019510                    0.999674      28.594372      81.937685       0.625131       0.423706      -1.057969       0.014720      -0.018763       0.009585       0.025702      -0.016980       0.010699       0.015479       0.011374       0.009386      -0.030118       0.013738       0.016381             10.162772       9.246646       2.772580      -0.004677      12.723003      -4.429385       8.518669           0.000004
          163              C      13.504182      10.970727       4.086375      -0.094917      32.378514 0.41573684E+03  0.96736791E+04                                 8.882680                            6.856352       0.093265       2.010782                    0.999676      28.701329      82.320337       0.620775       0.424032      -1.058474       0.022868       0.009292      -0.012904       0.027853       0.004271       0.000157       0.018030       0.032646      -0.018010      -0.028277       0.008045       0.020232             10.272311       9.098837       1.370329       0.606967      11.710220      -5.228345      10.007875           0.000001
          164              C       0.735089      13.976476       2.626826       0.626013      23.726336 0.24691784E+03  0.50808961E+04                                 7.657880                            5.578629      -0.039469       2.050814                    0.999563      21.756798      60.103356       0.629774       0.472644      -1.022622      -0.000664       0.056730      -0.033454       0.065863      -0.024876      -0.027866       0.086897       0.012598       0.150098      -0.087180      -0.028267       0.115446              9.439473       8.114526       1.727359       0.103891      13.067162      -4.818370       7.136730           0.000004
          165              C       9.863534       7.640542       8.247180       0.578775      23.981240 0.25777852E+03  0.53679805E+04                                 7.674574                            5.676968      -0.085406       2.019480                    0.999585      22.625668      63.115448       0.627371       0.468832      -1.023508       0.036384      -0.021565      -0.039729       0.058028       0.047781       0.042172       0.060943      -0.077952       0.103735      -0.080915      -0.032213       0.113128              9.243995      13.815437      -2.227345      -3.280710       6.704262      -1.253934       7.212284           0.000003
          166              C       8.493397       8.128054       8.657452      -0.017239      37.621529 0.43057841E+03  0.10022085E+05                                 9.707917                            6.861399      -0.008698       2.002642                    0.999294      27.121446      75.679366       0.641794       0.410019      -1.076476      -0.041838       0.009304       0.008560       0.043707      -0.002010      -0.001405       0.002140      -0.007268       0.021591      -0.007799      -0.000227       0.008026             12.029385      17.473810      -3.461043      -4.247762       9.315179      -2.172529       9.299168           0.000001
          167              C       7.806154       7.468883       9.657715      -0.114528      34.507466 0.44295850E+03  0.10528673E+05                                 9.373108                            7.143098      -0.152803       1.918745                    0.999511      30.137536      88.922567       0.596560       0.431958      -1.047896      -0.014241       0.021114      -0.009648       0.027234      -0.008347       0.018370       0.002439      -0.033393      -0.016491      -0.029893       0.008289       0.021604             10.760215      13.864369      -1.822129      -4.038620       8.725996      -2.571269       9.690279           0.000001
          168              C       7.932293       9.248987       8.072906      -0.120035      33.981356 0.44109170E+03  0.10473375E+05                                 9.258594                            7.112503      -0.102437       1.936349                    0.999437      30.123408      88.838395       0.599792       0.430078      -1.049025      -0.017484      -0.014002       0.014863       0.026882       0.017402      -0.009393       0.000019      -0.012936       0.039343      -0.026651       0.007923       0.018728             10.535010      13.511355      -3.370981      -2.355297       9.458984      -2.499417       8.634692           0.000000
          169              O       8.419453      16.484414       8.842619      -0.885488      43.192688 0.85573292E+03  0.23083937E+05                                 9.529960                            8.780775      -0.136104       1.939115                    0.997605      33.075467      91.809372       0.672010       0.337877      -1.157501      -0.001337      -0.000499      -0.031689       0.031722      -0.030297       0.019637      -0.047868      -0.068555      -0.002273      -0.045498      -0.033975       0.079473             10.287200       9.861062      -1.974633      -1.344973       8.345561       1.735777      12.654977           0.000002
          170              O       6.656399       0.245472       6.531665      -0.614016      34.031132 0.51408750E+03  0.12199218E+05                                 8.236184                            6.929348       0.579403       2.222457                    0.998400      27.986501      72.668039       0.736940       0.350251      -1.148069       0.020283       0.005906      -0.058978       0.062648       0.045311      -0.019707       0.037468      -0.008636       0.097683      -0.076570       0.022102       0.054468              9.198165       7.714981       1.393536      -2.626205       8.459235      -4.151761      11.420280          -0.000000
          171              O       8.763075       0.272938       5.809152      -0.536242      30.903427 0.44662040E+03  0.10231623E+05                                 7.721405                            6.434796       0.560043       2.247014                    0.998251      26.432073      67.427127       0.769020       0.347666      -1.150235      -0.010250      -0.009110      -0.027902       0.031090      -0.033502       0.029729       0.038637       0.056850      -0.068162      -0.075852       0.018456       0.057396              8.760196      10.694707      -3.750815       2.259350       8.307850      -2.695711       7.278030          -0.000001
          172              O       7.475581       5.879321       2.024126      -0.593955      33.237799 0.47569366E+03  0.11045104E+05                                 8.049683                            6.582116       0.673799       2.253339                    0.999282      27.404792      69.846844       0.772376       0.341535      -1.158054      -0.036001      -0.029814       0.046489       0.065926       0.050091      -0.003456       0.032772       0.009670       0.085458      -0.071865       0.017128       0.054737              9.227329       7.675933       2.392301      -2.299994      11.810082      -4.416528       8.195971           0.000000
          173              O       5.342808       5.889620       2.672210      -0.536941      30.816744 0.45265312E+03  0.10396058E+05                                 7.694269                            6.461310       0.506171       2.223244                    0.998194      26.605261      67.771200       0.771074       0.345865      -1.152683       0.003607      -0.012525       0.009931       0.016386      -0.046646       0.016013       0.039553       0.042425      -0.048459      -0.073872       0.013492       0.060379              8.739045       9.624461      -3.953731       1.223231      10.776305      -2.446813       5.816369           0.000001
          174              O      11.329362      16.832882       7.321347      -0.560236      32.521248 0.45848960E+03  0.10585811E+05                                 8.013747                            6.511582       0.561162       2.231753                    0.998648      27.030375      69.505141       0.764956       0.346797      -1.149522       0.038133      -0.036193       0.003161       0.052670      -0.033419       0.038216       0.006366       0.029991       0.064741      -0.057297       0.001634       0.055663              9.318470      13.339399      -0.344155       4.235449       5.985304      -1.594889       8.630707          -0.000001
          175              O      11.378658      15.265635       8.849880      -0.603201      28.716131 0.45423066E+03  0.10451824E+05                                 7.225221                            6.441912       0.836877       2.285831                    0.999575      28.095929      71.869947       0.776973       0.342598      -1.154265       0.043321      -0.001591      -0.021227       0.048268       0.010184      -0.067161       0.009363      -0.087281       0.024457      -0.093920       0.040598       0.053322              7.628232       8.635521       2.130676      -0.202876       7.959294      -1.819956       6.289882           0.000003
          176              O       6.079347       7.901464       0.234181      -0.885488      43.192688 0.85573292E+03  0.23083937E+05                                 9.529960                            8.780775      -0.136104       1.939115                    0.997605      33.075467      91.809372       0.672010       0.337877      -1.157501       0.001337      -0.000499       0.031689       0.031722       0.030297       0.019637       0.047868      -0.068555      -0.002273      -0.045498      -0.033975       0.079473             10.287200       9.861062       1.974633      -1.344973       8.345561      -1.735777      12.654977           0.000002
          177              O       7.842401       8.828422       2.545135      -0.614016      34.031139 0.51408762E+03  0.12199221E+05                                 8.236185                            6.929349       0.579403       2.222457                    0.998400      27.986502      72.668046       0.736940       0.350251      -1.148069      -0.020283       0.005906       0.058979       0.062648      -0.045311      -0.019707      -0.037468      -0.008636       0.097683      -0.076570       0.022102       0.054468              9.198167       7.714983      -1.393536      -2.626206       8.459237       4.151762      11.420282          -0.000000
          178              O       5.735725       8.855888       3.267648      -0.536242      30.903429 0.44662045E+03  0.10231624E+05                                 7.721405                            6.434796       0.560043       2.247014                    0.998251      26.432074      67.427131       0.769020       0.347666      -1.150234       0.010250      -0.009110       0.027902       0.031090       0.033502       0.029729      -0.038637       0.056850      -0.068162      -0.075851       0.018456       0.057396              8.760196      10.694707       3.750815       2.259350       8.307851       2.695712       7.278031          -0.000001
          179              O       7.023219      14.462271       7.052674      -0.593955      33.237803 0.47569373E+03  0.11045106E+05                                 8.049683                            6.582117       0.673798       2.253338                    0.999282      27.404794      69.846850       0.772376       0.341535      -1.158054       0.036001      -0.029814      -0.046489       0.065926      -0.050091      -0.003456      -0.032772       0.009670       0.085458      -0.071865       0.017128       0.054737              9.227329       7.675934      -2.392301      -2.299994      11.810083       4.416528       8.195971           0.000000
          180              O       9.155992      14.472570       6.404590      -0.536941      30.816745 0.45265314E+03  0.10396058E+05                                 7.694269                            6.461310       0.506171       2.223244                    0.998194      26.605262      67.771202       0.771074       0.345865      -1.152683      -0.003607      -0.012525      -0.009931       0.016386       0.046646       0.016013      -0.039553       0.042425      -0.048459      -0.073872       0.013492       0.060379              8.739045       9.624461       3.953731       1.223231      10.776305       2.446813       5.816369           0.000001
          181              O       3.169438       8.249932       1.755453      -0.560236      32.521239 0.45848945E+03  0.10585807E+05                                 8.013745                            6.511581       0.561162       2.231753                    0.998648      27.030372      69.505129       0.764956       0.346797      -1.149522      -0.038133      -0.036193      -0.003161       0.052670       0.033419       0.038217      -0.006366       0.029991       0.064741      -0.057297       0.001634       0.055663              9.318468      13.339395       0.344156       4.235448       5.985303       1.594889       8.630706          -0.000001
          182              O       3.120142       6.682685       0.226920      -0.603201      28.716135 0.45423074E+03  0.10451826E+05                                 7.225222                            6.441913       0.836876       2.285831                    0.999575      28.095930      71.869953       0.776973       0.342598      -1.154265      -0.043321      -0.001591       0.021227       0.048268      -0.010184      -0.067161      -0.009363      -0.087281       0.024457      -0.093920       0.040598       0.053322              7.628233       8.635522      -2.130676      -0.202875       7.959295       1.819957       6.289883           0.000003
          183              O       6.079347       0.681486       9.310981      -0.885488      43.192686 0.85573286E+03  0.23083935E+05                                 9.529959                            8.780775      -0.136104       1.939115                    0.997605      33.075466      91.809369       0.672010       0.337877      -1.157501       0.001337       0.000499       0.031689       0.031721      -0.030297       0.019637      -0.047868      -0.068555      -0.002273      -0.045498      -0.033975       0.079473             10.287200       9.861062      -1.974633      -1.344973       8.345561       1.735777      12.654977           0.000002
          184              O       7.842401      16.920428      11.621935      -0.614016      34.031135 0.51408755E+03  0.12199219E+05                                 8.236185                            6.929348       0.579403       2.222457                    0.998400      27.986501      72.668042       0.736940       0.350251      -1.148069      -0.020283      -0.005906       0.058978       0.062648       0.045311      -0.019707       0.037468      -0.008636       0.097683      -0.076570       0.022102       0.054468              9.198166       7.714982       1.393536      -2.626205       8.459236      -4.151762      11.420281          -0.000000
          185              O       5.735725      16.892962      12.344448      -0.536242      30.903425 0.44662038E+03  0.10231622E+05                                 7.721405                            6.434796       0.560043       2.247014                    0.998251      26.432072      67.427125       0.769020       0.347666      -1.150234       0.010250       0.009110       0.027902       0.031090      -0.033502       0.029729       0.038637       0.056850      -0.068162      -0.075852       0.018456       0.057396              8.760196      10.694707      -3.750815       2.259350       8.307850      -2.695711       7.278030          -0.000001
          186              O       7.023219      11.286579      16.129474      -0.593955      33.237799 0.47569365E+03  0.11045104E+05                                 8.049682                            6.582116       0.673798       2.253338                    0.999282      27.404794      69.846847       0.772376       0.341535      -1.158054       0.036001       0.029814      -0.046489       0.065926       0.050091      -0.003456       0.032772       0.009670       0.085458      -0.071865       0.017128       0.054737              9.227328       7.675933       2.392301      -2.299993      11.810081      -4.416527       8.195970           0.000000
          187              O       9.155992      11.276280      15.481390      -0.536941      30.816741 0.45265307E+03  0.10396056E+05                                 7.694268                            6.461310       0.506171       2.223244                    0.998194      26.605261      67.771198       0.771074       0.345865      -1.152683      -0.003607       0.012525      -0.009931       0.016386      -0.046646       0.016013       0.039553       0.042425      -0.048459      -0.073872       0.013492       0.060379              8.739044       9.624460      -3.953731       1.223231      10.776303      -2.446812       5.816369           0.000001
          188              O       3.169438       0.333018      10.832253      -0.560236      32.521244 0.45848953E+03  0.10585809E+05                                 8.013747                            6.511582       0.561162       2.231753                    0.998648      27.030373      69.505134       0.764956       0.346797      -1.149522      -0.038133       0.036193      -0.003161       0.052670      -0.033419       0.038217       0.006366       0.029991       0.064740      -0.057297       0.001634       0.055663              9.318470      13.339398      -0.344155       4.235449       5.985304      -1.594889       8.630707          -0.000001
          189              O       3.120142       1.900265       9.303720      -0.603201      28.716133 0.45423071E+03  0.10451825E+05                                 7.225221                            6.441912       0.836876       2.285831                    0.999575      28.095931      71.869953       0.776973       0.342598      -1.154265      -0.043321       0.001591       0.021227       0.048268       0.010184      -0.067161       0.009363      -0.087281       0.024457      -0.093920       0.040598       0.053322              7.628233       8.635521       2.130676      -0.202876       7.959295      -1.819956       6.289882           0.000003
          190              O       8.419453       9.264436      17.919419      -0.885488      43.192683 0.85573278E+03  0.23083932E+05                                 9.529959                            8.780774      -0.136103       1.939115                    0.997605      33.075465      91.809361       0.672010       0.337877      -1.157501      -0.001337       0.000499      -0.031689       0.031721       0.030297       0.019637       0.047868      -0.068555      -0.002273      -0.045498      -0.033975       0.079473             10.287199       9.861061       1.974632      -1.344973       8.345560      -1.735777      12.654976           0.000002
          191              O       6.656399       8.337478      15.608465      -0.614016      34.031135 0.51408755E+03  0.12199219E+05                                 8.236184                            6.929348       0.579403       2.222457                    0.998400      27.986502      72.668043       0.736940       0.350251      -1.148069       0.020283      -0.005906      -0.058978       0.062648      -0.045311      -0.019707      -0.037468      -0.008636       0.097683      -0.076570       0.022102       0.054468              9.198166       7.714982      -1.393536      -2.626205       8.459235       4.151762      11.420281          -0.000000
          192              O       8.763075       8.310012      14.885952      -0.536242      30.903428 0.44662043E+03  0.10231623E+05                                 7.721405                            6.434796       0.560043       2.247014                    0.998251      26.432074      67.427130       0.769020       0.347666      -1.150235      -0.010250       0.009110      -0.027902       0.031090       0.033502       0.029729      -0.038637       0.056850      -0.068162      -0.075852       0.018456       0.057396              8.760196      10.694707       3.750815       2.259350       8.307850       2.695712       7.278031          -0.000001
          193              O       7.475581       2.703629      11.100926      -0.593955      33.237800 0.47569367E+03  0.11045105E+05                                 8.049682                            6.582116       0.673798       2.253338                    0.999282      27.404794      69.846848       0.772376       0.341535      -1.158054      -0.036001       0.029814       0.046489       0.065926      -0.050091      -0.003456      -0.032772       0.009670       0.085458      -0.071865       0.017128       0.054737              9.227328       7.675933      -2.392301      -2.299994      11.810082       4.416528       8.195970           0.000000
          194              O       5.342808       2.693330      11.749010      -0.536941      30.816740 0.45265304E+03  0.10396055E+05                                 7.694268                            6.461310       0.506171       2.223244                    0.998194      26.605260      67.771195       0.771074       0.345865      -1.152683       0.003607       0.012525       0.009931       0.016386       0.046646       0.016013      -0.039553       0.042425      -0.048459      -0.073872       0.013492       0.060379              8.739044       9.624460       3.953730       1.223231      10.776303       2.446812       5.816368           0.000001
          195              O      11.329362       8.915968      16.398147      -0.560236      32.521250 0.45848962E+03  0.10585812E+05                                 8.013747                            6.511583       0.561162       2.231753                    0.998648      27.030375      69.505142       0.764956       0.346797      -1.149522       0.038133       0.036193       0.003161       0.052670       0.033419       0.038216      -0.006366       0.029991       0.064741      -0.057297       0.001634       0.055663              9.318471      13.339400       0.344155       4.235449       5.985305       1.594889       8.630708          -0.000001
          196              O      11.378658      10.483215      17.926680      -0.603201      28.716122 0.45423049E+03  0.10451819E+05                                 7.225219                            6.441911       0.836877       2.285831                    0.999575      28.095926      71.869934       0.776973       0.342598      -1.154265       0.043321       0.001591      -0.021227       0.048268      -0.010185      -0.067161      -0.009363      -0.087281       0.024457      -0.093920       0.040598       0.053322              7.628230       8.635518      -2.130675      -0.202876       7.959292       1.819956       6.289881           0.000003
          197              O      13.328747       0.681486      17.919419      -0.885488      43.192691 0.85573298E+03  0.23083939E+05                                 9.529960                            8.780775      -0.136104       1.939115                    0.997605      33.075468      91.809375       0.672010       0.337877      -1.157501       0.001337       0.000499      -0.031689       0.031722      -0.030297      -0.019637       0.047868      -0.068555      -0.002273      -0.045498      -0.033975       0.079473             10.287200       9.861062      -1.974633       1.344973       8.345561      -1.735777      12.654978           0.000002
          198              O       0.593001      16.920428      15.608465      -0.614016      34.031137 0.51408760E+03  0.12199221E+05                                 8.236185                            6.929349       0.579403       2.222457                    0.998400      27.986502      72.668046       0.736940       0.350251      -1.148069      -0.020283      -0.005906      -0.058979       0.062648       0.045311       0.019707      -0.037468      -0.008636       0.097683      -0.076570       0.022102       0.054468              9.198167       7.714982       1.393536       2.626206       8.459236       4.151762      11.420282          -0.000000
          199              O      12.985125      16.892962      14.885952      -0.536242      30.903430 0.44662046E+03  0.10231624E+05                                 7.721405                            6.434797       0.560043       2.247014                    0.998251      26.432074      67.427132       0.769020       0.347666      -1.150234       0.010250       0.009110      -0.027902       0.031090      -0.033501      -0.029729      -0.038637       0.056850      -0.068162      -0.075851       0.018456       0.057396              8.760196      10.694707      -3.750815      -2.259350       8.307851       2.695712       7.278031          -0.000001
          200              O      14.272619      11.286579      11.100926      -0.593955      33.237801 0.47569369E+03  0.11045105E+05                                 8.049682                            6.582116       0.673799       2.253338                    0.999282      27.404795      69.846850       0.772376       0.341535      -1.158054       0.036001       0.029814       0.046489       0.065926       0.050091       0.003456      -0.032772       0.009670       0.085458      -0.071865       0.017128       0.054737              9.227328       7.675933       2.392301       2.299993      11.810081       4.416527       8.195970           0.000000
          201              O       1.906592      11.276280      11.749010      -0.536941      30.816740 0.45265306E+03  0.10396056E+05                                 7.694268                            6.461310       0.506171       2.223244                    0.998194      26.605261      67.771197       0.771074       0.345865      -1.152683      -0.003607       0.012525       0.009931       0.016386      -0.046646      -0.016013      -0.039553       0.042425      -0.048459      -0.073872       0.013492       0.060379              8.739044       9.624460      -3.953730      -1.223231      10.776303       2.446812       5.816368           0.000001
          202              O      10.418838       0.333018      16.398147      -0.560236      32.521237 0.45848943E+03  0.10585806E+05                                 8.013746                            6.511581       0.561162       2.231753                    0.998648      27.030370      69.505125       0.764956       0.346797      -1.149522      -0.038133       0.036193       0.003161       0.052670      -0.033419      -0.038217      -0.006366       0.029991       0.064740      -0.057297       0.001634       0.055663              9.318468      13.339395      -0.344155      -4.235448       5.985303       1.594889       8.630706          -0.000001
          203              O      10.369542       1.900265      17.926680      -0.603201      28.716130 0.45423066E+03  0.10451824E+05                                 7.225221                            6.441912       0.836876       2.285831                    0.999575      28.095928      71.869945       0.776973       0.342598      -1.154265      -0.043321       0.001591      -0.021227       0.048268       0.010184       0.067160      -0.009363      -0.087281       0.024457      -0.093920       0.040598       0.053322              7.628232       8.635521       2.130675       0.202876       7.959294       1.819956       6.289882           0.000002
          204              O       1.170053       9.264436       9.310981      -0.885488      43.192686 0.85573287E+03  0.23083935E+05                                 9.529959                            8.780775      -0.136104       1.939115                    0.997605      33.075466      91.809367       0.672010       0.337877      -1.157501      -0.001337       0.000499       0.031689       0.031721       0.030297      -0.019637      -0.047868      -0.068555      -0.002273      -0.045498      -0.033975       0.079473             10.287200       9.861062       1.974632       1.344973       8.345561       1.735777      12.654977           0.000002
          205              O      13.905799       8.337478      11.621935      -0.614016      34.031139 0.51408762E+03  0.12199221E+05                                 8.236185                            6.929348       0.579403       2.222456                    0.998400      27.986504      72.668050       0.736940       0.350251      -1.148069       0.020283      -0.005906       0.058978       0.062648      -0.045311       0.019707       0.037468      -0.008636       0.097684      -0.076570       0.022102       0.054468              9.198167       7.714982      -1.393536       2.626205       8.459236      -4.151762      11.420282          -0.000000
          206              O       1.513675       8.310012      12.344448      -0.536242      30.903431 0.44662048E+03  0.10231625E+05                                 7.721405                            6.434797       0.560042       2.247014                    0.998251      26.432075      67.427135       0.769020       0.347666      -1.150234      -0.010250       0.009110       0.027902       0.031090       0.033502      -0.029729       0.038637       0.056850      -0.068162      -0.075852       0.018456       0.057396              8.760197      10.694708       3.750816      -2.259350       8.307851      -2.695712       7.278031          -0.000001
          207              O       0.226181       2.703629      16.129474      -0.593955      33.237803 0.47569373E+03  0.11045106E+05                                 8.049683                            6.582117       0.673798       2.253338                    0.999282      27.404795      69.846852       0.772376       0.341535      -1.158054      -0.036001       0.029814      -0.046489       0.065926      -0.050091       0.003456       0.032772       0.009670       0.085458      -0.071865       0.017128       0.054737              9.227329       7.675934      -2.392301       2.299994      11.810082      -4.416528       8.195971           0.000000
          208              O      12.592208       2.693330      15.481390      -0.536941      30.816746 0.45265316E+03  0.10396059E+05                                 7.694269                            6.461311       0.506171       2.223244                    0.998194      26.605262      67.771204       0.771074       0.345865      -1.152683       0.003607       0.012525      -0.009931       0.016386       0.046646      -0.016013       0.039553       0.042425      -0.048459      -0.073872       0.013492       0.060379              8.739045       9.624462       3.953731      -1.223231      10.776305      -2.446813       5.816369           0.000001
          209              O       4.079962       8.915968      10.832253      -0.560236      32.521245 0.45848955E+03  0.10585810E+05                                 8.013746                            6.511582       0.561162       2.231753                    0.998648      27.030375      69.505139       0.764956       0.346797      -1.149522       0.038133       0.036193      -0.003161       0.052670       0.033419      -0.038216       0.006366       0.029991       0.064741      -0.057297       0.001634       0.055663              9.318469      13.339397       0.344155      -4.235449       5.985304      -1.594889       8.630707          -0.000001
          210              O       4.129258      10.483215       9.303720      -0.603201      28.716133 0.45423071E+03  0.10451825E+05                                 7.225221                            6.441913       0.836877       2.285831                    0.999575      28.095929      71.869949       0.776973       0.342598      -1.154265       0.043321       0.001591       0.021227       0.048268      -0.010184       0.067161       0.009363      -0.087281       0.024457      -0.093920       0.040598       0.053322              7.628233       8.635521      -2.130676       0.202876       7.959295      -1.819957       6.289883           0.000003
          211              O       1.170053      16.484414       0.234181      -0.885488      43.192690 0.85573297E+03  0.23083939E+05                                 9.529960                            8.780776      -0.136104       1.939115                    0.997605      33.075468      91.809377       0.672010       0.337877      -1.157501      -0.001337      -0.000499       0.031689       0.031722      -0.030297      -0.019637       0.047868      -0.068554      -0.002273      -0.045498      -0.033975       0.079473             10.287201       9.861062      -1.974633       1.344973       8.345561      -1.735777      12.654979           0.000002
          212              O      13.905799       0.245472       2.545135      -0.614016      34.031136 0.51408757E+03  0.12199220E+05                                 8.236185                            6.929348       0.579403       2.222457                    0.998400      27.986502      72.668044       0.736940       0.350251      -1.148069       0.020283       0.005906       0.058978       0.062648       0.045311       0.019707      -0.037468      -0.008636       0.097683      -0.076570       0.022102       0.054468              9.198166       7.714982       1.393536       2.626205       8.459236       4.151762      11.420281          -0.000000
          213              O       1.513675       0.272938       3.267648      -0.536242      30.903430 0.44662046E+03  0.10231624E+05                                 7.721405                            6.434796       0.560043       2.247014                    0.998251      26.432075      67.427133       0.769020       0.347666      -1.150235      -0.010250      -0.009110       0.027902       0.031090      -0.033502      -0.029729      -0.038637       0.056850      -0.068162      -0.075852       0.018456       0.057396              8.760196      10.694707      -3.750815      -2.259350       8.307851       2.695712       7.278031          -0.000001
          214              O       0.226181       5.879321       7.052674      -0.593955      33.237807 0.47569379E+03  0.11045108E+05                                 8.049684                            6.582117       0.673798       2.253338                    0.999282      27.404796      69.846857       0.772376       0.341535      -1.158054      -0.036001      -0.029814      -0.046489       0.065926       0.050091       0.003456      -0.032772       0.009670       0.085458      -0.071865       0.017128       0.054737              9.227330       7.675934       2.392301       2.299994      11.810084       4.416529       8.195972           0.000000
          215              O      12.592208       5.889620       6.404590      -0.536941      30.816746 0.45265316E+03  0.10396059E+05                                 7.694269                            6.461311       0.506171       2.223244                    0.998194      26.605262      67.771203       0.771074       0.345865      -1.152683       0.003607      -0.012525      -0.009931       0.016386      -0.046646      -0.016013      -0.039553       0.042425      -0.048459      -0.073872       0.013493       0.060379              8.739045       9.624461      -3.953731      -1.223231      10.776305       2.446813       5.816369           0.000001
          216              O       4.079962      16.832882       1.755453      -0.560235      32.521234 0.45848937E+03  0.10585805E+05                                 8.013745                            6.511581       0.561162       2.231753                    0.998648      27.030369      69.505120       0.764956       0.346797      -1.149522       0.038133      -0.036193      -0.003161       0.052670      -0.033419      -0.038217      -0.006366       0.029991       0.064740      -0.057297       0.001634       0.055663              9.318467      13.339394      -0.344155      -4.235447       5.985303       1.594888       8.630705          -0.000001
          217              O       4.129258      15.265635       0.226920      -0.603201      28.716114 0.45423033E+03  0.10451814E+05                                 7.225217                            6.441909       0.836877       2.285831                    0.999575      28.095924      71.869923       0.776974       0.342598      -1.154265       0.043321      -0.001591       0.021227       0.048268       0.010184       0.067160      -0.009363      -0.087281       0.024457      -0.093920       0.040598       0.053322              7.628228       8.635516       2.130674       0.202876       7.959290       1.819955       6.289879           0.000003
          218              O      13.328747       7.901464       8.842619      -0.885488      43.192691 0.85573299E+03  0.23083939E+05                                 9.529960                            8.780775      -0.136104       1.939115                    0.997605      33.075469      91.809376       0.672010       0.337877      -1.157501       0.001337      -0.000499      -0.031689       0.031722       0.030297      -0.019637      -0.047868      -0.068555      -0.002273      -0.045498      -0.033975       0.079473             10.287200       9.861062       1.974632       1.344973       8.345561       1.735777      12.654978           0.000002
          219              O       0.593001       8.828422       6.531665      -0.614016      34.031134 0.51408754E+03  0.12199219E+05                                 8.236184                            6.929348       0.579403       2.222457                    0.998400      27.986502      72.668042       0.736940       0.350251      -1.148069      -0.020283       0.005906      -0.058978       0.062648      -0.045311       0.019707       0.037468      -0.008636       0.097683      -0.076570       0.022102       0.054468              9.198166       7.714982      -1.393536       2.626205       8.459235      -4.151762      11.420280          -0.000000
          220              O      12.985125       8.855888       5.809152      -0.536242      30.903432 0.44662050E+03  0.10231625E+05                                 7.721406                            6.434797       0.560043       2.247014                    0.998251      26.432074      67.427134       0.769020       0.347666      -1.150234       0.010250      -0.009110      -0.027902       0.031090       0.033502      -0.029729       0.038637       0.056850      -0.068162      -0.075851       0.018456       0.057396              8.760198      10.694709       3.750816      -2.259351       8.307852      -2.695712       7.278032          -0.000001
          221              O      14.272619      14.462271       2.024126      -0.593955      33.237799 0.47569366E+03  0.11045104E+05                                 8.049682                            6.582116       0.673798       2.253338                    0.999282      27.404794      69.846847       0.772376       0.341535      -1.158054       0.036001      -0.029814       0.046489       0.065926      -0.050091       0.003456       0.032772       0.009670       0.085458      -0.071865       0.017128       0.054736              9.227328       7.675933      -2.392301       2.299994      11.810081      -4.416527       8.195970           0.000000
          222              O       1.906592      14.472570       2.672210      -0.536941      30.816743 0.45265310E+03  0.10396057E+05                                 7.694268                            6.461310       0.506171       2.223244                    0.998194      26.605261      67.771198       0.771074       0.345865      -1.152683      -0.003607      -0.012525       0.009931       0.016386       0.046646      -0.016013       0.039553       0.042425      -0.048459      -0.073872       0.013492       0.060379              8.739044       9.624460       3.953731      -1.223231      10.776304      -2.446813       5.816369           0.000001
          223              O      10.418838       8.249932       7.321347      -0.560236      32.521244 0.45848952E+03  0.10585809E+05                                 8.013747                            6.511582       0.561162       2.231753                    0.998648      27.030371      69.505131       0.764956       0.346797      -1.149522      -0.038133      -0.036193       0.003161       0.052670       0.033419      -0.038216       0.006366       0.029991       0.064741      -0.057297       0.001634       0.055663              9.318470      13.339399       0.344155      -4.235449       5.985304      -1.594889       8.630707          -0.000001
          224              O      10.369542       6.682685       8.849880      -0.603201      28.716119 0.45423043E+03  0.10451817E+05                                 7.225218                            6.441910       0.836877       2.285831                    0.999575      28.095927      71.869933       0.776973       0.342598      -1.154265      -0.043321      -0.001591      -0.021227       0.048268      -0.010185       0.067161       0.009363      -0.087281       0.024457      -0.093921       0.040598       0.053322              7.628229       8.635517      -2.130675       0.202876       7.959291      -1.819956       6.289880           0.000003

******************************************************
Auxiliary information for the entire system
The total spin magnetic moment of the unit cell is   0.000227
The total net atomic charge of the unit cell is   -0.000017
Accuracy of reproducing the electrostatic potential in the unit cell:
  The inner radius (bohr) =    5.0000
  The outer radius (bohr) =   12.0000
  Valid grid points have density less than (e/(bohr^3)) =    0.0001
  The number of valid grid points were=       203328
  The rms potential error without charges in kcal/mol is=      7.31677
  The rms potential error with partial charges in kcal/mol is=      1.32786
  The RRMSE value at monopole order=      0.18148
  The rms potential error with partial charges and cloud penetration in kcal/mol is=      1.32267
  The RRMSE value at monopole order with cloud penetration is=      0.18077
  The rms potential error with partial charges and atomic dipoles in kcal/mol is=      0.47580
  The RRMSE value at dipole order=      0.06503
  The rms potential error with partial charges, atomic dipoles and cloud penetration in kcal/mol is=      0.46033
  The RRMSE value at dipole order with cloud penetration=      0.06291

******************************************************
The electron densities and ab initio electrostatic potential were computed in VASP using the PBE functional and
projector augmented wave method. See the main text of the journal article for a description of computational details.
The atomic charges, dipoles, and quadrupoles were computed with the DDEC6 method as described in
(a) T. A. Manz and N. Gabaldon Limas, RSC Adv. 6 (2016) 47771-47801 DOI: 10.1039/c6ra04656h
(b) N. Gabaldon Limas and T. A. Manz, RSC Adv. 8 (2018) 2678-2707 DOI: 10.1039/c7ra11829e.
For each atom in the material, the electron cloud parameters were fit to the spherically averaged atom-in-material
electron density using radial positions for which this density was between 10^-4 and 10^-2 electrons per cubic bohr.
The polarizabilities, dispersion coefficients, and quantum Drude oscillator (QDO) parameters were fit using the MCLF method.
The magnetic structure of the system was optimized in VASP from the default ferromagnetic initial guess using spin polarization.
The atomic spin moments (ASMs) were computed on this optimized magnetic structure using the DDEC6 partition as inputs
to the method of T. A. Manz and D. S. Sholl, J. Chem. Theory Comput. 7 (2011) 4146-4164 DOI: 10.1021/ct200539n.
The RMSE and RRMSE were computed using a uniform grid with Ewald summation.
