# Supplementary material for: A collection of forcefield precursors for metal–organic frameworks
Source: RSC Adv. 2019 Nov 13;9(63):36492–507. doi: 10.1039/c9ra07327b (PMC9075174; doi:10.1039/c9ra07327b)
Supplement: RA-009-C9RA07327B-s3332 [file RA-009-C9RA07327B-s3332.xyz]

  244
jmolscript: load "" {1 1 1} spacegroup "x,y,z" unitcell [{      8.677000     0.000000     0.000000 }, {      0.000000    13.042000     0.000000 }, {      0.000000     0.000000    28.201000 }]
Cu     8.236729    12.434764    13.007147     0.777562
Cu     8.236729     7.128236     1.093353     0.777606
Cu     4.778771     0.607236    27.107647     0.777560
Cu     4.778771     5.913764    15.193853     0.777577
Cu     0.440271     0.607236    15.193853     0.777572
Cu     0.440271     5.913764    27.107647     0.777606
Cu     3.898229    12.434764     1.093353     0.777546
Cu     3.898229     7.128236    13.007147     0.777592
H      1.055123     9.559786    16.647050     0.127225
H      1.881174     9.251995    15.355445     0.143129
H      7.929043     8.378181    15.843322     0.099642
H      8.626673     8.189072    14.450192     0.102109
H      0.142303     6.201471    15.719237     0.148805
H      0.866832     6.987904    16.867018     0.127726
H      6.810577     9.820626    12.078488     0.096579
H      5.365857     9.031585    10.487952     0.131511
H      5.623564    12.576401     8.652067     0.126959
H      7.061343     0.211280    10.287725     0.093062
H      3.882957     9.497184     8.564644     0.111177
H      3.840440    10.956584     7.986523     0.115069
H      5.826605     9.049844     7.326620     0.096718
H      1.055123    10.003214    25.654450     0.127228
H      1.881174    10.311005    26.946056     0.143129
H      7.929043    11.184819    26.458178     0.099643
H      8.626673    11.373928    27.851308     0.102108
H      0.142303     0.319529    26.582263     0.148805
H      0.866832    12.575096    25.434482     0.127729
H      6.810577     9.742374     2.022012     0.096578
H      5.365857    10.531415     3.612548     0.131512
H      5.623564     6.986599     5.448433     0.126961
H      7.061343     6.309720     3.812775     0.093064
H      3.882957    10.065816     5.535856     0.111176
H      3.840440     8.606416     6.113977     0.115070
H      5.826605    10.513156     6.773880     0.096717
H      3.283377     3.482214     2.546550     0.127228
H      2.457326     3.790005     1.254945     0.143129
H      5.086457     4.663819     1.742822     0.099643
H      4.388827     4.852928     0.349692     0.102108
H      4.196197     6.840529     1.618737     0.148805
H      3.471668     6.054096     2.766518     0.127729
H      6.204923     3.221374    26.178988     0.096578
H      7.649643     4.010415    24.588452     0.131512
H      7.391936     0.465599    22.752567     0.126961
H      5.954157    12.830720    24.388225     0.093063
H      0.455542     3.544816    22.665144     0.111176
H      0.498060     2.085416    22.087023     0.115070
H      7.188894     3.992156    21.427120     0.096717
H      3.283377     3.038786    11.553950     0.127225
H      2.457326     2.730995    12.845556     0.143129
H      5.086457     1.857181    12.357678     0.099642
H      4.388827     1.668072    13.750808     0.102109
H      4.196197    12.722471    12.481763     0.148804
H      3.471668     0.466904    11.333982     0.127726
H      6.204923     3.299626    16.122512     0.096579
H      7.649643     2.510585    17.713048     0.131511
H      7.391936     6.055401    19.548933     0.126959
H      5.954157     6.732280    17.913275     0.093062
H      0.455542     2.976184    19.636356     0.111177
H      0.498060     4.435584    20.214477     0.115069
H      7.188894     2.528844    20.874380     0.096718
H      7.621877     3.482214    11.553950     0.127225
H      6.795826     3.790005    12.845556     0.143129
H      0.747957     4.663819    12.357678     0.099642
H      0.050327     4.852928    13.750808     0.102108
H      8.534697     6.840529    12.481763     0.148804
H      7.810168     6.054096    11.333982     0.127726
H      1.866423     3.221374    16.122512     0.096579
H      3.311143     4.010415    17.713048     0.131511
H      3.053436     0.465599    19.548933     0.126959
H      1.615657    12.830720    17.913275     0.093062
H      4.794042     3.544816    19.636356     0.111177
H      4.836560     2.085416    20.214477     0.115069
H      2.850395     3.992156    20.874380     0.096718
H      7.621877     3.038786     2.546550     0.127228
H      6.795826     2.730995     1.254945     0.143128
H      0.747957     1.857181     1.742822     0.099643
H      0.050327     1.668072     0.349692     0.102108
H      8.534697    12.722471     1.618737     0.148805
H      7.810168     0.466904     2.766518     0.127729
H      1.866423     3.299626    26.178988     0.096578
H      3.311143     2.510585    24.588452     0.131511
H      3.053436     6.055401    22.752567     0.126960
H      1.615657     6.732280    24.388225     0.093064
H      4.794042     2.976184    22.665144     0.111176
H      4.836560     4.435584    22.087023     0.115070
H      2.850395     2.528844    21.427120     0.096717
H      5.393623     9.559786    25.654450     0.127228
H      6.219674     9.251995    26.946056     0.143129
H      3.590543     8.378181    26.458178     0.099643
H      4.288173     8.189072    27.851308     0.102108
H      4.480803     6.201471    26.582263     0.148805
H      5.205332     6.987904    25.434482     0.127729
H      2.472077     9.820626     2.022012     0.096578
H      1.027357     9.031585     3.612548     0.131512
H      1.285064    12.576401     5.448433     0.126961
H      2.722843     0.211280     3.812775     0.093063
H      8.221457     9.497184     5.535856     0.111176
H      8.178940    10.956584     6.113977     0.115070
H      1.488106     9.049844     6.773880     0.096717
H      5.393623    10.003214    16.647050     0.127225
H      6.219674    10.311005    15.355445     0.143128
H      3.590543    11.184819    15.843322     0.099642
H      4.288173    11.373928    14.450192     0.102108
H      4.480803     0.319529    15.719237     0.148805
H      5.205332    12.575096    16.867018     0.127726
H      2.472077     9.742374    12.078488     0.096578
H      1.027357    10.531415    10.487952     0.131511
H      1.285064     6.986599     8.652067     0.126959
H      2.722843     6.309720    10.287725     0.093063
H      8.221457    10.065816     8.564644     0.111177
H      8.178940     8.606416     7.986523     0.115069
H      1.488106    10.513156     7.326620     0.096718
C      0.537974    10.762258    15.083023     0.663632
C      0.990046     9.447625    15.685960    -0.337216
C      0.108463     8.252978    15.406206    -0.127368
C      0.747090     6.937040    15.904518    -0.340248
C      2.077274     6.656637    15.256741     0.664082
C      6.572827    10.382736    11.376283     0.112876
C      5.698186     9.897574    10.421962    -0.203233
C      5.326810    10.706178     9.376833     0.180602
C      5.853504    11.993423     9.339325    -0.232180
C      6.717733    12.389900    10.330026     0.085969
C      4.431344    10.234057     8.253305    -0.252732
C      0.537974     8.800742    27.218477     0.663635
C      0.990046    10.115375    26.615540    -0.337215
C      0.108463    11.310022    26.895294    -0.127368
C      0.747090    12.625960    26.396982    -0.340246
C      2.077274    12.906363    27.044759     0.664081
C      6.572827     9.180264     2.724217     0.112871
C      5.698186     9.665426     3.678538    -0.203234
C      5.326810     8.856822     4.723668     0.180608
C      5.853504     7.569577     4.761175    -0.232173
C      6.717733     7.173100     3.770474     0.085970
C      4.431344     9.328943     5.847195    -0.252733
C      3.800526     2.279742     0.982523     0.663632
C      3.348454     3.594375     1.585460    -0.337215
C      4.230037     4.789022     1.305706    -0.127367
C      3.591410     6.104960     1.804018    -0.340246
C      2.261226     6.385363     1.156241     0.664084
C      6.442673     2.659264    25.476783     0.112870
C      7.317314     3.144426    24.522462    -0.203235
C      7.688690     2.335822    23.477333     0.180607
C      7.161996     1.048577    23.439825    -0.232174
C      6.297767     0.652100    24.430526     0.085970
C      8.584156     2.807943    22.353805    -0.252733
C      3.800526     4.241258    13.117977     0.663632
C      3.348454     2.926625    12.515040    -0.337216
C      4.230037     1.731978    12.794794    -0.127368
C      3.591410     0.416040    12.296482    -0.340248
C      2.261226     0.135637    12.944259     0.664081
C      6.442673     3.861736    16.824717     0.112876
C      7.317314     3.376574    17.779038    -0.203234
C      7.688690     4.185178    18.824167     0.180602
C      7.161996     5.472423    18.861675    -0.232181
C      6.297767     5.868900    17.870974     0.085970
C      8.584156     3.713057    19.947695    -0.252732
C      8.139026     2.279742    13.117977     0.663632
C      7.686954     3.594375    12.515040    -0.337216
C      8.568537     4.789022    12.794794    -0.127368
C      7.929910     6.104960    12.296482    -0.340248
C      6.599726     6.385363    12.944259     0.664082
C      2.104172     2.659264    16.824717     0.112876
C      2.978814     3.144426    17.779038    -0.203233
C      3.350190     2.335822    18.824167     0.180602
C      2.823496     1.048577    18.861675    -0.232180
C      1.959267     0.652100    17.870974     0.085970
C      4.245656     2.807943    19.947695    -0.252732
C      8.139026     4.241258     0.982523     0.663634
C      7.686954     2.926625     1.585460    -0.337215
C      8.568537     1.731978     1.305706    -0.127368
C      7.929910     0.416040     1.804018    -0.340246
C      6.599726     0.135637     1.156241     0.664081
C      2.104172     3.861736    25.476783     0.112871
C      2.978814     3.376574    24.522462    -0.203234
C      3.350190     4.185178    23.477333     0.180608
C      2.823496     5.472423    23.439825    -0.232174
C      1.959267     5.868900    24.430526     0.085970
C      4.245656     3.713057    22.353805    -0.252733
C      4.876474    10.762258    27.218477     0.663632
C      5.328546     9.447625    26.615540    -0.337215
C      4.446962     8.252978    26.895294    -0.127367
C      5.085590     6.937040    26.396982    -0.340246
C      6.415774     6.656637    27.044759     0.664084
C      2.234328    10.382736     2.724217     0.112870
C      1.359686     9.897574     3.678538    -0.203235
C      0.988310    10.706178     4.723668     0.180607
C      1.515004    11.993423     4.761175    -0.232174
C      2.379233    12.389900     3.770474     0.085969
C      0.092844    10.234057     5.847195    -0.252733
C      4.876474     8.800742    15.083023     0.663632
C      5.328546    10.115375    15.685960    -0.337216
C      4.446962    11.310022    15.406206    -0.127368
C      5.085590    12.625960    15.904518    -0.340248
C      6.415774    12.906363    15.256741     0.664081
C      2.234328     9.180264    11.376283     0.112877
C      1.359686     9.665426    10.421962    -0.203233
C      0.988310     8.856822     9.376833     0.180602
C      1.515004     7.569577     9.339325    -0.232180
C      2.379233     7.173100    10.330026     0.085970
C      0.092844     9.328943     8.253305    -0.252732
C      5.253923     9.781500     7.050250    -0.154436
C      7.761576     3.260500    21.150750    -0.154436
C      3.423077     3.260500    21.150750    -0.154436
C      0.915423     9.781500     7.050250    -0.154436
N      7.096051    11.611293    11.351749    -0.242332
N      7.096051     7.951707     2.748751    -0.242347
N      5.919449     1.430707    25.452249    -0.242343
N      5.919449     5.090293    16.849251    -0.242333
N      1.580949     1.430707    16.849251    -0.242333
N      1.580949     5.090293    25.452249    -0.242348
N      2.757551    11.611293     2.748751    -0.242341
N      2.757551     7.951707    11.351749    -0.242335
O      0.050327    10.755607    13.938626    -0.530614
O      0.736677    11.790098    15.785228    -0.562752
O      2.236063     7.046853    14.079067    -0.542856
O      2.949312     6.051488    15.929899    -0.555696
O      0.050327     8.807393     0.161874    -0.530625
O      0.736677     7.772902    26.516272    -0.562756
O      2.236063    12.516147     0.021433    -0.542855
O      2.949312     0.469512    26.371601    -0.555693
O      4.288173     2.286393    28.039126    -0.530619
O      3.601823     1.251902     1.684728    -0.562746
O      2.102437     5.995147    -0.021433    -0.542864
O      1.389188     6.990512     1.829399    -0.555699
O      4.288173     4.234607    14.262374    -0.530615
O      3.601823     5.269098    12.415772    -0.562756
O      2.102437     0.525853    14.121933    -0.542853
O      1.389188    12.572488    12.271101    -0.555694
O      8.626673     2.286393    14.262374    -0.530616
O      7.940323     1.251902    12.415772    -0.562750
O      6.440937     5.995147    14.121933    -0.542854
O      5.727688     6.990512    12.271101    -0.555699
O      8.626673     4.234607    28.039126    -0.530624
O      7.940323     5.269098     1.684728    -0.562756
O      6.440937     0.525853    -0.021433    -0.542857
O      5.727688    12.572488     1.829399    -0.555691
O      4.388827    10.755607     0.161874    -0.530616
O      5.075177    11.790098    26.516272    -0.562748
O      6.574563     7.046853     0.021433    -0.542864
O      7.287812     6.051488    26.371601    -0.555699
O      4.388827     8.807393    13.938626    -0.530619
O      5.075177     7.772902    15.785228    -0.562753
O      6.574563    12.516147    14.079067    -0.542851
O      7.287812     0.469512    15.929899    -0.555696

The following XYZ coordinates are in angstroms. Other properties are in atomic units.
The sperically averaged electron density of each atom fit to a function of the form exp(a - br)
eigen_1, eigen_2 and eigen_3 are the three eigenvalues of traceless quadrupole moment tensor
  atom number  atomic symbol              X              Y              Z     net charge C6 coefficient C8 coefficient C10 coefficient fluctuating dipole atomic polarizability isotropic forcefield polarizability              a              b squared Pearson coefficient          <r^3>          <r^4>         wp_QDO          m_QDO          q_QDO       dipole_x       dipole_y       dipole_z         dipole            Qxy            Qxz            Qyz     Q(x^2-y^2)  Q(3z^2 - R^2)        eigen_1        eigen_2        eigen_3 static polarizability      alpha(xx)      alpha(xy)      alpha(xz)      alpha(yy)      alpha(yz)      alpha(zz) atomic spin moment
            1             Cu       8.236729      12.434764      13.007147       0.777562      64.427603 0.12041078E+04  0.34006835E+05                                13.745778                           11.913455       1.314378       2.320815                    0.994659      42.467472     106.016558       0.490641       0.442019      -1.125909      -0.029277      -0.033921      -0.070294       0.083361      -0.057520      -0.109603      -0.135110       0.004561      -0.345978      -0.240724       0.110598       0.130126             15.763101      18.878779       0.280808       0.030321      16.377380       0.621036      12.033144           0.741047
            2             Cu       8.236729       7.128236       1.093353       0.777606      64.425877 0.12040687E+04  0.34005330E+05                                13.745241                           11.913006       1.314612       2.320895                    0.994661      42.466864     106.013152       0.490668       0.442000      -1.125926      -0.029280       0.033923       0.070299       0.083366       0.057523       0.109609      -0.135115       0.004561      -0.345984      -0.240734       0.110602       0.130131             15.762459      18.877999      -0.280767      -0.030283      16.376714       0.620962      12.032664           0.741076
            3             Cu       4.778771       0.607236      27.107647       0.777560      64.427534 0.12041069E+04  0.34006783E+05                                13.745716                           11.913405       1.314402       2.320823                    0.994660      42.467475     106.016319       0.490645       0.442016      -1.125912       0.029277       0.033921      -0.070296       0.083363      -0.057521       0.109605       0.135111       0.004558      -0.345969      -0.240724       0.110597       0.130128             15.763021      18.878670       0.280816      -0.030333      16.377287      -0.621048      12.033107           0.741045
            4             Cu       4.778771       5.913764      15.193853       0.777577      64.427052 0.12040951E+04  0.34006355E+05                                13.745627                           11.913328       1.314443       2.320837                    0.994660      42.467264     106.015527       0.490648       0.442015      -1.125913       0.029278      -0.033921       0.070295       0.083362       0.057520      -0.109604       0.135111       0.004561      -0.345981      -0.240726       0.110599       0.130127             15.762922      18.878566      -0.280792       0.030304      16.377197      -0.621008      12.033003           0.741055
            5             Cu       0.440271       0.607236      15.193853       0.777572      64.427224 0.12040990E+04  0.34006501E+05                                13.745671                           11.913364       1.314420       2.320830                    0.994660      42.467335     106.015847       0.490646       0.442016      -1.125912       0.029277       0.033921       0.070294       0.083361      -0.057520      -0.109604      -0.135110       0.004561      -0.345978      -0.240725       0.110598       0.130126             15.762974      18.878621       0.280802       0.030316      16.377251       0.621024      12.033051           0.741051
            6             Cu       0.440271       5.913764      27.107647       0.777606      64.425908 0.12040695E+04  0.34005359E+05                                13.745243                           11.913008       1.314614       2.320895                    0.994661      42.466881     106.013194       0.490668       0.442000      -1.125926       0.029280      -0.033923      -0.070299       0.083367       0.057523       0.109609      -0.135115       0.004560      -0.345986      -0.240734       0.110602       0.130132             15.762461      18.878001      -0.280767      -0.030283      16.376716       0.620963      12.032666           0.741075
            7             Cu       3.898229      12.434764       1.093353       0.777546      64.428038 0.12041187E+04  0.34007231E+05                                13.745856                           11.913523       1.314350       2.320805                    0.994659      42.467660     106.017263       0.490639       0.442020      -1.125908      -0.029278      -0.033922       0.070297       0.083364      -0.057520       0.109605       0.135110       0.004557      -0.345969      -0.240724       0.110596       0.130128             15.763186      18.878874       0.280824      -0.030338      16.377457      -0.621063      12.033227           0.741040
            8             Cu       3.898229       7.128236      13.007147       0.777592      64.426471 0.12040816E+04  0.34005844E+05                                13.745465                           11.913191       1.314504       2.320859                    0.994660      42.467052     106.014439       0.490656       0.442009      -1.125918      -0.029278       0.033921      -0.070294       0.083361       0.057521      -0.109605       0.135111       0.004562      -0.345983      -0.240727       0.110599       0.130127             15.762730      18.878328      -0.280784       0.030297      16.376999      -0.620991      12.032863           0.741061
            9              H       1.055123       9.559786      16.647050       0.127225       1.072977 0.85289923E+01  0.83394442E+02                                 1.616080                            1.614118      -0.796188       2.491910                    0.999482       3.218658       8.422915       0.546843       1.145524      -0.743588      -0.005942      -0.000978       0.021404       0.022235       0.000885      -0.003222      -0.000014      -0.004272       0.013975      -0.005618      -0.000077       0.005695              1.593832       1.374399       0.032407       0.014779       1.542710       0.080139       1.864386           0.000842
           10              H       1.881174       9.251995      15.355445       0.143129       0.879208 0.65409203E+01  0.61873749E+02                                 1.595674                            1.554727      -0.970418       2.426045                    0.996551       3.536327      10.146854       0.467238       1.385801      -0.685828       0.020824      -0.013575      -0.012245       0.027710      -0.000228      -0.001706      -0.003982       0.010209      -0.007413      -0.007333       0.000645       0.006688              1.625892       2.047456      -0.146270      -0.232618       1.535854       0.060719       1.294367          -0.000067
           11              H       7.929043       8.378181      15.843322       0.099642       1.027508 0.77630218E+01  0.75446878E+02                                 1.668772                            1.615516      -0.663442       2.549465                    0.999181       3.491267       9.643652       0.499888       1.260733      -0.713411      -0.026056       0.004735       0.016445       0.031173      -0.001439      -0.005020       0.002668       0.004170      -0.009488      -0.006351      -0.000824       0.007174              1.699884       2.196775      -0.103316      -0.296129       1.492330       0.001630       1.410546           0.000362
           12              H       8.626673       8.189072      14.450192       0.102109       0.945615 0.75340001E+01  0.73646989E+02                                 1.651891                            1.650183      -1.075773       2.355534                    0.994627       3.771952      10.912702       0.462282       1.355407      -0.691366       0.000607      -0.002154      -0.031058       0.031138       0.003249       0.005929       0.001432      -0.003798       0.022967      -0.008935      -0.001487       0.010422              1.645241       1.478951       0.014890       0.132559       1.554799       0.089249       1.901973           0.000231
           13              H       0.142303       6.201471      15.719237       0.148805       0.888219 0.65289908E+01  0.61697823E+02                                 1.604950                            1.552266      -0.956577       2.436005                    0.996810       3.495997      10.007508       0.468344       1.383940      -0.686446      -0.021237      -0.014499      -0.007921       0.026907       0.003570       0.001417       0.000900      -0.006080      -0.022390      -0.007709      -0.000837       0.008546              1.642792       1.718658       0.400351       0.058196       1.848763       0.058185       1.360956          -0.000068
           14              H       0.866832       6.987904      16.867018       0.127726       1.164502 0.94532464E+01  0.95657288E+02                                 1.764151                            1.745080      -0.914644       2.435972                    0.998486       3.426519       9.381307       0.501058       1.208039      -0.727505       0.004128       0.008609       0.018871       0.021149      -0.004833       0.003637       0.004302      -0.001666       0.012851      -0.009325       0.002580       0.006745              1.754486       1.526465      -0.000634       0.005894       1.577807      -0.111796       2.159185           0.000882
           15              H       6.810577       9.820626      12.078488       0.096579       0.976819 0.69391127E+01  0.66411140E+02                                 1.684648                            1.584573      -1.002817       2.404832                    0.997111       3.607138      10.305689       0.471647       1.356912      -0.691591       0.007778      -0.029054       0.037350       0.047955       0.001271       0.008183      -0.009549      -0.016339       0.013295      -0.015387      -0.000285       0.015672              1.729172       1.481120      -0.110616       0.219343       1.729438      -0.415605       1.976957          -0.000058
           16              H       5.365857       9.031585      10.487952       0.131511       1.079062 0.81061673E+01  0.80463570E+02                                 1.782488                            1.701042      -1.327778       2.260270                    0.994180       3.637936      10.503267       0.460974       1.338585      -0.695596      -0.011823      -0.032029       0.003080       0.034280       0.006082       0.008395       0.002855      -0.016264       0.011503      -0.014922       0.002383       0.012539              1.805978       1.676924       0.358664      -0.001401       2.144581      -0.196253       1.596427          -0.000014
           17              H       5.623564      12.576401       8.652067       0.126959       1.050686 0.76276005E+01  0.72230052E+02                                 1.558431                            1.503258      -0.860099       2.474238                    0.999402       3.083006       7.834054       0.582191       1.110990      -0.752381      -0.008901       0.020755      -0.023568       0.032641       0.007082       0.012420      -0.005545      -0.017831       0.005972      -0.020547       0.009285       0.011262              1.558014       1.335152      -0.084925       0.176793       1.541507      -0.237789       1.797383          -0.000005
           18              H       7.061343       0.211280      10.287725       0.093062       1.250210 0.90461103E+01  0.90072810E+02                                 1.803637                            1.672960      -1.015517       2.387918                    0.998013       3.399635       9.079677       0.530193       1.160220      -0.738664       0.014805       0.042528      -0.001735       0.045065       0.004872       0.007211      -0.013472      -0.012890      -0.008499      -0.017875       0.000867       0.017008              1.852368       1.611191       0.396991       0.082371       2.391995       0.191006       1.553919          -0.000011
           19              H       3.882957       9.497184       8.564644       0.111177       1.036388 0.80774264E+01  0.80198990E+02                                 1.746896                            1.700196      -1.110362       2.340810                    0.994153       3.772935      10.935302       0.459678       1.342012      -0.694355      -0.007187      -0.023464       0.008176       0.025866       0.000276      -0.000901      -0.003476      -0.008392       0.005279      -0.005197      -0.000957       0.006154              1.770709       1.914571       0.388806      -0.207115       1.648185      -0.191722       1.749370          -0.000011
           20              H       3.840440      10.956584       7.986523       0.115069       1.136208 0.91234255E+01  0.91876630E+02                                 1.762789                            1.735438      -0.725475       2.521684                    0.999274       3.471429       9.608187       0.491324       1.237916      -0.720141      -0.009162       0.019758      -0.009254       0.023664      -0.005546      -0.001492      -0.000171      -0.008636      -0.002769      -0.006903      -0.000617       0.007520              1.767387       1.932064      -0.280229       0.211123       1.670492      -0.064185       1.699606          -0.000016
           21              H       5.826605       9.049844       7.326620       0.096718       1.126158 0.92609180E+01  0.93945420E+02                                 1.769321                            1.761971      -0.856579       2.456982                    0.997641       3.616685      10.164721       0.480297       1.257114      -0.714820       0.007707      -0.024092       0.010598       0.027425      -0.002716       0.001316      -0.004793      -0.009244      -0.000094      -0.005346      -0.002986       0.008331              1.763215       1.876186      -0.297645       0.168602       1.646308      -0.074116       1.767152          -0.000009
           22              H       1.055123      10.003214      25.654450       0.127228       1.072962 0.85288309E+01  0.83392471E+02                                 1.616065                            1.614104      -0.796169       2.491921                    0.999482       3.218628       8.422817       0.546845       1.145525      -0.743588      -0.005942       0.000978      -0.021405       0.022236      -0.000885       0.003222      -0.000014      -0.004272       0.013974      -0.005618      -0.000076       0.005695              1.593817       1.374388      -0.032407      -0.014779       1.542695       0.080138       1.864369           0.000842
           23              H       1.881174      10.311005      26.946056       0.143129       0.879209 0.65409279E+01  0.61873813E+02                                 1.595673                            1.554726      -0.970410       2.426049                    0.996551       3.536322      10.146825       0.467239       1.385797      -0.685829       0.020824       0.013575       0.012245       0.027710       0.000228       0.001706      -0.003982       0.010209      -0.007413      -0.007333       0.000645       0.006688              1.625891       2.047454       0.146269       0.232618       1.535852       0.060719       1.294366          -0.000068
           24              H       7.929043      11.184819      26.458178       0.099643       1.027505 0.77629877E+01  0.75446448E+02                                 1.668767                            1.615512      -0.663438       2.549467                    0.999181       3.491256       9.643609       0.499889       1.260732      -0.713411      -0.026056      -0.004735      -0.016446       0.031173       0.001439       0.005021       0.002668       0.004170      -0.009487      -0.006351      -0.000824       0.007174              1.699879       2.196767       0.103316       0.296128       1.492325       0.001630       1.410543           0.000362
           25              H       8.626673      11.373928      27.851308       0.102108       0.945615 0.75339932E+01  0.73646878E+02                                 1.651888                            1.650180      -1.075760       2.355540                    0.994627       3.771946      10.912668       0.462283       1.355404      -0.691366       0.000607       0.002154       0.031058       0.031138      -0.003249      -0.005929       0.001432      -0.003798       0.022968      -0.008935      -0.001487       0.010422              1.645238       1.478949      -0.014890      -0.132559       1.554796       0.089249       1.901970           0.000231
           26              H       0.142303       0.319529      26.582263       0.148805       0.888218 0.65289828E+01  0.61697719E+02                                 1.604948                            1.552264      -0.956571       2.436007                    0.996810       3.495992      10.007486       0.468345       1.383939      -0.686447      -0.021237       0.014499       0.007920       0.026907      -0.003571      -0.001417       0.000900      -0.006080      -0.022390      -0.007709      -0.000837       0.008546              1.642790       1.718656      -0.400351      -0.058196       1.848760       0.058185       1.360954          -0.000069
           27              H       0.866832      12.575096      25.434482       0.127729       1.164491 0.94531216E+01  0.95655716E+02                                 1.764140                            1.745069      -0.914633       2.435980                    0.998486       3.426495       9.381228       0.501059       1.208040      -0.727505       0.004128      -0.008609      -0.018871       0.021149       0.004833      -0.003637       0.004302      -0.001666       0.012850      -0.009325       0.002580       0.006745              1.754475       1.526456       0.000634      -0.005894       1.577797      -0.111794       2.159172           0.000882
           28              H       6.810577       9.742374       2.022012       0.096578       0.976818 0.69391091E+01  0.66411076E+02                                 1.684645                            1.584571      -1.002807       2.404836                    0.997111       3.607134      10.305664       0.471649       1.356909      -0.691592       0.007778       0.029054      -0.037350       0.047955      -0.001271      -0.008183      -0.009549      -0.016339       0.013295      -0.015387      -0.000285       0.015672              1.729169       1.481119       0.110616      -0.219342       1.729435      -0.415604       1.976954          -0.000058
           29              H       5.365857      10.531415       3.612548       0.131512       1.079054 0.81060913E+01  0.80462607E+02                                 1.782478                            1.701033      -1.327762       2.260278                    0.994181       3.637918      10.503193       0.460976       1.338584      -0.695596      -0.011823       0.032029      -0.003079       0.034280      -0.006082      -0.008395       0.002855      -0.016264       0.011502      -0.014922       0.002383       0.012539              1.805967       1.676915      -0.358661       0.001401       2.144567      -0.196251       1.596419          -0.000014
           30              H       5.623564       6.986599       5.448433       0.126961       1.050686 0.76276088E+01  0.72230169E+02                                 1.558434                            1.503260      -0.860103       2.474237                    0.999402       3.083003       7.834055       0.582190       1.110993      -0.752380      -0.008900      -0.020755       0.023569       0.032641      -0.007082      -0.012420      -0.005545      -0.017831       0.005973      -0.020547       0.009285       0.011262              1.558017       1.335154       0.084926      -0.176794       1.541510      -0.237791       1.797387          -0.000005
           31              H       7.061343       6.309720       3.812775       0.093064       1.250199 0.90460099E+01  0.90071570E+02                                 1.803628                            1.672952      -1.015501       2.387927                    0.998013       3.399617       9.079620       0.530194       1.160222      -0.738663       0.014805      -0.042529       0.001735       0.045065      -0.004872      -0.007211      -0.013471      -0.012891      -0.008499      -0.017875       0.000867       0.017008              1.852358       1.611183      -0.396987      -0.082370       2.391981       0.191004       1.553911          -0.000011
           32              H       3.882957      10.065816       5.535856       0.111176       1.036390 0.80774430E+01  0.80199183E+02                                 1.746897                            1.700197      -1.110357       2.340811                    0.994153       3.772937      10.935304       0.459678       1.342010      -0.694355      -0.007188       0.023464      -0.008175       0.025866      -0.000277       0.000901      -0.003476      -0.008392       0.005279      -0.005197      -0.000957       0.006154              1.770710       1.914572      -0.388806       0.207115       1.648186      -0.191722       1.749371          -0.000011
           33              H       3.840440       8.606416       6.113977       0.115070       1.136209 0.91234272E+01  0.91876656E+02                                 1.762790                            1.735438      -0.725479       2.521682                    0.999274       3.471429       9.608189       0.491323       1.237917      -0.720141      -0.009162      -0.019758       0.009255       0.023664       0.005546       0.001492      -0.000171      -0.008635      -0.002769      -0.006903      -0.000617       0.007520              1.767388       1.932065       0.280229      -0.211124       1.670492      -0.064185       1.699607          -0.000016
           34              H       5.826605      10.513156       6.773880       0.096717       1.126163 0.92609672E+01  0.93946024E+02                                 1.769324                            1.761974      -0.856579       2.456980                    0.997641       3.616694      10.164745       0.480297       1.257111      -0.714820       0.007707       0.024092      -0.010597       0.027425       0.002716      -0.001316      -0.004793      -0.009244      -0.000094      -0.005345      -0.002986       0.008331              1.763218       1.876189       0.297645      -0.168602       1.646311      -0.074116       1.767155          -0.000009
           35              H       3.283377       3.482214       2.546550       0.127228       1.072965 0.85288624E+01  0.83392856E+02                                 1.616068                            1.614106      -0.796174       2.491919                    0.999482       3.218633       8.422834       0.546845       1.145525      -0.743588       0.005942       0.000978       0.021405       0.022236       0.000885       0.003222       0.000014      -0.004272       0.013975      -0.005618      -0.000077       0.005695              1.593820       1.374390       0.032407      -0.014779       1.542698      -0.080138       1.864373           0.000841
           36              H       2.457326       3.790005       1.254945       0.143129       0.879206 0.65409040E+01  0.61873533E+02                                 1.595670                            1.554723      -0.970407       2.426050                    0.996551       3.536317      10.146808       0.467239       1.385798      -0.685829      -0.020824       0.013575      -0.012245       0.027710      -0.000228       0.001706       0.003982       0.010209      -0.007413      -0.007333       0.000645       0.006688              1.625888       2.047451      -0.146269       0.232617       1.535850      -0.060719       1.294364          -0.000068
           37              H       5.086457       4.663819       1.742822       0.099643       1.027503 0.77629678E+01  0.75446201E+02                                 1.668765                            1.615510      -0.663435       2.549469                    0.999181       3.491251       9.643590       0.499889       1.260731      -0.713411       0.026056      -0.004735       0.016445       0.031173      -0.001439       0.005020      -0.002668       0.004170      -0.009488      -0.006351      -0.000824       0.007174              1.699876       2.196764      -0.103316       0.296128       1.492323      -0.001630       1.410541           0.000362
           38              H       4.388827       4.852928       0.349692       0.102108       0.945614 0.75339835E+01  0.73646756E+02                                 1.651887                            1.650179      -1.075757       2.355541                    0.994627       3.771942      10.912653       0.462284       1.355404      -0.691366      -0.000607       0.002154      -0.031058       0.031138       0.003249      -0.005929      -0.001432      -0.003798       0.022968      -0.008935      -0.001487       0.010422              1.645237       1.478948       0.014890      -0.132559       1.554795      -0.089249       1.901969           0.000231
           39              H       4.196197       6.840529       1.618737       0.148805       0.888217 0.65289685E+01  0.61697537E+02                                 1.604945                            1.552261      -0.956566       2.436010                    0.996810       3.495986      10.007458       0.468346       1.383937      -0.686447       0.021237       0.014499      -0.007920       0.026907       0.003571      -0.001417      -0.000900      -0.006079      -0.022390      -0.007709      -0.000837       0.008546              1.642787       1.718652       0.400350      -0.058196       1.848757      -0.058184       1.360952          -0.000069
           40              H       3.471668       6.054096       2.766518       0.127729       1.164487 0.94530775E+01  0.95655144E+02                                 1.764135                            1.745065      -0.914629       2.435982                    0.998487       3.426488       9.381198       0.501060       1.208039      -0.727505      -0.004128      -0.008609       0.018871       0.021149      -0.004833      -0.003638      -0.004302      -0.001666       0.012851      -0.009325       0.002580       0.006745              1.754470       1.526452      -0.000634      -0.005894       1.577792       0.111794       2.159165           0.000882
           41              H       6.204923       3.221374      26.178988       0.096578       0.976817 0.69390955E+01  0.66410909E+02                                 1.684644                            1.584569      -1.002803       2.404838                    0.997111       3.607129      10.305645       0.471649       1.356909      -0.691592      -0.007778       0.029054       0.037350       0.047955       0.001271      -0.008183       0.009549      -0.016339       0.013295      -0.015387      -0.000285       0.015672              1.729167       1.481117      -0.110616      -0.219342       1.729433       0.415603       1.976952          -0.000058
           42              H       7.649643       4.010415      24.588452       0.131512       1.079054 0.81060888E+01  0.80462577E+02                                 1.782478                            1.701033      -1.327761       2.260278                    0.994180       3.637918      10.503193       0.460976       1.338584      -0.695596       0.011823       0.032029       0.003079       0.034281       0.006082      -0.008395      -0.002855      -0.016265       0.011502      -0.014922       0.002383       0.012539              1.805967       1.676915       0.358661       0.001401       2.144567       0.196251       1.596419          -0.000014
           43              H       7.391936       0.465599      22.752567       0.126961       1.050684 0.76275884E+01  0.72229920E+02                                 1.558431                            1.503258      -0.860100       2.474239                    0.999402       3.083000       7.834042       0.582191       1.110992      -0.752380       0.008900      -0.020755      -0.023569       0.032641       0.007082      -0.012420       0.005545      -0.017831       0.005973      -0.020547       0.009285       0.011262              1.558014       1.335152      -0.084925      -0.176793       1.541507       0.237790       1.797383          -0.000005
           44              H       5.954157      12.830720      24.388225       0.093063       1.250200 0.90460181E+01  0.90071657E+02                                 1.803628                            1.672951      -1.015502       2.387927                    0.998013       3.399618       9.079618       0.530194       1.160220      -0.738664      -0.014805      -0.042529      -0.001735       0.045065       0.004872      -0.007211       0.013471      -0.012891      -0.008499      -0.017875       0.000867       0.017008              1.852358       1.611182       0.396987      -0.082370       2.391980      -0.191004       1.553911          -0.000011
           45              H       0.455542       3.544816      22.665144       0.111176       1.036389 0.80774352E+01  0.80199087E+02                                 1.746896                            1.700196      -1.110357       2.340811                    0.994153       3.772936      10.935300       0.459679       1.342010      -0.694355       0.007188       0.023464       0.008175       0.025866       0.000277       0.000901       0.003476      -0.008392       0.005279      -0.005197      -0.000957       0.006154              1.770709       1.914570       0.388806       0.207115       1.648185       0.191722       1.749371          -0.000011
           46              H       0.498060       2.085416      22.087023       0.115070       1.136207 0.91234113E+01  0.91876462E+02                                 1.762789                            1.735437      -0.725478       2.521683                    0.999274       3.471426       9.608181       0.491323       1.237918      -0.720141       0.009162      -0.019758      -0.009255       0.023664      -0.005546       0.001492       0.000172      -0.008636      -0.002769      -0.006903      -0.000617       0.007520              1.767387       1.932063      -0.280229      -0.211124       1.670491       0.064185       1.699606          -0.000016
           47              H       7.188894       3.992156      21.427120       0.096717       1.126163 0.92609670E+01  0.93946021E+02                                 1.769324                            1.761974      -0.856580       2.456980                    0.997641       3.616694      10.164745       0.480297       1.257111      -0.714820      -0.007707       0.024092       0.010597       0.027425      -0.002716      -0.001316       0.004793      -0.009244      -0.000094      -0.005346      -0.002986       0.008331              1.763218       1.876190      -0.297645      -0.168602       1.646311       0.074116       1.767155          -0.000009
           48              H       3.283377       3.038786      11.553950       0.127225       1.072974 0.85289616E+01  0.83394052E+02                                 1.616076                            1.614114      -0.796185       2.491911                    0.999482       3.218654       8.422895       0.546844       1.145522      -0.743588       0.005942      -0.000978      -0.021404       0.022235      -0.000885      -0.003222       0.000014      -0.004272       0.013975      -0.005618      -0.000077       0.005695              1.593827       1.374396      -0.032407       0.014780       1.542706      -0.080139       1.864381           0.000842
           49              H       2.457326       2.730995      12.845556       0.143129       0.879209 0.65409316E+01  0.61873880E+02                                 1.595675                            1.554728      -0.970419       2.426045                    0.996551       3.536329      10.146860       0.467238       1.385800      -0.685828      -0.020824      -0.013575       0.012245       0.027710       0.000228      -0.001706       0.003982       0.010209      -0.007413      -0.007333       0.000645       0.006688              1.625893       2.047457       0.146270      -0.232618       1.535855      -0.060719       1.294368          -0.000067
           50              H       5.086457       1.857181      12.357678       0.099642       1.027508 0.77630226E+01  0.75446888E+02                                 1.668772                            1.615517      -0.663442       2.549465                    0.999181       3.491267       9.643653       0.499888       1.260733      -0.713411       0.026056       0.004735      -0.016445       0.031173       0.001439      -0.005020      -0.002668       0.004170      -0.009488      -0.006351      -0.000824       0.007174              1.699884       2.196775       0.103316      -0.296130       1.492330      -0.001630       1.410547           0.000362
           51              H       4.388827       1.668072      13.750808       0.102109       0.945615 0.75339980E+01  0.73646966E+02                                 1.651891                            1.650183      -1.075774       2.355534                    0.994627       3.771952      10.912703       0.462282       1.355407      -0.691366      -0.000607      -0.002154       0.031058       0.031138      -0.003249       0.005929      -0.001432      -0.003798       0.022968      -0.008935      -0.001487       0.010422              1.645241       1.478951      -0.014890       0.132559       1.554799      -0.089249       1.901973           0.000231
           52              H       4.196197      12.722471      12.481763       0.148804       0.888220 0.65289978E+01  0.61697909E+02                                 1.604951                            1.552267      -0.956579       2.436003                    0.996810       3.496000      10.007520       0.468344       1.383941      -0.686446       0.021237      -0.014499       0.007921       0.026907      -0.003570       0.001417      -0.000900      -0.006080      -0.022390      -0.007709      -0.000837       0.008546              1.642793       1.718659      -0.400352       0.058196       1.848764      -0.058185       1.360957          -0.000069
           53              H       3.471668       0.466904      11.333982       0.127726       1.164503 0.94532481E+01  0.95657288E+02                                 1.764149                            1.745078      -0.914645       2.435972                    0.998486       3.426520       9.381302       0.501059       1.208036      -0.727506      -0.004128       0.008609      -0.018871       0.021148       0.004833       0.003637      -0.004302      -0.001666       0.012850      -0.009325       0.002580       0.006745              1.754484       1.526464       0.000634       0.005894       1.577805       0.111795       2.159183           0.000882
           54              H       6.204923       3.299626      16.122512       0.096579       0.976819 0.69391182E+01  0.66411212E+02                                 1.684649                            1.584574      -1.002818       2.404831                    0.997111       3.607140      10.305699       0.471647       1.356913      -0.691591      -0.007778      -0.029054      -0.037350       0.047955      -0.001271       0.008183       0.009549      -0.016338       0.013295      -0.015387      -0.000285       0.015672              1.729173       1.481121       0.110616       0.219343       1.729439       0.415606       1.976959          -0.000058
           55              H       7.649643       2.510585      17.713048       0.131511       1.079062 0.81061646E+01  0.80463531E+02                                 1.782487                            1.701042      -1.327777       2.260270                    0.994180       3.637935      10.503261       0.460974       1.338585      -0.695596       0.011823      -0.032029      -0.003080       0.034280      -0.006082       0.008395      -0.002855      -0.016264       0.011503      -0.014922       0.002383       0.012539              1.805977       1.676924      -0.358664      -0.001401       2.144580       0.196253       1.596427          -0.000013
           56              H       7.391936       6.055401      19.548933       0.126959       1.050687 0.76276121E+01  0.72230198E+02                                 1.558434                            1.503260      -0.860099       2.474238                    0.999402       3.083007       7.834062       0.582190       1.110992      -0.752380       0.008900       0.020755       0.023568       0.032641      -0.007082       0.012420       0.005545      -0.017831       0.005973      -0.020547       0.009285       0.011262              1.558016       1.335154       0.084925       0.176794       1.541509       0.237790       1.797386          -0.000005
           57              H       5.954157       6.732280      17.913275       0.093062       1.250211 0.90461169E+01  0.90072904E+02                                 1.803639                            1.672961      -1.015517       2.387918                    0.998013       3.399636       9.079685       0.530192       1.160221      -0.738664      -0.014805       0.042528       0.001735       0.045065      -0.004872       0.007211       0.013472      -0.012890      -0.008499      -0.017875       0.000867       0.017008              1.852370       1.611192      -0.396991       0.082372       2.391998      -0.191006       1.553920          -0.000011
           58              H       0.455542       2.976184      19.636356       0.111177       1.036387 0.80774197E+01  0.80198905E+02                                 1.746895                            1.700195      -1.110362       2.340810                    0.994153       3.772934      10.935297       0.459678       1.342011      -0.694355       0.007187      -0.023464      -0.008176       0.025866      -0.000276      -0.000901       0.003476      -0.008392       0.005279      -0.005197      -0.000957       0.006154              1.770708       1.914569      -0.388805      -0.207114       1.648185       0.191722       1.749370          -0.000011
           59              H       0.498060       4.435584      20.214477       0.115069       1.136209 0.91234343E+01  0.91876742E+02                                 1.762790                            1.735438      -0.725475       2.521684                    0.999274       3.471431       9.608194       0.491324       1.237916      -0.720141       0.009162       0.019758       0.009254       0.023663       0.005546      -0.001492       0.000171      -0.008636      -0.002769      -0.006903      -0.000617       0.007520              1.767388       1.932065       0.280229       0.211124       1.670492       0.064185       1.699607          -0.000016
           60              H       7.188894       2.528844      20.874380       0.096718       1.126157 0.92609126E+01  0.93945345E+02                                 1.769320                            1.761970      -0.856578       2.456982                    0.997641       3.616684      10.164715       0.480297       1.257113      -0.714820      -0.007707      -0.024093      -0.010598       0.027425       0.002716       0.001316       0.004793      -0.009244      -0.000094      -0.005346      -0.002986       0.008331              1.763214       1.876185       0.297644       0.168602       1.646307       0.074116       1.767151          -0.000009
           61              H       7.621877       3.482214      11.553950       0.127225       1.072976 0.85289809E+01  0.83394292E+02                                 1.616078                            1.614116      -0.796187       2.491910                    0.999482       3.218657       8.422907       0.546844       1.145522      -0.743588       0.005942       0.000978      -0.021404       0.022235       0.000885      -0.003222      -0.000014      -0.004272       0.013975      -0.005618      -0.000077       0.005695              1.593830       1.374398       0.032407       0.014780       1.542708       0.080139       1.864383           0.000842
           62              H       6.795826       3.790005      12.845556       0.143129       0.879208 0.65409262E+01  0.61873817E+02                                 1.595675                            1.554728      -0.970419       2.426045                    0.996550       3.536328      10.146857       0.467238       1.385800      -0.685828      -0.020824       0.013575       0.012245       0.027710      -0.000228      -0.001706      -0.003982       0.010209      -0.007413      -0.007333       0.000645       0.006688              1.625893       2.047456      -0.146270      -0.232618       1.535855       0.060719       1.294367          -0.000067
           63              H       0.747957       4.663819      12.357678       0.099642       1.027508 0.77630150E+01  0.75446787E+02                                 1.668770                            1.615515      -0.663440       2.549466                    0.999181       3.491265       9.643642       0.499888       1.260732      -0.713411       0.026056      -0.004735      -0.016445       0.031173      -0.001439      -0.005020       0.002668       0.004170      -0.009488      -0.006351      -0.000824       0.007174              1.699882       2.196773      -0.103316      -0.296129       1.492329       0.001630       1.410545           0.000362
           64              H       0.050327       4.852928      13.750808       0.102108       0.945615 0.75339997E+01  0.73646983E+02                                 1.651891                            1.650183      -1.075773       2.355534                    0.994627       3.771952      10.912701       0.462282       1.355407      -0.691366      -0.000607       0.002154       0.031058       0.031138       0.003249       0.005929       0.001432      -0.003798       0.022967      -0.008935      -0.001487       0.010422              1.645241       1.478951       0.014890       0.132559       1.554799       0.089249       1.901973           0.000231
           65              H       8.534697       6.840529      12.481763       0.148804       0.888219 0.65289913E+01  0.61697825E+02                                 1.604950                            1.552266      -0.956575       2.436005                    0.996810       3.495997      10.007506       0.468344       1.383940      -0.686447       0.021237       0.014499       0.007921       0.026907       0.003570       0.001417       0.000900      -0.006080      -0.022390      -0.007709      -0.000837       0.008546              1.642792       1.718658       0.400351       0.058196       1.848762       0.058185       1.360956          -0.000069
           66              H       7.810168       6.054096      11.333982       0.127726       1.164503 0.94532505E+01  0.95657326E+02                                 1.764150                            1.745079      -0.914644       2.435972                    0.998486       3.426520       9.381305       0.501059       1.208037      -0.727506      -0.004128      -0.008609      -0.018871       0.021148      -0.004833       0.003637       0.004302      -0.001666       0.012850      -0.009325       0.002580       0.006745              1.754485       1.526465      -0.000634       0.005894       1.577806      -0.111796       2.159184           0.000882
           67              H       1.866423       3.221374      16.122512       0.096579       0.976819 0.69391120E+01  0.66411137E+02                                 1.684648                            1.584573      -1.002818       2.404831                    0.997111       3.607139      10.305695       0.471647       1.356913      -0.691591      -0.007778       0.029054      -0.037350       0.047955       0.001271       0.008183      -0.009549      -0.016339       0.013295      -0.015387      -0.000285       0.015672              1.729172       1.481120      -0.110616       0.219343       1.729439      -0.415606       1.976958          -0.000058
           68              H       3.311143       4.010415      17.713048       0.131511       1.079062 0.81061695E+01  0.80463593E+02                                 1.782488                            1.701042      -1.327779       2.260269                    0.994180       3.637936      10.503265       0.460974       1.338585      -0.695596       0.011823       0.032029      -0.003080       0.034280       0.006082       0.008395       0.002855      -0.016264       0.011503      -0.014922       0.002383       0.012539              1.805977       1.676924       0.358664      -0.001401       2.144581      -0.196254       1.596427          -0.000014
           69              H       3.053436       0.465599      19.548933       0.126959       1.050686 0.76276025E+01  0.72230077E+02                                 1.558432                            1.503258      -0.860099       2.474238                    0.999402       3.083006       7.834055       0.582191       1.110991      -0.752381       0.008901      -0.020755       0.023568       0.032641       0.007082       0.012420      -0.005544      -0.017831       0.005973      -0.020547       0.009285       0.011262              1.558014       1.335153      -0.084925       0.176793       1.541507      -0.237789       1.797383          -0.000005
           70              H       1.615657      12.830720      17.913275       0.093062       1.250210 0.90461118E+01  0.90072836E+02                                 1.803638                            1.672960      -1.015518       2.387918                    0.998013       3.399635       9.079680       0.530192       1.160221      -0.738664      -0.014805      -0.042528       0.001735       0.045065       0.004872       0.007211      -0.013472      -0.012890      -0.008499      -0.017875       0.000866       0.017008              1.852369       1.611191       0.396991       0.082371       2.391997       0.191006       1.553920          -0.000011
           71              H       4.794042       3.544816      19.636356       0.111177       1.036388 0.80774221E+01  0.80198940E+02                                 1.746895                            1.700196      -1.110362       2.340810                    0.994153       3.772935      10.935303       0.459678       1.342012      -0.694355       0.007187       0.023464      -0.008176       0.025866       0.000276      -0.000901      -0.003476      -0.008392       0.005279      -0.005197      -0.000957       0.006154              1.770708       1.914570       0.388806      -0.207115       1.648185      -0.191722       1.749371          -0.000011
           72              H       4.836560       2.085416      20.214477       0.115069       1.136208 0.91234243E+01  0.91876610E+02                                 1.762789                            1.735437      -0.725474       2.521684                    0.999274       3.471429       9.608185       0.491324       1.237916      -0.720142       0.009162      -0.019758       0.009254       0.023664      -0.005546      -0.001492      -0.000171      -0.008636      -0.002769      -0.006903      -0.000617       0.007520              1.767387       1.932064      -0.280229       0.211123       1.670491      -0.064185       1.699606          -0.000016
           73              H       2.850395       3.992156      20.874380       0.096718       1.126159 0.92609268E+01  0.93945532E+02                                 1.769321                            1.761972      -0.856580       2.456981                    0.997641       3.616687      10.164728       0.480297       1.257114      -0.714820      -0.007707       0.024092      -0.010598       0.027425      -0.002716       0.001316      -0.004793      -0.009244      -0.000094      -0.005346      -0.002986       0.008331              1.763216       1.876187      -0.297645       0.168602       1.646309      -0.074116       1.767153          -0.000009
           74              H       7.621877       3.038786       2.546550       0.127228       1.072962 0.85288330E+01  0.83392498E+02                                 1.616066                            1.614104      -0.796170       2.491921                    0.999482       3.218628       8.422818       0.546845       1.145525      -0.743588       0.005942      -0.000978       0.021405       0.022236      -0.000885       0.003222      -0.000014      -0.004272       0.013975      -0.005618      -0.000076       0.005695              1.593818       1.374388      -0.032407      -0.014779       1.542695       0.080138       1.864370           0.000841
           75              H       6.795826       2.730995       1.254945       0.143128       0.879209 0.65409303E+01  0.61873839E+02                                 1.595673                            1.554726      -0.970409       2.426049                    0.996551       3.536323      10.146827       0.467239       1.385797      -0.685829      -0.020824      -0.013575      -0.012245       0.027710       0.000228       0.001706      -0.003982       0.010209      -0.007413      -0.007333       0.000645       0.006688              1.625891       2.047455       0.146270       0.232618       1.535853       0.060719       1.294366          -0.000068
           76              H       0.747957       1.857181       1.742822       0.099643       1.027505 0.77629880E+01  0.75446455E+02                                 1.668768                            1.615512      -0.663439       2.549467                    0.999181       3.491256       9.643611       0.499889       1.260732      -0.713411       0.026056       0.004735       0.016445       0.031173       0.001439       0.005021       0.002668       0.004170      -0.009488      -0.006351      -0.000824       0.007174              1.699879       2.196768       0.103316       0.296129       1.492326       0.001630       1.410543           0.000362
           77              H       0.050327       1.668072       0.349692       0.102108       0.945614 0.75339861E+01  0.73646791E+02                                 1.651887                            1.650179      -1.075760       2.355540                    0.994627       3.771944      10.912661       0.462283       1.355404      -0.691366      -0.000607      -0.002154      -0.031058       0.031139      -0.003249      -0.005929       0.001432      -0.003798       0.022968      -0.008935      -0.001487       0.010422              1.645238       1.478948      -0.014890      -0.132559       1.554796       0.089249       1.901969           0.000231
           78              H       8.534697      12.722471       1.618737       0.148805       0.888219 0.65289871E+01  0.61697769E+02                                 1.604949                            1.552264      -0.956571       2.436007                    0.996810       3.495993      10.007489       0.468345       1.383939      -0.686447       0.021237      -0.014499      -0.007920       0.026906      -0.003571      -0.001417       0.000900      -0.006080      -0.022390      -0.007709      -0.000837       0.008546              1.642790       1.718656      -0.400351      -0.058196       1.848761       0.058185       1.360955          -0.000069
           79              H       7.810168       0.466904       2.766518       0.127729       1.164491 0.94531213E+01  0.95655710E+02                                 1.764140                            1.745069      -0.914633       2.435980                    0.998486       3.426495       9.381227       0.501059       1.208040      -0.727505      -0.004128       0.008609       0.018871       0.021149       0.004833      -0.003637       0.004302      -0.001666       0.012851      -0.009325       0.002580       0.006745              1.754475       1.526456       0.000634      -0.005894       1.577797      -0.111794       2.159172           0.000881
           80              H       1.866423       3.299626      26.178988       0.096578       0.976819 0.69391111E+01  0.66411100E+02                                 1.684646                            1.584571      -1.002807       2.404836                    0.997111       3.607135      10.305668       0.471648       1.356909      -0.691592      -0.007778      -0.029054       0.037350       0.047955      -0.001271      -0.008183      -0.009549      -0.016339       0.013295      -0.015387      -0.000285       0.015672              1.729170       1.481118       0.110616      -0.219342       1.729436      -0.415604       1.976955          -0.000058
           81              H       3.311143       2.510585      24.588452       0.131511       1.079056 0.81061044E+01  0.80462767E+02                                 1.782479                            1.701035      -1.327763       2.260277                    0.994180       3.637921      10.503203       0.460975       1.338584      -0.695596       0.011823      -0.032029       0.003079       0.034280      -0.006082      -0.008395       0.002855      -0.016264       0.011502      -0.014922       0.002383       0.012539              1.805969       1.676916      -0.358661       0.001401       2.144569      -0.196252       1.596420          -0.000014
           82              H       3.053436       6.055401      22.752567       0.126960       1.050687 0.76276171E+01  0.72230270E+02                                 1.558436                            1.503262      -0.860103       2.474237                    0.999402       3.083004       7.834060       0.582189       1.110994      -0.752380       0.008900       0.020755      -0.023569       0.032641      -0.007082      -0.012420      -0.005545      -0.017831       0.005973      -0.020547       0.009285       0.011262              1.558018       1.335155       0.084926      -0.176794       1.541511      -0.237791       1.797389          -0.000005
           83              H       1.615657       6.732280      24.388225       0.093064       1.250197 0.90459930E+01  0.90071357E+02                                 1.803626                            1.672950      -1.015499       2.387929                    0.998013       3.399614       9.079609       0.530194       1.160222      -0.738664      -0.014805       0.042529      -0.001735       0.045065      -0.004872      -0.007211      -0.013471      -0.012891      -0.008499      -0.017875       0.000867       0.017008              1.852356       1.611181      -0.396987      -0.082370       2.391978       0.191004       1.553910          -0.000011
           84              H       4.794042       2.976184      22.665144       0.111176       1.036390 0.80774393E+01  0.80199138E+02                                 1.746896                            1.700197      -1.110357       2.340811                    0.994153       3.772937      10.935304       0.459679       1.342010      -0.694355       0.007188      -0.023464       0.008175       0.025866      -0.000277       0.000901      -0.003476      -0.008392       0.005279      -0.005197      -0.000957       0.006154              1.770709       1.914571      -0.388806       0.207115       1.648186      -0.191722       1.749371          -0.000011
           85              H       4.836560       4.435584      22.087023       0.115070       1.136209 0.91234317E+01  0.91876719E+02                                 1.762791                            1.735439      -0.725480       2.521682                    0.999274       3.471430       9.608195       0.491323       1.237917      -0.720141       0.009162       0.019758      -0.009255       0.023664       0.005546       0.001492      -0.000171      -0.008635      -0.002769      -0.006903      -0.000617       0.007520              1.767389       1.932066       0.280229      -0.211124       1.670493      -0.064185       1.699607          -0.000016
           86              H       2.850395       2.528844      21.427120       0.096717       1.126163 0.92609682E+01  0.93946042E+02                                 1.769324                            1.761974      -0.856580       2.456980                    0.997641       3.616694      10.164747       0.480297       1.257112      -0.714820      -0.007707      -0.024092       0.010597       0.027425       0.002716      -0.001316      -0.004793      -0.009244      -0.000094      -0.005346      -0.002986       0.008331              1.763219       1.876190       0.297646      -0.168603       1.646311      -0.074116       1.767156          -0.000009
           87              H       5.393623       9.559786      25.654450       0.127228       1.072963 0.85288456E+01  0.83392650E+02                                 1.616067                            1.614105      -0.796172       2.491920                    0.999482       3.218630       8.422824       0.546845       1.145525      -0.743588      -0.005942      -0.000978      -0.021405       0.022236       0.000885       0.003222       0.000014      -0.004272       0.013975      -0.005618      -0.000077       0.005695              1.593819       1.374389       0.032407      -0.014779       1.542696      -0.080138       1.864371           0.000841
           88              H       6.219674       9.251995      26.946056       0.143129       0.879206 0.65409063E+01  0.61873558E+02                                 1.595670                            1.554724      -0.970407       2.426051                    0.996551       3.536317      10.146807       0.467239       1.385797      -0.685829       0.020824      -0.013575       0.012245       0.027710      -0.000228       0.001706       0.003982       0.010209      -0.007413      -0.007333       0.000645       0.006688              1.625888       2.047450      -0.146269       0.232617       1.535850      -0.060719       1.294364          -0.000068
           89              H       3.590543       8.378181      26.458178       0.099643       1.027503 0.77629674E+01  0.75446195E+02                                 1.668764                            1.615509      -0.663435       2.549468                    0.999181       3.491252       9.643592       0.499890       1.260731      -0.713411      -0.026056       0.004735      -0.016445       0.031173      -0.001439       0.005020      -0.002668       0.004170      -0.009488      -0.006351      -0.000824       0.007174              1.699876       2.196763      -0.103316       0.296128       1.492323      -0.001630       1.410541           0.000362
           90              H       4.288173       8.189072      27.851308       0.102108       0.945614 0.75339864E+01  0.73646793E+02                                 1.651887                            1.650179      -1.075758       2.355541                    0.994627       3.771943      10.912657       0.462284       1.355404      -0.691366       0.000607      -0.002154       0.031058       0.031138       0.003249      -0.005929      -0.001432      -0.003798       0.022968      -0.008935      -0.001487       0.010422              1.645238       1.478948       0.014890      -0.132558       1.554796      -0.089249       1.901969           0.000231
           91              H       4.480803       6.201471      26.582263       0.148805       0.888217 0.65289719E+01  0.61697578E+02                                 1.604946                            1.552262      -0.956565       2.436010                    0.996810       3.495987      10.007462       0.468346       1.383937      -0.686447      -0.021237      -0.014499       0.007920       0.026907       0.003571      -0.001417      -0.000900      -0.006079      -0.022390      -0.007709      -0.000837       0.008546              1.642787       1.718653       0.400350      -0.058196       1.848757      -0.058184       1.360952          -0.000069
           92              H       5.205332       6.987904      25.434482       0.127729       1.164488 0.94530891E+01  0.95655291E+02                                 1.764136                            1.745066      -0.914630       2.435982                    0.998487       3.426490       9.381205       0.501060       1.208039      -0.727505       0.004128       0.008609      -0.018871       0.021149      -0.004833      -0.003638      -0.004302      -0.001666       0.012850      -0.009325       0.002580       0.006745              1.754471       1.526453      -0.000634      -0.005894       1.577793       0.111794       2.159167           0.000882
           93              H       2.472077       9.820626       2.022012       0.096578       0.976817 0.69390919E+01  0.66410862E+02                                 1.684643                            1.584568      -1.002802       2.404838                    0.997111       3.607128      10.305639       0.471649       1.356908      -0.691592       0.007778      -0.029054      -0.037350       0.047955       0.001271      -0.008183       0.009549      -0.016339       0.013295      -0.015387      -0.000285       0.015672              1.729166       1.481116      -0.110615      -0.219341       1.729433       0.415603       1.976951          -0.000058
           94              H       1.027357       9.031585       3.612548       0.131512       1.079054 0.81060918E+01  0.80462622E+02                                 1.782479                            1.701034      -1.327763       2.260277                    0.994180       3.637919      10.503200       0.460975       1.338585      -0.695596      -0.011823      -0.032029      -0.003079       0.034281       0.006082      -0.008395      -0.002855      -0.016265       0.011502      -0.014922       0.002383       0.012539              1.805968       1.676916       0.358661       0.001401       2.144568       0.196251       1.596419          -0.000014
           95              H       1.285064      12.576401       5.448433       0.126961       1.050684 0.76275835E+01  0.72229863E+02                                 1.558431                            1.503257      -0.860100       2.474239                    0.999402       3.082999       7.834039       0.582191       1.110992      -0.752380      -0.008900       0.020755       0.023569       0.032641       0.007082      -0.012420       0.005545      -0.017831       0.005973      -0.020547       0.009285       0.011262              1.558014       1.335152      -0.084925      -0.176793       1.541507       0.237790       1.797383          -0.000005
           96              H       2.722843       0.211280       3.812775       0.093063       1.250201 0.90460296E+01  0.90071810E+02                                 1.803630                            1.672953      -1.015502       2.387926                    0.998013       3.399619       9.079626       0.530193       1.160221      -0.738664       0.014805       0.042528       0.001736       0.045065       0.004872      -0.007211       0.013471      -0.012891      -0.008499      -0.017875       0.000867       0.017008              1.852360       1.611184       0.396988      -0.082371       2.391984      -0.191004       1.553913          -0.000011
           97              H       8.221457       9.497184       5.535856       0.111176       1.036390 0.80774392E+01  0.80199132E+02                                 1.746896                            1.700196      -1.110356       2.340812                    0.994153       3.772936      10.935298       0.459679       1.342010      -0.694355      -0.007188      -0.023464      -0.008175       0.025866       0.000277       0.000901       0.003476      -0.008392       0.005279      -0.005197      -0.000957       0.006154              1.770709       1.914571       0.388806       0.207115       1.648185       0.191722       1.749370          -0.000011
           98              H       8.178940      10.956584       6.113977       0.115070       1.136207 0.91234157E+01  0.91876514E+02                                 1.762789                            1.735437      -0.725478       2.521683                    0.999274       3.471427       9.608183       0.491323       1.237917      -0.720141      -0.009162       0.019758       0.009255       0.023664      -0.005546       0.001492       0.000172      -0.008636      -0.002769      -0.006903      -0.000617       0.007520              1.767387       1.932064      -0.280229      -0.211124       1.670491       0.064185       1.699606          -0.000016
           99              H       1.488106       9.049844       6.773880       0.096717       1.126163 0.92609714E+01  0.93946075E+02                                 1.769324                            1.761974      -0.856579       2.456980                    0.997641       3.616694      10.164745       0.480297       1.257111      -0.714820       0.007707      -0.024092      -0.010597       0.027425      -0.002716      -0.001316       0.004793      -0.009244      -0.000094      -0.005345      -0.002986       0.008331              1.763219       1.876190      -0.297645      -0.168603       1.646311       0.074116       1.767155          -0.000009
          100              H       5.393623      10.003214      16.647050       0.127225       1.072977 0.85289923E+01  0.83394442E+02                                 1.616080                            1.614118      -0.796187       2.491910                    0.999482       3.218658       8.422915       0.546843       1.145524      -0.743588      -0.005942       0.000978       0.021404       0.022235      -0.000885      -0.003222       0.000014      -0.004272       0.013974      -0.005618      -0.000077       0.005695              1.593832       1.374399      -0.032407       0.014779       1.542710      -0.080139       1.864386           0.000842
          101              H       6.219674      10.311005      15.355445       0.143128       0.879209 0.65409364E+01  0.61873935E+02                                 1.595676                            1.554729      -0.970420       2.426044                    0.996550       3.536331      10.146866       0.467238       1.385800      -0.685828       0.020824       0.013575      -0.012245       0.027710       0.000228      -0.001706       0.003982       0.010209      -0.007413      -0.007333       0.000645       0.006688              1.625894       2.047458       0.146270      -0.232618       1.535856      -0.060719       1.294368          -0.000068
          102              H       3.590543      11.184819      15.843322       0.099642       1.027507 0.77630127E+01  0.75446766E+02                                 1.668771                            1.615515      -0.663441       2.549465                    0.999181       3.491266       9.643648       0.499888       1.260733      -0.713411      -0.026056      -0.004735       0.016445       0.031173       0.001439      -0.005020      -0.002668       0.004170      -0.009488      -0.006351      -0.000824       0.007174              1.699883       2.196773       0.103316      -0.296129       1.492329      -0.001630       1.410546           0.000362
          103              H       4.288173      11.373928      14.450192       0.102108       0.945615 0.75339988E+01  0.73646980E+02                                 1.651891                            1.650183      -1.075774       2.355534                    0.994627       3.771953      10.912708       0.462282       1.355408      -0.691366       0.000607       0.002154      -0.031058       0.031138      -0.003249       0.005929      -0.001432      -0.003798       0.022967      -0.008935      -0.001487       0.010422              1.645242       1.478951      -0.014890       0.132559       1.554800      -0.089249       1.901974           0.000231
          104              H       4.480803       0.319529      15.719237       0.148805       0.888219 0.65289899E+01  0.61697814E+02                                 1.604950                            1.552266      -0.956577       2.436005                    0.996810       3.495997      10.007509       0.468344       1.383941      -0.686446      -0.021237       0.014499      -0.007921       0.026907      -0.003570       0.001417      -0.000900      -0.006080      -0.022390      -0.007709      -0.000837       0.008546              1.642792       1.718658      -0.400351       0.058196       1.848762      -0.058185       1.360956          -0.000069
          105              H       5.205332      12.575096      16.867018       0.127726       1.164502 0.94532447E+01  0.95657253E+02                                 1.764149                            1.745079      -0.914643       2.435973                    0.998486       3.426519       9.381302       0.501059       1.208037      -0.727506       0.004128      -0.008609       0.018871       0.021149       0.004833       0.003637      -0.004302      -0.001666       0.012850      -0.009325       0.002580       0.006745              1.754485       1.526464       0.000634       0.005894       1.577806       0.111795       2.159184           0.000882
          106              H       2.472077       9.742374      12.078488       0.096578       0.976819 0.69391195E+01  0.66411233E+02                                 1.684650                            1.584574      -1.002820       2.404830                    0.997111       3.607142      10.305708       0.471647       1.356914      -0.691591       0.007778       0.029054       0.037350       0.047955      -0.001271       0.008183       0.009549      -0.016338       0.013295      -0.015387      -0.000285       0.015672              1.729174       1.481122       0.110616       0.219343       1.729440       0.415606       1.976960          -0.000058
          107              H       1.027357      10.531415      10.487952       0.131511       1.079063 0.81061706E+01  0.80463602E+02                                 1.782488                            1.701042      -1.327778       2.260270                    0.994180       3.637936      10.503263       0.460974       1.338584      -0.695596      -0.011823       0.032029       0.003080       0.034280      -0.006082       0.008395      -0.002855      -0.016264       0.011503      -0.014922       0.002383       0.012539              1.805977       1.676924      -0.358664      -0.001401       2.144580       0.196253       1.596427          -0.000014
          108              H       1.285064       6.986599       8.652067       0.126959       1.050687 0.76276103E+01  0.72230173E+02                                 1.558433                            1.503259      -0.860099       2.474238                    0.999402       3.083007       7.834060       0.582191       1.110991      -0.752381      -0.008900      -0.020755      -0.023568       0.032641      -0.007082       0.012420       0.005544      -0.017831       0.005972      -0.020547       0.009285       0.011262              1.558016       1.335153       0.084925       0.176793       1.541508       0.237790       1.797385          -0.000005
          109              H       2.722843       6.309720      10.287725       0.093063       1.250208 0.90460903E+01  0.90072565E+02                                 1.803636                            1.672958      -1.015516       2.387919                    0.998013       3.399632       9.079668       0.530193       1.160220      -0.738664       0.014805      -0.042528      -0.001735       0.045065      -0.004872       0.007211       0.013471      -0.012890      -0.008499      -0.017875       0.000867       0.017008              1.852366       1.611189      -0.396990       0.082371       2.391992      -0.191006       1.553917          -0.000010
          110              H       8.221457      10.065816       8.564644       0.111177       1.036388 0.80774231E+01  0.80198950E+02                                 1.746896                            1.700196      -1.110361       2.340810                    0.994153       3.772934      10.935299       0.459678       1.342012      -0.694355      -0.007187       0.023464       0.008176       0.025866      -0.000276      -0.000901       0.003476      -0.008392       0.005279      -0.005197      -0.000957       0.006154              1.770709       1.914571      -0.388806      -0.207115       1.648185       0.191722       1.749370          -0.000011
          111              H       8.178940       8.606416       7.986523       0.115069       1.136209 0.91234298E+01  0.91876686E+02                                 1.762790                            1.735438      -0.725475       2.521684                    0.999274       3.471430       9.608191       0.491324       1.237917      -0.720141      -0.009162      -0.019758      -0.009254       0.023664       0.005546      -0.001492       0.000171      -0.008636      -0.002769      -0.006903      -0.000617       0.007520              1.767388       1.932065       0.280229       0.211124       1.670492       0.064185       1.699607          -0.000016
          112              H       1.488106      10.513156       7.326620       0.096718       1.126158 0.92609172E+01  0.93945399E+02                                 1.769320                            1.761970      -0.856577       2.456982                    0.997641       3.616684      10.164714       0.480297       1.257113      -0.714820       0.007707       0.024092       0.010598       0.027425       0.002716       0.001316       0.004793      -0.009244      -0.000094      -0.005346      -0.002986       0.008331              1.763214       1.876186       0.297644       0.168602       1.646307       0.074116       1.767151          -0.000009
          113              C       0.537974      10.762258      15.083023       0.663632      19.908523 0.23238662E+03  0.47378006E+04                                 6.912841                            5.490881      -0.027425       2.066764                    0.999675      21.440326      60.103040       0.617499       0.486524      -1.009275      -0.008919       0.024597      -0.013860       0.029609       0.020417      -0.062649       0.001551       0.123044      -0.074278      -0.063606      -0.042726       0.106332              7.928717       5.064922      -0.833332       1.453645      12.435099      -0.043087       6.286128          -0.000873
          114              C       0.990046       9.447625      15.685960      -0.337216      30.619106 0.46192910E+03  0.11036139E+05                                 8.557330                            7.095332      -0.101511       1.951534                    0.997935      30.508619      88.686642       0.627282       0.408697      -1.068194      -0.056083      -0.067352      -0.028965       0.092307       0.011944      -0.006591       0.004443      -0.015815       0.022771      -0.020359       0.009338       0.011021              9.933954       7.795299      -0.002301       0.185590      16.117431      -0.902778       5.889133           0.013293
          115              C       0.108463       8.252978      15.406206      -0.127368      26.302012 0.41570321E+03  0.97375717E+04                                 7.927430                            6.900748      -0.179231       1.939488                    0.998974      29.056564      85.463110       0.608693       0.429576      -1.048013       0.097120      -0.006006       0.046476       0.107835       0.008476       0.009234      -0.005366      -0.058749      -0.104182      -0.038747      -0.009388       0.048135              8.902841       8.602155      -0.128369       0.173420      12.562413      -0.567272       5.543954           0.003131
          116              C       0.747090       6.937040      15.904518      -0.340248      29.772619 0.47109385E+03  0.11319897E+05                                 8.375133                            7.169550      -0.128552       1.943510                    0.996965      30.734618      89.843481       0.622965       0.409174      -1.066997      -0.030246       0.080515      -0.037652       0.093889      -0.018615       0.021981      -0.004828      -0.038131      -0.029216      -0.036113       0.000465       0.035649              9.396753      11.035165      -1.573111      -1.140197      10.432966      -0.997108       6.722128           0.013358
          117              C       2.077274       6.656637      15.256741       0.664082      19.283951 0.23227628E+03  0.47428818E+04                                 6.782677                            5.511526      -0.034163       2.063769                    0.999773      21.553046      60.795635       0.611644       0.490422      -1.005587       0.022323      -0.003131      -0.012343       0.025699       0.036243       0.029566       0.045129      -0.113922      -0.093305      -0.066288      -0.036847       0.103135              7.594831      10.450948      -2.445195      -0.790425       5.838330      -1.271876       6.495215          -0.000485
          118              C       6.572827      10.382736      11.376283       0.112876      25.766506 0.34084607E+03  0.75895916E+04                                 7.786904                            6.325973       0.096753       2.056259                    0.999028      26.038759      74.418047       0.624767       0.440279      -1.042667      -0.007337       0.043165      -0.009361       0.044774      -0.021851      -0.029336      -0.005986       0.001627       0.010582      -0.039539       0.005232       0.034307              8.609808       7.397711       1.993134       2.983531       9.099843       0.193552       9.331871          -0.000839
          119              C       5.698186       9.897574      10.421962      -0.203233      31.717660 0.44808843E+03  0.10638684E+05                                 8.732806                            7.095486       0.116505       2.018115                    0.998264      29.766738      86.640266       0.612280       0.421339      -1.058661       0.003444      -0.002237       0.021356       0.021747       0.004026      -0.009471       0.015298      -0.020683       0.000539      -0.020757      -0.000746       0.021503              9.722447       8.316820       1.903868       3.647743       8.575813      -0.748056      12.274709           0.000178
          120              C       5.326810      10.706178       9.376833       0.180602      30.132547 0.38516661E+03  0.87550850E+04                                 8.605976                            6.653930      -0.060400       2.006585                    0.999407      25.277087      70.655586       0.625108       0.431061      -1.058678      -0.019465      -0.009679      -0.026044       0.033924       0.004702       0.009485       0.022315       0.009767       0.039182      -0.024656      -0.005160       0.029817             10.197272       7.939683       2.048128       4.799816       8.228792       1.433666      14.423341          -0.000740
          121              C       5.853504      11.993423       9.339325      -0.232180      31.147441 0.44232385E+03  0.10400793E+05                                 8.438068                            6.930886       0.291449       2.058170                    0.999881      29.782627      84.475700       0.639605       0.407257      -1.074583      -0.005937       0.011168       0.007333       0.014620      -0.006066       0.016280      -0.013309      -0.027951       0.050313      -0.028295      -0.002728       0.031023              9.169715       7.517840       2.160879       3.574268       9.140945       1.730953      10.850361           0.000245
          122              C       6.717733      12.389900      10.330026       0.085969      25.559252 0.32797506E+03  0.72076553E+04                                 7.586021                            6.095689       0.203786       2.075294                    0.999819      26.183187      73.491532       0.656020       0.424850      -1.055714      -0.010755      -0.035331       0.040887       0.055097      -0.006189      -0.029610       0.000397      -0.006851      -0.048483      -0.037358       0.009953       0.027405              8.323867       6.804202       1.703376       3.150693       8.590008       1.108193       9.577391          -0.000652
          123              C       4.431344      10.234057       8.253305      -0.252732      30.669329 0.44020910E+03  0.10435915E+05                                 8.667854                            6.989618      -0.211125       1.921582                    0.997185      30.168289      88.587585       0.620805       0.416178      -1.058819       0.073026      -0.014750      -0.037395       0.083359      -0.002669      -0.000347       0.005330      -0.050667       0.065869      -0.036452       0.011711       0.024741             10.436846       9.330364       0.680114       0.895296       6.256059       2.576664      15.724115          -0.000017
          124              C       0.537974       8.800742      27.218477       0.663635      19.908378 0.23238472E+03  0.47377518E+04                                 6.912807                            5.490859      -0.027415       2.066769                    0.999675      21.440229      60.102694       0.617500       0.486524      -1.009275      -0.008920      -0.024597       0.013860       0.029609      -0.020417       0.062650       0.001553       0.123047      -0.074272      -0.063608      -0.042726       0.106334              7.928672       5.064901       0.833320      -1.453638      12.435012      -0.043076       6.286103          -0.000872
          125              C       0.990046      10.115375      26.615540      -0.337215      30.618971 0.46192689E+03  0.11036068E+05                                 8.557295                            7.095309      -0.101489       1.951543                    0.997935      30.508495      88.686080       0.627284       0.408696      -1.068194      -0.056084       0.067352       0.028964       0.092307      -0.011944       0.006591       0.004443      -0.015816       0.022769      -0.020359       0.009338       0.011022              9.933904       7.795271       0.002300      -0.185586      16.117329      -0.902771       5.889112           0.013292
          126              C       0.108463      11.310022      26.895294      -0.127368      26.301978 0.41570270E+03  0.97375537E+04                                 7.927415                            6.900739      -0.179213       1.939494                    0.998974      29.056517      85.462858       0.608695       0.429576      -1.048014       0.097121       0.006006      -0.046478       0.107837      -0.008476      -0.009234      -0.005367      -0.058751      -0.104176      -0.038746      -0.009390       0.048135              8.902819       8.602137       0.128367      -0.173418      12.562372      -0.567273       5.543948           0.003132
          127              C       0.747090      12.625960      26.396982      -0.340246      29.772515 0.47109199E+03  0.11319837E+05                                 8.375108                            7.169532      -0.128537       1.943516                    0.996965      30.734517      89.843033       0.622966       0.409173      -1.066998      -0.030246      -0.080516       0.037652       0.093889       0.018616      -0.021980      -0.004829      -0.038130      -0.029219      -0.036113       0.000464       0.035650              9.396718      11.035122       1.573096       1.140192      10.432923      -0.997105       6.722110           0.013360
          128              C       2.077274      12.906363      27.044759       0.664081      19.283904 0.23227558E+03  0.47428618E+04                                 6.782658                            5.511513      -0.034142       2.063777                    0.999773      21.552971      60.795295       0.611646       0.490421      -1.005588       0.022322       0.003131       0.012341       0.025698      -0.036244      -0.029567       0.045128      -0.113922      -0.093300      -0.066289      -0.036846       0.103135              7.594807      10.450908       2.445182       0.790422       5.838311      -1.271877       6.495203          -0.000489
          129              C       6.572827       9.180264       2.724217       0.112871      25.766597 0.34084761E+03  0.75896351E+04                                 7.786921                            6.325988       0.096750       2.056256                    0.999028      26.038845      74.418363       0.624767       0.440279      -1.042667      -0.007335      -0.043165       0.009363       0.044774       0.021851       0.029336      -0.005986       0.001626       0.010585      -0.039540       0.005233       0.034307              8.609825       7.397725      -1.993136      -2.983536       9.099856       0.193553       9.331894          -0.000841
          130              C       5.698186       9.665426       3.678538      -0.203234      31.717675 0.44808874E+03  0.10638691E+05                                 8.732804                            7.095486       0.116513       2.018117                    0.998264      29.766731      86.640192       0.612281       0.421339      -1.058662       0.003446       0.002238      -0.021353       0.021745      -0.004027       0.009471       0.015299      -0.020683       0.000537      -0.020758      -0.000746       0.021504              9.722446       8.316821      -1.903868      -3.647746       8.575800      -0.748049      12.274715           0.000179
          131              C       5.326810       8.856822       4.723668       0.180608      30.132505 0.38516589E+03  0.87550643E+04                                 8.605970                            6.653925      -0.060401       2.006585                    0.999407      25.277051      70.655468       0.625108       0.431062      -1.058678      -0.019463       0.009679       0.026045       0.033924      -0.004701      -0.009484       0.022313       0.009767       0.039180      -0.024655      -0.005160       0.029815             10.197267       7.939681      -2.048129      -4.799818       8.228781       1.433674      14.423340          -0.000740
          132              C       5.853504       7.569577       4.761175      -0.232173      31.147260 0.44232065E+03  0.10400699E+05                                 8.438036                            6.930861       0.291454       2.058174                    0.999881      29.782504      84.475257       0.639606       0.407257      -1.074584      -0.005934      -0.011167      -0.007330       0.014616       0.006066      -0.016280      -0.013307      -0.027948       0.050313      -0.028294      -0.002728       0.031021              9.169679       7.517809      -2.160864      -3.574254       9.140904       1.730938      10.850323           0.000245
          133              C       6.717733       7.173100       3.770474       0.085970      25.559187 0.32797420E+03  0.72076314E+04                                 7.586009                            6.095682       0.203787       2.075296                    0.999819      26.183143      73.491378       0.656020       0.424851      -1.055714      -0.010752       0.035332      -0.040885       0.055096       0.006190       0.029611       0.000396      -0.006852      -0.048481      -0.037358       0.009953       0.027405              8.323851       6.804189      -1.703369      -3.150684       8.589990       1.108186       9.577376          -0.000653
          134              C       4.431344       9.328943       5.847195      -0.252733      30.669337 0.44020914E+03  0.10435916E+05                                 8.667853                            6.989616      -0.211122       1.921582                    0.997185      30.168297      88.587597       0.620806       0.416178      -1.058819       0.073026       0.014749       0.037397       0.083360       0.002667       0.000346       0.005329      -0.050667       0.065868      -0.036451       0.011712       0.024740             10.436844       9.330364      -0.680115      -0.895297       6.256059       2.576664      15.724110          -0.000017
          135              C       3.800526       2.279742       0.982523       0.663632      19.908444 0.23238560E+03  0.47377729E+04                                 6.912817                            5.490866      -0.027409       2.066771                    0.999675      21.440246      60.102709       0.617500       0.486523      -1.009275       0.008920      -0.024597      -0.013860       0.029608       0.020417       0.062649      -0.001552       0.123045      -0.074273      -0.063607      -0.042726       0.106332              7.928685       5.064905      -0.833324      -1.453641      12.435039       0.043079       6.286112          -0.000872
          136              C       3.348454       3.594375       1.585460      -0.337215      30.618983 0.46192723E+03  0.11036078E+05                                 8.557298                            7.095312      -0.101489       1.951542                    0.997935      30.508512      88.686144       0.627284       0.408696      -1.068194       0.056084       0.067352      -0.028964       0.092307       0.011943       0.006591      -0.004443      -0.015816       0.022769      -0.020359       0.009338       0.011021              9.933906       7.795273      -0.002301      -0.185588      16.117331       0.902772       5.889114           0.013293
          137              C       4.230037       4.789022       1.305706      -0.127367      26.301947 0.41570216E+03  0.97375369E+04                                 7.927407                            6.900733      -0.179208       1.939496                    0.998974      29.056486      85.462720       0.608695       0.429575      -1.048014      -0.097121       0.006006       0.046477       0.107837       0.008476      -0.009234       0.005366      -0.058750      -0.104178      -0.038746      -0.009389       0.048135              8.902808       8.602126      -0.128367      -0.173417      12.562355       0.567270       5.543943           0.003132
          138              C       3.591410       6.104960       1.804018      -0.340246      29.772476 0.47109125E+03  0.11319813E+05                                 8.375098                            7.169525      -0.128532       1.943518                    0.996965      30.734475      89.842848       0.622967       0.409173      -1.066998       0.030246      -0.080516      -0.037652       0.093889      -0.018616      -0.021981       0.004829      -0.038129      -0.029219      -0.036113       0.000464       0.035649              9.396706      11.035105      -1.573094       1.140191      10.432911       0.997104       6.722103           0.013359
          139              C       2.261226       6.385363       1.156241       0.664084      19.283836 0.23227470E+03  0.47428405E+04                                 6.782647                            5.511506      -0.034151       2.063775                    0.999773      21.552954      60.795281       0.611645       0.490422      -1.005587      -0.022323       0.003131      -0.012342       0.025698       0.036244      -0.029568      -0.045128      -0.113924      -0.093299      -0.066290      -0.036846       0.103136              7.594792      10.450878      -2.445176       0.790415       5.838305       1.271875       6.495192          -0.000485
          140              C       6.442673       2.659264      25.476783       0.112870      25.766592 0.34084752E+03  0.75896315E+04                                 7.786916                            6.325984       0.096760       2.056259                    0.999028      26.038830      74.418273       0.624767       0.440278      -1.042668       0.007335      -0.043165      -0.009364       0.044773      -0.021850       0.029336       0.005987       0.001625       0.010584      -0.039540       0.005234       0.034307              8.609822       7.397724       1.993138      -2.983537       9.099852      -0.193558       9.331889          -0.000840
          141              C       7.317314       3.144426      24.522462      -0.203235      31.717667 0.44808855E+03  0.10638686E+05                                 8.732803                            7.095484       0.116515       2.018117                    0.998264      29.766732      86.640189       0.612281       0.421339      -1.058662      -0.003446       0.002239       0.021353       0.021745       0.004027       0.009471      -0.015299      -0.020684       0.000537      -0.020758      -0.000746       0.021504              9.722444       8.316820       1.903867      -3.647747       8.575800       0.748048      12.274711           0.000178
          142              C       7.688690       2.335822      23.477333       0.180607      30.132495 0.38516593E+03  0.87550654E+04                                 8.605968                            6.653925      -0.060401       2.006585                    0.999407      25.277055      70.655478       0.625108       0.431062      -1.058678       0.019463       0.009680      -0.026045       0.033924       0.004701      -0.009484      -0.022313       0.009767       0.039180      -0.024655      -0.005160       0.029815             10.197262       7.939677       2.048125      -4.799812       8.228779      -1.433666      14.423329          -0.000739
          143              C       7.161996       1.048577      23.439825      -0.232174      31.147257 0.44232073E+03  0.10400701E+05                                 8.438036                            6.930862       0.291455       2.058174                    0.999881      29.782503      84.475247       0.639606       0.407257      -1.074584       0.005934      -0.011167       0.007330       0.014616      -0.006066      -0.016280       0.013307      -0.027948       0.050313      -0.028294      -0.002728       0.031021              9.169678       7.517809       2.160864      -3.574252       9.140903      -1.730936      10.850321           0.000244
          144              C       6.297767       0.652100      24.430526       0.085970      25.559180 0.32797414E+03  0.72076290E+04                                 7.586004                            6.095679       0.203795       2.075298                    0.999819      26.183138      73.491326       0.656021       0.424850      -1.055714       0.010752       0.035332       0.040885       0.055096      -0.006189       0.029610      -0.000396      -0.006852      -0.048481      -0.037358       0.009954       0.027404              8.323846       6.804186       1.703367      -3.150684       8.589980      -1.108185       9.577372          -0.000651
          145              C       8.584156       2.807943      22.353805      -0.252733      30.669320 0.44020918E+03  0.10435917E+05                                 8.667850                            6.989617      -0.211122       1.921583                    0.997185      30.168292      88.587574       0.620806       0.416178      -1.058819      -0.073026       0.014749      -0.037397       0.083360      -0.002668       0.000346      -0.005329      -0.050667       0.065868      -0.036452       0.011712       0.024739             10.436839       9.330360       0.680112      -0.895295       6.256056      -2.576659      15.724099          -0.000017
          146              C       3.800526       4.241258      13.117977       0.663632      19.908497 0.23238628E+03  0.47377922E+04                                 6.912836                            5.490878      -0.027426       2.066764                    0.999675      21.440316      60.103015       0.617499       0.486524      -1.009274       0.008919       0.024597       0.013860       0.029609      -0.020417      -0.062650      -0.001551       0.123045      -0.074278      -0.063606      -0.042726       0.106333              7.928710       5.064920       0.833330       1.453644      12.435087       0.043085       6.286124          -0.000874
          147              C       3.348454       2.926625      12.515040      -0.337216      30.619106 0.46192910E+03  0.11036138E+05                                 8.557329                            7.095332      -0.101510       1.951535                    0.997935      30.508610      88.686595       0.627282       0.408697      -1.068194       0.056083      -0.067352       0.028965       0.092307      -0.011944      -0.006591      -0.004443      -0.015815       0.022772      -0.020360       0.009338       0.011021              9.933953       7.795298       0.002301       0.185588      16.117431       0.902777       5.889131           0.013292
          148              C       4.230037       1.731978      12.794794      -0.127368      26.302019 0.41570335E+03  0.97375760E+04                                 7.927431                            6.900749      -0.179232       1.939488                    0.998974      29.056570      85.463135       0.608693       0.429576      -1.048013      -0.097120      -0.006006      -0.046476       0.107835      -0.008475       0.009234       0.005366      -0.058749      -0.104181      -0.038747      -0.009388       0.048135              8.902843       8.602158       0.128370       0.173420      12.562416       0.567273       5.543955           0.003132
          149              C       3.591410       0.416040      12.296482      -0.340248      29.772627 0.47109399E+03  0.11319901E+05                                 8.375136                            7.169552      -0.128553       1.943509                    0.996965      30.734625      89.843510       0.622965       0.409174      -1.066997       0.030245       0.080515       0.037652       0.093889       0.018615       0.021981       0.004828      -0.038131      -0.029216      -0.036113       0.000465       0.035648              9.396756      11.035171       1.573111      -1.140198      10.432970       0.997108       6.722129           0.013359
          150              C       2.261226       0.135637      12.944259       0.664081      19.283975 0.23227660E+03  0.47428895E+04                                 6.782681                            5.511529      -0.034161       2.063770                    0.999773      21.553053      60.795643       0.611644       0.490422      -1.005587      -0.022323      -0.003131       0.012342       0.025699      -0.036243       0.029566      -0.045129      -0.113921      -0.093305      -0.066288      -0.036847       0.103135              7.594836      10.450957       2.445197      -0.790427       5.838333       1.271877       6.495218          -0.000485
          151              C       6.442673       3.861736      16.824717       0.112876      25.766511 0.34084617E+03  0.75895946E+04                                 7.786905                            6.325975       0.096751       2.056258                    0.999028      26.038767      74.418082       0.624767       0.440279      -1.042667       0.007337       0.043165       0.009362       0.044774       0.021851      -0.029336       0.005986       0.001628       0.010582      -0.039539       0.005232       0.034308              8.609809       7.397711      -1.993133       2.983530       9.099844      -0.193550       9.331872          -0.000839
          152              C       7.317314       3.376574      17.779038      -0.203234      31.717667 0.44808858E+03  0.10638688E+05                                 8.732807                            7.095487       0.116505       2.018114                    0.998264      29.766744      86.640284       0.612280       0.421339      -1.058661      -0.003444      -0.002237      -0.021356       0.021747      -0.004026      -0.009471      -0.015298      -0.020684       0.000539      -0.020758      -0.000746       0.021503              9.722447       8.316820      -1.903868       3.647742       8.575813       0.748057      12.274709           0.000177
          153              C       7.688690       4.185178      18.824167       0.180602      30.132542 0.38516660E+03  0.87550847E+04                                 8.605974                            6.653930      -0.060399       2.006585                    0.999407      25.277087      70.655584       0.625108       0.431061      -1.058678       0.019465      -0.009679       0.026044       0.033924      -0.004702       0.009485      -0.022315       0.009767       0.039182      -0.024656      -0.005161       0.029817             10.197269       7.939681      -2.048127       4.799813       8.228792      -1.433664      14.423335          -0.000737
          154              C       7.161996       5.472423      18.861675      -0.232181      31.147443 0.44232390E+03  0.10400795E+05                                 8.438070                            6.930887       0.291450       2.058171                    0.999881      29.782630      84.475722       0.639604       0.407257      -1.074583       0.005937       0.011168      -0.007333       0.014620       0.006066       0.016281       0.013309      -0.027951       0.050313      -0.028295      -0.002728       0.031023              9.169716       7.517840      -2.160879       3.574268       9.140947      -1.730952      10.850363           0.000243
          155              C       6.297767       5.868900      17.870974       0.085970      25.559248 0.32797500E+03  0.72076539E+04                                 7.586021                            6.095689       0.203784       2.075294                    0.999819      26.183186      73.491543       0.656019       0.424851      -1.055714       0.010755      -0.035331      -0.040887       0.055097       0.006189      -0.029610      -0.000397      -0.006850      -0.048483      -0.037358       0.009953       0.027405              8.323867       6.804202      -1.703376       3.150692       8.590010      -1.108192       9.577389          -0.000650
          156              C       8.584156       3.713057      19.947695      -0.252732      30.669304 0.44020886E+03  0.10435909E+05                                 8.667850                            6.989617      -0.211125       1.921582                    0.997185      30.168284      88.587569       0.620805       0.416178      -1.058819      -0.073026      -0.014750       0.037395       0.083359       0.002669      -0.000347      -0.005330      -0.050668       0.065869      -0.036452       0.011711       0.024741             10.436838       9.330360      -0.680113       0.895297       6.256057      -2.576659      15.724098          -0.000017
          157              C       8.139026       2.279742      13.117977       0.663632      19.908523 0.23238663E+03  0.47378006E+04                                 6.912840                            5.490881      -0.027425       2.066764                    0.999675      21.440326      60.103038       0.617499       0.486524      -1.009275       0.008919      -0.024597       0.013861       0.029609       0.020417      -0.062649       0.001551       0.123044      -0.074278      -0.063606      -0.042726       0.106332              7.928717       5.064922      -0.833331       1.453645      12.435101      -0.043085       6.286127          -0.000874
          158              C       7.686954       3.594375      12.515040      -0.337216      30.619113 0.46192927E+03  0.11036143E+05                                 8.557331                            7.095333      -0.101511       1.951534                    0.997935      30.508619      88.686636       0.627282       0.408697      -1.068194       0.056083       0.067352       0.028965       0.092307       0.011944      -0.006591       0.004443      -0.015815       0.022772      -0.020359       0.009338       0.011021              9.933955       7.795299      -0.002301       0.185588      16.117433      -0.902778       5.889133           0.013292
          159              C       8.568537       4.789022      12.794794      -0.127368      26.302004 0.41570308E+03  0.97375674E+04                                 7.927427                            6.900746      -0.179229       1.939489                    0.998974      29.056556      85.463071       0.608694       0.429576      -1.048013      -0.097120       0.006006      -0.046476       0.107835       0.008476       0.009234      -0.005366      -0.058749      -0.104182      -0.038747      -0.009388       0.048135              8.902838       8.602151      -0.128369       0.173420      12.562409      -0.567273       5.543953           0.003132
          160              C       7.929910       6.104960      12.296482      -0.340248      29.772612 0.47109371E+03  0.11319892E+05                                 8.375132                            7.169549      -0.128551       1.943510                    0.996965      30.734612      89.843455       0.622965       0.409174      -1.066997       0.030245      -0.080515       0.037652       0.093889      -0.018615       0.021981      -0.004828      -0.038131      -0.029217      -0.036114       0.000465       0.035649              9.396751      11.035163      -1.573111      -1.140196      10.432964      -0.997108       6.722127           0.013359
          161              C       6.599726       6.385363      12.944259       0.664082      19.283948 0.23227623E+03  0.47428806E+04                                 6.782676                            5.511526      -0.034162       2.063770                    0.999773      21.553044      60.795627       0.611644       0.490422      -1.005587      -0.022323       0.003131       0.012342       0.025699       0.036243       0.029566       0.045129      -0.113922      -0.093305      -0.066288      -0.036847       0.103136              7.594829      10.450942      -2.445192      -0.790427       5.838329      -1.271877       6.495216          -0.000485
          162              C       2.104172       2.659264      16.824717       0.112876      25.766500 0.34084605E+03  0.75895915E+04                                 7.786904                            6.325974       0.096750       2.056258                    0.999028      26.038763      74.418073       0.624767       0.440279      -1.042667       0.007337      -0.043165       0.009362       0.044774      -0.021851      -0.029336      -0.005986       0.001628       0.010582      -0.039540       0.005232       0.034308              8.609808       7.397709       1.993133       2.983527       9.099847       0.193549       9.331867          -0.000836
          163              C       2.978814       3.144426      17.779038      -0.203233      31.717660 0.44808856E+03  0.10638688E+05                                 8.732807                            7.095488       0.116505       2.018114                    0.998264      29.766736      86.640260       0.612280       0.421339      -1.058661      -0.003444       0.002237      -0.021356       0.021747       0.004026      -0.009471       0.015298      -0.020683       0.000539      -0.020757      -0.000746       0.021503              9.722447       8.316821       1.903868       3.647742       8.575813      -0.748057      12.274706           0.000176
          164              C       3.350190       2.335822      18.824167       0.180602      30.132540 0.38516657E+03  0.87550835E+04                                 8.605974                            6.653929      -0.060398       2.006585                    0.999407      25.277085      70.655577       0.625108       0.431061      -1.058678       0.019465       0.009679       0.026044       0.033924       0.004702       0.009485       0.022315       0.009767       0.039181      -0.024656      -0.005161       0.029817             10.197270       7.939681       2.048128       4.799814       8.228792       1.433666      14.423337          -0.000737
          165              C       2.823496       1.048577      18.861675      -0.232180      31.147437 0.44232377E+03  0.10400791E+05                                 8.438067                            6.930885       0.291451       2.058171                    0.999881      29.782624      84.475688       0.639605       0.407257      -1.074583       0.005937      -0.011168      -0.007333       0.014620      -0.006067       0.016281      -0.013309      -0.027951       0.050312      -0.028295      -0.002728       0.031023              9.169714       7.517839       2.160878       3.574268       9.140944       1.730953      10.850360           0.000243
          166              C       1.959267       0.652100      17.870974       0.085970      25.559250 0.32797499E+03  0.72076535E+04                                 7.586020                            6.095688       0.203785       2.075294                    0.999819      26.183186      73.491531       0.656020       0.424850      -1.055714       0.010755       0.035331      -0.040887       0.055097      -0.006189      -0.029610       0.000397      -0.006851      -0.048483      -0.037358       0.009953       0.027405              8.323866       6.804201       1.703375       3.150693       8.590009       1.108192       9.577389          -0.000650
          167              C       4.245656       2.807943      19.947695      -0.252732      30.669309 0.44020883E+03  0.10435908E+05                                 8.667851                            6.989616      -0.211124       1.921582                    0.997185      30.168286      88.587576       0.620805       0.416178      -1.058819      -0.073026       0.014749       0.037395       0.083359      -0.002669      -0.000347       0.005330      -0.050668       0.065869      -0.036452       0.011711       0.024741             10.436841       9.330358       0.680113       0.895296       6.256058       2.576662      15.724108          -0.000017
          168              C       8.139026       4.241258       0.982523       0.663634      19.908381 0.23238475E+03  0.47377528E+04                                 6.912808                            5.490860      -0.027416       2.066769                    0.999675      21.440232      60.102707       0.617500       0.486524      -1.009275       0.008920       0.024597      -0.013860       0.029608      -0.020417       0.062650       0.001553       0.123048      -0.074272      -0.063608      -0.042726       0.106334              7.928673       5.064901       0.833320      -1.453638      12.435014      -0.043076       6.286104          -0.000874
          169              C       7.686954       2.926625       1.585460      -0.337215      30.618965 0.46192676E+03  0.11036064E+05                                 8.557294                            7.095308      -0.101489       1.951543                    0.997935      30.508496      88.686083       0.627284       0.408696      -1.068194       0.056084      -0.067352      -0.028964       0.092307      -0.011944       0.006591       0.004443      -0.015816       0.022769      -0.020359       0.009338       0.011022              9.933903       7.795271       0.002301      -0.185587      16.117326      -0.902771       5.889111           0.013292
          170              C       8.568537       1.731978       1.305706      -0.127368      26.301975 0.41570265E+03  0.97375523E+04                                 7.927415                            6.900739      -0.179213       1.939494                    0.998974      29.056514      85.462848       0.608695       0.429576      -1.048014      -0.097121      -0.006006       0.046477       0.107837      -0.008476      -0.009234      -0.005367      -0.058751      -0.104177      -0.038746      -0.009390       0.048136              8.902819       8.602137       0.128367      -0.173418      12.562372      -0.567272       5.543947           0.003132
          171              C       7.929910       0.416040       1.804018      -0.340246      29.772512 0.47109194E+03  0.11319836E+05                                 8.375108                            7.169532      -0.128537       1.943516                    0.996965      30.734516      89.843033       0.622966       0.409173      -1.066998       0.030246       0.080516      -0.037652       0.093889       0.018616      -0.021980      -0.004829      -0.038130      -0.029218      -0.036113       0.000464       0.035649              9.396718      11.035122       1.573096       1.140193      10.432923      -0.997104       6.722110           0.013360
          172              C       6.599726       0.135637       1.156241       0.664081      19.283902 0.23227556E+03  0.47428611E+04                                 6.782658                            5.511512      -0.034143       2.063777                    0.999773      21.552970      60.795293       0.611646       0.490421      -1.005588      -0.022322      -0.003130      -0.012342       0.025698      -0.036244      -0.029567       0.045128      -0.113922      -0.093300      -0.066289      -0.036846       0.103135              7.594808      10.450911       2.445183       0.790420       5.838311      -1.271876       6.495201          -0.000484
          173              C       2.104172       3.861736      25.476783       0.112871      25.766594 0.34084762E+03  0.75896356E+04                                 7.786920                            6.325988       0.096750       2.056256                    0.999028      26.038848      74.418377       0.624766       0.440279      -1.042667       0.007335       0.043165      -0.009363       0.044774       0.021851       0.029336      -0.005986       0.001625       0.010585      -0.039540       0.005233       0.034307              8.609824       7.397724      -1.993134      -2.983533       9.099858       0.193550       9.331890          -0.000836
          174              C       2.978814       3.376574      24.522462      -0.203234      31.717674 0.44808875E+03  0.10638692E+05                                 8.732804                            7.095485       0.116513       2.018117                    0.998264      29.766736      86.640211       0.612281       0.421339      -1.058662      -0.003446      -0.002239       0.021353       0.021745      -0.004027       0.009471       0.015299      -0.020683       0.000537      -0.020758      -0.000746       0.021504              9.722444       8.316820      -1.903867      -3.647745       8.575803      -0.748053      12.274711           0.000176
          175              C       3.350190       4.185178      23.477333       0.180608      30.132493 0.38516587E+03  0.87550639E+04                                 8.605968                            6.653925      -0.060401       2.006585                    0.999407      25.277053      70.655476       0.625108       0.431062      -1.058678       0.019463      -0.009680      -0.026045       0.033924      -0.004701      -0.009484       0.022313       0.009767       0.039180      -0.024655      -0.005160       0.029815             10.197262       7.939675      -2.048125      -4.799812       8.228781       1.433664      14.423330          -0.000736
          176              C       2.823496       5.472423      23.439825      -0.232174      31.147259 0.44232072E+03  0.10400701E+05                                 8.438036                            6.930862       0.291453       2.058173                    0.999881      29.782507      84.475271       0.639606       0.407257      -1.074583       0.005934       0.011167       0.007330       0.014616       0.006066      -0.016280      -0.013307      -0.027948       0.050313      -0.028294      -0.002728       0.031021              9.169677       7.517807      -2.160862      -3.574252       9.140903       1.730932      10.850322           0.000243
          177              C       1.959267       5.868900      24.430526       0.085970      25.559174 0.32797402E+03  0.72076263E+04                                 7.586005                            6.095680       0.203788       2.075296                    0.999819      26.183133      73.491336       0.656020       0.424851      -1.055714       0.010752      -0.035332       0.040885       0.055096       0.006189       0.029611       0.000396      -0.006852      -0.048481      -0.037358       0.009954       0.027405              8.323847       6.804186      -1.703367      -3.150683       8.589985       1.108184       9.577372          -0.000649
          178              C       4.245656       3.713057      22.353805      -0.252733      30.669327 0.44020917E+03  0.10435917E+05                                 8.667852                            6.989617      -0.211122       1.921582                    0.997185      30.168301      88.587614       0.620806       0.416178      -1.058819      -0.073026      -0.014749      -0.037397       0.083360       0.002667       0.000346       0.005329      -0.050667       0.065868      -0.036452       0.011712       0.024740             10.436841       9.330358      -0.680112      -0.895294       6.256057       2.576661      15.724109          -0.000017
          179              C       4.876474      10.762258      27.218477       0.663632      19.908447 0.23238566E+03  0.47377745E+04                                 6.912818                            5.490867      -0.027409       2.066770                    0.999675      21.440249      60.102721       0.617500       0.486523      -1.009275      -0.008920       0.024597       0.013859       0.029608       0.020417       0.062649      -0.001552       0.123045      -0.074273      -0.063606      -0.042726       0.106332              7.928686       5.064906      -0.833324      -1.453642      12.435037       0.043080       6.286113          -0.000876
          180              C       5.328546       9.447625      26.615540      -0.337215      30.618991 0.46192750E+03  0.11036086E+05                                 8.557299                            7.095314      -0.101489       1.951542                    0.997935      30.508510      88.686134       0.627284       0.408696      -1.068194      -0.056084      -0.067352       0.028964       0.092307       0.011943       0.006591      -0.004443      -0.015816       0.022769      -0.020359       0.009337       0.011021              9.933907       7.795274      -0.002301      -0.185587      16.117332       0.902773       5.889115           0.013293
          181              C       4.446962       8.252978      26.895294      -0.127367      26.301931 0.41570201E+03  0.97375329E+04                                 7.927405                            6.900732      -0.179209       1.939496                    0.998974      29.056488      85.462732       0.608695       0.429576      -1.048014       0.097121      -0.006006      -0.046477       0.107837       0.008476      -0.009234       0.005366      -0.058750      -0.104178      -0.038746      -0.009389       0.048135              8.902804       8.602126      -0.128368      -0.173415      12.562342       0.567270       5.543943           0.003132
          182              C       5.085590       6.937040      26.396982      -0.340246      29.772477 0.47109133E+03  0.11319816E+05                                 8.375098                            7.169526      -0.128532       1.943518                    0.996965      30.734477      89.842858       0.622967       0.409173      -1.066998      -0.030246       0.080516       0.037652       0.093889      -0.018616      -0.021981       0.004829      -0.038129      -0.029219      -0.036113       0.000464       0.035650              9.396706      11.035108      -1.573095       1.140191      10.432907       0.997103       6.722103           0.013359
          183              C       6.415774       6.656637      27.044759       0.664084      19.283835 0.23227468E+03  0.47428399E+04                                 6.782646                            5.511505      -0.034149       2.063776                    0.999773      21.552952      60.795270       0.611645       0.490422      -1.005587       0.022323      -0.003131       0.012342       0.025699       0.036244      -0.029568      -0.045128      -0.113924      -0.093299      -0.066290      -0.036846       0.103136              7.594791      10.450877      -2.445175       0.790415       5.838304       1.271875       6.495192          -0.000488
          184              C       2.234328      10.382736       2.724217       0.112870      25.766578 0.34084735E+03  0.75896264E+04                                 7.786913                            6.325982       0.096764       2.056261                    0.999028      26.038820      74.418223       0.624768       0.440278      -1.042668      -0.007335       0.043164       0.009363       0.044773      -0.021850       0.029336       0.005987       0.001625       0.010584      -0.039540       0.005233       0.034306              8.609817       7.397719       1.993138      -2.983532       9.099853      -0.193557       9.331880          -0.000839
          185              C       1.359686       9.897574       3.678538      -0.203235      31.717690 0.44808918E+03  0.10638704E+05                                 8.732808                            7.095489       0.116514       2.018117                    0.998264      29.766739      86.640219       0.612280       0.421339      -1.058662       0.003446      -0.002239      -0.021353       0.021745       0.004027       0.009471      -0.015299      -0.020684       0.000538      -0.020758      -0.000746       0.021504              9.722449       8.316826       1.903868      -3.647748       8.575803       0.748049      12.274718           0.000177
          186              C       0.988310      10.706178       4.723668       0.180607      30.132510 0.38516602E+03  0.87550680E+04                                 8.605971                            6.653926      -0.060401       2.006584                    0.999407      25.277057      70.655486       0.625108       0.431062      -1.058678      -0.019463      -0.009680       0.026046       0.033924       0.004701      -0.009484      -0.022313       0.009767       0.039180      -0.024655      -0.005160       0.029815             10.197267       7.939682       2.048129      -4.799818       8.228782      -1.433675      14.423338          -0.000738
          187              C       1.515004      11.993423       4.761175      -0.232174      31.147264 0.44232076E+03  0.10400702E+05                                 8.438037                            6.930862       0.291456       2.058174                    0.999881      29.782503      84.475248       0.639606       0.407257      -1.074583      -0.005934       0.011167      -0.007330       0.014616      -0.006066      -0.016280       0.013307      -0.027948       0.050313      -0.028294      -0.002727       0.031021              9.169681       7.517812       2.160867      -3.574256       9.140906      -1.730942      10.850324           0.000244
          188              C       2.379233      12.389900       3.770474       0.085969      25.559179 0.32797402E+03  0.72076254E+04                                 7.586003                            6.095677       0.203799       2.075299                    0.999819      26.183131      73.491296       0.656021       0.424850      -1.055714      -0.010752      -0.035332      -0.040885       0.055096      -0.006189       0.029610      -0.000396      -0.006852      -0.048480      -0.037358       0.009953       0.027404              8.323846       6.804185       1.703367      -3.150686       8.589980      -1.108185       9.577373          -0.000651
          189              C       0.092844      10.234057       5.847195      -0.252733      30.669332 0.44020908E+03  0.10435914E+05                                 8.667852                            6.989616      -0.211121       1.921583                    0.997185      30.168292      88.587573       0.620806       0.416178      -1.058819       0.073026      -0.014749       0.037397       0.083360      -0.002667       0.000346      -0.005329      -0.050667       0.065868      -0.036452       0.011712       0.024739             10.436843       9.330363       0.680115      -0.895297       6.256058      -2.576664      15.724106          -0.000017
          190              C       4.876474       8.800742      15.083023       0.663632      19.908496 0.23238629E+03  0.47377925E+04                                 6.912837                            5.490879      -0.027427       2.066764                    0.999675      21.440319      60.103033       0.617499       0.486524      -1.009274      -0.008919      -0.024597      -0.013861       0.029609      -0.020417      -0.062650      -0.001551       0.123045      -0.074278      -0.063607      -0.042726       0.106333              7.928711       5.064920       0.833330       1.453644      12.435090       0.043084       6.286124          -0.000877
          191              C       5.328546      10.115375      15.685960      -0.337216      30.619094 0.46192901E+03  0.11036136E+05                                 8.557328                            7.095332      -0.101511       1.951534                    0.997935      30.508614      88.686627       0.627282       0.408697      -1.068193      -0.056083       0.067352      -0.028965       0.092307      -0.011944      -0.006591      -0.004443      -0.015815       0.022772      -0.020359       0.009339       0.011021              9.933951       7.795300       0.002302       0.185590      16.117420       0.902778       5.889132           0.013293
          192              C       4.446962      11.310022      15.406206      -0.127368      26.301999 0.41570315E+03  0.97375699E+04                                 7.927427                            6.900747      -0.179231       1.939488                    0.998974      29.056566      85.463115       0.608693       0.429576      -1.048013       0.097120       0.006005       0.046476       0.107835      -0.008475       0.009234       0.005367      -0.058749      -0.104182      -0.038747      -0.009388       0.048135              8.902836       8.602155       0.128369       0.173419      12.562398       0.567272       5.543954           0.003131
          193              C       5.085590      12.625960      15.904518      -0.340248      29.772623 0.47109399E+03  0.11319901E+05                                 8.375135                            7.169551      -0.128552       1.943510                    0.996965      30.734619      89.843483       0.622965       0.409174      -1.066997      -0.030245      -0.080515      -0.037652       0.093889       0.018615       0.021981       0.004828      -0.038131      -0.029217      -0.036113       0.000465       0.035649              9.396754      11.035171       1.573112      -1.140197      10.432963       0.997107       6.722128           0.013360
          194              C       6.415774      12.906363      15.256741       0.664081      19.283974 0.23227659E+03  0.47428891E+04                                 6.782680                            5.511528      -0.034159       2.063770                    0.999773      21.553052      60.795637       0.611644       0.490422      -1.005587       0.022323       0.003131      -0.012342       0.025699      -0.036243       0.029566      -0.045129      -0.113921      -0.093305      -0.066288      -0.036847       0.103135              7.594834      10.450953       2.445194      -0.790428       5.838331       1.271877       6.495219          -0.000489
          195              C       2.234328       9.180264      11.376283       0.112877      25.766510 0.34084623E+03  0.75895969E+04                                 7.786906                            6.325976       0.096747       2.056256                    0.999028      26.038776      74.418131       0.624767       0.440279      -1.042667      -0.007337      -0.043165      -0.009362       0.044774       0.021851      -0.029336       0.005986       0.001627       0.010582      -0.039540       0.005232       0.034308              8.609809       7.397710      -1.993131       2.983527       9.099848      -0.193546       9.331871          -0.000840
          196              C       1.359686       9.665426      10.421962      -0.203233      31.717668 0.44808869E+03  0.10638691E+05                                 8.732808                            7.095489       0.116505       2.018114                    0.998264      29.766742      86.640282       0.612280       0.421339      -1.058661       0.003444       0.002237       0.021356       0.021747      -0.004026      -0.009471      -0.015298      -0.020684       0.000539      -0.020757      -0.000746       0.021503              9.722448       8.316822      -1.903868       3.647742       8.575814       0.748058      12.274709           0.000178
          197              C       0.988310       8.856822       9.376833       0.180602      30.132543 0.38516661E+03  0.87550848E+04                                 8.605975                            6.653930      -0.060399       2.006585                    0.999407      25.277087      70.655585       0.625108       0.431061      -1.058678      -0.019465       0.009679      -0.026044       0.033924      -0.004702       0.009485      -0.022315       0.009767       0.039182      -0.024656      -0.005161       0.029817             10.197270       7.939681      -2.048127       4.799814       8.228792      -1.433665      14.423338          -0.000739
          198              C       1.515004       7.569577       9.339325      -0.232180      31.147434 0.44232372E+03  0.10400790E+05                                 8.438066                            6.930885       0.291449       2.058171                    0.999881      29.782624      84.475691       0.639605       0.407257      -1.074583      -0.005937      -0.011168       0.007333       0.014620       0.006066       0.016280       0.013309      -0.027951       0.050313      -0.028295      -0.002728       0.031023              9.169713       7.517837      -2.160877       3.574267       9.140943      -1.730950      10.850359           0.000245
          199              C       2.379233       7.173100      10.330026       0.085970      25.559252 0.32797505E+03  0.72076554E+04                                 7.586022                            6.095690       0.203781       2.075293                    0.999819      26.183187      73.491547       0.656019       0.424851      -1.055714      -0.010755       0.035331       0.040887       0.055097       0.006189      -0.029610      -0.000397      -0.006851      -0.048483      -0.037358       0.009953       0.027405              8.323868       6.804203      -1.703375       3.150692       8.590010      -1.108192       9.577391          -0.000652
          200              C       0.092844       9.328943       8.253305      -0.252732      30.669323 0.44020902E+03  0.10435913E+05                                 8.667853                            6.989617      -0.211124       1.921582                    0.997185      30.168286      88.587574       0.620805       0.416178      -1.058819       0.073026       0.014750      -0.037395       0.083359       0.002669      -0.000347      -0.005330      -0.050667       0.065869      -0.036452       0.011711       0.024741             10.436844       9.330363      -0.680114       0.895295       6.256058      -2.576663      15.724110          -0.000017
          201              C       5.253923       9.781500       7.050250      -0.154436      27.550007 0.40483620E+03  0.94077139E+04                                 8.115011                            6.709358      -0.023149       1.985753                    0.998541      29.095807      84.862879       0.632102       0.416979      -1.057267      -0.107862      -0.000001       0.000000       0.107862       0.000001       0.000001       0.007715      -0.032456       0.105393      -0.033794      -0.002902       0.036696              9.833749       7.673277       0.000001      -0.000000       5.707246       2.776214      16.120724          -0.000091
          202              C       7.761576       3.260500      21.150750      -0.154436      27.549998 0.40483631E+03  0.94077168E+04                                 8.115009                            6.709359      -0.023149       1.985754                    0.998541      29.095801      84.862852       0.632102       0.416979      -1.057268       0.107862      -0.000001      -0.000000       0.107862      -0.000001       0.000001      -0.007715      -0.032457       0.105393      -0.033794      -0.002902       0.036696              9.833743       7.673279      -0.000001       0.000000       5.707243      -2.776209      16.120707          -0.000090
          203              C       3.423077       3.260500      21.150750      -0.154436      27.550007 0.40483625E+03  0.94077156E+04                                 8.115011                            6.709358      -0.023150       1.985753                    0.998541      29.095811      84.862898       0.632102       0.416979      -1.057267       0.107862       0.000000      -0.000000       0.107862       0.000001       0.000001       0.007715      -0.032457       0.105393      -0.033794      -0.002902       0.036696              9.833749       7.673277       0.000001       0.000001       5.707245       2.776213      16.120723          -0.000091
          204              C       0.915423       9.781500       7.050250      -0.154436      27.550025 0.40483644E+03  0.94077205E+04                                 8.115014                            6.709360      -0.023149       1.985754                    0.998541      29.095799      84.862845       0.632102       0.416979      -1.057268      -0.107862       0.000001       0.000000       0.107862      -0.000001       0.000001      -0.007715      -0.032456       0.105393      -0.033794      -0.002902       0.036696              9.833753       7.673283      -0.000001      -0.000001       5.707246      -2.776217      16.120730          -0.000091
          205              N       7.096051      11.611293      11.351749      -0.242332      35.797845 0.53539816E+03  0.13017414E+05                                 9.079350                            7.524500       0.150718       2.077541                    0.998203      27.868213      76.708969       0.635256       0.396561      -1.097343      -0.117291      -0.036414      -0.100202       0.158504      -0.017218      -0.054781      -0.041979      -0.092674      -0.040094      -0.093781       0.019601       0.074179             10.047112       8.150507       2.060983       3.107934      11.294927       0.932238      10.695901          -0.000211
          206              N       7.096051       7.951707       2.748751      -0.242347      35.798322 0.53540711E+03  0.13017688E+05                                 9.079432                            7.524566       0.150716       2.077536                    0.998203      27.868467      76.709891       0.635252       0.396561      -1.097342      -0.117291       0.036416       0.100205       0.158506       0.017217       0.054783      -0.041979      -0.092674      -0.040094      -0.093782       0.019603       0.074179             10.047202       8.150579      -2.061002      -3.107965      11.295022       0.932257      10.696006          -0.000212
          207              N       5.919449       1.430707      25.452249      -0.242343      35.798132 0.53540348E+03  0.13017578E+05                                 9.079402                            7.524540       0.150706       2.077535                    0.998203      27.868367      76.709546       0.635254       0.396561      -1.097342       0.117290       0.036416      -0.100205       0.158506      -0.017217       0.054782       0.041979      -0.092674      -0.040095      -0.093781       0.019602       0.074179             10.047171       8.150556       2.060999      -3.107961      11.294982      -0.932258      10.695976          -0.000213
          208              N       5.919449       5.090293      16.849251      -0.242333      35.797898 0.53539921E+03  0.13017446E+05                                 9.079358                            7.524506       0.150722       2.077542                    0.998203      27.868242      76.709062       0.635256       0.396561      -1.097343       0.117292      -0.036415       0.100202       0.158505       0.017218      -0.054782       0.041979      -0.092674      -0.040093      -0.093781       0.019602       0.074179             10.047119       8.150512      -2.060983       3.107934      11.294937      -0.932236      10.695907          -0.000211
          209              N       1.580949       1.430707      16.849251      -0.242333      35.797917 0.53539946E+03  0.13017453E+05                                 9.079361                            7.524508       0.150721       2.077541                    0.998203      27.868254      76.709107       0.635256       0.396561      -1.097343       0.117292       0.036415       0.100202       0.158505      -0.017218      -0.054782      -0.041979      -0.092674      -0.040094      -0.093781       0.019602       0.074179             10.047123       8.150514       2.060983       3.107937      11.294944       0.932238      10.695912          -0.000212
          210              N       1.580949       5.090293      25.452249      -0.242348      35.798321 0.53540705E+03  0.13017687E+05                                 9.079431                            7.524565       0.150716       2.077536                    0.998203      27.868470      76.709898       0.635253       0.396561      -1.097342       0.117291      -0.036416      -0.100205       0.158506       0.017217       0.054783      -0.041979      -0.092673      -0.040094      -0.093782       0.019603       0.074179             10.047201       8.150576      -2.061000      -3.107964      11.295023       0.932256      10.696004          -0.000213
          211              N       2.757551      11.611293       2.748751      -0.242341      35.798018 0.53540126E+03  0.13017511E+05                                 9.079385                            7.524526       0.150702       2.077535                    0.998203      27.868308      76.709348       0.635254       0.396561      -1.097342      -0.117290      -0.036415       0.100204       0.158505      -0.017217       0.054781       0.041979      -0.092674      -0.040094      -0.093780       0.019601       0.074179             10.047152       8.150538       2.060993      -3.107954      11.294964      -0.932253      10.695955          -0.000213
          212              N       2.757551       7.951707      11.351749      -0.242335      35.798003 0.53540111E+03  0.13017503E+05                                 9.079374                            7.524519       0.150725       2.077541                    0.998203      27.868300      76.709260       0.635255       0.396561      -1.097343      -0.117292       0.036415      -0.100202       0.158505       0.017218      -0.054782       0.041979      -0.092674      -0.040094      -0.093782       0.019603       0.074179             10.047136       8.150524      -2.060985       3.107939      11.294960      -0.932239      10.695926          -0.000210
          213              O       0.050327      10.755607      13.938626      -0.530614      32.631506 0.56692092E+03  0.13792402E+05                                 8.032172                            7.374115       0.430097       2.196805                    0.997254      27.234134      71.709482       0.699939       0.359690      -1.139933       0.007206       0.012079       0.005209       0.014999      -0.008314       0.006645      -0.039373       0.097337       0.067132      -0.075912       0.028698       0.047214              8.308444       7.078587      -0.984647       2.246464       8.587449      -1.291535       9.259296           0.054958
          214              O       0.736677      11.790098      15.785228      -0.562752      37.499815 0.56549008E+03  0.13773038E+05                                 8.913425                            7.352797       0.272190       2.122997                    0.998103      28.123904      74.519584       0.701439       0.358518      -1.138864      -0.005583       0.010712      -0.019215       0.022697       0.018350      -0.038983       0.049569      -0.024619      -0.153823      -0.091118       0.031070       0.060048             10.324151       6.636104       0.709500       0.809661      17.277672       3.441191       7.058677           0.060255
          215              O       2.236063       7.046853      14.079067      -0.542856      35.383395 0.62327145E+03  0.15545347E+05                                 8.545906                            7.781589       0.171685       2.106050                    0.995997      27.842020      74.517049       0.674050       0.364326      -1.134937      -0.001575      -0.010578       0.004799       0.011722       0.039291      -0.028838       0.013287      -0.065616       0.077097      -0.074135       0.035785       0.038349              9.005934       9.882571       0.054534      -2.622198       6.803133      -1.572757      10.332100           0.052230
          216              O       2.949312       6.051488      15.929899      -0.555696      34.710977 0.53825438E+03  0.12951809E+05                                 8.436646                            7.166313       0.469437       2.191818                    0.998543      27.810727      73.298399       0.711423       0.357796      -1.139183       0.006242      -0.000942      -0.025122       0.025903      -0.003930       0.040303       0.011964      -0.007291      -0.192702      -0.080665       0.037082       0.043582              9.452776      13.079728      -3.380096       1.431166       8.422888      -2.375973       6.855712           0.061319
          217              O       0.050327       8.807393       0.161874      -0.530625      32.631805 0.56692773E+03  0.13792613E+05                                 8.032239                            7.374176       0.430070       2.196795                    0.997254      27.234248      71.709976       0.699933       0.359692      -1.139931       0.007205      -0.012075      -0.005207       0.014995       0.008313      -0.006644      -0.039371       0.097340       0.067131      -0.075912       0.028700       0.047212              8.308515       7.078650       0.984657      -2.246486       8.587523      -1.291543       9.259373           0.054957
          218              O       0.736677       7.772902      26.516272      -0.562756      37.499780 0.56548946E+03  0.13773021E+05                                 8.913435                            7.352806       0.272175       2.122993                    0.998103      28.123858      74.519491       0.701437       0.358520      -1.138863      -0.005583      -0.010711       0.019209       0.022691      -0.018351       0.038985       0.049568      -0.024615      -0.153817      -0.091118       0.031073       0.060045             10.324158       6.636111      -0.709510      -0.809664      17.277674       3.441202       7.058690           0.060256
          219              O       2.236063      12.516147       0.021433      -0.542855      35.383164 0.62326622E+03  0.15545185E+05                                 8.545875                            7.781561       0.171661       2.106045                    0.995997      27.841899      74.516672       0.674051       0.364327      -1.134937      -0.001576       0.010577      -0.004798       0.011721      -0.039290       0.028837       0.013286      -0.065613       0.077099      -0.074133       0.035785       0.038348              9.005902       9.882532      -0.054537       2.622189       6.803106      -1.572755      10.332067           0.052231
          220              O       2.949312       0.469512      26.371601      -0.555693      34.710582 0.53824681E+03  0.12951581E+05                                 8.436589                            7.166269       0.469427       2.191819                    0.998543      27.810526      73.297740       0.711424       0.357796      -1.139183       0.006241       0.000942       0.025116       0.025897       0.003930      -0.040302       0.011964      -0.007289      -0.192692      -0.080662       0.037080       0.043582              9.452706      13.079619       3.380065      -1.431158       8.422826      -2.375956       6.855673           0.061321
          221              O       4.288173       2.286393      28.039126      -0.530619      32.631509 0.56692113E+03  0.13792410E+05                                 8.032183                            7.374127       0.430071       2.196798                    0.997254      27.234113      71.709478       0.699937       0.359691      -1.139932      -0.007205      -0.012076       0.005208       0.014996      -0.008313      -0.006645       0.039371       0.097336       0.067133      -0.075911       0.028698       0.047213              8.308455       7.078597      -0.984648      -2.246467       8.587460       1.291533       9.259309           0.054957
          222              O       3.601823       1.251902       1.684728      -0.562746      37.499334 0.56548129E+03  0.13772770E+05                                 8.913356                            7.352746       0.272175       2.122997                    0.998102      28.123683      74.518854       0.701441       0.358519      -1.138864       0.005583      -0.010711      -0.019210       0.022692       0.018350       0.038983      -0.049568      -0.024620      -0.153817      -0.091116       0.031069       0.060047             10.324062       6.636052       0.709500      -0.809655      17.277504      -3.441165       7.058631           0.060258
          223              O       2.102437       5.995147      -0.021433      -0.542864      35.383577 0.62327571E+03  0.15545484E+05                                 8.545950                            7.781629       0.171662       2.106042                    0.995998      27.842085      74.517364       0.674047       0.364328      -1.134936       0.001578       0.010577       0.004797       0.011721       0.039291       0.028836      -0.013287      -0.065618       0.077099      -0.074135       0.035785       0.038350              9.005981       9.882618       0.054536       2.622212       6.803170       1.572773      10.332157           0.052230
          224              O       1.389188       6.990512       1.829399      -0.555699      34.710886 0.53825271E+03  0.12951760E+05                                 8.436644                            7.166313       0.469421       2.191815                    0.998543      27.810656      73.298216       0.711421       0.357797      -1.139182      -0.006241       0.000942      -0.025115       0.025896      -0.003929      -0.040303      -0.011965      -0.007293      -0.192692      -0.080662       0.037082       0.043581              9.452770      13.079705      -3.380091      -1.431170       8.422887       2.375977       6.855717           0.061319
          225              O       4.288173       4.234607      14.262374      -0.530615      32.631583 0.56692265E+03  0.13792455E+05                                 8.032187                            7.374129       0.430097       2.196804                    0.997254      27.234169      71.709611       0.699938       0.359690      -1.139933      -0.007206       0.012078      -0.005209       0.014998       0.008313       0.006645       0.039373       0.097338       0.067131      -0.075912       0.028699       0.047214              8.308460       7.078601       0.984649       2.246469       8.587465       1.291537       9.259313           0.054958
          226              O       3.601823       5.269098      12.415772      -0.562756      37.499945 0.56549248E+03  0.13773112E+05                                 8.913450                            7.352816       0.272189       2.122996                    0.998103      28.123952      74.519767       0.701438       0.358519      -1.138864       0.005583       0.010712       0.019215       0.022696      -0.018351      -0.038984      -0.049569      -0.024617      -0.153822      -0.091118       0.031071       0.060047             10.324180       6.636122      -0.709503       0.809664      17.277723      -3.441202       7.058695           0.060255
          227              O       2.102437       0.525853      14.121933      -0.542853      35.383262 0.62326841E+03  0.15545251E+05                                 8.545881                            7.781567       0.171685       2.106051                    0.995997      27.841961      74.516829       0.674052       0.364326      -1.134937       0.001574      -0.010578      -0.004799       0.011722      -0.039290      -0.028838      -0.013287      -0.065614       0.077098      -0.074134       0.035786       0.038349              9.005908       9.882543      -0.054534      -2.622190       6.803113       1.572752      10.332070           0.052229
          228              O       1.389188      12.572488      12.271101      -0.555694      34.710878 0.53825246E+03  0.12951750E+05                                 8.436628                            7.166298       0.469438       2.191819                    0.998543      27.810686      73.298248       0.711424       0.357796      -1.139183      -0.006242      -0.000942       0.025123       0.025904       0.003930       0.040302      -0.011964      -0.007290      -0.192702      -0.080665       0.037082       0.043583              9.452755      13.079699       3.380087       1.431163       8.422868       2.375967       6.855697           0.061319
          229              O       8.626673       2.286393      14.262374      -0.530616      32.631569 0.56692237E+03  0.13792446E+05                                 8.032184                            7.374127       0.430097       2.196804                    0.997254      27.234164      71.709594       0.699938       0.359690      -1.139933      -0.007206      -0.012078      -0.005209       0.014998      -0.008313       0.006645      -0.039373       0.097337       0.067131      -0.075912       0.028699       0.047214              8.308457       7.078598      -0.984649       2.246467       8.587464      -1.291536       9.259308           0.054958
          230              O       7.940323       1.251902      12.415772      -0.562750      37.499728 0.56548845E+03  0.13772988E+05                                 8.913411                            7.352786       0.272189       2.122997                    0.998103      28.123868      74.519456       0.701440       0.358518      -1.138864       0.005583      -0.010712       0.019216       0.022697       0.018351      -0.038983       0.049569      -0.024620      -0.153823      -0.091118       0.031070       0.060048             10.324134       6.636093       0.709499       0.809659      17.277643       3.441186       7.058666           0.060256
          231              O       6.440937       5.995147      14.121933      -0.542854      35.383305 0.62326939E+03  0.15545282E+05                                 8.545891                            7.781575       0.171683       2.106050                    0.995997      27.841978      74.516902       0.674051       0.364326      -1.134937       0.001575       0.010578      -0.004799       0.011722       0.039290      -0.028838       0.013287      -0.065615       0.077098      -0.074135       0.035786       0.038349              9.005918       9.882550       0.054536      -2.622195       6.803121      -1.572755      10.332084           0.052229
          232              O       5.727688       6.990512      12.271101      -0.555699      34.711089 0.53825659E+03  0.12951875E+05                                 8.436665                            7.166329       0.469438       2.191817                    0.998543      27.810779      73.298582       0.711422       0.357796      -1.139183      -0.006242       0.000942       0.025122       0.025903      -0.003929       0.040303       0.011964      -0.007292      -0.192701      -0.080665       0.037083       0.043582              9.452797      13.079755      -3.380103       1.431168       8.422908      -2.375980       6.855727           0.061319
          233              O       8.626673       4.234607      28.039126      -0.530624      32.631798 0.56692757E+03  0.13792608E+05                                 8.032238                            7.374174       0.430071       2.196795                    0.997254      27.234246      71.709965       0.699934       0.359692      -1.139931      -0.007205       0.012075       0.005207       0.014995       0.008313      -0.006644      -0.039371       0.097340       0.067131      -0.075912       0.028700       0.047212              8.308513       7.078648       0.984656      -2.246486       8.587520      -1.291542       9.259372           0.054957
          234              O       7.940323       5.269098       1.684728      -0.562756      37.499804 0.56548990E+03  0.13773035E+05                                 8.913439                            7.352809       0.272174       2.122993                    0.998103      28.123866      74.519525       0.701436       0.358520      -1.138863       0.005583       0.010711      -0.019209       0.022691      -0.018351       0.038985       0.049568      -0.024615      -0.153816      -0.091118       0.031073       0.060045             10.324164       6.636114      -0.709510      -0.809665      17.277684       3.441204       7.058693           0.060257
          235              O       6.440937       0.525853      -0.021433      -0.542857      35.383262 0.62326844E+03  0.15545254E+05                                 8.545890                            7.781575       0.171667       2.106046                    0.995997      27.841947      74.516831       0.674050       0.364327      -1.134937       0.001577      -0.010577       0.004798       0.011721      -0.039290       0.028837       0.013287      -0.065613       0.077098      -0.074133       0.035785       0.038348              9.005918       9.882552      -0.054535       2.622192       6.803118      -1.572758      10.332083           0.052230
          236              O       5.727688      12.572488       1.829399      -0.555691      34.710488 0.53824496E+03  0.12951526E+05                                 8.436575                            7.166257       0.469422       2.191819                    0.998543      27.810475      73.297580       0.711425       0.357797      -1.139182      -0.006242      -0.000942      -0.025117       0.025898       0.003930      -0.040302       0.011964      -0.007289      -0.192693      -0.080662       0.037080       0.043582              9.452691      13.079600       3.380061      -1.431157       8.422812      -2.375951       6.855661           0.061320
          237              O       4.388827      10.755607       0.161874      -0.530616      32.631400 0.56691869E+03  0.13792336E+05                                 8.032165                            7.374110       0.430069       2.196798                    0.997254      27.234059      71.709291       0.699938       0.359691      -1.139932       0.007205       0.012076      -0.005207       0.014996      -0.008314      -0.006646       0.039372       0.097336       0.067134      -0.075911       0.028697       0.047214              8.308435       7.078580      -0.984645      -2.246462       8.587436       1.291530       9.259289           0.054958
          238              O       5.075177      11.790098      26.516272      -0.562748      37.499444 0.56548337E+03  0.13772834E+05                                 8.913372                            7.352759       0.272179       2.122997                    0.998103      28.123736      74.519027       0.701440       0.358519      -1.138864      -0.005583       0.010711       0.019210       0.022692       0.018350       0.038983      -0.049568      -0.024619      -0.153816      -0.091116       0.031069       0.060047             10.324081       6.636065       0.709501      -0.809657      17.277535      -3.441171       7.058643           0.060259
          239              O       6.574563       7.046853       0.021433      -0.542864      35.383581 0.62327579E+03  0.15545486E+05                                 8.545951                            7.781630       0.171661       2.106042                    0.995998      27.842086      74.517370       0.674047       0.364328      -1.134936      -0.001578      -0.010577      -0.004797       0.011721       0.039291       0.028836      -0.013287      -0.065617       0.077099      -0.074135       0.035785       0.038350              9.005983       9.882620       0.054536       2.622213       6.803171       1.572773      10.332158           0.052230
          240              O       7.287812       6.051488      26.371601      -0.555699      34.710866 0.53825233E+03  0.12951748E+05                                 8.436641                            7.166311       0.469422       2.191815                    0.998543      27.810647      73.298184       0.711421       0.357797      -1.139182       0.006241      -0.000942       0.025115       0.025896      -0.003929      -0.040303      -0.011965      -0.007293      -0.192691      -0.080662       0.037082       0.043581              9.452766      13.079699      -3.380089      -1.431170       8.422883       2.375976       6.855715           0.061320
          241              O       4.388827       8.807393      13.938626      -0.530619      32.631700 0.56692528E+03  0.13792535E+05                                 8.032207                            7.374147       0.430099       2.196804                    0.997254      27.234226      71.709813       0.699937       0.359691      -1.139933       0.007206      -0.012078       0.005209       0.014998       0.008313       0.006645       0.039372       0.097339       0.067130      -0.075912       0.028699       0.047213              8.308482       7.078619       0.984651       2.246475       8.587491       1.291540       9.259335           0.054959
          242              O       5.075177       7.772902      15.785228      -0.562753      37.499849 0.56549071E+03  0.13773058E+05                                 8.913434                            7.352803       0.272187       2.122996                    0.998103      28.123911      74.519626       0.701438       0.358519      -1.138864      -0.005583      -0.010712      -0.019215       0.022697      -0.018351      -0.038984      -0.049569      -0.024618      -0.153823      -0.091119       0.031071       0.060048             10.324162       6.636110      -0.709502       0.809662      17.277692      -3.441197       7.058683           0.060255
          243              O       6.574563      12.516147      14.079067      -0.542851      35.383203 0.62326703E+03  0.15545207E+05                                 8.545871                            7.781558       0.171685       2.106052                    0.995997      27.841933      74.516729       0.674052       0.364326      -1.134937      -0.001574       0.010579       0.004799       0.011722      -0.039290      -0.028839      -0.013287      -0.065614       0.077098      -0.074134       0.035786       0.038348              9.005897       9.882528      -0.054536      -2.622188       6.803104       1.572751      10.332059           0.052230
          244              O       7.287812       0.469512      15.929899      -0.555696      34.710942 0.53825373E+03  0.12951789E+05                                 8.436639                            7.166308       0.469439       2.191819                    0.998543      27.810715      73.298351       0.711424       0.357796      -1.139183       0.006242       0.000942      -0.025122       0.025903       0.003930       0.040302      -0.011964      -0.007290      -0.192701      -0.080665       0.037082       0.043582              9.452767      13.079715       3.380091       1.431163       8.422880       2.375970       6.855706           0.061320

******************************************************
Auxiliary information for the entire system
The total spin magnetic moment of the unit cell is   7.985750
The total net atomic charge of the unit cell is   0.000004
Accuracy of reproducing the electrostatic potential in the unit cell:
  The inner radius (bohr) =    5.0000
  The outer radius (bohr) =   12.0000
  Valid grid points have density less than (e/(bohr^3)) =    0.0001
  The number of valid grid points were=       107688
  The rms potential error without charges in kcal/mol is=      2.75136
  The rms potential error with partial charges in kcal/mol is=      0.31932
  The RRMSE value at monopole order=      0.11606
  The rms potential error with partial charges and cloud penetration in kcal/mol is=      0.32386
  The RRMSE value at monopole order with cloud penetration is=      0.11771
  The rms potential error with partial charges and atomic dipoles in kcal/mol is=      0.22391
  The RRMSE value at dipole order=      0.08138
  The rms potential error with partial charges, atomic dipoles and cloud penetration in kcal/mol is=      0.22175
  The RRMSE value at dipole order with cloud penetration=      0.08060

******************************************************
The electron densities and ab initio electrostatic potential were computed in VASP using the PBE functional and
projector augmented wave method. See the main text of the journal article for a description of computational details.
The atomic charges, dipoles, and quadrupoles were computed with the DDEC6 method as described in
(a) T. A. Manz and N. Gabaldon Limas, RSC Adv. 6 (2016) 47771-47801 DOI: 10.1039/c6ra04656h
(b) N. Gabaldon Limas and T. A. Manz, RSC Adv. 8 (2018) 2678-2707 DOI: 10.1039/c7ra11829e.
For each atom in the material, the electron cloud parameters were fit to the spherically averaged atom-in-material
electron density using radial positions for which this density was between 10^-4 and 10^-2 electrons per cubic bohr.
The polarizabilities, dispersion coefficients, and quantum Drude oscillator (QDO) parameters were fit using the MCLF method.
The magnetic structure of the system was optimized in VASP from the default ferromagnetic initial guess using spin polarization.
The atomic spin moments (ASMs) were computed on this optimized magnetic structure using the DDEC6 partition as inputs
to the method of T. A. Manz and D. S. Sholl, J. Chem. Theory Comput. 7 (2011) 4146-4164 DOI: 10.1021/ct200539n.
The RMSE and RRMSE were computed using a uniform grid with Ewald summation.
