# Supplementary material for: A collection of forcefield precursors for metal–organic frameworks
Source: RSC Adv. 2019 Nov 13;9(63):36492–507. doi: 10.1039/c9ra07327b (PMC9075174; doi:10.1039/c9ra07327b)
Supplement: RA-009-C9RA07327B-s3333 [file RA-009-C9RA07327B-s3333.xyz]

  152
jmolscript: load "" {1 1 1} spacegroup "x,y,z" unitcell [{     10.395000     0.000000     0.000000 }, {     -4.048348     9.989881     0.000000 }, {      0.000000     0.000000    21.445000 }]
La     4.897904     7.586615    11.318671     2.021675
La     6.646248     2.403266     0.596171     2.021676
La     1.448748     2.403266    10.126329     2.021676
La    -0.299596     7.586615    20.848829     2.021676
H     -0.879100     8.040855    14.443207     0.403762
H      7.411862     1.782195    18.030956     0.124405
H      1.013439     4.861076    13.596130     0.114405
H      6.646142     0.719271    14.228757     0.137607
H      0.476782     9.078804    17.241780     0.138332
H     -1.093518     2.995965    17.188167     0.146886
H      0.219033     4.953982    17.539865     0.121203
H      3.240965     7.141766    16.055871     0.125372
H      2.028252     1.949026     3.720707     0.403762
H      4.132290     8.207686     7.308456     0.124405
H      0.135713     5.128805     2.873630     0.114405
H      4.898010     9.270610     3.506258     0.137607
H      0.672370     0.911077     6.519280     0.138331
H      2.242670     6.993916     6.465667     0.146886
H      0.930119     5.035899     6.817366     0.121203
H      8.303187     2.848115     5.333372     0.125372
H      7.225752     1.949026     7.001792     0.403762
H     -1.065210     8.207686     3.414044     0.124404
H      5.333213     5.128805     7.848870     0.114405
H     -0.299490     9.270610     7.216242     0.137607
H      5.869870     0.911077     4.203220     0.138331
H      7.440170     6.993916     4.256832     0.146886
H      6.127619     5.035899     3.905135     0.121203
H      3.105687     2.848115     5.389129     0.125372
H      4.318400     8.040855    17.724292     0.403762
H      2.214362     1.782195    14.136544     0.124405
H      6.210939     4.861076    18.571370     0.114405
H      1.448642     0.719271    17.938742     0.137607
H      5.674282     9.078804    14.925720     0.138331
H      4.103982     2.995965    14.979333     0.146886
H      5.416533     4.953982    14.627635     0.121203
H     -1.956535     7.141766    16.111628     0.125372
C      3.070223     6.606308    13.498555     0.600896
C      7.177441     1.411570    16.062305     0.159860
C      6.930004     1.275708    17.417629    -0.191571
C      5.733526     0.213783    19.353255     0.688057
C      5.960961     0.383611    17.866044    -0.010418
C      1.411856     9.793080    15.588585    -0.009768
C     -0.637377     3.830120    15.353119     0.109308
C      0.452862     4.759179    15.546124     0.074908
C      1.203018     5.180752    14.449212    -0.149846
C      0.607430     9.048834    14.559225     0.590418
C      6.458319     0.654337    15.137168    -0.164700
C      2.089624     6.612302    18.422971     0.625000
C      1.149987     9.649226    16.948841    -0.119209
C      9.120578     3.049911    16.277184    -0.179753
C      2.241237     6.086834    14.649723    -0.011061
C      0.735791     5.230702    16.818670    -0.141388
C      2.537746     6.545370    15.931062    -0.141088
C      1.795675     6.121799    17.022612    -0.004979
C      8.473929     3.383573     2.776055     0.600895
C      4.366711     8.578311     5.339805     0.159860
C      4.614148     8.714173     6.695129    -0.191570
C      5.810626     9.776098     8.630755     0.688057
C      5.583191     9.606270     7.143544    -0.010418
C     10.132296     0.196801     4.866085    -0.009768
C      1.786529     6.159761     4.630619     0.109308
C      0.696290     5.230702     4.823624     0.074908
C     -0.053866     4.809129     3.726712    -0.149846
C      0.541722     0.941047     3.836725     0.590417
C      5.085833     9.335544     4.414668    -0.164700
C     -0.940472     3.377579     7.700471     0.624999
C     -0.000835     0.340655     6.226341    -0.119209
C      2.423574     6.939970     5.554684    -0.179753
C     -1.092085     3.903047     3.927223    -0.011061
C      0.413361     4.759179     6.096170    -0.141388
C     -1.388594     3.444511     5.208562    -0.141088
C     -0.646523     3.868082     6.300112    -0.004978
C      3.276429     3.383573     7.946445     0.600896
C     -0.830789     8.578311     5.382695     0.159860
C     -0.583352     8.714173     4.027371    -0.191571
C      0.613126     9.776098     2.091745     0.688056
C      0.385691     9.606270     3.578956    -0.010418
C      4.934796     0.196801     5.856415    -0.009768
C      6.984029     6.159761     6.091881     0.109308
C      5.893790     5.230702     5.898876     0.074908
C      5.143634     4.809129     6.995788    -0.149846
C      5.739222     0.941047     6.885775     0.590417
C     -0.111667     9.335544     6.307832    -0.164700
C      4.257028     3.377579     3.022029     0.625000
C      5.196665     0.340655     4.496159    -0.119209
C     -2.773926     6.939970     5.167816    -0.179753
C      4.105415     3.903047     6.795277    -0.011062
C      5.610861     4.759179     4.626330    -0.141388
C      3.808906     3.444511     5.513938    -0.141088
C      4.550977     3.868082     4.422388    -0.004979
C     -2.127277     6.606308    18.668945     0.600895
C      1.979941     1.411570    16.105195     0.159860
C      1.732504     1.275708    14.749871    -0.191571
C      0.536026     0.213783    12.814245     0.688057
C      0.763461     0.383611    14.301456    -0.010418
C     -3.785644     9.793080    16.578915    -0.009768
C      4.560123     3.830120    16.814381     0.109308
C      5.650362     4.759179    16.621376     0.074908
C      6.400518     5.180752    17.718288    -0.149846
C      5.804930     9.048834    17.608275     0.590417
C      1.260819     0.654337    17.030332    -0.164700
C      7.287124     6.612302    13.744529     0.625000
C      6.347487     9.649226    15.218659    -0.119209
C      3.923078     3.049911    15.890316    -0.179753
C      7.438737     6.086834    17.517777    -0.011061
C      5.933291     5.230702    15.348830    -0.141388
C     -2.659754     6.545370    16.236438    -0.141088
C      6.993175     6.121799    15.144888    -0.004979
N      8.164868     2.368601    15.583867     0.150691
N      8.220375     2.747217    14.287731    -0.129871
N     -1.199335     3.621332    14.142977    -0.230546
N      3.379284     7.621280     4.861367     0.150691
N      3.323777     7.242664     3.565231    -0.129872
N      2.348487     6.368549     3.420478    -0.230546
N     -1.818216     7.621280     5.861133     0.150691
N     -1.873723     7.242664     7.157269    -0.129871
N      7.545987     6.368549     7.302023    -0.230546
N      2.967368     2.368601    16.583633     0.150691
N      3.022875     2.747217    17.879769    -0.129871
N      3.998165     3.621332    18.024522    -0.230546
O      3.153135     7.227679    18.654791    -0.561789
O      3.012883     6.003918    12.368618    -0.687601
O     -0.380395     8.377514    15.075192    -0.499641
O      6.492627     0.844145    20.121415    -0.680376
O      3.809079     7.589313    13.680194    -0.577671
O      0.867919     9.085797    13.373531    -0.511188
O      1.228901     6.345572    19.307577    -0.692091
O      0.759075     9.454423    19.721251    -0.638232
O      8.391017     2.762202     7.932291    -0.561789
O      8.531269     3.985963     1.646118    -0.687600
O      1.529547     1.612367     4.352692    -0.499641
O      5.051525     9.145736     9.398915    -0.680376
O      7.735073     2.400568     2.957694    -0.577671
O      0.281233     0.904084     2.651031    -0.511187
O     -0.079749     3.644309     8.585077    -0.692090
O      0.390077     0.535458     8.998751    -0.638231
O      3.193517     2.762202     2.790209    -0.561789
O      3.333769     3.985963     9.076382    -0.687600
O      6.727047     1.612367     6.369808    -0.499641
O     -0.145975     9.145736     1.323585    -0.680376
O      2.537573     2.400568     7.764806    -0.577671
O      5.478733     0.904084     8.071469    -0.511188
O      5.117751     3.644309     2.137423    -0.692091
O      5.587577     0.535458     1.723749    -0.638231
O     -2.044365     7.227679    13.512709    -0.561789
O     -2.184617     6.003918    19.798882    -0.687600
O      4.817105     8.377514    17.092308    -0.499641
O      1.295127     0.844145    12.046085    -0.680376
O     -1.388421     7.589313    18.487306    -0.577671
O      6.065419     9.085797    18.793969    -0.511187
O      6.426401     6.345572    12.859923    -0.692090
O      5.956575     9.454423    12.446249    -0.638231

The following XYZ coordinates are in angstroms. Other properties are in atomic units.
The sperically averaged electron density of each atom fit to a function of the form exp(a - br)
eigen_1, eigen_2 and eigen_3 are the three eigenvalues of traceless quadrupole moment tensor
  atom number  atomic symbol              X              Y              Z     net charge C6 coefficient C8 coefficient C10 coefficient fluctuating dipole atomic polarizability isotropic forcefield polarizability              a              b squared Pearson coefficient          <r^3>          <r^4>         wp_QDO          m_QDO          q_QDO       dipole_x       dipole_y       dipole_z         dipole            Qxy            Qxz            Qyz     Q(x^2-y^2)  Q(3z^2 - R^2)        eigen_1        eigen_2        eigen_3 static polarizability      alpha(xx)      alpha(xy)      alpha(xz)      alpha(yy)      alpha(yz)      alpha(zz) atomic spin moment
            1             La       4.897904       7.586615      11.318671       2.021675     168.623997 0.42677484E+04  0.16085474E+06                                21.630238                           18.878095       1.898148       2.204986                    0.999874      97.251384     256.166294       0.518946       0.313147      -1.261757      -0.002989       0.028862      -0.009939       0.030671      -0.196478       0.015203       0.173673      -0.035327      -0.419932      -0.276242      -0.025501       0.301743             24.220195      17.266299       2.227552      -0.916512      19.310091      -5.978930      36.084193           0.000014
            2             La       6.646248       2.403266       0.596171       2.021676     168.623553 0.42677346E+04  0.16085408E+06                                21.630190                           18.878055       1.898157       2.204989                    0.999874      97.251369     256.166097       0.518947       0.313147      -1.261757       0.002990      -0.028863      -0.009940       0.030672      -0.196477      -0.015204      -0.173673      -0.035327      -0.419932      -0.276242      -0.025500       0.301742             24.220141      17.266260       2.227543       0.916505      19.310046       5.978909      36.084116           0.000023
            3             La       1.448748       2.403266      10.126329       2.021676     168.623784 0.42677417E+04  0.16085442E+06                                21.630217                           18.878078       1.898152       2.204987                    0.999874      97.251350     256.166136       0.518946       0.313147      -1.261757       0.002990      -0.028863       0.009938       0.030672      -0.196479       0.015203       0.173673      -0.035327      -0.419931      -0.276242      -0.025502       0.301744             24.220171      17.266283       2.227549      -0.916508      19.310074      -5.978922      36.084156           0.000013
            4             La      -0.299596       7.586615      20.848829       2.021676     168.623566 0.42677349E+04  0.16085409E+06                                21.630191                           18.878056       1.898157       2.204989                    0.999874      97.251364     256.166085       0.518947       0.313147      -1.261757      -0.002987       0.028862       0.009939       0.030671      -0.196478      -0.015203      -0.173673      -0.035328      -0.419932      -0.276242      -0.025501       0.301743             24.220143      17.266260       2.227544       0.916507      19.310049       5.978910      36.084121           0.000016
            5              H      -0.879100       8.040855      14.443207       0.403762       0.436782 0.25582588E+01  0.19857712E+02                                 1.149341                            1.087035      -1.459589       2.329663                    0.997487       2.675496       7.845823       0.455562       1.732103      -0.625110      -0.005286      -0.003342      -0.010400       0.012135      -0.001870      -0.004417      -0.003639      -0.000433       0.014587      -0.007059      -0.000552       0.007611              1.188714       1.382817       0.263545       0.206960       1.137840       0.123236       1.045485          -0.000000
            6              H       7.411862       1.782195      18.030956       0.124405       1.082096 0.85198362E+01  0.85783277E+02                                 1.802769                            1.757781      -1.246103       2.294661                    0.995328       3.708248      10.846559       0.447306       1.359971      -0.691596       0.019206       0.016468       0.022349       0.033757       0.009385       0.006044       0.003829       0.001892      -0.013199      -0.008289      -0.006012       0.014301              1.798469       1.761744       0.286969       0.124911       1.817227       0.171782       1.816434          -0.000001
            7              H       1.013439       4.861076      13.596130       0.114405       1.277785 0.10356566E+02  0.10958825E+03                                 2.014713                            1.937871      -1.474019       2.178675                    0.992375       3.992140      12.004966       0.425689       1.359769      -0.691015      -0.009669      -0.003969      -0.032045       0.033706      -0.000084      -0.000707      -0.001061      -0.008954       0.034909      -0.010319      -0.001425       0.011745              2.016412       1.820130       0.194546       0.095566       1.859274       0.278922       2.369833          -0.000001
            8              H       6.646142       0.719271      14.228757       0.137607       1.317579 0.10934075E+02  0.11699241E+03                                 2.047071                            1.985324      -1.577554       2.148288                    0.991663       3.884953      11.654099       0.423466       1.351799      -0.693729       0.008581      -0.002786      -0.036656       0.037750      -0.008648      -0.003399       0.000720       0.011756       0.037675      -0.016767       0.003014       0.013753              2.035019       1.884974       0.167178      -0.198981       1.829604       0.000512       2.390480          -0.000001
            9              H       0.476782       9.078804      17.241780       0.138332       0.856876 0.61611687E+01  0.58046391E+02                                 1.624061                            1.556544      -1.369971       2.250097                    0.993460       3.722249      11.045486       0.440862       1.474658      -0.667927      -0.029977      -0.024224       0.013347       0.040787       0.006696      -0.005542      -0.002043       0.004352      -0.014659      -0.007626      -0.003852       0.011478              1.660745       1.803082       0.383842      -0.108424       1.726823      -0.109006       1.452331          -0.000001
           10              H      -1.093518       2.995965      17.188167       0.146886       0.955154 0.73644610E+01  0.70896272E+02                                 1.617674                            1.607784      -0.850082       2.501643                    0.999425       3.250666       9.044300       0.483368       1.316272      -0.703177       0.016164       0.002833       0.043255       0.046263       0.011827       0.008816      -0.003230       0.004855       0.049875      -0.022110       0.002417       0.019693              1.586688       1.505517       0.053909       0.083071       1.484659      -0.051836       1.769889          -0.000001
           11              H       0.219033       4.953982      17.539865       0.121203       1.048230 0.82322897E+01  0.82280472E+02                                 1.774482                            1.735804      -1.214312       2.314300                    0.994373       3.682833      10.775729       0.446496       1.372499      -0.689167      -0.020002      -0.010164       0.030815       0.038118       0.008081      -0.006714      -0.005933       0.002095       0.007769      -0.009443      -0.004488       0.013931              1.770761       1.872200       0.197237      -0.279937       1.630797      -0.043543       1.809285          -0.000001
           12              H       3.240965       7.141766      16.055871       0.125372       0.904798 0.64617363E+01  0.61668171E+02                                 1.684082                            1.591547      -1.482317       2.181297                    0.992268       3.919795      11.744682       0.436589       1.470013      -0.667795       0.027902       0.022229       0.003671       0.035862       0.006410      -0.000319       0.001126       0.000747       0.000753      -0.006701       0.000358       0.006344              1.750724       2.006960       0.483953       0.117761       1.809718       0.129218       1.435494          -0.000001
           13              H       2.028252       1.949026       3.720707       0.403762       0.436782 0.25582569E+01  0.19857694E+02                                 1.149340                            1.087034      -1.459589       2.329664                    0.997487       2.675495       7.845820       0.455562       1.732103      -0.625110       0.005286       0.003342      -0.010400       0.012135      -0.001870       0.004417       0.003639      -0.000433       0.014587      -0.007059      -0.000552       0.007611              1.188714       1.382816       0.263545      -0.206960       1.137839      -0.123236       1.045485          -0.000000
           14              H       4.132290       8.207686       7.308456       0.124405       1.082096 0.85198276E+01  0.85783171E+02                                 1.802768                            1.757781      -1.246102       2.294662                    0.995328       3.708247      10.846556       0.447306       1.359972      -0.691596      -0.019206      -0.016468       0.022349       0.033757       0.009385      -0.006044      -0.003829       0.001892      -0.013199      -0.008289      -0.006012       0.014301              1.798468       1.761743       0.286968      -0.124911       1.817227      -0.171782       1.816434          -0.000001
           15              H       0.135713       5.128805       2.873630       0.114405       1.277789 0.10356603E+02  0.10958873E+03                                 2.014715                            1.937873      -1.474021       2.178674                    0.992375       3.992146      12.004985       0.425689       1.359768      -0.691016       0.009669       0.003969      -0.032045       0.033706      -0.000084       0.000707       0.001061      -0.008954       0.034909      -0.010319      -0.001425       0.011745              2.016415       1.820132       0.194547      -0.095567       1.859276      -0.278922       2.369836          -0.000001
           16              H       4.898010       9.270610       3.506258       0.137607       1.317578 0.10934061E+02  0.11699218E+03                                 2.047067                            1.985320      -1.577555       2.148287                    0.991663       3.884950      11.654074       0.423467       1.351795      -0.693730      -0.008581       0.002786      -0.036656       0.037750      -0.008648       0.003399      -0.000720       0.011756       0.037675      -0.016767       0.003014       0.013754              2.035016       1.884971       0.167177       0.198981       1.829601      -0.000512       2.390475          -0.000001
           17              H       0.672370       0.911077       6.519280       0.138331       0.856876 0.61611716E+01  0.58046425E+02                                 1.624061                            1.556545      -1.369971       2.250097                    0.993460       3.722250      11.045489       0.440862       1.474658      -0.667927       0.029977       0.024224       0.013347       0.040787       0.006696       0.005542       0.002043       0.004352      -0.014659      -0.007626      -0.003852       0.011478              1.660746       1.803082       0.383843       0.108424       1.726824       0.109006       1.452331          -0.000001
           18              H       2.242670       6.993916       6.465667       0.146886       0.955153 0.73644544E+01  0.70896195E+02                                 1.617673                            1.607783      -0.850082       2.501644                    0.999425       3.250665       9.044297       0.483368       1.316272      -0.703177      -0.016164      -0.002833       0.043255       0.046263       0.011827      -0.008816       0.003230       0.004855       0.049875      -0.022110       0.002417       0.019693              1.586688       1.505517       0.053909      -0.083071       1.484658       0.051836       1.769888          -0.000001
           19              H       0.930119       5.035899       6.817366       0.121203       1.048230 0.82322886E+01  0.82280457E+02                                 1.774482                            1.735804      -1.214310       2.314300                    0.994373       3.682832      10.775725       0.446496       1.372499      -0.689167       0.020002       0.010164       0.030815       0.038118       0.008081       0.006714       0.005933       0.002095       0.007769      -0.009443      -0.004488       0.013931              1.770761       1.872200       0.197236       0.279937       1.630797       0.043543       1.809285          -0.000001
           20              H       8.303187       2.848115       5.333372       0.125372       0.904798 0.64617325E+01  0.61668128E+02                                 1.684082                            1.591547      -1.482316       2.181297                    0.992268       3.919794      11.744679       0.436589       1.470013      -0.667795      -0.027902      -0.022229       0.003671       0.035862       0.006410       0.000319      -0.001126       0.000747       0.000753      -0.006701       0.000358       0.006344              1.750724       2.006959       0.483953      -0.117761       1.809718      -0.129219       1.435494          -0.000001
           21              H       7.225752       1.949026       7.001792       0.403762       0.436782 0.25582568E+01  0.19857693E+02                                 1.149341                            1.087034      -1.459589       2.329663                    0.997487       2.675496       7.845824       0.455562       1.732103      -0.625110       0.005286       0.003342       0.010400       0.012135      -0.001870      -0.004417      -0.003639      -0.000433       0.014587      -0.007059      -0.000552       0.007611              1.188714       1.382817       0.263545       0.206960       1.137840       0.123236       1.045485          -0.000000
           22              H      -1.065210       8.207686       3.414044       0.124404       1.082097 0.85198393E+01  0.85783317E+02                                 1.802770                            1.757782      -1.246103       2.294661                    0.995328       3.708249      10.846563       0.447306       1.359972      -0.691596      -0.019206      -0.016468      -0.022349       0.033757       0.009385       0.006044       0.003829       0.001892      -0.013199      -0.008289      -0.006012       0.014301              1.798469       1.761745       0.286969       0.124911       1.817228       0.171782       1.816435          -0.000001
           23              H       5.333213       5.128805       7.848870       0.114405       1.277786 0.10356567E+02  0.10958825E+03                                 2.014712                            1.937870      -1.474018       2.178676                    0.992375       3.992140      12.004961       0.425690       1.359768      -0.691016       0.009669       0.003969       0.032045       0.033706      -0.000084      -0.000707      -0.001061      -0.008954       0.034909      -0.010319      -0.001425       0.011745              2.016411       1.820129       0.194546       0.095566       1.859273       0.278922       2.369832          -0.000001
           24              H      -0.299490       9.270610       7.216242       0.137607       1.317582 0.10934106E+02  0.11699282E+03                                 2.047073                            1.985326      -1.577557       2.148286                    0.991663       3.884960      11.654121       0.423466       1.351797      -0.693730      -0.008581       0.002786       0.036656       0.037750      -0.008648      -0.003399       0.000720       0.011756       0.037675      -0.016767       0.003014       0.013753              2.035021       1.884976       0.167178      -0.198982       1.829606       0.000512       2.390483          -0.000001
           25              H       5.869870       0.911077       4.203220       0.138331       0.856876 0.61611705E+01  0.58046412E+02                                 1.624061                            1.556545      -1.369971       2.250097                    0.993460       3.722250      11.045489       0.440862       1.474658      -0.667927       0.029977       0.024224      -0.013347       0.040787       0.006696      -0.005542      -0.002043       0.004352      -0.014659      -0.007626      -0.003852       0.011478              1.660745       1.803082       0.383843      -0.108424       1.726823      -0.109006       1.452331          -0.000001
           26              H       7.440170       6.993916       4.256832       0.146886       0.955155 0.73644685E+01  0.70896358E+02                                 1.617674                            1.607784      -0.850082       2.501643                    0.999425       3.250666       9.044299       0.483368       1.316272      -0.703177      -0.016164      -0.002833      -0.043255       0.046263       0.011827       0.008816      -0.003230       0.004855       0.049875      -0.022110       0.002417       0.019693              1.586689       1.505518       0.053909       0.083071       1.484659      -0.051836       1.769890          -0.000001
           27              H       6.127619       5.035899       3.905135       0.121203       1.048230 0.82322862E+01  0.82280421E+02                                 1.774481                            1.735803      -1.214311       2.314300                    0.994373       3.682832      10.775722       0.446497       1.372498      -0.689167       0.020002       0.010164      -0.030815       0.038118       0.008081      -0.006714      -0.005933       0.002095       0.007769      -0.009443      -0.004488       0.013931              1.770760       1.872199       0.197237      -0.279937       1.630796      -0.043543       1.809284          -0.000001
           28              H       3.105687       2.848115       5.389129       0.125372       0.904798 0.64617320E+01  0.61668122E+02                                 1.684082                            1.591547      -1.482316       2.181297                    0.992268       3.919794      11.744680       0.436589       1.470014      -0.667795      -0.027902      -0.022229      -0.003671       0.035862       0.006410      -0.000319       0.001126       0.000747       0.000753      -0.006701       0.000358       0.006344              1.750724       2.006959       0.483953       0.117761       1.809718       0.129218       1.435494          -0.000001
           29              H       4.318400       8.040855      17.724292       0.403762       0.436782 0.25582563E+01  0.19857688E+02                                 1.149340                            1.087034      -1.459590       2.329663                    0.997487       2.675495       7.845820       0.455562       1.732103      -0.625110      -0.005286      -0.003342       0.010400       0.012135      -0.001870       0.004417       0.003639      -0.000433       0.014587      -0.007059      -0.000552       0.007611              1.188714       1.382816       0.263545      -0.206960       1.137839      -0.123236       1.045485          -0.000000
           30              H       2.214362       1.782195      14.136544       0.124405       1.082096 0.85198323E+01  0.85783233E+02                                 1.802769                            1.757781      -1.246102       2.294661                    0.995328       3.708248      10.846561       0.447306       1.359972      -0.691596       0.019206       0.016468      -0.022349       0.033757       0.009385      -0.006044      -0.003829       0.001892      -0.013199      -0.008289      -0.006012       0.014301              1.798469       1.761744       0.286969      -0.124911       1.817227      -0.171782       1.816434          -0.000001
           31              H       6.210939       4.861076      18.571370       0.114405       1.277788 0.10356594E+02  0.10958861E+03                                 2.014715                            1.937873      -1.474021       2.178674                    0.992375       3.992144      12.004980       0.425689       1.359769      -0.691015      -0.009669      -0.003969       0.032045       0.033706      -0.000084       0.000707       0.001062      -0.008954       0.034909      -0.010319      -0.001425       0.011745              2.016414       1.820132       0.194547      -0.095567       1.859276      -0.278922       2.369836          -0.000001
           32              H       1.448642       0.719271      17.938742       0.137607       1.317582 0.10934104E+02  0.11699278E+03                                 2.047072                            1.985325      -1.577557       2.148286                    0.991663       3.884958      11.654110       0.423466       1.351796      -0.693730       0.008581      -0.002786       0.036656       0.037750      -0.008648       0.003399      -0.000720       0.011756       0.037675      -0.016767       0.003014       0.013753              2.035021       1.884975       0.167178       0.198982       1.829605      -0.000512       2.390482          -0.000001
           33              H       5.674282       9.078804      14.925720       0.138331       0.856876 0.61611716E+01  0.58046425E+02                                 1.624061                            1.556545      -1.369972       2.250097                    0.993460       3.722250      11.045489       0.440862       1.474658      -0.667927      -0.029977      -0.024224      -0.013347       0.040787       0.006696       0.005542       0.002043       0.004352      -0.014659      -0.007626      -0.003852       0.011478              1.660746       1.803082       0.383843       0.108424       1.726824       0.109006       1.452331          -0.000001
           34              H       4.103982       2.995965      14.979333       0.146886       0.955152 0.73644466E+01  0.70896102E+02                                 1.617673                            1.607783      -0.850081       2.501644                    0.999425       3.250663       9.044291       0.483368       1.316273      -0.703177       0.016164       0.002833      -0.043255       0.046263       0.011827      -0.008816       0.003230       0.004855       0.049875      -0.022110       0.002417       0.019693              1.586687       1.505516       0.053909      -0.083071       1.484658       0.051836       1.769888          -0.000001
           35              H       5.416533       4.953982      14.627635       0.121203       1.048230 0.82322875E+01  0.82280443E+02                                 1.774482                            1.735804      -1.214311       2.314300                    0.994373       3.682833      10.775728       0.446496       1.372499      -0.689167      -0.020002      -0.010164      -0.030815       0.038118       0.008081       0.006714       0.005933       0.002095       0.007769      -0.009443      -0.004488       0.013931              1.770760       1.872200       0.197237       0.279937       1.630797       0.043543       1.809285          -0.000001
           36              H      -1.956535       7.141766      16.111628       0.125372       0.904798 0.64617369E+01  0.61668179E+02                                 1.684082                            1.591548      -1.482317       2.181297                    0.992268       3.919795      11.744682       0.436589       1.470013      -0.667795       0.027902       0.022229      -0.003671       0.035862       0.006410       0.000319      -0.001126       0.000747       0.000752      -0.006701       0.000358       0.006344              1.750724       2.006960       0.483953      -0.117761       1.809718      -0.129219       1.435494          -0.000001
           37              C       3.070223       6.606308      13.498555       0.600896      23.034626 0.26570124E+03  0.56109017E+04                                 7.565082                            5.863757      -0.244451       1.968205                    0.999250      23.113617      66.305119       0.597692       0.485277      -1.008231       0.017896       0.014791      -0.038027       0.044554      -0.066472       0.073800       0.009215       0.030060      -0.152450      -0.107807      -0.004370       0.112176              8.551413       8.161965       2.857366      -2.539448       7.614921      -0.106836       9.877352           0.000001
           38              C       7.177441       1.411570      16.062305       0.159860      35.513001 0.41616177E+03  0.97058636E+04                                 9.735509                            7.041141      -0.164452       1.967216                    0.999348      26.505523      76.619848       0.587867       0.446740      -1.042625       0.026613       0.016027      -0.011210       0.033027       0.038941      -0.007668      -0.008555       0.000527       0.012977      -0.041115       0.000691       0.040424             12.313102      13.970177       7.899390      -2.238802      13.375389      -1.540133       9.593742          -0.000001
           39              C       6.930004       1.275708      17.417629      -0.191571      33.162846 0.49222171E+03  0.12048646E+05                                 9.198631                            7.584148      -0.282283       1.874557                    0.998064      31.580206      95.500603       0.571011       0.438212      -1.040974      -0.013097      -0.026525       0.014484       0.032938      -0.016588       0.031667       0.016099       0.000978      -0.102878      -0.055812       0.018790       0.037023             10.164631       9.900089       4.069464      -2.847936       9.585577      -2.185031      11.008226           0.000000
           40              C       5.733526       0.213783      19.353255       0.688057      21.517453 0.23846374E+03  0.49300350E+04                                 7.403404                            5.683684      -0.481735       1.915355                    0.997953      22.187805      64.188390       0.583189       0.508006      -0.990967      -0.000520      -0.019002       0.082692       0.084849      -0.075742       0.011055      -0.000076       0.021441      -0.224314      -0.076524      -0.037733       0.114257              8.270547       6.476331       2.285373      -0.472626       6.476806      -0.084397      11.858505           0.000000
           41              C       5.960961       0.383611      17.866044      -0.010418      35.797730 0.46332139E+03  0.11055752E+05                                 9.591093                            7.281503      -0.083738       1.988634                    0.998298      27.664033      79.848246       0.598149       0.429132      -1.057341       0.020803       0.004808      -0.055627       0.059584       0.002435       0.009199       0.004304       0.018555      -0.077836      -0.028096       0.003658       0.024439             11.157063       9.121340       3.738341      -1.280213       9.160326      -0.938087      15.189522          -0.000002
           42              C       1.411856       9.793080      15.588585      -0.009768      34.458776 0.45923605E+03  0.10922352E+05                                 9.308993                            7.216966      -0.137287       1.967593                    0.998610      27.606157      79.273292       0.605510       0.425309      -1.060842       0.045154       0.015656       0.033263       0.058227      -0.008588      -0.018310      -0.012768       0.013894      -0.007906      -0.027230       0.005286       0.021945             10.915864      11.759665       5.721249       1.288581      10.732321       1.662602      10.255606          -0.000001
           43              C      -0.637377       3.830120      15.353119       0.109308      36.821414 0.40561146E+03  0.94515250E+04                                10.101561                            6.965220      -0.382177       1.885336                    0.999167      27.525100      80.985675       0.586035       0.448529      -1.035825      -0.002593       0.019725      -0.023384       0.030702       0.006638      -0.002499      -0.001691      -0.008248       0.023971      -0.011905       0.002524       0.009381             13.554556      18.076601      10.534642       0.500136      15.530689      -0.038307       7.056378          -0.000000
           44              C       0.452862       4.759179      15.546124       0.074908      36.433399 0.42181818E+03  0.98786163E+04                                 9.868478                            7.033569      -0.210301       1.952189                    0.998904      27.063562      78.591784       0.594672       0.439802      -1.045910      -0.005042       0.021073      -0.006224       0.022544       0.010089       0.012028      -0.008634       0.000817       0.024148      -0.021387       0.005527       0.015860             12.550534      15.762249       8.353147      -0.091953      13.008367       1.056842       8.880987          -0.000001
           45              C       1.203018       5.180752      14.449212      -0.149846      34.345447 0.47026980E+03  0.11391213E+05                                 9.462546                            7.409808      -0.265492       1.885475                    0.998202      31.039274      93.654383       0.577544       0.437823      -1.040250      -0.013848       0.035222       0.000590       0.037851      -0.032712       0.016682      -0.008875      -0.009817       0.008158      -0.035820      -0.004327       0.040147             11.003086      13.310987       6.157281      -1.929814      10.661966      -0.577143       9.036304          -0.000001
           46              C       0.607430       9.048834      14.559225       0.590418      21.273392 0.25821130E+03  0.53925548E+04                                 7.175727                            5.772076      -0.061495       2.047132                    0.999235      22.192428      62.498782       0.606131       0.483860      -1.012961      -0.050412      -0.050742      -0.013677       0.072823      -0.038639      -0.006350      -0.025903      -0.016991      -0.155300      -0.062922      -0.004827       0.067750              8.034562       9.203796       3.384789       0.552702       7.119281       1.227158       7.780609           0.000001
           47              C       6.458319       0.654337      15.137168      -0.164700      33.878541 0.47087792E+03  0.11419720E+05                                 9.371752                            7.423752      -0.359225       1.856012                    0.998218      31.249089      94.617231       0.575426       0.438904      -1.038690      -0.003041      -0.029771       0.005146       0.030365      -0.063754      -0.003744      -0.011312      -0.012689      -0.032312      -0.060842      -0.009044       0.069887             10.901986      12.553674       6.440393       0.080057      11.750027       0.967251       8.402258          -0.000000
           48              C       2.089624       6.612302      18.422971       0.625000      21.741111 0.25914310E+03  0.54627464E+04                                 7.378287                            5.883158      -0.398613       1.928710                    0.998183      23.041530      67.013529       0.580126       0.500856      -0.995826      -0.003038      -0.012224       0.077555       0.078571      -0.047911       0.012916      -0.049630      -0.086561      -0.180677      -0.076801      -0.032980       0.109781              8.014389       8.775387       1.964093      -0.675425       6.067046       1.577627       9.200735           0.000001
           49              C       1.149987       9.649226      16.948841      -0.119209      31.032485 0.48184935E+03  0.11738385E+05                                 8.905083                            7.600022      -0.395684       1.854445                    0.997380      30.551546      92.329774       0.559319       0.449521      -1.033812       0.021712       0.005220      -0.002510       0.022471      -0.030382      -0.015606      -0.005653       0.015503      -0.135933      -0.050747      -0.004072       0.054819              9.510710       8.634515       3.068345       0.847633       8.670067       1.082218      11.227548          -0.000001
           50              C       9.120578       3.049911      16.277184      -0.179753      30.489411 0.46115489E+03  0.11053513E+05                                 8.671905                            7.285047       0.038529       1.987823                    0.996844      30.273102      89.208150       0.592111       0.431568      -1.049891      -0.032290      -0.024603       0.008492       0.041474       0.014353       0.031276       0.011864       0.011029       0.055932      -0.028495      -0.017488       0.045982             10.091312      11.938584       5.486068      -0.287552      10.928103      -1.081626       7.407250          -0.000000
           51              C       2.241237       6.086834      14.649723      -0.011061      35.355871 0.45653038E+03  0.10836754E+05                                 9.460616                            7.184916      -0.063084       1.993789                    0.998710      27.484061      78.721510       0.608515       0.424038      -1.062148      -0.034101      -0.005087       0.031011       0.046373       0.001021       0.012244       0.012585       0.005747       0.015120      -0.016521      -0.003225       0.019746             11.114225      12.395125       5.272012      -2.585429       9.674871      -0.733693      11.272679          -0.000002
           52              C       0.735791       5.230702      16.818670      -0.141388      31.868486 0.46436683E+03  0.11192573E+05                                 8.986718                            7.368858      -0.192671       1.917365                    0.997676      30.398559      90.956955       0.579518       0.438501      -1.041723       0.009920       0.017107       0.004766       0.020341      -0.030840      -0.010513      -0.029228      -0.008766      -0.040983      -0.047725       0.004708       0.043017             10.070045      11.251246       4.760283       1.361197       9.933047       2.665037       9.025843          -0.000001
           53              C       2.537746       6.545370      15.931062      -0.141088      31.711267 0.49987918E+03  0.12307118E+05                                 9.053480                            7.748251      -0.455978       1.824318                    0.997775      31.392825      95.810924       0.552384       0.450374      -1.031882      -0.017115      -0.014204      -0.007568       0.023493      -0.018874       0.010481      -0.013341       0.007237      -0.110576      -0.040693      -0.000490       0.041183              9.695839       9.792507       2.979143      -1.003299       8.335074       0.707082      10.959936          -0.000001
           54              C       1.795675       6.121799      17.022612      -0.004979      33.554839 0.46173499E+03  0.11010672E+05                                 9.172186                            7.271274      -0.081500       1.989724                    0.998361      27.611103      79.721782       0.598171       0.429398      -1.056965      -0.012775      -0.022128      -0.043260       0.050242      -0.010929      -0.010147      -0.018002       0.018669      -0.064256      -0.035002       0.009832       0.025171             10.344409      10.103088       3.893086       0.158617       9.157457       2.248443      11.772682          -0.000002
           55              C       8.473929       3.383573       2.776055       0.600895      23.034639 0.26570143E+03  0.56109061E+04                                 7.565083                            5.863758      -0.244451       1.968205                    0.999250      23.113617      66.305101       0.597692       0.485277      -1.008232      -0.017896      -0.014791      -0.038027       0.044554      -0.066472      -0.073800      -0.009215       0.030060      -0.152450      -0.107807      -0.004370       0.112176              8.551413       8.161966       2.857367       2.539448       7.614921       0.106836       9.877353           0.000001
           56              C       4.366711       8.578311       5.339805       0.159860      35.513004 0.41616183E+03  0.97058655E+04                                 9.735510                            7.041141      -0.164453       1.967215                    0.999348      26.505525      76.619858       0.587867       0.446740      -1.042625      -0.026613      -0.016027      -0.011210       0.033027       0.038941       0.007668       0.008555       0.000527       0.012977      -0.041115       0.000691       0.040424             12.313104      13.970179       7.899391       2.238803      13.375390       1.540134       9.593742          -0.000001
           57              C       4.614148       8.714173       6.695129      -0.191570      33.162847 0.49222174E+03  0.12048647E+05                                 9.198631                            7.584148      -0.282282       1.874557                    0.998064      31.580205      95.500598       0.571011       0.438212      -1.040974       0.013097       0.026525       0.014484       0.032938      -0.016588      -0.031667      -0.016099       0.000978      -0.102878      -0.055812       0.018790       0.037023             10.164630       9.900089       4.069463       2.847936       9.585576       2.185031      11.008225           0.000001
           58              C       5.810626       9.776098       8.630755       0.688057      21.517451 0.23846371E+03  0.49300343E+04                                 7.403404                            5.683684      -0.481734       1.915355                    0.997953      22.187805      64.188393       0.583189       0.508006      -0.990967       0.000520       0.019002       0.082692       0.084848      -0.075742      -0.011055       0.000076       0.021441      -0.224315      -0.076524      -0.037732       0.114257              8.270547       6.476331       2.285373       0.472626       6.476806       0.084396      11.858504           0.000001
           59              C       5.583191       9.606270       7.143544      -0.010418      35.797730 0.46332141E+03  0.11055753E+05                                 9.591093                            7.281504      -0.083738       1.988634                    0.998298      27.664034      79.848252       0.598149       0.429132      -1.057341      -0.020803      -0.004808      -0.055627       0.059584       0.002435      -0.009199      -0.004304       0.018555      -0.077836      -0.028096       0.003657       0.024439             11.157063       9.121341       3.738341       1.280213       9.160327       0.938086      15.189521          -0.000002
           60              C      10.132296       0.196801       4.866085      -0.009768      34.458770 0.45923597E+03  0.10922350E+05                                 9.308993                            7.216966      -0.137288       1.967593                    0.998610      27.606154      79.273283       0.605510       0.425309      -1.060842      -0.045154      -0.015656       0.033263       0.058227      -0.008588       0.018310       0.012768       0.013894      -0.007906      -0.027231       0.005286       0.021945             10.915863      11.759665       5.721249      -1.288581      10.732321      -1.662601      10.255603          -0.000001
           61              C       1.786529       6.159761       4.630619       0.109308      36.821393 0.40561111E+03  0.94515153E+04                                10.101558                            6.965217      -0.382177       1.885336                    0.999167      27.525097      80.985669       0.586035       0.448529      -1.035825       0.002593      -0.019725      -0.023384       0.030702       0.006638       0.002499       0.001691      -0.008248       0.023971      -0.011905       0.002524       0.009381             13.554552      18.076596      10.534639      -0.500137      15.530684       0.038305       7.056377          -0.000000
           62              C       0.696290       5.230702       4.823624       0.074908      36.433399 0.42181812E+03  0.98786147E+04                                 9.868479                            7.033569      -0.210302       1.952189                    0.998904      27.063560      78.591781       0.594672       0.439802      -1.045910       0.005043      -0.021073      -0.006224       0.022544       0.010089      -0.012028       0.008634       0.000817       0.024148      -0.021387       0.005527       0.015860             12.550535      15.762251       8.353148       0.091951      13.008368      -1.056843       8.880987          -0.000000
           63              C      -0.053866       4.809129       3.726712      -0.149846      34.345444 0.47026973E+03  0.11391211E+05                                 9.462546                            7.409808      -0.265493       1.885475                    0.998202      31.039277      93.654399       0.577544       0.437823      -1.040250       0.013848      -0.035222       0.000590       0.037851      -0.032713      -0.016682       0.008875      -0.009817       0.008157      -0.035820      -0.004327       0.040147             11.003085      13.310985       6.157280       1.929812      10.661965       0.577141       9.036305          -0.000000
           64              C       0.541722       0.941047       3.836725       0.590417      21.273405 0.25821150E+03  0.53925599E+04                                 7.175730                            5.772078      -0.061496       2.047132                    0.999235      22.192430      62.498783       0.606131       0.483860      -1.012961       0.050412       0.050742      -0.013677       0.072823      -0.038639       0.006350       0.025903      -0.016991      -0.155300      -0.062922      -0.004828       0.067750              8.034565       9.203799       3.384790      -0.552703       7.119283      -1.227159       7.780612           0.000001
           65              C       5.085833       9.335544       4.414668      -0.164700      33.878519 0.47087753E+03  0.11419709E+05                                 9.371748                            7.423749      -0.359226       1.856012                    0.998218      31.249090      94.617225       0.575426       0.438904      -1.038690       0.003041       0.029771       0.005146       0.030366      -0.063754       0.003744       0.011312      -0.012689      -0.032311      -0.060842      -0.009044       0.069887             10.901982      12.553670       6.440391      -0.080056      11.750023      -0.967250       8.402252          -0.000000
           66              C      -0.940472       3.377579       7.700471       0.624999      21.741110 0.25914308E+03  0.54627463E+04                                 7.378289                            5.883159      -0.398613       1.928710                    0.998183      23.041536      67.013566       0.580125       0.500856      -0.995826       0.003038       0.012224       0.077555       0.078571      -0.047911      -0.012916       0.049630      -0.086561      -0.180677      -0.076801      -0.032980       0.109781              8.014392       8.775390       1.964094       0.675426       6.067048      -1.577627       9.200737           0.000001
           67              C      -0.000835       0.340655       6.226341      -0.119209      31.032482 0.48184931E+03  0.11738384E+05                                 8.905083                            7.600022      -0.395684       1.854445                    0.997380      30.551546      92.329779       0.559319       0.449521      -1.033812      -0.021712      -0.005220      -0.002510       0.022471      -0.030382       0.015606       0.005653       0.015503      -0.135933      -0.050747      -0.004072       0.054819              9.510710       8.634516       3.068345      -0.847633       8.670068      -1.082218      11.227546          -0.000001
           68              C       2.423574       6.939970       5.554684      -0.179753      30.489394 0.46115462E+03  0.11053504E+05                                 8.671901                            7.285044       0.038530       1.987823                    0.996844      30.273090      89.208100       0.592112       0.431568      -1.049891       0.032290       0.024603       0.008492       0.041474       0.014353      -0.031276      -0.011864       0.011030       0.055932      -0.028495      -0.017488       0.045983             10.091307      11.938577       5.486065       0.287552      10.928097       1.081627       7.407248          -0.000000
           69              C      -1.092085       3.903047       3.927223      -0.011061      35.355856 0.45653015E+03  0.10836746E+05                                 9.460612                            7.184913      -0.063083       1.993790                    0.998710      27.484052      78.721465       0.608516       0.424038      -1.062148       0.034101       0.005087       0.031011       0.046373       0.001021      -0.012244      -0.012585       0.005747       0.015121      -0.016521      -0.003225       0.019747             11.114220      12.395119       5.272010       2.585426       9.674868       0.733691      11.272672          -0.000002
           70              C       0.413361       4.759179       6.096170      -0.141388      31.868501 0.46436709E+03  0.11192580E+05                                 8.986721                            7.368860      -0.192670       1.917366                    0.997676      30.398555      90.956942       0.579518       0.438501      -1.041723      -0.009920      -0.017107       0.004766       0.020341      -0.030840       0.010513       0.029228      -0.008766      -0.040983      -0.047725       0.004708       0.043017             10.070049      11.251248       4.760284      -1.361199       9.933050      -2.665040       9.025848          -0.000001
           71              C      -1.388594       3.444511       5.208562      -0.141088      31.711274 0.49987934E+03  0.12307123E+05                                 9.053482                            7.748253      -0.455978       1.824318                    0.997775      31.392827      95.810936       0.552384       0.450374      -1.031881       0.017115       0.014204      -0.007568       0.023493      -0.018874      -0.010481       0.013341       0.007237      -0.110576      -0.040693      -0.000490       0.041183              9.695841       9.792508       2.979143       1.003296       8.335075      -0.707086      10.959940          -0.000001
           72              C      -0.646523       3.868082       6.300112      -0.004978      33.554831 0.46173489E+03  0.11010669E+05                                 9.172183                            7.271272      -0.081499       1.989724                    0.998361      27.611099      79.721758       0.598171       0.429397      -1.056965       0.012775       0.022128      -0.043260       0.050242      -0.010929       0.010147       0.018002       0.018669      -0.064255      -0.035002       0.009832       0.025171             10.344405      10.103084       3.893085      -0.158618       9.157455      -2.248443      11.772677          -0.000003
           73              C       3.276429       3.383573       7.946445       0.600896      23.034620 0.26570116E+03  0.56108993E+04                                 7.565080                            5.863755      -0.244449       1.968206                    0.999250      23.113608      66.305075       0.597692       0.485277      -1.008231      -0.017896      -0.014791       0.038027       0.044554      -0.066472       0.073800       0.009215       0.030060      -0.152450      -0.107807      -0.004370       0.112176              8.551409       8.161962       2.857365      -2.539446       7.614918      -0.106836       9.877348           0.000001
           74              C      -0.830789       8.578311       5.382695       0.159860      35.513004 0.41616182E+03  0.97058653E+04                                 9.735510                            7.041142      -0.164453       1.967215                    0.999348      26.505525      76.619860       0.587867       0.446740      -1.042625      -0.026613      -0.016028       0.011210       0.033027       0.038941      -0.007668      -0.008555       0.000527       0.012976      -0.041114       0.000691       0.040424             12.313104      13.970178       7.899391      -2.238801      13.375390      -1.540133       9.593744          -0.000001
           75              C      -0.583352       8.714173       4.027371      -0.191571      33.162847 0.49222172E+03  0.12048646E+05                                 9.198631                            7.584148      -0.282282       1.874557                    0.998064      31.580207      95.500605       0.571011       0.438212      -1.040974       0.013097       0.026525      -0.014484       0.032938      -0.016588       0.031667       0.016099       0.000978      -0.102878      -0.055813       0.018790       0.037023             10.164630       9.900089       4.069464      -2.847935       9.585577      -2.185030      11.008226           0.000001
           76              C       0.613126       9.776098       2.091745       0.688056      21.517455 0.23846376E+03  0.49300355E+04                                 7.403405                            5.683685      -0.481735       1.915355                    0.997953      22.187807      64.188397       0.583189       0.508006      -0.990967       0.000520       0.019002      -0.082692       0.084849      -0.075742       0.011055      -0.000076       0.021441      -0.224315      -0.076524      -0.037732       0.114257              8.270548       6.476331       2.285373      -0.472626       6.476806      -0.084397      11.858506           0.000000
           77              C       0.385691       9.606270       3.578956      -0.010418      35.797732 0.46332141E+03  0.11055752E+05                                 9.591093                            7.281503      -0.083738       1.988634                    0.998298      27.664034      79.848248       0.598149       0.429132      -1.057341      -0.020803      -0.004808       0.055627       0.059584       0.002435       0.009199       0.004304       0.018555      -0.077836      -0.028096       0.003658       0.024439             11.157063       9.121340       3.738341      -1.280212       9.160327      -0.938086      15.189522          -0.000002
           78              C       4.934796       0.196801       5.856415      -0.009768      34.458778 0.45923605E+03  0.10922352E+05                                 9.308994                            7.216966      -0.137287       1.967593                    0.998610      27.606157      79.273292       0.605510       0.425309      -1.060842      -0.045154      -0.015656      -0.033263       0.058227      -0.008588      -0.018310      -0.012768       0.013894      -0.007906      -0.027230       0.005286       0.021945             10.915864      11.759666       5.721250       1.288580      10.732322       1.662601      10.255606          -0.000001
           79              C       6.984029       6.159761       6.091881       0.109308      36.821412 0.40561142E+03  0.94515243E+04                                10.101561                            6.965220      -0.382178       1.885336                    0.999167      27.525100      80.985681       0.586035       0.448529      -1.035825       0.002593      -0.019725       0.023384       0.030702       0.006638      -0.002499      -0.001691      -0.008248       0.023972      -0.011905       0.002524       0.009381             13.554557      18.076603      10.534644       0.500136      15.530691      -0.038306       7.056379          -0.000000
           80              C       5.893790       5.230702       5.898876       0.074908      36.433397 0.42181816E+03  0.98786157E+04                                 9.868479                            7.033570      -0.210302       1.952189                    0.998904      27.063561      78.591783       0.594672       0.439802      -1.045910       0.005043      -0.021073       0.006224       0.022544       0.010089       0.012028      -0.008634       0.000817       0.024148      -0.021387       0.005527       0.015860             12.550535      15.762250       8.353148      -0.091952      13.008368       1.056842       8.880987          -0.000000
           81              C       5.143634       4.809129       6.995788      -0.149846      34.345442 0.47026972E+03  0.11391210E+05                                 9.462546                            7.409809      -0.265493       1.885475                    0.998202      31.039271      93.654374       0.577544       0.437823      -1.040250       0.013848      -0.035222      -0.000590       0.037851      -0.032713       0.016682      -0.008875      -0.009817       0.008157      -0.035820      -0.004327       0.040147             11.003085      13.310987       6.157280      -1.929813      10.661966      -0.577142       9.036304          -0.000001
           82              C       5.739222       0.941047       6.885775       0.590417      21.273395 0.25821133E+03  0.53925558E+04                                 7.175729                            5.772077      -0.061496       2.047132                    0.999235      22.192430      62.498793       0.606131       0.483860      -1.012961       0.050412       0.050742       0.013677       0.072823      -0.038639      -0.006350      -0.025903      -0.016991      -0.155300      -0.062922      -0.004828       0.067750              8.034564       9.203798       3.384790       0.552702       7.119282       1.227158       7.780611           0.000001
           83              C      -0.111667       9.335544       6.307832      -0.164700      33.878517 0.47087747E+03  0.11419708E+05                                 9.371749                            7.423749      -0.359226       1.856012                    0.998218      31.249096      94.617269       0.575425       0.438904      -1.038689       0.003041       0.029771      -0.005146       0.030366      -0.063754      -0.003744      -0.011312      -0.012689      -0.032312      -0.060842      -0.009045       0.069887             10.901983      12.553669       6.440391       0.080056      11.750023       0.967250       8.402256          -0.000000
           84              C       4.257028       3.377579       3.022029       0.625000      21.741105 0.25914301E+03  0.54627446E+04                                 7.378289                            5.883159      -0.398614       1.928710                    0.998183      23.041532      67.013557       0.580125       0.500856      -0.995826       0.003038       0.012224      -0.077555       0.078571      -0.047911       0.012916      -0.049630      -0.086561      -0.180677      -0.076801      -0.032980       0.109781              8.014391       8.775389       1.964093      -0.675425       6.067048       1.577627       9.200737           0.000002
           85              C       5.196665       0.340655       4.496159      -0.119209      31.032497 0.48184957E+03  0.11738391E+05                                 8.905086                            7.600024      -0.395684       1.854445                    0.997380      30.551555      92.329813       0.559319       0.449521      -1.033812      -0.021712      -0.005220       0.002510       0.022471      -0.030382      -0.015606      -0.005653       0.015503      -0.135933      -0.050747      -0.004072       0.054819              9.510713       8.634517       3.068346       0.847633       8.670070       1.082219      11.227552          -0.000001
           86              C      -2.773926       6.939970       5.167816      -0.179753      30.489430 0.46115524E+03  0.11053523E+05                                 8.671908                            7.285049       0.038529       1.987823                    0.996844      30.273101      89.208146       0.592111       0.431568      -1.049891       0.032290       0.024603      -0.008492       0.041474       0.014353       0.031276       0.011864       0.011029       0.055932      -0.028495      -0.017488       0.045982             10.091316      11.938589       5.486071      -0.287553      10.928108      -1.081627       7.407252          -0.000000
           87              C       4.105415       3.903047       6.795277      -0.011062      35.355875 0.45653048E+03  0.10836756E+05                                 9.460616                            7.184917      -0.063084       1.993789                    0.998710      27.484064      78.721519       0.608515       0.424038      -1.062148       0.034101       0.005087      -0.031011       0.046373       0.001021       0.012244       0.012585       0.005747       0.015120      -0.016521      -0.003225       0.019746             11.114225      12.395125       5.272012      -2.585429       9.674872      -0.733693      11.272679          -0.000002
           88              C       5.610861       4.759179       4.626330      -0.141388      31.868479 0.46436668E+03  0.11192568E+05                                 8.986717                            7.368857      -0.192670       1.917366                    0.997676      30.398552      90.956925       0.579518       0.438501      -1.041723      -0.009920      -0.017107      -0.004766       0.020341      -0.030840      -0.010513      -0.029228      -0.008766      -0.040983      -0.047725       0.004708       0.043017             10.070044      11.251244       4.760282       1.361197       9.933046       2.665037       9.025841          -0.000001
           89              C       3.808906       3.444511       5.513938      -0.141088      31.711265 0.49987917E+03  0.12307118E+05                                 9.053479                            7.748250      -0.455978       1.824318                    0.997775      31.392823      95.810914       0.552384       0.450374      -1.031882       0.017115       0.014204       0.007568       0.023493      -0.018874       0.010481      -0.013341       0.007237      -0.110576      -0.040693      -0.000490       0.041183              9.695838       9.792505       2.979142      -1.003299       8.335073       0.707083      10.959935          -0.000001
           90              C       4.550977       3.868082       4.422388      -0.004979      33.554835 0.46173491E+03  0.11010670E+05                                 9.172186                            7.271274      -0.081500       1.989724                    0.998361      27.611100      79.721773       0.598171       0.429398      -1.056965       0.012775       0.022128       0.043260       0.050242      -0.010930      -0.010147      -0.018002       0.018669      -0.064256      -0.035003       0.009832       0.025171             10.344409      10.103087       3.893086       0.158618       9.157457       2.248444      11.772682          -0.000003
           91              C      -2.127277       6.606308      18.668945       0.600895      23.034635 0.26570137E+03  0.56109047E+04                                 7.565082                            5.863757      -0.244450       1.968206                    0.999250      23.113614      66.305090       0.597692       0.485277      -1.008232       0.017896       0.014791       0.038027       0.044554      -0.066472      -0.073800      -0.009214       0.030060      -0.152450      -0.107807      -0.004370       0.112177              8.551413       8.161965       2.857367       2.539448       7.614921       0.106836       9.877352           0.000001
           92              C       1.979941       1.411570      16.105195       0.159860      35.513004 0.41616182E+03  0.97058653E+04                                 9.735510                            7.041142      -0.164453       1.967215                    0.999348      26.505525      76.619863       0.587867       0.446740      -1.042625       0.026613       0.016027       0.011210       0.033027       0.038941       0.007668       0.008555       0.000527       0.012977      -0.041114       0.000691       0.040424             12.313105      13.970179       7.899391       2.238803      13.375391       1.540134       9.593744          -0.000001
           93              C       1.732504       1.275708      14.749871      -0.191571      33.162841 0.49222162E+03  0.12048643E+05                                 9.198630                            7.584148      -0.282283       1.874557                    0.998064      31.580202      95.500590       0.571011       0.438212      -1.040974      -0.013097      -0.026525      -0.014484       0.032938      -0.016588      -0.031667      -0.016099       0.000978      -0.102878      -0.055813       0.018790       0.037023             10.164630       9.900088       4.069463       2.847936       9.585576       2.185031      11.008225           0.000000
           94              C       0.536026       0.213783      12.814245       0.688057      21.517450 0.23846370E+03  0.49300342E+04                                 7.403404                            5.683684      -0.481734       1.915355                    0.997953      22.187805      64.188391       0.583189       0.508006      -0.990967      -0.000520      -0.019002      -0.082692       0.084848      -0.075742      -0.011055       0.000076       0.021441      -0.224315      -0.076524      -0.037732       0.114257              8.270546       6.476331       2.285373       0.472626       6.476806       0.084397      11.858503           0.000000
           95              C       0.763461       0.383611      14.301456      -0.010418      35.797728 0.46332137E+03  0.11055751E+05                                 9.591092                            7.281503      -0.083738       1.988634                    0.998298      27.664032      79.848241       0.598149       0.429132      -1.057341       0.020803       0.004808       0.055627       0.059584       0.002435      -0.009199      -0.004304       0.018555      -0.077836      -0.028096       0.003658       0.024439             11.157062       9.121340       3.738341       1.280213       9.160326       0.938086      15.189519          -0.000002
           96              C      -3.785644       9.793080      16.578915      -0.009768      34.458778 0.45923608E+03  0.10922353E+05                                 9.308994                            7.216967      -0.137288       1.967593                    0.998610      27.606158      79.273299       0.605510       0.425309      -1.060842       0.045154       0.015656      -0.033263       0.058227      -0.008588       0.018310       0.012768       0.013894      -0.007906      -0.027230       0.005286       0.021945             10.915865      11.759668       5.721251      -1.288579      10.732323      -1.662600      10.255603          -0.000001
           97              C       4.560123       3.830120      16.814381       0.109308      36.821403 0.40561120E+03  0.94515178E+04                                10.101559                            6.965218      -0.382178       1.885336                    0.999167      27.525101      80.985683       0.586035       0.448529      -1.035825      -0.002593       0.019725       0.023384       0.030702       0.006638       0.002499       0.001691      -0.008248       0.023972      -0.011905       0.002524       0.009381             13.554555      18.076601      10.534643      -0.500138      15.530687       0.038305       7.056377          -0.000000
           98              C       5.650362       4.759179      16.621376       0.074908      36.433403 0.42181816E+03  0.98786160E+04                                 9.868479                            7.033569      -0.210302       1.952189                    0.998904      27.063562      78.591786       0.594672       0.439802      -1.045910      -0.005042       0.021073       0.006224       0.022544       0.010089      -0.012028       0.008634       0.000817       0.024148      -0.021387       0.005527       0.015860             12.550536      15.762252       8.353149       0.091951      13.008370      -1.056843       8.880988          -0.000000
           99              C       6.400518       5.180752      17.718288      -0.149846      34.345461 0.47027000E+03  0.11391219E+05                                 9.462549                            7.409810      -0.265494       1.885474                    0.998202      31.039286      93.654435       0.577544       0.437823      -1.040250      -0.013848       0.035222      -0.000590       0.037851      -0.032712      -0.016682       0.008875      -0.009817       0.008157      -0.035820      -0.004327       0.040147             11.003089      13.310991       6.157283       1.929813      10.661970       0.577141       9.036308          -0.000001
          100              C       5.804930       9.048834      17.608275       0.590417      21.273407 0.25821154E+03  0.53925607E+04                                 7.175730                            5.772078      -0.061496       2.047132                    0.999235      22.192430      62.498780       0.606131       0.483860      -1.012961      -0.050412      -0.050742       0.013677       0.072823      -0.038639       0.006350       0.025903      -0.016991      -0.155300      -0.062922      -0.004828       0.067750              8.034565       9.203799       3.384791      -0.552702       7.119284      -1.227158       7.780611           0.000000
          101              C       1.260819       0.654337      17.030332      -0.164700      33.878518 0.47087748E+03  0.11419708E+05                                 9.371748                            7.423748      -0.359227       1.856012                    0.998218      31.249096      94.617259       0.575426       0.438904      -1.038689      -0.003041      -0.029772      -0.005146       0.030366      -0.063754       0.003744       0.011312      -0.012689      -0.032312      -0.060842      -0.009045       0.069887             10.901982      12.553669       6.440390      -0.080055      11.750022      -0.967249       8.402254          -0.000000
          102              C       7.287124       6.612302      13.744529       0.625000      21.741105 0.25914301E+03  0.54627444E+04                                 7.378288                            5.883158      -0.398613       1.928710                    0.998183      23.041532      67.013550       0.580125       0.500856      -0.995826      -0.003038      -0.012224      -0.077555       0.078571      -0.047911      -0.012916       0.049630      -0.086561      -0.180677      -0.076801      -0.032980       0.109781              8.014390       8.775389       1.964093       0.675425       6.067047      -1.577627       9.200735           0.000001
          103              C       6.347487       9.649226      15.218659      -0.119209      31.032487 0.48184941E+03  0.11738387E+05                                 8.905084                            7.600022      -0.395684       1.854445                    0.997380      30.551549      92.329784       0.559319       0.449521      -1.033812       0.021712       0.005220       0.002510       0.022471      -0.030381       0.015606       0.005653       0.015503      -0.135933      -0.050747      -0.004072       0.054818              9.510710       8.634516       3.068345      -0.847632       8.670068      -1.082218      11.227546          -0.000001
          104              C       3.923078       3.049911      15.890316      -0.179753      30.489401 0.46115476E+03  0.11053509E+05                                 8.671903                            7.285045       0.038530       1.987823                    0.996844      30.273094      89.208116       0.592112       0.431568      -1.049891      -0.032290      -0.024603      -0.008492       0.041474       0.014353      -0.031276      -0.011864       0.011029       0.055932      -0.028495      -0.017488       0.045982             10.091309      11.938580       5.486066       0.287552      10.928099       1.081626       7.407248          -0.000001
          105              C       7.438737       6.086834      17.517777      -0.011061      35.355858 0.45653016E+03  0.10836747E+05                                 9.460613                            7.184914      -0.063083       1.993790                    0.998710      27.484053      78.721474       0.608516       0.424038      -1.062148      -0.034101      -0.005087      -0.031011       0.046373       0.001021      -0.012244      -0.012585       0.005747       0.015121      -0.016521      -0.003225       0.019746             11.114221      12.395121       5.272011       2.585426       9.674869       0.733692      11.272673          -0.000002
          106              C       5.933291       5.230702      15.348830      -0.141388      31.868493 0.46436690E+03  0.11192575E+05                                 8.986719                            7.368858      -0.192670       1.917366                    0.997676      30.398561      90.956962       0.579518       0.438501      -1.041723       0.009920       0.017107      -0.004766       0.020341      -0.030840       0.010513       0.029228      -0.008766      -0.040983      -0.047725       0.004708       0.043017             10.070047      11.251248       4.760284      -1.361198       9.933049      -2.665038       9.025844          -0.000001
          107              C      -2.659754       6.545370      16.236438      -0.141088      31.711274 0.49987931E+03  0.12307122E+05                                 9.053482                            7.748252      -0.455978       1.824318                    0.997775      31.392827      95.810932       0.552384       0.450374      -1.031882      -0.017115      -0.014204       0.007568       0.023493      -0.018874      -0.010480       0.013341       0.007237      -0.110576      -0.040693      -0.000490       0.041183              9.695840       9.792507       2.979143       1.003296       8.335075      -0.707086      10.959938          -0.000001
          108              C       6.993175       6.121799      15.144888      -0.004979      33.554837 0.46173497E+03  0.11010671E+05                                 9.172186                            7.271274      -0.081500       1.989724                    0.998361      27.611103      79.721783       0.598171       0.429398      -1.056965      -0.012775      -0.022128       0.043260       0.050242      -0.010930       0.010147       0.018002       0.018669      -0.064256      -0.035002       0.009832       0.025171             10.344409      10.103089       3.893087      -0.158619       9.157458      -2.248444      11.772681          -0.000002
          109              N       8.164868       2.368601      15.583867       0.150691      29.475774 0.32000430E+03  0.68267038E+04                                 8.043033                            5.686831      -0.076419       2.073819                    0.999186      22.218359      56.894810       0.757591       0.378980      -1.112187       0.008757       0.015792      -0.009870       0.020578       0.067625       0.007023      -0.012557       0.006125       0.090045      -0.084400       0.031119       0.053280             10.666324      13.377852       7.862108      -1.969748      12.298574      -2.245408       6.322546          -0.000001
          110              N       8.220375       2.747217      14.287731      -0.129871      27.920838 0.43703237E+03  0.10077165E+05                                 7.557203                            6.675565       0.592601       2.195388                    0.999852      27.234650      72.466755       0.694685       0.382379      -1.109886       0.174800       0.114445       0.189063       0.281776      -0.028922      -0.116528      -0.099522      -0.096691      -0.041785      -0.179443       0.038215       0.141228              8.106996       8.683959       3.266520      -0.627638       8.572363      -1.143377       7.064667          -0.000001
          111              N      -1.199335       3.621332      14.142977      -0.230546      32.573656 0.53781665E+03  0.13140757E+05                                 8.536557                            7.556140       0.116289       2.021859                    0.999455      29.536268      82.517893       0.629684       0.398104      -1.092123      -0.076337      -0.077692       0.209964       0.236534       0.000657       0.082279       0.086348       0.023453      -0.492750      -0.212583       0.079764       0.132819              9.128311      10.249698       3.579320       0.587771       9.308096      -0.115966       7.827139          -0.000001
          112              N       3.379284       7.621280       4.861367       0.150691      29.475776 0.32000431E+03  0.68267044E+04                                 8.043034                            5.686832      -0.076420       2.073818                    0.999186      22.218359      56.894815       0.757591       0.378980      -1.112187      -0.008757      -0.015792      -0.009870       0.020578       0.067625      -0.007023       0.012557       0.006125       0.090045      -0.084400       0.031119       0.053280             10.666326      13.377855       7.862110       1.969750      12.298578       2.245409       6.322547          -0.000002
          113              N       3.323777       7.242664       3.565231      -0.129872      27.920833 0.43703224E+03  0.10077161E+05                                 7.557200                            6.675561       0.592600       2.195387                    0.999852      27.234658      72.466757       0.694685       0.382378      -1.109887      -0.174800      -0.114445       0.189063       0.281776      -0.028922       0.116528       0.099522      -0.096692      -0.041784      -0.179443       0.038215       0.141228              8.106992       8.683955       3.266518       0.627635       8.572358       1.143374       7.064663          -0.000000
          114              N       2.348487       6.368549       3.420478      -0.230546      32.573656 0.53781639E+03  0.13140750E+05                                 8.536557                            7.556138       0.116286       2.021858                    0.999455      29.536274      82.517911       0.629684       0.398104      -1.092123       0.076337       0.077692       0.209964       0.236534       0.000657      -0.082279      -0.086348       0.023453      -0.492750      -0.212583       0.079764       0.132819              9.128312      10.249702       3.579324      -0.587774       9.308097       0.115964       7.827136          -0.000001
          115              N      -1.818216       7.621280       5.861133       0.150691      29.475775 0.32000431E+03  0.68267043E+04                                 8.043033                            5.686832      -0.076419       2.073819                    0.999186      22.218360      56.894817       0.757591       0.378980      -1.112187      -0.008757      -0.015792       0.009870       0.020578       0.067625       0.007023      -0.012557       0.006125       0.090045      -0.084400       0.031119       0.053280             10.666325      13.377853       7.862109      -1.969749      12.298576      -2.245408       6.322547          -0.000001
          116              N      -1.873723       7.242664       7.157269      -0.129871      27.920835 0.43703230E+03  0.10077163E+05                                 7.557202                            6.675563       0.592602       2.195388                    0.999852      27.234651      72.466750       0.694685       0.382379      -1.109886      -0.174801      -0.114445      -0.189062       0.281776      -0.028922      -0.116528      -0.099522      -0.096692      -0.041782      -0.179443       0.038215       0.141228              8.106995       8.683957       3.266519      -0.627638       8.572361      -1.143377       7.064666          -0.000001
          117              N       7.545987       6.368549       7.302023      -0.230546      32.573651 0.53781653E+03  0.13140753E+05                                 8.536556                            7.556139       0.116289       2.021859                    0.999455      29.536266      82.517880       0.629684       0.398104      -1.092123       0.076337       0.077692      -0.209964       0.236534       0.000657       0.082279       0.086348       0.023453      -0.492750      -0.212583       0.079764       0.132819              9.128309      10.249696       3.579319       0.587770       9.308094      -0.115967       7.827137          -0.000001
          118              N       2.967368       2.368601      16.583633       0.150691      29.475775 0.32000430E+03  0.68267041E+04                                 8.043034                            5.686832      -0.076420       2.073818                    0.999186      22.218360      56.894819       0.757591       0.378980      -1.112187       0.008757       0.015792       0.009870       0.020578       0.067625      -0.007023       0.012557       0.006125       0.090045      -0.084399       0.031119       0.053280             10.666326      13.377855       7.862110       1.969749      12.298577       2.245409       6.322546          -0.000001
          119              N       3.022875       2.747217      17.879769      -0.129871      27.920864 0.43703283E+03  0.10077179E+05                                 7.557208                            6.675568       0.592599       2.195386                    0.999852      27.234667      72.466812       0.694684       0.382379      -1.109886       0.174801       0.114445      -0.189063       0.281776      -0.028922       0.116528       0.099522      -0.096692      -0.041783      -0.179443       0.038215       0.141228              8.107001       8.683966       3.266523       0.627636       8.572368       1.143375       7.064670          -0.000001
          120              N       3.998165       3.621332      18.024522      -0.230546      32.573651 0.53781625E+03  0.13140746E+05                                 8.536557                            7.556138       0.116287       2.021859                    0.999455      29.536268      82.517899       0.629684       0.398105      -1.092123      -0.076337      -0.077692      -0.209964       0.236534       0.000657      -0.082279      -0.086348       0.023453      -0.492749      -0.212583       0.079764       0.132819              9.128312      10.249703       3.579325      -0.587774       9.308098       0.115964       7.827136          -0.000001
          121              O       3.153135       7.227679      18.654791      -0.561789      32.962473 0.52195819E+03  0.12485835E+05                                 8.212974                            7.133483       0.354854       2.164645                    0.995852      27.779104      73.427372       0.700367       0.365594      -1.131034      -0.004793      -0.026119      -0.005757       0.027172       0.005574       0.003444      -0.040401      -0.003660      -0.360988      -0.128990       0.056810       0.072181              8.712872      12.124375       3.389714      -0.011352       7.928548       0.360014       6.085694          -0.000001
          122              O       3.012883       6.003918      12.368618      -0.687601      36.354807 0.58280147E+03  0.14279282E+05                                 8.531172                            7.360285       0.630826       2.200205                    0.999127      30.008604      79.335522       0.717167       0.348578      -1.148729      -0.061979      -0.029236       0.067226       0.095998      -0.058735       0.026124       0.045480       0.032135       0.080512      -0.096327       0.041845       0.054482              9.115827       6.531341       0.593422      -0.949000       7.252659       2.608383      13.563481          -0.000002
          123              O      -0.380395       8.377514      15.075192      -0.499641      31.277239 0.46653144E+03  0.10896655E+05                                 8.067440                            6.751381      -0.120264       2.055208                    0.991353      25.727867      68.124098       0.715745       0.366383      -1.125699       0.040245       0.009030      -0.004580       0.041499       0.049096      -0.009185      -0.012072       0.040758      -0.090957      -0.040828      -0.029537       0.070365              9.161553      13.024721       4.694321       0.215481       8.868036       0.078686       5.591901          -0.000002
          124              O       6.492627       0.844145      20.121415      -0.680376      39.214019 0.58715984E+03  0.14415567E+05                                 9.091896                            7.429128       0.570840       2.199012                    0.998426      29.290757      77.564131       0.707750       0.352493      -1.145313       0.004351      -0.108936      -0.064591       0.126720      -0.043367       0.036446       0.022343       0.028457      -0.134040      -0.076076       0.005369       0.070707             10.180085       7.099293       1.802912       2.594051       7.988819       3.946773      15.452143          -0.000001
          125              O       3.809079       7.589313      13.680194      -0.577671      36.773152 0.59158819E+03  0.14546649E+05                                 8.771806                            7.568294       0.345576       2.163289                    0.993503      27.926686      73.926707       0.686049       0.363084      -1.137255      -0.024646      -0.012925       0.081796       0.086400       0.002298       0.045577       0.003949      -0.011413      -0.198873      -0.084862       0.037389       0.047473              9.565012      10.831632       4.181226      -0.895197      10.812300       0.064063       7.051105          -0.000002
          126              O       0.867919       9.085797      13.373531      -0.511188      24.726766 0.40080465E+03  0.89504031E+04                                 6.536968                            6.112714       0.885298       2.344049                    0.999069      26.358904      66.714988       0.784566       0.349596      -1.146912      -0.000829      -0.013664       0.007968       0.015839      -0.084063      -0.022877      -0.020720      -0.039778       0.007777      -0.097188       0.012045       0.085143              6.528445       5.518477      -0.085912      -0.818751       4.931581       0.223181       9.135277          -0.000002
          127              O       1.228901       6.345572      19.307577      -0.692091      40.268352 0.65770429E+03  0.16695283E+05                                 9.378494                            8.012357       0.242891       2.080050                    0.996782      30.652908      83.894085       0.659207       0.366034      -1.128918       0.077239      -0.058465      -0.091085       0.132968      -0.035299      -0.039752      -0.040422      -0.020569      -0.147682      -0.090044       0.027630       0.062414             10.045659      10.616152      -0.187036      -4.781300       6.737043       0.588394      12.783783          -0.000003
          128              O       0.759075       9.454423      19.721251      -0.638232      39.241104 0.63101916E+03  0.15836621E+05                                 9.233612                            7.887949       0.084047       2.058937                    0.995162      29.220089      79.252414       0.660038       0.369757      -1.127223       0.031456       0.062779      -0.052986       0.087967      -0.019263       0.000803      -0.002967       0.026485      -0.229984      -0.076748       0.015010       0.061738              9.736747       9.472102       3.839846      -2.610391       9.992332      -2.233530       9.745806          -0.000002
          129              O       8.391017       2.762202       7.932291      -0.561789      32.962540 0.52195950E+03  0.12485875E+05                                 8.212988                            7.133494       0.354850       2.164644                    0.995852      27.779122      73.427461       0.700366       0.365594      -1.131034       0.004793       0.026119      -0.005757       0.027172       0.005574      -0.003443       0.040401      -0.003660      -0.360992      -0.128991       0.056810       0.072181              8.712888      12.124399       3.389721       0.011353       7.928561      -0.360014       6.085703          -0.000002
          130              O       8.531269       3.985963       1.646118      -0.687600      36.354643 0.58279823E+03  0.14279181E+05                                 8.531140                            7.360259       0.630834       2.200208                    0.999127      30.008566      79.335325       0.717169       0.348577      -1.148730       0.061979       0.029237       0.067226       0.095998      -0.058736      -0.026125      -0.045480       0.032135       0.080513      -0.096328       0.041846       0.054482              9.115792       6.531316       0.593418       0.948993       7.252632      -2.608373      13.563427          -0.000002
          131              O       1.529547       1.612367       4.352692      -0.499641      31.277231 0.46653134E+03  0.10896652E+05                                 8.067438                            6.751380      -0.120264       2.055208                    0.991353      25.727864      68.124088       0.715745       0.366383      -1.125699      -0.040245      -0.009030      -0.004580       0.041499       0.049096       0.009185       0.012072       0.040759      -0.090957      -0.040828      -0.029537       0.070365              9.161551      13.024718       4.694319      -0.215483       8.868034      -0.078687       5.591900          -0.000002
          132              O       5.051525       9.145736       9.398915      -0.680376      39.214061 0.58716057E+03  0.14415589E+05                                 9.091904                            7.429134       0.570840       2.199012                    0.998426      29.290763      77.564168       0.707750       0.352493      -1.145313      -0.004351       0.108936      -0.064592       0.126720      -0.043367      -0.036446      -0.022343       0.028457      -0.134041      -0.076076       0.005369       0.070707             10.180094       7.099298       1.802914      -2.594053       7.988826      -3.946778      15.452158          -0.000001
          133              O       7.735073       2.400568       2.957694      -0.577671      36.773161 0.59158839E+03  0.14546656E+05                                 8.771808                            7.568295       0.345576       2.163289                    0.993503      27.926692      73.926728       0.686049       0.363085      -1.137255       0.024647       0.012925       0.081796       0.086401       0.002298      -0.045577      -0.003949      -0.011413      -0.198873      -0.084862       0.037389       0.047473              9.565014      10.831634       4.181226       0.895198      10.812301      -0.064062       7.051106          -0.000002
          134              O       0.281233       0.904084       2.651031      -0.511187      24.726663 0.40080244E+03  0.89503404E+04                                 6.536945                            6.112693       0.885304       2.344052                    0.999070      26.358873      66.714832       0.784568       0.349596      -1.146912       0.000829       0.013664       0.007968       0.015839      -0.084063       0.022876       0.020720      -0.039778       0.007778      -0.097187       0.012045       0.085142              6.528421       5.518457      -0.085912       0.818748       4.931564      -0.223179       9.135244          -0.000001
          135              O      -0.079749       3.644309       8.585077      -0.692090      40.268382 0.65770485E+03  0.16695301E+05                                 9.378501                            8.012362       0.242890       2.080050                    0.996782      30.652909      83.894110       0.659206       0.366034      -1.128918      -0.077239       0.058465      -0.091085       0.132968      -0.035299       0.039752       0.040422      -0.020569      -0.147683      -0.090044       0.027630       0.062415             10.045667      10.616162      -0.187035       4.781305       6.737048      -0.588394      12.783791          -0.000003
          136              O       0.390077       0.535458       8.998751      -0.638231      39.241093 0.63101893E+03  0.15836614E+05                                 9.233610                            7.887947       0.084048       2.058938                    0.995162      29.220085      79.252395       0.660039       0.369757      -1.127223      -0.031456      -0.062779      -0.052986       0.087967      -0.019263      -0.000803       0.002967       0.026485      -0.229985      -0.076749       0.015010       0.061738              9.736744       9.472101       3.839846       2.610389       9.992330       2.233528       9.745801          -0.000003
          137              O       3.193517       2.762202       2.790209      -0.561789      32.962526 0.52195922E+03  0.12485867E+05                                 8.212985                            7.133492       0.354850       2.164644                    0.995852      27.779118      73.427444       0.700366       0.365594      -1.131034       0.004793       0.026119       0.005757       0.027172       0.005574       0.003443      -0.040401      -0.003660      -0.360991      -0.128991       0.056810       0.072181              8.712885      12.124394       3.389720      -0.011353       7.928558       0.360014       6.085701          -0.000001
          138              O       3.333769       3.985963       9.076382      -0.687600      36.354750 0.58280033E+03  0.14279247E+05                                 8.531161                            7.360276       0.630829       2.200206                    0.999127      30.008587      79.335444       0.717168       0.348578      -1.148730       0.061979       0.029237      -0.067226       0.095998      -0.058736       0.026124       0.045480       0.032135       0.080512      -0.096327       0.041845       0.054482              9.115815       6.531333       0.593420      -0.948998       7.252650       2.608380      13.563463          -0.000001
          139              O       6.727047       1.612367       6.369808      -0.499641      31.277222 0.46653106E+03  0.10896644E+05                                 8.067437                            6.751378      -0.120264       2.055208                    0.991353      25.727863      68.124086       0.715745       0.366383      -1.125699      -0.040245      -0.009030       0.004580       0.041499       0.049096      -0.009185      -0.012072       0.040758      -0.090957      -0.040828      -0.029537       0.070365              9.161550      13.024718       4.694321       0.215481       8.868033       0.078686       5.591898          -0.000002
          140              O      -0.145975       9.145736       1.323585      -0.680376      39.214041 0.58716021E+03  0.14415579E+05                                 9.091901                            7.429132       0.570839       2.199012                    0.998426      29.290760      77.564153       0.707750       0.352493      -1.145313      -0.004351       0.108936       0.064591       0.126720      -0.043367       0.036446       0.022343       0.028457      -0.134040      -0.076076       0.005369       0.070707             10.180091       7.099296       1.802913       2.594052       7.988823       3.946776      15.452153          -0.000001
          141              O       2.537573       2.400568       7.764806      -0.577671      36.773135 0.59158785E+03  0.14546639E+05                                 8.771803                            7.568291       0.345576       2.163289                    0.993503      27.926679      73.926679       0.686049       0.363084      -1.137255       0.024646       0.012925      -0.081796       0.086400       0.002298       0.045577       0.003949      -0.011413      -0.198874      -0.084862       0.037389       0.047473              9.565009      10.831628       4.181224      -0.895196      10.812296       0.064063       7.051102          -0.000002
          142              O       5.478733       0.904084       8.071469      -0.511188      24.726766 0.40080465E+03  0.89504033E+04                                 6.536969                            6.112715       0.885298       2.344049                    0.999069      26.358901      66.714984       0.784566       0.349596      -1.146911       0.000829       0.013664      -0.007968       0.015839      -0.084063      -0.022877      -0.020720      -0.039778       0.007777      -0.097187       0.012045       0.085142              6.528446       5.518477      -0.085912      -0.818750       4.931581       0.223181       9.135278          -0.000002
          143              O       5.117751       3.644309       2.137423      -0.692091      40.268380 0.65770484E+03  0.16695301E+05                                 9.378499                            8.012361       0.242891       2.080049                    0.996782      30.652917      83.894125       0.659207       0.366034      -1.128918      -0.077239       0.058465       0.091085       0.132968      -0.035299      -0.039752      -0.040422      -0.020570      -0.147683      -0.090044       0.027630       0.062415             10.045665      10.616159      -0.187035      -4.781304       6.737046       0.588394      12.783790          -0.000002
          144              O       5.587577       0.535458       1.723749      -0.638231      39.241093 0.63101895E+03  0.15836615E+05                                 9.233610                            7.887947       0.084047       2.058937                    0.995162      29.220086      79.252402       0.660038       0.369757      -1.127223      -0.031456      -0.062779       0.052986       0.087967      -0.019263       0.000803      -0.002967       0.026485      -0.229985      -0.076748       0.015010       0.061738              9.736745       9.472101       3.839845      -2.610390       9.992330      -2.233529       9.745803          -0.000002
          145              O      -2.044365       7.227679      13.512709      -0.561789      32.962542 0.52195950E+03  0.12485875E+05                                 8.212988                            7.133495       0.354850       2.164644                    0.995852      27.779121      73.427460       0.700366       0.365594      -1.131034      -0.004793      -0.026119       0.005757       0.027172       0.005574      -0.003444       0.040401      -0.003660      -0.360991      -0.128991       0.056810       0.072181              8.712889      12.124401       3.389722       0.011354       7.928562      -0.360014       6.085703          -0.000002
          146              O      -2.184617       6.003918      19.798882      -0.687600      36.354646 0.58279827E+03  0.14279183E+05                                 8.531140                            7.360260       0.630833       2.200207                    0.999127      30.008566      79.335327       0.717169       0.348577      -1.148730      -0.061979      -0.029236      -0.067226       0.095998      -0.058736      -0.026125      -0.045480       0.032135       0.080513      -0.096328       0.041846       0.054482              9.115793       6.531316       0.593418       0.948994       7.252633      -2.608373      13.563428          -0.000002
          147              O       4.817105       8.377514      17.092308      -0.499641      31.277221 0.46653108E+03  0.10896645E+05                                 8.067437                            6.751378      -0.120265       2.055208                    0.991353      25.727864      68.124087       0.715745       0.366383      -1.125699       0.040245       0.009030       0.004580       0.041499       0.049096       0.009185       0.012072       0.040759      -0.090957      -0.040828      -0.029537       0.070365              9.161549      13.024716       4.694319      -0.215482       8.868033      -0.078686       5.591897          -0.000002
          148              O       1.295127       0.844145      12.046085      -0.680376      39.214070 0.58716075E+03  0.14415595E+05                                 9.091906                            7.429136       0.570839       2.199012                    0.998426      29.290767      77.564185       0.707750       0.352493      -1.145313       0.004351      -0.108936       0.064592       0.126720      -0.043367      -0.036446      -0.022343       0.028457      -0.134041      -0.076076       0.005369       0.070707             10.180096       7.099300       1.802914      -2.594053       7.988828      -3.946779      15.452161          -0.000001
          149              O      -1.388421       7.589313      18.487306      -0.577671      36.773151 0.59158820E+03  0.14546650E+05                                 8.771807                            7.568294       0.345576       2.163289                    0.993503      27.926687      73.926712       0.686049       0.363085      -1.137255      -0.024646      -0.012925      -0.081796       0.086400       0.002298      -0.045577      -0.003949      -0.011413      -0.198874      -0.084862       0.037389       0.047473              9.565012      10.831632       4.181226       0.895198      10.812299      -0.064062       7.051105          -0.000003
          150              O       6.065419       9.085797      18.793969      -0.511187      24.726648 0.40080214E+03  0.89503319E+04                                 6.536942                            6.112690       0.885304       2.344052                    0.999070      26.358866      66.714806       0.784569       0.349596      -1.146912      -0.000829      -0.013664      -0.007967       0.015839      -0.084063       0.022876       0.020720      -0.039779       0.007778      -0.097187       0.012045       0.085142              6.528419       5.518454      -0.085911       0.818747       4.931562      -0.223179       9.135240          -0.000001
          151              O       6.426401       6.345572      12.859923      -0.692090      40.268386 0.65770493E+03  0.16695304E+05                                 9.378501                            8.012363       0.242891       2.080050                    0.996782      30.652912      83.894117       0.659207       0.366034      -1.128918       0.077239      -0.058465       0.091085       0.132968      -0.035299       0.039752       0.040422      -0.020569      -0.147683      -0.090044       0.027630       0.062415             10.045667      10.616163      -0.187036       4.781305       6.737048      -0.588394      12.783791          -0.000003
          152              O       5.956575       9.454423      12.446249      -0.638231      39.241091 0.63101888E+03  0.15836612E+05                                 9.233610                            7.887947       0.084048       2.058938                    0.995162      29.220083      79.252390       0.660039       0.369757      -1.127223       0.031456       0.062779       0.052986       0.087967      -0.019263      -0.000803       0.002967       0.026485      -0.229985      -0.076749       0.015010       0.061738              9.736744       9.472101       3.839846       2.610389       9.992330       2.233528       9.745800          -0.000003

******************************************************
Auxiliary information for the entire system
The total spin magnetic moment of the unit cell is   -0.000070
The total net atomic charge of the unit cell is   -0.000006
Accuracy of reproducing the electrostatic potential in the unit cell:
  The inner radius (bohr) =    5.0000
  The outer radius (bohr) =   12.0000
  Valid grid points have density less than (e/(bohr^3)) =    0.0001
  The number of valid grid points were=        41528
  The rms potential error without charges in kcal/mol is=     11.11360
  The rms potential error with partial charges in kcal/mol is=      1.35661
  The RRMSE value at monopole order=      0.12207
  The rms potential error with partial charges and cloud penetration in kcal/mol is=      1.36196
  The RRMSE value at monopole order with cloud penetration is=      0.12255
  The rms potential error with partial charges and atomic dipoles in kcal/mol is=      0.67867
  The RRMSE value at dipole order=      0.06107
  The rms potential error with partial charges, atomic dipoles and cloud penetration in kcal/mol is=      0.66959
  The RRMSE value at dipole order with cloud penetration=      0.06025

******************************************************
The electron densities and ab initio electrostatic potential were computed in VASP using the PBE functional and
projector augmented wave method. See the main text of the journal article for a description of computational details.
The atomic charges, dipoles, and quadrupoles were computed with the DDEC6 method as described in
(a) T. A. Manz and N. Gabaldon Limas, RSC Adv. 6 (2016) 47771-47801 DOI: 10.1039/c6ra04656h
(b) N. Gabaldon Limas and T. A. Manz, RSC Adv. 8 (2018) 2678-2707 DOI: 10.1039/c7ra11829e.
For each atom in the material, the electron cloud parameters were fit to the spherically averaged atom-in-material
electron density using radial positions for which this density was between 10^-4 and 10^-2 electrons per cubic bohr.
The polarizabilities, dispersion coefficients, and quantum Drude oscillator (QDO) parameters were fit using the MCLF method.
The magnetic structure of the system was optimized in VASP from the default ferromagnetic initial guess using spin polarization.
The atomic spin moments (ASMs) were computed on this optimized magnetic structure using the DDEC6 partition as inputs
to the method of T. A. Manz and D. S. Sholl, J. Chem. Theory Comput. 7 (2011) 4146-4164 DOI: 10.1021/ct200539n.
The RMSE and RRMSE were computed using a uniform grid with Ewald summation.
