# Supplementary material for: A collection of forcefield precursors for metal–organic frameworks
Source: RSC Adv. 2019 Nov 13;9(63):36492–507. doi: 10.1039/c9ra07327b (PMC9075174; doi:10.1039/c9ra07327b)
Supplement: RA-009-C9RA07327B-s3334 [file RA-009-C9RA07327B-s3334.xyz]

  152
jmolscript: load "" {1 1 1} spacegroup "x,y,z" unitcell [{      9.749400     0.000000     0.000000 }, {     -3.578404    10.452854     0.000000 }, {      0.000000     0.000000    20.484500 }]
Er     1.798395     3.294949    19.774507     2.092936
Er    -0.502099     7.157905     9.532257     2.092937
Er     4.372601     7.157905     0.709993     2.092937
Er     6.673095     3.294949    10.952243     2.092937
H      4.944184     6.928152     7.028232     0.404753
H      0.829065     3.068958     3.498753     0.124857
H      9.211766     1.368279     4.254631     0.147500
H      1.810174     3.834107     7.335499     0.128657
H      4.005621    10.267838     3.806020     0.137752
H      3.686135     5.761613     4.340666     0.135532
H      1.134442     7.775878     5.098592     0.130000
H      3.290270     9.908260     7.736996     0.141057
H      6.101512     3.524702    17.270482     0.404753
H      0.467231     7.383896    13.741003     0.124857
H      1.833930     9.084575    14.496881     0.147500
H     -0.513878     6.618747    17.577749     0.128658
H      7.040075     0.185016    14.048270     0.137752
H      7.359561     4.691241    14.582916     0.135532
H      0.161854     2.676976    15.340842     0.130000
H      7.755426     0.544594    17.979246     0.141057
H      1.226812     3.524702    13.456268     0.404754
H      5.341931     7.383896    16.985747     0.124857
H     -3.040770     9.084575    16.229869     0.147500
H      4.360822     6.618747    13.149001     0.128657
H      2.165375     0.185016    16.678480     0.137752
H      2.484861     4.691241    16.143834     0.135532
H      5.036554     2.676976    15.385908     0.130000
H      2.880726     0.544594    12.747504     0.141057
H      0.069484     6.928152     3.214018     0.404753
H      5.703765     3.068958     6.743497     0.124857
H      4.337066     1.368279     5.987619     0.147500
H      6.684874     3.834107     2.906751     0.128658
H     -0.869079    10.267838     6.436230     0.137752
H     -1.188565     5.761613     5.901584     0.135532
H      6.009142     7.775878     5.143658     0.130000
H     -1.584430     9.908260     2.505254     0.141057
C      3.776054    10.272020     5.803259     0.154607
C      2.109797     8.734405     6.587815     0.010969
C      2.533042     8.947643     4.230049     0.009195
C      1.330638     3.540382     4.125578    -0.147189
C      9.169282     1.489532     5.176433    -0.170079
C      1.919992     4.000307     6.428036    -0.119117
C      1.333776     8.082147     7.691930     0.603951
C      1.144796     3.311464     5.489846     0.072157
C      3.518281     9.891536     4.502493    -0.185089
C      2.477864     4.717373     2.234859     0.713015
C      2.311561     8.498170     2.802280     0.628148
C      2.854732     4.937928     5.995813    -0.026286
C      2.271585     4.476957     3.705646    -0.025202
C      3.041228     5.156393     4.629497    -0.106573
C      3.656920     5.667537     6.997505     0.597805
C      0.150917     2.352937     5.920020     0.097535
C      1.813991     8.385279     5.276807    -0.135671
C      3.091494     9.677252     6.860259    -0.173120
C      7.269642     0.180834    16.045509     0.154607
C      8.935899     1.718449    16.830065     0.010969
C      8.512654     1.505211    14.472299     0.009195
C     -0.034342     6.912472    14.367828    -0.147189
C      1.876414     8.963322    15.418683    -0.170078
C     -0.623696     6.452547    16.670286    -0.119117
C     -0.037480     2.370707    17.934180     0.603951
C      0.151500     7.141390    15.732096     0.072158
C      7.527415     0.561318    14.744743    -0.185088
C     -1.181568     5.735481    12.477109     0.713014
C      8.734135     1.954684    13.044530     0.628149
C     -1.558436     5.514926    16.238063    -0.026285
C     -0.975289     5.975897    13.947896    -0.025201
C     -1.744932     5.296461    14.871747    -0.106573
C      7.388776     4.785317    17.239755     0.597805
C      1.145379     8.099917    16.162270     0.097534
C     -0.517695     2.067575    15.519057    -0.135672
C      7.954202     0.775602    17.102509    -0.173120
C      2.394942     0.180834    14.681241     0.154607
C      4.061199     1.718449    13.896685     0.010969
C      3.637954     1.505211    16.254451     0.009195
C      4.840358     6.912472    16.358922    -0.147189
C     -2.998286     8.963322    15.308067    -0.170079
C      4.251004     6.452547    14.056464    -0.119117
C      4.837220     2.370707    12.792570     0.603951
C      5.026200     7.141390    14.994654     0.072157
C      2.652715     0.561318    15.982007    -0.185090
C      3.693132     5.735481    18.249641     0.713014
C      3.859435     1.954684    17.682220     0.628148
C      3.316264     5.514926    14.488687    -0.026285
C      3.899411     5.975897    16.778854    -0.025201
C      3.129768     5.296461    15.855003    -0.106573
C      2.514076     4.785317    13.486995     0.597805
C      6.020079     8.099917    14.564479     0.097535
C      4.357005     2.067575    15.207693    -0.135671
C      3.079502     0.775602    13.624241    -0.173120
C     -1.098646    10.272020     4.438991     0.154607
C     -2.764903     8.734405     3.654435     0.010969
C     -2.341658     8.947643     6.012201     0.009195
C      6.205338     3.540382     6.116672    -0.147189
C      4.294582     1.489532     5.065817    -0.170079
C      6.794692     4.000307     3.814214    -0.119117
C      6.208476     8.082147     2.550320     0.603951
C      6.019496     3.311464     4.752404     0.072157
C     -1.356419     9.891536     5.739757    -0.185089
C      7.352564     4.717373     8.007391     0.713014
C     -2.563139     8.498170     7.439970     0.628148
C      7.729432     4.937928     4.246437    -0.026285
C      7.146285     4.476957     6.536604    -0.025201
C      7.915928     5.156393     5.612753    -0.106573
C     -1.217780     5.667537     3.244745     0.597804
C      5.025617     2.352937     4.322229     0.097534
C      6.688691     8.385279     4.965443    -0.135672
C     -1.783206     9.677252     3.381991    -0.173120
N      8.607745     1.312878     7.308870    -0.138207
N     -0.213506     2.232730     7.235125    -0.210305
N      8.358619     0.833092     6.057267     0.144770
N      2.437951     9.139976    17.551120    -0.138207
N      1.509802     8.220124    17.477375    -0.210305
N      2.687077     9.619762    16.299517     0.144770
N     -2.436749     9.139976    13.175630    -0.138207
N      6.384502     8.220124    13.249375    -0.210305
N     -2.187623     9.619762    14.427233     0.144770
N      3.733045     1.312878     2.933380    -0.138208
N      4.661194     2.232730     3.007125    -0.210305
N      3.483919     0.833092     4.184983     0.144770
O      1.726947     4.114243     1.435963    -0.727582
O      4.497518     6.498539     6.436230    -0.520322
O      1.235511     7.961939     2.458140    -0.569290
O      1.341956     8.576567     8.855449    -0.656264
O      0.668608     7.046269     7.437922    -0.614040
O      3.393258     5.495065     1.878429    -0.723861
O      3.272393     8.698865     2.019772    -0.718593
O      3.558852     5.541058     8.193800    -0.508409
O     -0.430651     6.338611    11.678213    -0.727582
O      6.548178     3.954315    16.678480    -0.520322
O      0.060785     2.490915    12.700390    -0.569290
O     -0.045660     1.876287    19.097699    -0.656264
O      0.627688     3.406585    17.680172    -0.614040
O      7.652438     4.957789    12.120679    -0.723860
O      7.773303     1.753989    12.262022    -0.718593
O      7.486844     4.911796    18.436050    -0.508409
O      4.444049     6.338611    19.048537    -0.727582
O      1.673478     3.954315    14.048270    -0.520322
O      4.935485     2.490915    18.026360    -0.569290
O      4.829040     1.876287    11.629051    -0.656265
O      5.502388     3.406585    13.046578    -0.614040
O      2.777738     4.957789    18.606071    -0.723861
O      2.898603     1.753989    18.464728    -0.718593
O      2.612144     4.911796    12.290700    -0.508408
O      6.601647     4.114243     8.806287    -0.727582
O     -0.377182     6.498539     3.806020    -0.520322
O      6.110211     7.961939     7.784110    -0.569290
O      6.216656     8.576567     1.386801    -0.656264
O      5.543308     7.046269     2.804328    -0.614040
O     -1.481442     5.495065     8.363821    -0.723860
O     -1.602307     8.698865     8.222478    -0.718593
O     -1.315848     5.541058     2.048450    -0.508408

The following XYZ coordinates are in angstroms. Other properties are in atomic units.
The sperically averaged electron density of each atom fit to a function of the form exp(a - br)
eigen_1, eigen_2 and eigen_3 are the three eigenvalues of traceless quadrupole moment tensor
  atom number  atomic symbol              X              Y              Z     net charge C6 coefficient C8 coefficient C10 coefficient fluctuating dipole atomic polarizability isotropic forcefield polarizability              a              b squared Pearson coefficient          <r^3>          <r^4>         wp_QDO          m_QDO          q_QDO       dipole_x       dipole_y       dipole_z         dipole            Qxy            Qxz            Qyz     Q(x^2-y^2)  Q(3z^2 - R^2)        eigen_1        eigen_2        eigen_3 static polarizability      alpha(xx)      alpha(xy)      alpha(xz)      alpha(yy)      alpha(yz)      alpha(zz) atomic spin moment
            1             Er       1.798395       3.294949      19.774507       2.092936      91.800929 0.18848330E+04  0.56800360E+05                                13.559634                           11.715799       2.079645       2.447564                    0.999890      66.923406     147.946468       0.744262       0.273088      -1.331260      -0.015685      -0.004727       0.024963       0.029858      -0.122130      -0.048515      -0.143846      -0.021973      -0.248000      -0.222046       0.032101       0.189945             15.454639      11.070950       0.901749       0.625763      11.578206       3.754565      23.714761           0.000004
            2             Er      -0.502099       7.157905       9.532257       2.092937      91.800896 0.18848320E+04  0.56800320E+05                                13.559631                           11.715795       2.079645       2.447564                    0.999890      66.923385     147.946404       0.744262       0.273088      -1.331260       0.015681       0.004719       0.024959       0.029851      -0.122127       0.048516       0.143845      -0.021970      -0.248002      -0.222045       0.032103       0.189942             15.454635      11.070947       0.901747      -0.625760      11.578205      -3.754568      23.714754           0.000003
            3             Er       4.372601       7.157905       0.709993       2.092937      91.800914 0.18848325E+04  0.56800341E+05                                13.559632                           11.715796       2.079644       2.447564                    0.999890      66.923406     147.946459       0.744262       0.273088      -1.331260       0.015686       0.004728      -0.024961       0.029857      -0.122129      -0.048516      -0.143846      -0.021974      -0.248001      -0.222046       0.032101       0.189945             15.454637      11.070947       0.901746       0.625760      11.578205       3.754567      23.714760          -0.000000
            4             Er       6.673095       3.294949      10.952243       2.092937      91.800911 0.18848324E+04  0.56800337E+05                                13.559630                           11.715795       2.079645       2.447564                    0.999890      66.923414     147.946469       0.744262       0.273088      -1.331260      -0.015685      -0.004714      -0.024959       0.029853      -0.122128       0.048516       0.143845      -0.021971      -0.248004      -0.222046       0.032103       0.189943             15.454634      11.070946       0.901747      -0.625759      11.578204      -3.754566      23.714752          -0.000000
            5              H       4.944184       6.928152       7.028232       0.404753       0.415037 0.24162613E+01  0.18428808E+02                                 1.097967                            1.047442      -1.383240       2.369870                    0.998466       2.564634       7.375115       0.471634       1.702738      -0.629860       0.005836       0.006325       0.011899       0.014685      -0.002310      -0.003342      -0.001490       0.000257       0.016964      -0.006139      -0.000733       0.006872              1.126392       1.234978       0.255836       0.147665       1.160339       0.120728       0.983858           0.000001
            6              H       0.829065       3.068958       3.498753       0.124857       1.007445 0.78655072E+01  0.77658080E+02                                 1.725455                            1.695454      -1.074186       2.383553                    0.996113       3.589540      10.409842       0.452657       1.370492      -0.690003      -0.021648      -0.018444      -0.026781       0.039065       0.012897       0.008703       0.004406      -0.000787       0.003205      -0.014270      -0.003343       0.017613              1.717921       1.729050       0.243219       0.140728       1.709847       0.112792       1.714868           0.000001
            7              H       9.211766       1.368279       4.254631       0.147500       0.940792 0.72309911E+01  0.69510707E+02                                 1.617528                            1.605031      -0.907002       2.475495                    0.998957       3.305976       9.285844       0.476927       1.335981      -0.698383       0.006212      -0.000016      -0.045407       0.045830       0.011638      -0.001343      -0.000484       0.002197       0.062867      -0.022175       0.001124       0.021050              1.589576       1.477863       0.063108      -0.059227       1.517696       0.091022       1.773168           0.000001
            8              H       1.810174       3.834107       7.335499       0.128657       1.220238 0.98450172E+01  0.10225906E+03                                 1.920065                            1.864911      -1.361306       2.246320                    0.993618       3.720005      10.871639       0.445133       1.324741      -0.699656      -0.005671      -0.006590       0.038750       0.039713      -0.006672       0.001344      -0.006376      -0.005445       0.031864      -0.012801      -0.001089       0.013890              1.908458       1.724840       0.149274      -0.087874       1.696913      -0.098680       2.303622           0.000002
            9              H       4.005621      10.267838       3.806020       0.137752       0.959108 0.73388737E+01  0.71033644E+02                                 1.657995                            1.628235      -1.028107       2.412322                    0.997449       3.424825       9.752928       0.467128       1.354678      -0.693764       0.016480       0.012993      -0.034392       0.040289       0.008730      -0.005221      -0.008687      -0.001240       0.023107      -0.012896      -0.003507       0.016402              1.651313       1.691289       0.219295      -0.201852       1.605194      -0.093187       1.657456           0.000001
           10              H       3.686135       5.761613       4.340666       0.135532       0.835320 0.60152728E+01  0.56282463E+02                                 1.591957                            1.534599      -1.304961       2.279318                    0.994066       3.679284      10.848351       0.445885       1.468133      -0.669272       0.029993       0.024553      -0.015947       0.041913       0.007855      -0.005474      -0.003672       0.003993      -0.007877      -0.006922      -0.005392       0.012314              1.621858       1.726479       0.364395      -0.101440       1.702645      -0.109907       1.436449           0.000001
           11              H       1.134442       7.775878       5.098592       0.130000       0.884619 0.63476497E+01  0.60273075E+02                                 1.656680                            1.576675      -1.399143       2.224490                    0.993119       3.844589      11.467104       0.439231       1.468597      -0.668368      -0.027763      -0.025124      -0.005210       0.037804       0.007426      -0.001017       0.000942       0.004784       0.001289      -0.008231       0.000633       0.007597              1.707979       1.899393       0.447731       0.138138       1.788823       0.131580       1.435720           0.000001
           12              H       3.290270       9.908260       7.736996       0.141057       1.191853 0.94490052E+01  0.97543243E+02                                 1.922950                            1.852769      -1.383099       2.245514                    0.993187       3.699073      10.922767       0.435519       1.362347      -0.691929       0.007012      -0.000246       0.040233       0.040840      -0.004050       0.001179      -0.004204       0.003064       0.050642      -0.013042      -0.004613       0.017655              1.919092       1.726789       0.172625       0.128964       1.741244       0.171714       2.289244           0.000003
           13              H       6.101512       3.524702      17.270482       0.404753       0.415037 0.24162625E+01  0.18428818E+02                                 1.097967                            1.047442      -1.383240       2.369870                    0.998466       2.564634       7.375113       0.471634       1.702736      -0.629860      -0.005836      -0.006325       0.011899       0.014685      -0.002310       0.003342       0.001490       0.000257       0.016964      -0.006139      -0.000733       0.006872              1.126391       1.234978       0.255836      -0.147665       1.160339      -0.120728       0.983858           0.000001
           14              H       0.467231       7.383896      13.741003       0.124857       1.007444 0.78654970E+01  0.77657954E+02                                 1.725453                            1.695453      -1.074185       2.383554                    0.996113       3.589538      10.409834       0.452658       1.370492      -0.690003       0.021648       0.018444      -0.026781       0.039065       0.012897      -0.008703      -0.004406      -0.000787       0.003205      -0.014270      -0.003343       0.017613              1.717920       1.729049       0.243218      -0.140728       1.709845      -0.112791       1.714867           0.000001
           15              H       1.833930       9.084575      14.496881       0.147500       0.940792 0.72309911E+01  0.69510707E+02                                 1.617528                            1.605031      -0.907002       2.475495                    0.998957       3.305976       9.285844       0.476927       1.335981      -0.698383      -0.006212       0.000016      -0.045407       0.045830       0.011638       0.001343       0.000484       0.002197       0.062867      -0.022175       0.001124       0.021050              1.589576       1.477863       0.063108       0.059227       1.517696      -0.091022       1.773168           0.000001
           16              H      -0.513878       6.618747      17.577749       0.128658       1.220234 0.98449657E+01  0.10225835E+03                                 1.920057                            1.864904      -1.361303       2.246321                    0.993618       3.719994      10.871583       0.445135       1.324737      -0.699656       0.005671       0.006590       0.038750       0.039713      -0.006672      -0.001344       0.006376      -0.005445       0.031864      -0.012801      -0.001089       0.013890              1.908450       1.724833       0.149273       0.087873       1.696906       0.098679       2.303611           0.000002
           17              H       7.040075       0.185016      14.048270       0.137752       0.959107 0.73388625E+01  0.71033501E+02                                 1.657994                            1.628233      -1.028105       2.412323                    0.997449       3.424822       9.752914       0.467128       1.354677      -0.693764      -0.016480      -0.012993      -0.034392       0.040289       0.008730       0.005221       0.008687      -0.001240       0.023107      -0.012896      -0.003507       0.016402              1.651311       1.691287       0.219294       0.201852       1.605192       0.093187       1.657454           0.000001
           18              H       7.359561       4.691241      14.582916       0.135532       0.835319 0.60152655E+01  0.56282380E+02                                 1.591956                            1.534598      -1.304960       2.279318                    0.994066       3.679282      10.848345       0.445885       1.468134      -0.669272      -0.029993      -0.024553      -0.015947       0.041913       0.007856       0.005474       0.003672       0.003993      -0.007877      -0.006922      -0.005392       0.012314              1.621857       1.726478       0.364395       0.101440       1.702644       0.109907       1.436448           0.000001
           19              H       0.161854       2.676976      15.340842       0.130000       0.884621 0.63476670E+01  0.60273275E+02                                 1.656682                            1.576677      -1.399145       2.224488                    0.993119       3.844594      11.467119       0.439231       1.468596      -0.668368       0.027762       0.025124      -0.005210       0.037804       0.007426       0.001017      -0.000942       0.004784       0.001289      -0.008231       0.000633       0.007597              1.707980       1.899395       0.447732      -0.138138       1.788824      -0.131580       1.435721           0.000001
           20              H       7.755426       0.544594      17.979246       0.141057       1.191852 0.94490000E+01  0.97543175E+02                                 1.922950                            1.852769      -1.383102       2.245513                    0.993187       3.699071      10.922760       0.435519       1.362347      -0.691929      -0.007012       0.000246       0.040233       0.040840      -0.004050      -0.001179       0.004204       0.003064       0.050643      -0.013042      -0.004613       0.017655              1.919092       1.726788       0.172625      -0.128964       1.741244      -0.171714       2.289244           0.000003
           21              H       1.226812       3.524702      13.456268       0.404754       0.415037 0.24162596E+01  0.18428792E+02                                 1.097967                            1.047442      -1.383241       2.369870                    0.998466       2.564633       7.375112       0.471634       1.702737      -0.629860      -0.005836      -0.006325      -0.011899       0.014685      -0.002310      -0.003343      -0.001490       0.000257       0.016964      -0.006139      -0.000733       0.006872              1.126391       1.234977       0.255836       0.147664       1.160338       0.120728       0.983857           0.000001
           22              H       5.341931       7.383896      16.985747       0.124857       1.007446 0.78655109E+01  0.77658127E+02                                 1.725455                            1.695454      -1.074187       2.383552                    0.996113       3.589541      10.409846       0.452657       1.370492      -0.690003       0.021648       0.018444       0.026781       0.039065       0.012897       0.008703       0.004406      -0.000787       0.003205      -0.014270      -0.003343       0.017613              1.717922       1.729050       0.243219       0.140728       1.709847       0.112792       1.714869           0.000001
           23              H      -3.040770       9.084575      16.229869       0.147500       0.940792 0.72309926E+01  0.69510722E+02                                 1.617528                            1.605031      -0.907002       2.475495                    0.998957       3.305976       9.285843       0.476927       1.335981      -0.698383      -0.006212       0.000016       0.045407       0.045830       0.011638      -0.001343      -0.000484       0.002197       0.062867      -0.022175       0.001124       0.021050              1.589576       1.477863       0.063108      -0.059227       1.517696       0.091022       1.773168           0.000001
           24              H       4.360822       6.618747      13.149001       0.128657       1.220236 0.98449906E+01  0.10225873E+03                                 1.920064                            1.864910      -1.361304       2.246321                    0.993618       3.720001      10.871632       0.445132       1.324744      -0.699655       0.005671       0.006590      -0.038750       0.039713      -0.006672       0.001344      -0.006376      -0.005445       0.031864      -0.012801      -0.001089       0.013890              1.908457       1.724839       0.149274      -0.087874       1.696912      -0.098680       2.303621           0.000001
           25              H       2.165375       0.185016      16.678480       0.137752       0.959109 0.73388764E+01  0.71033670E+02                                 1.657995                            1.628235      -1.028108       2.412322                    0.997449       3.424825       9.752925       0.467128       1.354677      -0.693765      -0.016480      -0.012993       0.034392       0.040289       0.008730      -0.005221      -0.008687      -0.001240       0.023107      -0.012896      -0.003507       0.016402              1.651312       1.691288       0.219295      -0.201852       1.605193      -0.093187       1.657455           0.000001
           26              H       2.484861       4.691241      16.143834       0.135532       0.835320 0.60152750E+01  0.56282489E+02                                 1.591957                            1.534599      -1.304960       2.279318                    0.994066       3.679285      10.848355       0.445885       1.468133      -0.669272      -0.029993      -0.024553       0.015947       0.041913       0.007855      -0.005474      -0.003672       0.003993      -0.007877      -0.006922      -0.005392       0.012314              1.621858       1.726480       0.364395      -0.101440       1.702645      -0.109907       1.436449           0.000000
           27              H       5.036554       2.676976      15.385908       0.130000       0.884620 0.63476595E+01  0.60273191E+02                                 1.656681                            1.576676      -1.399145       2.224489                    0.993119       3.844592      11.467114       0.439231       1.468597      -0.668368       0.027763       0.025124       0.005210       0.037804       0.007426      -0.001018       0.000942       0.004784       0.001289      -0.008231       0.000633       0.007597              1.707980       1.899395       0.447732       0.138138       1.788824       0.131580       1.435721           0.000001
           28              H       2.880726       0.544594      12.747504       0.141057       1.191852 0.94489958E+01  0.97543090E+02                                 1.922947                            1.852766      -1.383099       2.245514                    0.993187       3.699069      10.922741       0.435520       1.362344      -0.691930      -0.007012       0.000246      -0.040233       0.040840      -0.004050       0.001179      -0.004205       0.003064       0.050642      -0.013042      -0.004613       0.017655              1.919089       1.726786       0.172625       0.128964       1.741241       0.171714       2.289240           0.000004
           29              H       0.069484       6.928152       3.214018       0.404753       0.415038 0.24162676E+01  0.18428866E+02                                 1.097968                            1.047443      -1.383242       2.369869                    0.998466       2.564637       7.375124       0.471634       1.702736      -0.629860       0.005836       0.006325      -0.011899       0.014685      -0.002310       0.003342       0.001490       0.000257       0.016964      -0.006139      -0.000733       0.006872              1.126393       1.234979       0.255836      -0.147665       1.160340      -0.120728       0.983859           0.000001
           30              H       5.703765       3.068958       6.743497       0.124857       1.007446 0.78655180E+01  0.77658223E+02                                 1.725457                            1.695456      -1.074189       2.383551                    0.996113       3.589543      10.409857       0.452657       1.370493      -0.690003      -0.021648      -0.018444       0.026781       0.039065       0.012897      -0.008703      -0.004406      -0.000787       0.003205      -0.014270      -0.003343       0.017613              1.717923       1.729052       0.243219      -0.140728       1.709848      -0.112792       1.714870           0.000001
           31              H       4.337066       1.368279       5.987619       0.147500       0.940791 0.72309854E+01  0.69510634E+02                                 1.617527                            1.605030      -0.907002       2.475495                    0.998957       3.305975       9.285838       0.476927       1.335981      -0.698383       0.006212      -0.000016       0.045407       0.045830       0.011638       0.001343       0.000484       0.002197       0.062867      -0.022175       0.001124       0.021050              1.589575       1.477863       0.063108       0.059227       1.517695      -0.091022       1.773166           0.000001
           32              H       6.684874       3.834107       2.906751       0.128658       1.220235 0.98449837E+01  0.10225863E+03                                 1.920063                            1.864909      -1.361305       2.246321                    0.993618       3.719999      10.871620       0.445133       1.324742      -0.699655      -0.005671      -0.006590      -0.038750       0.039713      -0.006672      -0.001344       0.006376      -0.005445       0.031864      -0.012801      -0.001089       0.013890              1.908455       1.724837       0.149274       0.087874       1.696911       0.098680       2.303618           0.000002
           33              H      -0.869079      10.267838       6.436230       0.137752       0.959107 0.73388563E+01  0.71033425E+02                                 1.657993                            1.628232      -1.028105       2.412323                    0.997449       3.424821       9.752910       0.467128       1.354677      -0.693764       0.016480       0.012993       0.034392       0.040289       0.008730       0.005221       0.008687      -0.001241       0.023107      -0.012896      -0.003507       0.016402              1.651310       1.691286       0.219294       0.201852       1.605191       0.093187       1.657453           0.000001
           34              H      -1.188565       5.761613       5.901584       0.135532       0.835320 0.60152706E+01  0.56282436E+02                                 1.591956                            1.534598      -1.304959       2.279319                    0.994066       3.679283      10.848347       0.445885       1.468133      -0.669272       0.029993       0.024553       0.015947       0.041913       0.007856       0.005474       0.003672       0.003993      -0.007877      -0.006922      -0.005392       0.012314              1.621857       1.726479       0.364395       0.101440       1.702644       0.109907       1.436448           0.000001
           35              H       6.009142       7.775878       5.143658       0.130000       0.884620 0.63476594E+01  0.60273188E+02                                 1.656681                            1.576676      -1.399146       2.224488                    0.993119       3.844592      11.467113       0.439231       1.468597      -0.668368      -0.027763      -0.025124       0.005210       0.037804       0.007426       0.001017      -0.000942       0.004784       0.001289      -0.008231       0.000633       0.007597              1.707980       1.899394       0.447732      -0.138138       1.788824      -0.131580       1.435721           0.000001
           36              H      -1.584430       9.908260       2.505254       0.141057       1.191855 0.94490157E+01  0.97543329E+02                                 1.922948                            1.852767      -1.383103       2.245512                    0.993187       3.699071      10.922742       0.435521       1.362342      -0.691930       0.007012      -0.000246      -0.040233       0.040840      -0.004050      -0.001179       0.004204       0.003064       0.050643      -0.013042      -0.004613       0.017655              1.919090       1.726786       0.172625      -0.128964       1.741242      -0.171714       2.289241           0.000004
           37              C       3.776054      10.272020       5.803259       0.154607      35.583392 0.41696349E+03  0.97313389E+04                                 9.735834                            7.047286      -0.167066       1.964395                    0.999342      26.629254      77.058565       0.587563       0.446660      -1.042447       0.031719       0.012285       0.012100       0.036103       0.044063       0.003638       0.005450      -0.009858       0.011008      -0.046189       0.002631       0.043558             12.198484      13.545303       8.112307       0.356665      14.162944       0.814410       8.887205          -0.000001
           38              C       2.109797       8.734405       6.587815       0.010969      34.161555 0.43557816E+03  0.10213529E+05                                 9.231219                            7.019295      -0.023681       2.014277                    0.998833      26.876401      76.385115       0.615806       0.424182      -1.062593       0.037360       0.009533      -0.022596       0.044691       0.000393       0.012088       0.020943      -0.001866       0.014876      -0.022775      -0.003281       0.026056             10.789709      11.308295       5.386844      -2.143982      10.134258      -1.508578      10.926572          -0.000007
           39              C       2.533042       8.947643       4.230049       0.009195      32.771203 0.44719947E+03  0.10561943E+05                                 8.975198                            7.127934      -0.001252       2.018323                    0.998923      27.145166      77.587465       0.608704       0.426047      -1.060759       0.024912       0.016503       0.039608       0.049616      -0.005816      -0.010058      -0.023194       0.022142      -0.066061      -0.038912       0.014599       0.024312             10.037401       9.137812       3.793400       0.087897       9.291467       1.944289      11.682926          -0.000008
           40              C       1.330638       3.540382       4.125578      -0.147189      32.163653 0.48139185E+03  0.11715678E+05                                 9.093357                            7.545327      -0.315140       1.874258                    0.997403      30.836357      92.916971       0.567478       0.443495      -1.038083       0.009509       0.018020      -0.002954       0.020588      -0.012682       0.022507       0.022376      -0.004213      -0.069764      -0.045800       0.020704       0.025096             10.067396      10.000848       4.024898      -2.582091       9.559286      -2.663849      10.642055          -0.000005
           41              C       9.169282       1.489532       5.176433      -0.170079      30.605495 0.45860335E+03  0.10985740E+05                                 8.711109                            7.281495      -0.061374       1.955820                    0.996711      30.280260      89.431460       0.589765       0.433546      -1.047868      -0.032266      -0.029714      -0.000303       0.043865       0.012179      -0.015156      -0.018907      -0.001760       0.094688      -0.028081      -0.015826       0.043907             10.067392      11.045371       5.437187      -0.829966      11.674909       0.261233       7.481895          -0.000011
           42              C       1.919992       4.000307       6.428036      -0.119117      32.535195 0.44664205E+03  0.10663157E+05                                 9.116919                            7.223913      -0.199265       1.917344                    0.998576      30.040665      89.514181       0.585549       0.438144      -1.041736      -0.014497       0.020106      -0.003724       0.025065      -0.058665      -0.008996      -0.018453      -0.006933      -0.049206      -0.059256      -0.008363       0.067619             10.510346      11.990849       6.215534       0.656781      11.166172       0.728569       8.374018          -0.000006
           43              C       1.333776       8.082147       7.691930       0.603951      22.385728 0.26065249E+03  0.54721111E+04                                 7.410798                            5.791183      -0.187118       1.990197                    0.999397      22.835978      65.089804       0.604657       0.482507      -1.010752      -0.007920      -0.016092       0.032961       0.037524      -0.069221       0.077721       0.025879       0.039239      -0.158564      -0.122120       0.008173       0.113946              8.357868       7.676534       2.854438      -2.574495       7.783892      -0.753136       9.613177           0.000018
           44              C       1.144796       3.311464       5.489846       0.072157      36.311208 0.42409162E+03  0.99185770E+04                                 9.758669                            6.998603      -0.134638       1.973928                    0.999308      26.910318      77.413346       0.604675       0.433106      -1.052749      -0.005302       0.017676       0.007931       0.020087       0.009624      -0.008172       0.002119      -0.023753       0.043960      -0.024424       0.007901       0.016523             12.254192      14.188580       7.995259      -1.677055      13.133307      -1.567337       9.440687          -0.000004
           45              C       3.518281       9.891536       4.502493      -0.185089      32.078521 0.47818180E+03  0.11590842E+05                                 8.948079                            7.446850      -0.164876       1.919450                    0.998077      30.795450      91.899343       0.581033       0.434894      -1.045632      -0.014041      -0.027067      -0.021222       0.037150      -0.026091      -0.014874      -0.036632      -0.019602      -0.002023      -0.051745       0.007649       0.044096              9.871198      10.152618       4.553442       1.552727      10.338008       2.512555       9.122970          -0.000004
           46              C       2.477864       4.717373       2.234859       0.713015      20.931224 0.23416109E+03  0.48659201E+04                                 7.470019                            5.766031      -0.738651       1.830392                    0.997055      22.902141      68.556242       0.553586       0.532440      -0.969972       0.001161       0.017826      -0.071092       0.073302      -0.061303       0.019960       0.013867       0.025564      -0.306169      -0.107922      -0.005943       0.113864              8.326692       6.728148       2.248604      -0.292706       6.561567      -0.587279      11.690360           0.000024
           47              C       2.311561       8.498170       2.802280       0.628148      21.213536 0.25143295E+03  0.52499608E+04                                 7.195846                            5.752351      -0.208152       1.992861                    0.999192      22.668631      65.193541       0.594391       0.493514      -1.001486       0.015687       0.017331      -0.072021       0.075720      -0.032397       0.018510      -0.075368      -0.119059      -0.207101      -0.098965      -0.033252       0.132217              7.777719       8.988676       1.517225      -0.496338       5.506773       1.745769       8.837708           0.000027
           48              C       2.854732       4.937928       5.995813      -0.026286      34.906395 0.45825092E+03  0.10877214E+05                                 9.325242                            7.169774      -0.116584       1.973129                    0.998698      27.551052      78.661003       0.613413       0.420667      -1.065308      -0.041026      -0.012658      -0.032854       0.054063      -0.006014      -0.014191      -0.013384       0.014823      -0.010486      -0.024152       0.005497       0.018655             10.872550      11.359831       5.577146       1.725176      10.586624       1.653840      10.671195          -0.000006
           49              C       2.271585       4.476957       3.705646      -0.025202      35.087501 0.45672592E+03  0.10858074E+05                                 9.446601                            7.206155      -0.084480       1.990827                    0.998083      27.585323      79.442571       0.604263       0.426366      -1.059179      -0.011363      -0.008280       0.055366       0.057123       0.008160       0.007499       0.006598       0.014822      -0.063297      -0.023503      -0.000117       0.023620             10.955407       9.223197       3.628751      -0.915690       8.985950      -1.403556      14.657074          -0.000004
           50              C       3.041228       5.156393       4.629497      -0.106573      30.525434 0.46963332E+03  0.11363607E+05                                 8.798645                            7.501910      -0.363848       1.868342                    0.997687      30.150792      90.707254       0.563291       0.449382      -1.034253      -0.019003      -0.013371       0.001838       0.023309      -0.026505      -0.025741      -0.005773       0.015877      -0.109856      -0.049643      -0.000054       0.049697              9.385053       8.455871       2.884627       1.185648       8.235464       0.866319      11.463824          -0.000009
           51              C       3.656920       5.667537       6.997505       0.597805      20.913935 0.25031278E+03  0.51961328E+04                                 7.107549                            5.699227      -0.126526       2.028433                    0.999258      22.099081      62.399749       0.606357       0.486609      -1.009780       0.048525       0.053909       0.011693       0.073468      -0.043657      -0.014524      -0.015944       0.002145      -0.160170      -0.063401      -0.006969       0.070370              7.905340       8.017802       3.102958       1.018711       7.176084       0.824423       8.522135           0.000012
           52              C       0.150917       2.352937       5.920020       0.097535      36.930130 0.40785172E+03  0.94864150E+04                                 9.995116                            6.907700      -0.302858       1.908987                    0.999374      27.337914      79.525933       0.600220       0.438729      -1.044901       0.007080       0.014633       0.028993       0.033239       0.008041       0.008845      -0.003881      -0.006477       0.051036      -0.019648       0.000028       0.019620             13.173189      15.924950       9.859871      -2.725951      15.821241      -1.877098       7.773376           0.000005
           53              C       1.813991       8.385279       5.276807      -0.135671      31.142973 0.49045226E+03  0.11997850E+05                                 8.896618                            7.650160      -0.409157       1.844343                    0.997638      30.888001      93.462684       0.559531       0.447482      -1.035254       0.021368       0.002478       0.009768       0.023625      -0.017295       0.000426      -0.002416       0.003035      -0.111059      -0.037130       0.001206       0.035924              9.433214       9.130392       3.064998      -0.805405       8.291076      -0.078278      10.878174          -0.000003
           54              C       3.091494       9.677252       6.860259      -0.173120      34.291655 0.46845812E+03  0.11317971E+05                                 9.383824                            7.372449      -0.273089       1.886163                    0.998119      30.862135      92.506854       0.582672       0.435095      -1.043571      -0.000709      -0.037488       0.004432       0.037755      -0.046893       0.003269      -0.003618      -0.005993       0.030288      -0.052037       0.009366       0.042670             10.802437      12.031989       6.220293      -1.283389      11.456400      -1.101023       8.918921           0.000001
           55              C       7.269642       0.180834      16.045509       0.154607      35.583390 0.41696346E+03  0.97313380E+04                                 9.735834                            7.047286      -0.167067       1.964395                    0.999342      26.629253      77.058564       0.587563       0.446660      -1.042447      -0.031719      -0.012285       0.012100       0.036103       0.044063      -0.003638      -0.005450      -0.009858       0.011007      -0.046189       0.002631       0.043558             12.198484      13.545304       8.112308      -0.356665      14.162945      -0.814409       8.887204          -0.000003
           56              C       8.935899       1.718449      16.830065       0.010969      34.161569 0.43557835E+03  0.10213534E+05                                 9.231221                            7.019296      -0.023681       2.014277                    0.998833      26.876409      76.385142       0.615806       0.424182      -1.062593      -0.037361      -0.009533      -0.022596       0.044691       0.000393      -0.012088      -0.020942      -0.001866       0.014877      -0.022775      -0.003281       0.026056             10.789711      11.308298       5.386846       2.143982      10.134261       1.508579      10.926575          -0.000007
           57              C       8.512654       1.505211      14.472299       0.009195      32.771202 0.44719946E+03  0.10561942E+05                                 8.975197                            7.127934      -0.001250       2.018323                    0.998923      27.145165      77.587455       0.608704       0.426047      -1.060759      -0.024912      -0.016503       0.039608       0.049616      -0.005816       0.010059       0.023194       0.022142      -0.066060      -0.038912       0.014599       0.024312             10.037400       9.137810       3.793399      -0.087896       9.291465      -1.944289      11.682925          -0.000008
           58              C      -0.034342       6.912472      14.367828      -0.147189      32.163656 0.48139194E+03  0.11715680E+05                                 9.093358                            7.545328      -0.315140       1.874258                    0.997403      30.836358      92.916978       0.567478       0.443495      -1.038083      -0.009509      -0.018020      -0.002954       0.020588      -0.012682      -0.022507      -0.022376      -0.004213      -0.069763      -0.045800       0.020704       0.025096             10.067398      10.000850       4.024899       2.582093       9.559288       2.663851      10.642057          -0.000006
           59              C       1.876414       8.963322      15.418683      -0.170078      30.605491 0.45860327E+03  0.10985737E+05                                 8.711107                            7.281494      -0.061373       1.955820                    0.996711      30.280256      89.431440       0.589765       0.433546      -1.047868       0.032266       0.029713      -0.000303       0.043864       0.012180       0.015156       0.018907      -0.001760       0.094688      -0.028081      -0.015826       0.043907             10.067390      11.045369       5.437186       0.829967      11.674906      -0.261232       7.481894          -0.000011
           60              C      -0.623696       6.452547      16.670286      -0.119117      32.535216 0.44664246E+03  0.10663168E+05                                 9.116922                            7.223916      -0.199263       1.917345                    0.998576      30.040670      89.514176       0.585549       0.438144      -1.041736       0.014497      -0.020106      -0.003724       0.025066      -0.058665       0.008996       0.018453      -0.006932      -0.049205      -0.059257      -0.008363       0.067619             10.510350      11.990855       6.215537      -0.656783      11.166177      -0.728571       8.374017          -0.000007
           61              C      -0.037480       2.370707      17.934180       0.603951      22.385741 0.26065265E+03  0.54721155E+04                                 7.410802                            5.791186      -0.187122       1.990196                    0.999397      22.835986      65.089840       0.604657       0.482508      -1.010752       0.007919       0.016092       0.032960       0.037524      -0.069221      -0.077720      -0.025879       0.039240      -0.158565      -0.122120       0.008173       0.113946              8.357872       7.676538       2.854440       2.574498       7.783895       0.753137       9.613184           0.000016
           62              C       0.151500       7.141390      15.732096       0.072158      36.311203 0.42409157E+03  0.99185753E+04                                 9.758667                            6.998602      -0.134638       1.973928                    0.999308      26.910316      77.413335       0.604675       0.433106      -1.052749       0.005302      -0.017677       0.007931       0.020087       0.009624       0.008172      -0.002120      -0.023753       0.043960      -0.024424       0.007901       0.016523             12.254189      14.188578       7.995258       1.677056      13.133305       1.567338       9.440684          -0.000002
           63              C       7.527415       0.561318      14.744743      -0.185088      32.078511 0.47818163E+03  0.11590837E+05                                 8.948076                            7.446847      -0.164873       1.919450                    0.998077      30.795440      91.899291       0.581033       0.434894      -1.045632       0.014041       0.027067      -0.021222       0.037150      -0.026091       0.014874       0.036632      -0.019601      -0.002023      -0.051745       0.007649       0.044096              9.871194      10.152614       4.553439      -1.552726      10.338004      -2.512554       9.122966          -0.000003
           64              C      -1.181568       5.735481      12.477109       0.713014      20.931234 0.23416123E+03  0.48659239E+04                                 7.470022                            5.766034      -0.738650       1.830392                    0.997055      22.902155      68.556303       0.553586       0.532440      -0.969972      -0.001160      -0.017826      -0.071092       0.073302      -0.061303      -0.019960      -0.013867       0.025565      -0.306168      -0.107922      -0.005943       0.113864              8.326695       6.728150       2.248605       0.292706       6.561570       0.587279      11.690366           0.000024
           65              C       8.734135       1.954684      13.044530       0.628149      21.213523 0.25143277E+03  0.52499563E+04                                 7.195844                            5.752349      -0.208150       1.992862                    0.999192      22.668624      65.193519       0.594391       0.493514      -1.001486      -0.015687      -0.017331      -0.072021       0.075720      -0.032397      -0.018510       0.075368      -0.119059      -0.207102      -0.098965      -0.033252       0.132217              7.777716       8.988672       1.517224       0.496338       5.506771      -1.745768       8.837705           0.000027
           66              C      -1.558436       5.514926      16.238063      -0.026285      34.906373 0.45825060E+03  0.10877205E+05                                 9.325239                            7.169772      -0.116584       1.973129                    0.998698      27.551042      78.660972       0.613413       0.420667      -1.065308       0.041027       0.012658      -0.032854       0.054063      -0.006014       0.014191       0.013384       0.014823      -0.010487      -0.024153       0.005498       0.018655             10.872546      11.359826       5.577142      -1.725177      10.586619      -1.653841      10.671193          -0.000006
           67              C      -0.975289       5.975897      13.947896      -0.025201      35.087505 0.45672596E+03  0.10858075E+05                                 9.446601                            7.206155      -0.084479       1.990828                    0.998083      27.585326      79.442581       0.604263       0.426366      -1.059179       0.011363       0.008280       0.055366       0.057123       0.008160      -0.007500      -0.006597       0.014822      -0.063297      -0.023503      -0.000117       0.023620             10.955407       9.223196       3.628751       0.915690       8.985950       1.403556      14.657076          -0.000003
           68              C      -1.744932       5.296461      14.871747      -0.106573      30.525448 0.46963364E+03  0.11363616E+05                                 8.798647                            7.501912      -0.363848       1.868342                    0.997687      30.150801      90.707286       0.563291       0.449382      -1.034253       0.019004       0.013371       0.001838       0.023309      -0.026505       0.025741       0.005773       0.015876      -0.109856      -0.049643      -0.000054       0.049697              9.385055       8.455873       2.884627      -1.185649       8.235466      -0.866321      11.463828          -0.000008
           69              C       7.388776       4.785317      17.239755       0.597805      20.913936 0.25031281E+03  0.51961334E+04                                 7.107550                            5.699228      -0.126526       2.028433                    0.999258      22.099079      62.399741       0.606357       0.486609      -1.009780      -0.048525      -0.053909       0.011693       0.073469      -0.043657       0.014523       0.015944       0.002145      -0.160171      -0.063401      -0.006969       0.070370              7.905341       8.017801       3.102957      -1.018712       7.176084      -0.824424       8.522137           0.000011
           70              C       1.145379       8.099917      16.162270       0.097534      36.930141 0.40785184E+03  0.94864180E+04                                 9.995117                            6.907701      -0.302858       1.908987                    0.999374      27.337913      79.525919       0.600220       0.438729      -1.044901      -0.007080      -0.014633       0.028993       0.033239       0.008041      -0.008845       0.003881      -0.006477       0.051036      -0.019648       0.000028       0.019620             13.173191      15.924952       9.859872       2.725952      15.821243       1.877099       7.773377           0.000004
           71              C      -0.517695       2.067575      15.519057      -0.135672      31.142989 0.49045253E+03  0.11997858E+05                                 8.896621                            7.650162      -0.409156       1.844343                    0.997638      30.888015      93.462732       0.559531       0.447482      -1.035254      -0.021367      -0.002478       0.009768       0.023624      -0.017295      -0.000426       0.002416       0.003035      -0.111058      -0.037130       0.001206       0.035924              9.433217       9.130394       3.064999       0.805405       8.291078       0.078277      10.878177          -0.000005
           72              C       7.954202       0.775602      17.102509      -0.173120      34.291668 0.46845831E+03  0.11317977E+05                                 9.383827                            7.372451      -0.273091       1.886162                    0.998119      30.862142      92.506884       0.582672       0.435095      -1.043571       0.000709       0.037488       0.004432       0.037755      -0.046893      -0.003269       0.003619      -0.005993       0.030288      -0.052037       0.009366       0.042671             10.802440      12.031993       6.220296       1.283389      11.456405       1.101024       8.918923           0.000001
           73              C       2.394942       0.180834      14.681241       0.154607      35.583388 0.41696348E+03  0.97313387E+04                                 9.735834                            7.047286      -0.167066       1.964395                    0.999342      26.629254      77.058567       0.587563       0.446660      -1.042447      -0.031719      -0.012284      -0.012100       0.036103       0.044063       0.003638       0.005450      -0.009858       0.011008      -0.046189       0.002631       0.043558             12.198483      13.545302       8.112306       0.356667      14.162943       0.814411       8.887204          -0.000002
           74              C       4.061199       1.718449      13.896685       0.010969      34.161546 0.43557804E+03  0.10213525E+05                                 9.231217                            7.019294      -0.023681       2.014277                    0.998833      26.876396      76.385093       0.615807       0.424182      -1.062593      -0.037360      -0.009533       0.022596       0.044690       0.000393       0.012088       0.020942      -0.001866       0.014876      -0.022775      -0.003281       0.026056             10.789706      11.308292       5.386843      -2.143981      10.134256      -1.508578      10.926569          -0.000007
           75              C       3.637954       1.505211      16.254451       0.009195      32.771200 0.44719943E+03  0.10561942E+05                                 8.975198                            7.127935      -0.001253       2.018322                    0.998923      27.145165      77.587466       0.608704       0.426047      -1.060759      -0.024912      -0.016503      -0.039608       0.049616      -0.005816      -0.010058      -0.023194       0.022142      -0.066061      -0.038912       0.014599       0.024312             10.037401       9.137812       3.793401       0.087898       9.291468       1.944289      11.682924          -0.000009
           76              C       4.840358       6.912472      16.358922      -0.147189      32.163656 0.48139193E+03  0.11715680E+05                                 9.093358                            7.545327      -0.315140       1.874257                    0.997403      30.836360      92.916985       0.567478       0.443495      -1.038083      -0.009509      -0.018020       0.002954       0.020588      -0.012682       0.022507       0.022376      -0.004214      -0.069763      -0.045800       0.020704       0.025096             10.067397      10.000848       4.024898      -2.582091       9.559286      -2.663849      10.642058          -0.000005
           77              C      -2.998286       8.963322      15.308067      -0.170079      30.605495 0.45860364E+03  0.10985748E+05                                 8.711108                            7.281497      -0.061373       1.955820                    0.996711      30.280262      89.431461       0.589765       0.433546      -1.047868       0.032266       0.029714       0.000303       0.043865       0.012179      -0.015156      -0.018907      -0.001761       0.094687      -0.028081      -0.015826       0.043907             10.067388      11.045365       5.437181      -0.829965      11.674902       0.261234       7.481897          -0.000012
           78              C       4.251004       6.452547      14.056464      -0.119117      32.535191 0.44664210E+03  0.10663158E+05                                 9.116917                            7.223911      -0.199263       1.917345                    0.998576      30.040662      89.514159       0.585549       0.438144      -1.041737       0.014497      -0.020106       0.003724       0.025065      -0.058665      -0.008996      -0.018453      -0.006933      -0.049205      -0.059256      -0.008363       0.067619             10.510343      11.990845       6.215531       0.656780      11.166167       0.728568       8.374015          -0.000005
           79              C       4.837220       2.370707      12.792570       0.603951      22.385733 0.26065257E+03  0.54721131E+04                                 7.410799                            5.791184      -0.187119       1.990197                    0.999397      22.835980      65.089806       0.604657       0.482507      -1.010752       0.007920       0.016092      -0.032961       0.037524      -0.069221       0.077720       0.025879       0.039239      -0.158565      -0.122120       0.008173       0.113946              8.357868       7.676534       2.854438      -2.574496       7.783892      -0.753136       9.613178           0.000017
           80              C       5.026200       7.141390      14.994654       0.072157      36.311203 0.42409169E+03  0.99185788E+04                                 9.758668                            6.998603      -0.134637       1.973928                    0.999308      26.910317      77.413339       0.604675       0.433106      -1.052749       0.005302      -0.017676      -0.007931       0.020087       0.009624      -0.008172       0.002119      -0.023753       0.043960      -0.024424       0.007901       0.016523             12.254188      14.188575       7.995254      -1.677058      13.133301      -1.567340       9.440690          -0.000005
           81              C       2.652715       0.561318      15.982007      -0.185090      32.078540 0.47818216E+03  0.11590853E+05                                 8.948083                            7.446852      -0.164877       1.919449                    0.998077      30.795464      91.899393       0.581033       0.434894      -1.045632       0.014041       0.027067       0.021222       0.037150      -0.026091      -0.014874      -0.036632      -0.019601      -0.002024      -0.051745       0.007649       0.044096              9.871202      10.152622       4.553443       1.552727      10.338012       2.512556       9.122972          -0.000004
           82              C       3.693132       5.735481      18.249641       0.713014      20.931224 0.23416108E+03  0.48659200E+04                                 7.470020                            5.766032      -0.738652       1.830392                    0.997055      22.902143      68.556258       0.553586       0.532440      -0.969972      -0.001161      -0.017826       0.071093       0.073303      -0.061303       0.019960       0.013867       0.025564      -0.306169      -0.107922      -0.005943       0.113864              8.326693       6.728149       2.248604      -0.292706       6.561568      -0.587279      11.690364           0.000024
           83              C       3.859435       1.954684      17.682220       0.628148      21.213537 0.25143296E+03  0.52499609E+04                                 7.195846                            5.752351      -0.208151       1.992861                    0.999192      22.668626      65.193516       0.594391       0.493514      -1.001486      -0.015687      -0.017331       0.072021       0.075720      -0.032398       0.018510      -0.075367      -0.119058      -0.207101      -0.098965      -0.033252       0.132217              7.777718       8.988675       1.517224      -0.496338       5.506772       1.745769       8.837708           0.000027
           84              C       3.316264       5.514926      14.488687      -0.026285      34.906380 0.45825072E+03  0.10877208E+05                                 9.325239                            7.169772      -0.116584       1.973129                    0.998698      27.551045      78.660975       0.613413       0.420667      -1.065308       0.041026       0.012658       0.032855       0.054063      -0.006014      -0.014191      -0.013384       0.014823      -0.010486      -0.024152       0.005498       0.018655             10.872546      11.359826       5.577142       1.725175      10.586618       1.653838      10.671192          -0.000008
           85              C       3.899411       5.975897      16.778854      -0.025201      35.087490 0.45672574E+03  0.10858068E+05                                 9.446599                            7.206154      -0.084479       1.990828                    0.998083      27.585316      79.442543       0.604263       0.426366      -1.059179       0.011363       0.008280      -0.055366       0.057123       0.008160       0.007499       0.006597       0.014822      -0.063297      -0.023503      -0.000117       0.023620             10.955404       9.223194       3.628750      -0.915690       8.985948      -1.403555      14.657071          -0.000005
           86              C       3.129768       5.296461      15.855003      -0.106573      30.525436 0.46963337E+03  0.11363609E+05                                 8.798646                            7.501911      -0.363849       1.868342                    0.997687      30.150794      90.707266       0.563291       0.449382      -1.034253       0.019004       0.013371      -0.001838       0.023309      -0.026505      -0.025741      -0.005773       0.015876      -0.109856      -0.049643      -0.000054       0.049697              9.385054       8.455872       2.884627       1.185648       8.235465       0.866320      11.463827          -0.000008
           87              C       2.514076       4.785317      13.486995       0.597805      20.913938 0.25031283E+03  0.51961343E+04                                 7.107550                            5.699228      -0.126528       2.028432                    0.999258      22.099084      62.399764       0.606357       0.486609      -1.009780      -0.048525      -0.053909      -0.011693       0.073469      -0.043657      -0.014524      -0.015944       0.002145      -0.160171      -0.063402      -0.006969       0.070370              7.905341       8.017802       3.102958       1.018711       7.176085       0.824423       8.522137           0.000011
           88              C       6.020079       8.099917      14.564479       0.097535      36.930090 0.40785141E+03  0.94864057E+04                                 9.995108                            6.907697      -0.302857       1.908987                    0.999374      27.337903      79.525884       0.600220       0.438728      -1.044901      -0.007081      -0.014633      -0.028993       0.033239       0.008041       0.008845      -0.003881      -0.006477       0.051036      -0.019648       0.000028       0.019620             13.173175      15.924931       9.859855      -2.725952      15.821219      -1.877098       7.773375           0.000005
           89              C       4.357005       2.067575      15.207693      -0.135671      31.142967 0.49045213E+03  0.11997846E+05                                 8.896618                            7.650159      -0.409158       1.844343                    0.997638      30.887999      93.462680       0.559531       0.447482      -1.035254      -0.021367      -0.002478      -0.009768       0.023624      -0.017295       0.000426      -0.002416       0.003035      -0.111059      -0.037130       0.001206       0.035923              9.433213       9.130392       3.064998      -0.805405       8.291076      -0.078278      10.878172          -0.000004
           90              C       3.079502       0.775602      13.624241      -0.173120      34.291645 0.46845797E+03  0.11317966E+05                                 9.383822                            7.372448      -0.273088       1.886163                    0.998119      30.862127      92.506808       0.582672       0.435095      -1.043571       0.000709       0.037488      -0.004432       0.037755      -0.046893       0.003269      -0.003619      -0.005993       0.030289      -0.052037       0.009367       0.042670             10.802433      12.031985       6.220291      -1.283389      11.456397      -1.101023       8.918917          -0.000000
           91              C      -1.098646      10.272020       4.438991       0.154607      35.583394 0.41696353E+03  0.97313403E+04                                 9.735835                            7.047287      -0.167067       1.964395                    0.999342      26.629257      77.058584       0.587563       0.446660      -1.042447       0.031719       0.012285      -0.012100       0.036103       0.044063      -0.003638      -0.005450      -0.009858       0.011008      -0.046189       0.002631       0.043558             12.198486      13.545306       8.112310      -0.356666      14.162948      -0.814411       8.887205          -0.000002
           92              C      -2.764903       8.734405       3.654435       0.010969      34.161573 0.43557840E+03  0.10213536E+05                                 9.231222                            7.019297      -0.023682       2.014276                    0.998833      26.876412      76.385160       0.615806       0.424182      -1.062593       0.037361       0.009532       0.022596       0.044691       0.000394      -0.012088      -0.020943      -0.001866       0.014876      -0.022775      -0.003282       0.026056             10.789713      11.308300       5.386848       2.143983      10.134263       1.508580      10.926576          -0.000006
           93              C      -2.341658       8.947643       6.012201       0.009195      32.771203 0.44719944E+03  0.10561942E+05                                 8.975199                            7.127935      -0.001252       2.018323                    0.998923      27.145167      77.587477       0.608704       0.426047      -1.060759       0.024912       0.016503      -0.039608       0.049616      -0.005816       0.010058       0.023194       0.022142      -0.066061      -0.038912       0.014599       0.024313             10.037403       9.137811       3.793400      -0.087897       9.291467      -1.944291      11.682929          -0.000008
           94              C       6.205338       3.540382       6.116672      -0.147189      32.163653 0.48139188E+03  0.11715679E+05                                 9.093358                            7.545327      -0.315142       1.874257                    0.997403      30.836360      92.916992       0.567478       0.443495      -1.038083       0.009509       0.018020       0.002954       0.020588      -0.012682      -0.022507      -0.022375      -0.004214      -0.069764      -0.045800       0.020704       0.025096             10.067397      10.000848       4.024898       2.582090       9.559286       2.663848      10.642057          -0.000005
           95              C       4.294582       1.489532       5.065817      -0.170079      30.605497 0.45860367E+03  0.10985749E+05                                 8.711110                            7.281499      -0.061375       1.955819                    0.996711      30.280262      89.431470       0.589765       0.433546      -1.047868      -0.032266      -0.029714       0.000303       0.043865       0.012180       0.015156       0.018907      -0.001760       0.094688      -0.028081      -0.015826       0.043907             10.067391      11.045370       5.437183       0.829966      11.674906      -0.261233       7.481897          -0.000012
           96              C       6.794692       4.000307       3.814214      -0.119117      32.535178 0.44664188E+03  0.10663151E+05                                 9.116915                            7.223911      -0.199263       1.917345                    0.998576      30.040651      89.514117       0.585549       0.438144      -1.041736      -0.014497       0.020106       0.003724       0.025065      -0.058665       0.008996       0.018453      -0.006932      -0.049206      -0.059257      -0.008363       0.067619             10.510341      11.990843       6.215530      -0.656781      11.166166      -0.728568       8.374013          -0.000005
           97              C       6.208476       8.082147       2.550320       0.603951      22.385756 0.26065286E+03  0.54721210E+04                                 7.410805                            5.791188      -0.187123       1.990196                    0.999397      22.835993      65.089864       0.604657       0.482508      -1.010752      -0.007920      -0.016092      -0.032960       0.037524      -0.069221      -0.077720      -0.025880       0.039239      -0.158564      -0.122119       0.008173       0.113946              8.357876       7.676542       2.854442       2.574500       7.783899       0.753138       9.613187           0.000016
           98              C       6.019496       3.311464       4.752404       0.072157      36.311191 0.42409155E+03  0.99185749E+04                                 9.758666                            6.998602      -0.134638       1.973928                    0.999308      26.910312      77.413323       0.604675       0.433106      -1.052749      -0.005302       0.017676      -0.007931       0.020087       0.009624       0.008172      -0.002120      -0.023753       0.043960      -0.024424       0.007901       0.016523             12.254186      14.188572       7.995252       1.677058      13.133298       1.567339       9.440688          -0.000004
           99              C      -1.356419       9.891536       5.739757      -0.185089      32.078521 0.47818183E+03  0.11590843E+05                                 8.948079                            7.446850      -0.164876       1.919450                    0.998077      30.795447      91.899326       0.581033       0.434894      -1.045632      -0.014041      -0.027067       0.021222       0.037150      -0.026091       0.014875       0.036632      -0.019601      -0.002024      -0.051745       0.007649       0.044096              9.871198      10.152617       4.553441      -1.552728      10.338008      -2.512556       9.122970          -0.000003
          100              C       7.352564       4.717373       8.007391       0.713014      20.931228 0.23416116E+03  0.48659220E+04                                 7.470020                            5.766033      -0.738651       1.830392                    0.997055      22.902148      68.556273       0.553586       0.532440      -0.969972       0.001160       0.017826       0.071093       0.073303      -0.061303      -0.019960      -0.013867       0.025564      -0.306168      -0.107922      -0.005943       0.113865              8.326693       6.728149       2.248604       0.292706       6.561568       0.587279      11.690362           0.000024
          101              C      -2.563139       8.498170       7.439970       0.628148      21.213545 0.25143308E+03  0.52499646E+04                                 7.195850                            5.752354      -0.208153       1.992861                    0.999192      22.668645      65.193608       0.594391       0.493515      -1.001486       0.015687       0.017331       0.072021       0.075719      -0.032397      -0.018510       0.075367      -0.119058      -0.207102      -0.098965      -0.033252       0.132216              7.777723       8.988680       1.517225       0.496338       5.506776      -1.745771       8.837714           0.000027
          102              C       7.729432       4.937928       4.246437      -0.026285      34.906355 0.45825034E+03  0.10877197E+05                                 9.325236                            7.169770      -0.116583       1.973130                    0.998698      27.551032      78.660933       0.613413       0.420667      -1.065308      -0.041026      -0.012658       0.032855       0.054063      -0.006014       0.014191       0.013384       0.014823      -0.010487      -0.024152       0.005497       0.018655             10.872541      11.359821       5.577140      -1.725175      10.586615      -1.653839      10.671189          -0.000008
          103              C       7.146285       4.476957       6.536604      -0.025201      35.087484 0.45672569E+03  0.10858066E+05                                 9.446597                            7.206152      -0.084478       1.990828                    0.998083      27.585313      79.442525       0.604263       0.426366      -1.059179      -0.011363      -0.008280      -0.055366       0.057123       0.008160      -0.007500      -0.006597       0.014822      -0.063297      -0.023503      -0.000117       0.023620             10.955401       9.223192       3.628749       0.915689       8.985946       1.403555      14.657066          -0.000004
          104              C       7.915928       5.156393       5.612753      -0.106573      30.525436 0.46963339E+03  0.11363609E+05                                 8.798646                            7.501911      -0.363848       1.868342                    0.997687      30.150792      90.707256       0.563291       0.449382      -1.034253      -0.019004      -0.013371      -0.001838       0.023309      -0.026504       0.025741       0.005773       0.015877      -0.109857      -0.049643      -0.000054       0.049697              9.385054       8.455872       2.884627      -1.185649       8.235464      -0.866320      11.463826          -0.000009
          105              C      -1.217780       5.667537       3.244745       0.597804      20.913945 0.25031295E+03  0.51961373E+04                                 7.107552                            5.699230      -0.126529       2.028432                    0.999258      22.099089      62.399783       0.606357       0.486609      -1.009780       0.048525       0.053909      -0.011693       0.073468      -0.043658       0.014524       0.015944       0.002146      -0.160171      -0.063402      -0.006969       0.070371              7.905344       8.017805       3.102959      -1.018712       7.176087      -0.824424       8.522139           0.000011
          106              C       5.025617       2.352937       4.322229       0.097534      36.930105 0.40785160E+03  0.94864114E+04                                 9.995111                            6.907698      -0.302857       1.908987                    0.999374      27.337909      79.525906       0.600220       0.438728      -1.044901       0.007080       0.014633      -0.028993       0.033239       0.008041      -0.008845       0.003881      -0.006477       0.051036      -0.019648       0.000028       0.019620             13.173179      15.924936       9.859859       2.725953      15.821224       1.877100       7.773377           0.000005
          107              C       6.688691       8.385279       4.965443      -0.135672      31.142987 0.49045251E+03  0.11997858E+05                                 8.896621                            7.650162      -0.409158       1.844343                    0.997638      30.888014      93.462735       0.559531       0.447482      -1.035254       0.021367       0.002478      -0.009768       0.023624      -0.017295      -0.000426       0.002416       0.003035      -0.111058      -0.037130       0.001206       0.035923              9.433217       9.130394       3.064999       0.805405       8.291078       0.078278      10.878178          -0.000005
          108              C      -1.783206       9.677252       3.381991      -0.173120      34.291681 0.46845853E+03  0.11317983E+05                                 9.383830                            7.372453      -0.273092       1.886162                    0.998119      30.862153      92.506917       0.582672       0.435095      -1.043571      -0.000709      -0.037488      -0.004432       0.037755      -0.046893      -0.003269       0.003618      -0.005993       0.030288      -0.052037       0.009367       0.042670             10.802443      12.031997       6.220299       1.283390      11.456409       1.101024       8.918923           0.000001
          109              N       8.607745       1.312878       7.308870      -0.138207      29.544985 0.46288660E+03  0.10833141E+05                                 7.867575                            6.898257       0.479763       2.153916                    0.999742      27.676988      74.313026       0.678877       0.385510      -1.107078       0.157801       0.081262      -0.229081       0.289797      -0.010460       0.132207       0.084461      -0.060612      -0.240145      -0.196189       0.058364       0.137825              8.401929       8.116183       3.325724       0.016425       9.481648       0.901240       7.607956           0.000004
          110              N      -0.213506       2.232730       7.235125      -0.210305      31.428899 0.51132812E+03  0.12324003E+05                                 8.311622                            7.352133       0.217953       2.063794                    0.999524      28.855127      79.795295       0.641056       0.396422      -1.094414      -0.072167      -0.117634      -0.180186       0.226964      -0.024701      -0.079264      -0.114488       0.012084      -0.350018      -0.199906       0.083385       0.116521              8.811584       8.899996       3.221688      -1.324786       9.237426      -0.174654       8.297331           0.000000
          111              N       8.358619       0.833092       6.057267       0.144770      29.897816 0.32358831E+03  0.69244299E+04                                 8.105817                            5.720767      -0.102905       2.064342                    0.999159      22.323803      57.307395       0.754689       0.379269      -1.111651       0.014826       0.010113       0.006827       0.019201       0.070207      -0.005419       0.003727      -0.003449       0.107780      -0.088529       0.036187       0.052342             10.612792      12.476158       7.963480       0.365118      13.379615       0.921074       5.982604           0.000002
          112              N       2.437951       9.139976      17.551120      -0.138207      29.544999 0.46288687E+03  0.10833149E+05                                 7.867575                            6.898258       0.479762       2.153915                    0.999742      27.677001      74.313055       0.678877       0.385510      -1.107078      -0.157802      -0.081262      -0.229081       0.289798      -0.010460      -0.132208      -0.084462      -0.060611      -0.240146      -0.196190       0.058365       0.137825              8.401929       8.116183       3.325724      -0.016425       9.481648      -0.901240       7.607957           0.000002
          113              N       1.509802       8.220124      17.477375      -0.210305      31.428817 0.51132641E+03  0.12323950E+05                                 8.311603                            7.352116       0.217959       2.063796                    0.999524      28.855093      79.795127       0.641057       0.396422      -1.094414       0.072167       0.117635      -0.180185       0.226964      -0.024701       0.079263       0.114488       0.012083      -0.350015      -0.199905       0.083385       0.116520              8.811563       8.899974       3.221679       1.324783       9.237403       0.174654       8.297313           0.000001
          114              N       2.687077       9.619762      16.299517       0.144770      29.897816 0.32358831E+03  0.69244300E+04                                 8.105818                            5.720767      -0.102905       2.064342                    0.999159      22.323803      57.307397       0.754689       0.379269      -1.111651      -0.014826      -0.010113       0.006827       0.019201       0.070207       0.005419      -0.003728      -0.003449       0.107779      -0.088529       0.036187       0.052342             10.612793      12.476158       7.963481      -0.365117      13.379615      -0.921073       5.982604           0.000002
          115              N      -2.436749       9.139976      13.175630      -0.138207      29.545032 0.46288747E+03  0.10833167E+05                                 7.867584                            6.898264       0.479760       2.153915                    0.999742      27.677012      74.313117       0.678876       0.385510      -1.107078      -0.157802      -0.081261       0.229081       0.289798      -0.010460       0.132208       0.084461      -0.060612      -0.240149      -0.196190       0.058366       0.137825              8.401939       8.116193       3.325730       0.016425       9.481659       0.901241       7.607964           0.000004
          116              N       6.384502       8.220124      13.249375      -0.210305      31.428880 0.51132755E+03  0.12323987E+05                                 8.311622                            7.352131       0.217953       2.063794                    0.999524      28.855112      79.795267       0.641055       0.396423      -1.094413       0.072167       0.117634       0.180185       0.226964      -0.024701      -0.079263      -0.114488       0.012084      -0.350019      -0.199906       0.083386       0.116520              8.811585       8.899996       3.221689      -1.324788       9.237425      -0.174655       8.297332           0.000001
          117              N      -2.187623       9.619762      14.427233       0.144770      29.897799 0.32358816E+03  0.69244261E+04                                 8.105815                            5.720766      -0.102905       2.064342                    0.999159      22.323799      57.307384       0.754689       0.379269      -1.111651      -0.014826      -0.010113      -0.006827       0.019201       0.070207      -0.005419       0.003728      -0.003449       0.107780      -0.088529       0.036187       0.052342             10.612787      12.476151       7.963475       0.365119      13.379608       0.921075       5.982602           0.000002
          118              N       3.733045       1.312878       2.933380      -0.138208      29.545008 0.46288698E+03  0.10833152E+05                                 7.867577                            6.898259       0.479763       2.153915                    0.999742      27.677004      74.313068       0.678877       0.385510      -1.107078       0.157802       0.081261       0.229081       0.289798      -0.010460      -0.132208      -0.084461      -0.060611      -0.240147      -0.196190       0.058365       0.137825              8.401932       8.116186       3.325727      -0.016425       9.481651      -0.901240       7.607958           0.000003
          119              N       4.661194       2.232730       3.007125      -0.210305      31.428843 0.51132679E+03  0.12323963E+05                                 8.311613                            7.352123       0.217957       2.063796                    0.999524      28.855098      79.795190       0.641056       0.396422      -1.094414      -0.072167      -0.117634       0.180185       0.226964      -0.024701       0.079264       0.114488       0.012083      -0.350016      -0.199905       0.083385       0.116520              8.811574       8.899986       3.221684       1.324786       9.237414       0.174655       8.297323           0.000000
          120              N       3.483919       0.833092       4.184983       0.144770      29.897803 0.32358819E+03  0.69244268E+04                                 8.105816                            5.720766      -0.102907       2.064342                    0.999159      22.323799      57.307388       0.754689       0.379269      -1.111651       0.014826       0.010113      -0.006827       0.019201       0.070207       0.005419      -0.003728      -0.003449       0.107780      -0.088529       0.036187       0.052342             10.612790      12.476155       7.963478      -0.365119      13.379612      -0.921075       5.982603           0.000003
          121              O       1.726947       4.114243       1.435963      -0.727582      46.818171 0.72759351E+03  0.18935690E+05                                10.443723                            8.447953       0.141660       2.047032                    0.995408      31.145713      86.224456       0.639836       0.367829      -1.127890      -0.041750       0.058734       0.115455       0.136098      -0.031386       0.036953       0.032402       0.027590      -0.154326      -0.082833       0.020690       0.062142             11.857688       8.418311       1.597931       3.108241       8.190139       3.917225      18.964613          -0.000001
          122              O       4.497518       6.498539       6.436230      -0.520322      30.648741 0.47453590E+03  0.11131638E+05                                 7.936855                            6.816733      -0.198047       2.031100                    0.993620      25.985545      68.971212       0.711052       0.367210      -1.124985      -0.032582      -0.029718       0.007647       0.044758       0.055625      -0.013486      -0.008621       0.002334      -0.062630      -0.045674      -0.023141       0.068815              8.773003      10.888633       4.458741      -0.045904       9.725979      -0.208060       5.704397          -0.000003
          123              O       1.235511       7.961939       2.458140      -0.569290      33.309712 0.53145048E+03  0.12761213E+05                                 8.243527                            7.190357       0.403806       2.176332                    0.996384      27.914033      73.752200       0.699210       0.364812      -1.132446      -0.005889       0.021406       0.011506       0.025005       0.016025       0.042601      -0.059523      -0.016428      -0.388286      -0.155336       0.065458       0.089877              8.674380      12.273701       3.059526       0.714322       7.545624       0.594701       6.203814          -0.000005
          124              O       1.341956       8.576567       8.855449      -0.656264      31.954254 0.51079568E+03  0.12104686E+05                                 7.795039                            6.866497       0.724746       2.248829                    0.999104      28.793392      74.773695       0.746698       0.346142      -1.151172       0.092930       0.068438      -0.047856       0.124940      -0.061606       0.035203       0.048864       0.054094       0.056895      -0.105788       0.047389       0.058399              8.184926       6.344628       0.502385      -1.089231       6.193864       1.511906      12.016286           0.000008
          125              O       0.668608       7.046269       7.437922      -0.614040      38.499415 0.64558702E+03  0.16228553E+05                                 9.069783                            7.929531       0.306163       2.137087                    0.994504      28.726795      76.944765       0.667129       0.365234      -1.135322       0.031149      -0.004187      -0.097304       0.102253       0.011426       0.051197       0.014024      -0.025710      -0.252921      -0.104487       0.036236       0.068251              9.818778      10.585284       3.885260      -0.997338      11.672765       0.322189       7.198285          -0.000005
          126              O       3.393258       5.495065       1.878429      -0.723861      48.061949 0.80293302E+03  0.21485265E+05                                10.683142                            9.002970      -0.208460       1.926852                    0.995826      32.036771      90.864718       0.604674       0.378550      -1.116287      -0.013926      -0.069131       0.112419       0.132706      -0.025276       0.003088       0.004463       0.044838      -0.300466      -0.100405       0.016536       0.083869             11.359617      11.385700       5.036042      -2.865689      12.227142      -3.060326      10.466010          -0.000004
          127              O       3.272393       8.698865       2.019772      -0.718593      40.667404 0.67304407E+03  0.17187443E+05                                 9.435475                            8.114527       0.169181       2.050776                    0.997377      31.012261      85.197489       0.653769       0.366872      -1.128010      -0.056381       0.108608       0.091536       0.152818      -0.028380      -0.035333      -0.056165      -0.032960      -0.234252      -0.112326       0.031875       0.080451             10.062991      11.673098      -0.754617      -4.644759       6.943505       1.218766      11.572369           0.000003
          128              O       3.558852       5.541058       8.193800      -0.508409      27.103860 0.43022061E+03  0.97757749E+04                                 7.012519                            6.374611       0.930749       2.363278                    0.998776      26.397027      67.324093       0.761025       0.354199      -1.143534       0.004514       0.008178      -0.005450       0.010815      -0.093225      -0.015933      -0.015835      -0.010083       0.018355      -0.101123       0.010817       0.090306              7.187673       5.631682      -0.124995      -0.014705       4.976963      -0.377244      10.954373          -0.000000
          129              O      -0.430651       6.338611      11.678213      -0.727582      46.818237 0.72759471E+03  0.18935730E+05                                10.443734                            8.447961       0.141657       2.047031                    0.995408      31.145731      86.224541       0.639835       0.367829      -1.127890       0.041750      -0.058734       0.115455       0.136098      -0.031385      -0.036952      -0.032402       0.027590      -0.154326      -0.082832       0.020690       0.062142             11.857702       8.418320       1.597932      -3.108244       8.190148      -3.917231      18.964637          -0.000001
          130              O       6.548178       3.954315      16.678480      -0.520322      30.648730 0.47453572E+03  0.11131632E+05                                 7.936852                            6.816731      -0.198045       2.031101                    0.993620      25.985542      68.971195       0.711052       0.367210      -1.124985       0.032582       0.029718       0.007647       0.044758       0.055625       0.013486       0.008621       0.002334      -0.062630      -0.045674      -0.023141       0.068815              8.773000      10.888628       4.458738       0.045904       9.725975       0.208059       5.704396          -0.000005
          131              O       0.060785       2.490915      12.700390      -0.569290      33.309737 0.53145103E+03  0.12761230E+05                                 8.243533                            7.190362       0.403803       2.176331                    0.996384      27.914036      73.752229       0.699209       0.364812      -1.132446       0.005889      -0.021406       0.011507       0.025006       0.016025      -0.042602       0.059524      -0.016427      -0.388290      -0.155337       0.065460       0.089878              8.674386      12.273709       3.059528      -0.714323       7.545630      -0.594701       6.203819          -0.000005
          132              O      -0.045660       1.876287      19.097699      -0.656264      31.954202 0.51079463E+03  0.12104654E+05                                 7.795027                            6.866487       0.724749       2.248830                    0.999104      28.793386      74.773641       0.746700       0.346142      -1.151172      -0.092930      -0.068438      -0.047855       0.124940      -0.061606      -0.035203      -0.048865       0.054095       0.056895      -0.105788       0.047390       0.058399              8.184914       6.344617       0.502384       1.089229       6.193855      -1.511904      12.016269           0.000009
          133              O       0.627688       3.406585      17.680172      -0.614040      38.499448 0.64558772E+03  0.16228575E+05                                 9.069789                            7.929536       0.306160       2.137086                    0.994504      28.726808      76.944819       0.667128       0.365234      -1.135322      -0.031150       0.004187      -0.097304       0.102254       0.011426      -0.051197      -0.014024      -0.025710      -0.252923      -0.104487       0.036236       0.068251              9.818785      10.585291       3.885264       0.997340      11.672772      -0.322187       7.198291          -0.000005
          134              O       7.652438       4.957789      12.120679      -0.723860      48.061957 0.80293316E+03  0.21485270E+05                                10.683146                            9.002973      -0.208464       1.926851                    0.995826      32.036768      90.864728       0.604674       0.378550      -1.116287       0.013926       0.069130       0.112418       0.132706      -0.025275      -0.003087      -0.004462       0.044837      -0.300466      -0.100405       0.016537       0.083868             11.359621      11.385704       5.036044       2.865690      12.227146       3.060327      10.466012          -0.000005
          135              O       7.773303       1.753989      12.262022      -0.718593      40.667434 0.67304471E+03  0.17187463E+05                                 9.435479                            8.114530       0.169183       2.050777                    0.997377      31.012274      85.197533       0.653769       0.366872      -1.128010       0.056381      -0.108608       0.091536       0.152819      -0.028380       0.035333       0.056165      -0.032961      -0.234252      -0.112326       0.031875       0.080451             10.062995      11.673104      -0.754617       4.644762       6.943508      -1.218767      11.572373           0.000004
          136              O       7.486844       4.911796      18.436050      -0.508409      27.103826 0.43021991E+03  0.97757544E+04                                 7.012511                            6.374604       0.930752       2.363279                    0.998776      26.397021      67.324050       0.761025       0.354199      -1.143535      -0.004515      -0.008178      -0.005450       0.010815      -0.093225       0.015932       0.015835      -0.010083       0.018356      -0.101123       0.010817       0.090305              7.187665       5.631675      -0.124995       0.014705       4.976957       0.377244      10.954362           0.000000
          137              O       4.444049       6.338611      19.048537      -0.727582      46.818188 0.72759382E+03  0.18935699E+05                                10.443724                            8.447954       0.141661       2.047032                    0.995408      31.145722      86.224482       0.639836       0.367828      -1.127890       0.041751      -0.058734      -0.115456       0.136098      -0.031386       0.036953       0.032402       0.027589      -0.154326      -0.082833       0.020690       0.062142             11.857690       8.418312       1.597931       3.108241       8.190140       3.917226      18.964617           0.000000
          138              O       1.673478       3.954315      14.048270      -0.520322      30.648737 0.47453586E+03  0.11131637E+05                                 7.936854                            6.816733      -0.198048       2.031100                    0.993620      25.985543      68.971206       0.711052       0.367210      -1.124985       0.032582       0.029718      -0.007647       0.044757       0.055625      -0.013487      -0.008621       0.002333      -0.062631      -0.045673      -0.023142       0.068815              8.773002      10.888632       4.458740      -0.045905       9.725978      -0.208060       5.704397          -0.000004
          139              O       4.935485       2.490915      18.026360      -0.569290      33.309708 0.53145045E+03  0.12761212E+05                                 8.243528                            7.190358       0.403806       2.176332                    0.996384      27.914025      73.752185       0.699210       0.364812      -1.132446       0.005889      -0.021405      -0.011506       0.025005       0.016025       0.042601      -0.059523      -0.016428      -0.388288      -0.155336       0.065459       0.089878              8.674380      12.273700       3.059525       0.714323       7.545625       0.594701       6.203816          -0.000004
          140              O       4.829040       1.876287      11.629051      -0.656265      31.954222 0.51079504E+03  0.12104666E+05                                 7.795030                            6.866490       0.724749       2.248829                    0.999104      28.793394      74.773672       0.746699       0.346142      -1.151172      -0.092930      -0.068439       0.047856       0.124940      -0.061605       0.035204       0.048865       0.054096       0.056894      -0.105788       0.047389       0.058399              8.184917       6.344621       0.502384      -1.089229       6.193858       1.511905      12.016273           0.000008
          141              O       5.502388       3.406585      13.046578      -0.614040      38.499434 0.64558743E+03  0.16228566E+05                                 9.069786                            7.929534       0.306164       2.137087                    0.994504      28.726804      76.944798       0.667129       0.365234      -1.135322      -0.031149       0.004187       0.097303       0.102253       0.011426       0.051197       0.014024      -0.025710      -0.252922      -0.104487       0.036236       0.068251              9.818781      10.585288       3.885262      -0.997339      11.672768       0.322188       7.198287          -0.000004
          142              O       2.777738       4.957789      18.606071      -0.723861      48.061954 0.80293311E+03  0.21485268E+05                                10.683143                            9.002970      -0.208461       1.926852                    0.995826      32.036773      90.864728       0.604674       0.378550      -1.116287       0.013926       0.069131      -0.112418       0.132706      -0.025276       0.003088       0.004462       0.044838      -0.300466      -0.100405       0.016536       0.083869             11.359618      11.385701       5.036043      -2.865689      12.227142      -3.060326      10.466011          -0.000004
          143              O       2.898603       1.753989      18.464728      -0.718593      40.667280 0.67304151E+03  0.17187359E+05                                 9.435450                            8.114506       0.169187       2.050778                    0.997377      31.012231      85.197327       0.653770       0.366871      -1.128010       0.056381      -0.108608      -0.091536       0.152818      -0.028380      -0.035333      -0.056166      -0.032962      -0.234251      -0.112326       0.031875       0.080452             10.062964      11.673068      -0.754613      -4.644745       6.943487       1.218760      11.572336           0.000003
          144              O       2.612144       4.911796      12.290700      -0.508408      27.103862 0.43022065E+03  0.97757758E+04                                 7.012518                            6.374610       0.930750       2.363278                    0.998776      26.397034      67.324107       0.761025       0.354199      -1.143535      -0.004514      -0.008178       0.005451       0.010815      -0.093225      -0.015933      -0.015835      -0.010084       0.018355      -0.101123       0.010817       0.090306              7.187672       5.631681      -0.124995      -0.014705       4.976962      -0.377244      10.954372           0.000002
          145              O       6.601647       4.114243       8.806287      -0.727582      46.818227 0.72759458E+03  0.18935725E+05                                10.443732                            8.447960       0.141659       2.047032                    0.995408      31.145730      86.224532       0.639835       0.367829      -1.127890      -0.041750       0.058734      -0.115455       0.136098      -0.031386      -0.036953      -0.032402       0.027589      -0.154325      -0.082832       0.020690       0.062142             11.857699       8.418318       1.597932      -3.108243       8.190146      -3.917229      18.964632          -0.000000
          146              O      -0.377182       6.498539       3.806020      -0.520322      30.648712 0.47453536E+03  0.11131622E+05                                 7.936850                            6.816729      -0.198049       2.031100                    0.993620      25.985533      68.971173       0.711052       0.367210      -1.124985      -0.032582      -0.029718      -0.007647       0.044757       0.055625       0.013487       0.008621       0.002333      -0.062631      -0.045673      -0.023142       0.068815              8.772997      10.888625       4.458737       0.045903       9.725973       0.208059       5.704395          -0.000004
          147              O       6.110211       7.961939       7.784110      -0.569290      33.309763 0.53145151E+03  0.12761245E+05                                 8.243538                            7.190366       0.403803       2.176331                    0.996384      27.914043      73.752262       0.699209       0.364812      -1.132446      -0.005889       0.021405      -0.011506       0.025005       0.016025      -0.042601       0.059522      -0.016428      -0.388290      -0.155337       0.065459       0.089878              8.674392      12.273719       3.059530      -0.714323       7.545634      -0.594702       6.203822          -0.000005
          148              O       6.216656       8.576567       1.386801      -0.656264      31.954134 0.51079327E+03  0.12104613E+05                                 7.795013                            6.866476       0.724752       2.248831                    0.999104      28.793366      74.773550       0.746700       0.346142      -1.151172       0.092929       0.068439       0.047855       0.124939      -0.061605      -0.035204      -0.048865       0.054095       0.056898      -0.105789       0.047390       0.058398              8.184899       6.344607       0.502382       1.089226       6.193845      -1.511901      12.016247           0.000008
          149              O       5.543308       7.046269       2.804328      -0.614040      38.499429 0.64558732E+03  0.16228563E+05                                 9.069786                            7.929534       0.306161       2.137086                    0.994504      28.726800      76.944791       0.667128       0.365234      -1.135322       0.031149      -0.004187       0.097304       0.102254       0.011426      -0.051197      -0.014024      -0.025710      -0.252923      -0.104487       0.036236       0.068251              9.818782      10.585289       3.885263       0.997340      11.672769      -0.322186       7.198287          -0.000005
          150              O      -1.481442       5.495065       8.363821      -0.723860      48.061928 0.80293262E+03  0.21485252E+05                                10.683141                            9.002969      -0.208463       1.926851                    0.995826      32.036759      90.864688       0.604674       0.378550      -1.116287      -0.013926      -0.069130      -0.112418       0.132706      -0.025275      -0.003088      -0.004462       0.044837      -0.300466      -0.100405       0.016537       0.083868             11.359615      11.385698       5.036041       2.865688      12.227141       3.060325      10.466006          -0.000005
          151              O      -1.602307       8.698865       8.222478      -0.718593      40.667466 0.67304530E+03  0.17187482E+05                                 9.435484                            8.114533       0.169180       2.050776                    0.997377      31.012289      85.197589       0.653769       0.366872      -1.128010      -0.056381       0.108608      -0.091537       0.152818      -0.028379       0.035333       0.056165      -0.032962      -0.234254      -0.112327       0.031875       0.080451             10.063001      11.673111      -0.754618       4.644765       6.943511      -1.218768      11.572380           0.000005
          152              O      -1.315848       5.541058       2.048450      -0.508408      27.103858 0.43022059E+03  0.97757741E+04                                 7.012517                            6.374609       0.930750       2.363278                    0.998776      26.397038      67.324114       0.761025       0.354199      -1.143535       0.004514       0.008177       0.005450       0.010814      -0.093225       0.015933       0.015836      -0.010083       0.018357      -0.101124       0.010818       0.090306              7.187670       5.631680      -0.124995       0.014705       4.976961       0.377244      10.954370           0.000003

******************************************************
Auxiliary information for the entire system
The total spin magnetic moment of the unit cell is   0.000108
The total net atomic charge of the unit cell is   -0.000003
Accuracy of reproducing the electrostatic potential in the unit cell:
  The inner radius (bohr) =    5.0000
  The outer radius (bohr) =   12.0000
  Valid grid points have density less than (e/(bohr^3)) =    0.0001
  The number of valid grid points were=        18782
  The rms potential error without charges in kcal/mol is=      7.21431
  The rms potential error with partial charges in kcal/mol is=      2.70829
  The RRMSE value at monopole order=      0.37541
  The rms potential error with partial charges and cloud penetration in kcal/mol is=      2.72053
  The RRMSE value at monopole order with cloud penetration is=      0.37710
  The rms potential error with partial charges and atomic dipoles in kcal/mol is=      1.01727
  The RRMSE value at dipole order=      0.14101
  The rms potential error with partial charges, atomic dipoles and cloud penetration in kcal/mol is=      1.01812
  The RRMSE value at dipole order with cloud penetration=      0.14113

******************************************************
The electron densities and ab initio electrostatic potential were computed in VASP using the PBE functional and
projector augmented wave method. See the main text of the journal article for a description of computational details.
The atomic charges, dipoles, and quadrupoles were computed with the DDEC6 method as described in
(a) T. A. Manz and N. Gabaldon Limas, RSC Adv. 6 (2016) 47771-47801 DOI: 10.1039/c6ra04656h
(b) N. Gabaldon Limas and T. A. Manz, RSC Adv. 8 (2018) 2678-2707 DOI: 10.1039/c7ra11829e.
For each atom in the material, the electron cloud parameters were fit to the spherically averaged atom-in-material
electron density using radial positions for which this density was between 10^-4 and 10^-2 electrons per cubic bohr.
The polarizabilities, dispersion coefficients, and quantum Drude oscillator (QDO) parameters were fit using the MCLF method.
The magnetic structure of the system was optimized in VASP from the default ferromagnetic initial guess using spin polarization.
The atomic spin moments (ASMs) were computed on this optimized magnetic structure using the DDEC6 partition as inputs
to the method of T. A. Manz and D. S. Sholl, J. Chem. Theory Comput. 7 (2011) 4146-4164 DOI: 10.1021/ct200539n.
The RMSE and RRMSE were computed using a uniform grid with Ewald summation.
