# Supplementary material for: A collection of forcefield precursors for metal–organic frameworks
Source: RSC Adv. 2019 Nov 13;9(63):36492–507. doi: 10.1039/c9ra07327b (PMC9075174; doi:10.1039/c9ra07327b)
Supplement: RA-009-C9RA07327B-s3335 [file RA-009-C9RA07327B-s3335.xyz]

  160
jmolscript: load "" {1 1 1} spacegroup "x,y,z" unitcell [{     17.071300     0.000000     0.000000 }, {     -7.757906    15.206715     0.000000 }, {     -4.656778    -7.603490    14.557838 }]
Zn    -2.462996    -0.194196     9.068805     0.962403
Zn     5.603019     5.321160     5.489033     0.962358
Zn     3.922560    -4.105091    12.558901     0.962416
Zn    -0.782537     9.232055     1.998937     0.962346
Zn    -3.835288    11.101720     1.998937     0.962429
Zn     6.975311    -5.974757    12.558901     0.962305
Zn     5.602999     5.321127     9.068805     0.962383
Zn    -2.462976    -0.194164     5.489033     0.962395
Zn    12.643595    -2.040503     7.278919     1.051068
Zn     4.851197     2.731972     7.278919     1.051121
Zn    -3.667232     7.949050    11.847751     1.050962
Zn    -3.667181     7.949134     2.710087     1.050931
H      8.980401    -2.275813    14.049769     0.131855
H     10.045931    -2.712971    10.187575     0.133339
H     -5.274157     0.110135    12.477523     0.135340
H     -1.451535    14.568789     0.508069     0.131845
H      5.432697     0.112490     4.370263     0.133344
H      7.151656     2.955406     2.080315     0.135313
H      6.526043     9.682795     8.846798     0.131845
H     -7.155741     7.822243     9.983765     0.133351
H      0.384433    -3.355453    10.002690     0.135333
H      1.002824     2.610181     5.711040     0.131850
H     -2.194836     4.783991     4.574073     0.133375
H      1.493067     6.420994     4.555148     0.135321
H      6.526060     9.682824     5.711040     0.131865
H      9.915589     7.822293     4.574073     0.133366
H     -7.373443    11.851312     4.555148     0.135326
H      1.002806     2.610152     8.846798     0.131831
H     -2.194866     4.783942     9.983765     0.133361
H      1.493036     6.420944    10.002690     0.135329
H      6.306296    -0.638050    14.049769     0.131841
H      5.432665     0.112437    10.187575     0.133355
H      7.151598     2.955311    12.477523     0.135339
H      1.222571    12.931025     0.508069     0.131859
H      2.288058    12.493797     4.370263     0.133328
H     11.797201     0.110230     2.080315     0.135315
C     -6.687479    -0.945980    13.454354    -0.020030
C      9.497231    -2.008928    13.323333    -0.103128
C      9.380454    -2.681814    12.093196    -0.007817
C     10.140956    -2.281868    11.007181    -0.108167
C     11.051444    -1.227283    11.145481    -0.008809
C     -5.892218    -0.575687    12.378530    -0.097377
C      7.244284    12.226909     5.504319     0.612641
C      8.477709    -3.877061    11.938883     0.560774
C     -5.102926    -0.889684     9.986677     0.612207
C      6.853177     1.216527     1.103484    -0.020099
C      6.309229    -0.056276     1.234505    -0.102807
C      5.762892    -0.466108     2.464642    -0.007859
C      5.773540     0.393061     3.550657    -0.108241
C      6.299177     1.683352     3.412357    -0.008638
C      6.821613     2.093184     2.179308    -0.097112
C      2.942625     4.406063     9.053519     0.612640
C     -2.649468    13.393290     2.618955     0.560769
C      6.183199     2.653530     4.571161     0.612078
C     -1.304484    -4.242759     9.349044    -0.020023
C     -9.665927     9.727652     9.148145    -0.103801
C     -8.948451     8.543807     9.399996    -0.004881
C     -7.636749     8.606151     9.839643    -0.109139
C     -7.036627     9.850818    10.065289    -0.008668
C     -0.005199    -4.181176     9.833820    -0.097234
C     -1.928895     7.389573    14.349661     0.612633
C      7.475845     7.191932     9.254418     0.559904
C      2.109954    -5.307241    10.670895     0.612067
C      1.470182     4.513306     5.208794    -0.020091
C      0.643181     3.413858     5.409693    -0.102845
C     -0.737409     3.514985     5.157842    -0.007812
C     -1.277961     4.711758     4.718195    -0.108282
C     -0.441959     5.811966     4.492549    -0.008591
C      0.934595     5.698673     4.724018    -0.097086
C     12.115804     9.243400     0.208177     0.612662
C     -1.647604     2.324298     5.303420     0.560712
C     -1.029682     7.071087     3.886943     0.612099
C      8.008933    10.963994     5.208794    -0.019985
C      7.405394     9.727686     5.409693    -0.102841
C      8.122873     8.543846     5.157842    -0.007823
C      9.434579     8.606197     4.718195    -0.108187
C     -7.036596     9.850869     4.492549    -0.008664
C     -7.763076    11.025586     4.724018    -0.097195
C     -1.928816     7.389701     0.208177     0.612639
C      7.475867     7.191968     5.303420     0.560773
C     -5.647914     9.899536     3.886943     0.612068
C      1.470159     4.513268     9.349044    -0.020127
C      0.643160     3.413824     9.148145    -0.103796
C     -0.737432     3.514947     9.399996    -0.004866
C     -1.277990     4.711711     9.839643    -0.109232
C     -0.441990     5.811915    10.065289    -0.008587
C      0.934566     5.698627     9.833820    -0.097123
C      2.802331    -5.963444    14.349661     0.612655
C     -1.647626     2.324262     9.254418     0.559838
C     -1.029719     7.071025    10.670895     0.612098
C      6.853108     1.216415    13.454354    -0.020099
C      6.309161    -0.056386    13.323333    -0.102777
C      5.762839    -0.466196    12.093196    -0.007868
C      5.773498     0.392993    11.007181    -0.108263
C      6.299134     1.683282    11.145481    -0.008617
C      6.821557     2.093092    12.378530    -0.097185
C      2.942645     4.406096     5.504319     0.612635
C      5.108386    -1.813509    11.938883     0.560769
C      6.183169     2.653481     9.986677     0.612115
C      2.625984    14.260847     1.103484    -0.020033
C      1.739393    13.197897     1.234505    -0.103161
C      1.622602    12.524988     2.464642    -0.007811
C      2.383091    12.924915     3.550657    -0.108146
C     11.051487    -1.227213     3.412357    -0.008832
C     11.179139    -0.575594     2.179308    -0.097306
C     -2.069130    -2.979838     9.053519     0.612647
C      0.719855    11.329739     2.618955     0.560784
C     11.968404    -0.889634     4.571161     0.612168
O     -1.465589    -1.894045     5.323801    -0.503311
O     13.817737    -3.090818     5.876999    -0.569677
O      8.101135    -4.464050    13.013251    -0.509174
O      8.170390    -4.236689    10.828120    -0.391373
O     11.542493    -1.197609     8.849710    -0.504082
O     -3.982056    -0.344526    10.279289    -0.526153
O      3.635529     5.437077     9.234037    -0.503221
O      3.382006     3.300538     8.680839    -0.569390
O     -3.001201    12.791114     1.544587    -0.509137
O     -2.830171    12.956087     3.729718    -0.391564
O      6.102431     2.134210     5.708128    -0.504090
O      6.159446     3.899723     4.278549    -0.526437
O      6.631165    -6.853036    14.297253    -0.503250
O     -2.619239     6.975959    13.397578    -0.569464
O      6.195494     7.158477     9.239860    -0.509103
O      8.179069     6.213380     9.180173    -0.391670
O     -4.931694     8.892031    10.468541    -0.504045
O      2.408976    -4.258744    11.342012    -0.526125
O     -4.461225    10.396068     0.260585    -0.503288
O     -5.010223     8.440477     1.160260    -0.569645
O     -1.095560     1.168588     5.317978    -0.509105
O     -2.838850     2.506018     5.377665    -0.391522
O     -2.252588     7.251285     4.089297    -0.504087
O     -0.231585     7.813941     3.215826    -0.526470
O     -1.126663     8.353807     0.260585    -0.503230
O     -2.619171     6.976070     1.160260    -0.569459
O      6.195516     7.158513     5.317978    -0.509053
O      8.179090     6.213415     5.377665    -0.391626
O     -4.931659     8.892089     4.089297    -0.504016
O     -5.348885    10.948045     3.215826    -0.526126
O      3.296603    -4.810774    14.297253    -0.503277
O      2.747615    -6.766350    13.397578    -0.569642
O     -1.095582     1.168552     9.239860    -0.509152
O     -2.838871     2.505983     9.180173    -0.391575
O     -2.252623     7.251227    10.468541    -0.504096
O     -0.231631     7.813867    11.342012    -0.526450
O      3.635551     5.437112     5.323801    -0.503228
O      3.382022     3.300564     5.876999    -0.569398
O      4.756641    -2.415705    13.013251    -0.509156
O      4.927696    -2.250692    10.828120    -0.391545
O      6.102414     2.134182     8.849710    -0.504124
O      6.159413     3.899669    10.279289    -0.526454
O     -1.465611    -1.894080     9.234037    -0.503325
O     -3.253578    -3.090844     8.680839    -0.569672
O      0.343293    10.742770     1.544587    -0.509174
O      0.412523    10.970090     3.729718    -0.391387
O     11.542510    -1.197581     5.708128    -0.504061
O     13.089278    -0.344471     4.278549    -0.526147
O     -3.249146    -0.287321     7.278919    -0.650691
O      5.877305     4.578524     7.278919    -0.650456
O      5.193006    -5.457799    11.937136    -0.650359
O     -2.564848     9.749001     2.620702    -0.650386

The following XYZ coordinates are in angstroms. Other properties are in atomic units.
The sperically averaged electron density of each atom fit to a function of the form exp(a - br)
eigen_1, eigen_2 and eigen_3 are the three eigenvalues of traceless quadrupole moment tensor
  atom number  atomic symbol              X              Y              Z     net charge C6 coefficient C8 coefficient C10 coefficient fluctuating dipole atomic polarizability isotropic forcefield polarizability              a              b squared Pearson coefficient          <r^3>          <r^4>         wp_QDO          m_QDO          q_QDO       dipole_x       dipole_y       dipole_z         dipole            Qxy            Qxz            Qyz     Q(x^2-y^2)  Q(3z^2 - R^2)        eigen_1        eigen_2        eigen_3 static polarizability      alpha(xx)      alpha(xy)      alpha(xz)      alpha(yy)      alpha(yz)      alpha(zz) atomic spin moment
            1             Zn      -2.462996      -0.194196       9.068805       0.962403      86.187643 0.17069528E+04  0.53245462E+05                                16.336847                           13.779489       0.069915       1.900905                    0.998341      45.076920     123.046654       0.470727       0.417134      -1.128557       0.017198       0.011162       0.020413       0.028932      -0.035756       0.021202      -0.005130       0.070912       0.206744      -0.084891       0.008261       0.076629             19.654161      16.086738       4.874418      -1.325902      27.613256       0.703359      15.262488           0.086412
            2             Zn       5.603019       5.321160       5.489033       0.962358      86.182707 0.17068694E+04  0.53241716E+05                                16.335544                           13.778661       0.069878       1.900897                    0.998338      45.076414     123.040231       0.470771       0.417105      -1.128588       0.002168       0.020385      -0.020466       0.028967      -0.049600       0.014479      -0.016431       0.016347       0.206651      -0.084778       0.008113       0.076665             19.652080      21.283798       7.525374      -1.228978      22.410939       0.861535      15.261502           0.086380
            3             Zn       3.922560      -4.105091      12.558901       0.962416      86.195099 0.17071007E+04  0.53251540E+05                                16.338177                           13.780418       0.069846       1.900886                    0.998339      45.077449     123.052143       0.470691       0.417154      -1.128537      -0.007767       0.026466       0.008866       0.028972      -0.070408      -0.009713       0.024029       0.057040       0.040692      -0.084948       0.008293       0.076654             19.656024      19.042647       6.077251      -0.246963      25.035426      -3.271967      14.890000           0.086590
            4             Zn      -0.782537       9.232055       1.998937       0.962346      86.194405 0.17070798E+04  0.53250660E+05                                16.337916                           13.780186       0.069862       1.900885                    0.998338      45.078148     123.053314       0.470703       0.417146      -1.128544       0.027150       0.005059      -0.008842       0.028998      -0.064338      -0.025744      -0.002083       0.080584       0.040628      -0.084826       0.008196       0.076630             19.655683      18.876830       5.992635       2.802074      25.200096       1.706335      14.890122           0.086394
            5             Zn      -3.835288      11.101720       1.998937       0.962429      86.190300 0.17069956E+04  0.53247343E+05                                16.337424                           13.779864       0.069815       1.900879                    0.998339      45.077029     123.049204       0.470708       0.417147      -1.128544      -0.007759       0.026457      -0.008868       0.028962      -0.070389       0.009824      -0.023874       0.057055       0.040681      -0.084876       0.008235       0.076641             19.654976      19.041593       6.076788       0.246905      25.033787       3.271580      14.889549           0.086577
            6             Zn       6.975311      -5.974757      12.558901       0.962305      86.200329 0.17072108E+04  0.53255867E+05                                16.338792                           13.780829       0.069935       1.900901                    0.998338      45.078945     123.057531       0.470686       0.417152      -1.128538       0.027166       0.005052       0.008841       0.029011      -0.064339       0.025839       0.002251       0.080583       0.040688      -0.084893       0.008264       0.076629             19.656895      18.878097       5.993200      -2.802459      25.201836      -1.706666      14.890753           0.086362
            7             Zn       5.602999       5.321127       9.068805       0.962383      86.187882 0.17069677E+04  0.53246033E+05                                16.336868                           13.779553       0.069880       1.900898                    0.998339      45.077032     123.047032       0.470726       0.417135      -1.128557       0.002172       0.020407       0.020479       0.028992      -0.049607      -0.014357       0.016603       0.016339       0.206610      -0.084787       0.008113       0.076673             19.654079      21.286167       7.526826       1.229060      22.413555      -0.861682      15.262516           0.086400
            8             Zn      -2.462976      -0.194164       5.489033       0.962395      86.181797 0.17068399E+04  0.53240587E+05                                16.335475                           13.778566       0.069891       1.900901                    0.998339      45.076047     123.039157       0.470771       0.417106      -1.128586       0.017178       0.011148      -0.020403       0.028908      -0.035754      -0.021106       0.005310       0.070889       0.206815      -0.084884       0.008256       0.076628             19.652092      16.085326       4.873452       1.325759      27.609506      -0.703344      15.261444           0.086425
            9             Zn      12.643595      -2.040503       7.278919       1.051068      76.516211 0.14564895E+04  0.43606309E+05                                15.128794                           12.765536       0.273523       1.979340                    0.998429      42.589952     113.392457       0.487598       0.419568      -1.128451      -0.094246      -0.090473      -0.000000       0.130643       0.079823       0.000032       0.000065      -0.071215      -0.373447      -0.124482      -0.025164       0.149647             18.163692      16.437038      -3.726149       0.000171      13.617514      -0.000214      24.436524           0.024488
           10             Zn       4.851197       2.731972       7.278919       1.051121      76.516544 0.14565271E+04  0.43607791E+05                                15.128992                           12.765849       0.273244       1.979251                    0.998431      42.589846     113.393249       0.487583       0.419577      -1.128442      -0.037752      -0.125106      -0.000000       0.130678       0.075850       0.000045       0.000059      -0.087696      -0.373781      -0.124594      -0.025316       0.149909             18.163713      17.216551      -3.328329      -0.000225      12.838136       0.000029      24.436453           0.024595
           11             Zn      -3.667232       7.949050      11.847751       1.050962      76.516531 0.14565291E+04  0.43607620E+05                                15.128506                           12.765464       0.273952       1.979440                    0.998429      42.590924     113.393751       0.487616       0.419552      -1.128466      -0.066034      -0.107803      -0.033171       0.130699       0.122131       0.002403       0.003916      -0.124543      -0.074927      -0.124603      -0.025096       0.149699             18.163060      20.788795      -5.953774      -0.228672      14.713871      -0.373179      18.986516           0.024265
           12             Zn      -3.667181       7.949134       2.710087       1.050931      76.527611 0.14567983E+04  0.43618122E+05                                15.130604                           12.767202       0.273962       1.979435                    0.998431      42.592795     113.405534       0.487546       0.419588      -1.128430      -0.066024      -0.107788       0.033177       0.130683       0.122165      -0.002325      -0.003791      -0.124574      -0.074996      -0.124628      -0.025112       0.149740             18.165646      20.792120      -5.954903       0.228641      14.716054       0.372960      18.988762           0.024264
           13              H       8.980401      -2.275813      14.049769       0.131855       1.124465 0.84847072E+01  0.84009841E+02                                 1.746723                            1.674706      -1.139028       2.353273                    0.996869       3.399606       9.367085       0.499047       1.239572      -0.719029      -0.022397      -0.013557       0.034299       0.043149       0.003852      -0.010549      -0.006313       0.010547       0.017433      -0.010612      -0.006298       0.016910              1.769373       1.706438       0.193397      -0.298854       1.625600      -0.061269       1.976081           0.000065
           14              H      10.045931      -2.712971      10.187575       0.133339       1.115581 0.82490032E+01  0.80635969E+02                                 1.698236                            1.619908      -1.167170       2.339767                    0.996835       3.308289       8.888058       0.525253       1.192917      -0.730161      -0.006244      -0.018370      -0.037156       0.041916      -0.002431       0.002548       0.010442      -0.006063       0.027400      -0.011184      -0.004376       0.015560              1.725606       1.509724       0.126179      -0.086461       1.585527       0.278736       2.081568           0.000863
           15              H      -5.274157       0.110135      12.477523       0.135340       1.077424 0.79169599E+01  0.76492775E+02                                 1.649766                            1.580069      -1.112622       2.368225                    0.997297       3.245680       8.629816       0.536067       1.182564      -0.732773       0.029268       0.031959       0.003936       0.043514       0.011672       0.003103      -0.002735      -0.005664      -0.024606      -0.012189      -0.003925       0.016114              1.664186       1.690862       0.376114      -0.051770       1.730308       0.126185       1.571387           0.000270
           16              H      -1.451535      14.568789       0.508069       0.131845       1.124341 0.84837154E+01  0.83999782E+02                                 1.746816                            1.674790      -1.139055       2.353271                    0.996867       3.399494       9.367570       0.498940       1.239841      -0.718971      -0.001886      -0.026114      -0.034298       0.043149      -0.002015       0.000841       0.012278      -0.012441       0.017435      -0.010631      -0.006294       0.016925              1.769469       1.485784       0.080796      -0.081247       1.846414       0.294087       1.976208           0.000059
           17              H       5.432697       0.112490       4.370263       0.133344       1.115647 0.82495174E+01  0.80641399E+02                                 1.698224                            1.619894      -1.167253       2.339738                    0.996836       3.308284       8.887760       0.525292       1.192823      -0.730183      -0.013529      -0.013901       0.037150       0.041909       0.001030      -0.008136      -0.007005       0.007499       0.027399      -0.011177      -0.004375       0.015551              1.725597       1.467710       0.104752      -0.287590       1.627524      -0.049657       2.081558           0.000862
           18              H       7.151656       2.955406       2.080315       0.135313       1.077563 0.79180518E+01  0.76505066E+02                                 1.649834                            1.580120      -1.112595       2.368224                    0.997296       3.245694       8.629621       0.536095       1.182477      -0.732796       0.015172       0.040594      -0.003940       0.043516       0.009146       0.003848      -0.001515      -0.015571      -0.024619      -0.012189      -0.003927       0.016116              1.664256       1.417699       0.236773      -0.135934       2.003653      -0.011233       1.571416           0.000264
           19              H       6.526043       9.682795       8.846798       0.131845       1.124450 0.84847042E+01  0.84010499E+02                                 1.746746                            1.674729      -1.139178       2.353170                    0.996871       3.399925       9.368255       0.499029       1.239605      -0.719018      -0.041437      -0.001870      -0.012031       0.043189       0.001589       0.008215       0.002561       0.022919      -0.011671      -0.010649      -0.006259       0.016908              1.769397       2.119093       0.025113       0.254752       1.676968      -0.010745       1.512130           0.000061
           20              H      -7.155741       7.822243       9.983765       0.133351       1.115784 0.82508248E+01  0.80656689E+02                                 1.698286                            1.619955      -1.167379       2.339641                    0.996836       3.308563       8.888401       0.525319       1.192723      -0.730205       0.021851      -0.035551       0.004299       0.041951      -0.011086       0.000783      -0.004949      -0.011735      -0.011242      -0.011205      -0.004338       0.015543              1.725661       1.799818      -0.267575       0.199347       1.959120      -0.094434       1.418045           0.000858
           21              H       0.384433      -3.355453      10.002690       0.135333       1.077785 0.79199603E+01  0.76526712E+02                                 1.649974                            1.580248      -1.112516       2.368278                    0.997298       3.245458       8.628657       0.536114       1.182385      -0.732823       0.018861       0.038336       0.008261       0.043516       0.011018      -0.002020       0.004509      -0.009629      -0.022708      -0.012196      -0.003922       0.016118              1.664399       1.631622       0.178662       0.173981       1.994848       0.073324       1.366726           0.000265
           22              H       1.002824       2.610181       5.711040       0.131850       1.124191 0.84822206E+01  0.83980701E+02                                 1.746576                            1.674568      -1.138958       2.353308                    0.996868       3.399512       9.367169       0.499010       1.239730      -0.718992       0.017103      -0.037747       0.012027       0.043151      -0.008375       0.001491      -0.008475      -0.015923      -0.011775      -0.010619      -0.006290       0.016909              1.769223       1.747746      -0.164237       0.125328       2.047929      -0.222027       1.511994           0.000060
           23              H      -2.194836       4.783991       4.574073       0.133375       1.115457 0.82479086E+01  0.80623002E+02                                 1.698150                            1.619832      -1.167268       2.339757                    0.996835       3.308102       8.887578       0.525247       1.192964      -0.730150      -0.041560       0.003267      -0.004280       0.041907      -0.001804       0.004786       0.001539       0.024807      -0.011309      -0.011187      -0.004365       0.015552              1.725517       2.142668      -0.092566       0.174691       1.615943      -0.134636       1.417939           0.000861
           24              H       1.493067       6.420994       4.555148       0.135321       1.077685 0.79189638E+01  0.76514349E+02                                 1.649835                            1.580120      -1.112353       2.368334                    0.997301       3.245352       8.628100       0.536153       1.182341      -0.732833       0.025576       0.034229      -0.008270       0.043522       0.010370      -0.004928      -0.000233      -0.012177      -0.022725      -0.012198      -0.003921       0.016119              1.664256       1.775027       0.251883       0.013743       1.851119      -0.188275       1.366621           0.000260
           25              H       6.526060       9.682824       5.711040       0.131865       1.124213 0.84824610E+01  0.83984032E+02                                 1.746627                            1.674614      -1.139058       2.353269                    0.996868       3.399561       9.367487       0.498991       1.239764      -0.718984      -0.041393      -0.001914       0.012025       0.043147       0.001534      -0.008219      -0.002530       0.022908      -0.011757      -0.010625      -0.006279       0.016904              1.769276       2.118973       0.025111      -0.254743       1.676820       0.010743       1.512033           0.000062
           26              H       9.915589       7.822293       4.574073       0.133366       1.115473 0.82480327E+01  0.80624438E+02                                 1.698159                            1.619838      -1.167284       2.339745                    0.996835       3.308127       8.887628       0.525250       1.192954      -0.730153       0.021799      -0.035538      -0.004283       0.041911      -0.011101      -0.000808       0.004965      -0.011635      -0.011296      -0.011188      -0.004364       0.015551              1.725527       1.799673      -0.267566      -0.199320       1.958966       0.094430       1.417943           0.000858
           27              H      -7.373443      11.851312       4.555148       0.135326       1.077684 0.79190000E+01  0.76514989E+02                                 1.649854                            1.580139      -1.112319       2.368352                    0.997301       3.245364       8.628223       0.536140       1.182365      -0.732828       0.018866       0.038337      -0.008264       0.043519       0.011018       0.002025      -0.004496      -0.009631      -0.022715      -0.012192      -0.003925       0.016117              1.664275       1.631498       0.178644      -0.173959       1.994690      -0.073317       1.366637           0.000265
           28              H       1.002806       2.610152       8.846798       0.131831       1.124432 0.84844991E+01  0.84007626E+02                                 1.746701                            1.674687      -1.139108       2.353197                    0.996870       3.399878       9.367957       0.499047       1.239574      -0.719025       0.017161      -0.037766      -0.012033       0.043192      -0.008347      -0.001461       0.008484      -0.016018      -0.011684      -0.010644      -0.006268       0.016912              1.769350       1.747891      -0.164227      -0.125335       2.048065       0.222036       1.512095           0.000060
           29              H      -2.194866       4.783942       9.983765       0.133361       1.115750 0.82505257E+01  0.80653024E+02                                 1.698252                            1.619926      -1.167372       2.339650                    0.996835       3.308505       8.888201       0.525324       1.192724      -0.730205      -0.041595       0.003308       0.004296       0.041947      -0.001755      -0.004761      -0.001555       0.024841      -0.011256      -0.011205      -0.004338       0.015544              1.725624       2.142793      -0.092568      -0.174703       1.616057       0.134655       1.418022           0.000862
           30              H       1.493036       6.420944      10.002690       0.135329       1.077781 0.79198757E+01  0.76525478E+02                                 1.649949                            1.580223      -1.112521       2.368271                    0.997299       3.245434       8.628491       0.536128       1.182360      -0.732829       0.025578       0.034224       0.008267       0.043519       0.010370       0.004938       0.000242      -0.012177      -0.022716      -0.012202      -0.003918       0.016120              1.664374       1.775157       0.251906      -0.013746       1.851257       0.188298       1.366706           0.000259
           31              H       6.306296      -0.638050      14.049769       0.131841       1.124522 0.84851800E+01  0.84015612E+02                                 1.746775                            1.674748      -1.139035       2.353268                    0.996867       3.399647       9.367229       0.499043       1.239565      -0.719030      -0.001887      -0.026118       0.034302       0.043155      -0.002019      -0.000834      -0.012270      -0.012444       0.017431      -0.010627      -0.006290       0.016917              1.769427       1.485745       0.080794       0.081238       1.846377      -0.294093       1.976160           0.000059
           32              H       5.432665       0.112437      10.187575       0.133355       1.115524 0.82484785E+01  0.80629492E+02                                 1.698170                            1.619850      -1.167170       2.339772                    0.996836       3.308204       8.887732       0.525266       1.192908      -0.730163      -0.013525      -0.013909      -0.037151       0.041912       0.001031       0.008141       0.007015       0.007499       0.027407      -0.011185      -0.004377       0.015561              1.725539       1.467665       0.104742       0.287564       1.627475       0.049645       2.081476           0.000862
           33              H       7.151598       2.955311      12.477523       0.135339       1.077389 0.79165354E+01  0.76487347E+02                                 1.649705                            1.580006      -1.112499       2.368283                    0.997300       3.245568       8.629332       0.536091       1.182534      -0.732781       0.015167       0.040594       0.003934       0.043513       0.009144      -0.003846       0.001527      -0.015565      -0.024619      -0.012191      -0.003923       0.016113              1.664124       1.417601       0.236736       0.135918       2.003464       0.011232       1.571307           0.000264
           34              H       1.222571      12.931025       0.508069       0.131859       1.124291 0.84833166E+01  0.83994939E+02                                 1.746772                            1.674755      -1.139087       2.353256                    0.996869       3.399469       9.367485       0.498942       1.239848      -0.718969      -0.022393      -0.013554      -0.034297       0.043144       0.003854       0.010554       0.006322       0.010539       0.017438      -0.010616      -0.006302       0.016918              1.769423       1.706483       0.193399       0.298854       1.625649       0.061258       1.976137           0.000064
           35              H       2.288058      12.493797       4.370263       0.133328       1.115723 0.82502224E+01  0.80650146E+02                                 1.698314                            1.619974      -1.167278       2.339720                    0.996834       3.308404       8.888232       0.525273       1.192838      -0.730180      -0.006234      -0.018370       0.037154       0.041914      -0.002432      -0.002541      -0.010433      -0.006062       0.027391      -0.011176      -0.004374       0.015550              1.725690       1.509784       0.126191       0.086466       1.585603      -0.278770       2.081683           0.000863
           36              H      11.797201       0.110230       2.080315       0.135315       1.077615 0.79186490E+01  0.76512770E+02                                 1.649930                            1.580214      -1.112733       2.368161                    0.997292       3.245840       8.630299       0.536057       1.182530      -0.732783       0.029266       0.031964      -0.003943       0.043517       0.011676      -0.003094       0.002743      -0.005663      -0.024603      -0.012188      -0.003929       0.016117              1.664353       1.691037       0.376185       0.051779       1.730492      -0.126205       1.571530           0.000269
           37              C      -6.687479      -0.945980      13.454354      -0.020030      38.322117 0.42409091E+03  0.98117177E+04                                 9.777689                            6.778173       0.125517       2.049904                    0.999333      26.745917      73.865071       0.651662       0.406254      -1.081378       0.000801      -0.023286      -0.035638       0.042579       0.008110      -0.003567      -0.011265       0.003142      -0.012893      -0.013759      -0.002050       0.015809             12.619232       8.720864       2.855367      -1.611710      10.857967       5.455817      18.278865           0.016044
           38              C       9.497231      -2.008928      13.323333      -0.103128      33.494328 0.44162183E+03  0.10465892E+05                                 9.187645                            7.146006      -0.118815       1.936629                    0.999431      29.632875      86.678294       0.596036       0.433618      -1.049200       0.016464      -0.003562      -0.010906       0.020067      -0.035372      -0.005575      -0.033318       0.022361      -0.006786      -0.054328       0.009630       0.044698             10.597988       8.563609       3.996617       0.257071      11.563136       4.006563      11.667220           0.015292
           39              C       9.380454      -2.681814      12.093196      -0.007817      38.358819 0.42841524E+03  0.99408387E+04                                 9.801607                            6.838043       0.080914       2.035899                    0.999286      26.744386      74.064039       0.644938       0.409289      -1.078944       0.024404       0.031731       0.003948       0.040224      -0.003756       0.007138      -0.006680       0.009807       0.047775      -0.014800      -0.005235       0.020036             12.500157      11.955692       6.941147      -1.874763      14.077322       1.547785      11.467456           0.031356
           40              C      10.140956      -2.281868      11.007181      -0.108167      33.579883 0.42812893E+03  0.10048534E+05                                 9.147514                            6.988605      -0.060182       1.954963                    0.999507      29.320084      84.819639       0.610015       0.427797      -1.054762      -0.003124       0.011407       0.009678       0.015282      -0.050489       0.032562       0.004825      -0.004042      -0.010702      -0.061814       0.002968       0.058846             10.777410      11.628783       4.881851      -4.071632       9.409671      -0.773048      11.293776           0.002005
           41              C      11.051444      -1.227283      11.145481      -0.008809      39.316070 0.42541050E+03  0.98312113E+04                                 9.926686                            6.769585       0.103764       2.043401                    0.999261      26.574318      72.896506       0.656085       0.403968      -1.084962      -0.030369      -0.007553       0.030433       0.043652       0.000441       0.021834      -0.001610       0.001421       0.006024      -0.021112      -0.001640       0.022752             13.155811      12.820193       3.539521      -6.935753       8.740305       0.494440      17.906935           0.019040
           42              C      -5.892218      -0.575687      12.378530      -0.097377      34.222203 0.42369014E+03  0.99148620E+04                                 9.268801                            6.958484      -0.098870       1.944875                    0.999375      29.118425      84.011219       0.610739       0.428560      -1.054676      -0.007994      -0.013219      -0.001881       0.015563      -0.019149       0.029157      -0.020713      -0.009810      -0.144863      -0.061085       0.005640       0.055445             11.116079       8.634532       1.564287      -4.106457       7.708886       2.553110      17.004818           0.015600
           43              C       7.244284      12.226909       5.504319       0.612641      23.136101 0.25173216E+03  0.52129542E+04                                 7.563657                            5.653733      -0.049440       2.045753                    0.999524      22.032025      61.361407       0.621152       0.476171      -1.019171      -0.033021       0.047571       0.005030       0.058126       0.024771       0.049554      -0.010160       0.040329       0.268512      -0.082911      -0.025115       0.108026              9.231960       9.190527      -3.115289      -2.011446      13.345974       1.191379       5.159379           0.001689
           44              C       8.477709      -3.877061      11.938883       0.560774      23.932474 0.26122393E+03  0.54384531E+04                                 7.667711                            5.712871       0.034435       2.068311                    0.999688      22.188608      61.174748       0.627938       0.468519      -1.027324      -0.028963      -0.041731       0.019880       0.054549      -0.085813      -0.018752       0.000912       0.056069      -0.107461      -0.075144      -0.034744       0.109888              9.380014       8.717066       5.674131      -0.361455      11.726008      -0.318250       7.696968          -0.004878
           45              C      -5.102926      -0.889684       9.986677       0.612207      24.931104 0.26101511E+03  0.54321318E+04                                 7.882483                            5.715168      -0.054077       2.041744                    0.999403      21.943286      60.455129       0.627159       0.469271      -1.027080       0.032415       0.035346      -0.049147       0.068669      -0.050164       0.028499      -0.015396      -0.131300      -0.173100      -0.079536      -0.035252       0.114788              9.920772      11.224873       2.238592      -4.316211       5.367835      -0.236097      13.169607          -0.000001
           46              C       6.853177       1.216527       1.103484      -0.020099      38.322079 0.42409508E+03  0.98118381E+04                                 9.777797                            6.778277       0.125718       2.049978                    0.999333      26.745467      73.863913       0.651647       0.406262      -1.081372      -0.021106      -0.009939       0.035595       0.042559       0.003520       0.008470       0.008356      -0.014817      -0.012906      -0.013790      -0.002055       0.015845             12.619352       8.105066       2.541210      -5.592519      11.474010      -1.043901      18.278980           0.015942
           47              C       6.309229      -0.056276       1.234505      -0.102807      33.486911 0.44150263E+03  0.10462463E+05                                 9.186867                            7.145428      -0.119260       1.936566                    0.999430      29.627844      86.663842       0.596007       0.433665      -1.049162      -0.010593       0.012997       0.010894       0.019995      -0.029922       0.027317       0.020107       0.044284      -0.006939      -0.054498       0.009568       0.044930             10.597083       7.707396       3.559746      -3.451927      12.417470      -2.049668      11.666382           0.015905
           48              C       5.762892      -0.466108       2.464642      -0.007859      38.356970 0.42839632E+03  0.99402461E+04                                 9.801186                            6.837811       0.080833       2.035883                    0.999287      26.743716      74.060541       0.644963       0.409279      -1.078955       0.017149       0.036210      -0.003984       0.040263      -0.006194       0.009194      -0.003345       0.000536       0.047821      -0.014802      -0.005264       0.020066             12.499521       8.019247       4.932722      -2.230797      18.012157       0.966332      11.467160           0.031149
           49              C       5.773540       0.393061       3.550657      -0.108241      33.578675 0.42811171E+03  0.10047967E+05                                 9.147065                            6.988307      -0.060091       1.954982                    0.999507      29.319832      84.816525       0.610052       0.427778      -1.054780       0.011575       0.002412      -0.009651       0.015263      -0.027922       0.010557      -0.031107       0.084093      -0.010757      -0.061693       0.002886       0.058806             10.776817       5.915295       1.967010      -1.161721      15.121867       3.977921      11.293288           0.001824
           50              C       6.299177       1.683352       3.412357      -0.008638      39.307326 0.42530950E+03  0.98282764E+04                                 9.925437                            6.768943       0.103260       2.043305                    0.999261      26.570435      72.883206       0.656094       0.403988      -1.084951       0.007170      -0.030588      -0.030466       0.043763      -0.000419       0.011552      -0.018874      -0.001184       0.005799      -0.021356      -0.001608       0.022964             13.153874       6.716492       0.426098      -3.591859      14.841017       5.952081      17.904113           0.019125
           51              C       6.821613       2.093184       2.179308      -0.097112      34.210116 0.42351557E+03  0.99097098E+04                                 9.266674                            6.957064      -0.098689       1.945019                    0.999375      29.111660      83.985898       0.610802       0.428562      -1.054680      -0.008179      -0.013071       0.001930       0.015539      -0.007331       0.031722      -0.016465       0.036909      -0.144848      -0.061046       0.005520       0.055526             11.113296       6.632122       0.543540      -4.139199       9.707742       2.496687      17.000024           0.015947
           52              C       2.942625       4.406063       9.053519       0.612640      23.136475 0.25173441E+03  0.52130344E+04                                 7.563909                            5.653866      -0.049281       2.045797                    0.999523      22.032021      61.362440       0.621124       0.476189      -1.019157       0.057365      -0.007781      -0.005030       0.058108      -0.001787       0.031620      -0.039486      -0.063829       0.268482      -0.082947      -0.025066       0.108013              9.232361      15.010885      -0.146348      -1.975444       7.526690       1.250328       5.159509           0.001710
           53              C      -2.649468      13.393290       2.618955       0.560769      23.932102 0.26122187E+03  0.54384031E+04                                 7.667591                            5.712827       0.034456       2.068311                    0.999688      22.188715      61.175130       0.627943       0.468515      -1.027325      -0.024018      -0.044774      -0.019873       0.054557      -0.073100      -0.009273       0.016383       0.106009      -0.107480      -0.075213      -0.034694       0.109907              9.379764       6.510592       4.548318       0.119176      13.931739       0.466522       7.696962          -0.004955
           54              C       6.183199       2.653530       4.571161       0.612078      24.930225 0.26101346E+03  0.54320052E+04                                 7.881740                            5.714771      -0.053388       2.041962                    0.999402      21.943489      60.452132       0.627253       0.469209      -1.027130       0.016787       0.044983       0.049186       0.068735       0.023718       0.026694      -0.018383       0.158357      -0.173272      -0.079572      -0.035284       0.114855              9.919585       4.764586      -1.056772      -1.750914      11.826287       3.951102      13.167883          -0.000133
           55              C      -1.304484      -4.242759       9.349044      -0.020023      38.316939 0.42403877E+03  0.98102272E+04                                 9.777046                            6.777885       0.125590       2.049928                    0.999333      26.745082      73.862123       0.651656       0.406269      -1.081366       0.020151      -0.035087       0.012825       0.042446       0.011142       0.000197       0.005831       0.014999      -0.012412      -0.014023      -0.001920       0.015943             12.618215      13.394059      -4.163394       3.782344      17.700690      -1.911002       6.759896           0.016023
           56              C      -9.665927       9.727652       9.148145      -0.103801      33.502933 0.44177878E+03  0.10470194E+05                                 9.187581                            7.145986      -0.117657       1.936889                    0.999432      29.637888      86.685979       0.596218       0.433462      -1.049330       0.011793      -0.000193       0.015717       0.019651      -0.000561      -0.013937       0.001476       0.071045       0.113292      -0.054430       0.009716       0.044714             10.597909       9.223550      -0.439237       1.848320      16.748505      -0.568950       5.821673           0.015910
           57              C      -8.948451       8.543807       9.399996      -0.004881      38.286653 0.42738621E+03  0.99125796E+04                                 9.798239                            6.836043       0.064021       2.031306                    0.999408      26.703232      73.972199       0.644050       0.410034      -1.078281       0.017400       0.036011       0.004347       0.040230      -0.012214      -0.006364       0.007206       0.016651      -0.009636      -0.014506      -0.005430       0.019936             12.495596      13.399554       3.501299       3.205352      17.737865       0.626350       6.349369           0.031212
           58              C      -7.636749       8.606151       9.839643      -0.109139      33.592166 0.42834020E+03  0.10054362E+05                                 9.147797                            6.988850      -0.058719       1.955259                    0.999507      29.328882      84.838565       0.610220       0.427616      -1.054912      -0.003241       0.012022      -0.008342       0.014988      -0.026790      -0.034284      -0.007935      -0.019943       0.136829      -0.061595       0.003044       0.058551             10.777707      14.612923       2.633304       4.291667      11.045186       1.132178       6.675013           0.001948
           59              C      -7.036627       9.850818      10.065289      -0.008668      39.308718 0.42533923E+03  0.98291039E+04                                 9.925488                            6.769036       0.103437       2.043321                    0.999262      26.572035      72.887362       0.656112       0.403970      -1.084966      -0.037540      -0.003098      -0.022016       0.043630      -0.006019      -0.016475       0.010888      -0.016830      -0.002271      -0.021444      -0.001629       0.023073             13.153814      19.417585      -0.728110       7.051733      11.490727      -0.302653       8.553130           0.019214
           60              C      -0.005199      -4.181176       9.833820      -0.097234      34.211453 0.42353545E+03  0.99103458E+04                                 9.266919                            6.957242      -0.098709       1.944971                    0.999376      29.114610      83.996648       0.610789       0.428564      -1.054673      -0.006382      -0.014107       0.000154       0.015485       0.026700      -0.037270       0.007485      -0.021631       0.117527      -0.061064       0.005444       0.055620             11.113561      14.885393      -3.420818       4.708662      11.468240      -1.567054       6.987049           0.015854
           61              C      -1.928895       7.389573      14.349661       0.612633      23.136970 0.25173322E+03  0.52130431E+04                                 7.564160                            5.653938      -0.049091       2.045849                    0.999523      22.032589      61.365737       0.621101       0.476204      -1.019141       0.007899       0.022530      -0.052996       0.058126      -0.061827      -0.025268       0.049832       0.024504      -0.172861      -0.082954      -0.025033       0.107987              9.232842       6.357513       1.921321       0.287137       8.240618      -4.007320      13.100396           0.001689
           62              C       7.475845       7.191932       9.254418       0.559904      23.943424 0.26138664E+03  0.54424900E+04                                 7.668486                            5.713480       0.035867       2.068592                    0.999690      22.196621      61.193222       0.628120       0.468327      -1.027466      -0.043769      -0.033581      -0.002948       0.055246      -0.011682       0.006837      -0.020466       0.032347       0.321104      -0.075161      -0.034663       0.109824              9.380896      10.361658       3.889432       0.768004      13.297159       0.981995       4.483872          -0.004920
           63              C       2.109954      -5.307241      10.670895       0.612067      24.929915 0.26101137E+03  0.54319603E+04                                 7.881801                            5.714836      -0.053645       2.041893                    0.999403      21.943206      60.451687       0.627234       0.469223      -1.027120       0.066557       0.014486       0.009188       0.068732       0.031178      -0.070057      -0.052420      -0.035769       0.131303      -0.079591      -0.035260       0.114851              9.919669      14.206644      -0.759015       4.926696       7.920013       1.234091       7.632351          -0.000127
           64              C       1.470182       4.513306       5.208794      -0.020091      38.316829 0.42404680E+03  0.98104031E+04                                 9.776756                            6.777794       0.125830       2.050011                    0.999334      26.745090      73.860726       0.651687       0.406251      -1.081384      -0.040519       0.001995      -0.012827       0.042548       0.000552      -0.005050      -0.002769      -0.026440      -0.012947      -0.013786      -0.002034       0.015820             12.617676      20.180973      -0.700359       3.420922      10.912346      -2.500688       6.759707           0.015985
           65              C       0.643181       3.413858       5.409693      -0.102845      33.486547 0.44150889E+03  0.10462501E+05                                 9.186270                            7.145128      -0.118912       1.936660                    0.999431      29.627636      86.658805       0.596071       0.433623      -1.049202      -0.006443       0.010414      -0.015886       0.020058      -0.029005      -0.007642       0.011956      -0.040770       0.113966      -0.054465       0.009463       0.045002             10.596174      15.547110       2.787580       1.346501      10.420475      -1.387729       5.820936           0.015903
           66              C      -0.737409       3.514985       5.157842      -0.007812      38.351503 0.42833526E+03  0.99385144E+04                                 9.800426                            6.837460       0.080938       2.035924                    0.999286      26.742973      74.058265       0.644958       0.409296      -1.078940       0.024193       0.031948      -0.004274       0.040302      -0.014097      -0.009565       0.002867       0.010023      -0.006746      -0.014872      -0.005271       0.020142             12.498296      14.009745       3.812207       0.898812      17.134414      -3.140796       6.350729           0.031121
           67              C      -1.277961       4.711758       4.718195      -0.108282      33.579040 0.42812166E+03  0.10048264E+05                                 9.147174                            6.988418      -0.060010       1.955010                    0.999506      29.319805      84.816866       0.610043       0.427781      -1.054777       0.012453       0.001854       0.008567       0.015228      -0.007580      -0.008591       0.034379       0.054991       0.137611      -0.061767       0.002851       0.058916             10.776925       9.649135       0.101287       0.941692      16.007028      -4.337137       6.674611           0.001754
           68              C      -0.441959       5.811966       4.492549      -0.008591      39.307694 0.42531457E+03  0.98284762E+04                                 9.925748                            6.769146       0.103482       2.043380                    0.999260      26.570302      72.884440       0.656057       0.404007      -1.084933       0.014299      -0.034969       0.022047       0.043742       0.003246      -0.017133       0.009697       0.019269      -0.002468      -0.021341      -0.001573       0.022914             13.154304      13.717205      -3.636488       3.474240      17.192219      -6.144483       8.553488           0.019224
           69              C       0.934595       5.698673       4.724018      -0.097086      34.206568 0.42346905E+03  0.99083947E+04                                 9.266197                            6.956788      -0.098781       1.944984                    0.999375      29.111529      83.985829       0.610798       0.428575      -1.054667      -0.009718      -0.012138      -0.000181       0.015550       0.024544      -0.023572       0.029905      -0.030599       0.117494      -0.061184       0.005510       0.055674             11.112648      14.941997      -3.390925       3.535344      11.409385      -3.481986       6.986561           0.016025
           70              C      12.115804       9.243400       0.208177       0.612662      23.136748 0.25173458E+03  0.52130156E+04                                 7.563771                            5.653728      -0.049363       2.045763                    0.999523      22.032294      61.362174       0.621158       0.476166      -1.019174       0.016499       0.017258       0.052985       0.058116      -0.046201      -0.055825      -0.000049       0.085733      -0.172804      -0.082865      -0.025104       0.107969              9.232232       6.295752       1.889859       3.699671       8.301497       1.564996      13.099446           0.001702
           71              C      -1.647604       2.324298       5.303420       0.560712      23.931780 0.26122410E+03  0.54383963E+04                                 7.667195                            5.712645       0.034427       2.068306                    0.999689      22.188459      61.171746       0.627995       0.468482      -1.027356      -0.009565      -0.053645       0.002911       0.054569      -0.019919       0.021350       0.003372      -0.000104       0.321616      -0.075237      -0.034758       0.109994              9.379102       9.540196       3.470189      -0.525604      14.113921      -1.130108       4.483188          -0.005019
           72              C      -1.029682       7.071087       3.886943       0.612099      24.930040 0.26101014E+03  0.54319830E+04                                 7.882064                            5.714974      -0.053728       2.041862                    0.999405      21.943595      60.455014       0.627195       0.469248      -1.027096      -0.017342       0.065846      -0.009212       0.068712       0.032769       0.014912       0.086241      -0.029519       0.131347      -0.079569      -0.035321       0.114890              9.920028       9.833127      -2.990419       1.139554      12.294368      -4.949599       7.632589          -0.000104
           73              C       8.008933      10.963994       5.208794      -0.019985      38.314425 0.42401116E+03  0.98094077E+04                                 9.776572                            6.777658       0.125603       2.049966                    0.999334      26.743657      73.856995       0.651669       0.406269      -1.081369       0.020179      -0.035206      -0.012825       0.042557       0.011063      -0.000162      -0.005775       0.014659      -0.012712      -0.013845      -0.001976       0.015821             12.617470      13.393308      -4.163056      -3.782104      17.699524       1.910841       6.759579           0.016024
           74              C       7.405394       9.727686       5.409693      -0.102841      33.485966 0.44149864E+03  0.10462206E+05                                 9.186205                            7.145069      -0.118940       1.936663                    0.999431      29.627196      86.657527       0.596070       0.433625      -1.049199       0.012198      -0.000954      -0.015863       0.020034      -0.000548       0.014147      -0.001417       0.070900       0.114042      -0.054481       0.009440       0.045041             10.596109       9.222314      -0.439166      -1.848059      16.745127       0.568817       5.820886           0.015901
           75              C       8.122873       8.543846       5.157842      -0.007823      38.352249 0.42834808E+03  0.99388720E+04                                 9.800468                            6.837505       0.081087       2.035961                    0.999287      26.743428      74.059404       0.644965       0.409289      -1.078946       0.017436       0.036026      -0.004296       0.040253      -0.012247       0.006883      -0.007156       0.016910      -0.007022      -0.014746      -0.005319       0.020065             12.498305      13.402587       3.502373      -3.206161      17.741608      -0.626612       6.350721           0.031220
           76              C       9.434579       8.606197       4.718195      -0.108187      33.577068 0.42809360E+03  0.10047449E+05                                 9.146871                            6.988230      -0.060055       1.955007                    0.999506      29.318761      84.813397       0.610045       0.427786      -1.054773      -0.003991       0.011955       0.008576       0.015245      -0.026712       0.034540       0.007980      -0.020014       0.137684      -0.061789       0.002846       0.058943             10.776491      14.611302       2.632921      -4.291105      11.043837      -1.132025       6.674335           0.001940
           77              C      -7.036596       9.850869       4.492549      -0.008664      39.308958 0.42533566E+03  0.98290569E+04                                 9.925780                            6.769198       0.103651       2.043413                    0.999261      26.571225      72.886630       0.656073       0.403993      -1.084945      -0.037649      -0.003149       0.022049       0.043744      -0.005873       0.016404      -0.010896      -0.016590      -0.002529      -0.021338      -0.001585       0.022923             13.154280      19.418587      -0.727987      -7.052091      11.490831       0.302572       8.553421           0.019225
           78              C      -7.763076      11.025586       4.724018      -0.097195      34.209275 0.42350890E+03  0.99095556E+04                                 9.266604                            6.957061      -0.098666       1.945000                    0.999376      29.113142      83.991316       0.610793       0.428569      -1.054671      -0.006389      -0.014158      -0.000145       0.015533       0.026787       0.037327      -0.007413      -0.021792       0.117378      -0.061159       0.005532       0.055627             11.113169      14.884942      -3.420682      -4.708490      11.467727       1.566975       6.986838           0.015857
           79              C      -1.928816       7.389701       0.208177       0.612639      23.137131 0.25173675E+03  0.52130653E+04                                 7.563857                            5.653749      -0.049280       2.045793                    0.999522      22.032171      61.361615       0.621158       0.476165      -1.019175       0.007887       0.022534       0.053002       0.058131      -0.061822       0.025310      -0.049757       0.024488      -0.172833      -0.082878      -0.025089       0.107966              9.232420       6.357254       1.921214      -0.287242       8.240131       4.006960      13.099876           0.001692
           80              C       7.475867       7.191968       5.303420       0.560773      23.931304 0.26121847E+03  0.54382611E+04                                 7.667161                            5.712634       0.034384       2.068289                    0.999689      22.188212      61.171377       0.627986       0.468490      -1.027349      -0.043429      -0.032863       0.002893       0.054538      -0.011630      -0.006703       0.020530       0.032267       0.321514      -0.075186      -0.034771       0.109957              9.379023      10.359701       3.888232      -0.767776      13.294214      -0.981731       4.483155          -0.004922
           81              C      -5.647914       9.899536       3.886943       0.612068      24.930357 0.26101544E+03  0.54321039E+04                                 7.882090                            5.715013      -0.053637       2.041895                    0.999405      21.943459      60.454081       0.627198       0.469245      -1.027101       0.066545       0.014487      -0.009218       0.068725       0.031179       0.070052       0.052479      -0.035754       0.131366      -0.079583      -0.035314       0.114898              9.920054      14.207249      -0.759051      -4.926872       7.920328      -1.234149       7.632586          -0.000125
           82              C       1.470159       4.513268       9.349044      -0.020127      38.319069 0.42407215E+03  0.98111526E+04                                 9.777175                            6.777998       0.125864       2.049989                    0.999334      26.746411      73.865391       0.651676       0.406251      -1.081382      -0.040402       0.002022       0.012826       0.042438       0.000458       0.005081       0.002823      -0.026768      -0.012645      -0.013961      -0.001979       0.015940             12.618326      20.182150      -0.700378      -3.421135      10.912845       2.500811       6.759984           0.015989
           83              C       0.643160       3.413824       9.148145      -0.103796      33.503017 0.44178141E+03  0.10470259E+05                                 9.187545                            7.145977      -0.117558       1.936912                    0.999432      29.638039      86.686084       0.596223       0.433458      -1.049333      -0.005579       0.010398       0.015738       0.019671      -0.029072       0.007606      -0.011747      -0.040831       0.113245      -0.054419       0.009730       0.044688             10.597845      15.549891       2.788349      -1.346719      10.421980       1.387889       5.821662           0.015913
           84              C      -0.737432       3.514947       9.399996      -0.004866      38.285530 0.42736938E+03  0.99121002E+04                                 9.798117                            6.835957       0.063818       2.031255                    0.999408      26.702642      73.970443       0.644047       0.410040      -1.078277       0.024195       0.031909       0.004328       0.040278      -0.013974       0.009370      -0.002388       0.010122      -0.009346      -0.014626      -0.005384       0.020010             12.495467      14.006883       3.811212      -0.898680      17.130185       3.139926       6.349332           0.031111
           85              C      -1.277990       4.711711       9.839643      -0.109232      33.593904 0.42836517E+03  0.10055082E+05                                 9.148050                            6.989009      -0.058662       1.955268                    0.999507      29.329796      84.841428       0.610220       0.427611      -1.054917       0.012171       0.002554      -0.008333       0.014970      -0.007656       0.008517      -0.034133       0.055076       0.136760      -0.061576       0.003048       0.058528             10.778072       9.650164       0.101391      -0.941808      16.008794       4.337675       6.675257           0.001754
           86              C      -0.441990       5.811915      10.065289      -0.008587      39.307065 0.42531472E+03  0.98284204E+04                                 9.925382                            6.768952       0.103293       2.043296                    0.999261      26.570986      72.884645       0.656098       0.403984      -1.084955       0.014294      -0.034849      -0.022013       0.043627       0.003254       0.017162      -0.009767       0.019650      -0.002200      -0.021450      -0.001619       0.023069             13.153714      13.716889      -3.636133      -3.474105      17.191126       6.144056       8.553128           0.019232
           87              C       0.934566       5.698627       9.833820      -0.097123      34.208458 0.42349235E+03  0.99090860E+04                                 9.266451                            6.956936      -0.098795       1.944966                    0.999375      29.112875      83.990603       0.610796       0.428570      -1.054669      -0.009677      -0.012107       0.000187       0.015501       0.024430       0.023604      -0.029821      -0.030553       0.117655      -0.061089       0.005420       0.055669             11.112948      14.942476      -3.390934      -3.535452      11.409646       3.482068       6.986722           0.016029
           88              C       2.802331      -5.963444      14.349661       0.612655      23.136505 0.25173063E+03  0.52129780E+04                                 7.564043                            5.653905      -0.049189       2.045815                    0.999523      22.032601      61.365775       0.621104       0.476203      -1.019141       0.016490       0.017270      -0.052979       0.058112      -0.046213       0.055875       0.000122       0.085732      -0.172837      -0.082943      -0.025048       0.107991              9.232600       6.296069       1.890000      -3.699908       8.301848      -1.565233      13.099883           0.001702
           89              C      -1.647626       2.324262       9.254418       0.559838      23.944031 0.26139438E+03  0.54426770E+04                                 7.668525                            5.713500       0.035895       2.068602                    0.999690      22.196973      61.193811       0.628131       0.468317      -1.027475      -0.010054      -0.054275      -0.002965       0.055278      -0.019981      -0.021352      -0.003219      -0.000067       0.321219      -0.075212      -0.034652       0.109865              9.380974       9.541956       3.471280       0.525736      14.117057       1.130431       4.483909          -0.005019
           90              C      -1.029719       7.071025      10.670895       0.612098      24.929553 0.26100602E+03  0.54318340E+04                                 7.881745                            5.714783      -0.053654       2.041886                    0.999403      21.943312      60.452362       0.627234       0.469224      -1.027117      -0.017350       0.065855       0.009182       0.068719       0.032775      -0.014859      -0.086218      -0.029509       0.131291      -0.079576      -0.035267       0.114844              9.919592       9.832674      -2.990252      -1.139511      12.293776       4.949387       7.632326          -0.000105
           91              C       6.853108       1.216415      13.454354      -0.020099      38.321482 0.42409104E+03  0.98116846E+04                                 9.777523                            6.778137       0.125659       2.049959                    0.999333      26.745598      73.863148       0.651672       0.406250      -1.081385      -0.021083      -0.009903      -0.035611       0.042552       0.003503      -0.008435      -0.008305      -0.014900      -0.012985      -0.013772      -0.002041       0.015813             12.618922       8.104741       2.541085       5.592172      11.473738       1.043727      18.278288           0.015940
           92              C       6.309161      -0.056386      13.323333      -0.102777      33.485472 0.44147957E+03  0.10461714E+05                                 9.186361                            7.145086      -0.119193       1.936583                    0.999431      29.627258      86.659514       0.596044       0.433646      -1.049180      -0.010617       0.013041      -0.010914       0.020047      -0.029927      -0.027213      -0.020019       0.044256      -0.006957      -0.054381       0.009509       0.044873             10.596422       7.706856       3.559438       3.451558      12.416778       2.049310      11.665631           0.015905
           93              C       5.762839      -0.466196      12.093196      -0.007868      38.359070 0.42842127E+03  0.99409951E+04                                 9.801607                            6.838064       0.080983       2.035922                    0.999286      26.744463      74.063863       0.644942       0.409286      -1.078948       0.017149       0.036177       0.003949       0.040230      -0.006215      -0.009169       0.003352       0.000542       0.047761      -0.014805      -0.005235       0.020040             12.500125       8.019546       4.933028       2.230749      18.013347      -0.966543      11.467481           0.031154
           94              C       5.773498       0.392993      11.007181      -0.108263      33.580427 0.42813768E+03  0.10048750E+05                                 9.147476                            6.988581      -0.060072       1.954993                    0.999507      29.320316      84.819236       0.610031       0.427785      -1.054773       0.011585       0.002425       0.009647       0.015269      -0.027924      -0.010534       0.031166       0.084154      -0.010781      -0.061763       0.002933       0.058830             10.777377       5.915529       1.967162       1.161643      15.122969      -3.978289      11.293633           0.001824
           95              C       6.299134       1.683282      11.145481      -0.008617      39.308314 0.42531557E+03  0.98284934E+04                                 9.925748                            6.769079       0.103411       2.043355                    0.999259      26.570531      72.884767       0.656072       0.403998      -1.084940       0.007182      -0.030582       0.030476       0.043768      -0.000408      -0.011525       0.018911      -0.001192       0.005777      -0.021378      -0.001598       0.022976             13.154404       6.716615       0.426086       3.591814      14.841934      -5.952675      17.904665           0.019114
           96              C       6.821557       2.093092      12.378530      -0.097185      34.213754 0.42357016E+03  0.99113187E+04                                 9.267344                            6.957536      -0.098849       1.944949                    0.999375      29.113519      83.993015       0.610778       0.428565      -1.054677      -0.008183      -0.013094      -0.001946       0.015563      -0.007343      -0.031684       0.016556       0.036989      -0.144953      -0.061087       0.005522       0.055566             11.114162       6.632551       0.543473       4.139512       9.708415      -2.497115      17.001520           0.015947
           97              C       2.942645       4.406096       5.504319       0.612635      23.137041 0.25174400E+03  0.52132541E+04                                 7.563866                            5.653879      -0.049481       2.045733                    0.999524      22.032216      61.362009       0.621142       0.476173      -1.019171       0.057372      -0.007800       0.005026       0.058118      -0.001802      -0.031593       0.039530      -0.063784       0.268462      -0.082911      -0.025114       0.108025              9.232223      15.010479      -0.146435       1.975417       7.526691      -1.250370       5.159500           0.001708
           98              C       5.108386      -1.813509      11.938883       0.560769      23.932240 0.26122207E+03  0.54384144E+04                                 7.667673                            5.712860       0.034418       2.068304                    0.999688      22.188784      61.175583       0.627936       0.468520      -1.027321      -0.024027      -0.044779       0.019877       0.054567      -0.073118       0.009312      -0.016309       0.106021      -0.107482      -0.075188      -0.034738       0.109926              9.379917       6.510691       4.548439      -0.119226      13.932065      -0.466619       7.696994          -0.004954
           99              C       6.183169       2.653481       9.986677       0.612115      24.930037 0.26100691E+03  0.54318853E+04                                 7.882021                            5.714913      -0.053553       2.041923                    0.999402      21.943200      60.453260       0.627204       0.469244      -1.027101       0.016783       0.044984      -0.049216       0.068757       0.023699      -0.026653       0.018426       0.158385      -0.173259      -0.079601      -0.035249       0.114849              9.920038       4.764731      -1.056833       1.750911      11.826981      -3.951505      13.168401          -0.000137
          100              C       2.625984      14.260847       1.103484      -0.020033      38.323165 0.42409919E+03  0.98119987E+04                                 9.778051                            6.778353       0.125521       2.049902                    0.999333      26.745936      73.866484       0.651634       0.406268      -1.081364       0.000784      -0.023324       0.035621       0.042585       0.008087       0.003592       0.011322       0.003068      -0.012824      -0.013781      -0.002059       0.015840             12.619807       8.721126       2.855460       1.611719      10.858518      -5.456302      18.279776           0.016037
          101              C       1.739393      13.197897       1.234505      -0.103161      33.496095 0.44164903E+03  0.10466766E+05                                 9.188217                            7.146384      -0.118886       1.936607                    0.999431      29.633633      86.683334       0.595997       0.433637      -1.049182       0.016414      -0.003559       0.010887       0.020016      -0.035378       0.005610       0.033447       0.022337      -0.006762      -0.054444       0.009693       0.044751             10.598741       8.564088       3.996909      -0.257237      11.564067      -4.007109      11.668068           0.015296
          102              C       1.622602      12.524988       2.464642      -0.007811      38.357094 0.42839421E+03  0.99402038E+04                                 9.801239                            6.837812       0.080765       2.035858                    0.999287      26.743804      74.061268       0.644959       0.409281      -1.078952       0.024433       0.031748      -0.003987       0.040259      -0.003733      -0.007145       0.006708       0.009780       0.047832      -0.014796      -0.005265       0.020062             12.499636      11.955011       6.940670       1.874599      14.076694      -1.547943      11.467203           0.031364
          103              C       2.383091      12.924915       3.550657      -0.108146      33.578366 0.42810596E+03  0.10047843E+05                                 9.147148                            6.988354      -0.060200       1.954950                    0.999507      29.319759      84.817579       0.610035       0.427789      -1.054768      -0.003126       0.011394      -0.009683       0.015276      -0.050464      -0.032517      -0.004780      -0.004011      -0.010676      -0.061743       0.002923       0.058820             10.776909      11.628038       4.881436       4.071364       9.409181       0.772807      11.293509           0.002005
          104              C      11.051487      -1.227213       3.412357      -0.008832      39.315399 0.42540748E+03  0.98310860E+04                                 9.926438                            6.769480       0.103582       2.043340                    0.999262      26.574314      72.895367       0.656104       0.403958      -1.084973      -0.030371      -0.007564      -0.030424       0.043649       0.000433      -0.021815       0.001651       0.001428       0.006035      -0.021094      -0.001644       0.022739             13.155385      12.819518       3.539236       6.935301       8.740091      -0.494766      17.906546           0.019039
          105              C      11.179139      -0.575594       2.179308      -0.097306      34.218863 0.42363933E+03  0.99133707E+04                                 9.268197                            6.958048      -0.098765       1.944926                    0.999375      29.116747      84.004954       0.610761       0.428558      -1.054678      -0.007974      -0.013208       0.001863       0.015540      -0.019106      -0.029097       0.020790      -0.009782      -0.144745      -0.061043       0.005640       0.055403             11.115308       8.633919       1.564249       4.105963       7.708531      -2.553062      17.003473           0.015599
          106              C      -2.069130      -2.979838       9.053519       0.612647      23.135634 0.25172339E+03  0.52127571E+04                                 7.563726                            5.653732      -0.049215       2.045823                    0.999523      22.031906      61.362140       0.621132       0.476188      -1.019156      -0.033003       0.047572      -0.005033       0.058117       0.024798      -0.049526       0.010202       0.040330       0.268527      -0.082945      -0.025067       0.108012              9.232142       9.190572      -3.115428       2.011433      13.346448      -1.191435       5.159407           0.001688
          107              C       0.719855      11.329739       2.618955       0.560784      23.932309 0.26122292E+03  0.54384238E+04                                 7.667644                            5.712842       0.034524       2.068334                    0.999688      22.188498      61.174283       0.627942       0.468516      -1.027326      -0.028958      -0.041721      -0.019876       0.054536      -0.085802       0.018803      -0.000845       0.056053      -0.107466      -0.075174      -0.034702       0.109877              9.379888       8.716917       5.674000       0.361383      11.725806       0.318151       7.696940          -0.004877
          108              C      11.968404      -0.889634       4.571161       0.612168      24.931271 0.26102119E+03  0.54322414E+04                                 7.882205                            5.715025      -0.053870       2.041797                    0.999402      21.943575      60.454059       0.627207       0.469237      -1.027108       0.032412       0.035349       0.049117       0.068648      -0.050140      -0.028478       0.015452      -0.131312      -0.173118      -0.079507      -0.035287       0.114794              9.920329      11.224247       2.238408       4.315862       5.367631       0.235911      13.169108          -0.000001
          109              O      -1.465589      -1.894045       5.323801      -0.503311      28.677199 0.41735226E+03  0.93961534E+04                                 7.332008                            6.205015       0.664705       2.289772                    0.998610      25.871082      65.326059       0.786402       0.345951      -1.152187       0.000187      -0.018613      -0.002435       0.018772       0.029247       0.016235      -0.008312      -0.077310       0.010605      -0.055735       0.008846       0.046889              8.334105       5.865956      -0.368345      -0.506911      14.303259      -0.109282       4.833100           0.058704
          110              O      13.817737      -3.090818       5.876999      -0.569677      32.211590 0.50475434E+03  0.11932895E+05                                 7.984363                            6.900635       0.457548       2.193234                    0.998372      27.492790      71.445556       0.732337       0.353777      -1.144248       0.018965      -0.014601      -0.028102       0.036913       0.009086       0.002786      -0.007243       0.119512       0.132531      -0.082966       0.037642       0.045324              8.891334      11.738760      -2.787458      -2.522439       7.718859       1.194251       7.216382           0.022198
          111              O       8.101135      -4.464050      13.013251      -0.509174      28.979960 0.40375442E+03  0.90114822E+04                                 7.400219                            6.068444       0.763406       2.316536                    0.998860      25.959357      65.180803       0.802340       0.342034      -1.155930       0.015004       0.021778      -0.007572       0.027508       0.013696      -0.031937      -0.047499      -0.026749       0.051565      -0.045674      -0.025117       0.070791              8.728178       7.890040       4.479594      -1.776841      11.012933      -2.575037       7.281560           0.075210
          112              O       8.170390      -4.236689      10.828120      -0.391373      21.160643 0.31478280E+03  0.66097213E+04                                 5.895881                            5.365709       0.938728       2.387961                    0.999501      24.500612      59.902815       0.850471       0.342985      -1.153746       0.007993       0.014168       0.009608       0.018893      -0.018765       0.010409       0.003023       0.017709       0.002392      -0.023948       0.001094       0.022854              6.159269       5.274167       1.443729       0.776454       6.066052       1.366304       7.137586           0.210978
          113              O      11.542493      -1.197609       8.849710      -0.504082      28.781920 0.40158692E+03  0.89478850E+04                                 7.349733                            6.069105       0.660958       2.283039                    0.998692      25.903656      64.910631       0.799216       0.343955      -1.154721      -0.011627       0.041926       0.013852       0.045660      -0.018300       0.029335       0.003321      -0.080743       0.066195      -0.065250       0.029749       0.035501              8.572888       6.599139      -0.228884      -1.658541       4.992993       1.490551      14.126533           0.067729
          114              O      -3.982056      -0.344526      10.279289      -0.526153      30.307844 0.44342462E+03  0.10129015E+05                                 7.590287                            6.383234       0.466763       2.212863                    0.998081      26.442856      67.114819       0.778154       0.344582      -1.154071      -0.026537       0.011847      -0.004474       0.029404       0.001858       0.018016      -0.000546       0.041912      -0.189234      -0.065830       0.010523       0.055307              8.585767      12.578738       2.859326      -2.798770       6.161494      -0.326356       7.017069           0.026197
          115              O       3.635529       5.437077       9.234037      -0.503221      28.674017 0.41729496E+03  0.93945680E+04                                 7.331565                            6.204645       0.664687       2.289798                    0.998612      25.869799      65.322410       0.786412       0.345957      -1.152179      -0.016648      -0.008263       0.002479       0.018750       0.048455       0.014871      -0.010649      -0.002060       0.010521      -0.055742       0.008834       0.046907              8.333613      12.858245       3.199118      -0.132966       7.309774       0.501151       4.832821           0.058742
          116              O       3.382006       3.300538       8.680839      -0.569390      32.207449 0.50467029E+03  0.11930483E+05                                 7.984052                            6.900355       0.457466       2.193276                    0.998375      27.489289      71.436579       0.732301       0.353807      -1.144217      -0.021655       0.010256       0.028140       0.036959      -0.042976       0.007875       0.000943      -0.084664       0.132208      -0.082817       0.037610       0.045207              8.891008      10.805601      -3.263310      -2.210038       8.651446       1.704098       7.215978           0.022601
          117              O      -3.001201      12.791114       1.544587      -0.509137      28.977526 0.40371824E+03  0.90105259E+04                                 7.399926                            6.068277       0.763427       2.316548                    0.998857      25.959084      65.180837       0.802325       0.342045      -1.155913       0.012620       0.023294       0.007599       0.027561       0.018761       0.027874       0.050081      -0.006471       0.051578      -0.045749      -0.025077       0.070826              8.727699       6.740870       3.893112       1.486243      12.160747       2.752842       7.281480           0.075336
          118              O      -2.830171      12.956087       3.729718      -0.391564      21.165054 0.31486884E+03  0.66120536E+04                                 5.896937                            5.366624       0.938559       2.387853                    0.999499      24.503751      59.915058       0.850346       0.343008      -1.153714       0.009035       0.013560      -0.009573       0.018898      -0.018295       0.002063      -0.010587       0.019976       0.002514      -0.024001       0.001078       0.022923              6.160410       4.734479       1.168299      -0.864426       6.607901      -1.312799       7.138850           0.210622
          119              O       6.102431       2.134210       5.708128      -0.504090      28.781743 0.40158809E+03  0.89479402E+04                                 7.349754                            6.069160       0.661214       2.283102                    0.998692      25.904279      64.912834       0.799201       0.343960      -1.154714       0.042673       0.008694      -0.013944       0.045728       0.021921       0.010427      -0.027707       0.076963       0.065958      -0.065236       0.029707       0.035529              8.572844       5.510005      -0.784465      -2.081515       6.082158       0.799828      14.126370           0.067652
          120              O       6.159446       3.899723       4.278549      -0.526437      30.312705 0.44351350E+03  0.10131482E+05                                 7.590749                            6.383621       0.466847       2.212810                    0.998081      26.446245      67.123318       0.778182       0.344555      -1.154102       0.022620      -0.018259       0.004455       0.029409      -0.015893       0.008704      -0.015893      -0.027535      -0.189626      -0.065985       0.010599       0.055386              8.586244       5.172113      -0.919496      -0.981281      13.569072       2.641523       7.017546           0.025666
          121              O       6.631165      -6.853036      14.297253      -0.503250      28.679719 0.41738650E+03  0.93972526E+04                                 7.332944                            6.205633       0.664923       2.289860                    0.998614      25.871193      65.330561       0.786282       0.345991      -1.152137      -0.006132      -0.014728       0.009913       0.018782       0.016503      -0.026515      -0.008461      -0.019880      -0.135810      -0.055613       0.008747       0.046866              8.335448       7.018831       3.210028      -1.730674       9.490474      -3.544320       8.497038           0.058771
          122              O      -2.619239       6.975959      13.397578      -0.569464      32.210529 0.50472785E+03  0.11932212E+05                                 7.984605                            6.900790       0.457291       2.193203                    0.998375      27.490559      71.441547       0.732269       0.353811      -1.144211       0.022618      -0.016848       0.023842       0.036931      -0.035715       0.024629       0.052120       0.047331      -0.008806      -0.082874       0.037674       0.045200              8.891672       7.241751      -0.257850       2.639851       6.307457      -1.002972      13.125808           0.022451
          123              O       6.195494       7.158477       9.239860      -0.509103      28.974429 0.40367924E+03  0.90092507E+04                                 7.398770                            6.067487       0.763838       2.316638                    0.998860      25.958828      65.174310       0.802493       0.341989      -1.155984       0.020213       0.018401       0.001432       0.027372       0.022421      -0.000927      -0.006040       0.105292      -0.079792      -0.045651      -0.024915       0.070567              8.726090      11.935494       4.477530       0.481849       9.492033       0.460710       4.750744           0.075490
          124              O       8.179069       6.213380       9.180173      -0.391670      21.169349 0.31495056E+03  0.66141376E+04                                 5.897570                            5.367202       0.938622       2.387813                    0.999500      24.505842      59.920023       0.850336       0.342993      -1.153737       0.000306       0.018661      -0.000599       0.018674      -0.013546      -0.006474       0.003309      -0.003876       0.061939      -0.024179       0.001073       0.023106              6.161073       5.739730      -0.714493       0.202474       8.538237       0.231934       4.205252           0.210432
          125              O      -4.931694       8.892031      10.468541      -0.504045      28.775531 0.40149043E+03  0.89452273E+04                                 7.348627                            6.068359       0.661364       2.283172                    0.998693      25.903128      64.908167       0.799266       0.343953      -1.154719       0.003629       0.032545      -0.031801       0.045647      -0.022064      -0.043003      -0.025507      -0.018401      -0.038917      -0.065210       0.029716       0.035493              8.571368      11.335886      -4.146699       2.188665       8.014284      -0.623749       6.363933           0.067690
          126              O       2.408976      -4.258744      11.342012      -0.526125      30.311728 0.44349209E+03  0.10130779E+05                                 7.590565                            6.383480       0.466808       2.212877                    0.998081      26.442137      67.110207       0.778196       0.344556      -1.154111       0.001796      -0.005556      -0.028813       0.029398       0.034540      -0.003193       0.024866      -0.055439       0.118356      -0.065865       0.010490       0.055375              8.586054       9.506343       2.323736       4.061575       7.970300       2.387922       8.281518           0.026214
          127              O      -4.461225      10.396068       0.260585      -0.503288      28.677636 0.41735157E+03  0.93962706E+04                                 7.332520                            6.205323       0.664734       2.289787                    0.998611      25.871509      65.330701       0.786312       0.345986      -1.152142      -0.010324      -0.012180      -0.009917       0.018796       0.017752      -0.004454       0.027554      -0.015006      -0.135838      -0.055664       0.008745       0.046919              8.334893       6.380773       2.884436       2.370491      10.127401       3.152008       8.496506           0.058743
          128              O      -5.010223       8.440477       1.160260      -0.569645      32.207462 0.50467169E+03  0.11930410E+05                                 7.983450                            6.899859       0.457299       2.193154                    0.998373      27.492466      71.442295       0.732414       0.353755      -1.144270      -0.025272       0.012458      -0.023805       0.036885      -0.040201      -0.035239      -0.045604       0.030088      -0.008725      -0.082912       0.037651       0.045261              8.890282       6.708088      -0.529465       2.092482       6.839171      -1.895585      13.123585           0.022143
          129              O      -1.095560       1.168588       5.317978      -0.509105      28.975070 0.40368555E+03  0.90094080E+04                                 7.398842                            6.067545       0.763544       2.316575                    0.998859      25.958036      65.171940       0.802489       0.341991      -1.155986       0.007316       0.026523      -0.001417       0.027550      -0.029386       0.004982       0.003621      -0.098418      -0.080159      -0.045710      -0.025014       0.070724              8.726179       6.371570       1.639067      -0.191435      15.056155      -0.638633       4.750811           0.075378
          130              O      -2.838850       2.506018       5.377665      -0.391522      21.163774 0.31484358E+03  0.66113231E+04                                 5.896471                            5.366241       0.938831       2.387954                    0.999501      24.502735      59.909666       0.850424       0.342986      -1.153743       0.016676       0.008900       0.000599       0.018912      -0.006238      -0.005890       0.004340       0.024273       0.061395      -0.024065       0.001102       0.022963              6.159879       8.537121       0.713218      -0.114559       5.737962      -0.285653       4.204555           0.210619
          131              O      -2.252588       7.251285       4.089297      -0.504087      28.781024 0.40157908E+03  0.89477467E+04                                 7.349782                            6.069206       0.661422       2.283174                    0.998694      25.904242      64.914130       0.799171       0.343973      -1.154695       0.027379       0.018067       0.031785       0.045676      -0.005535       0.003255       0.049955       0.046488      -0.039058      -0.065276       0.029749       0.035528              8.572808      12.059604      -3.779364       1.550546       7.293931      -1.666553       6.364890           0.067645
          132              O      -0.231585       7.813941       3.215826      -0.526470      30.323817 0.44370435E+03  0.10136878E+05                                 7.592644                            6.385051       0.466995       2.212850                    0.998083      26.447159      67.127904       0.778089       0.344561      -1.154103      -0.005786      -0.000872       0.028791       0.029380       0.042868      -0.023574      -0.008369      -0.023541       0.118717      -0.066094       0.010684       0.055410              8.588579       6.407887       0.742326      -0.281402      11.073951      -4.704840       8.283900           0.025666
          133              O      -1.126663       8.353807       0.260585      -0.503230      28.676360 0.41732750E+03  0.93955894E+04                                 7.332324                            6.205158       0.664790       2.289822                    0.998611      25.870655      65.327979       0.786320       0.345987      -1.152141      -0.006132      -0.014739      -0.009930       0.018800       0.016505       0.026559       0.008545      -0.019913      -0.135800      -0.055645       0.008731       0.046914              8.334690       7.018154       3.209593       1.730470       9.489517       3.543943       8.496399           0.058795
          134              O      -2.619171       6.976070       1.160260      -0.569459      32.203013 0.50458326E+03  0.11927797E+05                                 7.982796                            6.899316       0.457274       2.193189                    0.998373      27.489925      71.434120       0.732433       0.353761      -1.144265       0.022597      -0.016861      -0.023833       0.036918      -0.035709      -0.024591      -0.052023       0.047340      -0.008751      -0.082774       0.037602       0.045171              8.889553       7.240173      -0.257683      -2.639243       6.305964       1.002391      13.122523           0.022449
          135              O       6.195516       7.158513       5.317978      -0.509053      28.972866 0.40365087E+03  0.90084300E+04                                 7.398434                            6.067262       0.763711       2.316646                    0.998860      25.957139      65.168699       0.802513       0.341988      -1.155989       0.020317       0.018515      -0.001441       0.027525       0.022698       0.000952       0.006062       0.105298      -0.080197      -0.045710      -0.025038       0.070747              8.725615      11.934854       4.477201      -0.481808       9.491426      -0.460674       4.750566           0.075493
          136              O       8.179090       6.213415       5.377665      -0.391626      21.165886 0.31488356E+03  0.66123740E+04                                 5.896847                            5.366567       0.938779       2.387917                    0.999500      24.504129      59.914082       0.850402       0.342984      -1.153745       0.000323       0.018829       0.000585       0.018841      -0.013514       0.006503      -0.003298      -0.004339       0.061548      -0.024129       0.001131       0.022997              6.160288       5.738961      -0.714496      -0.202412       8.537113      -0.231877       4.204791           0.210426
          137              O      -4.931659       8.892089       4.089297      -0.504016      28.778543 0.40153766E+03  0.89465879E+04                                 7.349371                            6.068902       0.661383       2.283188                    0.998693      25.903041      64.910140       0.799189       0.343974      -1.154695       0.003640       0.032554       0.031806       0.045658      -0.022066       0.043034       0.025583      -0.018431      -0.038947      -0.065283       0.029762       0.035521              8.572307      11.337282      -4.147259      -2.189004       8.015108       0.623824       6.364532           0.067707
          138              O      -5.348885      10.948045       3.215826      -0.526126      30.314383 0.44353943E+03  0.10132152E+05                                 7.591135                            6.383923       0.466876       2.212894                    0.998083      26.442421      67.112344       0.778148       0.344567      -1.154100       0.001782      -0.005551       0.028815       0.029399       0.034550       0.003249      -0.024819      -0.055444       0.118328      -0.065877       0.010562       0.055315              8.586726       9.507093       2.323978      -4.061920       7.970960      -2.388170       8.282124           0.026238
          139              O       3.296603      -4.810774      14.297253      -0.503277      28.679848 0.41739126E+03  0.93973842E+04                                 7.332934                            6.205647       0.664862       2.289833                    0.998613      25.871546      65.331482       0.786286       0.345989      -1.152139      -0.010318      -0.012180       0.009906       0.018786       0.017732       0.004514      -0.027478      -0.015014      -0.135838      -0.055630       0.008768       0.046862              8.335389       6.381139       2.884698      -2.370622      10.128187      -3.152220       8.496843           0.058766
          140              O       2.747615      -6.766350      13.397578      -0.569642      32.214593 0.50480953E+03  0.11934624E+05                                 7.985192                            6.901287       0.457351       2.193181                    0.998374      27.492923      71.449092       0.732253       0.353805      -1.144216      -0.025272       0.012479       0.023810       0.036897      -0.040200       0.035315       0.045675       0.030103      -0.008764      -0.083010       0.037717       0.045293              8.892315       6.709677      -0.529591      -2.093236       6.840533       1.895832      13.126736           0.022150
          141              O      -1.095582       1.168552       9.239860      -0.509152      28.976838 0.40371722E+03  0.90103239E+04                                 7.399221                            6.067803       0.763684       2.316571                    0.998860      25.959793      65.177868       0.802465       0.341993      -1.155980       0.007256       0.026374       0.001415       0.027391      -0.029546      -0.004958      -0.003594      -0.097977      -0.079727      -0.045652      -0.024892       0.070544              8.726707       6.371954       1.639263       0.191452      15.057152       0.638693       4.751015           0.075369
          142              O      -2.838871       2.505983       9.180173      -0.391575      21.167197 0.31490987E+03  0.66130613E+04                                 5.897137                            5.366829       0.938742       2.387870                    0.999500      24.504698      59.915978       0.850373       0.342989      -1.153741       0.016532       0.008806      -0.000616       0.018741      -0.006452       0.005897      -0.004297       0.024091       0.061826      -0.024142       0.001055       0.023088              6.160601       8.538076       0.713338       0.114578       5.738744       0.285729       4.204982           0.210623
          143              O      -2.252623       7.251227      10.468541      -0.504096      28.777194 0.40151858E+03  0.89460131E+04                                 7.348893                            6.068560       0.661392       2.283162                    0.998693      25.903970      64.910896       0.799255       0.343951      -1.154720       0.027369       0.018051      -0.031779       0.045660      -0.005546      -0.003189      -0.049889       0.046457      -0.039060      -0.065198       0.029697       0.035501              8.571679      12.057945      -3.778687      -1.550262       7.292934       1.666223       6.364158           0.067669
          144              O      -0.231631       7.813867      11.342012      -0.526450      30.320750 0.44364949E+03  0.10135294E+05                                 7.592029                            6.384576       0.466937       2.212842                    0.998082      26.446570      67.124951       0.778134       0.344552      -1.154112      -0.005795      -0.000862      -0.028779       0.029369       0.042857       0.023602       0.008442      -0.023522       0.118741      -0.066080       0.010604       0.055476              8.587851       6.407365       0.742211       0.281332      11.072932       4.704383       8.283256           0.025660
          145              O       3.635551       5.437112       5.323801      -0.503228      28.674070 0.41729703E+03  0.93945864E+04                                 7.331451                            6.204585       0.664670       2.289788                    0.998610      25.869686      65.321121       0.786434       0.345948      -1.152191      -0.016645      -0.008252      -0.002468       0.018742       0.048455      -0.014817       0.010707      -0.002036       0.010517      -0.055741       0.008844       0.046897              8.333419      12.857879       3.198956       0.132980       7.309606      -0.501148       4.832772           0.058722
          146              O       3.382022       3.300564       5.876999      -0.569398      32.203542 0.50459721E+03  0.11928238E+05                                 7.983086                            6.899601       0.457556       2.193303                    0.998372      27.488729      71.431904       0.732386       0.353781      -1.144246      -0.021653       0.010248      -0.028141       0.036957      -0.042984      -0.007819      -0.000854      -0.084690       0.132283      -0.082834       0.037579       0.045255              8.889823      10.803779      -3.262831       2.209631       8.650512      -1.703920       7.215179           0.022596
          147              O       4.756641      -2.415705      13.013251      -0.509156      28.980366 0.40376286E+03  0.90117226E+04                                 7.400291                            6.068515       0.763494       2.316554                    0.998860      25.959602      65.181728       0.802333       0.342034      -1.155928       0.012617       0.023270      -0.007610       0.027543       0.018768      -0.027833      -0.050033      -0.006461       0.051565      -0.045698      -0.025067       0.070765              8.728226       6.741267       3.893481      -1.486336      12.161708      -2.753031       7.281702           0.075314
          148              O       4.927696      -2.250692      10.828120      -0.391545      21.164400 0.31485394E+03  0.66115961E+04                                 5.896573                            5.366310       0.938710       2.387911                    0.999500      24.503041      59.910701       0.850424       0.342984      -1.153745       0.009035       0.013567       0.009576       0.018905      -0.018317      -0.001998       0.010673       0.020014       0.002522      -0.024092       0.001150       0.022943              6.160010       4.734184       1.168169       0.864346       6.607406       1.312699       7.138442           0.210639
          149              O       6.102414       2.134182       8.849710      -0.504124      28.783072 0.40160993E+03  0.89485265E+04                                 7.349907                            6.069275       0.661105       2.283066                    0.998693      25.904419      64.913024       0.799206       0.343954      -1.154721       0.042667       0.008657       0.013928       0.045711       0.021903      -0.010408       0.027741       0.076973       0.065889      -0.065240       0.029728       0.035512              8.573019       5.510079      -0.784516       2.081458       6.082316      -0.799919      14.126663           0.067646
          150              O       6.159413       3.899669      10.279289      -0.526454      30.315132 0.44355518E+03  0.10132746E+05                                 7.591399                            6.384097       0.467036       2.212874                    0.998082      26.446906      67.127633       0.778115       0.344574      -1.154078       0.022629      -0.018261      -0.004449       0.029416      -0.015894      -0.008672       0.015956      -0.027497      -0.189666      -0.066009       0.010615       0.055394              8.587081       5.172505      -0.919571       0.981358      13.570587      -2.641898       7.018151           0.025641
          151              O      -1.465611      -1.894080       9.234037      -0.503325      28.677618 0.41735799E+03  0.93963525E+04                                 7.332185                            6.205117       0.664760       2.289788                    0.998612      25.871500      65.328222       0.786381       0.345957      -1.152177       0.000178      -0.018617       0.002446       0.018778       0.029260      -0.016199       0.008382      -0.077298       0.010597      -0.055731       0.008827       0.046903              8.334382       5.866077      -0.368346       0.506914      14.303886       0.109291       4.833184           0.058701
          152              O      -3.253578      -3.090844       8.680839      -0.569672      32.215613 0.50482923E+03  0.11935194E+05                                 7.985348                            6.901399       0.457438       2.193199                    0.998375      27.493423      71.450464       0.732251       0.353803      -1.144219       0.018976      -0.014599       0.028102       0.036918       0.009086      -0.002723       0.007324       0.119485       0.132457      -0.082949       0.037679       0.045270              8.892547      11.740302      -2.788110       2.522805       7.720134      -1.194545       7.217204           0.022198
          153              O       0.343293      10.742770       1.544587      -0.509174      28.977342 0.40371383E+03  0.90103933E+04                                 7.399865                            6.068214       0.763361       2.316533                    0.998857      25.959075      65.180467       0.802336       0.342042      -1.155917       0.015022       0.021794       0.007562       0.027528       0.013689       0.031980       0.047557      -0.026728       0.051553      -0.045744      -0.025112       0.070856              8.727665       7.889514       4.479165       1.776713      11.012142       2.574862       7.281340           0.075217
          154              O       0.412523      10.970090       3.729718      -0.391387      21.161276 0.31479724E+03  0.66101661E+04                                 5.896237                            5.366016       0.938582       2.387906                    0.999499      24.501317      59.907127       0.850394       0.343008      -1.153715       0.007984       0.014159      -0.009604       0.018880      -0.018744      -0.010362      -0.002936       0.017682       0.002368      -0.023864       0.001029       0.022834              6.159662       5.274514       1.443891      -0.776514       6.066493      -1.366427       7.137980           0.210974
          155              O      11.542510      -1.197581       5.708128      -0.504061      28.781181 0.40157475E+03  0.89475709E+04                                 7.349688                            6.069068       0.661112       2.283086                    0.998692      25.903761      64.911325       0.799205       0.343961      -1.154713      -0.011595       0.041950      -0.013875       0.045680      -0.018293      -0.029309      -0.003297      -0.080758       0.066255      -0.065242       0.029731       0.035511              8.572854       6.599063      -0.228893       1.658542       4.993008      -1.490673      14.126490           0.067712
          156              O      13.089278      -0.344471       4.278549      -0.526147      30.305743 0.44338860E+03  0.10127912E+05                                 7.589684                            6.382792       0.466614       2.212810                    0.998080      26.442357      67.110997       0.778220       0.344563      -1.154096      -0.026537       0.011843       0.004481       0.029404       0.001871      -0.017968       0.000601       0.041922      -0.189208      -0.065809       0.010514       0.055294              8.584991      12.577488       2.858942       2.798437       6.160968       0.326261       7.016517           0.026204
          157              O      -3.249146      -0.287321       7.278919      -0.650691      41.228895 0.84375947E+03  0.22603217E+05                                 9.461437                            8.961843       0.078226       2.019622                    0.996924      31.383775      85.843755       0.640541       0.356950      -1.145644      -0.058759       0.084958       0.000008       0.103298      -0.144999       0.000035       0.000060       0.168807      -0.332105      -0.112428      -0.110699       0.223127             10.174816       7.347045       1.260130       0.000012       8.828737      -0.000012      14.348666           0.653282
          158              O       5.877305       4.578524       7.278919      -0.650456      41.224963 0.84365827E+03  0.22599807E+05                                 9.460804                            8.961286       0.078387       2.019659                    0.996930      31.382107      85.837587       0.640564       0.356948      -1.145646       0.102401      -0.013641      -0.000001       0.103305      -0.152301      -0.000013       0.000086       0.134910      -0.332193      -0.111214      -0.110722       0.221936             10.174070       7.502020       1.339334      -0.000011       8.672660      -0.000003      14.347529           0.653833
          159              O       5.193006      -5.457799      11.937136      -0.650359      41.226282 0.84369563E+03  0.22601349E+05                                 9.461766                            8.962131       0.078133       2.019641                    0.996928      31.379914      85.836238       0.640456       0.357000      -1.145590       0.021815       0.035531      -0.094461       0.103254      -0.000735       0.004822       0.008207       0.000490       0.668539      -0.112466      -0.110651       0.223116             10.175191      13.039405      -2.138778      -0.045642      10.857268      -0.074513       6.628899           0.653898
          160              O      -2.564848       9.749001       2.620702      -0.650386      41.226310 0.84369683E+03  0.22601316E+05                                 9.461589                            8.961985       0.078321       2.019694                    0.996928      31.380375      85.836466       0.640480       0.356988      -1.145603       0.021792       0.035522       0.094479       0.103262      -0.000747      -0.004868      -0.008096       0.000480       0.668505      -0.112467      -0.110634       0.223101             10.174973      13.039072      -2.138660       0.045600      10.857045       0.074420       6.628801           0.653883

******************************************************
Auxiliary information for the entire system
The total spin magnetic moment of the unit cell is   7.871456
The total net atomic charge of the unit cell is   0.000009
Accuracy of reproducing the electrostatic potential in the unit cell:
  The inner radius (bohr) =    5.0000
  The outer radius (bohr) =   12.0000
  Valid grid points have density less than (e/(bohr^3)) =    0.0001
  The number of valid grid points were=       369438
  The rms potential error without charges in kcal/mol is=      5.72103
  The rms potential error with partial charges in kcal/mol is=      1.28751
  The RRMSE value at monopole order=      0.22505
  The rms potential error with partial charges and cloud penetration in kcal/mol is=      1.28741
  The RRMSE value at monopole order with cloud penetration is=      0.22503
  The rms potential error with partial charges and atomic dipoles in kcal/mol is=      0.32665
  The RRMSE value at dipole order=      0.05710
  The rms potential error with partial charges, atomic dipoles and cloud penetration in kcal/mol is=      0.31311
  The RRMSE value at dipole order with cloud penetration=      0.05473

******************************************************
The electron densities and ab initio electrostatic potential were computed in VASP using the PBE functional and
projector augmented wave method. See the main text of the journal article for a description of computational details.
The atomic charges, dipoles, and quadrupoles were computed with the DDEC6 method as described in
(a) T. A. Manz and N. Gabaldon Limas, RSC Adv. 6 (2016) 47771-47801 DOI: 10.1039/c6ra04656h
(b) N. Gabaldon Limas and T. A. Manz, RSC Adv. 8 (2018) 2678-2707 DOI: 10.1039/c7ra11829e.
For each atom in the material, the electron cloud parameters were fit to the spherically averaged atom-in-material
electron density using radial positions for which this density was between 10^-4 and 10^-2 electrons per cubic bohr.
The polarizabilities, dispersion coefficients, and quantum Drude oscillator (QDO) parameters were fit using the MCLF method.
The magnetic structure of the system was optimized in VASP from the default ferromagnetic initial guess using spin polarization.
The atomic spin moments (ASMs) were computed on this optimized magnetic structure using the DDEC6 partition as inputs
to the method of T. A. Manz and D. S. Sholl, J. Chem. Theory Comput. 7 (2011) 4146-4164 DOI: 10.1021/ct200539n.
The RMSE and RRMSE were computed using a uniform grid with Ewald summation.
