# Supplementary material for: A collection of forcefield precursors for metal–organic frameworks
Source: RSC Adv. 2019 Nov 13;9(63):36492–507. doi: 10.1039/c9ra07327b (PMC9075174; doi:10.1039/c9ra07327b)
Supplement: RA-009-C9RA07327B-s3336 [file RA-009-C9RA07327B-s3336.xyz]

  176
jmolscript: load "" {1 1 1} spacegroup "x,y,z" unitcell [{     10.557300     0.000000     0.000000 }, {      0.000000    14.479400     0.000000 }, {      0.000000    -6.939809    22.259266 }]
Tb     0.507278     0.823477    17.138967     2.040874
Tb     0.507278    -3.993490    16.249932     2.040875
Tb    10.050022     6.716114     5.120299     2.040874
Tb    10.050022    11.533081     6.009334     2.040873
P      8.865282     2.572473    19.543190     0.879233
P      8.865282     8.736913    13.845709     0.879233
P      1.692018     4.967118     2.716076     0.879233
P      1.692018    -1.197322     8.413557     0.879234
H      7.423893     4.987084    18.835791     0.106799
H      7.554804     1.252562    17.471298     0.116962
H      9.086668     4.609440    21.542518     0.108238
H      9.311539    11.578509     1.562600     0.125630
H      8.978984     0.621899    21.602618     0.116856
H      5.389502     0.850446    16.856942     0.124452
H      4.094121     2.697695    20.164669     0.119732
H      6.281594     3.121411    20.770121     0.107848
H      0.707339     3.925975    18.960443     0.116806
H      1.318607     6.019567    18.306020     0.126898
H      8.031994     7.102609    18.143528     0.125964
H      9.249251     7.602732     1.636056     0.119016
H      7.423893     6.322303    14.553108     0.106800
H      7.554804    -4.422576    15.917601     0.116962
H      9.086668     6.699947    11.846381     0.108239
H      9.311539     6.670686     9.567033     0.125630
H      8.978984    10.687488    11.786281     0.116856
H      5.389502    -4.020459    16.531957     0.124451
H      4.094121     8.611692    13.224230     0.119732
H      6.281594     8.187976    12.618778     0.107849
H      0.707339     7.383411    14.428456     0.116806
H      1.318607     5.289819    15.082879     0.126898
H      8.031994     4.206778    15.245371     0.125964
H      9.249251    10.646464     9.493577     0.119016
H      3.133407     2.552507     3.423475     0.106800
H      3.002496     6.287029     4.787968     0.116962
H      1.470632     2.930151     0.716748     0.108238
H      1.245761    -4.038918    20.696666     0.125630
H      1.578316     6.917692     0.656648     0.116857
H      5.167798     6.689145     5.402324     0.124451
H      6.463179     4.841896     2.094597     0.119732
H      4.275707     4.418180     1.489145     0.107849
H      9.849961     3.613616     3.298823     0.116805
H      9.238693     1.520024     3.953246     0.126898
H      2.525306     0.436982     4.115738     0.125964
H      1.308049    -0.063141    20.623210     0.119016
H      3.133407     1.217288     7.706158     0.106799
H      3.002496    11.962167     6.341665     0.116962
H      1.470632     0.839644    10.412885     0.108238
H      1.245761     0.868905    12.692233     0.125630
H      1.578316    -3.147897    10.472985     0.116856
H      5.167798    11.560050     5.727309     0.124452
H      6.463179    -1.072101     9.035036     0.119732
H      4.275707    -0.648385     9.640488     0.107848
H      9.849961     0.156180     7.830810     0.116806
H      9.238693     2.249772     7.176387     0.126898
H      2.525306     3.332813     7.013895     0.125965
H      1.308049    -3.106873    12.765689     0.119016
H      7.728999    -1.585007    16.694450     0.024286
H      2.828301     9.124598     5.564817     0.024289
C      9.273532     4.223617    18.967121    -0.141201
C      8.323375     5.189684    18.720043    -0.095064
C      7.157849     2.243512    19.178584    -0.144135
C      6.861189     1.552364    18.014424    -0.070051
C      9.031770     2.612747    21.328829    -0.130652
C      9.121507     3.807787    22.009962    -0.099772
C      9.260864    10.763113     1.117415    -0.087969
C      9.063442     1.437235    22.043351    -0.078559
C      5.564753     1.305639    17.649372    -0.091791
C      4.498466     1.727710    18.455157     0.004501
C      4.786680     2.406521    19.617091    -0.096951
C      6.103175     2.663381    19.982143    -0.096283
C      3.097512     1.432125    18.009972     0.565876
C      0.050675     4.563745    18.795724    -0.083880
C      0.418069     5.808614    18.392831    -0.083872
C     10.016766     6.760475    18.112365    -0.001815
C      8.684435     6.458927    18.299343    -0.097314
C     10.395773     8.121641    17.582594     0.561058
C      9.218634     8.400675     1.161934    -0.091764
C      9.327375     9.599244     1.836389    -0.015178
C      9.505793     9.649744     3.327760     0.671431
C      9.273532     7.085770    14.421778    -0.141201
C      8.323375     6.119703    14.668856    -0.095064
C      7.157849     9.065875    14.210315    -0.144136
C      6.861189    -4.722377    15.374475    -0.070051
C      9.031770     8.696639    12.060070    -0.130652
C      9.121507     7.501600    11.378937    -0.099773
C      9.260864     7.486082    10.012218    -0.087968
C      9.063442     9.872152    11.345548    -0.078560
C      5.564753    -4.475653    15.739527    -0.091791
C      4.498466     9.581676    14.933742     0.004501
C      4.786680     8.902865    13.771808    -0.096951
C      6.103175     8.646006    13.406756    -0.096284
C      3.097512    -4.602138    15.378927     0.565874
C      0.050675     6.745641    14.593175    -0.083880
C      0.418069     5.500773    14.996068    -0.083872
C     10.016766     4.548911    15.276534    -0.001815
C      8.684435     4.850460    15.089556    -0.097314
C     10.395773     3.187745    15.806305     0.561061
C      9.218634     9.848521     9.967699    -0.091764
C      9.327375     8.649951     9.293244    -0.015178
C      9.505793     8.599452     7.801873     0.671431
C      1.283768     3.315974     3.292145    -0.141201
C      2.233925     2.349907     3.539223    -0.095065
C      3.399451     5.296079     3.080682    -0.144135
C      3.696111     5.987227     4.244842    -0.070051
C      1.525530     4.926844     0.930437    -0.130652
C      1.435793     3.731804     0.249304    -0.099773
C      1.296436    -3.223522    21.141851    -0.087968
C      1.493858     6.102356     0.215915    -0.078559
C      4.992547     6.233952     4.609894    -0.091792
C      6.058834     5.811881     3.804109     0.004501
C      5.770620     5.133070     2.642175    -0.096951
C      4.454125     4.876210     2.277123    -0.096284
C      7.459788     6.107466     4.249294     0.565873
C     10.506625     2.975846     3.463542    -0.083880
C     10.139231     1.730977     3.866435    -0.083872
C      0.540534     0.779116     4.146901    -0.001815
C      1.872865     1.080664     3.959923    -0.097314
C      0.161527    -0.582050     4.676672     0.561056
C      1.338666    -0.861084    21.097332    -0.091764
C      1.229925    -2.059653    20.422877    -0.015178
C      1.051507    -2.110153    18.931506     0.671431
C      1.283768     0.453821     7.837488    -0.141201
C      2.233925     1.419888     7.590410    -0.095064
C      3.399451    -1.526284     8.048951    -0.144136
C      3.696111    12.261968     6.884791    -0.070050
C      1.525530    -1.157048    10.199196    -0.130653
C      1.435793     0.037991    10.880329    -0.099772
C      1.296436     0.053509    12.247048    -0.087969
C      1.493858    -2.332561    10.913718    -0.078559
C      4.992547    12.015244     6.519739    -0.091792
C      6.058834    -2.042085     7.325524     0.004503
C      5.770620    -1.363274     8.487458    -0.096951
C      4.454125    -1.106415     8.852510    -0.096283
C      7.459788    12.141729     6.880339     0.565876
C     10.506625     0.793950     7.666091    -0.083880
C     10.139231     2.038818     7.263198    -0.083872
C      0.540534     2.990680     6.982732    -0.001815
C      1.872865     2.689131     7.169710    -0.097314
C      0.161527     4.351846     6.452961     0.561056
C      1.338666    -2.308930    12.291567    -0.091764
C      1.229925    -1.110360    12.966022    -0.015178
C      1.051507    -1.059861    14.457393     0.671430
C      8.659097    -1.585007    16.694450     0.583544
C      1.898203     9.124598     5.564817     0.583543
O      9.763391     1.538587    18.931728    -0.751706
O      2.139965     1.835343    18.727611    -0.578403
O      2.906425     0.786469    16.955328    -0.565611
O      1.048340     8.350397    17.317932    -0.582823
O      9.519517     8.979431    17.348427    -0.590712
O      9.512127     8.584533     3.948571    -0.661203
O      9.615589    10.774779     3.847959    -0.627406
O      9.155291    -0.487137    16.735184    -0.577969
O      9.763391     9.770800    14.457171    -0.751707
O      2.139965     9.474043    14.661288    -0.578403
O      2.906425    -3.956483    16.433571    -0.565610
O      1.048340     2.958989    16.070967    -0.582826
O      9.519517     2.329955    16.040472    -0.590714
O      9.512127     9.664663     7.181062    -0.661202
O      9.615589     7.474416     7.281674    -0.627406
O      9.155291    -2.682877    16.653715    -0.577971
O      0.793909     6.001004     3.327538    -0.751707
O      8.417335     5.704248     3.531655    -0.578400
O      7.650875     6.753122     5.303938    -0.565610
O      9.508960    -0.810806     4.941334    -0.582821
O      1.037783    -1.439840     4.910839    -0.590710
O      1.045173    -1.044942    18.310695    -0.661204
O      0.941711    -3.235188    18.411307    -0.627407
O      1.402009     8.026728     5.524082    -0.577973
O      0.793909    -2.231209     7.802095    -0.751707
O      8.417335    -1.934452     7.597978    -0.578403
O      7.650875    11.496074     5.825695    -0.565613
O      9.508960     4.580602     6.188299    -0.582822
O      1.037783     5.209636     6.218794    -0.590710
O      1.045173    -2.125072    15.078204    -0.661204
O      0.941711     0.065175    14.977592    -0.627406
O      1.402009    10.222468     5.605551    -0.577972

The following XYZ coordinates are in angstroms. Other properties are in atomic units.
The sperically averaged electron density of each atom fit to a function of the form exp(a - br)
eigen_1, eigen_2 and eigen_3 are the three eigenvalues of traceless quadrupole moment tensor
  atom number  atomic symbol              X              Y              Z     net charge C6 coefficient C8 coefficient C10 coefficient fluctuating dipole atomic polarizability isotropic forcefield polarizability              a              b squared Pearson coefficient          <r^3>          <r^4>         wp_QDO          m_QDO          q_QDO       dipole_x       dipole_y       dipole_z         dipole            Qxy            Qxz            Qyz     Q(x^2-y^2)  Q(3z^2 - R^2)        eigen_1        eigen_2        eigen_3 static polarizability      alpha(xx)      alpha(xy)      alpha(xz)      alpha(yy)      alpha(yz)      alpha(zz) atomic spin moment
            1             Tb       0.507278       0.823477      17.138967       2.040874     162.723907 0.35891837E+04  0.12597043E+06                                19.277083                           15.850535       2.478796       2.510606                    0.999778      74.429248     172.649026       0.664829       0.262496      -1.356105      -0.012994      -0.018663       0.012058       0.025740      -0.020817      -0.028930      -0.021442       0.003344       0.140134      -0.056469      -0.003035       0.059504             23.692863      21.128125      -2.736396       0.653998      28.237808      -0.035988      21.712654           0.004017
            2             Tb       0.507278      -3.993490      16.249932       2.040875     162.723407 0.35891704E+04  0.12596985E+06                                19.277041                           15.850503       2.478791       2.510605                    0.999778      74.429165     172.648723       0.664829       0.262496      -1.356105      -0.012993       0.018661      -0.012058       0.025738       0.020816       0.028930      -0.021442       0.003346       0.140135      -0.056468      -0.003036       0.059504             23.692805      21.128072       2.736383      -0.653996      28.237737      -0.035986      21.712607           0.004015
            3             Tb      10.050022       6.716114       5.120299       2.040874     162.723547 0.35891747E+04  0.12597004E+06                                19.277061                           15.850521       2.478786       2.510604                    0.999778      74.429131     172.648715       0.664829       0.262497      -1.356105       0.012993       0.018661      -0.012057       0.025738      -0.020815      -0.028930      -0.021442       0.003344       0.140135      -0.056467      -0.003037       0.059504             23.692828      21.128097      -2.736389       0.653993      28.237762      -0.035984      21.712625           0.004017
            4             Tb      10.050022      11.533081       6.009334       2.040873     162.723857 0.35891827E+04  0.12597040E+06                                19.277085                           15.850538       2.478790       2.510605                    0.999778      74.429193     172.648922       0.664828       0.262497      -1.356105       0.012995      -0.018662       0.012057       0.025739       0.020816       0.028930      -0.021443       0.003344       0.140135      -0.056468      -0.003036       0.059504             23.692861      21.128134       2.736386      -0.653996      28.237791      -0.035976      21.712658           0.004015
            5              P       8.865282       2.572473      19.543190       0.879233     107.395188 0.18401638E+04  0.60493653E+05                                17.797310                           13.290795       0.025367       1.797963                    0.998435      54.069068     169.145509       0.517578       0.359979      -1.132113       0.075531      -0.093219      -0.049455       0.129771      -0.016302       0.016668       0.006874      -0.022164      -0.080463      -0.037265       0.004085       0.033180             22.730607      22.346116       1.489402      -0.397791      20.618770      -1.888745      25.226934           0.000098
            6              P       8.865282       8.736913      13.845709       0.879233     107.395220 0.18401642E+04  0.60493666E+05                                17.797314                           13.290796       0.025367       1.797963                    0.998435      54.069068     169.145510       0.517578       0.359979      -1.132113       0.075531       0.093219       0.049455       0.129771       0.016302      -0.016668       0.006874      -0.022164      -0.080463      -0.037266       0.004085       0.033180             22.730613      22.346110      -1.489411       0.397791      20.618798      -1.888755      25.226933           0.000099
            7              P       1.692018       4.967118       2.716076       0.879233     107.395203 0.18401640E+04  0.60493661E+05                                17.797312                           13.290796       0.025367       1.797963                    0.998435      54.069076     169.145547       0.517578       0.359979      -1.132113      -0.075531       0.093219       0.049455       0.129771      -0.016302       0.016668       0.006874      -0.022164      -0.080463      -0.037265       0.004085       0.033180             22.730609      22.346113       1.489401      -0.397792      20.618774      -1.888746      25.226939           0.000099
            8              P       1.692018      -1.197322       8.413557       0.879234     107.395221 0.18401641E+04  0.60493662E+05                                17.797313                           13.290796       0.025367       1.797963                    0.998435      54.069072     169.145525       0.517578       0.359979      -1.132113      -0.075531      -0.093219      -0.049455       0.129771       0.016302      -0.016668       0.006874      -0.022164      -0.080463      -0.037265       0.004085       0.033180             22.730613      22.346116      -1.489411       0.397794      20.618788      -1.888749      25.226936           0.000099
            9              H       7.423893       4.987084      18.835791       0.106799       1.126193 0.82163198E+01  0.80127201E+02                                 1.699376                            1.608541      -0.947377       2.420060                    0.998802       3.348274       8.944847       0.531845       1.180914      -0.733011      -0.038929      -0.001645       0.000824       0.038973      -0.006063       0.001996      -0.004196       0.015586      -0.035607      -0.013397      -0.002795       0.016192              1.737302       2.222115       0.328585      -0.162115       1.604714      -0.139811       1.385076           0.000021
           10              H       7.554804       1.252562      17.471298       0.116962       1.068256 0.74493011E+01  0.72422350E+02                                 1.762610                            1.618932      -1.343346       2.240802                    0.994539       3.730160      10.670090       0.477503       1.319389      -0.697874       0.025800      -0.011796      -0.027465       0.039486       0.002387      -0.000441       0.008326       0.008541       0.031375      -0.012994      -0.000493       0.013487              1.855967       2.281972      -0.253117      -0.457227       1.585062       0.224889       1.700868           0.000290
           11              H       9.086668       4.609440      21.542518       0.108238       1.156253 0.82870853E+01  0.81006855E+02                                 1.730137                            1.614279      -0.977161       2.406233                    0.998633       3.371623       9.023628       0.531373       1.179198      -0.733132       0.001023       0.038158      -0.011400       0.039837       0.001848       0.001574       0.000219      -0.034576      -0.012963      -0.015445      -0.004106       0.019551              1.792606       1.317682      -0.003792       0.031331       2.043598      -0.516639       2.016538           0.000052
           12              H       9.311539      11.578509       1.562600       0.125630       1.046281 0.73301976E+01  0.69164974E+02                                 1.594612                            1.501184      -0.856335       2.480506                    0.999444       3.121268       8.083035       0.563057       1.152878      -0.740732       0.001447       0.035706       0.018460       0.040222       0.000232       0.000432       0.002357      -0.031172      -0.005994      -0.014603      -0.002279       0.016882              1.632014       1.226664       0.056195       0.062855       1.924904       0.384684       1.744475           0.000107
           13              H       8.978984       0.621899      21.602618       0.116856       1.135081 0.84712349E+01  0.83407204E+02                                 1.734683                            1.657071      -0.833355       2.489736                    0.999258       3.279722       8.859304       0.511779       1.215533      -0.726334      -0.003800      -0.036887      -0.017962       0.041204       0.005668       0.002787       0.003044      -0.032377       0.014106      -0.019711       0.003821       0.015890              1.757976       1.424096      -0.008943       0.044912       2.051717       0.343479       1.798114           0.000000
           14              H       5.389502       0.850446      16.856942       0.124452       1.100069 0.79735464E+01  0.76758503E+02                                 1.644890                            1.564268      -0.874034       2.470908                    0.999257       3.169396       8.263596       0.552878       1.150806      -0.741798      -0.005493      -0.018808      -0.036613       0.041526      -0.000548      -0.004140       0.012290       0.009186       0.028847      -0.015550      -0.001031       0.016581              1.666394       1.616941       0.110247       0.174396       1.521482       0.372722       1.860760           0.000260
           15              H       4.094121       2.697695      20.164669       0.119732       1.079857 0.76445999E+01  0.72427796E+02                                 1.586024                            1.500414      -0.870347       2.467143                    0.999230       3.118860       7.925910       0.585406       1.104330      -0.753549      -0.029442       0.013200       0.024634       0.040595      -0.002849      -0.005430       0.012813       0.012241       0.019644      -0.016515       0.000082       0.016433              1.617635       1.989064      -0.137073      -0.311079       1.322497       0.133458       1.541344           0.000363
           16              H       6.281594       3.121411      20.770121       0.107848       1.177176 0.86586010E+01  0.85329843E+02                                 1.737812                            1.642405      -0.932813       2.431100                    0.998757       3.331146       8.869324       0.531997       1.168272      -0.736921       0.000105       0.019042       0.035971       0.040700      -0.000280      -0.005945       0.013066       0.010632       0.024265      -0.016729      -0.000213       0.016942              1.771456       1.672634       0.158369       0.263277       1.544679       0.353286       2.097054           0.000020
           17              H       0.707339       3.925975      18.960443       0.116806       1.097802 0.78534605E+01  0.77048994E+02                                 1.779738                            1.653385      -1.145362       2.338801                    0.996235       3.590713      10.180210       0.478280       1.305323      -0.702632       0.032370      -0.024266       0.007043       0.041064       0.000021       0.001335      -0.010328       0.011485      -0.031611      -0.017041       0.005891       0.011150              1.863863       1.951430      -0.545045       0.097645       2.168518      -0.193371       1.471642           0.000060
           18              H       1.318607       6.019567      18.306020       0.126898       1.055870 0.77088049E+01  0.73704051E+02                                 1.613986                            1.550311      -0.809606       2.505523                    0.999668       3.120010       8.149574       0.547924       1.169181      -0.737684       0.040065       0.006544      -0.003879       0.040780      -0.002558       0.000793      -0.002879       0.017799      -0.042056      -0.014669      -0.001647       0.016316              1.623476       2.024557       0.211663      -0.053354       1.526527      -0.085437       1.319344           0.000258
           19              H       8.031994       7.102609      18.143528       0.125964       1.068428 0.77088424E+01  0.73764096E+02                                 1.626871                            1.549273      -0.861754       2.477454                    0.999366       3.166516       8.296272       0.548217       1.167611      -0.737336      -0.029251       0.026984      -0.004791       0.040084      -0.006255      -0.000948      -0.003382       0.012638      -0.045282      -0.015933      -0.000510       0.016443              1.652566       1.691631      -0.364703       0.082979       1.900778      -0.197440       1.365289           0.000228
           20              H       9.249251       7.602732       1.636056       0.119016       1.043658 0.74354158E+01  0.72077327E+02                                 1.724989                            1.611272      -1.255266       2.288520                    0.994814       3.612150      10.235487       0.482557       1.309374      -0.700915       0.001173      -0.035232       0.018001       0.039582       0.000431       0.001806       0.001463      -0.027568      -0.006870      -0.012946      -0.002119       0.015065              1.789170       1.384389      -0.050095       0.010254       2.083244      -0.472539       1.899878           0.000053
           21              H       7.423893       6.322303      14.553108       0.106800       1.126193 0.82163189E+01  0.80127180E+02                                 1.699374                            1.608540      -0.947377       2.420060                    0.998802       3.348274       8.944842       0.531846       1.180913      -0.733011      -0.038929       0.001645      -0.000824       0.038973       0.006063      -0.001996      -0.004196       0.015586      -0.035607      -0.013397      -0.002795       0.016192              1.737300       2.222112      -0.328584       0.162115       1.604713      -0.139810       1.385075           0.000021
           22              H       7.554804      -4.422576      15.917601       0.116962       1.068254 0.74492867E+01  0.72422176E+02                                 1.762608                            1.618931      -1.343344       2.240803                    0.994539       3.730157      10.670080       0.477503       1.319390      -0.697874       0.025800       0.011796       0.027465       0.039486      -0.002387       0.000441       0.008326       0.008541       0.031376      -0.012993      -0.000493       0.013487              1.855966       2.281970       0.253116       0.457226       1.585061       0.224889       1.700867           0.000290
           23              H       9.086668       6.699947      11.846381       0.108239       1.156252 0.82870762E+01  0.81006730E+02                                 1.730134                            1.614277      -0.977161       2.406233                    0.998633       3.371621       9.023615       0.531374       1.179196      -0.733132       0.001023      -0.038158       0.011400       0.039837      -0.001848      -0.001574       0.000219      -0.034576      -0.012963      -0.015445      -0.004106       0.019551              1.792603       1.317681       0.003792      -0.031331       2.043595      -0.516638       2.016535           0.000052
           24              H       9.311539       6.670686       9.567033       0.125630       1.046280 0.73301878E+01  0.69164842E+02                                 1.594609                            1.501181      -0.856335       2.480505                    0.999444       3.121266       8.083021       0.563058       1.152876      -0.740732       0.001447      -0.035706      -0.018460       0.040222      -0.000232      -0.000432       0.002357      -0.031172      -0.005994      -0.014603      -0.002279       0.016882              1.632011       1.226662      -0.056195      -0.062855       1.924900       0.384684       1.744472           0.000107
           25              H       8.978984      10.687488      11.786281       0.116856       1.135082 0.84712372E+01  0.83407233E+02                                 1.734683                            1.657071      -0.833355       2.489736                    0.999258       3.279723       8.859307       0.511779       1.215533      -0.726334      -0.003800       0.036887       0.017962       0.041204      -0.005668      -0.002787       0.003044      -0.032377       0.014106      -0.019711       0.003821       0.015890              1.757976       1.424096       0.008943      -0.044912       2.051716       0.343479       1.798114          -0.000000
           26              H       5.389502      -4.020459      16.531957       0.124451       1.100068 0.79735393E+01  0.76758430E+02                                 1.644891                            1.564269      -0.874028       2.470911                    0.999257       3.169393       8.263592       0.552877       1.150808      -0.741798      -0.005493       0.018808       0.036613       0.041526       0.000548       0.004139       0.012290       0.009186       0.028846      -0.015551      -0.001030       0.016581              1.666395       1.616942      -0.110248      -0.174397       1.521484       0.372723       1.860761           0.000260
           27              H       4.094121       8.611692      13.224230       0.119732       1.079853 0.76445636E+01  0.72427370E+02                                 1.586021                            1.500411      -0.870339       2.467148                    0.999230       3.118853       7.925889       0.585406       1.104330      -0.753549      -0.029443      -0.013200      -0.024634       0.040595       0.002849       0.005430       0.012813       0.012242       0.019643      -0.016515       0.000082       0.016433              1.617632       1.989060       0.137072       0.311078       1.322495       0.133457       1.541341           0.000362
           28              H       6.281594       8.187976      12.618778       0.107849       1.177174 0.86585770E+01  0.85329530E+02                                 1.737807                            1.642401      -0.932812       2.431100                    0.998757       3.331143       8.869306       0.531998       1.168269      -0.736922       0.000105      -0.019042      -0.035971       0.040700       0.000280       0.005945       0.013066       0.010632       0.024265      -0.016729      -0.000213       0.016942              1.771451       1.672630      -0.158369      -0.263275       1.544675       0.353284       2.097048           0.000020
           29              H       0.707339       7.383411      14.428456       0.116806       1.097798 0.78534303E+01  0.77048613E+02                                 1.779734                            1.653381      -1.145358       2.338803                    0.996235       3.590706      10.180180       0.478281       1.305322      -0.702633       0.032370       0.024266      -0.007043       0.041064      -0.000021      -0.001336      -0.010328       0.011485      -0.031611      -0.017041       0.005891       0.011150              1.863859       1.951424       0.545042      -0.097644       2.168512      -0.193370       1.471639           0.000060
           30              H       1.318607       5.289819      15.082879       0.126898       1.055874 0.77088341E+01  0.73704392E+02                                 1.613988                            1.550312      -0.809612       2.505519                    0.999668       3.120016       8.149590       0.547924       1.169179      -0.737684       0.040065      -0.006543       0.003879       0.040780       0.002558      -0.000793      -0.002879       0.017799      -0.042056      -0.014669      -0.001648       0.016316              1.623478       2.024559      -0.211664       0.053354       1.526529      -0.085437       1.319345           0.000259
           31              H       8.031994       4.206778      15.245371       0.125964       1.068430 0.77088545E+01  0.73764230E+02                                 1.626871                            1.549273      -0.861759       2.477452                    0.999366       3.166519       8.296277       0.548217       1.167609      -0.737336      -0.029251      -0.026984       0.004791       0.040084       0.006255       0.000948      -0.003382       0.012638      -0.045281      -0.015933      -0.000510       0.016443              1.652566       1.691631       0.364703      -0.082979       1.900778      -0.197439       1.365289           0.000228
           32              H       9.249251      10.646464       9.493577       0.119016       1.043659 0.74354240E+01  0.72077434E+02                                 1.724991                            1.611273      -1.255266       2.288520                    0.994814       3.612153      10.235501       0.482557       1.309375      -0.700915       0.001173       0.035232      -0.018001       0.039582      -0.000431      -0.001806       0.001462      -0.027568      -0.006870      -0.012946      -0.002119       0.015065              1.789172       1.384390       0.050095      -0.010254       2.083246      -0.472540       1.899881           0.000053
           33              H       3.133407       2.552507       3.423475       0.106800       1.126191 0.82163034E+01  0.80126981E+02                                 1.699372                            1.608538      -0.947377       2.420060                    0.998802       3.348271       8.944828       0.531847       1.180912      -0.733011       0.038929       0.001645      -0.000824       0.038973      -0.006063       0.001996      -0.004196       0.015586      -0.035607      -0.013397      -0.002795       0.016192              1.737297       2.222108       0.328583      -0.162114       1.604710      -0.139810       1.385073           0.000020
           34              H       3.002496       6.287029       4.787968       0.116962       1.068253 0.74492789E+01  0.72422078E+02                                 1.762607                            1.618930      -1.343344       2.240803                    0.994539       3.730154      10.670068       0.477503       1.319390      -0.697874      -0.025800       0.011796       0.027465       0.039486       0.002387      -0.000441       0.008326       0.008541       0.031376      -0.012993      -0.000493       0.013487              1.855964       2.281967      -0.253116      -0.457225       1.585060       0.224889       1.700865           0.000290
           35              H       1.470632       2.930151       0.716748       0.108238       1.156254 0.82870907E+01  0.81006923E+02                                 1.730137                            1.614280      -0.977162       2.406233                    0.998633       3.371624       9.023632       0.531373       1.179198      -0.733132      -0.001023      -0.038158       0.011400       0.039837       0.001848       0.001574       0.000219      -0.034576      -0.012963      -0.015445      -0.004106       0.019551              1.792607       1.317683      -0.003793       0.031331       2.043599      -0.516640       2.016539           0.000052
           36              H       1.245761      -4.038918      20.696666       0.125630       1.046280 0.73301908E+01  0.69164906E+02                                 1.594612                            1.501184      -0.856332       2.480507                    0.999444       3.121266       8.083034       0.563056       1.152880      -0.740731      -0.001447      -0.035706      -0.018460       0.040222       0.000232       0.000432       0.002357      -0.031172      -0.005993      -0.014603      -0.002279       0.016882              1.632015       1.226664       0.056195       0.062855       1.924904       0.384685       1.744476           0.000107
           37              H       1.578316       6.917692       0.656648       0.116857       1.135081 0.84712326E+01  0.83407172E+02                                 1.734682                            1.657070      -0.833355       2.489736                    0.999258       3.279722       8.859302       0.511779       1.215533      -0.726334       0.003800       0.036887       0.017962       0.041204       0.005668       0.002787       0.003044      -0.032377       0.014106      -0.019711       0.003821       0.015890              1.757975       1.424096      -0.008943       0.044912       2.051715       0.343478       1.798113           0.000000
           38              H       5.167798       6.689145       5.402324       0.124451       1.100064 0.79734983E+01  0.76757918E+02                                 1.644885                            1.564263      -0.874026       2.470912                    0.999257       3.169387       8.263564       0.552879       1.150806      -0.741798       0.005493       0.018808       0.036613       0.041526      -0.000548      -0.004139       0.012290       0.009186       0.028846      -0.015551      -0.001030       0.016581              1.666389       1.616936       0.110247       0.174396       1.521478       0.372721       1.860754           0.000260
           39              H       6.463179       4.841896       2.094597       0.119732       1.079853 0.76445623E+01  0.72427345E+02                                 1.586020                            1.500410      -0.870339       2.467147                    0.999230       3.118853       7.925885       0.585407       1.104329      -0.753550       0.029443      -0.013200      -0.024634       0.040595      -0.002849      -0.005430       0.012813       0.012242       0.019643      -0.016515       0.000082       0.016433              1.617631       1.989058      -0.137072      -0.311078       1.322494       0.133457       1.541340           0.000363
           40              H       4.275707       4.418180       1.489145       0.107849       1.177173 0.86585764E+01  0.85329528E+02                                 1.737808                            1.642401      -0.932812       2.431100                    0.998757       3.331143       8.869308       0.531998       1.168270      -0.736922      -0.000105      -0.019042      -0.035971       0.040700      -0.000280      -0.005945       0.013066       0.010631       0.024265      -0.016729      -0.000213       0.016942              1.771451       1.672629       0.158368       0.263275       1.544676       0.353285       2.097048           0.000020
           41              H       9.849961       3.613616       3.298823       0.116805       1.097799 0.78534392E+01  0.77048720E+02                                 1.779735                            1.653382      -1.145359       2.338803                    0.996235       3.590708      10.180186       0.478281       1.305322      -0.702633      -0.032370       0.024266      -0.007043       0.041064       0.000021       0.001336      -0.010329       0.011485      -0.031611      -0.017041       0.005891       0.011150              1.863860       1.951426      -0.545043       0.097644       2.168513      -0.193370       1.471640           0.000060
           42              H       9.238693       1.520024       3.953246       0.126898       1.055867 0.77087715E+01  0.73703627E+02                                 1.613980                            1.550305      -0.809604       2.505524                    0.999668       3.120005       8.149546       0.547926       1.169178      -0.737685      -0.040064      -0.006544       0.003879       0.040780      -0.002558       0.000793      -0.002879       0.017799      -0.042056      -0.014669      -0.001647       0.016316              1.623470       2.024548       0.211662      -0.053353       1.526521      -0.085437       1.319339           0.000259
           43              H       2.525306       0.436982       4.115738       0.125964       1.068428 0.77088380E+01  0.73764034E+02                                 1.626870                            1.549272      -0.861753       2.477455                    0.999366       3.166515       8.296265       0.548217       1.167610      -0.737336       0.029251      -0.026984       0.004791       0.040084      -0.006254      -0.000948      -0.003382       0.012638      -0.045282      -0.015933      -0.000510       0.016443              1.652565       1.691630      -0.364703       0.082979       1.900776      -0.197439       1.365288           0.000227
           44              H       1.308049      -0.063141      20.623210       0.119016       1.043658 0.74354169E+01  0.72077349E+02                                 1.724990                            1.611273      -1.255265       2.288521                    0.994814       3.612151      10.235495       0.482557       1.309375      -0.700915      -0.001173       0.035232      -0.018001       0.039582       0.000431       0.001806       0.001463      -0.027568      -0.006870      -0.012946      -0.002118       0.015065              1.789172       1.384389      -0.050095       0.010254       2.083246      -0.472539       1.899880           0.000053
           45              H       3.133407       1.217288       7.706158       0.106799       1.126192 0.82163078E+01  0.80127039E+02                                 1.699373                            1.608539      -0.947376       2.420060                    0.998802       3.348272       8.944833       0.531846       1.180912      -0.733011       0.038929      -0.001645       0.000824       0.038973       0.006063      -0.001996      -0.004196       0.015586      -0.035607      -0.013397      -0.002795       0.016192              1.737299       2.222110      -0.328584       0.162114       1.604711      -0.139810       1.385074           0.000020
           46              H       3.002496      11.962167       6.341665       0.116962       1.068252 0.74492655E+01  0.72421923E+02                                 1.762606                            1.618929      -1.343342       2.240804                    0.994539       3.730152      10.670064       0.477503       1.319391      -0.697873      -0.025800      -0.011796      -0.027465       0.039486      -0.002387       0.000441       0.008326       0.008541       0.031376      -0.012993      -0.000493       0.013487              1.855964       2.281967       0.253116       0.457226       1.585059       0.224888       1.700865           0.000290
           47              H       1.470632       0.839644      10.412885       0.108238       1.156255 0.82871067E+01  0.81007133E+02                                 1.730140                            1.614283      -0.977163       2.406232                    0.998633       3.371627       9.023648       0.531372       1.179200      -0.733131      -0.001023       0.038158      -0.011400       0.039837      -0.001848      -0.001574       0.000219      -0.034576      -0.012963      -0.015445      -0.004106       0.019551              1.792610       1.317685       0.003792      -0.031331       2.043603      -0.516641       2.016543           0.000053
           48              H       1.245761       0.868905      12.692233       0.125630       1.046280 0.73301924E+01  0.69164925E+02                                 1.594612                            1.501184      -0.856333       2.480507                    0.999444       3.121267       8.083037       0.563056       1.152880      -0.740731      -0.001447       0.035706       0.018460       0.040222      -0.000232      -0.000432       0.002357      -0.031172      -0.005993      -0.014603      -0.002279       0.016882              1.632015       1.226665      -0.056195      -0.062856       1.924905       0.384685       1.744476           0.000106
           49              H       1.578316      -3.147897      10.472985       0.116856       1.135082 0.84712370E+01  0.83407237E+02                                 1.734684                            1.657072      -0.833355       2.489736                    0.999258       3.279722       8.859307       0.511778       1.215534      -0.726334       0.003800      -0.036887      -0.017962       0.041204      -0.005668      -0.002787       0.003044      -0.032377       0.014106      -0.019711       0.003821       0.015890              1.757976       1.424097       0.008943      -0.044912       2.051718       0.343479       1.798115          -0.000000
           50              H       5.167798      11.560050       5.727309       0.124452       1.100070 0.79735617E+01  0.76758710E+02                                 1.644894                            1.564271      -0.874034       2.470909                    0.999257       3.169397       8.263610       0.552876       1.150809      -0.741797       0.005493      -0.018808      -0.036613       0.041526       0.000548       0.004140       0.012290       0.009186       0.028846      -0.015550      -0.001031       0.016581              1.666398       1.616945      -0.110248      -0.174397       1.521486       0.372724       1.860764           0.000260
           51              H       6.463179      -1.072101       9.035036       0.119732       1.079860 0.76446301E+01  0.72428182E+02                                 1.586030                            1.500419      -0.870348       2.467143                    0.999230       3.118864       7.925936       0.585403       1.104333      -0.753549       0.029442       0.013200       0.024634       0.040595       0.002849       0.005430       0.012813       0.012242       0.019644      -0.016515       0.000082       0.016433              1.617642       1.989073       0.137073       0.311081       1.322502       0.133459       1.541350           0.000363
           52              H       4.275707      -0.648385       9.640488       0.107848       1.177179 0.86586259E+01  0.85330167E+02                                 1.737816                            1.642408      -0.932814       2.431099                    0.998757       3.331151       8.869347       0.531996       1.168273      -0.736921      -0.000105       0.019042       0.035971       0.040700       0.000280       0.005945       0.013066       0.010632       0.024265      -0.016729      -0.000213       0.016942              1.771459       1.672637      -0.158370      -0.263277       1.544682       0.353287       2.097059           0.000020
           53              H       9.849961       0.156180       7.830810       0.116806       1.097802 0.78534651E+01  0.77049056E+02                                 1.779739                            1.653386      -1.145363       2.338801                    0.996235       3.590715      10.180219       0.478280       1.305324      -0.702632      -0.032370      -0.024266       0.007043       0.041064      -0.000021      -0.001335      -0.010328       0.011485      -0.031611      -0.017041       0.005891       0.011150              1.863864       1.951431       0.545045      -0.097645       2.168520      -0.193371       1.471643           0.000060
           54              H       9.238693       2.249772       7.176387       0.126898       1.055869 0.77087864E+01  0.73703817E+02                                 1.613983                            1.550308      -0.809604       2.505524                    0.999668       3.120007       8.149558       0.547925       1.169179      -0.737684      -0.040064       0.006544      -0.003879       0.040780       0.002558      -0.000793      -0.002879       0.017799      -0.042056      -0.014669      -0.001647       0.016316              1.623472       2.024551      -0.211663       0.053354       1.526524      -0.085437       1.319341           0.000259
           55              H       2.525306       3.332813       7.013895       0.125965       1.068424 0.77087996E+01  0.73763551E+02                                 1.626863                            1.549266      -0.861751       2.477456                    0.999366       3.166509       8.296234       0.548220       1.167606      -0.737337       0.029251       0.026984      -0.004791       0.040084       0.006255       0.000948      -0.003382       0.012638      -0.045282      -0.015933      -0.000510       0.016443              1.652558       1.691622       0.364700      -0.082978       1.900767      -0.197438       1.365283           0.000227
           56              H       1.308049      -3.106873      12.765689       0.119016       1.043657 0.74354101E+01  0.72077259E+02                                 1.724988                            1.611272      -1.255264       2.288521                    0.994814       3.612149      10.235484       0.482557       1.309374      -0.700915      -0.001173      -0.035232       0.018001       0.039582      -0.000431      -0.001806       0.001463      -0.027568      -0.006870      -0.012946      -0.002119       0.015065              1.789170       1.384388       0.050095      -0.010254       2.083243      -0.472539       1.899878           0.000052
           57              H       7.728999      -1.585007      16.694450       0.024286       1.237032 0.88247418E+01  0.86448698E+02                                 1.716423                            1.593412      -0.681819       2.517138                    0.999823       3.399447       8.713324       0.579514       1.078910      -0.759838      -0.051496       0.000000       0.000000       0.051496      -0.000000       0.000000      -0.002127      -0.003346      -0.023884      -0.008286       0.002308       0.005978              1.759394       2.450788      -0.000000      -0.000000       1.525709       0.081862       1.301685           0.016795
           58              H       2.828301       9.124598       5.564817       0.024289       1.237015 0.88245993E+01  0.86447065E+02                                 1.716420                            1.593409      -0.681832       2.517138                    0.999823       3.399412       8.713259       0.579509       1.078924      -0.759835       0.051497      -0.000000       0.000000       0.051497       0.000000       0.000000      -0.002127      -0.003344      -0.023885      -0.008286       0.002309       0.005977              1.759391       2.450784       0.000000       0.000000       1.525706       0.081862       1.301683           0.016797
           59              C       9.273532       4.223617      18.967121      -0.141201      38.908838 0.56188077E+03  0.14066132E+05                                10.152593                            8.024212      -0.320869       1.881583                    0.997040      30.299730      89.499882       0.569356       0.429726      -1.057258       0.025755       0.060858      -0.030221       0.072666      -0.003980       0.000423       0.004392      -0.015145       0.061273      -0.018823      -0.002412       0.021235             12.215161      11.352344       1.526753      -1.327789      16.870924      -5.107167       8.422215          -0.000016
           60              C       8.323375       5.189684      18.720043      -0.095064      31.516378 0.41128682E+03  0.95643128E+04                                 8.706647                            6.799574       0.142558       2.020679                    0.999804      29.093282      83.988420       0.624809       0.421551      -1.057823       0.030243       0.018579      -0.018331       0.039948      -0.011002       0.007961       0.015004       0.081937       0.015178      -0.049617       0.008659       0.040958             10.137163       9.377244       1.369274      -0.823964      14.624748      -4.088561       6.409497           0.001167
           61              C       7.157849       2.243512      19.178584      -0.144135      39.365097 0.54030835E+03  0.13362802E+05                                10.132616                            7.809479      -0.180851       1.925400                    0.998191      29.889272      87.079657       0.585082       0.423286      -1.063762      -0.066712      -0.022205      -0.024794       0.074554      -0.006923       0.000016      -0.011177      -0.009767      -0.048519      -0.020186       0.000750       0.019436             12.170206      18.855056       2.125011       1.137751       7.332093       2.730940      10.323469           0.000167
           62              C       6.861189       1.552364      18.014424      -0.070051      33.552873 0.41342576E+03  0.96537846E+04                                 9.220706                            6.906950      -0.101837       1.955347                    0.999010      28.876117      84.308613       0.606177       0.432719      -1.047963      -0.025381       0.009678       0.018555       0.032896      -0.011930      -0.017009      -0.012032      -0.045987       0.063389      -0.042468       0.011891       0.030577             11.027642      17.479922       1.496732       1.217889       6.734630       2.712594       8.868375           0.001777
           63              C       9.031770       2.612747      21.328829      -0.130652      39.756194 0.52310638E+03  0.12812491E+05                                10.177197                            7.656361      -0.129285       1.944791                    0.998448      29.378640      84.731024       0.595081       0.420229      -1.067409       0.021003      -0.007577       0.071767       0.075160      -0.008894      -0.005908       0.012488       0.048546      -0.009690      -0.029318      -0.000250       0.029568             12.571572       5.756085      -0.060902       1.682378      11.535018      -1.505298      20.423613           0.001132
           64              C       9.121507       3.807787      22.009962      -0.099772      33.077840 0.40357561E+03  0.93241323E+04                                 8.940761                            6.697030       0.188613       2.033012                    0.999805      28.901502      82.683261       0.636139       0.416745      -1.062743       0.009981      -0.024802       0.030363       0.040456      -0.000213      -0.005564      -0.010632      -0.034211      -0.142561      -0.049332       0.007199       0.042132             10.642893       4.689813       0.213331       1.263799       9.428254      -0.386472      17.810612           0.000492
           65              C       9.260864      10.763113       1.117415      -0.087969      32.472244 0.38379538E+03  0.87319054E+04                                 8.815850                            6.515787       0.082254       2.009966                    0.999694      28.020426      78.823627       0.648980       0.414825      -1.066959      -0.001371      -0.018180      -0.016859       0.024832       0.002530      -0.007617       0.018619      -0.009841      -0.060032      -0.029901       0.006883       0.023018             10.566224       4.555885      -0.015600       1.378893       9.296623      -0.823396      17.846164           0.001459
           66              C       9.063442       1.437235      22.043351      -0.078559      31.351943 0.39537923E+03  0.90963000E+04                                 8.679078                            6.650383       0.154725       2.034937                    0.999619      28.422485      81.383009       0.634665       0.419480      -1.060042       0.011670       0.026589       0.015890       0.033101       0.007737      -0.011366       0.016447      -0.021003      -0.082073      -0.036500       0.006762       0.029738             10.252091       4.865992      -0.396716       1.231728       9.503199      -1.571312      16.387080           0.000246
           67              C       5.564753       1.305639      17.649372      -0.091791      32.758103 0.39323504E+03  0.90074559E+04                                 8.906584                            6.610739       0.138838       2.029334                    0.999697      28.192461      79.757813       0.641619       0.416753      -1.064980       0.007873       0.010539       0.012770       0.018334       0.003012       0.002890       0.004457      -0.020511       0.065778      -0.021768      -0.001267       0.023035             10.789999      18.742071       1.239279       0.718446       5.911689       1.991976       7.716239           0.001740
           68              C       4.498466       1.727710      18.455157       0.004501      37.739249 0.41537110E+03  0.95570849E+04                                 9.751038                            6.737332       0.051549       2.031501                    0.999216      26.374882      72.562518       0.649600       0.409799      -1.079383       0.033463       0.005682       0.010566       0.035548      -0.005133      -0.006997      -0.002965      -0.006572       0.004581      -0.011320       0.004933       0.006387             12.853636      22.963595       2.509368       2.771667       6.518111       2.507034       9.079201           0.004056
           69              C       4.786680       2.406521      19.617091      -0.096951      32.172938 0.39700770E+03  0.91055431E+04                                 8.753572                            6.628574       0.061607       1.998746                    0.999645      28.383224      80.059631       0.643468       0.415023      -1.067267       0.021371      -0.005830      -0.004860       0.022679      -0.016012      -0.020304       0.005028       0.013950       0.010081      -0.022260      -0.008349       0.030609             10.315800      16.532538       2.005150       2.156531       5.927281       2.256056       8.487582           0.000878
           70              C       6.103175       2.663381      19.982143      -0.096283      33.276575 0.41528551E+03  0.96658319E+04                                 8.991155                            6.807465       0.124468       2.011124                    0.999757      29.150114      83.768343       0.628866       0.418461      -1.061399      -0.018180      -0.021312      -0.026228       0.038375      -0.003537      -0.016384       0.020529      -0.049151       0.096093      -0.044132      -0.002735       0.046867             10.618627      17.245617       1.689680       1.253927       5.846220       1.982666       8.764045           0.000637
           71              C       3.097512       1.432125      18.009972       0.565876      25.485771 0.26124454E+03  0.54575545E+04                                 8.000943                            5.705408      -0.053603       2.033206                    0.999490      22.639103      63.223639       0.627477       0.467259      -1.024519      -0.036701      -0.004067      -0.016645       0.040503      -0.018593      -0.021725      -0.069005      -0.172575       0.032778      -0.102993      -0.020328       0.123321             10.201632      17.067742       1.512117       1.887737       5.912086       2.016477       7.625067          -0.002119
           72              C       0.050675       4.563745      18.795724      -0.083880      31.737589 0.42036568E+03  0.98832618E+04                                 8.953438                            7.009011      -0.181010       1.927773                    0.998114      29.387826      86.854910       0.594450       0.438246      -1.041844      -0.020271       0.023335      -0.016332       0.034960      -0.021023       0.008265       0.006263       0.053841       0.043484      -0.042711       0.013382       0.029330             10.507462       9.790041       1.036215      -1.050639      15.177271      -3.716323       6.555073           0.000279
           73              C       0.418069       5.808614      18.392831      -0.083872      30.269076 0.39015099E+03  0.89517897E+04                                 8.537212                            6.657388       0.024782       1.998305                    0.999510      28.268555      80.998193       0.626647       0.425997      -1.055304      -0.015067      -0.012968      -0.004355       0.020351      -0.000106      -0.002837       0.013349       0.041503       0.002702      -0.027506       0.006680       0.020827             10.012507       8.365710       0.515461      -0.170263      15.573846      -3.845356       6.097966           0.001251
           74              C      10.016766       6.760475      18.112365      -0.001815      35.558877 0.42905966E+03  0.99924858E+04                                 9.482293                            6.925440      -0.123354       1.975841                    0.998812      26.867962      75.351909       0.627396       0.419188      -1.068980      -0.007295      -0.038932       0.005303       0.039963       0.000313       0.001671       0.012397       0.005697       0.001375      -0.013876       0.002420       0.011457             12.152148       9.475515       2.054596      -1.028562      19.665174      -5.571827       7.315755           0.000859
           75              C       8.684435       6.458927      18.299343      -0.097314      30.561644 0.40572335E+03  0.93870244E+04                                 8.552079                            6.768661       0.031932       1.992282                    0.999566      28.641613      82.021275       0.625175       0.423455      -1.058415       0.006306      -0.022497       0.000002       0.023364      -0.020522       0.003386       0.005191       0.007955      -0.011046      -0.021227      -0.001537       0.022764              9.875182       9.087260       1.861113      -1.147637      14.285414      -3.822449       6.252872           0.000566
           76              C      10.395773       8.121641      17.582594       0.561058      24.404824 0.26631190E+03  0.56058270E+04                                 7.829490                            5.795126      -0.100410       2.013916                    0.999444      23.050025      65.208045       0.615305       0.472897      -1.018604       0.011131       0.046268       0.002416       0.047649      -0.009821       0.025861       0.072486       0.042738       0.208467      -0.094131      -0.011690       0.105821              9.816252       8.059622       1.697567      -0.785005      15.348633      -3.781988       6.040501          -0.002479
           77              C       9.218634       8.400675       1.161934      -0.091764      33.147576 0.41853802E+03  0.97712918E+04                                 9.085695                            6.906441       0.019455       1.990957                    0.999427      28.764837      83.085235       0.613881       0.427371      -1.054663      -0.002168       0.018913      -0.018300       0.026406       0.000940      -0.010852      -0.015634      -0.001506      -0.053295      -0.027434       0.007730       0.019704             10.786234       4.920374      -0.093859       1.166848      10.035641       0.048659      17.402688           0.000459
           78              C       9.327375       9.599244       1.836389      -0.015178      35.900724 0.40661315E+03  0.93018851E+04                                 9.375169                            6.632835       0.141071       2.059755                    0.999331      26.283059      72.001361       0.659885       0.405740      -1.082535      -0.007894      -0.001428      -0.044756       0.045469      -0.000326      -0.011601      -0.001592       0.008493      -0.045481      -0.019574       0.003441       0.016133             12.013686       4.860430       0.058121       1.795070      10.229385       0.248074      20.951242           0.003177
           79              C       9.505793       9.649744       3.327760       0.671431      23.199985 0.21865145E+03  0.43936918E+04                                 7.593586                            5.307803      -0.107454       2.045603                    0.999188      21.216888      59.192718       0.630842       0.483179      -1.010257      -0.005746       0.002235       0.074105       0.074361      -0.008055      -0.033644      -0.003819       0.164611      -0.243089      -0.087006      -0.041541       0.128546              9.553365       4.276494       0.285407       1.210737      10.296401       0.748765      14.087201          -0.000266
           80              C       9.273532       7.085770      14.421778      -0.141201      38.908844 0.56188055E+03  0.14066125E+05                                10.152594                            8.024211      -0.320870       1.881583                    0.997040      30.299724      89.499859       0.569356       0.429726      -1.057258       0.025755      -0.060858       0.030221       0.072666       0.003980      -0.000423       0.004392      -0.015145       0.061273      -0.018823      -0.002412       0.021235             12.215166      11.352341      -1.526762       1.327792      16.870939      -5.107173       8.422218          -0.000016
           81              C       8.323375       6.119703      14.668856      -0.095064      31.516374 0.41128671E+03  0.95643094E+04                                 8.706646                            6.799573       0.142558       2.020679                    0.999804      29.093278      83.988401       0.624809       0.421551      -1.057823       0.030243      -0.018579       0.018331       0.039948       0.011002      -0.007961       0.015004       0.081937       0.015179      -0.049617       0.008659       0.040958             10.137163       9.377241      -1.369275       0.823964      14.624752      -4.088562       6.409497           0.001167
           82              C       7.157849       9.065875      14.210315      -0.144136      39.365103 0.54030851E+03  0.13362807E+05                                10.132617                            7.809480      -0.180851       1.925400                    0.998191      29.889278      87.079680       0.585082       0.423286      -1.063762      -0.066712       0.022205       0.024794       0.074554       0.006923      -0.000016      -0.011177      -0.009767      -0.048518      -0.020185       0.000750       0.019435             12.170206      18.855054      -2.125013      -1.137750       7.332095       2.730940      10.323470           0.000167
           83              C       6.861189      -4.722377      15.374475      -0.070051      33.552866 0.41342575E+03  0.96537841E+04                                 9.220704                            6.906949      -0.101836       1.955347                    0.999010      28.876120      84.308619       0.606177       0.432719      -1.047963      -0.025380      -0.009678      -0.018555       0.032896       0.011929       0.017009      -0.012032      -0.045987       0.063389      -0.042468       0.011890       0.030577             11.027638      17.479914      -1.496730      -1.217887       6.734627       2.712592       8.868373           0.001777
           84              C       9.031770       8.696639      12.060070      -0.130652      39.756183 0.52310619E+03  0.12812486E+05                                10.177195                            7.656360      -0.129286       1.944791                    0.998448      29.378634      84.731001       0.595081       0.420229      -1.067409       0.021003       0.007577      -0.071767       0.075160       0.008894       0.005908       0.012488       0.048546      -0.009691      -0.029318      -0.000250       0.029568             12.571569       5.756084       0.060901      -1.682377      11.535019      -1.505295      20.423604           0.001133
           85              C       9.121507       7.501600      11.378937      -0.099773      33.077821 0.40357524E+03  0.93241212E+04                                 8.940756                            6.697026       0.188614       2.033012                    0.999805      28.901497      82.683221       0.636139       0.416745      -1.062743       0.009981       0.024802      -0.030363       0.040456       0.000213       0.005564      -0.010632      -0.034211      -0.142562      -0.049332       0.007200       0.042132             10.642886       4.689810      -0.213332      -1.263798       9.428248      -0.386464      17.810600           0.000493
           86              C       9.260864       7.486082      10.012218      -0.087968      32.472222 0.38379508E+03  0.87318961E+04                                 8.815843                            6.515783       0.082254       2.009966                    0.999694      28.020416      78.823562       0.648981       0.414825      -1.066959      -0.001371       0.018180       0.016859       0.024832      -0.002529       0.007618       0.018620      -0.009840      -0.060033      -0.029901       0.006883       0.023018             10.566214       4.555882       0.015599      -1.378891       9.296616      -0.823391      17.846144           0.001459
           87              C       9.063442       9.872152      11.345548      -0.078560      31.351955 0.39537958E+03  0.90963100E+04                                 8.679081                            6.650387       0.154724       2.034937                    0.999619      28.422489      81.383030       0.634664       0.419480      -1.060042       0.011670      -0.026589      -0.015890       0.033101      -0.007737       0.011366       0.016447      -0.021003      -0.082074      -0.036500       0.006762       0.029738             10.252094       4.865994       0.396717      -1.231727       9.503205      -1.571316      16.387082           0.000246
           88              C       5.564753      -4.475653      15.739527      -0.091791      32.758066 0.39323460E+03  0.90074427E+04                                 8.906576                            6.610735       0.138841       2.029336                    0.999697      28.192437      79.757719       0.641619       0.416753      -1.064981       0.007873      -0.010539      -0.012770       0.018334      -0.003013      -0.002890       0.004457      -0.020510       0.065777      -0.021767      -0.001267       0.023035             10.789987      18.742045      -1.239277      -0.718446       5.911684       1.991975       7.716232           0.001740
           89              C       4.498466       9.581676      14.933742       0.004501      37.739183 0.41537057E+03  0.95570690E+04                                 9.751027                            6.737327       0.051554       2.031503                    0.999216      26.374859      72.562425       0.649600       0.409799      -1.079383       0.033462      -0.005682      -0.010565       0.035548       0.005133       0.006997      -0.002964      -0.006570       0.004583      -0.011320       0.004932       0.006388             12.853616      22.963553      -2.509364      -2.771662       6.518105       2.507032       9.079192           0.004055
           90              C       4.786680       8.902865      13.771808      -0.096951      32.172904 0.39700725E+03  0.91055301E+04                                 8.753566                            6.628570       0.061610       1.998747                    0.999645      28.383207      80.059565       0.643468       0.415023      -1.067267       0.021371       0.005830       0.004861       0.022679       0.016012       0.020304       0.005029       0.013952       0.010079      -0.022260      -0.008349       0.030609             10.315791      16.532526      -2.005145      -2.156525       5.927274       2.256051       8.487574           0.000877
           91              C       6.103175       8.646006      13.406756      -0.096284      33.276612 0.41528613E+03  0.96658500E+04                                 8.991162                            6.807472       0.124466       2.011123                    0.999757      29.150135      83.768422       0.628866       0.418462      -1.061399      -0.018180       0.021312       0.026228       0.038375       0.003537       0.016384       0.020529      -0.049151       0.096094      -0.044132      -0.002736       0.046867             10.618636      17.245636      -1.689679      -1.253925       5.846222       1.982665       8.764049           0.000636
           92              C       3.097512      -4.602138      15.378927       0.565874      25.485643 0.26124319E+03  0.54575186E+04                                 8.000913                            5.705391      -0.053604       2.033207                    0.999490      22.639032      63.223366       0.627478       0.467258      -1.024519      -0.036700       0.004067       0.016645       0.040502       0.018593       0.021725      -0.069002      -0.172571       0.032780      -0.102991      -0.020326       0.123317             10.201588      17.067652      -1.512109      -1.887725       5.912068       2.016472       7.625043          -0.002120
           93              C       0.050675       6.745641      14.593175      -0.083880      31.737585 0.42036532E+03  0.98832511E+04                                 8.953436                            7.009008      -0.181009       1.927774                    0.998114      29.387815      86.854861       0.594450       0.438246      -1.041844      -0.020271      -0.023336       0.016332       0.034960       0.021023      -0.008265       0.006263       0.053841       0.043484      -0.042711       0.013382       0.029330             10.507463       9.790037      -1.036225       1.050642      15.177278      -3.716327       6.555074           0.000279
           94              C       0.418069       5.500773      14.996068      -0.083872      30.269111 0.39015132E+03  0.89517994E+04                                 8.537219                            6.657392       0.024779       1.998304                    0.999510      28.268573      80.998268       0.626646       0.425997      -1.055304      -0.015068       0.012968       0.004355       0.020351       0.000106       0.002836       0.013349       0.041504       0.002703      -0.027507       0.006680       0.020827             10.012518       8.365714      -0.515470       0.170266      15.573869      -3.845362       6.097971           0.001252
           95              C      10.016766       4.548911      15.276534      -0.001815      35.558944 0.42906042E+03  0.99925084E+04                                 9.482305                            6.925446      -0.123358       1.975839                    0.998812      26.867983      75.351994       0.627396       0.419188      -1.068980      -0.007295       0.038932      -0.005303       0.039963      -0.000313      -0.001671       0.012397       0.005696       0.001377      -0.013877       0.002419       0.011458             12.152169       9.475522      -2.054607       1.028566      19.665219      -5.571840       7.315766           0.000860
           96              C       8.684435       4.850460      15.089556      -0.097314      30.561674 0.40572377E+03  0.93870367E+04                                 8.552084                            6.768664       0.031929       1.992281                    0.999566      28.641631      82.021340       0.625175       0.423455      -1.058415       0.006306       0.022497      -0.000002       0.023364       0.020522      -0.003386       0.005191       0.007956      -0.011045      -0.021227      -0.001537       0.022764              9.875189       9.087264      -1.861118       1.147639      14.285428      -3.822454       6.252876           0.000566
           97              C      10.395773       3.187745      15.806305       0.561061      24.404897 0.26631272E+03  0.56058494E+04                                 7.829509                            5.795137      -0.100411       2.013915                    0.999444      23.050071      65.208233       0.615304       0.472897      -1.018603       0.011132      -0.046269      -0.002416       0.047650       0.009821      -0.025862       0.072487       0.042737       0.208474      -0.094132      -0.011691       0.105823              9.816280       8.059639      -1.697575       0.785008      15.348683      -3.782001       6.040516          -0.002478
           98              C       9.218634       9.848521       9.967699      -0.091764      33.147581 0.41853835E+03  0.97713014E+04                                 9.085697                            6.906444       0.019455       1.990957                    0.999427      28.764842      83.085259       0.613881       0.427371      -1.054663      -0.002168      -0.018913       0.018300       0.026406      -0.000940       0.010852      -0.015634      -0.001506      -0.053294      -0.027434       0.007730       0.019704             10.786234       4.920375       0.093860      -1.166847      10.035642       0.048654      17.402686           0.000458
           99              C       9.327375       8.649951       9.293244      -0.015178      35.900726 0.40661338E+03  0.93018914E+04                                 9.375169                            6.632837       0.141070       2.059755                    0.999331      26.283060      72.001361       0.659885       0.405740      -1.082535      -0.007894       0.001428       0.044756       0.045469       0.000326       0.011601      -0.001592       0.008493      -0.045481      -0.019574       0.003441       0.016133             12.013683       4.860430      -0.058120      -1.795069      10.229384       0.248064      20.951235           0.003177
          100              C       9.505793       8.599452       7.801873       0.671431      23.200002 0.21865170E+03  0.43936980E+04                                 7.593589                            5.307806      -0.107455       2.045602                    0.999188      21.216890      59.192721       0.630842       0.483179      -1.010257      -0.005746      -0.002236      -0.074105       0.074361       0.008055       0.033644      -0.003819       0.164611      -0.243089      -0.087006      -0.041541       0.128547              9.553368       4.276495      -0.285406      -1.210737      10.296408       0.748758      14.087201          -0.000266
          101              C       1.283768       3.315974       3.292145      -0.141201      38.908837 0.56188074E+03  0.14066131E+05                                10.152593                            8.024212      -0.320871       1.881583                    0.997040      30.299730      89.499881       0.569356       0.429726      -1.057258      -0.025755      -0.060858       0.030221       0.072666      -0.003980       0.000423       0.004392      -0.015145       0.061273      -0.018823      -0.002412       0.021235             12.215160      11.352339       1.526753      -1.327788      16.870925      -5.107168       8.422216          -0.000016
          102              C       2.233925       2.349907       3.539223      -0.095065      31.516395 0.41128713E+03  0.95643212E+04                                 8.706649                            6.799576       0.142557       2.020679                    0.999804      29.093291      83.988439       0.624809       0.421551      -1.057823      -0.030243      -0.018578       0.018331       0.039948      -0.011002       0.007961       0.015004       0.081938       0.015179      -0.049617       0.008659       0.040958             10.137165       9.377242       1.369272      -0.823963      14.624755      -4.088563       6.409500           0.001166
          103              C       3.399451       5.296079       3.080682      -0.144135      39.365106 0.54030852E+03  0.13362807E+05                                10.132617                            7.809480      -0.180852       1.925400                    0.998191      29.889279      87.079684       0.585082       0.423286      -1.063762       0.066712       0.022205       0.024794       0.074554      -0.006923       0.000016      -0.011177      -0.009767      -0.048519      -0.020185       0.000750       0.019435             12.170206      18.855056       2.125010       1.137750       7.332093       2.730939      10.323469           0.000168
          104              C       3.696111       5.987227       4.244842      -0.070051      33.552858 0.41342571E+03  0.96537826E+04                                 9.220702                            6.906948      -0.101835       1.955348                    0.999010      28.876110      84.308573       0.606178       0.432719      -1.047963       0.025380      -0.009678      -0.018555       0.032896      -0.011929      -0.017009      -0.012032      -0.045987       0.063389      -0.042468       0.011890       0.030577             11.027634      17.479905       1.496731       1.217888       6.734627       2.712593       8.868372           0.001776
          105              C       1.525530       4.926844       0.930437      -0.130652      39.756200 0.52310646E+03  0.12812494E+05                                10.177198                            7.656362      -0.129286       1.944791                    0.998448      29.378644      84.731040       0.595081       0.420229      -1.067409      -0.021003       0.007577      -0.071767       0.075160      -0.008894      -0.005908       0.012488       0.048546      -0.009691      -0.029318      -0.000250       0.029568             12.571573       5.756085      -0.060902       1.682377      11.535020      -1.505299      20.423615           0.001133
          106              C       1.435793       3.731804       0.249304      -0.099773      33.077846 0.40357570E+03  0.93241353E+04                                 8.940764                            6.697032       0.188613       2.033012                    0.999805      28.901506      82.683285       0.636138       0.416746      -1.062743      -0.009981       0.024802      -0.030363       0.040456      -0.000213      -0.005564      -0.010632      -0.034211      -0.142561      -0.049332       0.007199       0.042132             10.642896       4.689814       0.213331       1.263799       9.428257      -0.386472      17.810617           0.000493
          107              C       1.296436      -3.223522      21.141851      -0.087968      32.472234 0.38379526E+03  0.87319021E+04                                 8.815849                            6.515786       0.082255       2.009966                    0.999694      28.020420      78.823609       0.648980       0.414825      -1.066959       0.001371       0.018180       0.016858       0.024832       0.002530      -0.007617       0.018620      -0.009841      -0.060030      -0.029901       0.006882       0.023018             10.566222       4.555884      -0.015600       1.378892       9.296623      -0.823396      17.846159           0.001459
          108              C       1.493858       6.102356       0.215915      -0.078559      31.351964 0.39537954E+03  0.90963088E+04                                 8.679081                            6.650386       0.154725       2.034937                    0.999619      28.422497      81.383051       0.634665       0.419480      -1.060042      -0.011670      -0.026589      -0.015890       0.033101       0.007737      -0.011366       0.016447      -0.021003      -0.082073      -0.036500       0.006762       0.029738             10.252095       4.865994      -0.396716       1.231728       9.503203      -1.571316      16.387088           0.000246
          109              C       4.992547       6.233952       4.609894      -0.091792      32.758050 0.39323448E+03  0.90074390E+04                                 8.906574                            6.610734       0.138840       2.029335                    0.999697      28.192432      79.757689       0.641619       0.416753      -1.064981      -0.007873      -0.010539      -0.012770       0.018334       0.003013       0.002891       0.004457      -0.020510       0.065777      -0.021767      -0.001267       0.023035             10.789983      18.742038       1.239277       0.718445       5.911682       1.991972       7.716229           0.001739
          110              C       6.058834       5.811881       3.804109       0.004501      37.739181 0.41537052E+03  0.95570679E+04                                 9.751027                            6.737328       0.051554       2.031503                    0.999216      26.374858      72.562426       0.649600       0.409799      -1.079383      -0.033462      -0.005682      -0.010565       0.035548      -0.005133      -0.006997      -0.002964      -0.006570       0.004582      -0.011320       0.004932       0.006388             12.853617      22.963555       2.509364       2.771663       6.518104       2.507031       9.079191           0.004056
          111              C       5.770620       5.133070       2.642175      -0.096951      32.172896 0.39700723E+03  0.91055290E+04                                 8.753563                            6.628569       0.061610       1.998748                    0.999645      28.383202      80.059531       0.643468       0.415023      -1.067267      -0.021371       0.005830       0.004861       0.022679      -0.016012      -0.020304       0.005029       0.013953       0.010078      -0.022259      -0.008350       0.030609             10.315787      16.532514       2.005146       2.156527       5.927274       2.256052       8.487572           0.000878
          112              C       4.454125       4.876210       2.277123      -0.096284      33.276608 0.41528618E+03  0.96658514E+04                                 8.991161                            6.807471       0.124465       2.011123                    0.999757      29.150139      83.768430       0.628866       0.418461      -1.061399       0.018180       0.021312       0.026229       0.038375      -0.003537      -0.016384       0.020529      -0.049151       0.096093      -0.044132      -0.002735       0.046867             10.618632      17.245625       1.689677       1.253921       5.846222       1.982666       8.764048           0.000636
          113              C       7.459788       6.107466       4.249294       0.565873      25.485650 0.26124325E+03  0.54575198E+04                                 8.000914                            5.705391      -0.053604       2.033207                    0.999490      22.639030      63.223352       0.627479       0.467258      -1.024519       0.036699       0.004067       0.016645       0.040502      -0.018593      -0.021725      -0.069002      -0.172570       0.032780      -0.102991      -0.020325       0.123317             10.201589      17.067659       1.512108       1.887724       5.912067       2.016470       7.625042          -0.002119
          114              C      10.506625       2.975846       3.463542      -0.083880      31.737593 0.42036580E+03  0.98832653E+04                                 8.953438                            7.009013      -0.181011       1.927773                    0.998114      29.387826      86.854905       0.594450       0.438246      -1.041844       0.020271      -0.023335       0.016332       0.034960      -0.021023       0.008265       0.006262       0.053841       0.043484      -0.042711       0.013381       0.029330             10.507462       9.790039       1.036215      -1.050640      15.177271      -3.716324       6.555075           0.000281
          115              C      10.139231       1.730977       3.866435      -0.083872      30.269062 0.39015082E+03  0.89517841E+04                                 8.537209                            6.657386       0.024784       1.998306                    0.999510      28.268543      80.998130       0.626647       0.425997      -1.055304       0.015067       0.012968       0.004356       0.020351      -0.000106      -0.002837       0.013348       0.041503       0.002702      -0.027506       0.006679       0.020827             10.012502       8.365703       0.515460      -0.170263      15.573839      -3.845355       6.097964           0.001253
          116              C       0.540534       0.779116       4.146901      -0.001815      35.558872 0.42905965E+03  0.99924853E+04                                 9.482291                            6.925440      -0.123352       1.975841                    0.998812      26.867961      75.351898       0.627396       0.419187      -1.068980       0.007295       0.038932      -0.005302       0.039963       0.000313       0.001671       0.012396       0.005697       0.001374      -0.013876       0.002420       0.011456             12.152146       9.475512       2.054597      -1.028563      19.665170      -5.571826       7.315755           0.000860
          117              C       1.872865       1.080664       3.959923      -0.097314      30.561624 0.40572303E+03  0.93870146E+04                                 8.552073                            6.768657       0.031932       1.992282                    0.999566      28.641602      82.021218       0.625175       0.423454      -1.058416      -0.006306       0.022497      -0.000001       0.023364      -0.020522       0.003386       0.005191       0.007955      -0.011047      -0.021226      -0.001538       0.022764              9.875175       9.087253       1.861110      -1.147636      14.285403      -3.822447       6.252869           0.000564
          118              C       0.161527      -0.582050       4.676672       0.561056      24.404809 0.26631174E+03  0.56058226E+04                                 7.829485                            5.795123      -0.100411       2.013916                    0.999444      23.050014      65.207995       0.615305       0.472897      -1.018604      -0.011131      -0.046267      -0.002416       0.047649      -0.009821       0.025861       0.072486       0.042738       0.208463      -0.094131      -0.011689       0.105819              9.816245       8.059618       1.697565      -0.785005      15.348619      -3.781984       6.040498          -0.002478
          119              C       1.338666      -0.861084      21.097332      -0.091764      33.147568 0.41853792E+03  0.97712887E+04                                 9.085692                            6.906439       0.019457       1.990958                    0.999427      28.764835      83.085219       0.613881       0.427371      -1.054663       0.002168      -0.018913       0.018300       0.026406       0.000940      -0.010852      -0.015634      -0.001507      -0.053293      -0.027434       0.007729       0.019704             10.786231       4.920372      -0.093859       1.166847      10.035638       0.048656      17.402681           0.000458
          120              C       1.229925      -2.059653      20.422877      -0.015178      35.900721 0.40661318E+03  0.93018856E+04                                 9.375168                            6.632835       0.141074       2.059756                    0.999331      26.283060      72.001353       0.659885       0.405740      -1.082535       0.007894       0.001428       0.044756       0.045469      -0.000326      -0.011601      -0.001592       0.008492      -0.045481      -0.019574       0.003442       0.016132             12.013683       4.860429       0.058121       1.795069      10.229385       0.248071      20.951234           0.003177
          121              C       1.051507      -2.110153      18.931506       0.671431      23.199924 0.21865085E+03  0.43936763E+04                                 7.593570                            5.307793      -0.107457       2.045603                    0.999188      21.216855      59.192584       0.630843       0.483179      -1.010258       0.005746      -0.002236      -0.074105       0.074361      -0.008055      -0.033643      -0.003819       0.164608      -0.243087      -0.087005      -0.041540       0.128545              9.553343       4.276486       0.285406       1.210733      10.296379       0.748762      14.087164          -0.000267
          122              C       1.283768       0.453821       7.837488      -0.141201      38.908846 0.56188068E+03  0.14066129E+05                                10.152594                            8.024211      -0.320870       1.881583                    0.997040      30.299730      89.499882       0.569356       0.429726      -1.057258      -0.025755       0.060858      -0.030221       0.072666       0.003980      -0.000423       0.004392      -0.015145       0.061272      -0.018823      -0.002412       0.021235             12.215164      11.352344      -1.526761       1.327792      16.870929      -5.107170       8.422218          -0.000016
          123              C       2.233925       1.419888       7.590410      -0.095064      31.516372 0.41128678E+03  0.95643113E+04                                 8.706645                            6.799574       0.142557       2.020679                    0.999804      29.093278      83.988397       0.624809       0.421551      -1.057823      -0.030243       0.018579      -0.018331       0.039948       0.011002      -0.007961       0.015004       0.081938       0.015179      -0.049617       0.008659       0.040958             10.137161       9.377242      -1.369273       0.823963      14.624744      -4.088560       6.409497           0.001166
          124              C       3.399451      -1.526284       8.048951      -0.144136      39.365105 0.54030839E+03  0.13362803E+05                                10.132618                            7.809480      -0.180850       1.925400                    0.998191      29.889271      87.079659       0.585082       0.423286      -1.063762       0.066712      -0.022205      -0.024794       0.074554       0.006923      -0.000016      -0.011177      -0.009767      -0.048519      -0.020186       0.000750       0.019436             12.170211      18.855066      -2.125013      -1.137749       7.332094       2.730941      10.323471           0.000168
          125              C       3.696111      12.261968       6.884791      -0.070050      33.552817 0.41342495E+03  0.96537604E+04                                 9.220696                            6.906943      -0.101833       1.955348                    0.999010      28.876085      84.308490       0.606178       0.432719      -1.047963       0.025381       0.009678       0.018555       0.032896       0.011929       0.017009      -0.012032      -0.045987       0.063389      -0.042468       0.011890       0.030577             11.027629      17.479902      -1.496729      -1.217887       6.734620       2.712589       8.868366           0.001776
          126              C       1.525530      -1.157048      10.199196      -0.130653      39.756221 0.52310677E+03  0.12812504E+05                                10.177202                            7.656364      -0.129285       1.944791                    0.998448      29.378654      84.731078       0.595081       0.420229      -1.067409      -0.021003      -0.007577       0.071767       0.075160       0.008894       0.005908       0.012488       0.048545      -0.009690      -0.029318      -0.000250       0.029568             12.571577       5.756087       0.060901      -1.682378      11.535026      -1.505291      20.423619           0.001133
          127              C       1.435793       0.037991      10.880329      -0.099772      33.077848 0.40357550E+03  0.93241302E+04                                 8.940766                            6.697030       0.188612       2.033012                    0.999805      28.901510      82.683318       0.636138       0.416746      -1.062743      -0.009981      -0.024802       0.030363       0.040456       0.000213       0.005564      -0.010632      -0.034212      -0.142561      -0.049332       0.007199       0.042132             10.642900       4.689814      -0.213332      -1.263801       9.428258      -0.386465      17.810627           0.000493
          128              C       1.296436       0.053509      12.247048      -0.087969      32.472265 0.38379557E+03  0.87319111E+04                                 8.815855                            6.515789       0.082254       2.009966                    0.999694      28.020431      78.823656       0.648980       0.414825      -1.066959       0.001371      -0.018180      -0.016858       0.024832      -0.002530       0.007617       0.018620      -0.009841      -0.060031      -0.029901       0.006882       0.023018             10.566232       4.555888       0.015599      -1.378895       9.296627      -0.823391      17.846181           0.001458
          129              C       1.493858      -2.332561      10.913718      -0.078559      31.351953 0.39537959E+03  0.90963103E+04                                 8.679080                            6.650386       0.154725       2.034937                    0.999619      28.422491      81.383032       0.634665       0.419480      -1.060042      -0.011670       0.026589       0.015890       0.033101      -0.007737       0.011366       0.016447      -0.021003      -0.082073      -0.036500       0.006762       0.029738             10.252091       4.865993       0.396716      -1.231727       9.503204      -1.571313      16.387075           0.000246
          130              C       4.992547      12.015244       6.519739      -0.091792      32.758119 0.39323527E+03  0.90074628E+04                                 8.906588                            6.610742       0.138838       2.029334                    0.999697      28.192464      79.757838       0.641618       0.416753      -1.064980      -0.007873       0.010539       0.012770       0.018334      -0.003012      -0.002890       0.004457      -0.020511       0.065777      -0.021768      -0.001266       0.023034             10.790004      18.742076      -1.239279      -0.718447       5.911691       1.991978       7.716243           0.001739
          131              C       6.058834      -2.042085       7.325524       0.004503      37.739208 0.41537070E+03  0.95570734E+04                                 9.751031                            6.737328       0.051550       2.031502                    0.999216      26.374866      72.562464       0.649600       0.409799      -1.079383      -0.033462       0.005682       0.010565       0.035548       0.005133       0.006997      -0.002965      -0.006571       0.004581      -0.011320       0.004933       0.006387             12.853625      22.963566      -2.509367      -2.771667       6.518109       2.507036       9.079200           0.004055
          132              C       5.770620      -1.363274       8.487458      -0.096951      32.172952 0.39700779E+03  0.91055468E+04                                 8.753578                            6.628576       0.061606       1.998746                    0.999645      28.383235      80.059702       0.643467       0.415023      -1.067266      -0.021371      -0.005830      -0.004860       0.022679       0.016012       0.020304       0.005028       0.013950       0.010080      -0.022260      -0.008348       0.030608             10.315808      16.532555      -2.005149      -2.156530       5.927281       2.256056       8.487587           0.000877
          133              C       4.454125      -1.106415       8.852510      -0.096283      33.276586 0.41528559E+03  0.96658352E+04                                 8.991160                            6.807468       0.124466       2.011124                    0.999757      29.150124      83.768410       0.628866       0.418462      -1.061399       0.018180      -0.021312      -0.026228       0.038375       0.003537       0.016384       0.020528      -0.049151       0.096093      -0.044132      -0.002735       0.046867             10.618634      17.245632      -1.689678      -1.253926       5.846221       1.982667       8.764051           0.000636
          134              C       7.459788      12.141729       6.880339       0.565876      25.485750 0.26124434E+03  0.54575498E+04                                 8.000942                            5.705408      -0.053607       2.033205                    0.999490      22.639096      63.223639       0.627477       0.467259      -1.024518       0.036700      -0.004067      -0.016645       0.040503       0.018593       0.021725      -0.069005      -0.172575       0.032779      -0.102993      -0.020328       0.123321             10.201630      17.067733      -1.512118      -1.887739       5.912087       2.016479       7.625070          -0.002120
          135              C      10.506625       0.793950       7.666091      -0.083880      31.737609 0.42036574E+03  0.98832646E+04                                 8.953443                            7.009013      -0.181012       1.927773                    0.998114      29.387837      86.854969       0.594450       0.438246      -1.041844       0.020271       0.023336      -0.016332       0.034960       0.021023      -0.008265       0.006262       0.053841       0.043484      -0.042711       0.013382       0.029330             10.507470       9.790045      -1.036221       1.050642      15.177287      -3.716330       6.555078           0.000280
          136              C      10.139231       2.038818       7.263198      -0.083872      30.269082 0.39015093E+03  0.89517879E+04                                 8.537215                            6.657389       0.024783       1.998305                    0.999510      28.268548      80.998171       0.626646       0.425997      -1.055304       0.015067      -0.012968      -0.004356       0.020351       0.000106       0.002837       0.013348       0.041503       0.002702      -0.027506       0.006679       0.020827             10.012512       8.365706      -0.515468       0.170266      15.573862      -3.845361       6.097969           0.001254
          137              C       0.540534       2.990680       6.982732      -0.001815      35.558884 0.42905971E+03  0.99924873E+04                                 9.482296                            6.925441      -0.123353       1.975841                    0.998812      26.867954      75.351885       0.627396       0.419188      -1.068980       0.007295      -0.038932       0.005302       0.039963      -0.000313      -0.001671       0.012396       0.005697       0.001375      -0.013876       0.002420       0.011457             12.152155       9.475509      -2.054603       1.028564      19.665197      -5.571834       7.315760           0.000860
          138              C       1.872865       2.689131       7.169710      -0.097314      30.561643 0.40572342E+03  0.93870256E+04                                 8.552077                            6.768661       0.031932       1.992282                    0.999566      28.641607      82.021230       0.625175       0.423454      -1.058415      -0.006306      -0.022497       0.000001       0.023364       0.020522      -0.003386       0.005191       0.007955      -0.011047      -0.021226      -0.001538       0.022764              9.875180       9.087255      -1.861118       1.147638      14.285413      -3.822450       6.252873           0.000565
          139              C       0.161527       4.351846       6.452961       0.561056      24.404822 0.26631184E+03  0.56058255E+04                                 7.829490                            5.795126      -0.100413       2.013916                    0.999444      23.050018      65.208022       0.615305       0.472897      -1.018604      -0.011131       0.046267       0.002416       0.047649       0.009821      -0.025861       0.072486       0.042738       0.208464      -0.094131      -0.011689       0.105820              9.816254       8.059621      -1.697566       0.785005      15.348637      -3.781989       6.040502          -0.002478
          140              C       1.338666      -2.308930      12.291567      -0.091764      33.147568 0.41853818E+03  0.97712959E+04                                 9.085693                            6.906441       0.019456       1.990958                    0.999427      28.764834      83.085212       0.613881       0.427371      -1.054663       0.002168       0.018913      -0.018300       0.026406      -0.000940       0.010852      -0.015634      -0.001507      -0.053293      -0.027434       0.007729       0.019704             10.786229       4.920373       0.093860      -1.166847      10.035637       0.048655      17.402677           0.000457
          141              C       1.229925      -1.110360      12.966022      -0.015178      35.900722 0.40661327E+03  0.93018884E+04                                 9.375169                            6.632836       0.141073       2.059756                    0.999331      26.283056      72.001346       0.659885       0.405740      -1.082535       0.007894      -0.001428      -0.044756       0.045469       0.000326       0.011601      -0.001592       0.008493      -0.045481      -0.019574       0.003442       0.016133             12.013684       4.860430      -0.058120      -1.795070      10.229384       0.248062      20.951239           0.003175
          142              C       1.051507      -1.059861      14.457393       0.671430      23.199962 0.21865127E+03  0.43936872E+04                                 7.593580                            5.307800      -0.107459       2.045602                    0.999188      21.216871      59.192652       0.630842       0.483179      -1.010257       0.005746       0.002236       0.074105       0.074361       0.008055       0.033644      -0.003819       0.164609      -0.243087      -0.087005      -0.041540       0.128545              9.553356       4.276491      -0.285406      -1.210735      10.296395       0.748756      14.087183          -0.000269
          143              C       8.659097      -1.585007      16.694450       0.583544      17.440771 0.17344843E+03  0.32820237E+04                                 6.003048                            4.555822       0.398704       2.207653                    0.999534      20.740407      55.746023       0.721340       0.448740      -1.031385       0.059178      -0.000000       0.000000       0.059178      -0.000000       0.000000      -0.018624       0.019418       0.439359      -0.084438      -0.063518       0.147955              6.839140       6.489672      -0.000000      -0.000001      10.428075       1.108830       3.599671           0.005430
          144              C       1.898203       9.124598       5.564817       0.583543      17.440665 0.17344726E+03  0.32819959E+04                                 6.003023                            4.555805       0.398696       2.207653                    0.999534      20.740310      55.745694       0.721342       0.448739      -1.031385      -0.059178      -0.000000       0.000000       0.059178       0.000000       0.000000      -0.018623       0.019421       0.439343      -0.084436      -0.063513       0.147950              6.839110       6.489649       0.000000       0.000001      10.428023       1.108823       3.599658           0.005428
          145              O       9.763391       1.538587      18.931728      -0.751706      49.906308 0.81323669E+03  0.21710798E+05                                10.980375                            9.010332      -0.250822       1.929901                    0.994922      31.300981      87.097606       0.612846       0.374366      -1.125563      -0.023129      -0.006641       0.054111       0.059220      -0.014420       0.002966       0.015912      -0.003816      -0.060025      -0.028614       0.001667       0.026947             12.997526      13.566260      -5.279962      -3.960878      13.405842       3.472773      12.020477           0.001546
          146              O       2.139965       1.835343      18.727611      -0.578403      35.665203 0.54275708E+03  0.13044104E+05                                 8.587903                            7.175350       0.594202       2.229934                    0.998192      27.856045      72.583106       0.716449       0.355723      -1.144624       0.056672       0.020580       0.029256       0.067016      -0.030485      -0.060628      -0.017211      -0.035181      -0.025713      -0.082668       0.029485       0.053183              9.974331      15.571942      -1.868657      -2.101369       6.997106       0.733845       7.353946           0.095592
          147              O       2.906425       0.786469      16.955328      -0.565611      31.789831 0.48372541E+03  0.11317933E+05                                 7.924600                            6.765994       0.483019       2.199550                    0.998492      27.433007      70.987508       0.737636       0.354891      -1.143025       0.064298       0.002968      -0.007382       0.064789       0.007627       0.016213      -0.000533      -0.144739       0.137720      -0.097557       0.047693       0.049864              8.890647       9.484535       1.755607       2.601039       7.350074       3.062137       9.837331           0.055908
          148              O       1.048340       8.350397      17.317932      -0.582823      31.986942 0.51008749E+03  0.12114182E+05                                 7.999021                            6.984319       0.374695       2.158191                    0.997213      28.045779      73.513618       0.719154       0.358620      -1.138155       0.012898      -0.052502       0.042754       0.068926       0.020774      -0.022499       0.042508       0.104692       0.032975      -0.084336       0.026645       0.057691              8.914733      10.866338       3.279656      -1.634883       9.677071      -1.541345       6.200789           0.071073
          149              O       9.519517       8.979431      17.348427      -0.590712      34.734871 0.53860031E+03  0.12991567E+05                                 8.551563                            7.246147       0.229508       2.111419                    0.996039      28.389678      75.470529       0.694596       0.365577      -1.130512      -0.034326      -0.038917       0.041975       0.066743      -0.055382       0.036971       0.020129       0.002456       0.038872      -0.079598       0.025144       0.054454              9.833484       8.311135      -2.377827       1.181260      14.165080      -2.573017       7.024237           0.058369
          150              O       9.512127       8.584533       3.948571      -0.661203      47.140628 0.68124565E+03  0.17410135E+05                                10.449207                            8.185756       0.061071       2.035476                    0.997078      29.836424      81.393518       0.649774       0.368846      -1.129054      -0.042880       0.078910      -0.048090       0.101873      -0.005478      -0.029282      -0.018340       0.099026      -0.207732      -0.080192      -0.009385       0.089577             12.317253       6.751972      -0.442130       0.913450      17.310742      -5.794248      12.889043           0.046255
          151              O       9.615589      10.774779       3.847959      -0.627406      44.228316 0.59305312E+03  0.14603259E+05                                10.005772                            7.557558       0.196312       2.096955                    0.996963      28.587030      75.924460       0.688730       0.361161      -1.137864      -0.035036      -0.025996      -0.057700       0.072337       0.003200      -0.022537       0.022336       0.049198      -0.235195      -0.086900       0.019614       0.067286             12.501452       6.218866       1.308315       1.356735      16.150657       7.464841      15.134832           0.023291
          152              O       9.155291      -0.487137      16.735184      -0.577969      37.931949 0.53011692E+03  0.12691176E+05                                 8.965372                            7.159836       0.303242       2.141846                    0.997403      27.617512      72.299530       0.705521       0.362632      -1.136828      -0.063221      -0.070898      -0.021360       0.097363       0.017380       0.001662      -0.006409      -0.089319       0.170816      -0.076451       0.018520       0.057931             10.444850       8.123873       3.092411       0.134482      16.955314       2.070823       6.255364           0.061166
          153              O       9.763391       9.770800      14.457171      -0.751707      49.906344 0.81323753E+03  0.21710825E+05                                10.980379                            9.010336      -0.250823       1.929901                    0.994922      31.300992      87.097637       0.612846       0.374366      -1.125563      -0.023130       0.006641      -0.054111       0.059221       0.014420      -0.002966       0.015913      -0.003816      -0.060026      -0.028614       0.001667       0.026947             12.997531      13.566261       5.279967       3.960875      13.405855       3.472774      12.020478           0.001545
          154              O       2.139965       9.474043      14.661288      -0.578403      35.665089 0.54275499E+03  0.13044048E+05                                 8.587916                            7.175361       0.594185       2.229930                    0.998192      27.855900      72.582834       0.716444       0.355726      -1.144622       0.056676      -0.020582      -0.029260       0.067022       0.030480       0.060620      -0.017200      -0.035182      -0.025694      -0.082653       0.029475       0.053178              9.974344      15.571958       1.868662       2.101371       6.997118       0.733848       7.353957           0.095589
          155              O       2.906425      -3.956483      16.433571      -0.565610      31.789744 0.48372365E+03  0.11317885E+05                                 7.924608                            6.766000       0.483009       2.199548                    0.998492      27.432881      70.987252       0.737633       0.354893      -1.143023       0.064304      -0.002967       0.007384       0.064795      -0.007623      -0.016205      -0.000530      -0.144724       0.137714      -0.097546       0.047688       0.049858              8.890656       9.484545      -1.755609      -2.601041       7.350080       3.062140       9.837342           0.055909
          156              O       1.048340       2.958989      16.070967      -0.582826      31.987051 0.51008963E+03  0.12114241E+05                                 7.999018                            6.984315       0.374706       2.158193                    0.997213      28.045916      73.513922       0.719157       0.358618      -1.138157       0.012896       0.052497      -0.042753       0.068921      -0.020782       0.022500       0.042510       0.104701       0.032997      -0.084346       0.026652       0.057694              8.914730      10.866334      -3.279656       1.634883       9.677069      -1.541345       6.200788           0.071072
          157              O       9.519517       2.329955      16.040472      -0.590714      34.734928 0.53860145E+03  0.12991597E+05                                 8.551553                            7.246139       0.229517       2.111421                    0.996039      28.389775      75.470722       0.694599       0.365575      -1.130514      -0.034322       0.038914      -0.041973       0.066739       0.055387      -0.036973       0.020130       0.002446       0.038889      -0.079606       0.025150       0.054456              9.833472       8.311126       2.377825      -1.181259      14.165062      -2.573013       7.024230           0.058367
          158              O       9.512127       9.664663       7.181062      -0.661202      47.140602 0.68124507E+03  0.17410116E+05                                10.449202                            8.185752       0.061073       2.035477                    0.997078      29.836414      81.393477       0.649775       0.368846      -1.129054      -0.042880      -0.078910       0.048089       0.101873       0.005478       0.029282      -0.018341       0.099027      -0.207733      -0.080192      -0.009385       0.089577             12.317247       6.751970       0.442129      -0.913449      17.310733      -5.794247      12.889037           0.046257
          159              O       9.615589       7.474416       7.281674      -0.627406      44.228263 0.59305266E+03  0.14603244E+05                                10.005760                            7.557552       0.196314       2.096956                    0.996963      28.587022      75.924400       0.688731       0.361161      -1.137864      -0.035036       0.025996       0.057700       0.072337      -0.003200       0.022536       0.022336       0.049198      -0.235195      -0.086900       0.019614       0.067286             12.501434       6.218860      -1.308315      -1.356733      16.150640       7.464827      15.134803           0.023292
          160              O       9.155291      -2.682877      16.653715      -0.577971      37.931996 0.53011775E+03  0.12691200E+05                                 8.965377                            7.159839       0.303244       2.141846                    0.997403      27.617538      72.299603       0.705522       0.362631      -1.136828      -0.063221       0.070898       0.021360       0.097364      -0.017380      -0.001662      -0.006409      -0.089320       0.170817      -0.076452       0.018521       0.057931             10.444857       8.123878      -3.092412      -0.134484      16.955324       2.070828       6.255369           0.061159
          161              O       0.793909       6.001004       3.327538      -0.751707      49.906352 0.81323753E+03  0.21710826E+05                                10.980380                            9.010336      -0.250824       1.929901                    0.994922      31.300999      87.097665       0.612846       0.374366      -1.125563       0.023130       0.006641      -0.054111       0.059220      -0.014420       0.002966       0.015913      -0.003816      -0.060026      -0.028614       0.001667       0.026947             12.997532      13.566263      -5.279965      -3.960880      13.405848       3.472776      12.020485           0.001546
          162              O       8.417335       5.704248       3.531655      -0.578400      35.665007 0.54275336E+03  0.13043999E+05                                 8.587902                            7.175350       0.594185       2.229930                    0.998192      27.855866      72.582716       0.716445       0.355725      -1.144622      -0.056676      -0.020583      -0.029260       0.067023      -0.030479      -0.060619      -0.017198      -0.035180      -0.025691      -0.082651       0.029473       0.053178              9.974329      15.571933      -1.868656      -2.101369       6.997105       0.733845       7.353947           0.095598
          163              O       7.650875       6.753122       5.303938      -0.565610      31.789720 0.48372330E+03  0.11317876E+05                                 7.924608                            6.766001       0.483005       2.199547                    0.998492      27.432859      70.987202       0.737632       0.354894      -1.143023      -0.064305      -0.002967       0.007385       0.064796       0.007623       0.016204      -0.000530      -0.144722       0.137712      -0.097545       0.047688       0.049857              8.890655       9.484543       1.755608       2.601040       7.350081       3.062140       9.837340           0.055911
          164              O       9.508960      -0.810806       4.941334      -0.582821      31.986883 0.51008630E+03  0.12114149E+05                                 7.999021                            6.984319       0.374690       2.158190                    0.997213      28.045714      73.513470       0.719153       0.358621      -1.138154      -0.012898       0.052505      -0.042754       0.068928       0.020769      -0.022499       0.042506       0.104687       0.032962      -0.084330       0.026640       0.057690              8.914732      10.866339       3.279656      -1.634883       9.677068      -1.541345       6.200790           0.071076
          165              O       1.037783      -1.439840       4.910839      -0.590710      34.734804 0.53859906E+03  0.12991531E+05                                 8.551561                            7.246146       0.229502       2.111418                    0.996039      28.389617      75.470385       0.694595       0.365578      -1.130512       0.034327       0.038918      -0.041975       0.066745      -0.055379       0.036970       0.020128       0.002462       0.038860      -0.079593       0.025140       0.054453              9.833481       8.311134      -2.377826       1.181259      14.165072      -2.573015       7.024236           0.058371
          166              O       1.045173      -1.044942      18.310695      -0.661204      47.140708 0.68124693E+03  0.17410181E+05                                10.449234                            8.185776       0.061061       2.035472                    0.997078      29.836423      81.393621       0.649772       0.368847      -1.129052       0.042881      -0.078909       0.048090       0.101873      -0.005477      -0.029281      -0.018337       0.099024      -0.207730      -0.080189      -0.009386       0.089575             12.317287       6.751989      -0.442130       0.913453      17.310792      -5.794264      12.889079           0.046260
          167              O       0.941711      -3.235188      18.411307      -0.627407      44.228307 0.59305291E+03  0.14603256E+05                                10.005781                            7.557565       0.196308       2.096954                    0.996963      28.587000      75.924427       0.688729       0.361162      -1.137863       0.035037       0.025995       0.057702       0.072338       0.003200      -0.022536       0.022332       0.049194      -0.235192      -0.086897       0.019614       0.067283             12.501464       6.218871       1.308318       1.356737      16.150675       7.464846      15.134844           0.023296
          168              O       1.402009       8.026728       5.524082      -0.577973      37.931970 0.53011748E+03  0.12691196E+05                                 8.965392                            7.159852       0.303241       2.141844                    0.997403      27.617481      72.299535       0.705518       0.362633      -1.136826       0.063220       0.070899       0.021360       0.097363       0.017376       0.001661      -0.006409      -0.089305       0.170796      -0.076440       0.018516       0.057924             10.444874       8.123889       3.092414       0.134483      16.955354       2.070834       6.255380           0.061161
          169              O       0.793909      -2.231209       7.802095      -0.751707      49.906378 0.81323809E+03  0.21710845E+05                                10.980385                            9.010340      -0.250825       1.929900                    0.994922      31.301000      87.097678       0.612846       0.374366      -1.125563       0.023129      -0.006641       0.054111       0.059220       0.014420      -0.002966       0.015912      -0.003816      -0.060026      -0.028614       0.001667       0.026947             12.997540      13.566271       5.279971       3.960881      13.405860       3.472779      12.020488           0.001545
          170              O       8.417335      -1.934452       7.597978      -0.578403      35.665191 0.54275698E+03  0.13044101E+05                                 8.587903                            7.175351       0.594200       2.229934                    0.998192      27.856032      72.583075       0.716449       0.355723      -1.144624      -0.056673       0.020580       0.029256       0.067017       0.030485       0.060627      -0.017210      -0.035179      -0.025712      -0.082666       0.029484       0.053182              9.974330      15.571937       1.868659       2.101368       6.997107       0.733846       7.353946           0.095592
          171              O       7.650875      11.496074       5.825695      -0.565613      31.789875 0.48372612E+03  0.11317954E+05                                 7.924609                            6.766001       0.483018       2.199550                    0.998492      27.433019      70.987570       0.737636       0.354892      -1.143025      -0.064299       0.002968      -0.007382       0.064789      -0.007627      -0.016213      -0.000533      -0.144739       0.137720      -0.097557       0.047693       0.049864              8.890658       9.484549      -1.755610      -2.601044       7.350080       3.062141       9.837345           0.055900
          172              O       9.508960       4.580602       6.188299      -0.582822      31.986868 0.51008599E+03  0.12114139E+05                                 7.999015                            6.984314       0.374690       2.158190                    0.997213      28.045721      73.513467       0.719154       0.358621      -1.138154      -0.012898      -0.052505       0.042755       0.068928      -0.020769       0.022499       0.042506       0.104688       0.032964      -0.084331       0.026641       0.057690              8.914726      10.866328      -3.279652       1.634881       9.677063      -1.541344       6.200786           0.071074
          173              O       1.037783       5.209636       6.218794      -0.590710      34.734801 0.53859898E+03  0.12991528E+05                                 8.551559                            7.246143       0.229503       2.111418                    0.996039      28.389624      75.470394       0.694595       0.365578      -1.130512       0.034327      -0.038918       0.041975       0.066745       0.055379      -0.036970       0.020128       0.002462       0.038861      -0.079593       0.025141       0.054453              9.833478       8.311131       2.377827      -1.181259      14.165070      -2.573015       7.024234           0.058369
          174              O       1.045173      -2.125072      15.078204      -0.661204      47.140733 0.68124728E+03  0.17410191E+05                                10.449235                            8.185775       0.061063       2.035473                    0.997078      29.836438      81.393653       0.649772       0.368847      -1.129053       0.042881       0.078910      -0.048090       0.101873       0.005478       0.029282      -0.018337       0.099024      -0.207729      -0.080189      -0.009386       0.089575             12.317288       6.751989       0.442132      -0.913454      17.310793      -5.794268      12.889081           0.046255
          175              O       0.941711       0.065175      14.977592      -0.627406      44.228324 0.59305340E+03  0.14603270E+05                                10.005781                            7.557566       0.196309       2.096954                    0.996963      28.587008      75.924435       0.688729       0.361161      -1.137863       0.035036      -0.025995      -0.057702       0.072338      -0.003200       0.022537       0.022333       0.049194      -0.235192      -0.086898       0.019614       0.067283             12.501464       6.218872      -1.308317      -1.356736      16.150677       7.464846      15.134843           0.023296
          176              O       1.402009      10.222468       5.605551      -0.577972      37.931952 0.53011718E+03  0.12691187E+05                                 8.965389                            7.159850       0.303242       2.141845                    0.997403      27.617473      72.299510       0.705519       0.362633      -1.136826       0.063219      -0.070899      -0.021360       0.097363      -0.017376      -0.001661      -0.006409      -0.089305       0.170795      -0.076439       0.018516       0.057924             10.444871       8.123889      -3.092414      -0.134482      16.955345       2.070829       6.255377           0.061164

******************************************************
Auxiliary information for the entire system
The total spin magnetic moment of the unit cell is   1.782403
The total net atomic charge of the unit cell is   0.000005
Accuracy of reproducing the electrostatic potential in the unit cell:
  The inner radius (bohr) =    5.0000
  The outer radius (bohr) =   12.0000
  Valid grid points have density less than (e/(bohr^3)) =    0.0001
  The number of valid grid points were=       209872
  The rms potential error without charges in kcal/mol is=      3.57759
  The rms potential error with partial charges in kcal/mol is=      0.76037
  The RRMSE value at monopole order=      0.21254
  The rms potential error with partial charges and cloud penetration in kcal/mol is=      0.75629
  The RRMSE value at monopole order with cloud penetration is=      0.21140
  The rms potential error with partial charges and atomic dipoles in kcal/mol is=      0.39067
  The RRMSE value at dipole order=      0.10920
  The rms potential error with partial charges, atomic dipoles and cloud penetration in kcal/mol is=      0.37955
  The RRMSE value at dipole order with cloud penetration=      0.10609

******************************************************
The electron densities and ab initio electrostatic potential were computed in VASP using the PBE functional and
projector augmented wave method. See the main text of the journal article for a description of computational details.
The atomic charges, dipoles, and quadrupoles were computed with the DDEC6 method as described in
(a) T. A. Manz and N. Gabaldon Limas, RSC Adv. 6 (2016) 47771-47801 DOI: 10.1039/c6ra04656h
(b) N. Gabaldon Limas and T. A. Manz, RSC Adv. 8 (2018) 2678-2707 DOI: 10.1039/c7ra11829e.
For each atom in the material, the electron cloud parameters were fit to the spherically averaged atom-in-material
electron density using radial positions for which this density was between 10^-4 and 10^-2 electrons per cubic bohr.
The polarizabilities, dispersion coefficients, and quantum Drude oscillator (QDO) parameters were fit using the MCLF method.
The magnetic structure of the system was optimized in VASP from the default ferromagnetic initial guess using spin polarization.
The atomic spin moments (ASMs) were computed on this optimized magnetic structure using the DDEC6 partition as inputs
to the method of T. A. Manz and D. S. Sholl, J. Chem. Theory Comput. 7 (2011) 4146-4164 DOI: 10.1021/ct200539n.
The RMSE and RRMSE were computed using a uniform grid with Ewald summation.
