# Supplementary material for: A collection of forcefield precursors for metal–organic frameworks
Source: RSC Adv. 2019 Nov 13;9(63):36492–507. doi: 10.1039/c9ra07327b (PMC9075174; doi:10.1039/c9ra07327b)
Supplement: RA-009-C9RA07327B-s3337 [file RA-009-C9RA07327B-s3337.xyz]

  174
jmolscript: load "" {1 1 1} spacegroup "x,y,z" unitcell [{      9.981700     0.000000     0.000000 }, {      0.000000    16.638200     0.000000 }, {     -4.990909    -3.123191    16.019865 }]
Cd     0.000000     0.000000     0.000000     0.659738
Cd     0.000000     8.319100     0.000000     0.659520
H     -3.344925    10.818257    15.600145     0.074011
H      3.561421    11.755224    13.584846     0.074503
H      3.985648    10.141867    12.037327     0.141657
H     -2.862804     9.119807    14.190396     0.129591
H     -2.608255     5.624202    10.050863     0.118567
H     -2.580312     6.363257    11.431776     0.097886
H     -1.932491     7.955394     9.230646     0.106159
H     -1.317624     8.022670    10.669230     0.102136
H      6.476098     7.846296     7.878570     0.087721
H      4.964869     8.263920     7.852938     0.119417
H      4.334020     6.535968     9.137731     0.123432
H      5.596707     5.686670     8.766070     0.100597
H      3.210073     5.968142    11.239537     0.141084
H      0.667724     7.403409    14.007770     0.138270
H      2.212885     6.857537    15.587329     0.087617
H      4.695344     5.565330    12.947255     0.073561
H     -3.313970     7.916239    12.316072     0.286869
H      0.165653     7.570305    11.675278     0.293882
H      1.645981    11.015852     0.419720     0.073949
H      8.552312    10.078885     2.435019     0.073708
H     -1.005172    11.692242     3.982538     0.142068
H      2.128092    12.714302     1.829469     0.127901
H      2.382610    -0.428293     5.969002     0.119312
H      2.410564    15.470852     4.588089     0.097623
H      3.058368    13.878715     6.789219     0.105312
H      3.673246    13.811439     5.350635     0.102687
H      1.485247    13.987813     8.141295     0.087937
H     -0.025982    13.570189     8.166927     0.118752
H     -0.656821    -1.340059     6.882134     0.123521
H      0.605862    -0.490761     7.253795     0.102645
H      8.200947    -0.772233     4.780328     0.141340
H      5.658618    14.430700     2.012095     0.139044
H      7.203791    14.976572     0.432536     0.086263
H     -0.295470    -0.369421     3.072610     0.074061
H      1.676912    13.917870     3.703793     0.286171
H      5.156530    14.263804     4.344587     0.294699
H      8.335716     2.696752     0.419720     0.074011
H      1.429370     1.759785     2.435019     0.074503
H      1.005143     3.373142     3.982538     0.141657
H      7.853595     4.395202     1.829469     0.129591
H      7.599046     7.890807     5.969002     0.118567
H      7.571103     7.151752     4.588089     0.097886
H      6.923282     5.559615     6.789219     0.106159
H      6.308415     5.492339     5.350635     0.102136
H     -1.485307     5.668713     8.141295     0.087721
H      0.025922     5.251089     8.166927     0.119417
H      0.656771     6.979041     6.882134     0.123432
H     -0.605916     7.828339     7.253795     0.100597
H      1.780718     7.546867     4.780328     0.141084
H      4.323067     6.111600     2.012095     0.138270
H      2.777906     6.657472     0.432536     0.087617
H      0.295447     7.949679     3.072610     0.073561
H      8.304761     5.598770     3.703793     0.286869
H      4.825138     5.944704     4.344587     0.293882
H      3.344810     2.499157    15.600145     0.073949
H     -3.561521     3.436124    13.584846     0.073708
H      5.995963     1.822767    12.037327     0.142068
H      2.862699     0.800707    14.190396     0.127901
H      2.608181    13.943302    10.050863     0.119312
H      2.580227    -1.955843    11.431776     0.097623
H      1.932423    -0.363706     9.230646     0.105312
H      1.317545    -0.296430    10.669230     0.102687
H      3.505544    -0.472804     7.878570     0.087937
H      5.016773    -0.055180     7.852938     0.118752
H      5.647612    -1.783132     9.137731     0.123521
H      4.384929    14.005770     8.766070     0.102644
H     -3.210156    14.287242    11.239537     0.141340
H     -0.667827    -0.915691    14.007770     0.139044
H     -2.213000    -1.461563    15.587329     0.086263
H      5.286261    13.884430    12.947255     0.074061
H      3.313879    -0.402861    12.316072     0.286171
H     -0.165739    -0.748795    11.675278     0.294699
C     -3.896910    10.694049    14.863231     0.103062
C      4.327017    11.239207    13.696985     0.094336
C      4.554603    10.247359    12.767832    -0.252493
C     -3.597456     9.663292    14.014178    -0.262512
C      5.626637     9.428078    12.933478     0.339364
C      5.376103     8.044061    10.900877     0.580165
C     -2.698092     6.491103    10.477312    -0.122714
C     -1.585131     7.419026     9.959230    -0.122211
C      5.569760     7.506871     7.810325    -0.113127
C      5.292264     6.579426     8.991630    -0.111796
C      0.724634     6.441103    10.204654     0.590854
C      2.979493     6.169375    12.119028    -0.249869
C      1.753739     6.718640    12.416677     0.327459
C      1.472250     7.007267    13.761064    -0.258141
C      2.418512     6.690103    14.696624     0.099739
C      3.863868     5.922858    13.161601     0.099167
C      1.093990    11.140060     1.156634     0.103244
C     -0.663792    10.594902     2.322880     0.094343
C     -0.436212    11.586750     3.252033    -0.253515
C      1.393438    12.170817     2.005687    -0.259633
C      0.635823    12.406031     3.086387     0.339181
C      0.385275    13.790048     5.118988     0.581303
C      2.292776    15.343006     5.542553    -0.124032
C      3.405734    14.415083     6.060635    -0.122020
C      0.578908    14.327238     8.209540    -0.113079
C      0.301421    -1.383517     7.028235    -0.114549
C      5.715500    15.393006     5.815211     0.588299
C      7.970373    15.664734     3.900837    -0.249950
C      6.744621    15.115469     3.603188     0.327992
C      6.463142    14.826842     2.258801    -0.260191
C      7.409411    15.144006     1.323241     0.101354
C      8.854756    15.911251     2.858264     0.097583
C      8.887701     2.820960     1.156634     0.103062
C      0.663774     2.275802     2.322880     0.094336
C      0.436188     3.267650     3.252033    -0.252493
C      8.588247     3.851717     2.005687    -0.262512
C     -0.635846     4.086931     3.086387     0.339364
C     -0.385312     5.470948     5.118988     0.580165
C      7.688883     7.023906     5.542553    -0.122714
C      6.575922     6.095983     6.060635    -0.122211
C     -0.578969     6.008138     8.209540    -0.113127
C     -0.301473     6.935583     7.028235    -0.111796
C      4.266157     7.073906     5.815211     0.590854
C      2.011298     7.345634     3.900837    -0.249869
C      3.237052     6.796369     3.603188     0.327459
C      3.518541     6.507742     2.258801    -0.258141
C      2.572279     6.824906     1.323241     0.099739
C      1.126923     7.592151     2.858264     0.099167
C      3.896801     2.374949    14.863231     0.103244
C      5.654583     2.920107    13.696985     0.094343
C      5.427003     1.928259    12.767832    -0.253515
C      3.597353     1.344192    14.014178    -0.259633
C      4.354968     1.108978    12.933478     0.339181
C      4.605516    -0.275039    10.900877     0.581303
C      2.698015    -1.827997    10.477312    -0.124032
C      1.585057    -0.900074     9.959230    -0.122020
C      4.411883    -0.812229     7.810325    -0.113079
C      4.689370    -1.739674     8.991630    -0.114549
C     -0.724709    -1.877997    10.204654     0.588299
C     -2.979582    -2.149725    12.119028    -0.249950
C     -1.753830    -1.600460    12.416677     0.327992
C     -1.472351    -1.311833    13.761064    -0.260190
C     -2.418620    -1.628997    14.696624     0.101354
C     -3.863965    -2.396242    13.161601     0.097583
Br     2.316348    15.864308     1.544956    -0.628854
Br    -2.674550     5.969801    14.474909    -0.628972
Br     2.674443    -2.349299    14.474909    -0.628854
Br     7.665341     7.545208     1.544956    -0.628972
N      5.086620    11.519690    14.716168    -0.223863
N      5.939074     6.999829    10.231888    -0.161657
N      5.989974     8.389814    12.080260    -0.464899
N      3.606335     6.159798    14.429733    -0.226364
N     -0.416272     6.680829     9.495615    -0.159941
N      0.777532     7.004175    11.464136    -0.460250
N      0.095820    10.314419     1.303697    -0.223735
N      0.948240    14.834280     5.787977    -0.159484
N      0.999154    13.444295     3.939605    -0.465097
N      8.597232    15.674311     1.590132    -0.225275
N      4.574589    15.153280     6.524250    -0.157468
N      5.768408    14.829934     4.555729    -0.460666
N     -0.095829     1.995319     1.303697    -0.223863
N     -0.948283     6.515180     5.787977    -0.161657
N     -0.999183     5.125195     3.939605    -0.464899
N      1.384456     7.355211     1.590132    -0.226365
N      5.407063     6.834180     6.524250    -0.159941
N      4.213259     6.510834     4.555729    -0.460250
N      4.894971     3.200590    14.716168    -0.223735
N      4.042551    -1.319271    10.231888    -0.159484
N      3.991637     0.070714    12.080260    -0.465097
N     -3.606441    -2.159302    14.429733    -0.225275
N      0.416202    -1.638271     9.495615    -0.157468
N     -0.777617    -1.314925    11.464136    -0.460665
O      4.391909     8.628652    10.488206    -0.522141
O      1.622988     5.750050     9.763787    -0.519931
O     -0.598922    13.205457     5.531659    -0.523424
O      6.613851    -0.554141     6.256078    -0.519177
O      0.598882     4.886357     5.531659    -0.522141
O      3.367803     7.764959     6.256078    -0.519931
O      5.589713     0.309552    10.488206    -0.523424
O     -1.623060    14.069150     9.763787    -0.519177

The following XYZ coordinates are in angstroms. Other properties are in atomic units.
The sperically averaged electron density of each atom fit to a function of the form exp(a - br)
eigen_1, eigen_2 and eigen_3 are the three eigenvalues of traceless quadrupole moment tensor
  atom number  atomic symbol              X              Y              Z     net charge C6 coefficient C8 coefficient C10 coefficient fluctuating dipole atomic polarizability isotropic forcefield polarizability              a              b squared Pearson coefficient          <r^3>          <r^4>         wp_QDO          m_QDO          q_QDO       dipole_x       dipole_y       dipole_z         dipole            Qxy            Qxz            Qyz     Q(x^2-y^2)  Q(3z^2 - R^2)        eigen_1        eigen_2        eigen_3 static polarizability      alpha(xx)      alpha(xy)      alpha(xz)      alpha(yy)      alpha(yz)      alpha(zz) atomic spin moment
            1             Cd       0.000000       0.000000       0.000000       0.659738     203.775626 0.50325268E+04  0.19941311E+06                                27.695612                           23.302893       1.160918       2.008521                    0.997330      86.759715     241.179199       0.382009       0.404636      -1.173035       0.000000       0.000000      -0.000000       0.000000      -0.088459       0.127180      -0.021497       0.219670      -0.026884      -0.142779      -0.074543       0.217322             33.477283      26.494189       0.981946     -11.566972      35.833556       1.081957      38.104103           0.000001
            2             Cd       0.000000       8.319100       0.000000       0.659520     203.798223 0.50326210E+04  0.19942328E+06                                27.701012                           23.305379       1.162967       2.008918                    0.997375      86.777699     241.254864       0.381922       0.404715      -1.172946      -0.000000       0.000000       0.000000       0.000000       0.089181      -0.128419      -0.020983       0.219916      -0.029147      -0.143636      -0.075060       0.218696             33.485621      26.503522      -0.984914      11.571772      35.845627       1.082891      38.107715           0.000001
            3              H      -3.344925      10.818257      15.600145       0.074011       1.319949 0.98109823E+01  0.10178109E+03                                 1.996604                            1.834002      -1.376604       2.202002                    0.992742       4.032996      11.765451       0.459233       1.285638      -0.705167       0.026009       0.002169       0.032264       0.041499      -0.015772       0.007944       0.001823       0.003743      -0.009677      -0.017501      -0.001086       0.018587              2.067758       1.846172       0.093780       0.561601       1.732959       0.191102       2.624144           0.000001
            4              H       3.561421      11.755224      13.584846       0.074503       1.436969 0.10783997E+02  0.11339278E+03                                 2.041873                            1.870053      -1.303441       2.232701                    0.994398       3.899300      11.078196       0.479006       1.216072      -0.722350      -0.036347       0.018620      -0.006126       0.041295      -0.001859       0.011287       0.007096       0.012253       0.018839      -0.014539      -0.002205       0.016744              2.111011       2.376557      -0.677785       0.057272       2.296278      -0.013362       1.660199           0.000002
            5              H       3.985648      10.141867      12.037327       0.141657       1.049232 0.76501391E+01  0.73375974E+02                                 1.622981                            1.554638      -1.060581       2.378084                    0.998646       3.261466       8.675604       0.539015       1.184733      -0.731520      -0.022827      -0.001206      -0.026539       0.035026      -0.011909       0.012179      -0.001374       0.014831      -0.014713      -0.015155      -0.006308       0.021463              1.633483       1.546200       0.033678       0.325040       1.509840       0.219355       1.844409           0.000001
            6              H      -2.862804       9.119807      14.190396       0.129591       1.151697 0.86377130E+01  0.86237682E+02                                 1.794638                            1.703987      -1.181483       2.320081                    0.996213       3.532334       9.896400       0.486679       1.260565      -0.713277       0.023331      -0.015422       0.009153       0.029427      -0.003516       0.009635       0.009515       0.015120       0.022104      -0.017724       0.001246       0.016477              1.818675       1.944568      -0.425768       0.129170       1.848648      -0.026630       1.662808           0.000002
            7              H      -2.608255       5.624202      10.050863       0.118567       1.053627 0.81189713E+01  0.78968460E+02                                 1.641880                            1.610081      -0.752668       2.519713                    0.999547       3.260033       8.707022       0.525930       1.197363      -0.730238       0.005436      -0.032266      -0.011402       0.034650      -0.002235      -0.000082       0.003109      -0.011035      -0.038360      -0.013175       0.000459       0.012716              1.656096       1.524193      -0.090936      -0.107019       1.835001       0.273493       1.609094           0.000001
            8              H      -2.580312       6.363257      11.431776       0.097886       1.212307 0.95031441E+01  0.97871010E+02                                 1.895421                            1.807730      -1.389608       2.198215                    0.992113       4.009355      11.679652       0.461199       1.289530      -0.704159       0.004062      -0.004842       0.028852       0.029536      -0.000235      -0.001705       0.002893       0.005572      -0.006954      -0.005030       0.000479       0.004551              1.940702       1.679520      -0.058282      -0.050096       1.592461      -0.092136       2.550125           0.000000
            9              H      -1.932491       7.955394       9.230646       0.106159       1.137431 0.87643418E+01  0.86971045E+02                                 1.724002                            1.666585      -0.913155       2.434030                    0.997997       3.450495       9.336432       0.519378       1.188411      -0.730939      -0.012344       0.016145      -0.023138       0.030796      -0.003373      -0.000957      -0.003626      -0.006941      -0.002046      -0.005705      -0.000811       0.006516              1.761649       1.734504      -0.175373       0.269577       1.515604      -0.249269       2.034838          -0.000000
           10              H      -1.317624       8.022670      10.669230       0.102136       1.115708 0.84580738E+01  0.82929160E+02                                 1.686298                            1.626338      -0.752066       2.513295                    0.998908       3.342047       8.897493       0.532707       1.172685      -0.735673       0.008398       0.021030       0.026827       0.035106       0.003220       0.003369       0.009491      -0.002835       0.004172      -0.008441      -0.003643       0.012084              1.714617       1.700837       0.069441       0.223032       1.573056       0.330232       1.869958           0.000001
           11              H       6.476098       7.846296       7.878570       0.087721       1.172990 0.90698336E+01  0.91278169E+02                                 1.793358                            1.720144      -0.903683       2.430518                    0.997339       3.642720      10.106378       0.497482       1.223380      -0.721672       0.025247       0.009892       0.004973       0.027568       0.003716      -0.000114       0.002188       0.001627      -0.003023      -0.004313      -0.000309       0.004622              1.848223       2.405292       0.174211       0.109540       1.415833       0.062109       1.723543           0.000000
           12              H       4.964869       8.263920       7.852938       0.119417       1.263946 0.10253795E+02  0.10569605E+03                                 1.837646                            1.794358      -1.245984       2.279725                    0.995708       3.585460       9.849105       0.504623       1.177511      -0.733507      -0.025182       0.027668       0.004991       0.037743      -0.004237      -0.004174      -0.000034      -0.022285      -0.014854      -0.011889      -0.002536       0.014424              1.846846       1.906322      -0.402051       0.040819       1.906518       0.063198       1.727698           0.000000
           13              H       4.334020       6.535968       9.137731       0.123432       1.068273 0.80158313E+01  0.79035608E+02                                 1.752955                            1.670397      -1.172009       2.328175                    0.994561       3.608239      10.251338       0.475893       1.305335      -0.702717      -0.037667       0.000682       0.001769       0.037715       0.003302       0.001738      -0.003039       0.013405       0.009911      -0.009975       0.003705       0.006270              1.802493       2.400126       0.121914      -0.227891       1.366394      -0.004742       1.640958          -0.000000
           14              H       5.596707       5.686670       8.766070       0.100597       1.097539 0.85838632E+01  0.84221726E+02                                 1.649003                            1.624585      -0.745653       2.508582                    0.999376       3.313161       8.738017       0.541416       1.153011      -0.741002       0.004490      -0.031006      -0.009566       0.032758      -0.000851       0.003333       0.001971      -0.018861       0.003330      -0.011002       0.001654       0.009347              1.658746       1.511307      -0.168898      -0.075267       1.861578       0.182552       1.603352          -0.000000
           15              H       3.210073       5.968142      11.239537       0.141084       1.050972 0.77426227E+01  0.75852154E+02                                 1.736212                            1.648305      -1.311975       2.266955                    0.994550       3.602452      10.276780       0.475125       1.315886      -0.699739       0.011106      -0.008616      -0.032760       0.035649      -0.014999      -0.008610       0.004457       0.007682       0.012967      -0.017805      -0.001583       0.019389              1.768989       1.674916       0.006944      -0.119088       1.367258       0.070198       2.264794           0.000000
           16              H       0.667724       7.403409      14.007770       0.138270       1.151403 0.84019347E+01  0.83098507E+02                                 1.786075                            1.675367      -1.105162       2.368972                    0.996978       3.389366       9.374876       0.494334       1.252771      -0.716162      -0.026579       0.013006       0.013231       0.032414      -0.013929       0.001893       0.003716       0.004768       0.042657      -0.021701       0.006908       0.014793              1.823903       2.307164      -0.369293      -0.153482       1.542539       0.095324       1.622007           0.000003
           17              H       2.212885       6.857537      15.587329       0.087617       1.393121 0.10406764E+02  0.10900865E+03                                 2.064406                            1.890024      -1.037099       2.378423                    0.996739       3.728785      10.750387       0.454266       1.287212      -0.708548      -0.013867       0.009829       0.043311       0.046527      -0.013151      -0.001736       0.010509       0.017680       0.017415      -0.021492       0.004159       0.017333              2.140408       1.722929      -0.061821      -0.082434       1.635959       0.199980       3.062337           0.000003
           18              H       4.695344       5.565330      12.947255       0.073561       1.205988 0.91060270E+01  0.93375636E+02                                 1.932456                            1.806919      -1.381260       2.202549                    0.992185       4.084779      12.121986       0.444244       1.344558      -0.692438       0.037838      -0.017666      -0.014226       0.044116      -0.010795      -0.005520       0.007394       0.013123       0.031526      -0.018421       0.000664       0.017757              1.986210       2.460001      -0.415200      -0.149654       1.843720      -0.038792       1.654909           0.000000
           19              H      -3.313970       7.916239      12.316072       0.286869       0.613835 0.40695090E+01  0.34633416E+02                                 1.315111                            1.273737      -1.387780       2.303249                    0.997300       2.982581       8.467181       0.481398       1.495026      -0.664306       0.022448      -0.012041       0.009110       0.027054      -0.005795       0.006329       0.012346       0.008763       0.002387      -0.017937       0.006863       0.011074              1.344366       1.375318      -0.247486      -0.004282       1.355065       0.117301       1.302715           0.000000
           20              H       0.165653       7.570305      11.675278       0.293882       0.613090 0.39192536E+01  0.32404003E+02                                 1.233670                            1.189926      -1.030823       2.491508                    0.999961       2.532493       6.648717       0.546819       1.354776      -0.694284      -0.018759       0.024323       0.013495       0.033551      -0.013690       0.002131       0.012939      -0.004472       0.014078      -0.020565       0.002302       0.018263              1.259003       1.459449      -0.222717       0.101707       1.139450       0.041878       1.178109           0.000001
           21              H       1.645981      11.015852       0.419720       0.073949       1.324160 0.98495300E+01  0.10229972E+03                                 2.002271                            1.838677      -1.382221       2.199188                    0.992673       4.040147      11.800131       0.458164       1.287142      -0.704834       0.026056      -0.001890      -0.032273       0.041522       0.015560      -0.007843       0.002039       0.003624      -0.009910      -0.017379      -0.000940       0.018319              2.073834       1.851200      -0.094296      -0.564309       1.737386       0.192164       2.632915           0.000001
           22              H       8.552312      10.078885       2.435019       0.073708       1.430725 0.10724403E+02  0.11254827E+03                                 2.030870                            1.860973      -1.273452       2.244504                    0.994695       3.891919      11.026758       0.481950       1.210983      -0.723505      -0.036992      -0.018926       0.006514       0.042060       0.001615      -0.011135       0.007087       0.012151       0.018551      -0.014288      -0.002305       0.016594              2.099206       2.362445       0.671664      -0.056719       2.282676      -0.013314       1.652496           0.000002
           23              H      -1.005172      11.692242       3.982538       0.142068       1.047385 0.76337165E+01  0.73182067E+02                                 1.621407                            1.553211      -1.063567       2.376878                    0.998589       3.258905       8.667773       0.539115       1.185103      -0.731433      -0.022861       0.001140       0.026562       0.035064       0.011903      -0.012166      -0.001423       0.014948      -0.014304      -0.015108      -0.006354       0.021462              1.631911       1.544818      -0.033572      -0.324431       1.508536       0.218955       1.842378           0.000001
           24              H       2.128092      12.714302       1.829469       0.127901       1.154354 0.86634433E+01  0.86568710E+02                                 1.798593                            1.707533      -1.241314       2.292866                    0.995761       3.537037       9.917489       0.485687       1.262056      -0.712986       0.023733       0.015927      -0.009012       0.029969       0.003586      -0.009712       0.009508       0.015139       0.023243      -0.017866       0.001154       0.016712              1.822727       1.949091       0.427330      -0.129595       1.852889      -0.026655       1.666202           0.000002
           25              H       2.382610      -0.428293       5.969002       0.119312       1.053820 0.81228176E+01  0.79032852E+02                                 1.643826                            1.611892      -0.758757       2.517209                    0.999539       3.259748       8.714094       0.524818       1.199489      -0.729751       0.004997       0.031922       0.011343       0.034244       0.002392       0.000246       0.002993      -0.010759      -0.038400      -0.013160       0.000523       0.012636              1.658085       1.525808       0.091065       0.107229       1.837340       0.274196       1.611107           0.000000
           26              H       2.410564      15.470852       4.588089       0.097623       1.214297 0.95242268E+01  0.98164580E+02                                 1.899356                            1.811187      -1.401424       2.193413                    0.992184       4.014859      11.708845       0.460101       1.291601      -0.703718       0.003591       0.004731      -0.029115       0.029715       0.000385       0.001629       0.003040       0.005151      -0.007959      -0.005193       0.000664       0.004529              1.944878       1.682814       0.058453       0.050351       1.595292      -0.092430       2.556526           0.000000
           27              H       3.058368      13.878715       6.789219       0.105312       1.139837 0.87885630E+01  0.87279629E+02                                 1.727253                            1.669562      -0.924155       2.429353                    0.997867       3.454554       9.353884       0.518552       1.189374      -0.730724      -0.012522      -0.016314       0.023309       0.031085       0.003678       0.000994      -0.003513      -0.007175      -0.002172      -0.005933      -0.000739       0.006672              1.765065       1.737904       0.175931      -0.270369       1.518312      -0.250065       2.038978          -0.000000
           28              H       3.673246      13.811439       5.350635       0.102687       1.113765 0.84389445E+01  0.82693362E+02                                 1.684183                            1.624334      -0.741068       2.518362                    0.999009       3.339206       8.886840       0.533126       1.172449      -0.735723       0.008389      -0.021018      -0.026760       0.035046      -0.003302      -0.003075       0.009418      -0.002455       0.003833      -0.008502      -0.003337       0.011839              1.712512       1.699107      -0.069207      -0.223085       1.570838       0.329305       1.867590           0.000001
           29              H       1.485247      13.987813       8.141295       0.087937       1.173166 0.90713197E+01  0.91301076E+02                                 1.793845                            1.720508      -0.905626       2.429700                    0.997308       3.643293      10.109931       0.497309       1.223698      -0.721592       0.024840      -0.009522      -0.004891       0.027048      -0.003702      -0.000050       0.002088       0.001840      -0.003390      -0.004169      -0.000530       0.004698              1.848764       2.406360      -0.174468      -0.109646       1.416033       0.062133       1.723898           0.000000
           30              H      -0.025982      13.570189       8.166927       0.118752       1.264172 0.10253025E+02  0.10566230E+03                                 1.836035                            1.792780      -1.235150       2.283289                    0.995759       3.585475       9.840693       0.505597       1.175529      -0.733981      -0.025414      -0.027977      -0.004859       0.038108       0.004314       0.004421       0.000131      -0.022058      -0.014638      -0.012027      -0.002304       0.014331              1.845217       1.904775       0.401802      -0.040738       1.904889       0.063085       1.725986           0.000000
           31              H      -0.656821      -1.340059       6.882134       0.123521       1.069256 0.80252512E+01  0.79144075E+02                                 1.753126                            1.670647      -1.174722       2.326594                    0.994711       3.609798      10.253540       0.476217       1.304193      -0.702939      -0.037610       0.000106      -0.001769       0.037652      -0.002973      -0.001872      -0.003205       0.013429       0.009775      -0.009920       0.003599       0.006321              1.802641       2.399925      -0.121993       0.227787       1.366657      -0.004727       1.641339          -0.000000
           32              H       0.605862      -0.490761       7.253795       0.102645       1.093856 0.85492540E+01  0.83813571E+02                                 1.646697                            1.622463      -0.751645       2.506846                    0.999358       3.306652       8.722756       0.541087       1.154657      -0.740595       0.003917       0.030376       0.009178       0.031973       0.000773      -0.003329       0.001982      -0.018702       0.003143      -0.010893       0.001590       0.009303              1.656389       1.509514       0.168347       0.075093       1.858368       0.182007       1.601284          -0.000000
           33              H       8.200947      -0.772233       4.780328       0.141340       1.050672 0.77398107E+01  0.75822966E+02                                 1.736418                            1.648431      -1.318866       2.264334                    0.994437       3.601841      10.277248       0.474890       1.316566      -0.699600       0.010513       0.008686       0.032582       0.035321       0.014781       0.008789       0.004339       0.007531       0.012953      -0.017617      -0.001678       0.019294              1.769207       1.675021      -0.006887       0.119206       1.367288       0.070283       2.265312           0.000000
           34              H       5.658618      14.430700       2.012095       0.139044       1.149744 0.83868337E+01  0.82899212E+02                                 1.782962                            1.672747      -1.092874       2.373762                    0.997050       3.386602       9.359747       0.495290       1.251106      -0.716509      -0.026269      -0.013257      -0.013072       0.032198       0.013864      -0.001883       0.003698       0.004949       0.041558      -0.021473       0.007040       0.014433              1.820607       2.302281       0.368077       0.152898       1.540000       0.095008       1.619540           0.000003
           35              H       7.203791      14.976572       0.432536       0.086263       1.393612 0.10407685E+02  0.10898076E+03                                 2.061590                            1.887581      -1.022605       2.383873                    0.996966       3.728869      10.735918       0.455640       1.283773      -0.709282      -0.013415      -0.009907      -0.043666       0.046742       0.013669       0.001803       0.010524       0.017709       0.018375      -0.021967       0.004240       0.017727              2.137426       1.720706       0.061689       0.082341       1.633921       0.199630       3.057651           0.000003
           36              H      -0.295470      -0.369421       3.072610       0.074061       1.205674 0.91073433E+01  0.93434567E+02                                 1.935791                            1.809900      -1.389424       2.199646                    0.992058       4.089381      12.156460       0.442630       1.348804      -0.691581       0.037942       0.016976       0.013963       0.043849       0.010988       0.005587       0.007447       0.012645       0.031836      -0.018490       0.000560       0.017930              1.989738       2.464598       0.416260       0.149880       1.846918      -0.038988       1.657697           0.000000
           37              H       1.676912      13.917870       3.703793       0.286171       0.612932 0.40632964E+01  0.34578251E+02                                 1.315868                            1.274457      -1.388222       2.303252                    0.997353       2.983079       8.477050       0.480152       1.499005      -0.663655       0.022152       0.011898      -0.009496       0.026878       0.005382      -0.006197       0.012182       0.008821       0.001935      -0.017546       0.006616       0.010930              1.345169       1.376075       0.247613       0.004357       1.355864       0.117544       1.303569           0.000000
           38              H       5.156530      14.263804       4.344587       0.294699       0.615519 0.39460375E+01  0.32740040E+02                                 1.246734                            1.201835      -1.031582       2.492061                    0.999960       2.545398       6.733876       0.537809       1.372650      -0.690765      -0.018891      -0.023544      -0.013024       0.032876       0.013837      -0.002152       0.013300      -0.004793       0.014063      -0.020881       0.002183       0.018698              1.272712       1.476954       0.226885      -0.103600       1.150979       0.042584       1.190204           0.000001
           39              H       8.335716       2.696752       0.419720       0.074011       1.319949 0.98109811E+01  0.10178108E+03                                 1.996604                            1.834003      -1.376604       2.202002                    0.992742       4.032996      11.765453       0.459233       1.285638      -0.705167      -0.026009      -0.002169      -0.032264       0.041499      -0.015771       0.007944       0.001823       0.003743      -0.009677      -0.017501      -0.001086       0.018587              2.067759       1.846173       0.093780       0.561601       1.732959       0.191102       2.624144           0.000001
           40              H       1.429370       1.759785       2.435019       0.074503       1.436970 0.10784001E+02  0.11339284E+03                                 2.041873                            1.870053      -1.303441       2.232701                    0.994398       3.899301      11.078198       0.479006       1.216072      -0.722350       0.036347      -0.018620       0.006125       0.041295      -0.001859       0.011287       0.007096       0.012253       0.018839      -0.014539      -0.002205       0.016744              2.111011       2.376557      -0.677784       0.057272       2.296278      -0.013362       1.660199           0.000002
           41              H       1.005143       3.373142       3.982538       0.141657       1.049234 0.76501554E+01  0.73376129E+02                                 1.622979                            1.554636      -1.060581       2.378084                    0.998646       3.261472       8.675604       0.539018       1.184727      -0.731521       0.022827       0.001206       0.026539       0.035026      -0.011909       0.012179      -0.001374       0.014831      -0.014713      -0.015155      -0.006308       0.021463              1.633480       1.546197       0.033678       0.325039       1.509837       0.219354       1.844407           0.000001
           42              H       7.853595       4.395202       1.829469       0.129591       1.151698 0.86377169E+01  0.86237734E+02                                 1.794639                            1.703988      -1.181483       2.320081                    0.996213       3.532335       9.896405       0.486679       1.260565      -0.713277      -0.023331       0.015422      -0.009153       0.029427      -0.003516       0.009635       0.009515       0.015120       0.022104      -0.017724       0.001246       0.016477              1.818676       1.944569      -0.425768       0.129170       1.848649      -0.026630       1.662809           0.000002
           43              H       7.599046       7.890807       5.969002       0.118567       1.053627 0.81189709E+01  0.78968451E+02                                 1.641880                            1.610081      -0.752668       2.519713                    0.999547       3.260033       8.707020       0.525930       1.197362      -0.730238      -0.005436       0.032266       0.011402       0.034650      -0.002235      -0.000082       0.003109      -0.011035      -0.038360      -0.013175       0.000459       0.012716              1.656096       1.524193      -0.090936      -0.107019       1.835000       0.273493       1.609094           0.000000
           44              H       7.571103       7.151752       4.588089       0.097886       1.212308 0.95031455E+01  0.97871024E+02                                 1.895421                            1.807730      -1.389608       2.198215                    0.992113       4.009355      11.679650       0.461199       1.289529      -0.704159      -0.004062       0.004842      -0.028852       0.029536      -0.000235      -0.001705       0.002893       0.005572      -0.006954      -0.005030       0.000479       0.004551              1.940702       1.679520      -0.058282      -0.050096       1.592461      -0.092136       2.550124           0.000000
           45              H       6.923282       5.559615       6.789219       0.106159       1.137432 0.87643474E+01  0.86971111E+02                                 1.724003                            1.666585      -0.913156       2.434030                    0.997997       3.450496       9.336434       0.519379       1.188411      -0.730939       0.012344      -0.016145       0.023138       0.030796      -0.003373      -0.000957      -0.003626      -0.006941      -0.002046      -0.005705      -0.000811       0.006516              1.761649       1.734504      -0.175373       0.269577       1.515605      -0.249269       2.034838          -0.000000
           46              H       6.308415       5.492339       5.350635       0.102136       1.115708 0.84580748E+01  0.82929170E+02                                 1.686297                            1.626338      -0.752066       2.513295                    0.998908       3.342047       8.897492       0.532708       1.172685      -0.735673      -0.008398      -0.021030      -0.026827       0.035106       0.003220       0.003369       0.009491      -0.002835       0.004172      -0.008441      -0.003643       0.012084              1.714617       1.700837       0.069441       0.223032       1.573055       0.330232       1.869958           0.000001
           47              H      -1.485307       5.668713       8.141295       0.087721       1.172990 0.90698339E+01  0.91278170E+02                                 1.793358                            1.720144      -0.903684       2.430518                    0.997339       3.642720      10.106377       0.497482       1.223380      -0.721673      -0.025247      -0.009892      -0.004973       0.027568       0.003716      -0.000114       0.002188       0.001627      -0.003023      -0.004313      -0.000309       0.004622              1.848223       2.405292       0.174211       0.109539       1.415833       0.062109       1.723543           0.000000
           48              H       0.025922       5.251089       8.166927       0.119417       1.263946 0.10253794E+02  0.10569604E+03                                 1.837645                            1.794358      -1.245984       2.279724                    0.995708       3.585460       9.849103       0.504623       1.177511      -0.733507       0.025182      -0.027668      -0.004991       0.037743      -0.004237      -0.004174      -0.000034      -0.022285      -0.014854      -0.011889      -0.002536       0.014425              1.846845       1.906322      -0.402051       0.040819       1.906518       0.063198       1.727697           0.000000
           49              H       0.656771       6.979041       6.882134       0.123432       1.068273 0.80158314E+01  0.79035608E+02                                 1.752955                            1.670397      -1.172008       2.328175                    0.994561       3.608239      10.251338       0.475893       1.305335      -0.702717       0.037667      -0.000682      -0.001769       0.037715       0.003302       0.001738      -0.003039       0.013405       0.009911      -0.009975       0.003705       0.006270              1.802493       2.400126       0.121914      -0.227891       1.366394      -0.004742       1.640958          -0.000000
           50              H      -0.605916       7.828339       7.253795       0.100597       1.097540 0.85838687E+01  0.84221792E+02                                 1.649003                            1.624585      -0.745653       2.508582                    0.999376       3.313162       8.738020       0.541416       1.153010      -0.741002      -0.004490       0.031006       0.009566       0.032758      -0.000851       0.003333       0.001971      -0.018861       0.003330      -0.011002       0.001654       0.009347              1.658746       1.511307      -0.168898      -0.075267       1.861578       0.182552       1.603353          -0.000000
           51              H       1.780718       7.546867       4.780328       0.141084       1.050972 0.77426227E+01  0.75852154E+02                                 1.736212                            1.648305      -1.311975       2.266955                    0.994550       3.602452      10.276780       0.475125       1.315886      -0.699739      -0.011106       0.008616       0.032760       0.035649      -0.014999      -0.008610       0.004456       0.007682       0.012967      -0.017805      -0.001583       0.019389              1.768989       1.674916       0.006944      -0.119088       1.367258       0.070198       2.264794           0.000000
           52              H       4.323067       6.111600       2.012095       0.138270       1.151404 0.84019374E+01  0.83098537E+02                                 1.786075                            1.675367      -1.105162       2.368972                    0.996978       3.389367       9.374878       0.494334       1.252771      -0.716162       0.026579      -0.013006      -0.013231       0.032414      -0.013929       0.001893       0.003716       0.004768       0.042657      -0.021701       0.006908       0.014793              1.823903       2.307164      -0.369293      -0.153482       1.542539       0.095324       1.622007           0.000003
           53              H       2.777906       6.657472       0.432536       0.087617       1.393121 0.10406762E+02  0.10900863E+03                                 2.064406                            1.890024      -1.037099       2.378423                    0.996739       3.728785      10.750389       0.454266       1.287213      -0.708548       0.013867      -0.009829      -0.043311       0.046527      -0.013151      -0.001736       0.010509       0.017680       0.017415      -0.021492       0.004159       0.017333              2.140409       1.722929      -0.061821      -0.082434       1.635959       0.199980       3.062338           0.000003
           54              H       0.295447       7.949679       3.072610       0.073561       1.205988 0.91060278E+01  0.93375644E+02                                 1.932456                            1.806919      -1.381260       2.202549                    0.992185       4.084779      12.121985       0.444244       1.344558      -0.692438      -0.037838       0.017666       0.014226       0.044116      -0.010795      -0.005520       0.007394       0.013123       0.031526      -0.018421       0.000664       0.017757              1.986210       2.460001      -0.415200      -0.149654       1.843720      -0.038792       1.654909           0.000000
           55              H       8.304761       5.598770       3.703793       0.286869       0.613835 0.40695053E+01  0.34633380E+02                                 1.315111                            1.273737      -1.387780       2.303250                    0.997300       2.982580       8.467180       0.481397       1.495028      -0.664306      -0.022448       0.012041      -0.009110       0.027054      -0.005795       0.006329       0.012346       0.008763       0.002387      -0.017937       0.006863       0.011074              1.344366       1.375318      -0.247486      -0.004282       1.355065       0.117301       1.302715           0.000000
           56              H       4.825138       5.944704       4.344587       0.293882       0.613090 0.39192510E+01  0.32403974E+02                                 1.233669                            1.189925      -1.030823       2.491508                    0.999961       2.532492       6.648713       0.546819       1.354776      -0.694284       0.018759      -0.024323      -0.013495       0.033551      -0.013690       0.002131       0.012939      -0.004472       0.014078      -0.020565       0.002302       0.018263              1.259002       1.459448      -0.222717       0.101707       1.139449       0.041878       1.178109           0.000001
           57              H       3.344810       2.499157      15.600145       0.073949       1.324160 0.98495306E+01  0.10229973E+03                                 2.002271                            1.838677      -1.382221       2.199188                    0.992673       4.040147      11.800130       0.458164       1.287142      -0.704834      -0.026056       0.001890       0.032273       0.041522       0.015560      -0.007843       0.002039       0.003624      -0.009910      -0.017379      -0.000940       0.018319              2.073834       1.851200      -0.094296      -0.564309       1.737385       0.192164       2.632915           0.000001
           58              H      -3.561521       3.436124      13.584846       0.073708       1.430726 0.10724413E+02  0.11254841E+03                                 2.030871                            1.860973      -1.273452       2.244504                    0.994695       3.891921      11.026765       0.481950       1.210983      -0.723505       0.036992       0.018926      -0.006514       0.042060       0.001615      -0.011135       0.007087       0.012151       0.018551      -0.014288      -0.002305       0.016594              2.099207       2.362447       0.671665      -0.056719       2.282677      -0.013314       1.652496           0.000002
           59              H       5.995963       1.822767      12.037327       0.142068       1.047385 0.76337168E+01  0.73182077E+02                                 1.621407                            1.553211      -1.063567       2.376878                    0.998589       3.258905       8.667776       0.539115       1.185104      -0.731433       0.022861      -0.001140      -0.026562       0.035064       0.011903      -0.012166      -0.001423       0.014948      -0.014304      -0.015108      -0.006354       0.021462              1.631911       1.544819      -0.033572      -0.324431       1.508537       0.218955       1.842379           0.000001
           60              H       2.862699       0.800707      14.190396       0.127901       1.154354 0.86634429E+01  0.86568710E+02                                 1.798594                            1.707533      -1.241313       2.292866                    0.995761       3.537037       9.917491       0.485687       1.262057      -0.712986      -0.023733      -0.015927       0.009012       0.029969       0.003587      -0.009712       0.009508       0.015139       0.023243      -0.017866       0.001154       0.016712              1.822728       1.949092       0.427331      -0.129595       1.852889      -0.026655       1.666202           0.000002
           61              H       2.608181      13.943302      10.050863       0.119312       1.053819 0.81228166E+01  0.79032844E+02                                 1.643826                            1.611892      -0.758757       2.517209                    0.999539       3.259748       8.714095       0.524818       1.199490      -0.729751      -0.004997      -0.031922      -0.011343       0.034244       0.002392       0.000246       0.002993      -0.010759      -0.038401      -0.013160       0.000523       0.012636              1.658085       1.525808       0.091065       0.107229       1.837341       0.274196       1.611107           0.000000
           62              H       2.580227      -1.955843      11.431776       0.097623       1.214297 0.95242219E+01  0.98164522E+02                                 1.899356                            1.811187      -1.401424       2.193412                    0.992184       4.014858      11.708844       0.460100       1.291601      -0.703718      -0.003591      -0.004731       0.029115       0.029715       0.000385       0.001629       0.003040       0.005151      -0.007959      -0.005193       0.000664       0.004529              1.944878       1.682814       0.058453       0.050351       1.595292      -0.092430       2.556526           0.000000
           63              H       1.932423      -0.363706       9.230646       0.105312       1.139837 0.87885630E+01  0.87279626E+02                                 1.727253                            1.669562      -0.924155       2.429353                    0.997867       3.454554       9.353883       0.518552       1.189374      -0.730724       0.012522       0.016314      -0.023309       0.031085       0.003678       0.000994      -0.003513      -0.007176      -0.002172      -0.005933      -0.000739       0.006672              1.765064       1.737904       0.175931      -0.270369       1.518311      -0.250065       2.038978          -0.000000
           64              H       1.317545      -0.296430      10.669230       0.102687       1.113765 0.84389505E+01  0.82693443E+02                                 1.684184                            1.624335      -0.741068       2.518362                    0.999009       3.339207       8.886846       0.533125       1.172450      -0.735723      -0.008389       0.021017       0.026760       0.035046      -0.003301      -0.003075       0.009418      -0.002455       0.003833      -0.008502      -0.003337       0.011839              1.712513       1.699108      -0.069207      -0.223086       1.570839       0.329306       1.867592           0.000001
           65              H       3.505544      -0.472804       7.878570       0.087937       1.173166 0.90713213E+01  0.91301094E+02                                 1.793845                            1.720508      -0.905627       2.429699                    0.997308       3.643293      10.109930       0.497309       1.223697      -0.721592      -0.024840       0.009522       0.004891       0.027048      -0.003702      -0.000050       0.002088       0.001840      -0.003390      -0.004169      -0.000530       0.004698              1.848764       2.406360      -0.174468      -0.109646       1.416033       0.062133       1.723898          -0.000000
           66              H       5.016773      -0.055180       7.852938       0.118752       1.264172 0.10253032E+02  0.10566238E+03                                 1.836035                            1.792780      -1.235151       2.283288                    0.995759       3.585476       9.840694       0.505597       1.175528      -0.733981       0.025414       0.027977       0.004859       0.038108       0.004314       0.004421       0.000131      -0.022058      -0.014638      -0.012027      -0.002304       0.014331              1.845217       1.904775       0.401802      -0.040738       1.904889       0.063085       1.725986           0.000000
           67              H       5.647612      -1.783132       9.137731       0.123521       1.069256 0.80252556E+01  0.79144124E+02                                 1.753126                            1.670647      -1.174722       2.326594                    0.994711       3.609799      10.253541       0.476217       1.304192      -0.702939       0.037610      -0.000106       0.001769       0.037652      -0.002973      -0.001872      -0.003205       0.013429       0.009775      -0.009920       0.003599       0.006321              1.802641       2.399925      -0.121993       0.227787       1.366657      -0.004727       1.641339          -0.000000
           68              H       4.384929      14.005770       8.766070       0.102644       1.093857 0.85492604E+01  0.83813654E+02                                 1.646698                            1.622465      -0.751646       2.506846                    0.999358       3.306653       8.722761       0.541086       1.154657      -0.740595      -0.003917      -0.030376      -0.009178       0.031973       0.000773      -0.003329       0.001982      -0.018702       0.003143      -0.010893       0.001590       0.009303              1.656390       1.509515       0.168347       0.075093       1.858370       0.182007       1.601286          -0.000000
           69              H      -3.210156      14.287242      11.239537       0.141340       1.050672 0.77398107E+01  0.75822966E+02                                 1.736418                            1.648431      -1.318866       2.264334                    0.994437       3.601841      10.277248       0.474890       1.316566      -0.699600      -0.010513      -0.008686      -0.032582       0.035321       0.014781       0.008789       0.004339       0.007531       0.012953      -0.017617      -0.001678       0.019294              1.769207       1.675021      -0.006887       0.119206       1.367288       0.070283       2.265312           0.000000
           70              H      -0.667827      -0.915691      14.007770       0.139044       1.149744 0.83868378E+01  0.82899266E+02                                 1.782963                            1.672748      -1.092874       2.373762                    0.997050       3.386603       9.359752       0.495290       1.251106      -0.716509       0.026269       0.013257       0.013072       0.032198       0.013864      -0.001883       0.003697       0.004949       0.041558      -0.021473       0.007040       0.014433              1.820608       2.302282       0.368077       0.152898       1.540000       0.095008       1.619541           0.000003
           71              H      -2.213000      -1.461563      15.587329       0.086263       1.393611 0.10407683E+02  0.10898074E+03                                 2.061589                            1.887581      -1.022605       2.383873                    0.996966       3.728869      10.735918       0.455640       1.283773      -0.709282       0.013415       0.009907       0.043666       0.046742       0.013669       0.001803       0.010524       0.017709       0.018375      -0.021967       0.004240       0.017727              2.137426       1.720706       0.061689       0.082341       1.633921       0.199630       3.057651           0.000003
           72              H       5.286261      13.884430      12.947255       0.074061       1.205675 0.91073441E+01  0.93434575E+02                                 1.935791                            1.809900      -1.389424       2.199646                    0.992058       4.089381      12.156459       0.442631       1.348804      -0.691581      -0.037942      -0.016976      -0.013963       0.043849       0.010988       0.005587       0.007447       0.012645       0.031836      -0.018490       0.000560       0.017930              1.989737       2.464598       0.416260       0.149880       1.846918      -0.038988       1.657697           0.000000
           73              H       3.313879      -0.402861      12.316072       0.286171       0.612932 0.40632971E+01  0.34578257E+02                                 1.315868                            1.274457      -1.388222       2.303252                    0.997353       2.983079       8.477049       0.480152       1.499004      -0.663655      -0.022152      -0.011898       0.009496       0.026878       0.005382      -0.006197       0.012182       0.008821       0.001935      -0.017546       0.006616       0.010930              1.345169       1.376075       0.247613       0.004357       1.355864       0.117544       1.303569           0.000000
           74              H      -0.165739      -0.748795      11.675278       0.294699       0.615519 0.39460396E+01  0.32740065E+02                                 1.246735                            1.201836      -1.031582       2.492061                    0.999960       2.545399       6.733882       0.537809       1.372651      -0.690765       0.018891       0.023544       0.013024       0.032876       0.013837      -0.002152       0.013300      -0.004793       0.014063      -0.020881       0.002183       0.018698              1.272713       1.476955       0.226885      -0.103600       1.150980       0.042584       1.190205           0.000001
           75              C      -3.896910      10.694049      14.863231       0.103062      25.661495 0.32065312E+03  0.70483560E+04                                 7.749146                            6.089554       0.038078       2.027990                    0.999636      26.273389      75.181614       0.642521       0.433677      -1.044151      -0.038009       0.007508      -0.027678       0.047614       0.025461       0.000908      -0.030216       0.020044      -0.013462      -0.043479       0.005621       0.037858              8.717889       6.612922      -2.091841       1.190136      10.029865       3.023038       9.510879           0.000003
           76              C       4.327017      11.239207      13.696985       0.094336      25.564687 0.31664342E+03  0.69173699E+04                                 7.614959                            5.977326       0.112765       2.045269                    0.999776      26.184830      73.961740       0.662614       0.423131      -1.053784       0.036882      -0.016114       0.025901       0.047863       0.007458      -0.005870      -0.035747       0.024390      -0.019189      -0.043496       0.010418       0.033079              8.523415       7.051609      -2.029612       0.894043      10.001953       3.360602       8.516683           0.000003
           77              C       4.554603      10.247359      12.767832      -0.252493      32.822418 0.44306476E+03  0.10446178E+05                                 8.841139                            6.981077       0.228687       2.043620                    0.999694      29.812762      85.302566       0.629806       0.412486      -1.068741      -0.012258       0.010723       0.002343       0.016454       0.007322       0.007829      -0.000734       0.000873       0.022781      -0.012972       0.000770       0.012202             10.007538       7.543840      -2.737283       0.350178      12.625829       4.773894       9.852947           0.000002
           78              C      -3.597456       9.663292      14.014178      -0.262512      33.877961 0.43965865E+03  0.10393122E+05                                 9.123815                            6.997812       0.090230       1.999854                    0.999265      30.262266      88.002024       0.620348       0.417677      -1.060564       0.002469       0.000789       0.027142       0.027266      -0.010409      -0.009269      -0.007077       0.015937      -0.043285      -0.021890       0.000718       0.021172             10.589027       7.264806      -1.595494       1.468505      11.631232       5.171312      12.871043           0.000004
           79              C       5.626637       9.428078      12.933478       0.339364      28.683655 0.30603999E+03  0.66194629E+04                                 8.503547                            6.045127      -0.036235       2.032255                    0.999275      23.669230      66.210603       0.632408       0.447779      -1.040476       0.005593      -0.059104      -0.046406       0.075353      -0.007476      -0.002440       0.025813      -0.030519       0.027495      -0.022509      -0.014123       0.036632             10.578187       6.887811      -2.313491       0.282271      12.419114       6.479116      12.427635           0.000000
           80              C       5.376103       8.044061      10.900877       0.580165      22.446639 0.24794547E+03  0.51092359E+04                                 7.326255                            5.561599       0.230015       2.140530                    0.999831      21.893348      60.596530       0.635378       0.467815      -1.024870      -0.014925       0.024166       0.024345       0.037409       0.028394      -0.005492       0.004558       0.003595       0.044788      -0.036883       0.015751       0.021133              8.715524       6.973481      -1.755067       0.158579       7.911375       4.264775      11.261716           0.000000
           81              C      -2.698092       6.491103      10.477312      -0.122714      25.955993 0.39209607E+03  0.90495406E+04                                 7.785176                            6.676043      -0.273241       1.913286                    0.998192      28.796806      84.020021       0.622580       0.426262      -1.050251      -0.028713       0.061773      -0.039840       0.078915      -0.005747       0.011076      -0.009810       0.028317      -0.114802      -0.041643       0.005008       0.036635              8.671097      12.025497      -0.903697      -1.363037       6.304936       0.098639       7.682859           0.000000
           82              C      -1.585131       7.419026       9.959230      -0.122211      25.967713 0.38401855E+03  0.87869647E+04                                 7.714922                            6.553699      -0.085016       1.969774                    0.999063      28.440748      81.704799       0.638216       0.419423      -1.058124       0.019677      -0.079196      -0.004661       0.081737      -0.012129      -0.014437       0.015535      -0.000897      -0.025037      -0.020554      -0.007957       0.028511              8.716142      12.510783      -0.969280      -1.252552       5.964411       0.417981       7.673234           0.000000
           83              C       5.569760       7.506871       7.810325      -0.113127      26.401307 0.38577216E+03  0.88751133E+04                                 7.943757                            6.632918      -0.285245       1.905667                    0.998824      28.862893      84.315169       0.622520       0.427671      -1.048481      -0.030090      -0.082654      -0.024989       0.091442       0.018536      -0.002313       0.016394      -0.013984       0.088247      -0.036539       0.000543       0.035996              9.247832       7.372936       0.006077       0.754765       5.862770       0.559795      14.507789          -0.000000
           84              C       5.292264       6.579426       8.991630      -0.111796      25.994395 0.38441637E+03  0.88128961E+04                                 7.797269                            6.581008      -0.104225       1.967394                    0.998896      28.408893      82.133482       0.632376       0.422488      -1.054456       0.044850       0.065492       0.021791       0.082314       0.017687       0.039493       0.002257      -0.026117       0.069344      -0.050886       0.002929       0.047957              8.945337       7.312638       0.561587       0.499300       6.054163       0.614603      13.469210          -0.000001
           85              C       0.724634       6.441103      10.204654       0.590854      23.754748 0.23979642E+03  0.48729517E+04                                 7.505504                            5.391369       0.477891       2.222540                    0.999448      21.308977      57.512422       0.663086       0.454555      -1.038037       0.036252      -0.002186       0.025055       0.044122       0.029221      -0.000483      -0.009835      -0.028562       0.057168      -0.042434       0.012461       0.029973              9.309609      11.581095      -1.324159       4.566891       4.785833       1.107131      11.561898           0.000001
           86              C       2.979493       6.169375      12.119028      -0.249869      34.579185 0.48366827E+03  0.11722676E+05                                 9.354992                            7.431773      -0.062577       1.949950                    0.998514      30.917352      91.373659       0.590145       0.428222      -1.052783       0.016517      -0.009406       0.000599       0.019016       0.007227       0.001902      -0.002071      -0.020550       0.032010      -0.018104       0.006755       0.011349             10.648551      13.537156      -2.326026       3.245470       5.818640      -0.945951      12.589857           0.000001
           87              C       1.753739       6.718640      12.416677       0.327459      30.411052 0.32984329E+03  0.72493217E+04                                 8.781760                            6.245796      -0.013908       2.032260                    0.998996      24.030799      67.159297       0.628372       0.443506      -1.045829      -0.048932       0.007272      -0.057992       0.076225      -0.015887       0.031792      -0.003361       0.026234       0.074631      -0.035806      -0.012904       0.048710             10.934429      13.354097      -2.080071       5.163852       5.084219      -0.378709      14.364970          -0.000000
           88              C       1.472250       7.007267      13.761064      -0.258141      34.815658 0.46521963E+03  0.11130904E+05                                 9.263364                            7.196106       0.094690       2.001508                    0.999258      30.505898      88.649684       0.613289       0.417415      -1.062914      -0.006961      -0.004450       0.024666       0.026013      -0.025490      -0.003694      -0.002429       0.018680      -0.004099      -0.027121      -0.000803       0.027923             10.521848      11.646880      -2.223651       2.995198       5.729469      -0.096415      14.189196           0.000005
           89              C       2.418512       6.690103      14.696624       0.099739      26.059234 0.32692801E+03  0.72142639E+04                                 7.779971                            6.114404       0.074529       2.033852                    0.999748      26.491377      75.715172       0.647260       0.428832      -1.048092       0.025994      -0.026971      -0.031153       0.048720       0.013058      -0.024361       0.018022      -0.029939      -0.015235      -0.041411       0.013921       0.027490              8.691170       9.846203      -2.208100       1.969201       5.216187      -0.148755      11.011119           0.000004
           90              C       3.863868       5.922858      13.161601       0.099167      26.144791 0.34361873E+03  0.76929447E+04                                 7.881523                            6.335140      -0.064774       1.989639                    0.999365      26.863292      77.842450       0.624631       0.437993      -1.040483      -0.028388       0.016505       0.026348       0.042101       0.010072      -0.022474       0.004888      -0.042887      -0.080081      -0.042927       0.005889       0.037038              8.780622       9.520228      -2.077124       1.694422       5.593020      -0.737046      11.228616           0.000001
           91              C       1.093990      11.140060       1.156634       0.103244      25.614230 0.31991642E+03  0.70275640E+04                                 7.736317                            6.079526       0.046628       2.031088                    0.999622      26.243900      75.053283       0.643582       0.433246      -1.044493      -0.038891      -0.008687       0.026204       0.047693      -0.025472      -0.000329      -0.030291       0.020134      -0.016226      -0.043349       0.004928       0.038421              8.702887       6.603228       2.086683      -1.190669      10.008474       3.016803       9.496960           0.000003
           92              C      -0.663792      10.594902       2.322880       0.094343      25.588464 0.31701468E+03  0.69283099E+04                                 7.625834                            5.986563       0.105089       2.042884                    0.999753      26.195566      74.035106       0.661076       0.423943      -1.053158       0.036459       0.015848      -0.026166       0.047593      -0.006613       0.006553      -0.036169       0.023704      -0.023743      -0.044074       0.010836       0.033238              8.535770       7.056270       2.027263      -0.895105      10.017408       3.370187       8.533631           0.000003
           93              C      -0.436212      11.586750       3.252033      -0.253515      32.880439 0.44402897E+03  0.10475047E+05                                 8.852684                            6.989658       0.228352       2.043096                    0.999732      29.844577      85.430447       0.629259       0.412602      -1.068620      -0.012858      -0.011739      -0.002046       0.017530      -0.007296      -0.006760      -0.001213       0.000293       0.017670      -0.012084       0.001929       0.010155             10.021121       7.552113       2.739334      -0.350728      12.643811       4.782338       9.867437           0.000002
           94              C       1.393438      12.170817       2.005687      -0.259633      33.849182 0.43920370E+03  0.10379692E+05                                 9.118565                            6.993854       0.090018       1.999744                    0.999283      30.244835      87.940336       0.620568       0.417637      -1.060588       0.003950      -0.001054      -0.027314       0.027618       0.012448       0.007973      -0.007299       0.016174      -0.045668      -0.022389      -0.000426       0.022816             10.582721       7.262128       1.595697      -1.468234      11.623460       5.167239      12.862574           0.000004
           95              C       0.635823      12.406031       3.086387       0.339181      28.655586 0.30574369E+03  0.66106331E+04                                 8.493699                            6.039143      -0.030276       2.034400                    0.999245      23.656750      66.136777       0.633281       0.447326      -1.040869       0.005043       0.059669       0.045997       0.075509       0.008051       0.002897       0.024590      -0.029799       0.027668      -0.022283      -0.013175       0.035458             10.564536       6.880956       2.310284      -0.283157      12.401550       6.468273      12.411100           0.000000
           96              C       0.385275      13.790048       5.118988       0.581303      22.426674 0.24769392E+03  0.51029287E+04                                 7.323833                            5.560280       0.225785       2.139515                    0.999850      21.878923      60.556587       0.635174       0.468068      -1.024697      -0.015040      -0.025005      -0.025658       0.038856      -0.028466       0.005129       0.003455       0.004203       0.049843      -0.037521       0.016727       0.020793              8.712057       6.971479       1.754159      -0.159517       7.907993       4.262075      11.256700           0.000000
           97              C       2.292776      15.343006       5.542553      -0.124032      25.958134 0.39214302E+03  0.90499392E+04                                 7.779840                            6.671582      -0.263069       1.916366                    0.998212      28.799244      83.994967       0.623535       0.425642      -1.050744      -0.027694      -0.062303       0.038944       0.078519       0.007100      -0.011341      -0.010512       0.027923      -0.111391      -0.040862       0.004117       0.036745              8.664681      12.011457       0.902031       1.361202       6.301294       0.098829       7.681293           0.000000
           98              C       3.405734      14.415083       6.060635      -0.122020      25.970688 0.38409706E+03  0.87895045E+04                                 7.716473                            6.555305      -0.085186       1.969648                    0.999095      28.443433      81.724910       0.637979       0.419543      -1.058013       0.018760       0.079345       0.005738       0.081734       0.013067       0.014651       0.014230       0.000208      -0.023829      -0.019395      -0.009093       0.028489              8.717800      12.513080       0.969363       1.251194       5.964859       0.415444       7.675459           0.000000
           99              C       0.578908      14.327238       8.209540      -0.113079      26.363134 0.38508907E+03  0.88542018E+04                                 7.931263                            6.623323      -0.281864       1.907096                    0.998865      28.832622      84.162538       0.623585       0.427191      -1.048926      -0.030253       0.080912       0.023841       0.089612      -0.018642       0.002161       0.017475      -0.012740       0.090802      -0.037079      -0.000278       0.037357              9.231956       7.363848      -0.006386      -0.752668       5.854376       0.558227      14.477644          -0.000000
          100              C       0.301421      -1.383517       7.028235      -0.114549      26.065641 0.38574220E+03  0.88508651E+04                                 7.811529                            6.592683      -0.105664       1.966256                    0.998869      28.456873      82.306157       0.631770       0.422531      -1.054434       0.044140      -0.068568      -0.020775       0.084152      -0.016750      -0.039545       0.001751      -0.022676       0.072450      -0.049700       0.001167       0.048532              8.962748       7.325091      -0.563684      -0.501424       6.062215       0.615997      13.500938          -0.000001
          101              C       5.715500      15.393006       5.815211       0.588299      23.809805 0.24046229E+03  0.48895318E+04                                 7.513288                            5.396606       0.482272       2.223594                    0.999423      21.342591      57.608027       0.663224       0.454178      -1.038325       0.036053       0.001617      -0.025648       0.044275      -0.028931       0.002041      -0.009202      -0.030627       0.056509      -0.042302       0.011967       0.030336              9.319177      11.590785       1.325302      -4.569834       4.790775       1.110729      11.575972           0.000001
          102              C       7.970373      15.664734       3.900837      -0.249950      34.536073 0.48284885E+03  0.11697138E+05                                 9.345124                            7.423301      -0.057636       1.951525                    0.998487      30.892324      91.259230       0.590777       0.427971      -1.053002       0.017890       0.009314      -0.000294       0.020172      -0.007010      -0.001120      -0.002036      -0.020636       0.030383      -0.017638       0.006677       0.010962             10.637672      13.525185       2.325505      -3.241825       5.813257      -0.944910      12.574575           0.000001
          103              C       6.744621      15.115469       3.603188       0.327992      30.431087 0.33004789E+03  0.72550515E+04                                 8.786691                            6.248355      -0.009919       2.033375                    0.999063      24.037632      67.187390       0.628141       0.443594      -1.045761      -0.048307      -0.007179       0.057605       0.075521       0.016838      -0.031040      -0.002669       0.025544       0.069823      -0.035969      -0.011225       0.047194             10.942189      13.370617       2.085082      -5.172063       5.087521      -0.382465      14.368430          -0.000000
          104              C       6.463142      14.826842       2.258801      -0.260191      34.852485 0.46593606E+03  0.11151796E+05                                 9.267524                            7.200639       0.092867       2.000566                    0.999281      30.529711      88.719803       0.613254       0.417299      -1.063040      -0.006866       0.005128      -0.025034       0.026460       0.024682       0.003975      -0.002121       0.017619      -0.004723      -0.026082      -0.001056       0.027139             10.525810      11.650980       2.223406      -2.998759       5.731514      -0.097718      14.194936           0.000005
          105              C       7.409411      15.144006       1.323241       0.101354      26.022680 0.32633324E+03  0.71980882E+04                                 7.775848                            6.111659       0.071007       2.032856                    0.999779      26.462854      75.625403       0.646937       0.429228      -1.047818       0.023727       0.026453       0.030296       0.046697      -0.013886       0.025173       0.018236      -0.029356      -0.009123      -0.042338       0.015081       0.027257              8.686273       9.840859       2.206710      -1.967431       5.213562      -0.148461      11.004399           0.000004
          106              C       8.854756      15.911251       2.858264       0.097583      26.196648 0.34448526E+03  0.77174398E+04                                 7.891325                            6.342249      -0.068516       1.988467                    0.999390      26.900717      77.984482       0.624390       0.437872      -1.040523      -0.029320      -0.015663      -0.026336       0.042410      -0.009539       0.023061       0.004621      -0.043710      -0.082363      -0.043852       0.006278       0.037574              8.792292       9.534596       2.081161      -1.698263       5.599964      -0.739065      11.242317           0.000001
          107              C       8.887701       2.820960       1.156634       0.103062      25.661496 0.32065314E+03  0.70483566E+04                                 7.749148                            6.089554       0.038078       2.027990                    0.999636      26.273390      75.181622       0.642520       0.433677      -1.044150       0.038009      -0.007508       0.027678       0.047614       0.025461       0.000908      -0.030216       0.020044      -0.013462      -0.043479       0.005621       0.037858              8.717891       6.612923      -2.091842       1.190135      10.029868       3.023039       9.510881           0.000003
          108              C       0.663774       2.275802       2.322880       0.094336      25.564697 0.31664353E+03  0.69173729E+04                                 7.614961                            5.977328       0.112765       2.045270                    0.999776      26.184837      73.961764       0.662614       0.423131      -1.053784      -0.036882       0.016114      -0.025901       0.047863       0.007458      -0.005870      -0.035747       0.024390      -0.019189      -0.043496       0.010418       0.033079              8.523418       7.051612      -2.029613       0.894043      10.001956       3.360602       8.516685           0.000003
          109              C       0.436188       3.267650       3.252033      -0.252493      32.822527 0.44306669E+03  0.10446226E+05                                 8.841116                            6.981060       0.228687       2.043620                    0.999694      29.812875      85.302658       0.629812       0.412482      -1.068745       0.012258      -0.010723      -0.002343       0.016454       0.007322       0.007829      -0.000734       0.000873       0.022781      -0.012972       0.000770       0.012202             10.007510       7.543821      -2.737275       0.350178      12.625790       4.773878       9.852919           0.000002
          110              C       8.588247       3.851717       2.005687      -0.262512      33.877967 0.43965871E+03  0.10393124E+05                                 9.123817                            6.997813       0.090229       1.999854                    0.999265      30.262270      88.002046       0.620348       0.417677      -1.060564      -0.002469      -0.000789      -0.027142       0.027266      -0.010409      -0.009269      -0.007077       0.015937      -0.043285      -0.021890       0.000718       0.021172             10.589030       7.264807      -1.595494       1.468504      11.631236       5.171315      12.871046           0.000004
          111              C      -0.635846       4.086931       3.086387       0.339364      28.683692 0.30604042E+03  0.66194745E+04                                 8.503553                            6.045131      -0.036235       2.032255                    0.999275      23.669251      66.210667       0.632408       0.447779      -1.040477      -0.005593       0.059104       0.046406       0.075353      -0.007476      -0.002440       0.025813      -0.030519       0.027495      -0.022509      -0.014123       0.036631             10.578196       6.887815      -2.313492       0.282271      12.419125       6.479124      12.427647           0.000000
          112              C      -0.385312       5.470948       5.118988       0.580165      22.446641 0.24794549E+03  0.51092363E+04                                 7.326256                            5.561599       0.230015       2.140530                    0.999831      21.893349      60.596533       0.635378       0.467815      -1.024870       0.014925      -0.024166      -0.024345       0.037409       0.028394      -0.005492       0.004558       0.003596       0.044788      -0.036883       0.015751       0.021133              8.715525       6.973482      -1.755066       0.158579       7.911375       4.264776      11.261717           0.000000
          113              C       7.688883       7.023906       5.542553      -0.122714      25.955988 0.39209598E+03  0.90495379E+04                                 7.785175                            6.676042      -0.273241       1.913287                    0.998192      28.796802      84.020001       0.622580       0.426262      -1.050251       0.028713      -0.061773       0.039840       0.078915      -0.005747       0.011076      -0.009810       0.028317      -0.114802      -0.041643       0.005008       0.036635              8.671096      12.025495      -0.903696      -1.363036       6.304934       0.098639       7.682858           0.000000
          114              C       6.575922       6.095983       6.060635      -0.122211      25.967715 0.38401859E+03  0.87869656E+04                                 7.714922                            6.553699      -0.085016       1.969773                    0.999063      28.440750      81.704804       0.638216       0.419423      -1.058124      -0.019677       0.079196       0.004661       0.081737      -0.012129      -0.014437       0.015535      -0.000897      -0.025037      -0.020554      -0.007957       0.028511              8.716142      12.510782      -0.969280      -1.252553       5.964411       0.417981       7.673234           0.000000
          115              C      -0.578969       6.008138       8.209540      -0.113127      26.401306 0.38577215E+03  0.88751129E+04                                 7.943757                            6.632918      -0.285246       1.905667                    0.998824      28.862892      84.315164       0.622520       0.427671      -1.048481       0.030090       0.082654       0.024989       0.091442       0.018536      -0.002313       0.016394      -0.013984       0.088247      -0.036539       0.000543       0.035996              9.247832       7.372936       0.006077       0.754765       5.862770       0.559795      14.507789          -0.000000
          116              C      -0.301473       6.935583       7.028235      -0.111796      25.994393 0.38441633E+03  0.88128950E+04                                 7.797268                            6.581008      -0.104225       1.967394                    0.998896      28.408892      82.133477       0.632376       0.422488      -1.054456      -0.044850      -0.065492      -0.021791       0.082314       0.017687       0.039493       0.002257      -0.026117       0.069344      -0.050886       0.002929       0.047957              8.945336       7.312637       0.561587       0.499300       6.054163       0.614603      13.469209          -0.000001
          117              C       4.266157       7.073906       5.815211       0.590854      23.754746 0.23979640E+03  0.48729512E+04                                 7.505503                            5.391368       0.477891       2.222540                    0.999448      21.308976      57.512414       0.663086       0.454555      -1.038037      -0.036252       0.002186      -0.025055       0.044122       0.029221      -0.000483      -0.009835      -0.028562       0.057168      -0.042434       0.012461       0.029973              9.309607      11.581093      -1.324159       4.566890       4.785832       1.107131      11.561896           0.000001
          118              C       2.011298       7.345634       3.900837      -0.249869      34.579185 0.48366829E+03  0.11722677E+05                                 9.354992                            7.431773      -0.062577       1.949950                    0.998514      30.917353      91.373662       0.590145       0.428222      -1.052783      -0.016517       0.009406      -0.000599       0.019016       0.007227       0.001902      -0.002071      -0.020550       0.032010      -0.018104       0.006755       0.011349             10.648551      13.537155      -2.326026       3.245469       5.818640      -0.945951      12.589857           0.000001
          119              C       3.237052       6.796369       3.603188       0.327459      30.411054 0.32984332E+03  0.72493225E+04                                 8.781760                            6.245797      -0.013908       2.032260                    0.998996      24.030800      67.159300       0.628372       0.443506      -1.045829       0.048932      -0.007272       0.057992       0.076225      -0.015887       0.031792      -0.003361       0.026234       0.074631      -0.035806      -0.012904       0.048710             10.934429      13.354097      -2.080071       5.163852       5.084219      -0.378709      14.364971          -0.000000
          120              C       3.518541       6.507742       2.258801      -0.258141      34.815660 0.46521966E+03  0.11130905E+05                                 9.263365                            7.196106       0.094690       2.001508                    0.999258      30.505900      88.649691       0.613289       0.417415      -1.062914       0.006961       0.004450      -0.024666       0.026013      -0.025491      -0.003694      -0.002429       0.018680      -0.004099      -0.027121      -0.000803       0.027923             10.521849      11.646881      -2.223651       2.995198       5.729469      -0.096415      14.189197           0.000005
          121              C       2.572279       6.824906       1.323241       0.099739      26.059238 0.32692808E+03  0.72142657E+04                                 7.779972                            6.114405       0.074529       2.033852                    0.999748      26.491380      75.715186       0.647260       0.428832      -1.048092      -0.025994       0.026971       0.031153       0.048720       0.013058      -0.024361       0.018022      -0.029939      -0.015235      -0.041411       0.013921       0.027490              8.691171       9.846204      -2.208100       1.969201       5.216187      -0.148755      11.011121           0.000004
          122              C       1.126923       7.592151       2.858264       0.099167      26.144791 0.34361873E+03  0.76929451E+04                                 7.881524                            6.335140      -0.064774       1.989639                    0.999365      26.863293      77.842458       0.624631       0.437993      -1.040483       0.028388      -0.016505      -0.026348       0.042101       0.010071      -0.022474       0.004888      -0.042887      -0.080081      -0.042927       0.005889       0.037038              8.780622       9.520229      -2.077124       1.694422       5.593020      -0.737046      11.228618           0.000001
          123              C       3.896801       2.374949      14.863231       0.103244      25.614226 0.31991636E+03  0.70275622E+04                                 7.736317                            6.079526       0.046629       2.031088                    0.999622      26.243897      75.053271       0.643582       0.433246      -1.044493       0.038891       0.008687      -0.026204       0.047693      -0.025472      -0.000329      -0.030291       0.020134      -0.016226      -0.043349       0.004928       0.038421              8.702886       6.603227       2.086683      -1.190669      10.008473       3.016802       9.496959           0.000003
          124              C       5.654583       2.920107      13.696985       0.094343      25.588464 0.31701467E+03  0.69283097E+04                                 7.625834                            5.986563       0.105089       2.042884                    0.999753      26.195567      74.035111       0.661076       0.423943      -1.053158      -0.036459      -0.015848       0.026166       0.047593      -0.006613       0.006553      -0.036169       0.023704      -0.023743      -0.044074       0.010836       0.033238              8.535770       7.056271       2.027264      -0.895105      10.017409       3.370187       8.533631           0.000003
          125              C       5.427003       1.928259      12.767832      -0.253515      32.880442 0.44402902E+03  0.10475048E+05                                 8.852684                            6.989658       0.228352       2.043096                    0.999732      29.844579      85.430455       0.629259       0.412602      -1.068620       0.012858       0.011739       0.002046       0.017530      -0.007296      -0.006760      -0.001213       0.000293       0.017670      -0.012084       0.001929       0.010155             10.021121       7.552114       2.739334      -0.350728      12.643812       4.782338       9.867437           0.000003
          126              C       3.597353       1.344192      14.014178      -0.259633      33.849182 0.43920371E+03  0.10379693E+05                                 9.118565                            6.993854       0.090018       1.999744                    0.999283      30.244835      87.940338       0.620568       0.417637      -1.060588      -0.003950       0.001054       0.027314       0.027618       0.012448       0.007973      -0.007299       0.016174      -0.045668      -0.022389      -0.000426       0.022815             10.582721       7.262129       1.595697      -1.468234      11.623460       5.167238      12.862574           0.000004
          127              C       4.354968       1.108978      12.933478       0.339181      28.655583 0.30574367E+03  0.66106325E+04                                 8.493699                            6.039143      -0.030276       2.034401                    0.999245      23.656749      66.136776       0.633280       0.447326      -1.040869      -0.005043      -0.059669      -0.045997       0.075509       0.008051       0.002897       0.024590      -0.029799       0.027668      -0.022283      -0.013175       0.035458             10.564535       6.880956       2.310285      -0.283157      12.401550       6.468272      12.411100           0.000000
          128              C       4.605516      -0.275039      10.900877       0.581303      22.426674 0.24769393E+03  0.51029289E+04                                 7.323833                            5.560280       0.225784       2.139515                    0.999850      21.878923      60.556585       0.635174       0.468068      -1.024697       0.015041       0.025005       0.025658       0.038856      -0.028466       0.005129       0.003455       0.004203       0.049843      -0.037521       0.016727       0.020793              8.712057       6.971479       1.754159      -0.159517       7.907993       4.262075      11.256699           0.000000
          129              C       2.698015      -1.827997      10.477312      -0.124032      25.958114 0.39214265E+03  0.90499296E+04                                 7.779841                            6.671583      -0.263069       1.916366                    0.998212      28.799229      83.994947       0.623534       0.425642      -1.050744       0.027694       0.062303      -0.038944       0.078519       0.007100      -0.011341      -0.010512       0.027923      -0.111391      -0.040862       0.004117       0.036745              8.664682      12.011459       0.902031       1.361202       6.301294       0.098829       7.681293           0.000000
          130              C       1.585057      -0.900074       9.959230      -0.122020      25.970696 0.38409720E+03  0.87895084E+04                                 7.716473                            6.555306      -0.085186       1.969648                    0.999095      28.443440      81.724930       0.637979       0.419543      -1.058013      -0.018760      -0.079345      -0.005738       0.081734       0.013067       0.014651       0.014230       0.000208      -0.023829      -0.019395      -0.009093       0.028489              8.717800      12.513081       0.969362       1.251194       5.964859       0.415444       7.675460          -0.000000
          131              C       4.411883      -0.812229       7.810325      -0.113079      26.363129 0.38508900E+03  0.88541995E+04                                 7.931261                            6.623322      -0.281865       1.907096                    0.998865      28.832619      84.162522       0.623585       0.427191      -1.048926       0.030253      -0.080912      -0.023841       0.089612      -0.018642       0.002161       0.017475      -0.012740       0.090802      -0.037079      -0.000278       0.037357              9.231954       7.363847      -0.006386      -0.752668       5.854375       0.558226      14.477639          -0.000000
          132              C       4.689370      -1.739674       8.991630      -0.114549      26.065635 0.38574210E+03  0.88508623E+04                                 7.811528                            6.592682      -0.105665       1.966256                    0.998869      28.456870      82.306147       0.631770       0.422531      -1.054434      -0.044140       0.068568       0.020775       0.084152      -0.016750      -0.039545       0.001751      -0.022676       0.072450      -0.049700       0.001167       0.048533              8.962746       7.325090      -0.563684      -0.501424       6.062215       0.615997      13.500934          -0.000001
          133              C      -0.724709      -1.877997      10.204654       0.588299      23.809807 0.24046230E+03  0.48895321E+04                                 7.513288                            5.396607       0.482272       2.223594                    0.999423      21.342592      57.608033       0.663224       0.454178      -1.038325      -0.036053      -0.001617       0.025648       0.044275      -0.028931       0.002041      -0.009202      -0.030626       0.056509      -0.042302       0.011967       0.030336              9.319178      11.590785       1.325302      -4.569835       4.790775       1.110729      11.575973           0.000001
          134              C      -2.979582      -2.149725      12.119028      -0.249950      34.536072 0.48284882E+03  0.11697137E+05                                 9.345124                            7.423301      -0.057636       1.951525                    0.998487      30.892323      91.259224       0.590777       0.427971      -1.053002      -0.017890      -0.009314       0.000294       0.020172      -0.007010      -0.001120      -0.002036      -0.020636       0.030383      -0.017638       0.006677       0.010962             10.637672      13.525185       2.325505      -3.241825       5.813257      -0.944910      12.574574           0.000001
          135              C      -1.753830      -1.600460      12.416677       0.327992      30.431088 0.33004789E+03  0.72550515E+04                                 8.786691                            6.248355      -0.009919       2.033375                    0.999063      24.037632      67.187389       0.628141       0.443594      -1.045761       0.048307       0.007179      -0.057605       0.075521       0.016838      -0.031040      -0.002669       0.025544       0.069823      -0.035969      -0.011225       0.047194             10.942189      13.370617       2.085082      -5.172063       5.087521      -0.382465      14.368430          -0.000000
          136              C      -1.472351      -1.311833      13.761064      -0.260190      34.852485 0.46593604E+03  0.11151796E+05                                 9.267523                            7.200638       0.092867       2.000566                    0.999281      30.529711      88.719804       0.613254       0.417299      -1.063040       0.006866      -0.005128       0.025034       0.026460       0.024682       0.003975      -0.002121       0.017619      -0.004723      -0.026082      -0.001056       0.027139             10.525810      11.650981       2.223406      -2.998759       5.731514      -0.097718      14.194935           0.000005
          137              C      -2.418620      -1.628997      14.696624       0.101354      26.022680 0.32633324E+03  0.71980883E+04                                 7.775848                            6.111659       0.071007       2.032856                    0.999779      26.462854      75.625402       0.646937       0.429228      -1.047818      -0.023727      -0.026453      -0.030296       0.046697      -0.013886       0.025173       0.018236      -0.029356      -0.009123      -0.042338       0.015081       0.027257              8.686273       9.840860       2.206710      -1.967432       5.213562      -0.148462      11.004399           0.000004
          138              C      -3.863965      -2.396242      13.161601       0.097583      26.196647 0.34448524E+03  0.77174392E+04                                 7.891325                            6.342249      -0.068515       1.988467                    0.999390      26.900716      77.984474       0.624391       0.437872      -1.040523       0.029320       0.015663       0.026336       0.042410      -0.009539       0.023061       0.004621      -0.043710      -0.082363      -0.043852       0.006278       0.037574              8.792292       9.534595       2.081161      -1.698262       5.599964      -0.739065      11.242316           0.000001
          139             Br       2.316348      15.864308       1.544956      -0.628854     252.523559 0.90994040E+04  0.42132188E+06                                25.590744                           24.725507       1.714908       2.026141                    0.999711     110.369026     340.057553       0.525045       0.251947      -1.310458       0.027014       0.024294      -0.040589       0.054474      -0.033975       0.054064      -0.035521       0.041471      -0.023876      -0.052456      -0.035032       0.087487             26.257504      27.403236      -1.847768       2.874391      25.316002      -4.365410      26.053275           0.000011
          140             Br      -2.674550       5.969801      14.474909      -0.628972     252.495258 0.90981901E+04  0.42125065E+06                                25.587678                           24.723051       1.717042       2.026659                    0.999722     110.371515     340.056574       0.525098       0.251930      -1.310483       0.027416      -0.024616       0.040234       0.054556       0.034778      -0.053518      -0.035053       0.039924      -0.024435      -0.051563      -0.035508       0.087072             26.253824      27.399571       1.845698      -2.874895      25.311896      -4.365280      26.050005           0.000011
          141             Br       2.674443      -2.349299      14.474909      -0.628854     252.523501 0.90994012E+04  0.42132172E+06                                25.590740                           24.725503       1.714909       2.026141                    0.999711     110.369015     340.057503       0.525045       0.251947      -1.310458      -0.027015      -0.024294       0.040589       0.054474      -0.033975       0.054064      -0.035521       0.041471      -0.023876      -0.052455      -0.035032       0.087487             26.257500      27.403231      -1.847768       2.874390      25.315999      -4.365408      26.053271           0.000011
          142             Br       7.665341       7.545208       1.544956      -0.628972     252.495225 0.90981885E+04  0.42125056E+06                                25.587675                           24.723049       1.717042       2.026659                    0.999722     110.371512     340.056556       0.525098       0.251930      -1.310483      -0.027416       0.024616      -0.040234       0.054556       0.034778      -0.053517      -0.035053       0.039924      -0.024435      -0.051563      -0.035509       0.087072             26.253821      27.399568       1.845698      -2.874895      25.311893      -4.365279      26.050002           0.000011
          143              N       5.086620      11.519690      14.716168      -0.223863      33.206977 0.49590667E+03  0.11885160E+05                                 8.741521                            7.317982      -0.097485       2.004736                    0.996898      27.667820      76.802144       0.631084       0.404962      -1.086400       0.029651      -0.100221      -0.088964       0.137252       0.011510       0.033200      -0.051334       0.060689      -0.066197      -0.080487       0.023003       0.057484              9.591163       8.049231      -2.122862       1.516201      11.210642       2.420003       9.513616           0.000002
          144              N       5.939074       6.999829      10.231888      -0.161657      34.816221 0.43110761E+03  0.98954355E+04                                 8.842464                            6.604678       0.096841       2.093709                    0.999243      25.265807      66.826726       0.703247       0.379445      -1.113290       0.058459      -0.039697      -0.086282       0.111526      -0.058821       0.088145       0.063081       0.108673       0.020278      -0.145915       0.025766       0.120149             10.828180      11.075526      -2.546165       0.253701       8.394286       4.367453      13.014730          -0.000001
          145              N       5.989974       8.389814      12.080260      -0.464899      44.282754 0.49822418E+03  0.12040895E+05                                10.760649                            7.341461      -0.461821       1.871270                    0.997136      29.728340      84.836677       0.624742       0.405669      -1.078146      -0.059051       0.055866       0.020330       0.083793      -0.059118       0.037590       0.044952       0.024297       0.029583      -0.097317       0.041864       0.055453             14.085866       7.681072      -1.789706      -0.293800      15.064427      10.168820      19.512100          -0.000001
          146              N       3.606335       6.159798      14.429733      -0.226364      34.908880 0.51965776E+03  0.12604103E+05                                 9.042588                            7.485102      -0.146811       1.980944                    0.997984      28.082061      78.484104       0.624600       0.404305      -1.086565      -0.095512       0.022146      -0.095011       0.136529      -0.006649      -0.061719       0.011450      -0.023884      -0.019659      -0.069467       0.011493       0.057974              9.993452      10.468563      -2.734642       0.848515       6.898763      -0.164750      12.613029           0.000002
          147              N      -0.416272       6.680829       9.495615      -0.159941      36.926279 0.41400387E+03  0.93684926E+04                                 9.104356                            6.384872       0.155317       2.111536                    0.999306      24.866209      64.430615       0.733009       0.369259      -1.125515      -0.090033      -0.009713      -0.056191       0.106572      -0.076357      -0.007769       0.091487       0.098686       0.153208      -0.147865       0.026461       0.121404             11.777881      15.245777      -2.234635       4.061323       5.789752       1.673801      14.298115          -0.000001
          148              N       0.777532       7.004175      11.464136      -0.460250      41.099957 0.45223068E+03  0.10607985E+05                                10.103020                            6.886771      -0.055662       2.011212                    0.998048      28.509770      78.693681       0.663943       0.393281      -1.092672       0.069703      -0.038300       0.017533       0.081442      -0.075385       0.020308       0.048782       0.038336       0.065511      -0.108768       0.036295       0.072473             13.235727      14.751489      -1.302668       9.117446       6.159680       0.576380      18.796012           0.000001
          149              N       0.095820      10.314419       1.303697      -0.223735      33.222104 0.49619835E+03  0.11894597E+05                                 8.746287                            7.321711      -0.097261       2.004449                    0.996869      27.675065      76.844885       0.630682       0.405136      -1.086219       0.028553       0.100377       0.090604       0.138202      -0.011889      -0.033833      -0.050435       0.061466      -0.068654      -0.080374       0.022242       0.058133              9.596918       8.051903       2.123385      -1.515641      11.218891       2.424127       9.519962           0.000002
          150              N       0.948240      14.834280       5.787977      -0.159484      34.731892 0.42988882E+03  0.98593477E+04                                 8.825547                            6.593292       0.098805       2.094994                    0.999213      25.227285      66.672424       0.704262       0.379210      -1.113590       0.057475       0.039527       0.085979       0.110716       0.060221      -0.087945       0.063982       0.108860       0.015071      -0.147355       0.027297       0.120058             10.806222      11.053806       2.540760      -0.255191       8.378016       4.356944      12.986845          -0.000001
          151              N       0.999154      13.444295       3.939605      -0.465097      44.350089 0.49919966E+03  0.12070676E+05                                10.770374                            7.348443      -0.464780       1.869787                    0.997105      29.755820      84.943932       0.624455       0.405646      -1.078134      -0.057755      -0.056229      -0.020250       0.083111       0.061341      -0.038143       0.045043       0.024298       0.026226      -0.099179       0.040981       0.058198             14.098008       7.688032       1.791055       0.293819      15.077368      10.177418      19.528626          -0.000001
          152              N       8.597232      15.674311       1.590132      -0.225275      34.874380 0.51903150E+03  0.12584723E+05                                 9.035789                            7.479893      -0.142779       1.982572                    0.997941      28.063883      78.412185       0.624925       0.404230      -1.086650      -0.096163      -0.022874       0.095416       0.137385       0.007354       0.062717       0.011286      -0.023779      -0.022202      -0.070601       0.011660       0.058941              9.985452      10.459862       2.731942      -0.845801       6.893235      -0.163617      12.603260           0.000002
          153              N       4.574589      15.153280       6.524250      -0.157468      36.857973 0.41307148E+03  0.93428868E+04                                 9.097415                            6.381319       0.145257       2.108775                    0.999349      24.832193      64.344070       0.732526       0.369681      -1.125102      -0.089374       0.009815       0.055678       0.105755       0.077148       0.007752       0.090778       0.099734       0.150409      -0.147947       0.026979       0.120967             11.767755      15.232659       2.231871      -4.058730       5.785004       1.671824      14.285603          -0.000001
          154              N       5.768408      14.829934       4.555729      -0.460666      41.053154 0.45178123E+03  0.10594992E+05                                10.086872                            6.876562      -0.056491       2.010902                    0.998120      28.510649      78.691479       0.665408       0.392506      -1.093192       0.071361       0.038458      -0.017678       0.082970       0.074860      -0.018914       0.048995       0.036026       0.063646      -0.107402       0.034389       0.073013             13.211857      14.729402       1.308084      -9.091982       6.154314       0.575887      18.751855           0.000001
          155              N      -0.095829       1.995319       1.303697      -0.223863      33.206980 0.49590672E+03  0.11885162E+05                                 8.741521                            7.317982      -0.097485       2.004736                    0.996898      27.667822      76.802151       0.631084       0.404962      -1.086400      -0.029651       0.100221       0.088964       0.137252       0.011510       0.033200      -0.051334       0.060689      -0.066197      -0.080487       0.023003       0.057484              9.591163       8.049232      -2.122864       1.516200      11.210643       2.420002       9.513614           0.000002
          156              N      -0.948283       6.515180       5.787977      -0.161657      34.816222 0.43110761E+03  0.98954355E+04                                 8.842463                            6.604677       0.096841       2.093710                    0.999243      25.265807      66.826724       0.703247       0.379445      -1.113290      -0.058459       0.039697       0.086282       0.111526      -0.058821       0.088145       0.063081       0.108673       0.020278      -0.145915       0.025766       0.120149             10.828180      11.075525      -2.546165       0.253701       8.394285       4.367453      13.014730          -0.000001
          157              N      -0.999183       5.125195       3.939605      -0.464899      44.282764 0.49822425E+03  0.12040897E+05                                10.760650                            7.341462      -0.461821       1.871270                    0.997136      29.728342      84.836688       0.624742       0.405669      -1.078146       0.059051      -0.055866      -0.020330       0.083793      -0.059118       0.037590       0.044952       0.024297       0.029583      -0.097317       0.041864       0.055453             14.085869       7.681072      -1.789704      -0.293799      15.064428      10.168823      19.512106          -0.000001
          158              N       1.384456       7.355211       1.590132      -0.226365      34.908885 0.51965785E+03  0.12604106E+05                                 9.042589                            7.485103      -0.146811       1.980944                    0.997984      28.082064      78.484117       0.624600       0.404305      -1.086565       0.095512      -0.022146       0.095012       0.136529      -0.006649      -0.061719       0.011450      -0.023884      -0.019659      -0.069467       0.011493       0.057974              9.993453      10.468565      -2.734642       0.848515       6.898764      -0.164750      12.613031           0.000002
          159              N       5.407063       6.834180       6.524250      -0.159941      36.926281 0.41400392E+03  0.93684938E+04                                 9.104356                            6.384872       0.155317       2.111536                    0.999306      24.866211      64.430617       0.733009       0.369259      -1.125515       0.090033       0.009713       0.056191       0.106572      -0.076357      -0.007769       0.091487       0.098687       0.153208      -0.147865       0.026461       0.121404             11.777880      15.245775      -2.234635       4.061322       5.789752       1.673801      14.298114          -0.000001
          160              N       4.213259       6.510834       4.555729      -0.460250      41.099940 0.45223049E+03  0.10607979E+05                                10.103017                            6.886769      -0.055662       2.011212                    0.998048      28.509764      78.693652       0.663943       0.393281      -1.092672      -0.069703       0.038300      -0.017533       0.081442      -0.075385       0.020308       0.048782       0.038336       0.065511      -0.108768       0.036295       0.072473             13.235722      14.751483      -1.302667       9.117442       6.159678       0.576380      18.796005           0.000001
          161              N       4.894971       3.200590      14.716168      -0.223735      33.222104 0.49619836E+03  0.11894597E+05                                 8.746287                            7.321711      -0.097261       2.004449                    0.996869      27.675065      76.844885       0.630682       0.405136      -1.086219      -0.028553      -0.100377      -0.090604       0.138202      -0.011889      -0.033833      -0.050435       0.061466      -0.068654      -0.080374       0.022242       0.058133              9.596918       8.051903       2.123385      -1.515641      11.218891       2.424127       9.519962           0.000002
          162              N       4.042551      -1.319271      10.231888      -0.159484      34.731872 0.42988853E+03  0.98593396E+04                                 8.825544                            6.593291       0.098805       2.094994                    0.999213      25.227275      66.672394       0.704262       0.379210      -1.113590      -0.057475      -0.039527      -0.085979       0.110716       0.060221      -0.087945       0.063982       0.108860       0.015071      -0.147355       0.027297       0.120058             10.806219      11.053803       2.540759      -0.255191       8.378014       4.356942      12.986840          -0.000001
          163              N       3.991637       0.070714      12.080260      -0.465097      44.350081 0.49919957E+03  0.12070673E+05                                10.770373                            7.348443      -0.464780       1.869787                    0.997105      29.755817      84.943921       0.624455       0.405646      -1.078134       0.057755       0.056229       0.020250       0.083111       0.061341      -0.038143       0.045043       0.024297       0.026226      -0.099179       0.040981       0.058198             14.098007       7.688032       1.791055       0.293819      15.077366      10.177416      19.528622          -0.000001
          164              N      -3.606441      -2.159302      14.429733      -0.225275      34.874382 0.51903153E+03  0.12584724E+05                                 9.035789                            7.479893      -0.142778       1.982572                    0.997941      28.063884      78.412187       0.624925       0.404230      -1.086650       0.096163       0.022874      -0.095416       0.137385       0.007354       0.062717       0.011286      -0.023779      -0.022202      -0.070601       0.011660       0.058941              9.985453      10.459863       2.731942      -0.845801       6.893235      -0.163617      12.603260           0.000002
          165              N       0.416202      -1.638271       9.495615      -0.157468      36.857986 0.41307163E+03  0.93428910E+04                                 9.097417                            6.381320       0.145257       2.108774                    0.999349      24.832198      64.344089       0.732526       0.369681      -1.125102       0.089374      -0.009815      -0.055678       0.105755       0.077148       0.007752       0.090778       0.099734       0.150410      -0.147947       0.026980       0.120967             11.767759      15.232662       2.231872      -4.058731       5.785006       1.671825      14.285608          -0.000001
          166              N      -0.777617      -1.314925      11.464136      -0.460665      41.053160 0.45178128E+03  0.10594994E+05                                10.086873                            6.876562      -0.056491       2.010902                    0.998120      28.510650      78.691491       0.665408       0.392506      -1.093192      -0.071361      -0.038458       0.017678       0.082970       0.074860      -0.018914       0.048995       0.036026       0.063646      -0.107402       0.034389       0.073013             13.211859      14.729405       1.308085      -9.091984       6.154315       0.575887      18.751858           0.000001
          167              O       4.391909       8.628652      10.488206      -0.522141      23.758163 0.37900725E+03  0.83304173E+04                                 6.348059                            5.914332       0.824580       2.341805                    0.998315      25.788391      64.357440       0.805178       0.346095      -1.151973       0.011262      -0.008050       0.016764       0.021741      -0.006075      -0.001294      -0.023668       0.025848      -0.071146      -0.038925       0.012305       0.026620              6.440122       7.189357      -1.471783       0.873601       5.894223       0.375387       6.236787           0.000000
          168              O       1.622988       5.750050       9.763787      -0.519931      23.992128 0.36077403E+03  0.78204530E+04                                 6.383038                            5.731624       0.934513       2.378342                    0.998912      25.517904      62.924711       0.827481       0.341469      -1.157638       0.000364       0.024542       0.011622       0.027157      -0.007670      -0.026333      -0.012483       0.027010      -0.066578      -0.039691       0.003163       0.036528              6.664529       8.841472      -1.657175       0.150612       5.004810       0.738969       6.147305           0.000001
          169              O      -0.598922      13.205457       5.531659      -0.523424      23.764356 0.37915048E+03  0.83340324E+04                                 6.347556                            5.913976       0.828717       2.342920                    0.998319      25.799393      64.378619       0.805534       0.345922      -1.152160       0.009419       0.006707      -0.016626       0.020251       0.004327       0.001481      -0.023390       0.025460      -0.068064      -0.037946       0.012956       0.024990              6.439593       7.188944       1.471204      -0.874241       5.893288       0.375132       6.236547           0.000000
          170              O       6.613851      -0.554141       6.256078      -0.519177      23.983059 0.36058663E+03  0.78154811E+04                                 6.382061                            5.730480       0.930024       2.376907                    0.998895      25.512761      62.911145       0.827478       0.341510      -1.157587       0.000170      -0.024801      -0.011988       0.027547       0.006911       0.026168      -0.012226       0.027340      -0.064018      -0.038716       0.002441       0.036276              6.663473       8.839935       1.657444      -0.149180       5.004505       0.739341       6.145978           0.000000
          171              O       0.598882       4.886357       5.531659      -0.522141      23.758163 0.37900726E+03  0.83304176E+04                                 6.348059                            5.914332       0.824580       2.341805                    0.998315      25.788393      64.357445       0.805178       0.346095      -1.151973      -0.011262       0.008050      -0.016764       0.021741      -0.006075      -0.001294      -0.023668       0.025848      -0.071146      -0.038925       0.012305       0.026620              6.440122       7.189358      -1.471783       0.873602       5.894222       0.375386       6.236786           0.000000
          172              O       3.367803       7.764959       6.256078      -0.519931      23.992126 0.36077400E+03  0.78204522E+04                                 6.383037                            5.731624       0.934513       2.378342                    0.998912      25.517903      62.924708       0.827481       0.341469      -1.157638      -0.000364      -0.024542      -0.011623       0.027157      -0.007670      -0.026333      -0.012483       0.027010      -0.066579      -0.039691       0.003163       0.036528              6.664528       8.841471      -1.657175       0.150612       5.004809       0.738968       6.147305           0.000001
          173              O       5.589713       0.309552      10.488206      -0.523424      23.764357 0.37915051E+03  0.83340331E+04                                 6.347557                            5.913976       0.828717       2.342919                    0.998319      25.799394      64.378622       0.805534       0.345922      -1.152160      -0.009419      -0.006707       0.016626       0.020251       0.004327       0.001481      -0.023390       0.025461      -0.068064      -0.037946       0.012956       0.024990              6.439593       7.188944       1.471204      -0.874241       5.893288       0.375132       6.236547           0.000001
          174              O      -1.623060      14.069150       9.763787      -0.519177      23.983062 0.36058669E+03  0.78154828E+04                                 6.382062                            5.730481       0.930024       2.376907                    0.998895      25.512761      62.911148       0.827478       0.341510      -1.157587      -0.000170       0.024801       0.011988       0.027547       0.006911       0.026168      -0.012226       0.027340      -0.064018      -0.038716       0.002441       0.036276              6.663474       8.839937       1.657445      -0.149180       5.004506       0.739341       6.145979           0.000001

******************************************************
Auxiliary information for the entire system
The total spin magnetic moment of the unit cell is   0.000204
The total net atomic charge of the unit cell is   -0.000006
Accuracy of reproducing the electrostatic potential in the unit cell:
  The inner radius (bohr) =    5.0000
  The outer radius (bohr) =   12.0000
  Valid grid points have density less than (e/(bohr^3)) =    0.0001
  The number of valid grid points were=        86658
  The rms potential error without charges in kcal/mol is=      5.06415
  The rms potential error with partial charges in kcal/mol is=      0.52831
  The RRMSE value at monopole order=      0.10432
  The rms potential error with partial charges and cloud penetration in kcal/mol is=      0.54131
  The RRMSE value at monopole order with cloud penetration is=      0.10689
  The rms potential error with partial charges and atomic dipoles in kcal/mol is=      0.34439
  The RRMSE value at dipole order=      0.06801
  The rms potential error with partial charges, atomic dipoles and cloud penetration in kcal/mol is=      0.33888
  The RRMSE value at dipole order with cloud penetration=      0.06692

******************************************************
The electron densities and ab initio electrostatic potential were computed in VASP using the PBE functional and
projector augmented wave method. See the main text of the journal article for a description of computational details.
The atomic charges, dipoles, and quadrupoles were computed with the DDEC6 method as described in
(a) T. A. Manz and N. Gabaldon Limas, RSC Adv. 6 (2016) 47771-47801 DOI: 10.1039/c6ra04656h
(b) N. Gabaldon Limas and T. A. Manz, RSC Adv. 8 (2018) 2678-2707 DOI: 10.1039/c7ra11829e.
For each atom in the material, the electron cloud parameters were fit to the spherically averaged atom-in-material
electron density using radial positions for which this density was between 10^-4 and 10^-2 electrons per cubic bohr.
The polarizabilities, dispersion coefficients, and quantum Drude oscillator (QDO) parameters were fit using the MCLF method.
The magnetic structure of the system was optimized in VASP from the default ferromagnetic initial guess using spin polarization.
The atomic spin moments (ASMs) were computed on this optimized magnetic structure using the DDEC6 partition as inputs
to the method of T. A. Manz and D. S. Sholl, J. Chem. Theory Comput. 7 (2011) 4146-4164 DOI: 10.1021/ct200539n.
The RMSE and RRMSE were computed using a uniform grid with Ewald summation.
