# Supplementary material for: A collection of forcefield precursors for metal–organic frameworks
Source: RSC Adv. 2019 Nov 13;9(63):36492–507. doi: 10.1039/c9ra07327b (PMC9075174; doi:10.1039/c9ra07327b)
Supplement: RA-009-C9RA07327B-s3338 [file RA-009-C9RA07327B-s3338.xyz]

  174
jmolscript: load "" {1 1 1} spacegroup "x,y,z" unitcell [{      9.846300     0.000000     0.000000 }, {      0.000000    16.851200     0.000000 }, {     -4.923292    -3.356990    16.192674 }]
Cd     0.000000     8.425600     0.000000     0.616647
Cd     0.000000     0.000000     0.000000     0.616234
H      1.666945    13.993638     3.785847     0.287191
H      5.153515    14.387130     4.423839     0.291784
H      2.354197    -0.553833     6.052822     0.119968
H      2.386702    15.554788     4.676444     0.093943
H      3.063124    13.976961     6.881886     0.105655
H      3.674591    13.914104     5.437500     0.104525
H     -0.690287    15.368937     6.962850     0.123987
H      0.569052    -0.631974     7.348235     0.101922
H      4.989050    -0.145155     7.950603     0.119999
H      3.478628    -0.567436     7.963557     0.087909
H      8.393949    10.183536     2.493672     0.067170
H     -1.064420    11.812936     4.006068     0.140516
H      2.055891    12.842823     1.875112     0.126437
H      1.486788    11.201995     0.401578     0.065751
H     -0.237323    -0.284940     3.105755     0.078864
H      8.171402    -0.755698     4.831894     0.141348
H      5.676373    14.487041     2.137433     0.134792
H      7.174010    15.022597     0.521404     0.087703
H     -3.256280     7.926172    12.406827     0.284969
H      0.230300     7.532680    11.768835     0.295861
H     -2.568989     5.622443    10.139852     0.119805
H     -2.536508     6.365022    11.516230     0.093954
H     -1.860048     7.942849     9.310788     0.105904
H     -1.248605     8.005706    10.755174     0.103373
H      4.232843     6.550873     9.229824     0.122482
H      5.492189     5.700584     8.844439     0.100719
H      0.065898     5.213765     8.242071     0.120872
H     -1.444524     5.636046     8.229117     0.087006
H      3.470701    11.736274    13.699002     0.067236
H      3.858658    10.106874    12.186606     0.140960
H     -2.867368     9.076987    14.317562     0.125370
H     -3.436497    10.717815    15.791096     0.066047
H      4.685739     5.353550    13.086919     0.077820
H      3.248195     5.824308    11.360780     0.138969
H      0.753119     7.432769    14.055241     0.133752
H      2.250727     6.897213    15.671270     0.087143
H      3.256063    -0.499428    12.406827     0.287191
H     -0.230507    -0.892920    11.768835     0.291784
H      2.568811    14.048043    10.139852     0.119968
H      2.536306    -2.060578    11.516230     0.093943
H      1.859884    -0.482751     9.310788     0.105654
H      1.248417    -0.419894    10.755174     0.104525
H      5.613295    -1.874727     9.229824     0.123987
H      4.353956    14.126184     8.844439     0.101922
H     -0.066042    13.639365     8.242071     0.119998
H      1.444380    14.061646     8.229117     0.087909
H     -3.470941     3.310674    13.699002     0.067170
H      5.987428     1.681274    12.186606     0.140516
H      2.867117     0.651387    14.317562     0.126437
H      3.436220     2.292215    15.791096     0.065751
H      5.160331    13.779150    13.086919     0.078864
H     -3.248394    14.249908    11.360780     0.141348
H     -0.753365    -0.992831    14.055241     0.134792
H     -2.251002    -1.528387    15.671270     0.087703
H      8.179288     5.568038     3.785847     0.284969
H      4.692708     5.961530     4.423839     0.295861
H      7.491997     7.871767     6.052822     0.119805
H      7.459516     7.129188     4.676444     0.093954
H      6.783056     5.551361     6.881886     0.105903
H      6.171613     5.488504     5.437500     0.103373
H      0.690165     6.943337     6.962850     0.122483
H     -0.569181     7.793626     7.348235     0.100718
H      4.857110     8.280445     7.950603     0.120872
H      6.367532     7.858164     7.963557     0.087006
H      1.452307     1.757936     2.493672     0.067236
H      1.064350     3.387336     4.006068     0.140960
H      7.790376     4.417223     1.875112     0.125370
H      8.359505     2.776395     0.401578     0.066047
H      0.237269     8.140660     3.105755     0.077820
H      1.674813     7.669902     4.831894     0.138969
H      4.169889     6.061441     2.137433     0.133753
H      2.672281     6.596997     0.521404     0.087143
C      2.273461    15.429521     5.630193    -0.125294
C      3.400858    14.514858     6.148682    -0.121702
C      0.266772    15.326733     7.117652    -0.113095
C      4.386457    -0.903566     7.902349    -0.111037
C      0.351467    13.881754     5.195258     0.584170
C     -0.698123    10.712900     2.370607     0.088169
C     -0.478559    11.699450     3.293590    -0.250505
C      0.595673    12.509410     3.158219     0.341687
C      1.321355    12.303059     2.056470    -0.268833
C      0.979697    11.278462     1.178827     0.111284
C      5.692094    15.540079     5.893486     0.588175
C      8.801582    16.148460     2.910147     0.087155
C      7.941006    15.871746     3.960404    -0.246522
C      6.730898    15.258271     3.684481     0.331689
C      6.466044    14.923874     2.363159    -0.255737
C      7.377820    15.242721     1.402286     0.102055
C     -2.649732     6.490289    10.562481    -0.127121
C     -1.522326     7.404952    10.043992    -0.118411
C      5.189905     6.593077     9.075022    -0.108485
C     -0.536696     5.972176     8.290325    -0.112916
C      5.274566     8.038056    10.997416     0.580577
C      4.224926    11.206910    13.822067     0.085303
C      4.444507    10.220360    12.899084    -0.250338
C      5.518737     9.410400    13.034455     0.340846
C     -3.601901     9.616751    14.136204    -0.268822
C     -3.943575    10.641348    15.013847     0.112870
C      0.768906     6.379731    10.299188     0.589306
C      3.878341     5.771350    13.282527     0.088844
C      3.017784     6.048064    12.232270    -0.244086
C      1.807671     6.661539    12.508193     0.331974
C      1.542794     6.995936    13.829515    -0.254223
C      2.454553     6.677089    14.790388     0.105009
C      2.649547    -1.935311    10.562481    -0.125294
C      1.522150    -1.020648    10.043992    -0.121702
C      4.656236    -1.832523     9.075022    -0.113095
C      0.536551    14.397776     8.290325    -0.111036
C      4.571541    -0.387544    10.997416     0.584170
C     -4.225169     2.781310    13.822067     0.088169
C      5.401567     1.794760    12.899084    -0.250504
C      4.327335     0.984800    13.034455     0.341687
C      3.601653     1.191151    14.136204    -0.268833
C      3.943311     2.215748    15.013847     0.111284
C     -0.769086    -2.045869    10.299188     0.588175
C     -3.878574    -2.654250    13.282527     0.087155
C     -3.017998    -2.377536    12.232270    -0.246522
C     -1.807890    -1.764061    12.508193     0.331689
C     -1.543036    -1.429664    13.829515    -0.255737
C     -2.454812    -1.748511    14.790388     0.102055
C      7.572740     7.003921     5.630193    -0.127121
C      6.445334     6.089258     6.148682    -0.118410
C     -0.266897     6.901133     7.117652    -0.108484
C      5.459704     7.522034     7.902349    -0.112916
C     -0.351558     5.456154     5.195258     0.580577
C      0.698082     2.287300     2.370607     0.085303
C      0.478501     3.273850     3.293590    -0.250338
C     -0.595729     4.083810     3.158219     0.340846
C      8.524909     3.877459     2.056470    -0.268822
C      8.866583     2.852862     1.178827     0.112870
C      4.154102     7.114479     5.893486     0.589306
C      1.044667     7.722860     2.910147     0.088844
C      1.905224     7.446146     3.960404    -0.244086
C      3.115337     6.832671     3.684481     0.331975
C      3.380214     6.498274     2.363159    -0.254223
C      2.468455     6.817121     1.402286     0.105009
I     -2.372693     5.893651    14.676716    -0.593663
I      2.550572    16.026159     1.515958    -0.594033
I      7.295701     7.600559     1.515958    -0.593663
I      2.372436    -2.531949    14.676716    -0.594032
N      0.927470    14.903768     5.882151    -0.162547
N      4.563702    15.275695     6.607906    -0.158665
N      0.977702    13.533786     4.012545    -0.472600
N      0.046266    10.443715     1.336219    -0.215530
N      5.756106    14.963681     4.634019    -0.457089
N      8.544605    15.853128     1.636108    -0.225723
N      5.850581     7.016042    10.310523    -0.163248
N     -0.359474     6.644115     9.584768    -0.159699
N      5.900781     8.386024    12.180129    -0.468008
N      4.969297    11.476095    14.856455    -0.214833
N      0.832896     6.956129    11.558655    -0.462563
N      3.621341     6.066682    14.556566    -0.229679
N      3.995538    -1.409558    10.310523    -0.162547
N      0.359306    -1.781485     9.584768    -0.158665
N      3.945306    -0.039576    12.180129    -0.472600
N      4.876742     3.050495    14.856455    -0.215530
N     -0.833098    -1.469471    11.558655    -0.457089
N     -3.621597    -2.358918    14.556566    -0.225723
N     -0.927573     6.478168     5.882151    -0.163248
N      5.282482     6.850095     6.607906    -0.159699
N     -0.977773     5.108186     4.012545    -0.468007
N     -0.046289     2.018115     1.336219    -0.214833
N      4.090112     6.538081     4.634019    -0.462563
N      1.301667     7.427528     1.636108    -0.229679
O     -0.649905    13.320591     5.585501    -0.522768
O      6.575304    -0.602335     6.335546    -0.520033
O      4.273201     8.599219    10.607173    -0.520646
O      1.652123     5.670945     9.857128    -0.518806
O      5.572913     0.173619    10.607173    -0.522768
O     -1.652296    14.096545     9.857128    -0.520033
O      0.649807     4.894991     5.585501    -0.520646
O      3.270885     7.823265     6.335546    -0.518806

The following XYZ coordinates are in angstroms. Other properties are in atomic units.
The sperically averaged electron density of each atom fit to a function of the form exp(a - br)
eigen_1, eigen_2 and eigen_3 are the three eigenvalues of traceless quadrupole moment tensor
  atom number  atomic symbol              X              Y              Z     net charge C6 coefficient C8 coefficient C10 coefficient fluctuating dipole atomic polarizability isotropic forcefield polarizability              a              b squared Pearson coefficient          <r^3>          <r^4>         wp_QDO          m_QDO          q_QDO       dipole_x       dipole_y       dipole_z         dipole            Qxy            Qxz            Qyz     Q(x^2-y^2)  Q(3z^2 - R^2)        eigen_1        eigen_2        eigen_3 static polarizability      alpha(xx)      alpha(xy)      alpha(xz)      alpha(yy)      alpha(yz)      alpha(zz) atomic spin moment
            1             Cd       0.000000       8.425600       0.000000       0.616647     209.583633 0.51956058E+04  0.20781406E+06                                28.316153                           23.770760       1.160227       1.995292                    0.997702      88.720048     248.924198       0.375479       0.407832      -1.169091      -0.000000       0.000000      -0.000000       0.000000       0.083419      -0.095710      -0.009280       0.196409      -0.052691      -0.127687      -0.053855       0.181542             34.236895      27.249517      -1.662890      11.902924      36.414261       0.190354      39.046909           0.000006
            2             Cd       0.000000       0.000000       0.000000       0.616234     209.673440 0.51991521E+04  0.20796959E+06                                28.311839                           23.769329       1.161338       1.995722                    0.997693      88.698536     248.786852       0.375756       0.407505      -1.169448      -0.000000       0.000000      -0.000000       0.000000      -0.087517       0.097524      -0.007887       0.197071      -0.055832      -0.131696      -0.053289       0.184985             34.226985      27.237240       1.652538     -11.885204      36.412185       0.206956      39.031531           0.000006
            3              H       1.666945      13.993638       3.785847       0.287191       0.617574 0.40989685E+01  0.34916167E+02                                 1.314235                            1.273265      -1.369874       2.307078                    0.997582       2.991956       8.473157       0.484797       1.483182      -0.666218       0.022039       0.010481      -0.008240       0.025758       0.004932      -0.005193       0.013014       0.008811       0.004476      -0.017621       0.005835       0.011785              1.342778       1.388253       0.249672       0.010498       1.341939       0.128032       1.298143           0.000001
            4              H       5.153515      14.387130       4.423839       0.291784       0.619956 0.39895090E+01  0.33176570E+02                                 1.248985                            1.205333      -1.042560       2.483960                    0.999952       2.568122       6.791777       0.539347       1.365607      -0.691966      -0.018742      -0.025487      -0.013052       0.034223       0.013354      -0.003809       0.013208      -0.006732       0.012136      -0.021130       0.003077       0.018052              1.274812       1.470748       0.224240      -0.109454       1.156288       0.040972       1.197399           0.000001
            5              H       2.354197      -0.553833       6.052822       0.119968       1.058208 0.81912794E+01  0.79991548E+02                                 1.659464                            1.627788      -0.750226       2.522246                    0.999600       3.277661       8.823068       0.517057       1.213040      -0.726566       0.004329       0.031671       0.011003       0.033807       0.002328       0.000413       0.003372      -0.011257      -0.039817      -0.013711       0.000550       0.013161              1.673195       1.543568       0.088199       0.105377       1.852280       0.278293       1.623737           0.000000
            6              H       2.386702      15.554788       4.676444       0.093943       1.228396 0.97271308E+01  0.10106124E+03                                 1.927356                            1.840039      -1.460413       2.158830                    0.991943       4.158232      12.284682       0.451654       1.305271      -0.699954       0.003718       0.004467      -0.026704       0.027329       0.000350       0.002647       0.003306       0.005448      -0.010270      -0.006119       0.000573       0.005546              1.970611       1.713782       0.061647       0.050053       1.615523      -0.084171       2.582528           0.000001
            7              H       3.063124      13.976961       6.881886       0.105655       1.138693 0.87673516E+01  0.86947132E+02                                 1.719957                            1.662679      -0.916072       2.431825                    0.997986       3.446742       9.301973       0.522324       1.182441      -0.732375      -0.011836      -0.016040       0.023731       0.030993       0.003626       0.000512      -0.003611      -0.007383      -0.002175      -0.005651      -0.001239       0.006890              1.757086       1.722635       0.173729      -0.258938       1.514778      -0.251627       2.033845          -0.000001
            8              H       3.674591      13.914104       5.437500       0.104525       1.123490 0.85437220E+01  0.84044657E+02                                 1.700217                            1.639697      -0.749960       2.515660                    0.998905       3.348085       8.950635       0.527633       1.180080      -0.733955       0.009213      -0.020327      -0.026342       0.034525      -0.003032      -0.003168       0.009969      -0.002355       0.001649      -0.009247      -0.002866       0.012113              1.728517       1.719726      -0.072686      -0.233125       1.583017       0.328866       1.882807           0.000001
            9              H      -0.690287      15.368937       6.962850       0.123987       1.061457 0.79535788E+01  0.78355283E+02                                 1.750584                            1.667376      -1.206693       2.310597                    0.994545       3.639967      10.374321       0.474313       1.310798      -0.701212      -0.036549      -0.000222      -0.001636       0.036586      -0.001960      -0.002581      -0.003109       0.012923       0.010027      -0.009384       0.002629       0.006755              1.802096       2.402081      -0.127014       0.234890       1.361929      -0.008598       1.642278          -0.000000
           10              H       0.569052      -0.631974       7.348235       0.101922       1.096415 0.85757531E+01  0.84130077E+02                                 1.648629                            1.624483      -0.723589       2.518729                    0.999524       3.309964       8.731605       0.541051       1.153956      -0.740781       0.004262       0.030483       0.009848       0.032317       0.000383      -0.003750       0.001903      -0.019699       0.002467      -0.011452       0.001603       0.009848              1.658334       1.514566       0.169513       0.078469       1.851352       0.183999       1.609083          -0.000001
           11              H       4.989050      -0.145155       7.950603       0.119999       1.253218 0.10151481E+02  0.10436225E+03                                 1.826736                            1.785195      -1.233744       2.286376                    0.995729       3.565914       9.777097       0.506079       1.177263      -0.733666       0.025795       0.027869       0.005625       0.038389       0.003763       0.004182       0.000606      -0.021740      -0.014620      -0.011524      -0.002506       0.014031              1.834941       1.892283       0.395765      -0.041234       1.896165       0.060222       1.716375          -0.000001
           12              H       3.478628      -0.567436       7.963557       0.087909       1.171171 0.90521740E+01  0.91002061E+02                                 1.787794                            1.715763      -0.894446       2.435294                    0.997580       3.626886      10.037542       0.499591       1.219531      -0.722670      -0.025358       0.010111       0.004992       0.027752      -0.003327       0.000099       0.001951       0.001716      -0.004553      -0.003855      -0.000564       0.004418              1.842121       2.401860      -0.172069      -0.096913       1.413582       0.057807       1.710920          -0.000000
           13              H       8.393949      10.183536       2.493672       0.067170       1.481702 0.11181824E+02  0.11896540E+03                                 2.097694                            1.913149      -1.423509       2.170796                    0.993225       4.058258      11.700169       0.469010       1.227485      -0.718728      -0.035522      -0.018720       0.006428       0.040665       0.001445      -0.011618       0.007913       0.008003       0.018855      -0.014275      -0.002480       0.016755              2.172860       2.432426       0.707806      -0.076176       2.386429      -0.032937       1.699725           0.000003
           14              H      -1.064420      11.812936       4.006068       0.140516       1.052520 0.76775193E+01  0.73775204E+02                                 1.634221                            1.563682      -1.061505       2.378890                    0.998648       3.267071       8.725900       0.533715       1.194283      -0.729352      -0.023562       0.002693       0.024656       0.034210       0.011175      -0.012064      -0.000794       0.016304      -0.016625      -0.015079      -0.006246       0.021324              1.645661       1.576341      -0.046016      -0.336786       1.516884       0.227570       1.843758           0.000001
           15              H       2.055891      12.842823       1.875112       0.126437       1.212929 0.92544020E+01  0.94477269E+02                                 1.889871                            1.788402      -1.318960       2.251937                    0.994868       3.713148      10.694545       0.462929       1.296024      -0.704779       0.022803       0.014400      -0.007997       0.028130       0.002901      -0.007946       0.008719       0.012720       0.029290      -0.016203       0.000189       0.016014              1.915933       2.060125       0.461146      -0.148187       1.930036      -0.034546       1.757640           0.000004
           16              H       1.486788      11.201995       0.401578       0.065751       1.295437 0.95701086E+01  0.99360915E+02                                 2.020286                            1.846342      -1.418006       2.177444                    0.991964       4.211422      12.575392       0.441640       1.335791      -0.693576       0.020833       0.000011      -0.034601       0.040389       0.015034      -0.007276       0.001758      -0.000979      -0.001366      -0.017344       0.001134       0.016210              2.100105       1.819956      -0.042019      -0.563481       1.717044       0.123855       2.763314           0.000002
           17              H      -0.237323      -0.284940       3.105755       0.078864       1.193379 0.89726177E+01  0.91654876E+02                                 1.919088                            1.793796      -1.377047       2.207967                    0.992344       4.043488      11.970502       0.445873       1.344801      -0.692512       0.035044       0.021000       0.013948       0.043170       0.011390       0.005829       0.007098       0.010407       0.037407      -0.019036       0.000244       0.018792              1.974062       2.360894       0.491369       0.107928       1.934334      -0.043070       1.626958           0.000001
           18              H       8.171402      -0.755698       4.831894       0.141348       1.045980 0.77015720E+01  0.75265466E+02                                 1.725054                            1.639941      -1.281311       2.281704                    0.995010       3.560882      10.108724       0.478610       1.309509      -0.701374       0.011647       0.009897       0.032104       0.035557       0.015428       0.008698       0.004631       0.005799       0.013637      -0.018171      -0.001468       0.019639              1.756151       1.642530       0.001910       0.118997       1.377578       0.072629       2.248345           0.000000
           19              H       5.676373      14.487041       2.137433       0.134792       1.190900 0.88279266E+01  0.88650628E+02                                 1.846050                            1.731815      -1.123429       2.354683                    0.996634       3.492678       9.825586       0.478748       1.274018      -0.711125      -0.025395      -0.014912      -0.012452       0.031974       0.011947      -0.003251       0.003543       0.000177       0.036120      -0.018718       0.005922       0.012795              1.883616       2.353182       0.406257       0.133234       1.622683       0.105386       1.674983           0.000005
           20              H       7.174010      15.022597       0.521404       0.087703       1.367412 0.10192149E+02  0.10635789E+03                                 2.048363                            1.877300      -1.037594       2.378166                    0.996585       3.738606      10.808731       0.452657       1.296680      -0.706241      -0.013709      -0.013109      -0.042832       0.046844       0.013835       0.000332       0.011158       0.010024       0.015947      -0.020628       0.003741       0.016887              2.126029       1.699747       0.064835       0.066680       1.653796       0.275679       3.024544           0.000004
           21              H      -3.256280       7.926172      12.406827       0.284969       0.626843 0.41861212E+01  0.35920527E+02                                 1.337962                            1.295045      -1.429111       2.279703                    0.996917       3.041992       8.704820       0.475101       1.502412      -0.662709       0.022215      -0.010074       0.008244       0.025748      -0.004916       0.005096       0.012991       0.008589       0.003852      -0.017513       0.005834       0.011679              1.367613       1.414771      -0.258068      -0.010735       1.366960       0.131771       1.321110           0.000001
           22              H       0.230300       7.532680      11.768835       0.295861       0.614229 0.39429939E+01  0.32692644E+02                                 1.240886                            1.197938      -1.047637       2.483185                    0.999954       2.553796       6.743133       0.541263       1.364814      -0.692090      -0.017700       0.024979       0.013030       0.033272      -0.013461       0.003690       0.013036      -0.006483       0.011972      -0.021044       0.003102       0.017942              1.266371       1.460126      -0.221595       0.108335       1.149016       0.040511       1.189970           0.000001
           23              H      -2.568989       5.622443      10.139852       0.119805       1.061539 0.82264307E+01  0.80440432E+02                                 1.664873                            1.632845      -0.761344       2.517749                    0.999488       3.282777       8.849677       0.515387       1.215373      -0.726040       0.004992      -0.032220      -0.011044       0.034424      -0.001999      -0.000257       0.003231      -0.011311      -0.039193      -0.013471       0.000540       0.012931              1.678737       1.548413      -0.088717      -0.106010       1.858808       0.279886       1.628991           0.000000
           24              H      -2.536508       6.365022      11.516230       0.093954       1.232041 0.97593957E+01  0.10144092E+03                                 1.927616                            1.840153      -1.472264       2.153413                    0.991587       4.161410      12.281132       0.452897       1.301116      -0.700785       0.003091      -0.004516       0.026804       0.027357      -0.000261      -0.002519       0.003127       0.005512      -0.010679      -0.006024       0.000547       0.005477              1.970976       1.713648      -0.062005      -0.050556       1.616048      -0.083359       2.583230           0.000001
           25              H      -1.860048       7.942849       9.310788       0.105904       1.137889 0.87610491E+01  0.86886041E+02                                 1.720804                            1.663460      -0.916671       2.432155                    0.997934       3.445352       9.304253       0.521450       1.184404      -0.731928      -0.012149       0.016239      -0.024042       0.031453      -0.003605      -0.000627      -0.003383      -0.007240      -0.001727      -0.005635      -0.000974       0.006609              1.757988       1.723416      -0.173771       0.259181       1.515309      -0.251809       2.035239          -0.000001
           26              H      -1.248605       8.005706      10.755174       0.103373       1.127049 0.85774810E+01  0.84451533E+02                                 1.702934                            1.642209      -0.751419       2.514699                    0.998836       3.354426       8.968633       0.527630       1.179040      -0.734190       0.009069       0.021287       0.027044       0.035592       0.003154       0.003129       0.009756      -0.002310       0.001781      -0.009031      -0.002924       0.011955              1.731321       1.722408       0.072941       0.233335       1.585489       0.329895       1.886067           0.000001
           27              H       4.232843       6.550873       9.229824       0.122482       1.066291 0.79942066E+01  0.78825040E+02                                 1.752812                            1.669139      -1.205504       2.310166                    0.994337       3.645824      10.382311       0.475309       1.306896      -0.702010      -0.037120       0.000957       0.001744       0.037173       0.002269       0.002637      -0.003027       0.013193       0.010815      -0.009679       0.002776       0.006903              1.804540       2.406741       0.127133      -0.235666       1.362969      -0.008559       1.643909          -0.000000
           28              H       5.492189       5.700584       8.844439       0.100719       1.101443 0.86240760E+01  0.84709562E+02                                 1.652381                            1.627984      -0.729082       2.515260                    0.999474       3.317373       8.752042       0.541087       1.152442      -0.741143       0.003725      -0.030618      -0.009753       0.032349      -0.000670       0.003677       0.001979      -0.020170       0.002267      -0.011629       0.001504       0.010126              1.662122       1.517613      -0.170452      -0.078809       1.856218       0.184907       1.612535          -0.000001
           29              H       0.065898       5.213765       8.242071       0.120872       1.248621 0.10101530E+02  0.10369393E+03                                 1.819916                            1.778861      -1.217605       2.293161                    0.995883       3.559264       9.743352       0.507939       1.174703      -0.734255       0.025063      -0.027418      -0.005274       0.037519      -0.004063      -0.004427       0.000558      -0.021872      -0.015068      -0.011842      -0.002432       0.014274              1.828013       1.885286      -0.393260       0.040944       1.888691       0.059845       1.710063          -0.000001
           30              H      -1.444524       5.636046       8.229117       0.087006       1.173872 0.90786596E+01  0.91328584E+02                                 1.789795                            1.717687      -0.903970       2.430761                    0.997496       3.632337      10.053635       0.499601       1.218702      -0.722844      -0.025922      -0.009980      -0.004945       0.028214       0.003417      -0.000161       0.001978       0.001156      -0.004621      -0.003889      -0.000582       0.004471              1.844227       2.404215       0.172425       0.097122       1.415117       0.057987       1.713348          -0.000000
           31              H       3.470701      11.736274      13.699002       0.067236       1.473909 0.11110275E+02  0.11798322E+03                                 2.088067                            1.905299      -1.404696       2.178906                    0.993389       4.047631      11.648486       0.470737       1.225272      -0.719243      -0.035497       0.019009      -0.006240       0.040747      -0.001361       0.011688       0.007632       0.008118       0.018900      -0.014061      -0.002699       0.016760              2.162522       2.420152      -0.702303       0.075483       2.374406      -0.032698       1.693007           0.000003
           32              H       3.858658      10.106874      12.186606       0.140960       1.052591 0.76789579E+01  0.73805794E+02                                 1.635733                            1.564963      -1.070210       2.375255                    0.998642       3.266774       8.731240       0.532820       1.196017      -0.728956      -0.023378      -0.002124      -0.024307       0.033792      -0.010960       0.012009      -0.000896       0.015837      -0.016979      -0.014850      -0.006231       0.021081              1.647240       1.577978       0.045954       0.337340       1.518219       0.227800       1.845522           0.000001
           33              H      -2.867368       9.076987      14.317562       0.125370       1.220498 0.93280920E+01  0.95435054E+02                                 1.898981                            1.796506      -1.335810       2.243991                    0.994761       3.726173      10.749696       0.461419       1.297465      -0.704462       0.022973      -0.014345       0.008174       0.028291      -0.002860       0.007791       0.008828       0.012970       0.029558      -0.016323       0.000298       0.016025              1.925285       2.070423      -0.464693       0.149416       1.939619      -0.034746       1.765814           0.000004
           34              H      -3.436497      10.717815      15.791096       0.066047       1.294474 0.95611850E+01  0.99236139E+02                                 2.018499                            1.844904      -1.419879       2.176784                    0.991945       4.208324      12.560395       0.442060       1.334956      -0.693747       0.020798       0.000049       0.034205       0.040032      -0.014869       0.007474       0.001429      -0.001041      -0.001180      -0.017179       0.000970       0.016209              2.098084       1.818325       0.042093       0.562641       1.715592       0.123818       2.760334           0.000002
           35              H       4.685739       5.353550      13.086919       0.077820       1.193015 0.89667515E+01  0.91556497E+02                                 1.916841                            1.791786      -1.354505       2.216817                    0.992651       4.040288      11.948505       0.446770       1.342668      -0.692964       0.035566      -0.021122      -0.014633       0.043877      -0.011538      -0.005519       0.006869       0.010297       0.037570      -0.019159       0.000657       0.018501              1.971669       2.358047      -0.490589      -0.107998       1.931904      -0.042886       1.625056           0.000001
           36              H       3.248195       5.824308      11.360780       0.138969       1.047096 0.77064399E+01  0.75268456E+02                                 1.720683                            1.636074      -1.252389       2.292247                    0.995345       3.560042      10.078623       0.481464       1.302516      -0.702840       0.011653      -0.010045      -0.033109       0.036509      -0.015550      -0.008912       0.004774       0.005675       0.013322      -0.018240      -0.001712       0.019952              1.751596       1.638552      -0.001849      -0.118528       1.374571       0.072331       2.241665           0.000000
           37              H       0.753119       7.432769      14.055241       0.133752       1.191654 0.88335860E+01  0.88706725E+02                                 1.845563                            1.731416      -1.124576       2.353611                    0.996658       3.493399       9.822166       0.479280       1.272615      -0.711441      -0.025719       0.014614       0.011855       0.031868      -0.012065       0.003077       0.003486       0.000109       0.036502      -0.018844       0.005971       0.012873              1.883123       2.352521      -0.406037      -0.133059       1.622297       0.105281       1.674552           0.000004
           38              H       2.250727       6.897213      15.671270       0.087143       1.373379 0.10243991E+02  0.10703003E+03                                 2.053663                            1.881527      -1.029041       2.381310                    0.996729       3.746649      10.837132       0.452363       1.295934      -0.706372      -0.013848       0.013762       0.042805       0.047047      -0.013662      -0.000364       0.011103       0.009937       0.016330      -0.020476       0.003717       0.016759              2.131814       1.703434      -0.065146      -0.067108       1.657324       0.277045       3.034684           0.000004
           39              H       3.256063      -0.499428      12.406827       0.287191       0.617574 0.40989678E+01  0.34916161E+02                                 1.314235                            1.273265      -1.369874       2.307078                    0.997582       2.991956       8.473158       0.484797       1.483182      -0.666218      -0.022039      -0.010481       0.008240       0.025758       0.004932      -0.005193       0.013014       0.008811       0.004476      -0.017621       0.005835       0.011785              1.342778       1.388253       0.249672       0.010498       1.341939       0.128032       1.298143           0.000001
           40              H      -0.230507      -0.892920      11.768835       0.291784       0.619956 0.39895090E+01  0.33176570E+02                                 1.248985                            1.205333      -1.042559       2.483960                    0.999952       2.568122       6.791777       0.539347       1.365607      -0.691966       0.018742       0.025487       0.013052       0.034223       0.013354      -0.003809       0.013208      -0.006732       0.012136      -0.021130       0.003077       0.018052              1.274812       1.470748       0.224240      -0.109454       1.156288       0.040972       1.197399           0.000001
           41              H       2.568811      14.048043      10.139852       0.119968       1.058209 0.81912874E+01  0.79991640E+02                                 1.659464                            1.627788      -0.750226       2.522246                    0.999600       3.277663       8.823072       0.517058       1.213039      -0.726566      -0.004329      -0.031671      -0.011003       0.033806       0.002328       0.000413       0.003372      -0.011257      -0.039817      -0.013711       0.000550       0.013161              1.673195       1.543568       0.088199       0.105377       1.852280       0.278293       1.623737           0.000000
           42              H       2.536306      -2.060578      11.516230       0.093943       1.228396 0.97271287E+01  0.10106121E+03                                 1.927356                            1.840039      -1.460413       2.158830                    0.991943       4.158232      12.284683       0.451654       1.305271      -0.699954      -0.003718      -0.004467       0.026704       0.027329       0.000350       0.002647       0.003306       0.005448      -0.010270      -0.006119       0.000573       0.005546              1.970611       1.713782       0.061647       0.050053       1.615523      -0.084171       2.582528           0.000001
           43              H       1.859884      -0.482751       9.310788       0.105654       1.138695 0.87673730E+01  0.86947406E+02                                 1.719960                            1.662681      -0.916074       2.431824                    0.997986       3.446746       9.301990       0.522323       1.182442      -0.732375       0.011836       0.016040      -0.023731       0.030993       0.003626       0.000512      -0.003611      -0.007383      -0.002174      -0.005651      -0.001239       0.006890              1.757089       1.722638       0.173729      -0.258939       1.514780      -0.251628       2.033849          -0.000001
           44              H       1.248417      -0.419894      10.755174       0.104525       1.123491 0.85437281E+01  0.84044735E+02                                 1.700218                            1.639698      -0.749961       2.515660                    0.998905       3.348086       8.950640       0.527632       1.180080      -0.733954      -0.009213       0.020327       0.026342       0.034525      -0.003032      -0.003168       0.009969      -0.002355       0.001650      -0.009247      -0.002866       0.012113              1.728518       1.719727      -0.072686      -0.233125       1.583017       0.328867       1.882808           0.000001
           45              H       5.613295      -1.874727       9.229824       0.123987       1.061457 0.79535840E+01  0.78355343E+02                                 1.750584                            1.667376      -1.206693       2.310597                    0.994545       3.639968      10.374323       0.474313       1.310797      -0.701212       0.036549       0.000223       0.001636       0.036586      -0.001960      -0.002581      -0.003109       0.012923       0.010027      -0.009384       0.002629       0.006755              1.802096       2.402081      -0.127014       0.234890       1.361929      -0.008598       1.642278          -0.000000
           46              H       4.353956      14.126184       8.844439       0.101922       1.096415 0.85757523E+01  0.84130062E+02                                 1.648629                            1.624482      -0.723589       2.518729                    0.999524       3.309964       8.731603       0.541051       1.153955      -0.740781      -0.004262      -0.030483      -0.009848       0.032317       0.000383      -0.003750       0.001903      -0.019699       0.002467      -0.011452       0.001603       0.009848              1.658333       1.514566       0.169513       0.078469       1.851352       0.183999       1.609083          -0.000001
           47              H      -0.066042      13.639365       8.242071       0.119998       1.253219 0.10151495E+02  0.10436244E+03                                 1.826738                            1.785197      -1.233745       2.286375                    0.995729       3.565916       9.777106       0.506079       1.177263      -0.733666      -0.025795      -0.027869      -0.005625       0.038389       0.003763       0.004182       0.000606      -0.021739      -0.014619      -0.011524      -0.002506       0.014031              1.834943       1.892285       0.395765      -0.041234       1.896167       0.060222       1.716377          -0.000001
           48              H       1.444380      14.061646       8.229117       0.087909       1.171172 0.90521802E+01  0.91002135E+02                                 1.787794                            1.715763      -0.894446       2.435294                    0.997580       3.626887      10.037544       0.499592       1.219530      -0.722670       0.025358      -0.010111      -0.004992       0.027752      -0.003327       0.000099       0.001951       0.001716      -0.004553      -0.003855      -0.000564       0.004419              1.842121       2.401861      -0.172069      -0.096913       1.413582       0.057807       1.710920          -0.000000
           49              H      -3.470941       3.310674      13.699002       0.067170       1.481702 0.11181824E+02  0.11896539E+03                                 2.097693                            1.913149      -1.423508       2.170796                    0.993225       4.058258      11.700166       0.469010       1.227485      -0.718728       0.035522       0.018720      -0.006428       0.040665       0.001445      -0.011618       0.007913       0.008003       0.018855      -0.014275      -0.002480       0.016755              2.172859       2.432425       0.707806      -0.076176       2.386428      -0.032937       1.699725           0.000003
           50              H       5.987428       1.681274      12.186606       0.140516       1.052521 0.76775256E+01  0.73775279E+02                                 1.634222                            1.563682      -1.061506       2.378890                    0.998648       3.267072       8.725903       0.533715       1.194282      -0.729352       0.023562      -0.002693      -0.024656       0.034210       0.011175      -0.012064      -0.000794       0.016304      -0.016625      -0.015079      -0.006246       0.021324              1.645662       1.576342      -0.046016      -0.336787       1.516885       0.227570       1.843759           0.000001
           51              H       2.867117       0.651387      14.317562       0.126437       1.212930 0.92544074E+01  0.94477329E+02                                 1.889871                            1.788402      -1.318960       2.251937                    0.994868       3.713149      10.694545       0.462929       1.296023      -0.704779      -0.022803      -0.014400       0.007997       0.028130       0.002901      -0.007946       0.008719       0.012720       0.029290      -0.016203       0.000189       0.016014              1.915933       2.060124       0.461146      -0.148187       1.930036      -0.034546       1.757639           0.000004
           52              H       3.436220       2.292215      15.791096       0.065751       1.295437 0.95701130E+01  0.99360969E+02                                 2.020286                            1.846342      -1.418006       2.177444                    0.991964       4.211423      12.575394       0.441641       1.335790      -0.693576      -0.020833      -0.000011       0.034601       0.040389       0.015034      -0.007276       0.001758      -0.000979      -0.001366      -0.017344       0.001134       0.016210              2.100105       1.819956      -0.042019      -0.563481       1.717044       0.123855       2.763315           0.000002
           53              H       5.160331      13.779150      13.086919       0.078864       1.193379 0.89726185E+01  0.91654884E+02                                 1.919088                            1.793796      -1.377047       2.207967                    0.992344       4.043488      11.970501       0.445873       1.344801      -0.692512      -0.035044      -0.021000      -0.013948       0.043170       0.011390       0.005829       0.007098       0.010407       0.037407      -0.019036       0.000244       0.018792              1.974062       2.360894       0.491369       0.107928       1.934333      -0.043070       1.626958           0.000001
           54              H      -3.248394      14.249908      11.360780       0.141348       1.045980 0.77015760E+01  0.75265510E+02                                 1.725054                            1.639941      -1.281311       2.281704                    0.995010       3.560883      10.108725       0.478610       1.309508      -0.701374      -0.011647      -0.009897      -0.032104       0.035557       0.015428       0.008698       0.004631       0.005799       0.013637      -0.018171      -0.001468       0.019639              1.756151       1.642530       0.001910       0.118997       1.377578       0.072629       2.248345           0.000000
           55              H      -0.753365      -0.992831      14.055241       0.134792       1.190900 0.88279252E+01  0.88650610E+02                                 1.846049                            1.731815      -1.123429       2.354683                    0.996634       3.492678       9.825585       0.478749       1.274018      -0.711125       0.025395       0.014912       0.012452       0.031974       0.011947      -0.003251       0.003543       0.000177       0.036119      -0.018718       0.005922       0.012795              1.883615       2.353181       0.406256       0.133233       1.622682       0.105386       1.674982           0.000005
           56              H      -2.251002      -1.528387      15.671270       0.087703       1.367412 0.10192149E+02  0.10635789E+03                                 2.048363                            1.877300      -1.037595       2.378166                    0.996585       3.738606      10.808732       0.452657       1.296680      -0.706240       0.013709       0.013109       0.042832       0.046844       0.013835       0.000332       0.011158       0.010024       0.015947      -0.020628       0.003741       0.016887              2.126029       1.699747       0.064835       0.066680       1.653797       0.275679       3.024544           0.000004
           57              H       8.179288       5.568038       3.785847       0.284969       0.626843 0.41861203E+01  0.35920517E+02                                 1.337962                            1.295045      -1.429111       2.279703                    0.996917       3.041992       8.704820       0.475101       1.502412      -0.662709      -0.022215       0.010074      -0.008244       0.025748      -0.004916       0.005096       0.012991       0.008589       0.003852      -0.017513       0.005834       0.011679              1.367613       1.414770      -0.258068      -0.010735       1.366960       0.131771       1.321110           0.000001
           58              H       4.692708       5.961530       4.423839       0.295861       0.614229 0.39429936E+01  0.32692643E+02                                 1.240887                            1.197938      -1.047637       2.483185                    0.999954       2.553796       6.743134       0.541263       1.364815      -0.692090       0.017700      -0.024979      -0.013030       0.033272      -0.013461       0.003690       0.013036      -0.006483       0.011972      -0.021044       0.003102       0.017942              1.266371       1.460126      -0.221595       0.108335       1.149017       0.040511       1.189971           0.000001
           59              H       7.491997       7.871767       6.052822       0.119805       1.061539 0.82264333E+01  0.80440462E+02                                 1.664873                            1.632845      -0.761344       2.517749                    0.999488       3.282778       8.849679       0.515387       1.215373      -0.726040      -0.004992       0.032220       0.011044       0.034424      -0.001999      -0.000257       0.003231      -0.011311      -0.039193      -0.013471       0.000540       0.012931              1.678737       1.548413      -0.088717      -0.106010       1.858808       0.279886       1.628991           0.000000
           60              H       7.459516       7.129188       4.676444       0.093954       1.232041 0.97593991E+01  0.10144097E+03                                 1.927617                            1.840153      -1.472264       2.153413                    0.991587       4.161411      12.281137       0.452897       1.301116      -0.700785      -0.003091       0.004516      -0.026804       0.027357      -0.000261      -0.002519       0.003127       0.005512      -0.010679      -0.006024       0.000547       0.005477              1.970976       1.713648      -0.062005      -0.050556       1.616049      -0.083360       2.583231           0.000001
           61              H       6.783056       5.551361       6.881886       0.105903       1.137889 0.87610544E+01  0.86886099E+02                                 1.720804                            1.663460      -0.916671       2.432154                    0.997934       3.445353       9.304253       0.521450       1.184403      -0.731928       0.012149      -0.016239       0.024042       0.031453      -0.003605      -0.000627      -0.003383      -0.007240      -0.001727      -0.005635      -0.000974       0.006609              1.757988       1.723416      -0.173771       0.259181       1.515309      -0.251809       2.035239          -0.000001
           62              H       6.171613       5.488504       5.437500       0.103373       1.127049 0.85774840E+01  0.84451574E+02                                 1.702934                            1.642210      -0.751419       2.514698                    0.998836       3.354426       8.968635       0.527630       1.179041      -0.734190      -0.009069      -0.021287      -0.027044       0.035592       0.003154       0.003129       0.009756      -0.002311       0.001781      -0.009031      -0.002924       0.011955              1.731322       1.722409       0.072941       0.233335       1.585489       0.329895       1.886068           0.000001
           63              H       0.690165       6.943337       6.962850       0.122483       1.066291 0.79942069E+01  0.78825042E+02                                 1.752812                            1.669139      -1.205503       2.310166                    0.994337       3.645824      10.382310       0.475309       1.306896      -0.702010       0.037120      -0.000957      -0.001744       0.037173       0.002269       0.002637      -0.003027       0.013193       0.010814      -0.009679       0.002776       0.006903              1.804539       2.406740       0.127133      -0.235666       1.362968      -0.008559       1.643909          -0.000000
           64              H      -0.569181       7.793626       7.348235       0.100718       1.101444 0.86240838E+01  0.84709661E+02                                 1.652382                            1.627985      -0.729082       2.515260                    0.999474       3.317374       8.752047       0.541087       1.152443      -0.741143      -0.003725       0.030618       0.009753       0.032349      -0.000670       0.003677       0.001979      -0.020169       0.002267      -0.011629       0.001504       0.010126              1.662123       1.517614      -0.170453      -0.078809       1.856220       0.184907       1.612536          -0.000001
           65              H       4.857110       8.280445       7.950603       0.120872       1.248622 0.10101537E+02  0.10369402E+03                                 1.819916                            1.778862      -1.217606       2.293160                    0.995883       3.559265       9.743355       0.507939       1.174703      -0.734255      -0.025063       0.027418       0.005274       0.037519      -0.004063      -0.004427       0.000558      -0.021872      -0.015068      -0.011842      -0.002432       0.014274              1.828014       1.885286      -0.393261       0.040944       1.888691       0.059846       1.710064          -0.000001
           66              H       6.367532       7.858164       7.963557       0.087006       1.173872 0.90786648E+01  0.91328654E+02                                 1.789796                            1.717688      -0.903970       2.430760                    0.997496       3.632338      10.053641       0.499601       1.218703      -0.722843       0.025922       0.009980       0.004945       0.028214       0.003417      -0.000161       0.001978       0.001156      -0.004621      -0.003889      -0.000582       0.004471              1.844228       2.404217       0.172425       0.097122       1.415117       0.057987       1.713349          -0.000000
           67              H       1.452307       1.757936       2.493672       0.067236       1.473909 0.11110276E+02  0.11798324E+03                                 2.088068                            1.905299      -1.404696       2.178906                    0.993389       4.047631      11.648489       0.470736       1.225273      -0.719243       0.035497      -0.019008       0.006240       0.040747      -0.001361       0.011688       0.007632       0.008118       0.018900      -0.014061      -0.002699       0.016760              2.162523       2.420153      -0.702304       0.075483       2.374407      -0.032698       1.693008           0.000003
           68              H       1.064350       3.387336       4.006068       0.140960       1.052591 0.76789578E+01  0.73805791E+02                                 1.635733                            1.564963      -1.070210       2.375255                    0.998642       3.266774       8.731239       0.532820       1.196017      -0.728956       0.023378       0.002124       0.024307       0.033792      -0.010960       0.012009      -0.000896       0.015837      -0.016979      -0.014850      -0.006231       0.021081              1.647239       1.577977       0.045954       0.337340       1.518218       0.227800       1.845522           0.000001
           69              H       7.790376       4.417223       1.875112       0.125370       1.220498 0.93280957E+01  0.95435106E+02                                 1.898982                            1.796507      -1.335810       2.243991                    0.994761       3.726174      10.749701       0.461419       1.297466      -0.704462      -0.022973       0.014345      -0.008174       0.028291      -0.002860       0.007791       0.008828       0.012970       0.029558      -0.016323       0.000298       0.016025              1.925286       2.070424      -0.464693       0.149416       1.939620      -0.034746       1.765814           0.000004
           70              H       8.359505       2.776395       0.401578       0.066047       1.294474 0.95611894E+01  0.99236192E+02                                 2.018499                            1.844904      -1.419879       2.176784                    0.991945       4.208325      12.560397       0.442060       1.334955      -0.693747      -0.020798      -0.000049      -0.034205       0.040032      -0.014869       0.007474       0.001429      -0.001041      -0.001180      -0.017179       0.000970       0.016209              2.098084       1.818325       0.042093       0.562641       1.715592       0.123818       2.760334           0.000002
           71              H       0.237269       8.140660       3.105755       0.077820       1.193015 0.89667505E+01  0.91556491E+02                                 1.916841                            1.791787      -1.354505       2.216817                    0.992651       4.040288      11.948508       0.446769       1.342668      -0.692964      -0.035566       0.021122       0.014633       0.043877      -0.011538      -0.005519       0.006869       0.010297       0.037570      -0.019159       0.000657       0.018501              1.971670       2.358047      -0.490589      -0.107998       1.931905      -0.042886       1.625057           0.000001
           72              H       1.674813       7.669902       4.831894       0.138969       1.047096 0.77064446E+01  0.75268511E+02                                 1.720683                            1.636074      -1.252389       2.292247                    0.995345       3.560043      10.078625       0.481464       1.302516      -0.702840      -0.011653       0.010045       0.033109       0.036509      -0.015550      -0.008912       0.004774       0.005675       0.013323      -0.018240      -0.001712       0.019952              1.751596       1.638553      -0.001849      -0.118528       1.374571       0.072331       2.241665           0.000000
           73              H       4.169889       6.061441       2.137433       0.133753       1.191654 0.88335861E+01  0.88706729E+02                                 1.845563                            1.731416      -1.124576       2.353611                    0.996658       3.493399       9.822167       0.479280       1.272615      -0.711441       0.025719      -0.014614      -0.011855       0.031868      -0.012065       0.003077       0.003486       0.000109       0.036502      -0.018844       0.005971       0.012873              1.883123       2.352521      -0.406037      -0.133059       1.622296       0.105281       1.674552           0.000005
           74              H       2.672281       6.596997       0.521404       0.087143       1.373379 0.10243991E+02  0.10703003E+03                                 2.053663                            1.881527      -1.029041       2.381310                    0.996729       3.746649      10.837132       0.452363       1.295934      -0.706372       0.013848      -0.013762      -0.042805       0.047047      -0.013662      -0.000364       0.011103       0.009937       0.016330      -0.020476       0.003717       0.016759              2.131814       1.703434      -0.065146      -0.067108       1.657324       0.277045       3.034684           0.000004
           75              C       2.273461      15.429521       5.630193      -0.125294      26.201048 0.39652241E+03  0.91855350E+04                                 7.852310                            6.724887      -0.310411       1.900550                    0.997834      28.998534      85.009943       0.618210       0.427694      -1.048444      -0.028797      -0.063136       0.041087       0.080644       0.006038      -0.009953      -0.008383       0.029423      -0.127029      -0.044722       0.006024       0.038698              8.759168      12.251201       0.960017       1.350891       6.325149       0.121816       7.701154           0.000001
           76              C       3.400858      14.514858       6.148682      -0.121702      26.003759 0.38565118E+03  0.88345226E+04                                 7.727746                            6.572739      -0.083729       1.970824                    0.999002      28.456679      81.823116       0.636485       0.420077      -1.057611       0.015743       0.079561       0.006858       0.081393       0.013260       0.016335       0.015936      -0.002368      -0.028866      -0.022515      -0.008421       0.030936              8.725687      12.515319       0.992362       1.195958       5.981420       0.405492       7.680321          -0.000000
           77              C       0.266772      15.326733       7.117652      -0.113095      26.045120 0.38504347E+03  0.88324655E+04                                 7.813679                            6.588763      -0.127338       1.960023                    0.998802      28.439587      82.294936       0.631546       0.422794      -1.054074       0.045653      -0.067681      -0.020265       0.084116      -0.016517      -0.041531       0.001206      -0.026353       0.071793      -0.052424       0.002951       0.049472              8.973734       7.357615      -0.565430      -0.509964       6.026842       0.554460      13.536746          -0.000001
           78              C       4.386457      -0.903566       7.902349      -0.111037      26.304158 0.38478082E+03  0.88438132E+04                                 7.919820                            6.619301      -0.274623       1.909633                    0.998851      28.789727      83.974182       0.624076       0.427014      -1.049216       0.029966      -0.082383      -0.025954       0.091425      -0.019488       0.001479       0.018047      -0.014018       0.094011      -0.038435      -0.000413       0.038848              9.217215       7.354094      -0.013817      -0.792984       5.840841       0.468561      14.456710          -0.000001
           79              C       0.351467      13.881754       5.195258       0.584170      22.297276 0.24659561E+03  0.50736223E+04                                 7.289441                            5.542253       0.247903       2.146861                    0.999878      21.843125      60.377381       0.637316       0.467110      -1.025433      -0.015952      -0.026755      -0.026221       0.040716      -0.027584       0.004632       0.003477       0.000258       0.050229      -0.036573       0.017045       0.019528              8.662658       7.041215       1.711699      -0.126099       7.741054       4.254739      11.205706           0.000001
           80              C      -0.698123      10.712900       2.370607       0.088169      25.949441 0.31906204E+03  0.69917702E+04                                 7.710941                            6.009676       0.084246       2.034015                    0.999754      26.388448      74.941980       0.658470       0.424481      -1.051697       0.039354       0.018638      -0.028517       0.052051      -0.009364       0.004019      -0.034542       0.027265      -0.030938      -0.044165       0.012099       0.032066              8.650322       7.081833       2.080941      -0.995350      10.131659       3.314402       8.737475           0.000003
           81              C      -0.478559      11.699450       3.293590      -0.250505      32.591203 0.43496050E+03  0.10215362E+05                                 8.808340                            6.919308       0.228802       2.045241                    0.999755      29.715596      85.062866       0.631823       0.412769      -1.067776      -0.009778      -0.005632      -0.003649       0.011859      -0.008455      -0.007686      -0.004719       0.004661       0.025592      -0.015984       0.003384       0.012599              9.986280       7.603734       2.713224      -0.330806      12.531421       4.831000       9.823684           0.000003
           82              C       0.595673      12.509410       3.158219       0.341687      28.313053 0.30012604E+03  0.64630505E+04                                 8.432926                            5.985514      -0.019408       2.038952                    0.999263      23.581740      65.923922       0.635392       0.447642      -1.040058       0.004965       0.059361       0.052489       0.079394       0.004907       0.004112       0.023162      -0.026407       0.021103      -0.017604      -0.014788       0.032392             10.488497       6.871118       2.473802      -0.059514      12.091499       6.403113      12.502874           0.000001
           83              C       1.321355      12.303059       2.056470      -0.268833      34.422315 0.45141609E+03  0.10752032E+05                                 9.248274                            7.103005       0.062087       1.988911                    0.999209      30.590478      89.574347       0.613556       0.419120      -1.058631       0.005079      -0.006905      -0.031328       0.032480       0.011028       0.011432      -0.002787       0.008064      -0.035053      -0.019196      -0.000518       0.019714             10.727210       7.423098       1.846897      -1.349669      11.488044       5.100431      13.270488           0.000005
           84              C       0.979697      11.278462       1.178827       0.111284      25.281240 0.31226385E+03  0.68281949E+04                                 7.699866                            6.019602       0.043579       2.033595                    0.999583      26.106256      74.851327       0.643690       0.435156      -1.041797      -0.034745      -0.004135       0.030905       0.046684      -0.034970       0.003953      -0.029109       0.019508      -0.002667      -0.046542      -0.000331       0.046873              8.673415       6.477807       2.290500      -1.143168       9.780610       2.727627       9.761827           0.000004
           85              C       5.692094      15.540079       5.893486       0.588175      23.880149 0.24139150E+03  0.49166078E+04                                 7.548880                            5.420269       0.488320       2.226320                    0.999412      21.383817      57.899863       0.658888       0.456406      -1.036329       0.037930       0.003198      -0.026592       0.046434      -0.029114       0.002207      -0.009967      -0.027520       0.059103      -0.042251       0.011461       0.030790              9.375587      11.567446       1.396271      -4.620327       4.866901       1.075854      11.692413           0.000002
           86              C       8.801582      16.148460       2.910147       0.087155      26.669470 0.35430249E+03  0.79910276E+04                                 7.985268                            6.433400      -0.061160       1.986343                    0.999406      27.170394      78.957720       0.619926       0.438065      -1.040708      -0.030919      -0.017310      -0.027182       0.044660      -0.009319       0.025285       0.005395      -0.041687      -0.064078      -0.043017       0.009505       0.033512              8.893715       9.290122       2.432104      -1.818000       6.081496      -0.759463      11.309529           0.000002
           87              C       7.941006      15.871746       3.960404      -0.246522      34.103815 0.48036993E+03  0.11619837E+05                                 9.259950                            7.398622      -0.050172       1.954795                    0.998543      30.811507      90.894666       0.592550       0.427324      -1.053607       0.013747       0.007135      -0.003109       0.015798      -0.006314       0.001981       0.000757      -0.019974       0.027022      -0.016494       0.007295       0.009199             10.496606      12.916696       2.569513      -3.107296       6.054673      -1.070338      12.518448           0.000002
           88              C       6.730898      15.258271       3.684481       0.331689      30.338965 0.32916146E+03  0.72412817E+04                                 8.813439                            6.268744      -0.046015       2.023477                    0.999115      24.058407      67.594033       0.621894       0.447696      -1.041833      -0.048789      -0.006895       0.058841       0.076747       0.017526      -0.031498      -0.003632       0.016796       0.064877      -0.035176      -0.010798       0.045974             10.980904      13.152747       2.210385      -5.205438       5.264422      -0.312432      14.525544           0.000002
           89              C       6.466044      14.923874       2.363159      -0.255737      34.833953 0.46187510E+03  0.11054393E+05                                 9.317457                            7.198519       0.069887       1.992066                    0.998963      30.593224      89.535848       0.608279       0.420720      -1.058573      -0.006882       0.005305      -0.025471       0.026912       0.020844       0.003503      -0.004031       0.004626      -0.029909      -0.019107      -0.006849       0.025956             10.638645      11.400419       2.244084      -3.209152       5.901492       0.020616      14.614024           0.000007
           90              C       7.377820      15.242721       1.402286       0.102055      26.186589 0.32978330E+03  0.72963866E+04                                 7.831563                            6.157660       0.070471       2.033730                    0.999739      26.510201      75.979865       0.642086       0.431156      -1.046207       0.021053       0.026908       0.029236       0.044967      -0.015909       0.024448       0.019361      -0.029387      -0.023884      -0.043752       0.014566       0.029186              8.774074       9.592946       2.315368      -2.183291       5.494529      -0.019733      11.234747           0.000006
           91              C      -2.649732       6.490289      10.562481      -0.127121      26.210703 0.39671991E+03  0.91901298E+04                                 7.847468                            6.721444      -0.302851       1.902515                    0.997999      29.015113      85.024649       0.619150       0.427044      -1.048971      -0.030449       0.061749      -0.040336       0.079794      -0.008464       0.011287      -0.007447       0.029946      -0.125177      -0.044115       0.004034       0.040081              8.752848      12.237390      -0.958216      -1.351274       6.323654       0.124573       7.697499           0.000001
           92              C      -1.522326       7.404952      10.043992      -0.118411      25.993757 0.38548403E+03  0.88301063E+04                                 7.726063                            6.571506      -0.086569       1.969819                    0.998932      28.452908      81.820744       0.636490       0.420102      -1.057552       0.016007      -0.080896      -0.004082       0.082566      -0.012777      -0.016740       0.015211       0.000108      -0.031314      -0.022970      -0.007511       0.030481              8.723618      12.510459      -0.990531      -1.194266       5.980654       0.405837       7.679741          -0.000000
           93              C       5.189905       6.593077       9.075022      -0.108485      25.913571 0.38261022E+03  0.87623531E+04                                 7.786324                            6.567158      -0.121846       1.962675                    0.998824      28.350131      81.957094       0.632721       0.422697      -1.054183       0.044950       0.065990       0.020566       0.082451       0.015861       0.040764       0.000836      -0.025120       0.072057      -0.051235       0.002475       0.048760              8.939644       7.336770       0.561958       0.503495       6.009280       0.552516      13.472883          -0.000001
           94              C      -0.536696       5.972176       8.290325      -0.112916      26.354369 0.38568997E+03  0.88701663E+04                                 7.932706                            6.629821      -0.277387       1.908462                    0.998829      28.820277      84.096145       0.623184       0.427363      -1.048975       0.028031       0.081715       0.024645       0.089835       0.019090      -0.001577       0.018134      -0.013916       0.092035      -0.037795      -0.000562       0.038357              9.233691       7.364640       0.016958       0.796449       5.847134       0.469620      14.489298          -0.000001
           95              C       5.274566       8.038056      10.997416       0.580577      22.383548 0.24775175E+03  0.51034138E+04                                 7.308070                            5.555687       0.257747       2.148592                    0.999890      21.895489      60.559306       0.636461       0.467186      -1.025382      -0.014928       0.027075       0.024722       0.039587       0.027786      -0.004336       0.004292      -0.000233       0.046060      -0.036186       0.016075       0.020110              8.685342       7.059029      -1.713869       0.131824       7.756895       4.265745      11.240101           0.000001
           96              C       4.224926      11.206910      13.822067       0.085303      26.013416 0.32007192E+03  0.70195364E+04                                 7.724821                            6.020914       0.076183       2.031288                    0.999801      26.429453      75.091830       0.657562       0.424726      -1.051531       0.037119      -0.018196       0.027408       0.049599       0.009936      -0.004037      -0.035649       0.027925      -0.034398      -0.045777       0.012505       0.033271              8.666350       7.089635      -2.080846       0.995845      10.152948       3.325210       8.756466           0.000003
           97              C       4.444507      10.220360      12.899084      -0.250338      32.607943 0.43517328E+03  0.10222235E+05                                 8.812283                            6.921399       0.228487       2.045243                    0.999719      29.728350      85.124222       0.631634       0.412816      -1.067680      -0.009519       0.006993       0.004658       0.012697       0.009570       0.007198      -0.003461       0.003856       0.025381      -0.016166       0.003988       0.012178              9.990678       7.608490      -2.713809       0.333359      12.535540       4.831144       9.828005           0.000003
           98              C       5.518737       9.410400      13.034455       0.340846      28.358110 0.30068362E+03  0.64780008E+04                                 8.442498                            5.991587      -0.021526       2.038009                    0.999233      23.601701      65.992651       0.634994       0.447719      -1.040024       0.004329      -0.057440      -0.051936       0.077559      -0.003602      -0.004458       0.023782      -0.026325       0.019722      -0.017451      -0.015269       0.032720             10.501929       6.880617      -2.484545       0.054076      12.113676       6.412548      12.511492           0.000001
           99              C      -3.601901       9.616751      14.136204      -0.268822      34.381068 0.45090945E+03  0.10737052E+05                                 9.237757                            7.096937       0.062038       1.989366                    0.999171      30.584262      89.546785       0.614082       0.418874      -1.058776       0.005633       0.004192       0.030051       0.030861      -0.012165      -0.011527      -0.004110       0.008818      -0.040415      -0.021297       0.000013       0.021284             10.711767       7.418390      -1.850293       1.346633      11.473873       5.086319      13.243037           0.000006
          100              C      -3.943575      10.641348      15.013847       0.112870      25.249621 0.31181431E+03  0.68154938E+04                                 7.692274                            6.014546       0.037327       2.032032                    0.999655      26.081976      74.751069       0.644116       0.435052      -1.041923      -0.034402       0.002538      -0.031424       0.046663       0.033671      -0.005041      -0.028640       0.019849      -0.002843      -0.044953      -0.001252       0.046205              8.663986       6.471642      -2.289310       1.140230       9.771461       2.724074       9.748856           0.000004
          101              C       0.768906       6.379731      10.299188       0.589306      23.872998 0.24127375E+03  0.49137006E+04                                 7.547948                            5.419063       0.488266       2.226333                    0.999452      21.379828      57.889549       0.658928       0.456425      -1.036298       0.034579      -0.002079       0.026378       0.043541       0.029546      -0.000802      -0.009488      -0.028560       0.057435      -0.042702       0.012698       0.030003              9.375412      11.569868      -1.396995       4.621962       4.865983       1.073612      11.690383           0.000002
          102              C       3.878341       5.771350      13.282527       0.088844      26.615474 0.35339643E+03  0.79653248E+04                                 7.973995                            6.424973      -0.066235       1.985627                    0.999355      27.135009      78.823449       0.620373       0.438038      -1.040746      -0.029758       0.016853       0.027774       0.044056       0.009498      -0.025820       0.003261      -0.040735      -0.066802      -0.043332       0.009584       0.033748              8.880923       9.277526      -2.427702       1.814633       6.072713      -0.757488      11.292531           0.000002
          103              C       3.017784       6.048064      12.232270      -0.244086      34.091324 0.48008674E+03  0.11612161E+05                                 9.263828                            7.402131      -0.054217       1.953538                    0.998520      30.794928      90.865174       0.591681       0.427982      -1.053122       0.014883      -0.009511       0.000594       0.017673       0.006295      -0.002477      -0.000244      -0.018859       0.030559      -0.016628       0.006038       0.010591             10.501973      12.925123      -2.570304       3.112226       6.056909      -1.071923      12.523888           0.000002
          104              C       1.807671       6.661539      12.508193       0.331974      30.328328 0.32898774E+03  0.72365187E+04                                 8.810939                            6.266652      -0.040976       2.025193                    0.999101      24.053134      67.575238       0.622062       0.447634      -1.041868      -0.048320       0.007975      -0.059196       0.076828      -0.016780       0.031126      -0.004266       0.018118       0.064398      -0.034023      -0.011766       0.045788             10.978627      13.146922      -2.207632       5.205150       5.262718      -0.311280      14.526242           0.000001
          105              C       1.542794       6.995936      13.829515      -0.254223      34.841918 0.46186949E+03  0.11054918E+05                                 9.323064                            7.201771       0.071515       1.992871                    0.998978      30.586327      89.536672       0.607686       0.421105      -1.058264      -0.008132      -0.004560       0.026160       0.027772      -0.021958      -0.004594      -0.003307       0.004815      -0.027369      -0.020276      -0.006416       0.026693             10.647091      11.408327      -2.245296       3.214845       5.904695       0.020254      14.628250           0.000007
          106              C       2.454553       6.677089      14.790388       0.105009      26.103078 0.32839841E+03  0.72579438E+04                                 7.813320                            6.142945       0.067691       2.033646                    0.999726      26.459509      75.788310       0.643147       0.430907      -1.046382       0.023459      -0.028368      -0.028275       0.046418       0.014461      -0.023839       0.017752      -0.029222      -0.025107      -0.041800       0.013960       0.027840              8.753995       9.566868      -2.308168       2.175788       5.481496      -0.017450      11.213621           0.000006
          107              C       2.649547      -1.935311      10.562481      -0.125294      26.201049 0.39652242E+03  0.91855353E+04                                 7.852311                            6.724888      -0.310411       1.900550                    0.997834      28.998535      85.009948       0.618210       0.427694      -1.048444       0.028797       0.063136      -0.041087       0.080644       0.006038      -0.009953      -0.008383       0.029423      -0.127028      -0.044722       0.006024       0.038698              8.759168      12.251202       0.960017       1.350892       6.325149       0.121816       7.701154           0.000001
          108              C       1.522150      -1.020648      10.043992      -0.121702      26.003751 0.38565102E+03  0.88345184E+04                                 7.727745                            6.572738      -0.083729       1.970824                    0.999002      28.456677      81.823117       0.636485       0.420078      -1.057611      -0.015743      -0.079561      -0.006858       0.081393       0.013260       0.016335       0.015936      -0.002368      -0.028865      -0.022515      -0.008421       0.030936              8.725685      12.515316       0.992362       1.195957       5.981420       0.405491       7.680320          -0.000000
          109              C       4.656236      -1.832523       9.075022      -0.113095      26.045116 0.38504339E+03  0.88324631E+04                                 7.813678                            6.588762      -0.127338       1.960023                    0.998802      28.439584      82.294923       0.631546       0.422794      -1.054074      -0.045653       0.067681       0.020265       0.084116      -0.016517      -0.041531       0.001206      -0.026353       0.071793      -0.052424       0.002951       0.049472              8.973733       7.357615      -0.565430      -0.509964       6.026841       0.554461      13.536744          -0.000002
          110              C       0.536551      14.397776       8.290325      -0.111036      26.304152 0.38478072E+03  0.88438105E+04                                 7.919819                            6.619300      -0.274624       1.909633                    0.998851      28.789726      83.974181       0.624077       0.427014      -1.049216      -0.029966       0.082383       0.025954       0.091425      -0.019488       0.001479       0.018047      -0.014018       0.094011      -0.038435      -0.000413       0.038848              9.217213       7.354093      -0.013817      -0.792983       5.840841       0.468561      14.456705          -0.000001
          111              C       4.571541      -0.387544      10.997416       0.584170      22.297276 0.24659561E+03  0.50736223E+04                                 7.289442                            5.542254       0.247903       2.146861                    0.999878      21.843125      60.377383       0.637316       0.467110      -1.025433       0.015951       0.026755       0.026221       0.040716      -0.027584       0.004632       0.003477       0.000258       0.050229      -0.036573       0.017045       0.019528              8.662659       7.041216       1.711699      -0.126099       7.741054       4.254739      11.205706           0.000001
          112              C      -4.225169       2.781310      13.822067       0.088169      25.949440 0.31906203E+03  0.69917698E+04                                 7.710942                            6.009676       0.084246       2.034015                    0.999754      26.388447      74.941978       0.658470       0.424481      -1.051697      -0.039354      -0.018638       0.028517       0.052051      -0.009364       0.004019      -0.034542       0.027265      -0.030938      -0.044165       0.012099       0.032066              8.650323       7.081833       2.080941      -0.995350      10.131660       3.314403       8.737476           0.000003
          113              C       5.401567       1.794760      12.899084      -0.250504      32.591201 0.43496045E+03  0.10215360E+05                                 8.808340                            6.919307       0.228801       2.045241                    0.999755      29.715595      85.062864       0.631823       0.412769      -1.067776       0.009778       0.005632       0.003649       0.011859      -0.008455      -0.007686      -0.004719       0.004661       0.025592      -0.015984       0.003384       0.012599              9.986279       7.603733       2.713224      -0.330806      12.531420       4.831000       9.823684           0.000002
          114              C       4.327335       0.984800      13.034455       0.341687      28.313053 0.30012604E+03  0.64630505E+04                                 8.432926                            5.985514      -0.019408       2.038952                    0.999263      23.581740      65.923923       0.635392       0.447642      -1.040058      -0.004965      -0.059361      -0.052489       0.079394       0.004907       0.004112       0.023162      -0.026407       0.021104      -0.017604      -0.014789       0.032392             10.488497       6.871119       2.473802      -0.059514      12.091499       6.403113      12.502874           0.000001
          115              C       3.601653       1.191151      14.136204      -0.268833      34.422319 0.45141614E+03  0.10752033E+05                                 9.248275                            7.103005       0.062086       1.988911                    0.999209      30.590481      89.574356       0.613556       0.419120      -1.058631      -0.005079       0.006905       0.031328       0.032480       0.011028       0.011432      -0.002787       0.008064      -0.035053      -0.019196      -0.000518       0.019715             10.727211       7.423098       1.846897      -1.349669      11.488045       5.100432      13.270489           0.000005
          116              C       3.943311       2.215748      15.013847       0.111284      25.281244 0.31226390E+03  0.68281962E+04                                 7.699866                            6.019602       0.043579       2.033595                    0.999583      26.106259      74.851336       0.643690       0.435156      -1.041797       0.034745       0.004135      -0.030905       0.046684      -0.034970       0.003953      -0.029109       0.019508      -0.002666      -0.046542      -0.000331       0.046873              8.673415       6.477807       2.290500      -1.143168       9.780611       2.727627       9.761828           0.000004
          117              C      -0.769086      -2.045869      10.299188       0.588175      23.880150 0.24139151E+03  0.49166080E+04                                 7.548881                            5.420269       0.488320       2.226320                    0.999412      21.383818      57.899868       0.658888       0.456406      -1.036328      -0.037930      -0.003198       0.026592       0.046433      -0.029114       0.002207      -0.009967      -0.027521       0.059103      -0.042251       0.011461       0.030790              9.375587      11.567446       1.396271      -4.620327       4.866902       1.075854      11.692414           0.000002
          118              C      -3.878574      -2.654250      13.282527       0.087155      26.669469 0.35430249E+03  0.79910274E+04                                 7.985268                            6.433400      -0.061160       1.986343                    0.999406      27.170394      78.957722       0.619925       0.438065      -1.040708       0.030919       0.017310       0.027182       0.044660      -0.009319       0.025285       0.005395      -0.041687      -0.064078      -0.043017       0.009505       0.033512              8.893716       9.290122       2.432104      -1.818000       6.081496      -0.759463      11.309529           0.000001
          119              C      -3.017998      -2.377536      12.232270      -0.246522      34.103816 0.48036994E+03  0.11619838E+05                                 9.259950                            7.398622      -0.050172       1.954795                    0.998543      30.811508      90.894670       0.592550       0.427324      -1.053607      -0.013747      -0.007135       0.003109       0.015798      -0.006314       0.001981       0.000757      -0.019974       0.027022      -0.016494       0.007295       0.009199             10.496606      12.916697       2.569513      -3.107297       6.054673      -1.070338      12.518449           0.000002
          120              C      -1.807890      -1.764061      12.508193       0.331689      30.338969 0.32916150E+03  0.72412829E+04                                 8.813440                            6.268744      -0.046016       2.023477                    0.999115      24.058409      67.594043       0.621894       0.447696      -1.041833       0.048789       0.006895      -0.058841       0.076747       0.017526      -0.031498      -0.003632       0.016796       0.064877      -0.035176      -0.010798       0.045974             10.980906      13.152749       2.210385      -5.205439       5.264423      -0.312432      14.525546           0.000002
          121              C      -1.543036      -1.429664      13.829515      -0.255737      34.833958 0.46187518E+03  0.11054395E+05                                 9.317458                            7.198519       0.069887       1.992066                    0.998963      30.593227      89.535858       0.608279       0.420720      -1.058573       0.006882      -0.005305       0.025471       0.026912       0.020844       0.003503      -0.004031       0.004626      -0.029909      -0.019107      -0.006849       0.025957             10.638646      11.400420       2.244084      -3.209153       5.901492       0.020615      14.614026           0.000007
          122              C      -2.454812      -1.748511      14.790388       0.102055      26.186591 0.32978334E+03  0.72963878E+04                                 7.831564                            6.157660       0.070470       2.033730                    0.999739      26.510203      75.979875       0.642086       0.431156      -1.046207      -0.021053      -0.026908      -0.029236       0.044967      -0.015909       0.024448       0.019361      -0.029387      -0.023884      -0.043752       0.014566       0.029186              8.774075       9.592947       2.315368      -2.183291       5.494529      -0.019733      11.234749           0.000006
          123              C       7.572740       7.003921       5.630193      -0.127121      26.210708 0.39672000E+03  0.91901324E+04                                 7.847468                            6.721445      -0.302851       1.902515                    0.997999      29.015117      85.024663       0.619150       0.427044      -1.048971       0.030449      -0.061749       0.040336       0.079794      -0.008464       0.011287      -0.007447       0.029946      -0.125177      -0.044115       0.004034       0.040081              8.752848      12.237391      -0.958216      -1.351274       6.323654       0.124573       7.697500           0.000001
          124              C       6.445334       6.089258       6.148682      -0.118410      25.993747 0.38548383E+03  0.88301006E+04                                 7.726060                            6.571503      -0.086569       1.969819                    0.998932      28.452901      81.820714       0.636491       0.420102      -1.057552      -0.016007       0.080896       0.004083       0.082566      -0.012777      -0.016740       0.015211       0.000108      -0.031314      -0.022970      -0.007511       0.030481              8.723615      12.510452      -0.990530      -1.194265       5.980652       0.405837       7.679739          -0.000001
          125              C      -0.266897       6.901133       7.117652      -0.108484      25.913564 0.38261009E+03  0.87623496E+04                                 7.786322                            6.567157      -0.121846       1.962675                    0.998824      28.350127      81.957082       0.632721       0.422697      -1.054183      -0.044950      -0.065990      -0.020566       0.082451       0.015861       0.040764       0.000836      -0.025120       0.072056      -0.051235       0.002475       0.048760              8.939643       7.336769       0.561958       0.503495       6.009280       0.552517      13.472880          -0.000001
          126              C       5.459704       7.522034       7.902349      -0.112916      26.354368 0.38568994E+03  0.88701656E+04                                 7.932705                            6.629821      -0.277388       1.908462                    0.998829      28.820278      84.096149       0.623184       0.427363      -1.048975      -0.028031      -0.081715      -0.024645       0.089835       0.019090      -0.001577       0.018134      -0.013916       0.092034      -0.037795      -0.000562       0.038357              9.233690       7.364640       0.016958       0.796449       5.847134       0.469620      14.489297          -0.000001
          127              C      -0.351558       5.456154       5.195258       0.580577      22.383548 0.24775175E+03  0.51034138E+04                                 7.308070                            5.555687       0.257748       2.148592                    0.999890      21.895489      60.559307       0.636461       0.467186      -1.025382       0.014928      -0.027075      -0.024722       0.039587       0.027786      -0.004336       0.004292      -0.000233       0.046060      -0.036186       0.016075       0.020110              8.685342       7.059029      -1.713869       0.131824       7.756896       4.265746      11.240101           0.000001
          128              C       0.698082       2.287300       2.370607       0.085303      26.013418 0.32007195E+03  0.70195374E+04                                 7.724821                            6.020914       0.076183       2.031288                    0.999801      26.429455      75.091837       0.657562       0.424726      -1.051531      -0.037119       0.018196      -0.027408       0.049599       0.009936      -0.004037      -0.035649       0.027925      -0.034398      -0.045777       0.012505       0.033271              8.666350       7.089635      -2.080846       0.995845      10.152949       3.325210       8.756466           0.000003
          129              C       0.478501       3.273850       3.293590      -0.250338      32.607946 0.43517333E+03  0.10222236E+05                                 8.812284                            6.921399       0.228487       2.045243                    0.999719      29.728352      85.124230       0.631634       0.412816      -1.067680       0.009519      -0.006992      -0.004658       0.012697       0.009570       0.007198      -0.003461       0.003856       0.025381      -0.016166       0.003988       0.012178              9.990679       7.608491      -2.713809       0.333359      12.535541       4.831145       9.828006           0.000002
          130              C      -0.595729       4.083810       3.158219       0.340846      28.358110 0.30068361E+03  0.64780007E+04                                 8.442499                            5.991587      -0.021526       2.038009                    0.999233      23.601701      65.992655       0.634994       0.447719      -1.040024      -0.004329       0.057440       0.051936       0.077559      -0.003602      -0.004458       0.023782      -0.026325       0.019722      -0.017451      -0.015269       0.032720             10.501929       6.880618      -2.484545       0.054076      12.113677       6.412549      12.511494           0.000001
          131              C       8.524909       3.877459       2.056470      -0.268822      34.381072 0.45090950E+03  0.10737054E+05                                 9.237758                            7.096938       0.062037       1.989366                    0.999171      30.584264      89.546799       0.614082       0.418874      -1.058776      -0.005633      -0.004192      -0.030051       0.030861      -0.012165      -0.011527      -0.004110       0.008818      -0.040415      -0.021297       0.000013       0.021285             10.711768       7.418391      -1.850293       1.346633      11.473874       5.086320      13.243039           0.000006
          132              C       8.866583       2.852862       1.178827       0.112870      25.249624 0.31181433E+03  0.68154945E+04                                 7.692274                            6.014546       0.037327       2.032032                    0.999655      26.081978      74.751077       0.644116       0.435052      -1.041923       0.034402      -0.002538       0.031424       0.046663       0.033671      -0.005041      -0.028640       0.019849      -0.002843      -0.044953      -0.001252       0.046205              8.663987       6.471643      -2.289310       1.140230       9.771461       2.724074       9.748856           0.000004
          133              C       4.154102       7.114479       5.893486       0.589306      23.873002 0.24127380E+03  0.49137018E+04                                 7.547948                            5.419063       0.488266       2.226333                    0.999452      21.379830      57.889556       0.658928       0.456425      -1.036298      -0.034579       0.002079      -0.026378       0.043541       0.029546      -0.000802      -0.009488      -0.028560       0.057435      -0.042702       0.012698       0.030003              9.375413      11.569869      -1.396995       4.621962       4.865984       1.073612      11.690385           0.000002
          134              C       1.044667       7.722860       2.910147       0.088844      26.615477 0.35339648E+03  0.79653260E+04                                 7.973995                            6.424973      -0.066235       1.985627                    0.999355      27.135011      78.823454       0.620373       0.438038      -1.040746       0.029758      -0.016853      -0.027774       0.044056       0.009498      -0.025820       0.003261      -0.040735      -0.066802      -0.043332       0.009584       0.033748              8.880923       9.277526      -2.427702       1.814633       6.072713      -0.757487      11.292531           0.000002
          135              C       1.905224       7.446146       3.960404      -0.244086      34.091327 0.48008678E+03  0.11612163E+05                                 9.263829                            7.402131      -0.054217       1.953538                    0.998520      30.794930      90.865185       0.591681       0.427982      -1.053122      -0.014883       0.009511      -0.000594       0.017673       0.006295      -0.002477      -0.000244      -0.018859       0.030559      -0.016628       0.006038       0.010591             10.501975      12.925125      -2.570304       3.112227       6.056910      -1.071923      12.523890           0.000002
          136              C       3.115337       6.832671       3.684481       0.331975      30.328329 0.32898774E+03  0.72365188E+04                                 8.810939                            6.266652      -0.040976       2.025193                    0.999101      24.053134      67.575239       0.622062       0.447634      -1.041868       0.048320      -0.007975       0.059196       0.076828      -0.016780       0.031126      -0.004266       0.018117       0.064398      -0.034023      -0.011766       0.045788             10.978628      13.146922      -2.207632       5.205150       5.262718      -0.311280      14.526242           0.000001
          137              C       3.380214       6.498274       2.363159      -0.254223      34.841919 0.46186949E+03  0.11054918E+05                                 9.323064                            7.201771       0.071515       1.992871                    0.998978      30.586327      89.536670       0.607686       0.421105      -1.058264       0.008132       0.004560      -0.026160       0.027772      -0.021958      -0.004594      -0.003307       0.004815      -0.027369      -0.020276      -0.006416       0.026693             10.647091      11.408327      -2.245296       3.214845       5.904695       0.020254      14.628250           0.000007
          138              C       2.468455       6.817121       1.402286       0.105009      26.103075 0.32839836E+03  0.72579426E+04                                 7.813320                            6.142945       0.067691       2.033646                    0.999726      26.459507      75.788304       0.643147       0.430907      -1.046382      -0.023460       0.028368       0.028275       0.046418       0.014461      -0.023839       0.017752      -0.029222      -0.025107      -0.041800       0.013960       0.027840              8.753995       9.566868      -2.308168       2.175788       5.481496      -0.017450      11.213621           0.000006
          139              I      -2.372693       5.893651      14.676716      -0.593663     472.533289 0.20836378E+05  0.11733582E+07                                36.785246                           35.712891       1.806540       1.897924                    0.999745     172.986353     566.327892       0.473848       0.229540      -1.356690       0.070411      -0.039652       0.077047       0.111653       0.043689      -0.065729      -0.039690       0.159475      -0.149932      -0.093548      -0.050552       0.144100             37.519818      42.736406       2.578729      -4.735013      34.674252      -5.842678      35.148795           0.000015
          140              I       2.550572      16.026159       1.515958      -0.594033     472.580168 0.20841151E+05  0.11737013E+07                                36.787626                           35.717675       1.805517       1.897650                    0.999744     173.005424     566.419509       0.473799       0.229549      -1.356669       0.070646       0.039782      -0.076711       0.111615      -0.043530       0.064711      -0.038891       0.158428      -0.150651      -0.092496      -0.050418       0.142914             37.519396      42.743284      -2.580803       4.733356      34.667029      -5.843828      35.147875           0.000015
          141              I       7.295701       7.600559       1.515958      -0.593663     472.533359 0.20836382E+05  0.11733585E+07                                36.785250                           35.712895       1.806539       1.897924                    0.999745     172.986359     566.327930       0.473848       0.229540      -1.356690      -0.070411       0.039651      -0.077048       0.111653       0.043689      -0.065729      -0.039691       0.159475      -0.149932      -0.093548      -0.050552       0.144100             37.519822      42.736411       2.578730      -4.735014      34.674257      -5.842679      35.148799           0.000015
          142              I       2.372436      -2.531949      14.676716      -0.594032     472.580050 0.20841144E+05  0.11737008E+07                                36.787619                           35.717669       1.805518       1.897650                    0.999744     173.005408     566.419427       0.473799       0.229549      -1.356669      -0.070646      -0.039782       0.076711       0.111615      -0.043530       0.064711      -0.038891       0.158427      -0.150651      -0.092496      -0.050418       0.142914             37.519389      42.743277      -2.580802       4.733355      34.667022      -5.843827      35.147869           0.000015
          143              N       0.927470      14.903768       5.882151      -0.162547      35.174822 0.43577779E+03  0.10029142E+05                                 8.906196                            6.643571       0.076299       2.086894                    0.999193      25.309279      67.020085       0.700710       0.379813      -1.113073       0.053714       0.043747       0.083035       0.108138       0.060651      -0.089083       0.062841       0.110667       0.022558      -0.147687       0.025794       0.121893             10.915822      11.270206       2.602886      -0.277569       8.330295       4.339501      13.146966          -0.000001
          144              N       4.563702      15.275695       6.607906      -0.158665      37.009345 0.41580916E+03  0.94203078E+04                                 9.129904                            6.406183       0.157798       2.112818                    0.999365      24.868694      64.490737       0.730464       0.370114      -1.124778      -0.088697       0.008067       0.053653       0.103975       0.080668       0.006832       0.091324       0.094458       0.150998      -0.149306       0.026639       0.122668             11.829609      15.250725       2.340119      -4.234337       5.835506       1.554021      14.402595          -0.000001
          145              N       0.977702      13.533786       4.012545      -0.472600      44.677130 0.50330246E+03  0.12194619E+05                                10.832567                            7.384035      -0.465815       1.868378                    0.997083      29.866872      85.343202       0.622268       0.406247      -1.077752      -0.059312      -0.056724      -0.019758       0.084415       0.056890      -0.034026       0.048690       0.029072       0.032792      -0.096855       0.042925       0.053930             14.181929       7.825036       1.880199       0.426237      14.926344      10.289958      19.794406           0.000000
          146              N       0.046266      10.443715       1.336219      -0.215530      32.577857 0.47624638E+03  0.11320195E+05                                 8.670177                            7.199054      -0.113492       2.002838                    0.996565      27.491992      76.463894       0.631442       0.408085      -1.082297       0.028393       0.097701       0.091156       0.136606      -0.021432      -0.031673      -0.056637       0.054356      -0.047209      -0.085828       0.034556       0.051272              9.524441       7.852646       2.139402      -1.610981      11.116781       2.203219       9.603896           0.000002
          147              N       5.756106      14.963681       4.634019      -0.457089      41.850332 0.46105582E+03  0.10879112E+05                                10.269248                            6.982536      -0.141026       1.983458                    0.997609      28.692611      79.713308       0.654579       0.396556      -1.089233       0.065333       0.034642      -0.016061       0.075673       0.077381      -0.024594       0.051463       0.024659       0.066708      -0.112262       0.038470       0.073792             13.498565      14.885201       1.313668      -9.341035       6.274114       0.545599      19.336380           0.000002
          148              N       8.544605      15.853128       1.636108      -0.225723      35.528825 0.53474411E+03  0.13057406E+05                                 9.147999                            7.588894      -0.152711       1.976734                    0.997955      28.242103      79.083295       0.621088       0.403871      -1.087335      -0.092906      -0.022772       0.095579       0.135224       0.014259       0.058289       0.016904      -0.024845      -0.017620      -0.066027       0.004779       0.061248             10.128564      10.273679       3.002197      -1.075760       7.383924      -0.089162      12.728088           0.000002
          149              N       5.850581       7.016042      10.310523      -0.163248      35.162860 0.43580640E+03  0.10029261E+05                                 8.900649                            6.642200       0.087671       2.090401                    0.999236      25.310727      67.006746       0.701083       0.379631      -1.113284       0.054668      -0.043675      -0.082964       0.108531      -0.060238       0.087944       0.062124       0.110054       0.021258      -0.146194       0.025576       0.120619             10.906329      11.260598      -2.599624       0.276907       8.323273       4.335001      13.135117          -0.000001
          150              N      -0.359474       6.644115       9.584768      -0.159699      37.005078 0.41568585E+03  0.94169433E+04                                 9.130028                            6.405571       0.155854       2.112563                    0.999370      24.865573      64.483539       0.730432       0.370153      -1.124733      -0.089255      -0.008900      -0.056320       0.105913      -0.079786      -0.007640       0.091870       0.093446       0.151949      -0.148656       0.025366       0.123290             11.831064      15.255025      -2.340498       4.238214       5.835120       1.552296      14.403046          -0.000001
          151              N       5.900781       8.386024      12.180129      -0.468008      44.329830 0.49915994E+03  0.12068146E+05                                10.758662                            7.338852      -0.453430       1.873017                    0.997125      29.775652      84.964447       0.626120       0.404620      -1.078935      -0.058926       0.054317       0.020418       0.082701      -0.058388       0.035361       0.049691       0.029813       0.028383      -0.099181       0.043237       0.055945             14.076622       7.787980      -1.878368      -0.416195      14.815916      10.192667      19.625970           0.000000
          152              N       4.969297      11.476095      14.856455      -0.214833      32.596578 0.47656318E+03  0.11329801E+05                                 8.673409                            7.201385      -0.110714       2.003426                    0.996503      27.502823      76.505287       0.631337       0.408078      -1.082283       0.026540      -0.097398      -0.092261       0.136759       0.022754       0.031302      -0.056368       0.056240      -0.047274      -0.086314       0.035134       0.051179              9.528582       7.853196      -2.139641       1.608891      11.124412       2.207194       9.608138           0.000002
          153              N       0.832896       6.956129      11.558655      -0.462563      42.008275 0.46299630E+03  0.10935351E+05                                10.293103                            6.996197      -0.137751       1.983542                    0.997664      28.744755      79.871872       0.654144       0.396440      -1.089414       0.068105      -0.038268       0.015202       0.079586      -0.074886       0.024532       0.049747       0.025242       0.067461      -0.109337       0.038636       0.070701             13.534682      14.923673      -1.312073       9.375222       6.284458       0.545442      19.395914           0.000002
          154              N       3.621341       6.066682      14.556566      -0.229679      35.710601 0.53816287E+03  0.13163723E+05                                 9.182166                            7.615837      -0.152168       1.975523                    0.997851      28.334530      79.448154       0.619567       0.404159      -1.086985      -0.090764       0.022681      -0.096532       0.134428      -0.012945      -0.058104       0.016190      -0.026363      -0.018234      -0.066297       0.006489       0.059808             10.169025      10.314542      -3.015354       1.089089       7.411282      -0.095185      12.781250           0.000002
          155              N       3.995538      -1.409558      10.310523      -0.162547      35.174822 0.43577779E+03  0.10029142E+05                                 8.906196                            6.643571       0.076299       2.086894                    0.999193      25.309279      67.020086       0.700710       0.379813      -1.113073      -0.053714      -0.043747      -0.083035       0.108138       0.060651      -0.089083       0.062841       0.110667       0.022558      -0.147687       0.025794       0.121893             10.915823      11.270207       2.602886      -0.277569       8.330295       4.339501      13.146966          -0.000001
          156              N       0.359306      -1.781485       9.584768      -0.158665      37.009347 0.41580918E+03  0.94203084E+04                                 9.129905                            6.406184       0.157799       2.112818                    0.999365      24.868694      64.490740       0.730464       0.370114      -1.124778       0.088697      -0.008067      -0.053653       0.103975       0.080668       0.006832       0.091324       0.094458       0.150998      -0.149306       0.026639       0.122668             11.829610      15.250727       2.340120      -4.234338       5.835507       1.554021      14.402595          -0.000001
          157              N       3.945306      -0.039576      12.180129      -0.472600      44.677134 0.50330251E+03  0.12194621E+05                                10.832568                            7.384036      -0.465815       1.868378                    0.997083      29.866873      85.343209       0.622267       0.406247      -1.077752       0.059312       0.056724       0.019758       0.084415       0.056890      -0.034026       0.048690       0.029072       0.032791      -0.096855       0.042925       0.053930             14.181930       7.825037       1.880199       0.426237      14.926345      10.289959      19.794407           0.000000
          158              N       4.876742       3.050495      14.856455      -0.215530      32.577857 0.47624638E+03  0.11320195E+05                                 8.670177                            7.199054      -0.113492       2.002838                    0.996565      27.491992      76.463893       0.631442       0.408085      -1.082297      -0.028393      -0.097702      -0.091156       0.136606      -0.021432      -0.031673      -0.056637       0.054356      -0.047209      -0.085828       0.034556       0.051272              9.524441       7.852646       2.139402      -1.610981      11.116781       2.203220       9.603896           0.000002
          159              N      -0.833098      -1.469471      11.558655      -0.457089      41.850338 0.46105588E+03  0.10879114E+05                                10.269249                            6.982537      -0.141027       1.983458                    0.997609      28.692613      79.713316       0.654579       0.396556      -1.089233      -0.065333      -0.034642       0.016061       0.075673       0.077381      -0.024594       0.051463       0.024659       0.066708      -0.112262       0.038470       0.073792             13.498567      14.885203       1.313668      -9.341037       6.274114       0.545598      19.336383           0.000002
          160              N      -3.621597      -2.358918      14.556566      -0.225723      35.528827 0.53474414E+03  0.13057407E+05                                 9.148000                            7.588894      -0.152711       1.976734                    0.997955      28.242104      79.083300       0.621088       0.403871      -1.087335       0.092906       0.022772      -0.095579       0.135224       0.014259       0.058289       0.016904      -0.024845      -0.017620      -0.066027       0.004779       0.061248             10.128564      10.273680       3.002197      -1.075760       7.383924      -0.089162      12.728089           0.000002
          161              N      -0.927573       6.478168       5.882151      -0.163248      35.162860 0.43580640E+03  0.10029261E+05                                 8.900649                            6.642199       0.087671       2.090401                    0.999236      25.310727      67.006744       0.701083       0.379631      -1.113284      -0.054668       0.043675       0.082964       0.108531      -0.060238       0.087944       0.062124       0.110054       0.021258      -0.146194       0.025576       0.120619             10.906329      11.260597      -2.599624       0.276907       8.323273       4.335001      13.135117          -0.000001
          162              N       5.282482       6.850095       6.607906      -0.159699      37.005077 0.41568583E+03  0.94169426E+04                                 9.130028                            6.405571       0.155855       2.112563                    0.999370      24.865572      64.483536       0.730432       0.370153      -1.124733       0.089255       0.008900       0.056320       0.105913      -0.079786      -0.007640       0.091870       0.093446       0.151949      -0.148656       0.025366       0.123290             11.831064      15.255024      -2.340498       4.238214       5.835120       1.552297      14.403046          -0.000001
          163              N      -0.977773       5.108186       4.012545      -0.468007      44.329831 0.49915995E+03  0.12068146E+05                                10.758662                            7.338852      -0.453430       1.873017                    0.997125      29.775652      84.964445       0.626120       0.404620      -1.078935       0.058926      -0.054317      -0.020418       0.082701      -0.058388       0.035361       0.049691       0.029813       0.028383      -0.099181       0.043237       0.055945             14.076622       7.787980      -1.878367      -0.416195      14.815916      10.192667      19.625969           0.000000
          164              N      -0.046289       2.018115       1.336219      -0.214833      32.596580 0.47656320E+03  0.11329802E+05                                 8.673409                            7.201385      -0.110714       2.003426                    0.996503      27.502824      76.505290       0.631337       0.408078      -1.082283      -0.026540       0.097398       0.092261       0.136759       0.022754       0.031302      -0.056368       0.056240      -0.047274      -0.086314       0.035134       0.051179              9.528582       7.853196      -2.139641       1.608891      11.124412       2.207194       9.608138           0.000002
          165              N       4.090112       6.538081       4.634019      -0.462563      42.008282 0.46299637E+03  0.10935353E+05                                10.293104                            6.996198      -0.137751       1.983542                    0.997664      28.744757      79.871882       0.654144       0.396440      -1.089414      -0.068105       0.038268      -0.015202       0.079585      -0.074886       0.024532       0.049747       0.025242       0.067461      -0.109337       0.038636       0.070701             13.534683      14.923676      -1.312073       9.375224       6.284458       0.545442      19.395917           0.000002
          166              N       1.301667       7.427528       1.636108      -0.229679      35.710603 0.53816291E+03  0.13163723E+05                                 9.182166                            7.615836      -0.152168       1.975523                    0.997851      28.334531      79.448154       0.619567       0.404159      -1.086985       0.090764      -0.022681       0.096532       0.134428      -0.012946      -0.058104       0.016190      -0.026363      -0.018234      -0.066297       0.006489       0.059808             10.169024      10.314542      -3.015354       1.089088       7.411282      -0.095185      12.781250           0.000002
          167              O      -0.649905      13.320591       5.585501      -0.522768      23.713996 0.37840082E+03  0.83155229E+04                                 6.344328                            5.913983       0.812570       2.339207                    0.998074      25.777035      64.367627       0.804135       0.346609      -1.151301       0.008954       0.007662      -0.014274       0.018510       0.001178       0.004158      -0.021732       0.024841      -0.066662      -0.036170       0.012225       0.023946              6.437543       7.340918       1.416451      -0.841491       5.793658       0.425641       6.178054          -0.000001
          168              O       6.575304      -0.602335       6.335546      -0.520033      23.921408 0.36068794E+03  0.78186566E+04                                 6.369732                            5.731469       0.939777       2.380559                    0.998806      25.511520      62.923346       0.827321       0.341532      -1.157505      -0.000047      -0.024767      -0.009732       0.026611       0.006867       0.027623      -0.012815       0.024772      -0.062843      -0.039859       0.003639       0.036220              6.640506       8.726872       1.669159      -0.126702       5.072204       0.732486       6.122444          -0.000001
          169              O       4.273201       8.599219      10.607173      -0.520646      23.658217 0.37719038E+03  0.82821018E+04                                 6.333906                            5.903721       0.816615       2.340890                    0.998052      25.747756      64.263384       0.805015       0.346515      -1.151404       0.011315      -0.008962       0.015477       0.021163      -0.002449      -0.003354      -0.022091       0.025570      -0.068528      -0.036947       0.012453       0.024494              6.427070       7.330263      -1.415142       0.840077       5.784747       0.423518       6.166201          -0.000001
          170              O       1.652123       5.670945       9.857128      -0.518806      23.919535 0.36066500E+03  0.78182216E+04                                 6.370283                            5.732015       0.943697       2.381857                    0.998913      25.507216      62.917886       0.827104       0.341619      -1.157404      -0.000188       0.025877       0.010735       0.028016      -0.007708      -0.027595      -0.012332       0.024131      -0.061111      -0.039494       0.003625       0.035869              6.641083       8.727884      -1.669569       0.125533       5.072665       0.732631       6.122700          -0.000000
          171              O       5.572913       0.173619      10.607173      -0.522768      23.713996 0.37840082E+03  0.83155227E+04                                 6.344328                            5.913983       0.812569       2.339207                    0.998074      25.777035      64.367627       0.804135       0.346609      -1.151301      -0.008954      -0.007662       0.014274       0.018510       0.001178       0.004158      -0.021733       0.024841      -0.066662      -0.036170       0.012225       0.023945              6.437543       7.340918       1.416451      -0.841491       5.793657       0.425641       6.178054          -0.000001
          172              O      -1.652296      14.096545       9.857128      -0.520033      23.921417 0.36068810E+03  0.78186612E+04                                 6.369735                            5.731471       0.939777       2.380559                    0.998806      25.511521      62.923356       0.827321       0.341532      -1.157505       0.000047       0.024767       0.009732       0.026611       0.006867       0.027623      -0.012815       0.024772      -0.062843      -0.039859       0.003639       0.036220              6.640509       8.726875       1.669160      -0.126702       5.072205       0.732487       6.122446          -0.000000
          173              O       0.649807       4.894991       5.585501      -0.520646      23.658217 0.37719038E+03  0.82821019E+04                                 6.333906                            5.903721       0.816614       2.340890                    0.998052      25.747756      64.263384       0.805015       0.346515      -1.151404      -0.011315       0.008962      -0.015477       0.021163      -0.002449      -0.003354      -0.022091       0.025570      -0.068527      -0.036947       0.012453       0.024494              6.427070       7.330263      -1.415142       0.840077       5.784747       0.423518       6.166201          -0.000001
          174              O       3.270885       7.823265       6.335546      -0.518806      23.919529 0.36066489E+03  0.78182187E+04                                 6.370281                            5.732013       0.943697       2.381857                    0.998913      25.507216      62.917881       0.827104       0.341619      -1.157404       0.000188      -0.025878      -0.010735       0.028016      -0.007708      -0.027595      -0.012331       0.024131      -0.061111      -0.039494       0.003625       0.035869              6.641081       8.727882      -1.669569       0.125533       5.072664       0.732631       6.122698          -0.000001

******************************************************
Auxiliary information for the entire system
The total spin magnetic moment of the unit cell is   0.000314
The total net atomic charge of the unit cell is   0.000004
Accuracy of reproducing the electrostatic potential in the unit cell:
  The inner radius (bohr) =    5.0000
  The outer radius (bohr) =   12.0000
  Valid grid points have density less than (e/(bohr^3)) =    0.0001
  The number of valid grid points were=        83270
  The rms potential error without charges in kcal/mol is=      5.02837
  The rms potential error with partial charges in kcal/mol is=      0.53468
  The RRMSE value at monopole order=      0.10633
  The rms potential error with partial charges and cloud penetration in kcal/mol is=      0.54005
  The RRMSE value at monopole order with cloud penetration is=      0.10740
  The rms potential error with partial charges and atomic dipoles in kcal/mol is=      0.30642
  The RRMSE value at dipole order=      0.06094
  The rms potential error with partial charges, atomic dipoles and cloud penetration in kcal/mol is=      0.29731
  The RRMSE value at dipole order with cloud penetration=      0.05913

******************************************************
The electron densities and ab initio electrostatic potential were computed in VASP using the PBE functional and
projector augmented wave method. See the main text of the journal article for a description of computational details.
The atomic charges, dipoles, and quadrupoles were computed with the DDEC6 method as described in
(a) T. A. Manz and N. Gabaldon Limas, RSC Adv. 6 (2016) 47771-47801 DOI: 10.1039/c6ra04656h
(b) N. Gabaldon Limas and T. A. Manz, RSC Adv. 8 (2018) 2678-2707 DOI: 10.1039/c7ra11829e.
For each atom in the material, the electron cloud parameters were fit to the spherically averaged atom-in-material
electron density using radial positions for which this density was between 10^-4 and 10^-2 electrons per cubic bohr.
The polarizabilities, dispersion coefficients, and quantum Drude oscillator (QDO) parameters were fit using the MCLF method.
The magnetic structure of the system was optimized in VASP from the default ferromagnetic initial guess using spin polarization.
The atomic spin moments (ASMs) were computed on this optimized magnetic structure using the DDEC6 partition as inputs
to the method of T. A. Manz and D. S. Sholl, J. Chem. Theory Comput. 7 (2011) 4146-4164 DOI: 10.1021/ct200539n.
The RMSE and RRMSE were computed using a uniform grid with Ewald summation.
