# Supplementary material for: A collection of forcefield precursors for metal–organic frameworks
Source: RSC Adv. 2019 Nov 13;9(63):36492–507. doi: 10.1039/c9ra07327b (PMC9075174; doi:10.1039/c9ra07327b)
Supplement: RA-009-C9RA07327B-s3339 [file RA-009-C9RA07327B-s3339.xyz]

  550
jmolscript: load "" {1 1 1} spacegroup "x,y,z" unitcell [{     17.656000     0.000000     0.000000 }, {     -8.827825    17.284545     0.000000 }, {      0.000000    -6.446872    19.464117 }]
Mn     1.836732     9.008184    19.002039     0.821925
Mn    -1.836422    12.231620     9.269980     0.822485
Mn    15.874716    -3.039769    17.964407     0.834950
Mn     1.781343     0.183667     8.232348     0.835415
Mn    10.638310    -0.833817    14.602370     0.837800
Mn     7.017771     2.389619     4.870311     0.837321
Mn    -7.019000     9.900015    12.610607     0.851464
Mn     7.019285    13.123451     2.878548     0.850320
Mn     1.621440     7.580584     3.775260     0.825961
Mn    -1.621261     4.357148    13.507319     0.825701
H      9.098137    -5.181362    15.758149     0.132430
H     -0.146413     8.232373    14.586409     0.118661
H     -0.564859     8.978266    12.449249     0.115384
H      2.122372     6.200468    17.182922     0.112767
H      4.825537     9.182516    17.562473     0.103931
H      6.033185     7.272630    16.628195     0.125920
H      6.410999     5.154497    15.832113     0.121870
H      6.640503     3.248277    14.531910     0.121873
H      2.652008     2.695395    14.656480     0.123311
H      2.424269     4.624234    15.919701     0.123385
H      6.781727     0.978831    14.056985     0.120507
H      6.801125    -0.854839    12.610801     0.122678
H      2.872667    -0.352524    11.877004     0.128531
H      2.969799     1.607383    12.994245     0.100427
H      6.907042    -2.050694    10.689693     0.110288
H      2.980344    -2.602786    11.135421     0.129170
H     -5.031797    12.807641     9.905289     0.127675
H      8.806825    -3.524198    14.313912     0.339898
H      8.531385    -3.699429    12.859942     0.336484
H      8.557864    -1.957926     6.026091     0.130639
H      0.146677    11.455809     4.854351     0.118090
H      0.565125    12.201702     2.717191     0.116409
H     -2.122131     9.423904     7.450864     0.113905
H     -4.825233    12.405952     7.830414     0.103696
H     -6.032926    10.496066     6.896137     0.125053
H     11.245212     8.377933     6.100054     0.121224
H     11.015660     6.471713     4.799851     0.122530
H     -2.651855     5.918831     4.924422     0.123646
H     -2.424069     7.847670     6.187643     0.122101
H     10.874387     4.202267     4.324927     0.120257
H     10.854942     2.368597     2.878743     0.122271
H     14.783405     2.870912     2.144946     0.129922
H     -2.969679     4.830819     3.262186     0.099274
H     10.748988     1.172742     0.957635     0.110228
H     14.675678     0.620650     1.403363     0.128669
H      5.032123    16.031077     0.173231     0.127749
H      8.849200    -0.300762     4.581853     0.340090
H      9.124626    -0.475993     3.127884     0.335533
H     -0.624974    -0.037909    14.673998     0.134006
H     -0.151835    -3.816428    13.401045     0.116049
H      0.330174    -3.042235    11.261938     0.116062
H      6.845401    11.414638    16.135753     0.116020
H     12.601108    -3.888678    17.940077     0.121527
H      2.879865    11.304421    16.844247     0.130161
H      2.943402     9.242842    15.898291     0.120208
H      2.969863     7.192558    15.106101     0.096152
H      6.744715     7.602056    13.817577     0.121377
H      6.771223     9.661056    14.771318     0.118460
H      2.466651     6.159034    13.467223     0.129232
H      2.064072     4.584709    11.822505     0.118653
H      5.987228     3.955238    11.405973     0.117902
H      6.425118     5.515324    13.062369     0.116089
H      1.919271     2.840097    10.399678     0.122455
H      5.812417     3.007880     9.381704     0.116678
H      4.659459     1.487343     7.731147     0.131586
H     -0.160608     1.716160    13.292045     0.341499
H      0.125413     1.561670    11.838076     0.329159
H      0.625071     3.185527     4.941939     0.134272
H      0.151848    -0.592992     3.668986     0.115136
H     -0.330160     0.181201     1.529880     0.116852
H     -6.845062    14.638074     6.403694     0.116580
H      5.054934    -0.665242     8.208018     0.122386
H     -2.879523    14.527857     7.112188     0.130430
H     -2.943108    12.466278     6.166232     0.121353
H     -2.969616    10.415994     5.374043     0.097513
H     10.911531    10.825492     4.085518     0.121678
H     -6.770929    12.884492     5.039260     0.117391
H     -2.466436     9.382470     3.735164     0.129050
H     -2.063900     7.808145     2.090446     0.118369
H     11.668929     7.178674     1.673914     0.116308
H     11.231081     8.738760     3.330310     0.117372
H     -1.919144     6.063533     0.667619     0.121936
H     11.843707    -0.215556    19.113763     0.114930
H     12.996623    -1.736093    17.463206     0.131938
H      0.160732     4.939596     3.559987     0.341009
H     -0.125302     4.785106     2.106017     0.329011
H      9.186479     2.330958    11.425437     0.132497
H      8.933955    -1.458109    10.173894     0.120148
H      8.374260    -0.757157     8.036734     0.121506
H     10.994399    -3.196169    12.050235     0.123924
H     13.649880    -2.363384    15.004888     0.120055
H     14.470860    -4.346489    13.842880     0.126895
H      2.171847    12.059742    10.921316     0.127654
H      2.334259    10.236266     9.496543     0.118224
H      6.102047     9.600256    10.738353     0.123955
H      5.939635    11.423733    12.163127     0.126322
H      2.611436     8.065571     9.391436     0.109243
H      2.514305     6.323781     7.855718     0.118264
H      6.467485     6.736085     7.289312     0.123032
H      6.522242     8.595775     8.667371     0.118460
H      6.439212     4.698460     6.448462     0.118733
H      2.459549     4.787748     5.876217     0.125616
H      3.349388     2.867990     4.616889     0.123222
H      8.506729     3.903638     8.649854     0.317550
H      8.889871     4.038087    10.133019     0.332932
H      8.469645     5.554394     1.693378     0.132366
H      8.722083     1.765327     0.441835     0.119135
H      9.281778    -3.980593    17.768792     0.121984
H      6.661617     0.027267     2.318176     0.123567
H      4.006173     0.860052     5.272829     0.119703
H      3.185145    -1.123053     4.110822     0.129324
H     -2.171529    15.283178     1.189258     0.126202
H     -2.333988     7.012830    19.228601     0.117636
H     -6.101780    12.823692     1.006295     0.122914
H     -5.939322    14.647169     2.431068     0.125982
H     -2.611209     4.842135    19.123495     0.109462
H     -2.514124     3.100345    17.587776     0.119355
H     11.188700     3.512649    17.021370     0.123080
H     11.133990     5.372339    18.399430     0.117836
H     11.216926     1.475024    16.180520     0.118997
H     -2.459413     1.564312    15.608275     0.126724
H     14.306701    -0.355446    14.348947     0.122210
H      9.149408     0.680202    18.381912     0.320372
H      8.766279     7.261523     0.400961     0.333226
H      9.299576    12.789531     9.323312     0.138767
H      8.932289     9.047871     8.001698     0.109839
H      8.423797     9.808469     5.872324     0.113225
H     10.787922     6.747731    11.261938     0.121482
H     -4.087229     9.689871    11.073136     0.129455
H     -3.262718     7.723950     9.734005     0.129769
H     -2.934339     5.691173     9.066386     0.120206
H     -2.740147     3.713693     7.908271     0.116411
H     10.987388     3.023381     8.385142     0.106931
H     10.787899     5.023536     9.537417     0.111530
H     15.134764     1.547832     7.485899     0.124165
H     15.226551    -0.387276     6.220732     0.125493
H     11.312216    -0.158935     5.479149     0.121879
H     11.190413     1.800260     6.682031     0.113506
H      6.460502    15.426707     4.607156     0.128014
H      2.457882    14.829331     4.980868     0.121816
H      3.416579    12.982712     3.542469     0.122739
H      8.582749    14.390699     6.409534     0.334638
H     -8.642438    14.553981     7.826521     0.344589
H      8.356746     9.566095    19.055371     0.138814
H      8.723948     5.824435    17.733757     0.110751
H      9.232441     6.585033    15.604383     0.113615
H      6.868290     9.971167     1.529880     0.121081
H      4.087499    12.913307     1.341078     0.128325
H      3.262940    10.947386     0.001946     0.131809
H      2.934515     2.467737    18.798444     0.118792
H      2.740275     0.490257    17.640329     0.118301
H      6.668730    -0.200055    18.117200     0.108088
H      6.868267     1.800100    19.269476     0.111134
H      2.521318    -1.675604    17.217958     0.124642
H      2.429483    -3.610712    15.952790     0.125906
H      6.343818    -3.382371    15.211207     0.122392
H      6.465668    -1.423176    16.414090     0.112901
H     -6.460159    12.203271    14.339215     0.127888
H     -2.457548    11.605895    14.712926     0.120852
H     -3.416293     9.759276    13.274528     0.122354
H      9.073586    11.167263    16.141592     0.337930
H      8.642786    11.330545    17.558580     0.344515
H      0.347935    10.826864     0.626745     0.136074
H     -0.061727     0.584000    18.954157     0.117248
H     -0.328333     1.259765    16.746926     0.118394
H      1.869828     5.257888     1.409202     0.116926
H      4.790151     6.451812     3.941484     0.120133
H      5.759443     4.708855     2.357105     0.130744
H      5.879487     3.816417     0.114838     0.122895
H      6.020712    -4.391885    18.175592     0.103432
H      2.222898    -5.512408    18.991139     0.125338
H      2.039299     2.812028     0.871992     0.109692
H     -2.522872    11.142670    17.249100     0.117073
H     -2.254524     9.256903    15.908023     0.110889
H     -6.191819     8.547104    16.120182     0.112290
H     -6.467229    10.397246    17.474884     0.106520
H     -2.021489     7.077702    15.275439     0.126353
H     -5.962310     7.264582    14.304180     0.131531
H     -4.894145     5.450364    12.861889     0.119416
H      0.256136     6.053740    18.617428     0.343292
H     -0.035195     5.884133    17.167351     0.337492
H     -0.347711     7.603428    10.358803     0.135832
H      0.061865     3.807436     9.222099     0.116263
H      0.328471     4.483201     7.014868     0.118924
H     -1.869712     2.034452    11.141261     0.118374
H     12.866006     3.228376    13.673542     0.119788
H     11.896668     1.485419    12.089163     0.131115
H     11.776591     0.592981     9.846897     0.125076
H     11.635320    -1.168449     8.443534     0.104114
H     15.433117    -2.288972     9.259080     0.125750
H     15.616763    -0.411408    10.604051     0.111216
H      2.523213    14.366106     7.517042     0.115853
H      2.254818    12.480339     6.175964     0.111184
H      6.192100    11.770540     6.388123     0.112361
H      6.467557    13.620682     7.742826     0.107878
H      2.021735    10.301138     5.543381     0.127370
H      5.962553    10.488018     4.572121     0.131628
H      4.894342     8.673800     3.129830     0.118797
H     -0.255888     9.277176     8.885369     0.343883
H      0.035429     9.107569     7.435293     0.336286
C     -0.386513    10.922024    12.801160    -0.165394
C     -0.125191    11.887072    13.796166     0.326285
C      0.118462    11.470501    15.092476    -0.268562
C      0.139636    10.095881    15.417527    -0.017923
C     -0.135810     9.141458    14.395661    -0.170638
C     -0.386525     9.599334    13.120761    -0.083956
C     -0.831444    11.363170    11.425437     0.574566
C      0.561615     9.660485    16.770672     0.576852
C      2.913365     6.688098    17.177083     0.104318
C      4.449455     8.349346    17.387296    -0.029247
C      5.130964     7.301068    16.848140    -0.114360
C      4.399980     5.073248    16.018968     0.167926
C      5.658847     4.660684    15.594651    -0.182311
C      5.798316     3.517567    14.819979    -0.118846
C      4.671854     2.774065    14.477410     0.076885
C      3.404159     3.190151    14.890050    -0.105344
C      3.268222     4.340938    15.653043    -0.176556
C      4.844868     1.516000    13.724149     0.046795
C      6.013687     0.747970    13.584007    -0.111700
C      6.022501    -0.358989    12.731479    -0.180801
C      4.857199    -0.712651    12.067753     0.176848
C      3.670723    -0.046451    12.242930    -0.159028
C      3.730767     1.073907    12.976727    -0.117467
C      6.047191    -2.400738    10.623515     0.098745
C      3.866673    -2.729063    10.886281    -0.086753
C     -4.517999    13.531926    10.181680    -0.040063
C      0.386820    14.145460     3.069102    -0.163401
C      0.125524    15.110508     4.064108     0.323391
C     -0.118128    14.693937     5.360418    -0.264864
C     -0.139328    13.319317     5.685469    -0.017624
C      0.136092    12.364894     4.663602    -0.171034
C      0.386808    12.822770     3.388703    -0.085708
C      0.831751    14.586606     1.693378     0.574839
C     -0.561307    12.883921     7.038614     0.575965
C     -2.913115     9.911534     7.445025     0.103092
C     -4.449169    11.572782     7.655237    -0.029311
C     -5.130703    10.524504     7.116081    -0.115045
C     -4.399770     8.296684     6.286910     0.165731
C     11.997351     7.884120     5.862592    -0.180450
C     11.857855     6.741003     5.087920    -0.119153
C     12.984299     5.997501     4.745352     0.076585
C     -3.403995     6.413587     5.157991    -0.106074
C     -3.268029     7.564374     5.920984    -0.174321
C     12.811255     4.739436     3.992090     0.047280
C     11.642420     3.971406     3.851949    -0.111826
C     11.633577     2.864447     2.999420    -0.182441
C     12.798868     2.510785     2.335694     0.178022
C     13.985358     3.176985     2.510871    -0.159698
C     13.925342     4.297343     3.244668    -0.116192
C     11.608831     0.822698     0.891457     0.097231
C     13.789345     0.494373     1.154222    -0.086023
C      4.518342    16.755362     0.449621    -0.040869
C      0.165995    -1.070353    11.682363    -0.181877
C     -0.151801    -0.164365    12.731479     0.322159
C     -0.434297    -0.640936    13.990807    -0.249717
C     -0.441372    -2.000669    14.267782     0.000520
C     -0.148295    -2.900566    13.230539    -0.183904
C      0.146560    -2.437936    11.943377    -0.088864
C      0.591504    -0.629976    10.384106     0.589640
C     -0.718572    -2.514280    15.631632     0.584247
C      5.994385    11.654544    16.423822     0.050410
C     13.093703    -4.502041    17.445688    -0.054238
C      3.766199    11.584279    16.832179    -0.079639
C      4.843191     9.719611    15.425313     0.150379
C      3.713199     8.922559    15.487598    -0.137681
C      3.723779     7.722344    14.969852    -0.148886
C      4.788427     7.158082    14.216591     0.052864
C      5.973153     7.934111    14.214645    -0.114353
C      5.985526     9.165503    14.792729    -0.174147
C      4.497089     6.003501    13.410777     0.069099
C      3.174650     5.720730    13.050690    -0.097612
C      2.939813     4.782404    12.065806    -0.175198
C      3.981508     4.130559    11.437115     0.169558
C      5.284525     4.403081    11.816665    -0.200231
C      5.549378     5.336707    12.807389    -0.117368
C      2.719085     2.696518     9.948110     0.074099
C      4.906662     2.804022     9.377228    -0.099114
C      4.267503     1.925027     8.453266    -0.065623
C     -0.165938     2.153083     1.950305    -0.183782
C      0.151883     3.059071     2.999420     0.321605
C      0.434378     2.582500     4.258749    -0.249245
C      0.441428     1.222767     4.535723    -0.002033
C      0.148325     0.322870     3.498480    -0.180914
C     -0.146529     0.785500     2.211318    -0.090278
C     -0.591448     2.593460     0.652048     0.590738
C      0.718626     0.709156     5.899574     0.587036
C     -5.994039    14.877980     6.691763     0.050436
C      4.562323    -1.278605     7.713630    -0.053834
C     -3.765851    14.807715     7.100121    -0.079174
C     -4.842891    12.943047     5.693254     0.151013
C     -3.712915    12.145995     5.755539    -0.138648
C     -3.723522    10.945780     5.237794    -0.151133
C     -4.788187    10.381518     4.484533     0.055188
C     -5.972897    11.157547     4.482586    -0.114981
C     -5.985242    12.388939     5.060670    -0.173557
C     -4.496877     9.226937     3.678718     0.066908
C     -3.174447     8.944166     3.318632    -0.097314
C     -2.939635     8.005840     2.333748    -0.173483
C     -3.981348     7.353995     1.705057     0.167345
C     12.371643     7.626517     2.084607    -0.197800
C     12.106816     8.560143     3.075330    -0.118450
C     -2.718963     5.919954     0.216052     0.074693
C     12.749457    -0.419414    19.109286    -0.097359
C     13.388593    -1.298409    18.185325    -0.066731
C      8.503171     1.251135     8.447427    -0.183193
C      8.750367     2.149260     9.436788     0.324067
C      9.013441     1.713991    10.751978    -0.248757
C      9.013429     0.374800    11.026422    -0.003555
C      8.843918    -0.551510     9.994824    -0.172919
C      8.543766    -0.137078     8.710192    -0.082891
C      8.068833     1.702342     7.067421     0.580636
C      9.382439    -0.137715    12.386964     0.572744
C     11.721828    -3.231044    12.628319     0.099765
C     13.226129    -2.781177    14.290555    -0.046729
C     13.695766    -3.874338    13.638507    -0.103086
C      4.039853    11.923177    11.684309     0.164158
C      2.959299    11.567628    10.884334    -0.165132
C      3.056393    10.475488    10.029859    -0.112722
C      4.234041     9.738550     9.975360     0.062355
C      5.314594    10.093753    10.775335    -0.120617
C      5.217500    11.186884    11.627863    -0.165901
C      4.505928     8.543561     9.142296     0.070502
C      3.381233     7.830058     8.926244    -0.121029
C      3.314127     6.757911     8.040627    -0.165415
C      4.523557     6.369632     7.446971     0.163701
C      5.683563     7.031982     7.692219    -0.180469
C      5.727717     8.134532     8.519444    -0.110182
C      5.579362     4.488629     6.160393     0.006902
C      3.352940     4.533311     5.847021    -0.070350
C      3.854357     3.460721     5.124513    -0.016011
C      9.152911    -1.972301    18.179485    -0.181708
C      8.905740    -1.074176    19.168846     0.323811
C      8.642665     4.937427     1.019920    -0.249381
C      8.642653     3.598236     1.294364    -0.001973
C      8.812138     2.671926     0.262766    -0.173496
C      9.112289    -3.360514    18.442251    -0.081510
C      9.587249    -1.521094    16.799479     0.575450
C      8.273642     3.085721     2.654906     0.574933
C      5.934191    -0.007608     2.896261     0.100382
C      4.429910     0.442259     4.558496    -0.045925
C      3.960247    -0.650902     3.906448    -0.106262
C     -4.039533    15.146613     1.952251     0.165267
C     -2.958992    14.791064     1.152276    -0.163222
C     -3.056114    13.698924     0.297801    -0.114361
C     -4.233777    12.961986     0.243301     0.066092
C     -5.314318    13.317189     1.043277    -0.120559
C     -5.217196    14.410320     1.895805    -0.166580
C     -4.505694     5.320125    18.874354     0.070370
C     -3.381015     4.606622    18.658303    -0.121741
C     -3.313936     3.534475    17.772685    -0.166330
C     -4.523378     3.146196    17.179030     0.163436
C     11.972631     3.808546    17.424278    -0.180919
C     11.928505     4.911096    18.251503    -0.109041
C     12.076770     1.265193    15.892452     0.007475
C     14.303191     1.309875    15.579079    -0.072711
C     13.801747     0.237285    14.856571    -0.012390
C      8.582722    11.799775     6.281071    -0.182239
C      8.881121    12.676629     7.300212     0.316738
C      9.144195    12.189036     8.630389    -0.242920
C      9.161838    10.842437     8.869798     0.018577
C      8.905814     9.962168     7.838005    -0.180620
C      8.607427    10.417626     6.551622    -0.100054
C      8.250790    12.273619     4.994492     0.587672
C      9.431975    10.368660    10.254281     0.586788
C     11.557728     7.220891    11.041994     0.081434
C     -4.535700     8.885823    10.944673    -0.031416
C     -4.071361     7.773594    10.189465    -0.116599
C     12.728298     5.562685     9.416740     0.171885
C     -3.684725     5.159941     8.926244    -0.157854
C     14.086025     3.973939     8.237214    -0.117802
C     12.975453     3.161661     8.025055     0.062671
C     11.736008     3.560695     8.519444    -0.120183
C     11.617727     4.759880     9.210420    -0.191165
C     13.127279     1.880707     7.254276     0.058068
C     14.363192     1.210685     7.092724    -0.110531
C     14.410849     0.045313     6.341409    -0.163840
C     13.287920    -0.478768     5.778896     0.172098
C     12.073194     0.183865     5.891788    -0.169866
C     12.002585     1.354114     6.615853    -0.121121
C      5.611244    15.058519     4.519568     0.044967
C      3.347743    14.722541     4.731338    -0.085025
C      3.898596    13.681125     3.922020    -0.026898
C      9.073559     8.576339    16.013129    -0.179378
C      8.775185     9.453193    17.032270     0.318078
C      8.512110     8.965600    18.362448    -0.243172
C      8.494441     7.619001    18.601857     0.018703
C      8.750441     6.738732    17.570064    -0.179873
C      9.048827     7.194190    16.283680    -0.102977
C      9.405492     9.050183    14.726551     0.583971
C      8.224304    13.592096     0.522222     0.586897
C      6.098493    10.444327     1.309935     0.081920
C      4.535953    12.109259     1.212614    -0.031978
C      4.071586    10.997030     0.457407    -0.116926
C      4.927877     2.339249    19.148798     0.172504
C      3.684889     1.936505    18.658303    -0.155970
C      3.570111     0.750503    17.969273    -0.119126
C      4.680665    -0.061775    17.757114     0.062066
C      5.920121     0.337259    18.251503    -0.122343
C      6.038431     1.536444    18.942479    -0.190281
C      4.528807    -1.342729    16.986335     0.056547
C      3.292880    -2.012751    16.824783    -0.109802
C      3.245195    -3.178123    16.073468    -0.163204
C      4.368109    -3.702204    15.510955     0.170161
C      5.582849    -3.039571    15.623847    -0.169308
C      5.653487    -1.869322    16.347912    -0.120014
C     -5.610909    11.835083    14.251626     0.044653
C     -3.347413    11.499105    14.463396    -0.082370
C     -3.898293    10.457689    13.654078    -0.027253
C     -0.213548     3.224351    17.122584    -0.178183
C     -0.008725     4.206560    18.121093     0.323201
C      0.194319     3.762194    19.411564    -0.259141
C      0.173119     8.865157     0.241355     0.006307
C     -0.037000     1.487246    18.736159    -0.177779
C     -0.211794     1.890560    17.420385    -0.085195
C     -0.483684     3.714499    15.723114     0.575875
C      0.436194     8.409895     1.625254     0.563792
C      2.687303     5.315326     1.849480     0.078872
C      4.331089     6.003197     3.268025    -0.061487
C      4.878411     5.005234     2.376569    -0.109296
C      3.928497     3.453735     0.689030     0.159682
C      5.155585     3.245598    -0.003893    -0.165306
C      5.226195    -4.247382    18.636892    -0.124766
C      4.149170    -5.153688    18.424733     0.055775
C      2.941504    -4.933275    19.096245    -0.118313
C      2.851472     2.623752     0.459353    -0.162251
C     -4.523298    10.960719    17.509336     0.055057
C     -3.259133    10.618166    17.029156    -0.133229
C     -3.098478     9.490802    16.219449    -0.174965
C     -4.201986     8.718952    15.876880     0.172081
C     -5.453792     9.063545    16.349858    -0.161695
C     -5.619744    10.174709    17.161512    -0.119057
C     -2.838965     6.899293    14.870585     0.071139
C     -5.067153     7.014694    14.306126    -0.108137
C     -4.468628     5.964699    13.508097    -0.061795
C      0.213728     6.447787     7.390525    -0.176194
C      0.008931     7.429996     8.389034     0.323875
C     -0.194113     6.985630     9.679505    -0.259205
C     -0.172938     5.641721     9.973414     0.003532
C      0.037155     4.710682     9.004101    -0.174362
C      0.211950     5.113996     7.688326    -0.088324
C      0.483865     6.937935     5.991055     0.577609
C     -0.436013     5.186459    11.357312     0.568260
C     -2.687183     2.091890    11.581539     0.075068
C     13.325055     2.779761    13.000084    -0.059270
C     12.777706     1.781798    12.108627    -0.110675
C     13.727577     0.230299    10.421088     0.160489
C     12.500481     0.022162     9.728166    -0.168399
C     12.429843    -1.023946     8.904834    -0.124562
C     13.506850    -1.930252     8.692675     0.055209
C     14.714524    -1.709839     9.364187    -0.118676
C     14.804584    -0.599684    10.191412    -0.164611
C      4.523637    14.184155     7.777277     0.055369
C      3.259462    13.841602     7.297097    -0.130595
C      3.098778    12.714238     6.487390    -0.175934
C      4.202270    11.942388     6.144822     0.171531
C      5.454085    12.286981     6.617800    -0.161909
C      5.620065    13.398145     7.429453    -0.121154
C      2.839205    10.122729     5.138527     0.069657
C      5.067391    10.238130     4.574067    -0.111116
C      4.468839     9.188135     3.776039    -0.060093
N      8.677929    -4.038242    13.636560    -0.709026
N      3.072284     8.010006    17.652008    -0.287078
N      4.161638     6.234632    16.690480     0.004984
N      4.929574    -1.849480    11.209385     0.016223
N     -3.117878    13.711763     9.911128    -0.303810
N      8.978081    -0.814806     3.904502    -0.707793
N     -3.072004    11.233442     7.919949    -0.286840
N     -4.161400     9.458068     6.958422     0.006752
N     12.726464     1.373956     1.477326     0.016737
N      3.118222    16.935199     0.179070    -0.302100
N     -0.049912     1.211755    12.604378    -0.713850
N     14.474401    -4.430895    17.154700    -0.294227
N      4.804363    10.917608    16.225288     0.029850
N      3.972668     3.307085    10.268295     0.021042
N      2.888570     1.854743     8.863764    -0.266348
N      0.050021     4.435191     2.872320    -0.712527
N      3.181624    -1.207459     7.422641    -0.295778
N     -4.804033    14.141044     6.493229     0.028457
N     13.683468     6.530521     0.536236     0.022974
N     14.767527    -1.368693    18.595823    -0.266771
N      8.715069     3.505196     9.428029    -0.672734
N     11.949603    -2.357605    13.706826    -0.288905
N     12.778530    -4.168317    12.569148    -0.003185
N      4.392887     5.178109     6.522036     0.010850
N      5.236822     3.421579     5.285481    -0.299258
N      8.941066     0.281760    19.160087    -0.676218
N      5.706441     0.865831     3.974767    -0.289000
N      4.877470    -0.944881     2.837090    -0.003367
N     13.263261     1.954673    16.254095     0.010172
N     12.419283     0.198143    15.017539    -0.301186
N      8.818102    14.044863     7.161433    -0.691323
N     -5.796340     8.539001    11.459499    -0.274531
N     -5.058341     6.742961    10.250388     0.014543
N      4.433596    15.552848     5.069624     0.024066
N      5.267291    13.879826     3.798033    -0.309362
N      8.838230    10.821427    16.893491    -0.695899
N      5.796590    11.762437     1.727440    -0.272821
N      5.058547     9.966397     0.518329     0.012390
N     -4.433247    12.329412    14.801682     0.023256
N     -5.266985    10.656390    13.530092    -0.309530
N      0.081334     5.543685    17.947862    -0.700817
N      2.978639     6.169534     2.927598    -0.287734
N      3.834935     4.566517     1.547981     0.031561
N     -4.036034     7.587654    15.090530     0.037098
N     -3.094991     5.873376    13.909058    -0.284100
N     -0.081101     8.767121     8.215804    -0.700274
N     -2.978495     2.946098    12.659656    -0.289494
N     13.821168     1.343081    11.280040     0.035342
N      4.036289    10.811090     5.358471     0.040374
N      3.095203     9.096812     4.177000    -0.284731
O     -1.429640    10.580249    10.678988    -0.548707
O     -0.529339    12.546723    11.156443    -0.552976
O      1.021564    10.468591    17.561110    -0.552405
O      0.489214     8.466346    17.148860    -0.579971
O      1.429926    13.803685     0.946929    -0.547424
O      0.529668    15.770159     1.424384    -0.553773
O     -1.021235    13.692027     7.829052    -0.551908
O     -0.488928    11.689782     7.416802    -0.580163
O      0.970391    -1.439769     9.520484    -0.589705
O      0.551613     0.552861    10.065090    -0.561820
O     -1.202865    -1.674996    16.398908    -0.572875
O     -0.457450    -3.616495    16.077750    -0.559610
O     16.685644    -4.663205    19.252542    -0.589356
O     -0.551534     3.776297     0.333031    -0.562221
O      1.202941     1.548440     6.666849    -0.574362
O      0.457484    -0.393059     6.345691    -0.559883
O      7.586107     0.895015     6.217228    -0.554249
O      8.255468     2.870374     6.794145    -0.558071
O      9.823144     0.721209    13.165918    -0.582937
O      9.349059    -1.298336    12.853908    -0.552907
O     10.069953    -2.328421    15.949287    -0.552606
O      9.400636    -0.353062    16.526203    -0.556015
O      7.832959     3.944645     3.433860    -0.583986
O      8.307001     1.925100     3.121850    -0.554498
O      7.842219    11.460876     4.100116    -0.593631
O      8.299001    13.456348     4.639272    -0.552259
O      9.937477    11.214478    11.025838    -0.585485
O      9.210558     9.243549    10.691250    -0.583398
O      9.814041     8.237440    13.832175    -0.592271
O      9.357302    10.232912    14.371331    -0.551490
O      7.718824    14.437914     1.293780    -0.585584
O      8.445700    12.466985     0.959192    -0.584163
O     -0.822337     2.897216    14.887325    -0.547642
O     -0.298991     4.909636    15.383660    -0.561528
O      0.864893     9.296648     2.417249    -0.569806
O      0.314358     7.278529     2.092587    -0.546911
O      0.822496     6.120652     5.155266    -0.547743
O      0.299194     8.133072     5.651601    -0.563909
O     -0.864689     6.073212    12.149307    -0.571577
O     -0.314196     4.055093    11.824646    -0.548227

The following XYZ coordinates are in angstroms. Other properties are in atomic units.
The sperically averaged electron density of each atom fit to a function of the form exp(a - br)
eigen_1, eigen_2 and eigen_3 are the three eigenvalues of traceless quadrupole moment tensor
  atom number  atomic symbol              X              Y              Z     net charge C6 coefficient C8 coefficient C10 coefficient fluctuating dipole atomic polarizability isotropic forcefield polarizability              a              b squared Pearson coefficient          <r^3>          <r^4>         wp_QDO          m_QDO          q_QDO       dipole_x       dipole_y       dipole_z         dipole            Qxy            Qxz            Qyz     Q(x^2-y^2)  Q(3z^2 - R^2)        eigen_1        eigen_2        eigen_3 static polarizability      alpha(xx)      alpha(xy)      alpha(xz)      alpha(yy)      alpha(yz)      alpha(zz) atomic spin moment
            1             Mn       1.836732       9.008184      19.002039       0.821925     152.504716 0.36294438E+04  0.13628711E+06                                23.313916                           19.778164       0.444539       1.890193                    0.999772      58.566744     173.632264       0.403579       0.404169      -1.141045      -0.068710      -0.007736       0.005162       0.069336      -0.021129       0.023096      -0.040010       0.066206      -0.083100      -0.063802      -0.002725       0.066527             27.226068      22.293966       2.116892      -3.539431      19.869374      -0.586722      39.514863           4.636505
            2             Mn      -1.836422      12.231620       9.269980       0.822485     152.528790 0.36301170E+04  0.13633481E+06                                23.333750                           19.794589       0.441189       1.889035                    0.999782      58.592536     173.790074       0.402918       0.404766      -1.140490       0.069023      -0.007665       0.004451       0.069590       0.021501      -0.024020      -0.041420       0.064951      -0.083401      -0.064992      -0.002450       0.067442             27.249764      22.315523      -2.120795       3.545167      19.882846      -0.587762      39.550924           4.636586
            3             Mn      15.874716      -3.039769      17.964407       0.834950     142.951088 0.36516371E+04  0.13732718E+06                                22.340557                           19.819062       0.435376       1.891226                    0.999618      58.274082     172.884773       0.403764       0.403376      -1.141626       0.070835      -0.001108      -0.007096       0.071198      -0.002086      -0.013652      -0.040584       0.144938       0.023759      -0.093093       0.021310       0.071783             25.015253      21.526807      -0.007109       1.918948      22.477417      -1.481562      31.041534           4.658711
            4             Mn       1.781343       0.183667       8.232348       0.835415     142.913632 0.36502709E+04  0.13727056E+06                                22.344449                           19.821915       0.431270       1.890239                    0.999630      58.273658     172.911493       0.403512       0.403643      -1.141374      -0.071363      -0.001069      -0.006838       0.071698       0.002264       0.013056      -0.040444       0.143644       0.026216      -0.092673       0.022134       0.070539             25.019907      21.532164       0.003516      -1.922625      22.481021      -1.476316      31.046537           4.649346
            5             Mn      10.638310      -0.833817      14.602370       0.837800     147.784136 0.36375851E+04  0.13678857E+06                                22.990987                           19.923120       0.371498       1.869940                    0.999839      58.473876     173.975908       0.398049       0.409197      -1.136532      -0.077573       0.008947       0.004001       0.078190       0.011765       0.022886      -0.012680      -0.069433       0.113600      -0.061746       0.015246       0.046500             25.991352      27.652839       3.745336       1.290044      19.705852      -3.475777      30.615365           4.672156
            6             Mn       7.017771       2.389619       4.870311       0.837321     147.785347 0.36380284E+04  0.13680466E+06                                22.987072                           19.921099       0.377840       1.871487                    0.999819      58.480646     173.975959       0.398180       0.409064      -1.136664       0.077319       0.007734       0.003497       0.077784      -0.010292      -0.023841      -0.012536      -0.069534       0.112598      -0.061597       0.014951       0.046645             25.985886      27.645378      -3.742828      -1.292468      19.699531      -3.473807      30.612748           4.674682
            7             Mn      -7.019000       9.900015      12.610607       0.851464     158.676059 0.38385925E+04  0.14599756E+06                                23.542044                           20.004689       0.367992       1.872123                    0.999610      58.128725     172.757790       0.411917       0.390952      -1.151959      -0.090449       0.030219      -0.004841       0.095486       0.023424      -0.008623      -0.007733      -0.092213      -0.011843      -0.050687      -0.004547       0.055234             27.146184      25.866746      -0.743851       1.304611      16.439553      -1.419198      39.132254           4.663950
            8             Mn       7.019285      13.123451       2.878548       0.850320     158.800450 0.38427408E+04  0.14618883E+06                                23.547140                           20.010072       0.367068       1.871703                    0.999622      58.161022     172.850501       0.412046       0.390740      -1.152162       0.091053       0.030073      -0.005399       0.096042      -0.023372       0.009155      -0.006715      -0.091793      -0.012006      -0.050675      -0.004120       0.054794             27.150976      25.873019       0.741909      -1.313292      16.441438      -1.422020      39.138472           4.664959
            9             Mn       1.621440       7.580584       3.775260       0.825961     139.501106 0.36048853E+04  0.13526770E+06                                22.276479                           19.936450       0.434956       1.888256                    0.999623      58.583646     174.176024       0.394792       0.413462      -1.133469      -0.076103       0.004954       0.001903       0.076288      -0.005287       0.012521      -0.029027       0.037544       0.166246      -0.054252      -0.011285       0.065537             24.718016      22.642463       1.056865      -0.669500      23.418458      -2.532943      28.093127           4.667917
           10             Mn      -1.621261       4.357148      13.507319       0.825701     139.561011 0.36069725E+04  0.13536148E+06                                22.276930                           19.937476       0.439657       1.889452                    0.999600      58.591464     174.191865       0.394934       0.413265      -1.133638       0.075861       0.004538       0.001294       0.076008       0.005303      -0.012458      -0.030143       0.038123       0.166335      -0.055085      -0.010994       0.066079             24.717610      22.640848      -1.053132       0.670618      23.419558      -2.533632      28.092426           4.669359
           11              H       9.098137      -5.181362      15.758149       0.132430       0.904349 0.65584229E+01  0.62356652E+02                                 1.642004                            1.572711      -1.298838       2.272409                    0.994650       3.684476      10.753571       0.455505       1.414262      -0.679332       0.007571       0.023350       0.020051       0.031695       0.000114       0.000280       0.001973      -0.016050       0.009397      -0.009598       0.002219       0.007379              1.662254       1.421055       0.052391       0.153606       1.723103       0.281992       1.842603           0.000131
           12              H      -0.146413       8.232373      14.586409       0.118661       0.970420 0.69549702E+01  0.66726675E+02                                 1.686250                            1.594303      -1.076635       2.370027                    0.996710       3.628484      10.443584       0.465827       1.370495      -0.688571       0.000353      -0.039931       0.002351       0.040002       0.001582       0.002922       0.002154      -0.030133      -0.001745      -0.015396      -0.000374       0.015770              1.723445       1.487931      -0.017175       0.020433       2.185483      -0.212619       1.496921          -0.000035
           13              H      -0.564859       8.978266      12.449249       0.115384       0.986008 0.70531074E+01  0.67840888E+02                                 1.697357                            1.598803      -1.212554       2.307009                    0.995126       3.648374      10.481494       0.468548       1.359066      -0.690673      -0.005328      -0.027775      -0.024527       0.037435       0.001110       0.000583       0.003350      -0.015857       0.011589      -0.009947       0.001417       0.008529              1.730201       1.375899       0.057389       0.106883       1.832462       0.421657       1.982241          -0.000032
           14              H       2.122372       6.200468      17.182922       0.112767       0.941108 0.64921030E+01  0.61543427E+02                                 1.675229                            1.555638      -1.156583       2.319127                    0.996210       3.780294      11.001688       0.462218       1.397857      -0.681605      -0.041182      -0.018164      -0.002854       0.045100      -0.002765      -0.000399       0.008213      -0.006594      -0.021739      -0.011065      -0.000272       0.011337              1.734105       2.133464       0.443755      -0.190246       1.687320      -0.044822       1.381530           0.000233
           15              H       4.825537       9.182516      17.562473       0.103931       0.969123 0.70893127E+01  0.68906551E+02                                 1.729440                            1.642900      -1.299744       2.253068                    0.993891       3.951393      11.759210       0.441367       1.427741      -0.675975       0.022419       0.036873       0.004414       0.043379       0.004788      -0.001768       0.010472       0.021129      -0.036664      -0.019989       0.002270       0.017719              1.792015       1.457443       0.311157       0.083375       2.271407       0.255124       1.647195           0.000121
           16              H       6.033185       7.272630      16.628195       0.125920       0.911399 0.68447748E+01  0.66111828E+02                                 1.670780                            1.624467      -1.491499       2.172572                    0.992697       3.940532      11.784892       0.438624       1.445752      -0.672194       0.042092       0.008923      -0.007787       0.043727       0.004354      -0.002186       0.009711       0.000387      -0.068959      -0.025825       0.009152       0.016673              1.683110       2.199759       0.019647      -0.071481       1.430564       0.020424       1.419007           0.000188
           17              H       6.410999       5.154497      15.832113       0.121870       0.938596 0.68370575E+01  0.64956787E+02                                 1.619883                            1.557796      -0.976924       2.422089                    0.997541       3.471557       9.765838       0.484359       1.331015      -0.697452       0.031780       0.015818       0.007227       0.036227      -0.001120      -0.003645       0.010504       0.017155      -0.020713      -0.016688       0.003311       0.013378              1.636935       1.809416       0.332256       0.218871       1.698041       0.203067       1.403348           0.000070
           18              H       6.640503       3.248277      14.531910       0.121873       0.969528 0.70549049E+01  0.66472664E+02                                 1.564514                            1.514794      -0.773308       2.521321                    0.999701       3.166843       8.416195       0.532975       1.219683      -0.724448       0.036196      -0.008543      -0.013008       0.039400       0.002342      -0.003729       0.007273       0.015584      -0.026735      -0.014633       0.001663       0.012971              1.562887       1.810871      -0.246884      -0.167922       1.529027       0.134703       1.348763           0.000001
           19              H       2.652008       2.695395      14.656480       0.123311       0.880691 0.63497176E+01  0.59158640E+02                                 1.549490                            1.500579      -0.794219       2.513576                    0.999521       3.337103       9.263972       0.494365       1.329826      -0.698352      -0.034471      -0.018851      -0.008342       0.040165       0.004948       0.000693       0.005005       0.009730      -0.037515      -0.014151       0.000691       0.013460              1.558682       1.690849       0.275703       0.083534       1.584335       0.201271       1.400862          -0.000055
           20              H       2.424269       4.624234      15.919701       0.123385       0.864380 0.62650258E+01  0.59023939E+02                                 1.607124                            1.548303      -1.238894       2.299110                    0.994343       3.710404      10.860418       0.453086       1.434896      -0.675334      -0.033898       0.007910       0.006938       0.035494       0.000348      -0.002540       0.008438       0.003415      -0.013774      -0.011163       0.003841       0.007322              1.626452       1.923157      -0.142091      -0.263741       1.509620       0.152818       1.446579           0.000065
           21              H       6.781727       0.978831      14.056985       0.120507       0.957844 0.70755265E+01  0.67550691E+02                                 1.621561                            1.570772      -0.848105       2.483650                    0.999174       3.398639       9.468911       0.490610       1.307672      -0.703141       0.032900       0.006259       0.020602       0.039320      -0.003044       0.008205       0.009223       0.005226      -0.010274      -0.015014       0.004642       0.010372              1.616078       1.853744       0.046820       0.269732       1.464946       0.114824       1.529543          -0.000050
           22              H       6.801125      -0.854839      12.610801       0.122678       0.970300 0.70040625E+01  0.67732564E+02                                 1.719962                            1.623277      -1.350578       2.239621                    0.993750       3.827228      11.284523       0.448944       1.410804      -0.679394       0.029313      -0.017562       0.000248       0.034172      -0.003701       0.005459       0.009462      -0.001706      -0.004400      -0.012895       0.003182       0.009713              1.764883       2.148013      -0.388612      -0.115229       1.676615       0.132735       1.470021           0.000115
           23              H       2.872667      -0.352524      11.877004       0.128531       0.894576 0.63593286E+01  0.60131519E+02                                 1.644426                            1.559660      -1.255481       2.293673                    0.994243       3.700849      10.849262       0.451581       1.434432      -0.675445      -0.030435      -0.008704      -0.008208       0.032701      -0.003374       0.003797       0.008726       0.002522      -0.015227      -0.012727       0.005196       0.007531              1.668329       2.041324       0.225120       0.304119       1.510075       0.191283       1.453589           0.000230
           24              H       2.969799       1.607383      12.994245       0.100427       0.967764 0.72581880E+01  0.70499736E+02                                 1.686531                            1.629304      -1.244253       2.279299                    0.994079       3.827250      11.144140       0.459769       1.371536      -0.687297      -0.030178       0.019040      -0.002416       0.035764      -0.008243       0.003930       0.005594       0.000262      -0.017470      -0.012354       0.001110       0.011244              1.703174       1.844288      -0.348867      -0.001224       1.807490       0.152392       1.457742           0.000000
           25              H       6.907042      -2.050694      10.689693       0.110288       0.955295 0.67038123E+01  0.64124493E+02                                 1.700566                            1.587789      -1.254969       2.281566                    0.994781       3.805863      11.161365       0.454056       1.410246      -0.679443       0.048718       0.010179       0.002146       0.049816      -0.002647      -0.004004       0.014785       0.015865      -0.013390      -0.019906       0.005227       0.014679              1.739064       2.263626       0.361275      -0.005459       1.543285       0.045467       1.410280           0.000423
           26              H       2.980344      -2.602786      11.135421       0.129170       0.953711 0.67913585E+01  0.65030567E+02                                 1.690189                            1.593568      -1.250877       2.296246                    0.995077       3.665496      10.678824       0.456173       1.402219      -0.681903      -0.043752      -0.003723       0.005075       0.044202       0.008423      -0.003877       0.013851       0.006572      -0.042133      -0.023304       0.006245       0.017059              1.720678       2.281467      -0.181015      -0.262508       1.449484       0.099112       1.431084           0.000039
           27              H      -5.031797      12.807641       9.905289       0.127675       0.914935 0.64020046E+01  0.60246331E+02                                 1.634107                            1.540184      -1.039269       2.399738                    0.997406       3.513097      10.059970       0.468415       1.389506      -0.685248      -0.030406      -0.032303      -0.008108       0.045097       0.003601      -0.001901       0.006426       0.010133      -0.041734      -0.016513       0.003341       0.013172              1.673348       1.517626       0.336735       0.124980       1.938688       0.339939       1.563730           0.000204
           28              H       8.806825      -3.524198      14.313912       0.339898       0.473547 0.28612850E+01  0.22491214E+02                                 1.154849                            1.110932      -1.220257       2.431852                    0.999788       2.583990       7.251291       0.481736       1.617502      -0.645767       0.005300       0.012079       0.015661       0.020476      -0.003890       0.000986      -0.004007      -0.027474       0.018272      -0.017330       0.003825       0.013506              1.169233       1.009272       0.062284       0.050095       1.230743       0.175143       1.267684          -0.000060
           29              H       8.531385      -3.699429      12.859942       0.336484       0.522400 0.32235961E+01  0.26026826E+02                                 1.210673                            1.159574      -1.378945       2.334159                    0.998915       2.719130       7.657199       0.484996       1.564183      -0.653177      -0.001295       0.008759      -0.015855       0.018160      -0.001212       0.004861      -0.002066      -0.025075       0.009818      -0.015453       0.003791       0.011662              1.236259       1.041417      -0.014526       0.072155       1.210105      -0.174967       1.457256          -0.000174
           30              H       8.557864      -1.957926       6.026091       0.130639       0.908014 0.65844790E+01  0.62602960E+02                                 1.639429                            1.570302      -1.276568       2.280200                    0.994939       3.679857      10.704450       0.458729       1.404352      -0.681218      -0.007844       0.023667       0.020481       0.032267      -0.000053      -0.000313       0.002085      -0.016049       0.009097      -0.009548       0.002062       0.007487              1.659599       1.418880      -0.052306      -0.153222       1.720360       0.281654       1.839558           0.000134
           31              H       0.146677      11.455809       4.854351       0.118090       0.972354 0.69718784E+01  0.66924575E+02                                 1.687838                            1.595721      -1.080259       2.367818                    0.996594       3.632456      10.455286       0.465881       1.369606      -0.688733      -0.000537      -0.040263       0.002133       0.040323      -0.001699      -0.002891       0.002078      -0.030364      -0.001696      -0.015514      -0.000355       0.015869              1.725097       1.489102       0.017281      -0.020533       2.187860      -0.212958       1.498330          -0.000030
           32              H       0.565125      12.201702       2.717191       0.116409       0.985069 0.70448107E+01  0.67735050E+02                                 1.695532                            1.597291      -1.216786       2.305187                    0.995151       3.644639      10.465673       0.469064       1.358095      -0.690858       0.005529      -0.027471      -0.024269       0.037070      -0.001068      -0.000404       0.003260      -0.015501       0.011854      -0.009802       0.001488       0.008314              1.728256       1.374723      -0.057233      -0.106677       1.830234       0.420628       1.979811          -0.000025
           33              H      -2.122131       9.423904       7.450864       0.113905       0.937142 0.64626580E+01  0.61240488E+02                                 1.675994                            1.556319      -1.172783       2.313531                    0.995963       3.780869      11.028127       0.459898       1.405456      -0.680173       0.040787      -0.018118      -0.002880       0.044722       0.002943       0.000507       0.008156      -0.006173      -0.021035      -0.010887      -0.000297       0.011184              1.734936       2.134604      -0.443998       0.190348       1.688101      -0.044835       1.382101           0.000228
           34              H      -4.825233      12.405952       7.830414       0.103696       0.970094 0.70999152E+01  0.69047209E+02                                 1.731701                            1.645008      -1.308959       2.249360                    0.993818       3.956962      11.785578       0.440655       1.429269      -0.675679      -0.022061       0.037023       0.004675       0.043350      -0.004869       0.001873       0.010534       0.021111      -0.036467      -0.020044       0.002335       0.017710              1.794424       1.459137      -0.311530      -0.083433       2.274755       0.255575       1.649379           0.000120
           35              H      -6.032926      10.496066       6.896137       0.125053       0.916615 0.68974992E+01  0.66772352E+02                                 1.679055                            1.632114      -1.509460       2.164048                    0.992483       3.961765      11.875396       0.436878       1.448240      -0.671670      -0.042520       0.008902      -0.008067       0.044184      -0.004411       0.001989       0.009978      -0.000091      -0.069644      -0.026118       0.009117       0.017002              1.691585       2.212712      -0.019896       0.072053       1.436833       0.020552       1.425211           0.000187
           36              H      11.245212       8.377933       6.100054       0.121224       0.938813 0.68370077E+01  0.64938778E+02                                 1.618293                            1.556351      -0.970086       2.424583                    0.997655       3.469869       9.751226       0.485386       1.328558      -0.697962      -0.032024       0.016461       0.006941       0.036670       0.001415       0.003432       0.010503       0.017341      -0.019830      -0.016592       0.003241       0.013351              1.635283       1.807398      -0.331793      -0.218556       1.696392       0.202804       1.402058           0.000071
           37              H      11.015660       6.471713       4.799851       0.122530       0.970570 0.70667164E+01  0.66632053E+02                                 1.567671                            1.517675      -0.772368       2.522076                    0.999713       3.169585       8.434894       0.531459       1.222281      -0.723843      -0.036005      -0.008460      -0.012390       0.039006      -0.002334       0.003797       0.007229       0.015786      -0.026955      -0.014675       0.001553       0.013122              1.566080       1.814920       0.247809       0.168562       1.532167       0.135214       1.351152           0.000007
           38              H      -2.651855       5.918831       4.924422       0.123646       0.879630 0.63419372E+01  0.59082082E+02                                 1.549951                            1.501018      -0.795140       2.513696                    0.999529       3.336686       9.269688       0.493505       1.332235      -0.697870       0.034465      -0.018796      -0.008026       0.040069      -0.004884      -0.000808       0.004832       0.009549      -0.036740      -0.013811       0.000575       0.013236              1.559155       1.691379      -0.275782      -0.083536       1.584807       0.201358       1.401279          -0.000051
           39              H      -2.424069       7.847670       6.187643       0.122101       0.867544 0.62873866E+01  0.59232436E+02                                 1.604752                            1.546103      -1.213181       2.308593                    0.994799       3.704744      10.810857       0.456014       1.425733      -0.677044       0.034346       0.007986       0.007073       0.035965      -0.000276       0.002344       0.008412       0.003341      -0.013431      -0.011018       0.003748       0.007271              1.624010       1.920091       0.141862       0.263159       1.507371       0.152491       1.444567           0.000067
           40              H      10.874387       4.202267       4.324927       0.120257       0.961402 0.71170447E+01  0.68125786E+02                                 1.633642                            1.581769      -0.862555       2.478171                    0.998985       3.415958       9.565977       0.485374       1.318310      -0.700901      -0.032564       0.006526       0.020258       0.038903       0.002962      -0.008124       0.009387       0.005810      -0.010162      -0.015105       0.004584       0.010521              1.628221       1.869282      -0.047526      -0.273503       1.474848       0.116335       1.540534          -0.000045
           41              H      10.854942       2.368597       2.878743       0.122271       0.970160 0.70058372E+01  0.67773359E+02                                 1.721850                            1.625132      -1.358063       2.236658                    0.993680       3.832096      11.311388       0.447877       1.413672      -0.678855      -0.029775      -0.017473      -0.000002       0.034523       0.003758      -0.005605       0.009214      -0.001872      -0.004352      -0.012815       0.003289       0.009527              1.766806       2.150225       0.388845       0.115317       1.678447       0.133013       1.471746           0.000118
           42              H      14.783405       2.870912       2.144946       0.129922       0.892393 0.63438210E+01  0.59986184E+02                                 1.646095                            1.561119      -1.272434       2.287254                    0.994037       3.703578      10.879819       0.449628       1.440629      -0.674291       0.029604      -0.008441      -0.007763       0.031748       0.003217      -0.003854       0.008548       0.002518      -0.015127      -0.012535       0.005226       0.007308              1.670088       2.043748      -0.225544      -0.304663       1.511551       0.191625       1.454965           0.000233
           43              H      -2.969679       4.830819       3.262186       0.099274       0.971429 0.72895226E+01  0.70852829E+02                                 1.687811                            1.630431      -1.238708       2.280686                    0.994133       3.831128      11.145105       0.460798       1.367531      -0.688067       0.029919       0.019187      -0.001763       0.035586       0.008363      -0.004352       0.005378       0.000247      -0.018682      -0.012651       0.001143       0.011508              1.704495       1.845946       0.349490       0.001237       1.808925       0.152542       1.458614           0.000003
           44              H      10.748988       1.172742       0.957635       0.110228       0.956169 0.67116947E+01  0.64217150E+02                                 1.701318                            1.588502      -1.255364       2.281229                    0.994807       3.807756      11.167506       0.454059       1.409855      -0.679507      -0.048622       0.010020       0.002509       0.049707       0.002613       0.003927       0.014535       0.016015      -0.014545      -0.019781       0.005223       0.014559              1.739836       2.264490      -0.361392       0.005459       1.544053       0.045581       1.410964           0.000428
           45              H      14.675678       0.620650       1.403363       0.128669       0.954171 0.67971307E+01  0.65115112E+02                                 1.692330                            1.595497      -1.255471       2.294590                    0.994921       3.671038      10.705669       0.455252       1.404422      -0.681474       0.044079      -0.003245       0.004674       0.044445      -0.008788       0.004098       0.013931       0.006846      -0.042160      -0.023570       0.006191       0.017379              1.722906       2.284670       0.181372       0.262988       1.451272       0.099355       1.432775           0.000042
           46              H       5.032123      16.031077       0.173231       0.127749       0.915326 0.64067174E+01  0.60320027E+02                                 1.636605                            1.542298      -1.045437       2.397211                    0.997302       3.517684      10.085522       0.467248       1.392299      -0.684696       0.030484      -0.032439      -0.007548       0.045150      -0.003533       0.001932       0.006569       0.010568      -0.040864      -0.016402       0.003235       0.013167              1.676005       1.519856      -0.337772      -0.125368       1.942231       0.340906       1.565928           0.000210
           47              H       8.849200      -0.300762       4.581853       0.340090       0.472546 0.28540581E+01  0.22424179E+02                                 1.154168                            1.110299      -1.223749       2.430656                    0.999780       2.582212       7.248821       0.481287       1.619751      -0.645429      -0.005549       0.011971       0.015459       0.020324       0.004049      -0.000792      -0.003997      -0.027294       0.018494      -0.017319       0.003887       0.013432              1.168534       1.008721      -0.062212      -0.050031       1.230006       0.175054       1.266876          -0.000058
           48              H       9.124626      -0.475993       3.127884       0.335533       0.523099 0.32273056E+01  0.26050532E+02                                 1.209191                            1.158219      -1.366802       2.339015                    0.999033       2.716428       7.635514       0.486807       1.558735      -0.654092       0.001072       0.008972      -0.016551       0.018857       0.001425      -0.004901      -0.001972      -0.025303       0.009371      -0.015532       0.003718       0.011814              1.234706       1.040258       0.014524      -0.072005       1.208565      -0.174638       1.455297          -0.000170
           49              H      -0.624974      -0.037909      14.673998       0.134006       0.911887 0.65279824E+01  0.62056140E+02                                 1.660913                            1.576677      -1.257922       2.296793                    0.994282       3.659276      10.713462       0.451193       1.428031      -0.677022      -0.008631       0.021876       0.022608       0.032621      -0.003557      -0.001384       0.002449      -0.011506       0.002518      -0.007242      -0.000234       0.007476              1.693444       1.417674      -0.101872      -0.181947       1.762612       0.299082       1.900047           0.000005
           50              H      -0.151835      -3.816428      13.401045       0.116049       1.018074 0.73548117E+01  0.71302945E+02                                 1.719448                            1.622350      -1.059264       2.375334                    0.997143       3.616829      10.344188       0.470784       1.341989      -0.694653       0.001208      -0.038411       0.002251       0.038496      -0.001054      -0.005358       0.002988      -0.028347      -0.000143      -0.015955       0.000997       0.014958              1.755210       1.452065       0.001067      -0.026092       2.243634      -0.250412       1.569932           0.000055
           51              H       0.330174      -3.042235      11.261938       0.116062       0.963498 0.68396814E+01  0.65277223E+02                                 1.670351                            1.573815      -1.103937       2.356802                    0.996584       3.617488      10.348515       0.472582       1.358010      -0.690885       0.006593      -0.029039      -0.026356       0.039767      -0.001664      -0.001020       0.005698      -0.016748       0.002571      -0.008993      -0.002308       0.011301              1.700616       1.420776      -0.096554      -0.154935       1.740630       0.366467       1.940441          -0.000040
           52              H       6.845401      11.414638      16.135753       0.116020       1.025682 0.73241061E+01  0.71548126E+02                                 1.768866                            1.648510      -1.320041       2.241450                    0.994483       3.909539      11.546123       0.450612       1.391424      -0.682462       0.044173      -0.007503      -0.016154       0.047629       0.006093      -0.008371       0.014300      -0.001468      -0.013344      -0.020408       0.006371       0.014037              1.822381       2.446246      -0.193117      -0.133101       1.577232       0.068238       1.443667           0.000062
           53              H      12.601108      -3.888678      17.940077       0.121527       0.960372 0.69247554E+01  0.66579064E+02                                 1.693000                            1.606816      -1.198933       2.318231                    0.995124       3.677636      10.708691       0.455632       1.398167      -0.682930      -0.029849       0.026126       0.023602       0.046158      -0.000136      -0.006794       0.009812       0.018841      -0.037436      -0.019615       0.002098       0.017517              1.726951       1.584608      -0.269207      -0.231040       1.950803       0.347390       1.645442           0.000259
           54              H       2.879865      11.304421      16.844247       0.130161       0.922475 0.65109594E+01  0.61971770E+02                                 1.674664                            1.576175      -1.274139       2.275231                    0.994841       3.787485      11.164964       0.449740       1.430854      -0.675401      -0.040737      -0.005048       0.003435       0.041192      -0.005405      -0.002170       0.014695      -0.002742      -0.019843      -0.016802      -0.000133       0.016935              1.718747       2.272437       0.276556      -0.001342       1.532691       0.035532       1.351113          -0.000156
           55              H       2.943402       9.242842      15.898291       0.120208       0.875992 0.64042415E+01  0.60823727E+02                                 1.636958                            1.576236      -1.321903       2.256990                    0.993766       3.819471      11.319226       0.443297       1.454810      -0.671287      -0.030902       0.007991       0.016356       0.035866      -0.000149      -0.002087       0.007961       0.000230      -0.029880      -0.013610       0.004999       0.008610              1.671203       1.937284      -0.288337      -0.232447       1.610167       0.139538       1.466157          -0.000316
           56              H       2.969863       7.192558      15.106101       0.096152       0.954364 0.74024799E+01  0.72476611E+02                                 1.694372                            1.663871      -1.230635       2.285678                    0.993549       3.898528      11.511084       0.446059       1.402469      -0.681395      -0.032424      -0.019094       0.008496       0.038575       0.007664      -0.003244       0.007248       0.008663      -0.047135      -0.019155       0.002471       0.016685              1.713611       1.744929       0.297410      -0.036398       1.817693       0.042718       1.578211           0.000179
           57              H       6.744715       7.602056      13.817577       0.121377       0.960640 0.71208632E+01  0.68274136E+02                                 1.640776                            1.588741      -0.959808       2.433097                    0.997934       3.447729       9.710474       0.480593       1.329245      -0.698404       0.032837      -0.010157      -0.017736       0.038678       0.000120      -0.007738       0.006697       0.001392      -0.021815      -0.013427       0.003603       0.009823              1.638782       1.921557      -0.099483      -0.237885       1.514406       0.158220       1.480383           0.000062
           58              H       6.771223       9.661056      14.771318       0.118460       0.985945 0.70724043E+01  0.68452425E+02                                 1.731307                            1.626125      -1.304562       2.261358                    0.993820       3.782181      11.099593       0.451349       1.402077      -0.681515       0.031842       0.017335      -0.005882       0.036729       0.005621      -0.008679       0.008545      -0.004868      -0.012719      -0.016185       0.006402       0.009784              1.791313       2.215915       0.436639       0.008457       1.751484       0.048990       1.406539          -0.000020
           59              H       2.466651       6.159034      13.467223       0.129232       0.878597 0.63872380E+01  0.59652121E+02                                 1.553004                            1.509688      -0.835694       2.497968                    0.999366       3.338482       9.307613       0.490118       1.338113      -0.696611      -0.034526       0.017238       0.016083       0.041807      -0.004622      -0.004256       0.007500       0.013913      -0.016981      -0.012432      -0.001010       0.013442              1.560292       1.632376      -0.212025      -0.150109       1.509270       0.265588       1.539231          -0.000051
           60              H       2.064072       4.584709      11.822505       0.118653       0.909076 0.64480756E+01  0.61071031E+02                                 1.646553                            1.557338      -1.221104       2.295835                    0.995578       3.756422      10.955904       0.458495       1.410479      -0.679531      -0.032677      -0.004335      -0.003341       0.033132      -0.003240      -0.001010       0.010396       0.004357      -0.000784      -0.011801       0.001434       0.010367              1.677008       2.162779       0.127886       0.288619       1.396378       0.118128       1.471866          -0.000007
           61              H       5.987228       3.955238      11.405973       0.117902       0.946628 0.68762047E+01  0.65497085E+02                                 1.636052                            1.567185      -0.980038       2.417734                    0.997738       3.511161       9.927080       0.480076       1.339439      -0.695555       0.027043      -0.017059      -0.010124       0.033538      -0.003486       0.006086       0.011077       0.015880      -0.016601      -0.018040       0.005302       0.012738              1.653669       1.749251      -0.288200      -0.270143       1.567391       0.312460       1.644366           0.000061
           62              H       6.425118       5.515324      13.062369       0.116089       0.980501 0.72682392E+01  0.69103732E+02                                 1.582919                            1.542399      -0.778458       2.512591                    0.999642       3.248047       8.715897       0.524854       1.227426      -0.722162       0.037296       0.005728       0.010719       0.039226      -0.002894       0.003213       0.008576       0.021137      -0.021085      -0.016232       0.001530       0.014702              1.575302       1.845345       0.174668       0.169833       1.457855       0.130501       1.422705           0.000031
           63              H       1.919271       2.840097      10.399678       0.122455       0.913164 0.64614635E+01  0.61388944E+02                                 1.666133                            1.572614      -1.336901       2.254235                    0.994462       3.766800      11.097142       0.449161       1.435307      -0.674816      -0.047023       0.003291       0.020889       0.051559       0.006177      -0.003032       0.012131       0.020083       0.006157      -0.019925       0.009094       0.010831              1.695857       2.038273      -0.113923      -0.299159       1.481997       0.073648       1.567301           0.000156
           64              H       5.812417       3.007880       9.381704       0.116678       0.995746 0.73509918E+01  0.71696784E+02                                 1.722879                            1.644776      -1.295673       2.262500                    0.994567       3.809022      11.148749       0.455044       1.380063      -0.685577       0.042882       0.002674      -0.005414       0.043306      -0.002177      -0.007849       0.014013       0.018594       0.009620      -0.019736       0.001823       0.017914              1.732216       2.325966       0.097824      -0.066996       1.400281       0.049178       1.470400           0.000050
           65              H       4.659459       1.487343       7.731147       0.131586       0.879111 0.60542868E+01  0.56501920E+02                                 1.623689                            1.522652      -1.129710       2.362678                    0.995726       3.578951      10.395710       0.457021       1.436050      -0.675805       0.021308      -0.019442      -0.039507       0.048917       0.003461      -0.004619       0.013825       0.022558      -0.000407      -0.021477       0.008339       0.013138              1.681670       1.446781      -0.169869      -0.279474       1.661250       0.360432       1.936980           0.000496
           66              H      -0.160608       1.716160      13.292045       0.341499       0.476152 0.28202562E+01  0.22092336E+02                                 1.156862                            1.100341      -1.278191       2.397407                    0.999290       2.612874       7.323529       0.485686       1.609894      -0.646425      -0.003405       0.009240       0.013795       0.016949       0.004302      -0.002682      -0.007617      -0.022083       0.012261      -0.013992      -0.001450       0.015442              1.184012       0.997588      -0.043134      -0.067427       1.237776       0.220437       1.316671           0.000075
           67              H       0.125413       1.561670      11.838076       0.329159       0.514373 0.31744386E+01  0.25650448E+02                                 1.219582                            1.167179      -1.357517       2.339362                    0.998832       2.801925       8.014104       0.471020       1.609307      -0.645546       0.001219       0.010466      -0.013831       0.017387       0.002541      -0.002788      -0.002021      -0.022999       0.001927      -0.012599       0.000658       0.011940              1.249376       1.119959       0.029360      -0.102409       1.210946      -0.162295       1.417223          -0.000160
           68              H       0.625071       3.185527       4.941939       0.134272       0.913054 0.65387083E+01  0.62185970E+02                                 1.662378                            1.577989      -1.259574       2.295831                    0.994282       3.662584      10.726876       0.450981       1.428063      -0.676993       0.007825       0.021599       0.022579       0.032211       0.003287       0.001969       0.002525      -0.011763       0.002581      -0.007379      -0.000230       0.007609              1.694958       1.418768       0.101997       0.182204       1.764225       0.299496       1.901883           0.000008
           69              H       0.151848      -0.592992       3.668986       0.115136       1.020000 0.73677920E+01  0.71425139E+02                                 1.718010                            1.620958      -1.049025       2.378800                    0.997258       3.615380      10.323180       0.472449       1.337326      -0.695600      -0.001289      -0.038915       0.002498       0.039017       0.001260       0.005059       0.003086      -0.028499       0.000177      -0.015887       0.000840       0.015047              1.753742       1.450834      -0.001081       0.026008       2.241919      -0.250280       1.568472           0.000063
           70              H      -0.330160       0.181201       1.529880       0.116852       0.961161 0.68220376E+01  0.65090299E+02                                 1.670259                            1.573838      -1.112953       2.353576                    0.996405       3.616797      10.357273       0.471484       1.361561      -0.690185      -0.005683      -0.028783      -0.026171       0.039315       0.001863       0.001254       0.005621      -0.016876       0.002415      -0.009094      -0.002257       0.011351              1.700495       1.420893       0.096467       0.154825       1.740512       0.366098       1.940080          -0.000036
           71              H      -6.845062      14.638074       6.403694       0.116580       1.025516 0.73206956E+01  0.71491216E+02                                 1.767101                            1.646894      -1.313559       2.244055                    0.994620       3.904812      11.522221       0.451435       1.389346      -0.682863      -0.043466      -0.007649      -0.016007       0.046947      -0.006334       0.008676       0.014286      -0.001487      -0.012541      -0.020629       0.006577       0.014052              1.820512       2.443831       0.192905       0.133049       1.575447       0.068076       1.442259           0.000063
           72              H       5.054934      -0.665242       8.208018       0.122386       0.958749 0.69112505E+01  0.66435450E+02                                 1.693123                            1.606802      -1.205962       2.315888                    0.995026       3.677014      10.715594       0.454845       1.400874      -0.682408       0.029581       0.025953       0.022951       0.045556       0.000043       0.007064       0.010036       0.018476      -0.036963      -0.019765       0.002345       0.017420              1.727138       1.584725       0.269521       0.231265       1.951124       0.347679       1.645566           0.000259
           73              H      -2.879523      14.527857       7.112188       0.130430       0.922704 0.65125287E+01  0.61983251E+02                                 1.674022                            1.575666      -1.271227       2.276202                    0.994994       3.786349      11.157076       0.450165       1.429584      -0.675629       0.040637      -0.005538       0.004013       0.041209       0.005501       0.002265       0.014473      -0.002972      -0.019811      -0.016548      -0.000351       0.016900              1.718032       2.271268      -0.276249       0.001402       1.532118       0.035497       1.350709          -0.000156
           74              H      -2.943108      12.466278       6.166232       0.121353       0.872245 0.63734242E+01  0.60494438E+02                                 1.636650                            1.575917      -1.340005       2.250649                    0.993528       3.817618      11.332539       0.441609       1.461252      -0.670143       0.030450       0.007839       0.016111       0.035330       0.000050       0.002331       0.007790       0.000377      -0.029269      -0.013400       0.005003       0.008397              1.670913       1.936973       0.288243       0.232395       1.609851       0.139486       1.465916          -0.000315
           75              H      -2.969616      10.415994       5.374043       0.097513       0.947530 0.73330282E+01  0.71614587E+02                                 1.685566                            1.655599      -1.219649       2.291781                    0.993713       3.877594      11.427954       0.447435       1.401711      -0.681611       0.032007      -0.019351       0.008281       0.038307      -0.007497       0.003338       0.007285       0.008493      -0.046680      -0.019066       0.002648       0.016418              1.704559       1.735408      -0.294576       0.036016       1.807710       0.042426       1.570558           0.000181
           76              H      10.911531      10.825492       4.085518       0.121678       0.960993 0.71245947E+01  0.68320020E+02                                 1.641143                            1.589097      -0.960833       2.432850                    0.998009       3.449224       9.715942       0.480559       1.329143      -0.698405      -0.032681      -0.010361      -0.017451       0.038470      -0.000279       0.007948       0.006800       0.001457      -0.022092      -0.013722       0.003784       0.009938              1.639157       1.921924       0.099447       0.237945       1.514797       0.158292       1.480749           0.000069
           77              H      -6.770929      12.884492       5.039260       0.117391       0.986699 0.70765710E+01  0.68473230E+02                                 1.729223                            1.624332      -1.295541       2.264991                    0.994033       3.778247      11.070822       0.452742       1.398163      -0.682286      -0.032175       0.017611      -0.006156       0.037193      -0.005276       0.008161       0.008599      -0.005090      -0.013277      -0.015716       0.005782       0.009934              1.789041       2.212714      -0.435789      -0.008444       1.749345       0.048859       1.405064          -0.000015
           78              H      -2.466436       9.382470       3.735164       0.129050       0.881015 0.64080676E+01  0.59883114E+02                                 1.554246                            1.510827      -0.836958       2.496841                    0.999394       3.341896       9.313732       0.490676       1.335777      -0.697059       0.034444       0.017467       0.016122       0.041850       0.004528       0.004310       0.007467       0.014335      -0.016859      -0.012483      -0.001040       0.013523              1.561548       1.633834       0.212402       0.150441       1.510432       0.265885       1.540376          -0.000044
           79              H      -2.063900       7.808145       2.090446       0.118369       0.910121 0.64577004E+01  0.61191437E+02                                 1.648449                            1.558975      -1.234470       2.290186                    0.995352       3.760825      10.975139       0.457996       1.411340      -0.679355       0.032977      -0.004657      -0.003270       0.033464       0.003518       0.000965       0.010559       0.004045      -0.000257      -0.011913       0.001219       0.010694              1.678993       2.165863      -0.128153      -0.289242       1.397728       0.118319       1.473388          -0.000003
           80              H      11.668929       7.178674       1.673914       0.116308       0.950585 0.69056102E+01  0.65782481E+02                                 1.633414                            1.564870      -0.953910       2.427226                    0.998073       3.510823       9.894599       0.483518       1.329797      -0.697500      -0.027764      -0.017303      -0.010671       0.034411       0.003447      -0.005875       0.010954       0.015958      -0.016511      -0.017852       0.005217       0.012635              1.650909       1.746155       0.287332       0.269316       1.564875       0.311569       1.641697           0.000068
           81              H      11.231081       8.738760       3.330310       0.117372       0.977864 0.72501030E+01  0.68944621E+02                                 1.586335                            1.545545      -0.795925       2.507513                    0.999570       3.244861       8.731483       0.521314       1.235522      -0.720386      -0.036813       0.005227       0.010874       0.038739       0.002662      -0.002991       0.008477       0.020516      -0.021193      -0.015913       0.001581       0.014332              1.578742       1.849859      -0.175359      -0.170515       1.460826       0.130987       1.425540           0.000040
           82              H      -1.919144       6.063533       0.667619       0.121936       0.914048 0.64669864E+01  0.61430929E+02                                 1.664599                            1.571272      -1.328771       2.257559                    0.994639       3.763076      11.071318       0.450390       1.431635      -0.675508       0.047663       0.002793       0.021023       0.052169      -0.006146       0.003179       0.012239       0.019343       0.005777      -0.019783       0.009208       0.010575              1.694243       2.036145       0.113690       0.298689       1.480707       0.073515       1.565877           0.000162
           83              H      11.843707      -0.215556      19.113763       0.114930       0.999697 0.73851316E+01  0.72100272E+02                                 1.726071                            1.647476      -1.289948       2.264293                    0.994515       3.816420      11.169301       0.455214       1.378197      -0.685932      -0.044146       0.002783      -0.004993       0.044514       0.002229       0.007851       0.014388       0.018039       0.009622      -0.019879       0.001796       0.018083              1.735511       2.331708      -0.098225       0.067257       1.402291       0.049256       1.472535           0.000052
           84              H      12.996623      -1.736093      17.463206       0.131938       0.880037 0.60606494E+01  0.56549014E+02                                 1.621422                            1.520841      -1.115274       2.368187                    0.996011       3.574259      10.364696       0.458691       1.431132      -0.676710      -0.021221      -0.019711      -0.039262       0.048789      -0.003307       0.004735       0.013918       0.022696      -0.000779      -0.021582       0.008229       0.013353              1.679160       1.444932       0.169300       0.278494       1.658915       0.359247       1.933633           0.000492
           85              H       0.160732       4.939596       3.559987       0.341009       0.476647 0.28237623E+01  0.22126075E+02                                 1.157551                            1.100939      -1.244174       2.413377                    0.999597       2.614229       7.327720       0.485624       1.609644      -0.646467       0.003901       0.009079       0.014085       0.017205      -0.004182       0.002543      -0.007757      -0.022318       0.012058      -0.014008      -0.001574       0.015582              1.184736       0.998095       0.043199       0.067476       1.238625       0.220767       1.317489           0.000080
           86              H      -0.125302       4.785106       2.106017       0.329011       0.514611 0.31751086E+01  0.25648715E+02                                 1.218365                            1.166046      -1.345859       2.344491                    0.998937       2.798192       7.993654       0.472167       1.605846      -0.646108      -0.001308       0.009958      -0.013948       0.017187      -0.002530       0.002580      -0.002032      -0.023570       0.001993      -0.012803       0.000616       0.012187              1.248102       1.118888      -0.029327       0.102243       1.209625      -0.162086       1.415792          -0.000157
           87              H       9.186479       2.330958      11.425437       0.132497       1.073215 0.81990920E+01  0.80694408E+02                                 1.709361                            1.660025      -1.113422       2.358422                    0.997613       3.408759       9.442011       0.493780       1.260360      -0.714230       0.007302       0.021387       0.024436       0.033284       0.002559       0.001238       0.006585      -0.025082      -0.002871      -0.012354      -0.003566       0.015920              1.700336       1.497435       0.044737       0.109032       1.762779       0.195052       1.840793           0.000024
           88              H       8.933955      -1.458109      10.173894       0.120148       0.986071 0.71331254E+01  0.68653062E+02                                 1.689796                            1.604094      -0.999014       2.410936                    0.997196       3.539644      10.099405       0.470452       1.352730      -0.693004       0.005383      -0.039625       0.001189       0.040007      -0.001619       0.002788       0.002593      -0.026802      -0.007810      -0.013041      -0.002095       0.015137              1.718312       1.509331      -0.002155       0.006043       2.112949      -0.224324       1.532657          -0.000010
           89              H       8.374260      -0.757157       8.036734       0.121506       0.917401 0.63877253E+01  0.60087798E+02                                 1.632017                            1.532890      -1.138281       2.342910                    0.996518       3.598493      10.307697       0.472018       1.379453      -0.686385      -0.009488      -0.029415      -0.025536       0.040092       0.001386       0.002739       0.003989      -0.011137       0.006700      -0.007465      -0.000544       0.008009              1.665295       1.393993       0.106885       0.121860       1.724209       0.388933       1.877682           0.000040
           90              H      10.994399      -3.196169      12.050235       0.123924       1.022151 0.74338426E+01  0.72445081E+02                                 1.738316                            1.643606      -1.276917       2.285518                    0.995211       3.629878      10.494958       0.461208       1.362741      -0.690244      -0.044959       0.004603      -0.032795       0.055839      -0.006209       0.014467       0.007850       0.006399       0.021752      -0.019242       0.000597       0.018646              1.761110       2.049096      -0.064943       0.402683       1.500780      -0.016694       1.733455          -0.000319
           91              H      13.649880      -2.363384      15.004888       0.120055       0.898834 0.62728562E+01  0.59098911E+02                                 1.647245                            1.548564      -1.232237       2.304202                    0.994457       3.701831      10.825106       0.453490       1.433588      -0.675685       0.023837       0.017706       0.034366       0.045418      -0.007301       0.010614       0.010675       0.010988       0.004002      -0.019829       0.005847       0.013982              1.700147       1.489844       0.202980       0.306238       1.710847       0.341013       1.899749           0.000025
           92              H      14.470860      -4.346489      13.842880       0.126895       0.956360 0.70087389E+01  0.67438644E+02                                 1.673924                            1.605862      -1.102677       2.363315                    0.996659       3.623807      10.479046       0.461349       1.379774      -0.686732       0.040808      -0.017341       0.015429       0.046947      -0.011223       0.012317       0.013142       0.010652      -0.018178      -0.025622       0.009081       0.016541              1.680280       1.896385      -0.309745       0.186870       1.643063      -0.092333       1.501392           0.000248
           93              H       2.171847      12.059742      10.921316       0.127654       0.937996 0.68124083E+01  0.65011521E+02                                 1.649709                            1.578998      -1.086778       2.371893                    0.996917       3.560520      10.215632       0.467652       1.372441      -0.688431      -0.031707       0.016847      -0.001594       0.035940      -0.005208       0.006664       0.008239      -0.001870      -0.007990      -0.013825       0.005414       0.008411              1.657043       1.973636      -0.329290      -0.069122       1.602773       0.116774       1.394721          -0.000093
           94              H       2.334259      10.236266       9.496543       0.118224       0.908754 0.65238984E+01  0.61333569E+02                                 1.589924                            1.525757      -0.959655       2.427615                    0.998358       3.466036       9.737672       0.486878       1.338120      -0.695681      -0.029192      -0.005158      -0.019874       0.035690      -0.005927       0.004418       0.006991       0.010782      -0.010782      -0.013217       0.003251       0.009965              1.598776       1.761871       0.158758       0.346549       1.470467       0.190205       1.563989          -0.000005
           95              H       6.102047       9.600256      10.738353       0.123955       0.962133 0.70933737E+01  0.68093910E+02                                 1.654927                            1.594037      -1.031009       2.400225                    0.997612       3.493742       9.916836       0.474980       1.343306      -0.695044       0.032633      -0.018478       0.001227       0.037522      -0.005135       0.007101       0.007020       0.004599      -0.010561      -0.013555       0.005093       0.008462              1.649399       1.928841      -0.310099      -0.029341       1.571052       0.100497       1.448303          -0.000002
           96              H       5.939635      11.423733      12.163127       0.126322       0.904363 0.64639493E+01  0.60298546E+02                                 1.559568                            1.499805      -0.784059       2.518202                    0.999646       3.287067       9.035785       0.503146       1.304977      -0.703904       0.033961       0.004988       0.018615       0.039047      -0.004941       0.008879       0.009645       0.013993      -0.020066      -0.018406       0.004234       0.014172              1.566539       1.684749       0.126511       0.312054       1.405726       0.175295       1.609141           0.000030
           97              H       2.611436       8.065571       9.391436       0.109243       1.016946 0.77410884E+01  0.76026789E+02                                 1.713042                            1.660106      -1.278916       2.269971                    0.994383       3.729601      10.741808       0.467133       1.335061      -0.695439      -0.027767       0.006427       0.021442       0.035666       0.000190      -0.010542       0.008079       0.008795       0.004474      -0.013301      -0.001396       0.014697              1.710862       1.998301      -0.087886      -0.289716       1.578581       0.184926       1.555703           0.000007
           98              H       2.514305       6.323781       7.855718       0.118264       0.930078 0.66916343E+01  0.64226312E+02                                 1.693079                            1.603125      -1.311013       2.250866                    0.993976       3.912258      11.638739       0.443090       1.440236      -0.673274      -0.025283      -0.015209      -0.004796       0.029893       0.003457      -0.004186       0.008989      -0.006328       0.008353      -0.011144      -0.000168       0.011312              1.723896       2.162494       0.336803       0.143807       1.578478       0.159138       1.430716           0.000022
           99              H       6.467485       6.736085       7.289312       0.123032       0.981802 0.70287927E+01  0.66112883E+02                                 1.571769                            1.505504      -0.783351       2.512114                    0.999639       3.175758       8.410850       0.538501       1.209246      -0.726582       0.033777      -0.007479      -0.014261       0.037420       0.001158      -0.006468       0.009993       0.017777      -0.029812      -0.018449       0.002834       0.015615              1.577336       1.796409      -0.168032      -0.246642       1.526493       0.190346       1.409105          -0.000056
          100              H       6.522242       8.595775       8.667371       0.118460       1.022902 0.72342217E+01  0.69808863E+02                                 1.714875                            1.599683      -1.224865       2.300915                    0.994835       3.645514      10.384671       0.478498       1.326500      -0.697029       0.031890       0.018147       0.006778       0.037313       0.001217      -0.003662       0.013309       0.004200      -0.022505      -0.017581       0.006178       0.011403              1.755946       2.141340       0.495122       0.065597       1.711929       0.131179       1.414568           0.000067
          101              H       6.439212       4.698460       6.448462       0.118733       1.118312 0.83149458E+01  0.82629875E+02                                 1.786882                            1.694097      -1.263538       2.284705                    0.995795       3.611571      10.256692       0.476190       1.294340      -0.705137       0.053120       0.012178       0.012710       0.055960       0.006502       0.003315       0.014453       0.022842      -0.026235      -0.022490       0.002841       0.019649              1.801858       2.253349       0.004582       0.246640       1.597068       0.087240       1.555157           0.001312
          102              H       2.459549       4.787748       5.876217       0.125616       0.900848 0.62267614E+01  0.58651912E+02                                 1.653901                            1.545119      -1.246205       2.287121                    0.994880       3.778887      11.108116       0.452265       1.437782      -0.674094      -0.041273       0.004046      -0.003898       0.041654       0.006285       0.003063       0.015267       0.007288      -0.009702      -0.018119       0.001520       0.016600              1.700766       2.240905      -0.312363      -0.041784       1.474425       0.062910       1.386967           0.000028
          103              H       3.349388       2.867990       4.616889       0.123222       0.940772 0.67555387E+01  0.64544365E+02                                 1.670550                            1.587787      -1.111582       2.360492                    0.996547       3.633819      10.543969       0.458091       1.399445      -0.682851      -0.025941      -0.026602      -0.025191       0.044891      -0.001209       0.004529       0.011209       0.011250      -0.012537      -0.015790       0.005578       0.010211              1.698536       1.629684       0.247666       0.253777       1.841243       0.318328       1.624681          -0.000010
          104              H       8.506729       3.903638       8.649854       0.317550       0.616036 0.39673286E+01  0.33094286E+02                                 1.263662                            1.218468      -1.053155       2.480078                    0.999970       2.577109       6.926845       0.523227       1.403334      -0.684192      -0.002957       0.012749      -0.020796       0.024571      -0.000120       0.006945      -0.005552      -0.040297      -0.008210      -0.021449      -0.001342       0.022791              1.273058       1.171590      -0.063041       0.133409       1.219678      -0.184921       1.427907          -0.000123
          105              H       8.889871       4.038087      10.133019       0.332932       0.554917 0.34141589E+01  0.27139617E+02                                 1.139279                            1.102482      -1.032144       2.522605                    0.999940       2.258222       5.722345       0.577159       1.335029      -0.700207       0.008126       0.019542       0.022484       0.030878      -0.000833       0.007559       0.003900      -0.041835       0.031402      -0.027708       0.009736       0.017972              1.141251       1.055843       0.068500       0.038798       1.186893       0.171469       1.181017           0.000043
          106              H       8.469645       5.554394       1.693378       0.132366       1.072231 0.81873442E+01  0.80529796E+02                                 1.706366                            1.657263      -1.105349       2.361223                    0.997622       3.406503       9.425202       0.495018       1.257973      -0.714748      -0.006955       0.021779       0.024294       0.033360      -0.002699      -0.001184       0.006495      -0.024714      -0.002214      -0.012303      -0.003360       0.015662              1.697359       1.495083      -0.044574      -0.108635       1.759602       0.194405       1.837394           0.000034
          107              H       8.722083       1.765327       0.441835       0.119135       0.984542 0.71182570E+01  0.68454369E+02                                 1.686277                            1.601100      -0.994744       2.412959                    0.997279       3.534270      10.070432       0.471611       1.350499      -0.693491      -0.005568      -0.039997       0.001820       0.040424       0.001715      -0.002786       0.002914      -0.026764      -0.008035      -0.013025      -0.002229       0.015254              1.714623       1.506730       0.002096      -0.005978       2.107285      -0.223279       1.529853          -0.000003
          108              H       9.281778      -3.980593      17.768792       0.121984       0.919321 0.64007854E+01  0.60215924E+02                                 1.631148                            1.531911      -1.135592       2.343678                    0.996626       3.596888      10.289322       0.473547       1.374881      -0.687246       0.009111      -0.028927      -0.025564       0.039664      -0.001348      -0.002770       0.004171      -0.011048       0.006406      -0.007398      -0.000747       0.008145              1.664460       1.393032      -0.106906      -0.121868       1.723412       0.389306       1.876935           0.000041
          109              H       6.661617       0.027267       2.318176       0.123567       1.021725 0.74310910E+01  0.72418741E+02                                 1.738639                            1.643951      -1.272126       2.287792                    0.995356       3.630618      10.500531       0.460841       1.363818      -0.690039       0.044723       0.004147      -0.032920       0.055687       0.006252      -0.014517       0.007541       0.006574       0.022012      -0.019122       0.000416       0.018706              1.761438       2.049330       0.064941      -0.402620       1.501179      -0.016614       1.733804          -0.000311
          110              H       4.006173       0.860052       5.272829       0.119703       0.899093 0.62751317E+01  0.59126746E+02                                 1.647676                            1.548950      -1.233032       2.303719                    0.994450       3.703150      10.830169       0.453379       1.433782      -0.675650      -0.024677       0.017779       0.034566       0.046042       0.007392      -0.010476       0.010671       0.010926       0.003727      -0.019802       0.006006       0.013796              1.700577       1.490217      -0.202981      -0.306330       1.711196       0.341173       1.900317           0.000031
          111              H       3.185145      -1.123053       4.110822       0.129324       0.952545 0.69812780E+01  0.67170678E+02                                 1.675998                            1.607858      -1.122098       2.356708                    0.996320       3.625359      10.514994       0.458426       1.388646      -0.684998      -0.039710      -0.016987       0.015662       0.045943       0.011379      -0.011986       0.013179       0.011063      -0.017401      -0.025527       0.009026       0.016500              1.682367       1.898660       0.310110      -0.187112       1.645137      -0.092403       1.503303           0.000254
          112              H      -2.171529      15.283178       1.189258       0.126202       0.940883 0.68371823E+01  0.65297315E+02                                 1.651980                            1.580957      -1.083178       2.373079                    0.996952       3.566277      10.230970       0.467836       1.370863      -0.688733       0.032567       0.017327      -0.001542       0.036921       0.004860      -0.006689       0.008368      -0.002005      -0.008988      -0.013828       0.005268       0.008560              1.659385       1.976886       0.330225       0.069303       1.604925       0.117018       1.396345          -0.000086
          113              H      -2.333988       7.012830      19.228601       0.117636       0.909460 0.65251215E+01  0.61295307E+02                                 1.584968                            1.521355      -0.931058       2.438176                    0.998583       3.458275       9.684734       0.490189       1.330160      -0.697318       0.029417      -0.005443      -0.020387       0.036202       0.006041      -0.004440       0.006653       0.010969      -0.010675      -0.013009       0.002882       0.010126              1.593680       1.755768      -0.157838      -0.344554       1.466194       0.189148       1.559078          -0.000001
          114              H      -6.101780      12.823692       1.006295       0.122914       0.964571 0.71165522E+01  0.68376658E+02                                 1.658133                            1.596946      -1.034442       2.398597                    0.997518       3.500292       9.941946       0.474380       1.343822      -0.694931      -0.033164      -0.018591       0.001062       0.038035       0.005199      -0.007306       0.006966       0.004360      -0.011343      -0.013728       0.005111       0.008616              1.652614       1.933051       0.311099       0.029401       1.573984       0.100802       1.450808           0.000006
          115              H      -5.939322      14.647169       2.431068       0.125982       0.906964 0.64838726E+01  0.60498471E+02                                 1.558723                            1.499045      -0.774861       2.520364                    0.999711       3.287687       9.022708       0.505091       1.299649      -0.705002      -0.033686       0.005372       0.018330       0.038724       0.004803      -0.009253       0.009491       0.014343      -0.019895      -0.018424       0.003866       0.014559              1.565676       1.683720      -0.126413      -0.311755       1.405036       0.175187       1.608271           0.000039
          116              H      -2.611209       4.842135      19.123495       0.109462       1.015718 0.77301145E+01  0.75897778E+02                                 1.712319                            1.659502      -1.277862       2.270972                    0.994422       3.727219      10.736073       0.466941       1.335983      -0.695267       0.027511       0.006389       0.021422       0.035449      -0.000208       0.010703       0.008032       0.008595       0.004175      -0.013347      -0.001415       0.014762              1.710095       1.997213       0.087770       0.289376       1.577950       0.184773       1.555121           0.000011
          117              H      -2.514124       3.100345      17.587776       0.119355       0.929612 0.66910257E+01  0.64258871E+02                                 1.696704                            1.606251      -1.330533       2.242477                    0.993831       3.920435      11.690222       0.441063       1.445991      -0.672186       0.024900      -0.015223      -0.004747       0.029568      -0.003280       0.003983       0.008546      -0.006631       0.007536      -0.010621      -0.000236       0.010857              1.727700       2.167977      -0.338169      -0.144424       1.581727       0.159736       1.433395           0.000022
          118              H      11.188700       3.512649      17.021370       0.123080       0.980078 0.70126463E+01  0.65910100E+02                                 1.568618                            1.502744      -0.781291       2.513179                    0.999631       3.172043       8.392362       0.539656       1.207589      -0.726974      -0.034329      -0.007542      -0.014211       0.037912      -0.001102       0.006240       0.010148       0.017439      -0.029981      -0.018491       0.003111       0.015380              1.574100       1.792344       0.167241       0.245580       1.523494       0.189572       1.406462          -0.000056
          119              H      11.133990       5.372339      18.399430       0.117836       1.025072 0.72490673E+01  0.69948665E+02                                 1.713079                            1.598041      -1.214691       2.304150                    0.994997       3.643986      10.361027       0.480489       1.321067      -0.698136      -0.032038       0.018365       0.006495       0.037495      -0.001027       0.003168       0.013362       0.003995      -0.023021      -0.017534       0.006083       0.011451              1.754101       2.138935      -0.494464      -0.065583       1.710145       0.131008       1.413224           0.000071
          120              H      11.216926       1.475024      16.180520       0.118997       1.115764 0.82874530E+01  0.82252429E+02                                 1.780830                            1.688658      -1.249911       2.290118                    0.996018       3.603614      10.212977       0.478283       1.290308      -0.705996      -0.052940       0.012212       0.012769       0.055811      -0.006758      -0.003278       0.014341       0.022551      -0.025461      -0.022264       0.002676       0.019588              1.795663       2.244895      -0.004779      -0.245449       1.591826       0.086701       1.550269           0.001309
          121              H      -2.459413       1.564312      15.608275       0.126724       0.899903 0.62241842E+01  0.58672270E+02                                 1.658518                            1.549225      -1.274683       2.275657                    0.994577       3.789637      11.175470       0.449343       1.446031      -0.672549       0.040791       0.003905      -0.003883       0.041161      -0.005939      -0.003281       0.015014       0.007158      -0.008588      -0.017676       0.001350       0.016326              1.705613       2.247847       0.313759       0.041983       1.478448       0.063234       1.390545           0.000026
          122              H      14.306701      -0.355446      14.348947       0.122210       0.945845 0.68017502E+01  0.65117172E+02                                 1.678344                            1.594542      -1.121133       2.355864                    0.996269       3.650036      10.612594       0.456403       1.401788      -0.682351       0.025833      -0.026712      -0.025190       0.044893       0.001035      -0.004629       0.011364       0.011264      -0.012615      -0.015934       0.005479       0.010456              1.706708       1.637121      -0.249994      -0.256012       1.850664       0.321319       1.632339          -0.000017
          123              H       9.149408       0.680202      18.381912       0.320372       0.611620 0.39359284E+01  0.32804207E+02                                 1.263886                            1.218699      -1.072874       2.473840                    0.999981       2.571642       6.934711       0.519334       1.415068      -0.681998       0.002793       0.012008      -0.019620       0.023172      -0.000160      -0.006716      -0.005575      -0.040151      -0.008270      -0.021252      -0.001465       0.022717              1.273283       1.171829       0.063032      -0.133424       1.219929      -0.184944       1.428091          -0.000122
          124              H       8.766279       7.261523       0.400961       0.333226       0.554093 0.34083281E+01  0.27085594E+02                                 1.138928                            1.102155      -1.033764       2.522491                    0.999935       2.257141       5.721488       0.576679       1.336519      -0.699911      -0.008060       0.019698       0.022253       0.030793       0.000943      -0.007685       0.003941      -0.041860       0.031582      -0.027804       0.009796       0.018008              1.140907       1.055588      -0.068490      -0.038763       1.186507       0.171365       1.180628           0.000051
          125              H       9.299576      12.789531       9.323312       0.138767       0.908711 0.65419942E+01  0.61935810E+02                                 1.625568                            1.554587      -1.268344       2.290549                    0.995380       3.575106      10.289187       0.467007       1.385323      -0.685340       0.005447       0.021249       0.025854       0.033906       0.001349       0.000070       0.003342      -0.014072       0.007847      -0.008478       0.000535       0.007943              1.641629       1.359092       0.044917       0.127087       1.714482       0.294426       1.851312          -0.000073
          126              H       8.932289       9.047871       8.001698       0.109839       1.131261 0.84108715E+01  0.83135996E+02                                 1.751956                            1.664816      -1.032356       2.379588                    0.997891       3.491233       9.626041       0.501459       1.235728      -0.719250      -0.000087      -0.036208       0.005382       0.036606       0.002549       0.006923       0.007404      -0.030500      -0.001264      -0.017802      -0.001309       0.019111              1.769858       1.545216      -0.006128      -0.009381       2.236198      -0.210847       1.528160           0.000025
          127              H       8.423797       9.808469       5.872324       0.113225       1.110883 0.83633535E+01  0.82332991E+02                                 1.717271                            1.651780      -1.005308       2.398263                    0.998457       3.396763       9.266901       0.508578       1.223362      -0.722955      -0.009039      -0.029232      -0.026618       0.040556       0.001631       0.002280       0.007532      -0.031327      -0.008475      -0.014690      -0.005067       0.019757              1.716485       1.570087       0.059838       0.138391       1.741079       0.282736       1.838290           0.000179
          128              H      10.787922       6.747731      11.261938       0.121482       1.062024 0.77239578E+01  0.74736303E+02                                 1.689049                            1.606905      -0.798497       2.511282                    0.999675       3.272165       8.925980       0.504943       1.253637      -0.716677      -0.051567      -0.021145       0.020541       0.059398       0.009502      -0.015734       0.005718       0.004481      -0.037731      -0.024260       0.004866       0.019394              1.692362       1.971419       0.288985      -0.178008       1.623320      -0.029686       1.482346          -0.000130
          129              H      -4.087229       9.689871      11.073136       0.129455       0.940251 0.67050319E+01  0.64147735E+02                                 1.690111                            1.596597      -1.275241       2.289303                    0.994634       3.680012      10.798019       0.449060       1.425676      -0.677505       0.023356       0.039014       0.004925       0.045737       0.003839      -0.008797       0.004229      -0.006467      -0.033387      -0.016664       0.006079       0.010585              1.724443       1.540248       0.376399       0.065509       2.082534       0.189672       1.550547           0.000373
          130              H      -3.262718       7.723950       9.734005       0.129769       0.873099 0.62270499E+01  0.58397914E+02                                 1.599794                            1.532365      -1.092088       2.374646                    0.996512       3.579602      10.349511       0.461868       1.414078      -0.679885       0.044399       0.006140      -0.017316       0.048050       0.011280      -0.012863       0.008203       0.005730      -0.034449      -0.023714       0.005124       0.018590              1.614702       1.863195      -0.040389      -0.347699       1.430060       0.048834       1.550852           0.000173
          131              H      -2.934339       5.691173       9.066386       0.120206       0.917479 0.66518976E+01  0.63637194E+02                                 1.673012                            1.595138      -1.296081       2.269577                    0.993678       3.795780      11.208849       0.446333       1.434439      -0.675148       0.030153       0.017058       0.003706       0.034841       0.004227      -0.005025       0.007262       0.000786      -0.015492      -0.012382       0.005182       0.007200              1.698945       1.950106       0.367813       0.086776       1.770183       0.139818       1.376548           0.000032
          132              H      -2.740147       3.713693       7.908271       0.116411       0.937666 0.69341640E+01  0.66032130E+02                                 1.608719                            1.561878      -0.989339       2.411111                    0.998019       3.481890       9.767586       0.487544       1.319263      -0.699846       0.033284      -0.009939      -0.015149       0.037896      -0.003664      -0.007807       0.006974       0.007631      -0.018537      -0.012166      -0.001347       0.013512              1.604937       1.895007      -0.115537      -0.209847       1.528416       0.126247       1.391388           0.000007
          133              H      10.987388       3.023381       8.385142       0.106931       1.014474 0.73399584E+01  0.71824678E+02                                 1.766362                            1.656506      -1.446034       2.184767                    0.992722       3.981590      11.813381       0.446480       1.401922      -0.680394      -0.026762      -0.020675      -0.007454       0.034630       0.004658       0.001789       0.006023      -0.001411      -0.016882      -0.008641      -0.001105       0.009746              1.815489       2.155374       0.465162       0.008921       1.849175       0.159254       1.441920           0.000029
          134              H      10.787899       5.023536       9.537417       0.111530       1.006792 0.73410501E+01  0.70279480E+02                                 1.625598                            1.557716      -1.014220       2.387706                    0.997969       3.456758       9.443125       0.516162       1.239509      -0.717224      -0.031171       0.011235       0.008662       0.034247      -0.006684      -0.005707       0.006943       0.012335      -0.018354      -0.011722      -0.003548       0.015269              1.632164       1.992008      -0.056988      -0.216612       1.535775       0.151185       1.368709           0.000065
          135              H      15.134764       1.547832       7.485899       0.124165       0.885980 0.63693272E+01  0.59128523E+02                                 1.528995                            1.482674      -0.752262       2.531634                    0.999818       3.267955       8.927571       0.509769       1.294283      -0.706173       0.036021       0.012075       0.016150       0.041281       0.000343       0.006690       0.009812       0.014391      -0.026110      -0.016975       0.002691       0.014285              1.531937       1.713937       0.202049       0.213083       1.492268       0.163974       1.389606           0.000023
          136              H      15.226551      -0.387276       6.220732       0.125493       0.883794 0.64317090E+01  0.60734732E+02                                 1.608918                            1.552407      -1.074335       2.379252                    0.996579       3.593416      10.385021       0.461614       1.405129      -0.681773       0.033566      -0.014213      -0.001630       0.036488      -0.003948       0.003559       0.008588      -0.000253      -0.019531      -0.013067       0.004132       0.008935              1.616794       1.934251      -0.268694      -0.108481       1.555224       0.119888       1.360906          -0.000045
          137              H      11.312216      -0.158935       5.479149       0.121879       0.875975 0.62510035E+01  0.58272895E+02                                 1.562667                            1.501335      -0.992616       2.408187                    0.998334       3.496320       9.852554       0.485907       1.352186      -0.692325      -0.030183      -0.008379      -0.013260       0.034016      -0.003323      -0.000801       0.005101       0.005778      -0.032373      -0.012527       0.002302       0.010225              1.578880       1.784239       0.226317       0.319979       1.501222       0.191580       1.451180           0.000054
          138              H      11.190413       1.800260       6.682031       0.113506       0.911405 0.66484922E+01  0.63112691E+02                                 1.622309                            1.562979      -1.026604       2.395115                    0.996954       3.598282      10.323727       0.468272       1.377890      -0.687198      -0.033071       0.017528      -0.001297       0.037451      -0.004468       0.008226       0.008180       0.006477      -0.024103      -0.016589       0.005640       0.010949              1.628808       1.902132      -0.304930      -0.049530       1.579681       0.112790       1.404612          -0.000048
          139              H       6.460502      15.426707       4.607156       0.128014       0.932421 0.67128484E+01  0.64124941E+02                                 1.669437                            1.589191      -1.242388       2.306569                    0.995254       3.632500      10.587664       0.454474       1.410836      -0.680512       0.052285       0.018749       0.003899       0.055682       0.006948      -0.004675       0.012454       0.016977      -0.028444      -0.021256       0.005543       0.015713              1.689313       2.117592       0.261660       0.009860       1.558648       0.054973       1.391699           0.001435
          140              H       2.457882      14.829331       4.980868       0.121816       0.924592 0.68141283E+01  0.65740623E+02                                 1.683595                            1.617429      -1.489031       2.169142                    0.993158       3.974381      11.878502       0.440972       1.439698      -0.672914      -0.038656      -0.003432       0.011955       0.040608       0.003787      -0.005025       0.011540      -0.005654      -0.024966      -0.016667       0.003398       0.013269              1.702090       2.277301      -0.047477      -0.095792       1.415466       0.008405       1.413503           0.000344
          141              H       3.416579      12.982712       3.542469       0.122739       0.908249 0.66264953E+01  0.63122803E+02                                 1.642630                            1.581543      -1.243846       2.304199                    0.994218       3.653390      10.648678       0.454249       1.415499      -0.679657      -0.026254      -0.036647      -0.017163       0.048238       0.008687      -0.001219       0.011807       0.007369      -0.026887      -0.018234       0.002728       0.015505              1.667226       1.574326       0.289833       0.169198       1.804132       0.308460       1.623220          -0.000045
          142              H       8.582749      14.390699       6.409534       0.334638       0.508885 0.31663010E+01  0.25535960E+02                                 1.207382                            1.163361      -1.259561       2.392637                    0.999424       2.734315       7.781056       0.473803       1.602906      -0.647007      -0.004376       0.011150      -0.011765       0.016790      -0.002293       0.005770      -0.000937      -0.021075      -0.012638      -0.012538      -0.000504       0.013043              1.229792       1.143174      -0.035428       0.126316       1.176448      -0.137406       1.369754          -0.000197
          143              H      -8.642438      14.553981       7.826521       0.344589       0.464144 0.27560764E+01  0.21557806E+02                                 1.158035                            1.104454      -1.223495       2.431235                    0.999800       2.621932       7.446937       0.471800       1.659722      -0.638777       0.006461       0.011101       0.013450       0.018598      -0.002019       0.005111      -0.006565      -0.020532       0.010125      -0.013501      -0.000356       0.013858              1.180391       1.053655       0.077217       0.072427       1.220284       0.209622       1.267234          -0.000139
          144              H       8.356746       9.566095      19.055371       0.138814       0.908748 0.65434482E+01  0.61960886E+02                                 1.626455                            1.555410      -1.276278       2.287795                    0.995359       3.577078      10.300074       0.466531       1.386482      -0.685110      -0.005812       0.021168       0.025903       0.033954      -0.001371      -0.000013       0.003463      -0.014131       0.007549      -0.008465       0.000386       0.008079              1.642539       1.359793      -0.044957      -0.127185       1.715463       0.294640       1.852359          -0.000071
          145              H       8.723948       5.824435      17.733757       0.110751       1.128950 0.83910700E+01  0.82910331E+02                                 1.751442                            1.664344      -1.039999       2.377039                    0.997837       3.487802       9.622015       0.500742       1.237942      -0.718764      -0.000367      -0.035922       0.005095       0.036284      -0.002754      -0.006514       0.007409      -0.030364      -0.001112      -0.017477      -0.001577       0.019055              1.769345       1.544766       0.006202       0.009340       2.235467      -0.210760       1.527801           0.000028
          146              H       9.232441       6.585033      15.604383       0.113615       1.110428 0.83603135E+01  0.82300310E+02                                 1.717190                            1.651792      -1.004983       2.398447                    0.998467       3.396521       9.267824       0.508403       1.223825      -0.722845       0.008884      -0.029244      -0.026467       0.040430      -0.001463      -0.002343       0.007520      -0.031313      -0.008563      -0.014693      -0.005043       0.019736              1.716392       1.570165      -0.059713      -0.138292       1.740941       0.282396       1.838069           0.000174
          147              H       6.868290       9.971167       1.529880       0.121081       1.062512 0.77310964E+01  0.74849609E+02                                 1.692525                            1.610013      -0.808248       2.508481                    0.999620       3.274170       8.944607       0.503163       1.257328      -0.715893       0.051969      -0.020777       0.020296       0.059535      -0.009538       0.015793       0.005949       0.004172      -0.038240      -0.024543       0.005186       0.019357              1.695892       1.975809      -0.289929       0.178625       1.626707      -0.029720       1.485160          -0.000116
          148              H       4.087499      12.913307       1.341078       0.128325       0.941598 0.67174104E+01  0.64300174E+02                                 1.692266                            1.598511      -1.280481       2.287146                    0.994510       3.684772      10.817249       0.448575       1.426463      -0.677366      -0.023910       0.039304       0.004745       0.046249      -0.003907       0.008960       0.004255      -0.006567      -0.033672      -0.016882       0.006165       0.010716              1.726705       1.542195      -0.377124      -0.065568       2.085448       0.190030       1.552472           0.000382
          149              H       3.262940      10.947386       0.001946       0.131809       0.868584 0.61864399E+01  0.57916734E+02                                 1.593875                            1.527094      -1.084599       2.378913                    0.996632       3.565177      10.295686       0.462829       1.413585      -0.680009      -0.043754       0.006581      -0.017159       0.047457      -0.011156       0.012982       0.008090       0.005358      -0.035333      -0.023800       0.005204       0.018596              1.608620       1.855324       0.040116       0.345344       1.425340       0.048550       1.545195           0.000178
          150              H       2.934515       2.467737      18.798444       0.118792       0.919722 0.66692185E+01  0.63820532E+02                                 1.673125                            1.595180      -1.286100       2.273089                    0.993792       3.796512      11.198877       0.447347       1.430789      -0.675830      -0.030528       0.017455       0.004083       0.035402      -0.004067       0.005033       0.007071       0.000864      -0.016973      -0.012390       0.005227       0.007163              1.699080       1.950431      -0.368044      -0.086794       1.770247       0.139784       1.376562           0.000035
          151              H       2.740275       0.490257      17.640329       0.118301       0.934160 0.69069702E+01  0.65754718E+02                                 1.609678                            1.562775      -1.007463       2.404632                    0.997833       3.480164       9.783776       0.485210       1.325979      -0.698468      -0.032564      -0.009499      -0.014768       0.036997       0.003583       0.007649       0.006986       0.007672      -0.018654      -0.012149      -0.001218       0.013367              1.605906       1.896234       0.115604       0.210045       1.529350       0.126356       1.392135           0.000009
          152              H       6.668730      -0.200055      18.117200       0.108088       1.011201 0.73134104E+01  0.71519392E+02                                 1.764724                            1.655231      -1.444302       2.185975                    0.992772       3.976762      11.805706       0.445835       1.404845      -0.679857       0.026508      -0.020162      -0.007096       0.034052      -0.004862      -0.001619       0.006144      -0.001568      -0.016337      -0.008636      -0.001243       0.009879              1.813688       2.152856      -0.464049      -0.008811       1.847345       0.158981       1.440863           0.000030
          153              H       6.868267       1.800100      19.269476       0.111134       1.008665 0.73605850E+01  0.70541603E+02                                 1.630489                            1.562057      -1.034579       2.379591                    0.997799       3.463233       9.478258       0.514115       1.243119      -0.716416       0.031474       0.011027       0.008915       0.034520       0.006702       0.005744       0.007153       0.012208      -0.018160      -0.011875      -0.003447       0.015322              1.637171       1.998980       0.057405       0.217814       1.540203       0.151966       1.372331           0.000071
          154              H       2.521318      -1.675604      17.217958       0.124642       0.884299 0.63586980E+01  0.59049565E+02                                 1.532157                            1.485492      -0.752554       2.532472                    0.999780       3.271102       8.959627       0.506820       1.301379      -0.704678      -0.035673       0.011289       0.016455       0.040875      -0.000856      -0.006294       0.009876       0.014353      -0.026483      -0.016879       0.002594       0.014285              1.535176       1.718029      -0.202959      -0.214024       1.495221       0.164613       1.392280           0.000024
          155              H       2.429483      -3.610712      15.952790       0.125906       0.881459 0.64079908E+01  0.60430718E+02                                 1.603599                            1.547658      -1.064979       2.383503                    0.996779       3.581646      10.330649       0.463352       1.401714      -0.682461      -0.033229      -0.014259      -0.001636       0.036196       0.003886      -0.003272       0.008403      -0.000135      -0.019083      -0.012695       0.003918       0.008777              1.611338       1.926739       0.266928       0.107803       1.550201       0.119222       1.357073          -0.000045
          156              H       6.343818      -3.382371      15.211207       0.122392       0.875257 0.62441874E+01  0.58192960E+02                                 1.561812                            1.500485      -0.998323       2.406444                    0.998294       3.493721       9.843557       0.486064       1.352130      -0.692338       0.030096      -0.008571      -0.012610       0.033738       0.003343       0.000599       0.005428       0.005290      -0.032499      -0.012748       0.002615       0.010133              1.578022       1.783356      -0.226290      -0.319880       1.500311       0.191449       1.450399           0.000052
          157              H       6.465668      -1.423176      16.414090       0.112901       0.914469 0.66701547E+01  0.63310357E+02                                 1.619328                            1.560278      -1.001276       2.404142                    0.997329       3.593195      10.276908       0.471485       1.368671      -0.688999       0.033226       0.017283      -0.000738       0.037459       0.004765      -0.008388       0.007928       0.006792      -0.024295      -0.016641       0.005329       0.011311              1.625760       1.898232       0.303950       0.049364       1.576763       0.112439       1.402284          -0.000048
          158              H      -6.460159      12.203271      14.339215       0.127888       0.933482 0.67197877E+01  0.64177800E+02                                 1.667308                            1.587353      -1.157698       2.343930                    0.996195       3.629114      10.560548       0.456094       1.406122      -0.681400      -0.052539       0.018680       0.004699       0.055959      -0.006913       0.004865       0.012650       0.017002      -0.028816      -0.021540       0.005773       0.015767              1.687108       2.114307      -0.260972      -0.009797       1.556786       0.054818       1.390230           0.001432
          159              H      -2.457548      11.605895      14.712926       0.120852       0.927125 0.68354108E+01  0.65980477E+02                                 1.684721                            1.618403      -1.482008       2.171350                    0.993168       3.977612      11.881324       0.441586       1.436944      -0.673409       0.039070      -0.003363       0.012149       0.041053      -0.003910       0.005119       0.011616      -0.005306      -0.024751      -0.016793       0.003599       0.013193              1.703258       2.279314       0.047561       0.095974       1.416176       0.008403       1.414286           0.000342
          160              H      -3.416293       9.759276      13.274528       0.122354       0.911112 0.66510994E+01  0.63398193E+02                                 1.643882                            1.582713      -1.237844       2.306036                    0.994353       3.656728      10.652132       0.454968       1.412350      -0.680225       0.026418      -0.036778      -0.017074       0.048395      -0.008596       0.001068       0.012018       0.007078      -0.027208      -0.018351       0.002764       0.015587              1.668503       1.575472      -0.290188      -0.169419       1.805598       0.308834       1.624438          -0.000049
          161              H       9.073586      11.167263      16.141592       0.337930       0.505606 0.31434788E+01  0.25328092E+02                                 1.206302                            1.162417      -1.283103       2.383619                    0.999307       2.731930       7.792704       0.471596       1.611924      -0.645540       0.004031       0.010662      -0.011042       0.015869       0.002330      -0.005591      -0.001016      -0.020172      -0.012669      -0.012067      -0.000571       0.012638              1.228665       1.142287       0.035319      -0.126005       1.175514      -0.137086       1.368194          -0.000201
          162              H       8.642786      11.330545      17.558580       0.344515       0.463512 0.27506559E+01  0.21497146E+02                                 1.155455                            1.102174      -1.217980       2.433667                    0.999847       2.616008       7.418303       0.473223       1.656133      -0.639350      -0.006307       0.011007       0.013769       0.018722       0.001814      -0.005055      -0.006637      -0.020655       0.009475      -0.013448      -0.000445       0.013893              1.177701       1.051537      -0.076857      -0.072069       1.217392       0.208651       1.264174          -0.000139
          163              H       0.347935      10.826864       0.626745       0.136074       0.937341 0.68052458E+01  0.65036325E+02                                 1.657762                            1.584045      -1.180873       2.328850                    0.995988       3.605278      10.408984       0.463523       1.382683      -0.685988       0.004661       0.022333       0.023500       0.032753       0.000578      -0.001560       0.003738      -0.018563       0.001996      -0.009917      -0.000470       0.010386              1.679039       1.375803       0.075147       0.127900       1.758182       0.280878       1.903131           0.000140
          164              H      -0.061727       0.584000      18.954157       0.117248       0.998382 0.71192563E+01  0.68587626E+02                                 1.709813                            1.605960      -1.049645       2.381773                    0.997092       3.612109      10.361222       0.467982       1.358520      -0.691241      -0.002616      -0.038481       0.003396       0.038719       0.002539       0.002738       0.002455      -0.033820       0.001667      -0.017736       0.000489       0.017247              1.759948       1.467639       0.067844      -0.017528       2.239869      -0.299441       1.572337           0.000097
          165              H      -0.328333       1.259765      16.746926       0.118394       0.968275 0.68317724E+01  0.65192644E+02                                 1.679260                            1.575865      -1.105793       2.359330                    0.996310       3.589708      10.273352       0.470874       1.363126      -0.690132      -0.004157      -0.030147      -0.024237       0.038904      -0.000310       0.000014       0.004861      -0.019372       0.008357      -0.011085      -0.000045       0.011129              1.718464       1.424194       0.070762       0.143529       1.785304       0.394889       1.945893          -0.000050
          166              H       1.869828       5.257888       1.409202       0.116926       1.048892 0.77324103E+01  0.76372598E+02                                 1.783654                            1.686794      -1.365930       2.231326                    0.994315       3.836527      11.298200       0.449410       1.379877      -0.685637      -0.048049      -0.001444      -0.026232       0.054762      -0.006304       0.011970       0.013942       0.013290       0.008798      -0.022884       0.005502       0.017382              1.809016       2.305434       0.013643       0.276674       1.527463       0.007696       1.594153          -0.000177
          167              H       4.790151       6.451812       3.941484       0.120133       1.135023 0.85344758E+01  0.85958414E+02                                 1.859428                            1.759797      -1.252658       2.295894                    0.994038       3.702187      10.826812       0.446905       1.360754      -0.691570       0.027057       0.019249       0.034342       0.047770      -0.003533       0.007293       0.012837       0.029596      -0.020974      -0.023490       0.003243       0.020247              1.890930       1.608535       0.196511       0.319728       1.940630       0.373392       2.123624           0.000285
          168              H       5.759443       4.708855       2.357105       0.130744       0.963009 0.69194427E+01  0.66742349E+02                                 1.709933                            1.614812      -1.346524       2.244154                    0.994204       3.807161      11.228023       0.449337       1.413201      -0.678789       0.042422      -0.011021       0.006180       0.044264      -0.000337       0.003226       0.016234       0.008749      -0.007937      -0.019336       0.005422       0.013915              1.741389       2.294408      -0.356129      -0.037489       1.468551       0.031528       1.461209           0.000031
          169              H       5.879487       3.816417       0.114838       0.122895       0.867224 0.63210438E+01  0.59700106E+02                                 1.612591                            1.557174      -1.264106       2.290249                    0.993406       3.717017      10.902708       0.450820       1.438522      -0.674730       0.030006       0.019203      -0.000032       0.035625       0.006539      -0.007434       0.006169       0.003349      -0.008743      -0.013698       0.004719       0.008979              1.621661       1.834490       0.335691       0.074758       1.627936       0.112628       1.402556           0.000042
          170              H       6.020712      -4.391885      18.175592       0.103432       0.952922 0.71653743E+01  0.69319252E+02                                 1.667392                            1.618484      -1.211937       2.299011                    0.994303       3.755993      10.886268       0.461830       1.370911      -0.687924       0.032377      -0.004694      -0.015250       0.036095      -0.000355      -0.009371       0.008170       0.008215      -0.021703      -0.015368       0.001881       0.013487              1.677434       1.878560      -0.112807      -0.294117       1.531152       0.189804       1.622591           0.000008
          171              H       2.222898      -5.512408      18.991139       0.125338       0.902264 0.64884427E+01  0.61018375E+02                                 1.596362                            1.533475      -0.941808       2.444815                    0.998130       3.434078       9.701776       0.479227       1.359078      -0.691834      -0.029784      -0.023509      -0.001513       0.037974       0.007454      -0.005390       0.005099       0.001397      -0.027538      -0.014085       0.001991       0.012094              1.603911       1.767699       0.342093       0.025138       1.651308       0.185740       1.392725          -0.000011
          172              H       2.039299       2.812028       0.871992       0.109692       0.967654 0.69417887E+01  0.66996686E+02                                 1.713168                            1.611747      -1.371197       2.218645                    0.993274       3.925756      11.572558       0.452242       1.403310      -0.680136      -0.030359       0.006323       0.009926       0.032561      -0.000735       0.000762       0.010783      -0.000516      -0.012560      -0.012264       0.001911       0.010352              1.758350       2.214942      -0.122792      -0.461117       1.449708       0.161406       1.610400          -0.000029
          173              H      -2.522872      11.142670      17.249100       0.117073       0.907587 0.66767477E+01  0.63202696E+02                                 1.597960                            1.551794      -0.915022       2.450588                    0.997978       3.484998       9.859021       0.478411       1.352491      -0.693083       0.031787       0.019343       0.010630       0.038699       0.005643       0.003302       0.007096       0.010491      -0.019277      -0.011685      -0.001171       0.012856              1.601706       1.752628       0.226482       0.103004       1.627354       0.200485       1.425138          -0.000021
          174              H      -2.254524       9.256903      15.908023       0.110889       0.967001 0.70888044E+01  0.69006928E+02                                 1.734907                            1.646901      -1.443525       2.186104                    0.992513       4.007175      11.994718       0.438524       1.434806      -0.674099       0.029188      -0.006641      -0.008272       0.031056      -0.002884       0.003065       0.006488      -0.004020      -0.014069      -0.009720       0.001782       0.007938              1.777066       2.276723      -0.218750      -0.292579       1.564009       0.116661       1.490465           0.000066
          175              H      -6.191819       8.547104      16.120182       0.112290       0.956148 0.70387222E+01  0.68366745E+02                                 1.721185                            1.640695      -1.324171       2.242042                    0.993983       3.957474      11.815062       0.439706       1.434145      -0.674485      -0.023315      -0.018413      -0.007896       0.030741       0.003372      -0.001509       0.007240      -0.009174      -0.006456      -0.008428      -0.001893       0.010322              1.749863       2.158273       0.335061       0.112351       1.647138       0.175862       1.444178          -0.000021
          176              H      -6.467229      10.397246      17.474884       0.106520       0.964498 0.70563817E+01  0.68119229E+02                                 1.686072                            1.608883      -1.230726       2.279919                    0.995973       3.831714      11.155542       0.461233       1.375619      -0.686170      -0.027924       0.006879       0.013820       0.031907       0.001940      -0.007765       0.008325      -0.001088       0.002040      -0.012275       0.001555       0.010720              1.715980       2.199971      -0.123618      -0.232115       1.477363       0.182277       1.470604           0.000009
          177              H      -2.021489       7.077702      15.275439       0.126353       0.952690 0.68486848E+01  0.65785408E+02                                 1.693894                            1.604690      -1.293026       2.279216                    0.994825       3.691217      10.807053       0.452249       1.409959      -0.680262       0.050556       0.008135       0.020126       0.055020      -0.004648       0.005973       0.015843       0.022432      -0.005166      -0.023950       0.009509       0.014441              1.712899       2.106182       0.062207       0.292355       1.544841       0.048833       1.487675           0.000143
          178              H      -5.962310       7.264582      14.304180       0.131531       1.044615 0.75829747E+01  0.74710822E+02                                 1.786897                            1.675337      -1.485909       2.173289                    0.992733       3.922833      11.628635       0.447884       1.388022      -0.682991      -0.040530       0.005005      -0.005419       0.041196       0.005488       0.004815       0.016744       0.005784       0.002874      -0.018136      -0.000730       0.018867              1.828179       2.413530      -0.386086      -0.057707       1.571502       0.081715       1.499505           0.000157
          179              H      -4.894145       5.450364      12.861889       0.119416       1.112526 0.82267119E+01  0.81958021E+02                                 1.815308                            1.711687      -1.271890       2.280774                    0.994929       3.697418      10.692746       0.460349       1.335530      -0.696027      -0.022419      -0.023137      -0.033296       0.046331       0.000096       0.004112       0.014732       0.030516      -0.022895      -0.024553       0.004641       0.019912              1.850372       1.536606       0.163525       0.302776       1.986801       0.431932       2.027710           0.000075
          180              H       0.256136       6.053740      18.617428       0.343292       0.470380 0.28137584E+01  0.22016144E+02                                 1.149199                            1.101273      -1.198238       2.445759                    0.999901       2.545447       7.117148       0.484303       1.616347      -0.646148       0.004747       0.010903       0.015970       0.019911       0.000502       0.000477      -0.005131      -0.024534       0.022706      -0.016076       0.002899       0.013177              1.169136       1.020753       0.076938       0.051330       1.227710       0.175606       1.258944           0.000142
          181              H      -0.035195       5.884133      17.167351       0.337492       0.523558 0.32110121E+01  0.25939920E+02                                 1.221244                            1.163956      -1.337053       2.356714                    0.999021       2.719673       7.699647       0.479200       1.582203      -0.650304      -0.000608       0.009898      -0.013505       0.016755       0.002843       0.003902      -0.003424      -0.023347      -0.001716      -0.013219       0.000245       0.012973              1.253660       1.089299       0.002256       0.059199       1.215860      -0.185213       1.455821          -0.000154
          182              H      -0.347711       7.603428      10.358803       0.135832       0.938727 0.68213160E+01  0.65262753E+02                                 1.663037                            1.588756      -1.261083       2.292914                    0.995185       3.614782      10.460251       0.461351       1.387642      -0.685013      -0.004441       0.021946       0.023770       0.032655      -0.000656       0.001505       0.003771      -0.018218       0.002495      -0.009820      -0.000389       0.010209              1.684508       1.379657      -0.075536      -0.128586       1.764087       0.282389       1.909782           0.000133
          183              H       0.061865       3.807436       9.222099       0.116263       1.001022 0.71424822E+01  0.68881149E+02                                 1.714260                            1.609659      -1.062138       2.375840                    0.996836       3.619656      10.394888       0.466880       1.360347      -0.690871       0.002604      -0.038819       0.003578       0.039070      -0.002691      -0.002502       0.002462      -0.033973       0.002033      -0.017827       0.000540       0.017287              1.764740       1.470774      -0.068234       0.017608       2.247476      -0.301009       1.575970           0.000094
          184              H       0.328471       4.483201       7.014868       0.118924       0.966358 0.68165922E+01  0.65020345E+02                                 1.678104                            1.574971      -1.100039       2.362062                    0.996404       3.586894      10.267632       0.470560       1.364612      -0.689852       0.003650      -0.029843      -0.024268       0.038637       0.000407      -0.000028       0.004877      -0.019397       0.007887      -0.011023      -0.000151       0.011174              1.717206       1.423370      -0.070626      -0.143265       1.783943       0.394179       1.944304          -0.000047
          185              H      -1.869712       2.034452      11.141261       0.118374       1.044591 0.76960047E+01  0.75948616E+02                                 1.781485                            1.684945      -1.369635       2.231205                    0.994325       3.830699      11.288498       0.448657       1.383367      -0.684977       0.047493      -0.000364      -0.026348       0.054313       0.005838      -0.011669       0.013766       0.013032       0.008814      -0.022289       0.005136       0.017153              1.806754       2.302003      -0.013629      -0.275974       1.525870       0.007646       1.592389          -0.000185
          186              H      12.866006       3.228376      13.673542       0.119788       1.135005 0.85315853E+01  0.85902853E+02                                 1.857637                            1.758109      -1.245778       2.298377                    0.994255       3.700290      10.811715       0.447750       1.358604      -0.691998      -0.026999       0.019115       0.034500       0.047798       0.003136      -0.007214       0.013041       0.029532      -0.020725      -0.023540       0.003391       0.020148              1.889078       1.607034      -0.196389      -0.319398       1.938675       0.373024       2.121524           0.000276
          187              H      11.896668       1.485419      12.089163       0.131115       0.961840 0.69130252E+01  0.66700972E+02                                 1.712508                            1.617136      -1.368733       2.235404                    0.993990       3.811809      11.263300       0.447493       1.418588      -0.677778      -0.042452      -0.010805       0.006367       0.044266       0.000415      -0.003372       0.016243       0.008288      -0.008572      -0.019320       0.005333       0.013987              1.744059       2.298289       0.356899       0.037590       1.470626       0.031587       1.463264           0.000026
          188              H      11.776591       0.592981       9.846897       0.125076       0.861751 0.62724309E+01  0.59139612E+02                                 1.607497                            1.552584      -1.266519       2.290587                    0.993433       3.704596      10.864695       0.450773       1.441138      -0.674277      -0.029064       0.019108      -0.000721       0.034790      -0.006664       0.007360       0.006113       0.003744      -0.007964      -0.013649       0.004584       0.009065              1.616435       1.827939      -0.333714      -0.074317       1.622693       0.112036       1.398673           0.000038
          189              H      11.635320      -1.168449       8.443534       0.104114       0.950229 0.71429701E+01  0.69080373E+02                                 1.667725                            1.618758      -1.221140       2.296691                    0.994215       3.754707      10.897249       0.460378       1.375676      -0.687010      -0.032288      -0.004367      -0.015658       0.036149       0.000486       0.009282       0.008330       0.007952      -0.021926      -0.015429       0.001959       0.013470              1.677773       1.879205       0.112829       0.294303       1.531244       0.189755       1.622869           0.000006
          190              H      15.433117      -2.288972       9.259080       0.125750       0.899854 0.64667046E+01  0.60764404E+02                                 1.593907                            1.531240      -0.945371       2.444015                    0.998128       3.428376       9.682480       0.479408       1.359673      -0.691742       0.029736      -0.023074      -0.001830       0.037683      -0.007594       0.005425       0.005251       0.000946      -0.028039      -0.014339       0.002049       0.012289              1.601414       1.764697      -0.341222      -0.025103       1.648732       0.185322       1.390813          -0.000015
          191              H      15.616763      -0.411408      10.604051       0.111216       0.963982 0.69104407E+01  0.66622901E+02                                 1.709407                            1.608592      -1.365632       2.221726                    0.993396       3.916846      11.542492       0.452450       1.404163      -0.679990       0.029945       0.005975       0.009749       0.032054       0.000902      -0.000529       0.010623      -0.000322      -0.011504      -0.011973       0.001806       0.010167              1.754307       2.208895       0.122248       0.459123       1.447055       0.160833       1.606971          -0.000033
          192              H       2.523213      14.366106       7.517042       0.115853       0.908968 0.66829632E+01  0.63224290E+02                                 1.594053                            1.548105      -0.897429       2.457083                    0.998232       3.479282       9.813584       0.481424       1.344817      -0.694640      -0.032242       0.020051       0.010032       0.039271      -0.005402      -0.003474       0.007344       0.010620      -0.018354      -0.011796      -0.000965       0.012760              1.597759       1.748185      -0.225767      -0.102698       1.623304       0.199679       1.421787          -0.000023
          193              H       2.254818      12.480339       6.175964       0.111184       0.965938 0.70780967E+01  0.68860305E+02                                 1.732008                            1.644417      -1.431475       2.190963                    0.992663       4.000574      11.961993       0.439456       1.432645      -0.674513      -0.028937      -0.007099      -0.007601       0.030749       0.002612      -0.002891       0.006417      -0.003893      -0.013387      -0.009366       0.001635       0.007731              1.773980       2.272021       0.217970       0.291505       1.561648       0.116248       1.488272           0.000066
          194              H       6.192100      11.770540       6.388123       0.112361       0.955398 0.70306000E+01  0.68258139E+02                                 1.719296                            1.638996      -1.318904       2.244521                    0.993954       3.953204      11.794097       0.440301       1.432829      -0.674739       0.023021      -0.018832      -0.007761       0.030738      -0.003148       0.001357       0.007169      -0.008462      -0.006483      -0.008144      -0.001828       0.009972              1.747884       2.155456      -0.334552      -0.112216       1.645445       0.175615       1.442750          -0.000021
          195              H       6.467557      13.620682       7.742826       0.107878       0.963578 0.70531516E+01  0.68125262E+02                                 1.689523                            1.612037      -1.250225       2.272013                    0.995777       3.838333      11.202022       0.458969       1.381649      -0.684967       0.027211       0.006775       0.013189       0.030988      -0.001694       0.007828       0.008485      -0.000702       0.002298      -0.012278       0.001277       0.011002              1.719550       2.205101       0.123867       0.232767       1.480201       0.182801       1.473349           0.000007
          196              H       2.021735      10.301138       5.543381       0.127370       0.947132 0.67976900E+01  0.65152257E+02                                 1.685416                            1.597328      -1.279261       2.285930                    0.995069       3.673281      10.731197       0.454025       1.407531      -0.680779      -0.050719       0.007582       0.020401       0.055191       0.004293      -0.005747       0.015706       0.021754      -0.005348      -0.023476       0.009396       0.014080              1.704151       2.093722      -0.061629      -0.289619       1.537788       0.048309       1.480944           0.000144
          197              H       5.962553      10.488018       4.572121       0.131628       1.044888 0.75850513E+01  0.74728139E+02                                 1.786306                            1.674866      -1.486994       2.172797                    0.992708       3.922258      11.622490       0.448278       1.386861      -0.683210       0.040750       0.004864      -0.005412       0.041395      -0.005342      -0.004720       0.016965       0.005533       0.002492      -0.018297      -0.000634       0.018932              1.827540       2.412377       0.385830       0.057672       1.571097       0.081674       1.499145           0.000160
          198              H       4.894342       8.673800       3.129830       0.118797       1.110263 0.82060982E+01  0.81701638E+02                                 1.813129                            1.709814      -1.269428       2.282259                    0.994938       3.694086      10.679878       0.460490       1.335956      -0.695970       0.022593      -0.023334      -0.033530       0.046682       0.000000      -0.004125       0.014695       0.030425      -0.022880      -0.024500       0.004647       0.019853              1.848073       1.534942      -0.163124      -0.302127       1.984263       0.430960       2.025014           0.000084
          199              H      -0.255888       9.277176       8.885369       0.343883       0.470497 0.28133339E+01  0.22003392E+02                                 1.147423                            1.099607      -1.196090       2.446397                    0.999912       2.541596       7.095795       0.485906       1.611703      -0.646865      -0.004350       0.010946       0.015809       0.019715      -0.000479      -0.000706      -0.005166      -0.024468       0.023060      -0.016115       0.002898       0.013218              1.167308       1.019232      -0.076731      -0.051253       1.225585       0.175302       1.257106           0.000137
          200              H       0.035429       9.107569       7.435293       0.336286       0.526015 0.32290086E+01  0.26114921E+02                                 1.223617                            1.166049      -1.330075       2.358692                    0.999044       2.724876       7.712140       0.479613       1.579048      -0.650800       0.000547       0.010056      -0.013828       0.017107      -0.003022      -0.003720      -0.003403      -0.023839      -0.001344      -0.013412       0.000234       0.013177              1.256172       1.091172      -0.002247      -0.059384       1.218272      -0.186000       1.459072          -0.000154
          201              C      -0.386513      10.922024      12.801160      -0.165394      39.591551 0.52036313E+03  0.12740254E+05                                10.061206                            7.620309      -0.053949       1.972991                    0.998423      29.439031      85.143433       0.597812       0.418475      -1.067544       0.011101      -0.031685       0.012859       0.035952       0.011478      -0.003045      -0.021364      -0.031571      -0.017130      -0.020206      -0.013663       0.033869             11.670737       6.333911      -0.316833       2.740486      12.158061      -2.242722      16.520239          -0.002037
          202              C      -0.125191      11.887072      13.796166       0.326285      27.402080 0.33716596E+03  0.74812080E+04                                 8.169301                            6.344804      -0.115106       1.990113                    0.998973      24.704109      70.292101       0.616530       0.447738      -1.039143       0.010540       0.079265      -0.014273       0.081226       0.008287       0.009043      -0.016733      -0.085163      -0.018710      -0.043522      -0.007431       0.050953              9.155996       5.092471       0.245964       1.351878      11.449712      -1.141107      10.925805           0.001775
          203              C       0.118462      11.470501      15.092476      -0.268562      36.749034 0.51876348E+03  0.12780885E+05                                 9.646354                            7.648468      -0.049445       1.946521                    0.999063      31.626525      93.889225       0.587900       0.422874      -1.057296       0.015261      -0.014104       0.013669       0.024873       0.014164      -0.006017       0.021956      -0.019866      -0.129133      -0.050536       0.008188       0.042348             10.903541       6.640310      -1.090239       2.434297      12.400898      -3.790947      13.669416           0.002192
          204              C       0.139636      10.095881      15.417527      -0.017923      37.450105 0.47695387E+03  0.11399335E+05                                 9.687062                            7.266057       0.071715       2.022903                    0.999533      27.727375      78.632153       0.617377       0.415100      -1.072201      -0.011148       0.023050      -0.050967       0.057037       0.007614      -0.009746       0.004598       0.000313      -0.014912      -0.015432       0.003967       0.011465             11.528572       7.834707      -1.400105       4.411827      11.135542      -3.202275      15.615467           0.001872
          205              C      -0.135810       9.141458      14.395661      -0.170638      33.721228 0.48726275E+03  0.11832283E+05                                 9.146004                            7.453909       0.055613       1.980926                    0.999297      30.757855      91.004028       0.589881       0.427599      -1.053112       0.009056       0.024246      -0.017054       0.030995      -0.004626       0.001575       0.007897      -0.043555      -0.047108      -0.018368      -0.013006       0.031374             10.018696       6.441057      -0.277668       2.220781      10.206672      -1.481941      13.408361           0.001485
          206              C      -0.386525       9.599334      13.120761      -0.083956      31.601137 0.42522910E+03  0.10013212E+05                                 8.812985                            6.996543      -0.039969       1.962257                    0.999595      29.556535      87.046677       0.602532       0.431693      -1.047152       0.009082       0.015954       0.019900       0.027075      -0.002180      -0.002901       0.020522       0.023107      -0.048474      -0.031318       0.010363       0.020954              9.733879       5.450324      -0.567158       1.619698      10.981380      -2.198000      12.769933           0.001903
          207              C      -0.831444      11.363170      11.425437       0.574566      22.167289 0.25333835E+03  0.52691094E+04                                 7.270481                            5.637128       0.029281       2.059830                    0.999631      22.733736      64.029294       0.626071       0.470377      -1.019473      -0.017030       0.011051      -0.048219       0.052318      -0.035801      -0.052263       0.028644       0.053827      -0.099311      -0.062011      -0.028121       0.090131              8.314061       5.636257       0.827127       2.665764       7.592714      -1.160682      11.713211           0.013957
          208              C       0.561615       9.660485      16.770672       0.576852      22.203788 0.24346967E+03  0.50182553E+04                                 7.307484                            5.530225      -0.090464       2.025079                    0.999501      22.520549      63.326026       0.630850       0.471055      -1.018201       0.017642      -0.014444       0.055831       0.060307      -0.025233      -0.055778       0.019922       0.098814      -0.109828      -0.063412      -0.035934       0.099346              8.590334       6.547324      -0.493480       3.412806       8.111473      -2.148871      11.112204           0.011346
          209              C       2.913365       6.688098      17.177083       0.104318      27.488960 0.39500755E+03  0.91213480E+04                                 8.213337                            6.870362      -0.046679       2.002864                    0.997957      27.019272      78.508279       0.591926       0.448110      -1.038603       0.023599       0.040592      -0.017676       0.050171      -0.008726      -0.014325      -0.003267      -0.002567       0.019640      -0.019170       0.002500       0.016670              9.027978       9.901526       0.836491      -2.273852      10.490117       1.595716       6.692292           0.024053
          210              C       4.449455       8.349346      17.387296      -0.029247      27.920325 0.44572324E+03  0.10693905E+05                                 8.360274                            7.301331      -0.435835       1.838993                    0.998611      30.315100      92.182863       0.569200       0.448508      -1.030033      -0.082575       0.016615      -0.021411       0.086909       0.021955      -0.003274       0.019270       0.073454       0.018612      -0.052353       0.012533       0.039820              9.201947       7.923861       0.957770      -0.925066      12.206527       2.477682       7.475451           0.009141
          211              C       5.130964       7.301068      16.848140      -0.114360      30.063802 0.50292357E+03  0.12384652E+05                                 8.717129                            7.731979      -0.324820       1.861684                    0.998755      31.273683      95.049785       0.557974       0.445770      -1.035892      -0.037648      -0.034347      -0.061559       0.079916       0.029790       0.017983       0.000532      -0.039975      -0.198982      -0.070497       0.000857       0.069640              9.421696      10.182854       0.458739      -0.640428      11.283794       2.131343       6.798441          -0.002386
          212              C       4.399980       5.073248      16.018968       0.167926      30.328959 0.38373523E+03  0.88033351E+04                                 8.796938                            6.815642      -0.209045       1.950107                    0.999564      26.485019      76.881260       0.588136       0.453955      -1.034516       0.001664       0.038187       0.003763       0.038408       0.004023       0.001522       0.038252      -0.018956      -0.051953      -0.041770      -0.001205       0.042975             10.372278       7.993287      -0.878363      -0.993845      15.217907       5.116065       7.905640           0.000512
          213              C       5.658847       4.660684      15.594651      -0.182311      32.539069 0.47990873E+03  0.11617358E+05                                 8.966754                            7.415163      -0.094561       1.936431                    0.999110      30.718049      90.945642       0.588903       0.429649      -1.051140       0.008221      -0.018320      -0.035730       0.040986       0.018406       0.008130       0.008388       0.031932      -0.007183      -0.024106      -0.005228       0.029334              9.879970       8.660443      -0.899363      -0.519840      12.987266       4.482599       7.992202           0.001945
          214              C       5.798316       3.517567      14.819979      -0.118846      30.246970 0.43652226E+03  0.10301419E+05                                 8.518142                            7.049975       0.038232       1.989170                    0.999461      29.373124      85.367810       0.607877       0.426973      -1.054652       0.000013       0.030857       0.004075       0.031125      -0.012399      -0.008523      -0.013969       0.019308      -0.054096      -0.029643       0.004846       0.024797              9.372971       7.767154       0.052265      -0.079745      12.958727       4.290415       7.393032          -0.000030
          215              C       4.671854       2.774065      14.477410       0.076885      33.936824 0.43667550E+03  0.10272949E+05                                 9.317194                            7.089344      -0.320443       1.908116                    0.998670      27.124780      77.890526       0.603233       0.431603      -1.055190      -0.004758       0.010972      -0.003082       0.012351      -0.005422       0.009329       0.007973      -0.014106      -0.015334      -0.017485       0.004265       0.013220             11.223546       8.324504      -0.844274      -0.896237      16.480003       6.342983       8.866132           0.001762
          216              C       3.404159       3.190151      14.890050      -0.105344      31.024620 0.45209679E+03  0.10795108E+05                                 8.796974                            7.266646      -0.096886       1.952283                    0.998867      29.574566      87.308588       0.585656       0.437994      -1.044825      -0.003647       0.029558       0.005077       0.030212       0.013135       0.009464      -0.011722       0.008759      -0.037271      -0.025270       0.005184       0.020086              9.805238       8.523727      -0.997288      -1.322098      12.697491       4.648109       8.194496          -0.000124
          217              C       3.268222       4.340938      15.653043      -0.176556      33.196607 0.49038527E+03  0.11958741E+05                                 9.181285                            7.549915      -0.187947       1.914096                    0.997794      30.759657      91.994330       0.576209       0.435891      -1.045298      -0.007231      -0.020425      -0.031661       0.038366      -0.013144      -0.007614      -0.007809       0.010023      -0.007186      -0.019618       0.004108       0.015510             10.293193       8.757953       0.755345      -0.684028      13.800724       4.631775       8.320902           0.001665
          218              C       4.844868       1.516000      13.724149       0.046795      36.493527 0.44066193E+03  0.10353151E+05                                 9.654326                            7.038128      -0.040005       1.994257                    0.999380      27.060815      76.752437       0.618442       0.421541      -1.065240       0.002721      -0.005608       0.004193       0.007512       0.011261       0.000780       0.016454       0.006645      -0.029891      -0.022808       0.001736       0.021073             11.824355       8.994439      -2.794005       0.071168      17.078535       6.598023       9.400090           0.002306
          219              C       6.013687       0.747970      13.584007      -0.111700      31.990283 0.44943288E+03  0.10685030E+05                                 8.857258                            7.159154       0.141165       2.024595                    0.999361      29.453813      85.956248       0.602428       0.427651      -1.054098      -0.006171      -0.032086      -0.013493       0.035350       0.009914       0.015082      -0.000410       0.013717      -0.012045      -0.017176      -0.004210       0.021386              9.790746       9.449328      -2.974479      -0.056843      12.003309       4.012159       7.919602          -0.000210
          220              C       6.022501      -0.358989      12.731479      -0.180801      33.878725 0.49128921E+03  0.11975818E+05                                 9.259939                            7.533830      -0.173069       1.913670                    0.998163      30.888154      92.095844       0.579979       0.433237      -1.047812       0.005144       0.027252       0.032790       0.042946      -0.020728       0.003882      -0.000132       0.005742      -0.012752      -0.019207      -0.004174       0.023381             10.107745      10.386281      -1.055133       0.880015      11.108339       4.429738       8.828615           0.002081
          221              C       4.857199      -0.712651      12.067753       0.176848      31.651623 0.37592645E+03  0.85157798E+04                                 8.843601                            6.591908       0.160025       2.073473                    0.999397      25.508152      71.795553       0.623784       0.433462      -1.054423      -0.005896      -0.027917      -0.018577       0.034048       0.001657      -0.000889       0.049585      -0.039921      -0.035902      -0.046183      -0.013900       0.060083             10.387301       9.295131      -1.936913       0.304172      12.866699       5.731424       9.000073           0.000855
          222              C       3.670723      -0.046451      12.242930      -0.159028      32.159658 0.43301767E+03  0.10235037E+05                                 8.937896                            7.058790      -0.044177       1.972756                    0.997851      29.597827      87.111070       0.600532       0.431505      -1.048080      -0.013001       0.017977       0.023454       0.032284       0.010023       0.004377      -0.014482      -0.003237       0.025074      -0.020483       0.001894       0.018589             10.016456       9.938314      -1.509894       0.426383      12.396272       4.522182       7.714782           0.002142
          223              C       3.730767       1.073907      12.976727      -0.117467      32.519280 0.45388364E+03  0.10881405E+05                                 9.113330                            7.295848      -0.211822       1.905839                    0.998726      30.292426      90.499404       0.580935       0.439783      -1.040601       0.012120      -0.034689      -0.010488       0.038213      -0.010224      -0.024741      -0.013240       0.028486      -0.000609      -0.033311       0.000451       0.032860             10.220982       8.248827      -0.161705       1.551915      13.493435       5.316387       8.920683           0.000073
          224              C       6.047191      -2.400738      10.623515       0.098745      27.270000 0.37405979E+03  0.84962839E+04                                 8.045913                            6.590128       0.252572       2.097284                    0.998956      26.571641      75.857011       0.619356       0.435389      -1.049122      -0.035602      -0.034306      -0.010755       0.050597       0.003109      -0.013829       0.007785       0.038882       0.033941      -0.027602       0.000991       0.026610              8.814640      10.207414       0.216512      -0.995557       9.229673       3.231790       7.006831           0.030375
          225              C       3.866673      -2.729063      10.886281      -0.086753      29.550518 0.41974171E+03  0.98185680E+04                                 8.418380                            6.920802       0.198647       2.050135                    0.999172      28.828837      83.688954       0.611897       0.427919      -1.053022       0.035083       0.050639       0.008343       0.062167       0.038769       0.010292       0.023008       0.039451      -0.109189      -0.048896      -0.017119       0.066015              9.154064      10.264093      -0.449447      -1.284350       9.949464       3.580298       7.248634          -0.002166
          226              C      -4.517999      13.531926      10.181680      -0.040063      28.848796 0.41647753E+03  0.97496975E+04                                 8.355525                            6.947189       0.099706       2.016674                    0.999366      28.906322      84.695218       0.602072       0.434568      -1.046122       0.062058      -0.011782      -0.027355       0.068835       0.011214      -0.004156       0.002046       0.074896      -0.083949      -0.029669      -0.023593       0.053262              9.127402       8.538849       0.521930      -0.673798      11.135874       4.039076       7.707482           0.009888
          227              C       0.386820      14.145460       3.069102      -0.163401      39.516342 0.51916285E+03  0.12703360E+05                                10.049113                            7.611830      -0.027598       1.981913                    0.998454      29.403062      85.010551       0.598116       0.418510      -1.067536      -0.011172      -0.032571       0.013992       0.037168      -0.012104       0.002829      -0.020785      -0.033926      -0.020899      -0.020584      -0.014058       0.034641             11.656045       6.326820       0.316634      -2.736271      12.143976      -2.239338      16.497337          -0.002022
          228              C       0.125524      15.110508       4.064108       0.323391      27.453824 0.33797175E+03  0.75026849E+04                                 8.174554                            6.348995      -0.111640       1.990794                    0.999025      24.731581      70.360222       0.616892       0.447261      -1.039542      -0.011053       0.079453      -0.014741       0.081561      -0.008647      -0.010261      -0.016909      -0.084394      -0.020714      -0.043782      -0.007172       0.050954              9.161591       5.095567      -0.245977      -1.352453      11.457929      -1.141519      10.931275           0.001782
          229              C      -0.118128      14.693937       5.360418      -0.264864      36.622019 0.51649708E+03  0.12711697E+05                                 9.630123                            7.637010      -0.056269       1.945423                    0.999068      31.555551      93.643094       0.587706       0.423458      -1.056883      -0.014546      -0.012073       0.013003       0.022944      -0.013281       0.004684       0.022801      -0.022434      -0.125175      -0.049352       0.006702       0.042650             10.883898       6.629068       1.088004      -2.428678      12.379508      -3.781712      13.643118           0.002199
          230              C      -0.139328      13.319317       5.685469      -0.017624      37.459737 0.47709893E+03  0.11404096E+05                                 9.690177                            7.268311       0.072805       2.022820                    0.999556      27.730649      78.655516       0.617112       0.415231      -1.072076       0.011246       0.023995      -0.050771       0.057271      -0.007340       0.009207       0.004500      -0.000362      -0.015813      -0.014940       0.003956       0.010985             11.532265       7.837238       1.400886      -4.414062      11.137645      -3.203202      15.621911           0.001870
          231              C       0.136092      12.364894       4.663602      -0.171034      33.734526 0.48744316E+03  0.11838020E+05                                 9.148005                            7.455103       0.056586       1.980960                    0.999287      30.770230      91.052406       0.589843       0.427577      -1.053102      -0.009345       0.023278      -0.015493       0.029483       0.004006      -0.000920       0.007063      -0.044043      -0.050083      -0.018252      -0.013477       0.031729             10.021073       6.442273       0.278332      -2.221975      10.209284      -1.483265      13.411664           0.001495
          232              C       0.386808      12.822770       3.388703      -0.085708      31.644965 0.42593059E+03  0.10033918E+05                                 8.821433                            7.002942      -0.036923       1.962994                    0.999594      29.580605      87.137270       0.602172       0.431771      -1.047099      -0.009680       0.014296       0.022195       0.028119       0.002704       0.003284       0.019623       0.025269      -0.048906      -0.030907       0.008694       0.022213              9.743617       5.455695       0.568915      -1.621919      10.991911      -2.204221      12.783245           0.001915
          233              C       0.831751      14.586606       1.693378       0.574839      22.170416 0.25337611E+03  0.52704207E+04                                 7.274069                            5.639648       0.025373       2.058645                    0.999629      22.733278      64.044278       0.625543       0.470728      -1.019219       0.015767       0.013049      -0.046090       0.050430       0.036312       0.051722       0.028574       0.053388      -0.101916      -0.062176      -0.027979       0.090156              8.318447       5.638860      -0.827327      -2.667418       7.596161      -1.161848      11.720319           0.013960
          234              C      -0.561307      12.883921       7.038614       0.575965      22.236716 0.24391289E+03  0.50291701E+04                                 7.310468                            5.532248      -0.079604       2.027908                    0.999477      22.541720      63.375906       0.631313       0.470544      -1.018581      -0.016981      -0.014638       0.055106       0.059492       0.024927       0.055178       0.019836       0.098434      -0.111503      -0.063476      -0.035314       0.098790              8.593831       6.549844       0.493501      -3.414805       8.113703      -2.149047      11.117947           0.011341
          235              C      -2.913115       9.911534       7.445025       0.103092      27.520586 0.39564574E+03  0.91397053E+04                                 8.219145                            6.874479      -0.040880       2.004543                    0.997983      27.036569      78.572202       0.591938       0.447924      -1.038719      -0.023825       0.041691      -0.017085       0.050967       0.009641       0.013713      -0.003215      -0.004330       0.018819      -0.019618       0.003734       0.015883              9.034890       9.909974      -0.837673       2.276122      10.498532       1.596960       6.696166           0.024037
          236              C      -4.449169      11.572782       7.655237      -0.029311      27.934990 0.44600103E+03  0.10704053E+05                                 8.370293                            7.309043      -0.438234       1.838229                    0.998555      30.336281      92.313437       0.568169       0.449176      -1.029475       0.080489       0.016755      -0.021486       0.084975      -0.021489       0.002605       0.019475       0.072188       0.016004      -0.051367       0.011791       0.039576              9.214041       7.933659      -0.957453       0.927784      12.223316       2.482034       7.485147           0.009132
          237              C      -5.130703      10.524504       7.116081      -0.115045      30.062358 0.50274604E+03  0.12378833E+05                                 8.712677                            7.725857      -0.318655       1.863346                    0.998743      31.281304      95.058483       0.558726       0.445221      -1.036240       0.036742      -0.033767      -0.061683       0.079341      -0.029304      -0.018347      -0.000068      -0.037389      -0.199780      -0.070889       0.002249       0.068639              9.417634      10.184430      -0.458689       0.642036      11.275360       2.129401       6.793112          -0.002391
          238              C      -4.399770       8.296684       6.286910       0.165731      30.396091 0.38477935E+03  0.88334210E+04                                 8.809103                            6.824297      -0.209452       1.949435                    0.999566      26.524582      77.026663       0.587833       0.453874      -1.034547      -0.001219       0.038253       0.003711       0.038452      -0.003542      -0.002162       0.039715      -0.019356      -0.051373      -0.042916      -0.001494       0.044409             10.387870       8.001303       0.879221       0.995129      15.244605       5.125945       7.917701           0.000512
          239              C      11.997351       7.884120       5.862592      -0.180450      32.495151 0.47908876E+03  0.11592297E+05                                 8.959024                            7.409249      -0.094754       1.936722                    0.999158      30.689785      90.835044       0.589100       0.429698      -1.051133      -0.008144      -0.017943      -0.035278       0.040408      -0.017211      -0.008880       0.008838       0.032650      -0.005615      -0.023893      -0.005204       0.029097              9.871329       8.652015       0.899973       0.520449      12.976240       4.478829       7.985731           0.001947
          240              C      11.857855       6.741003       5.087920      -0.119153      30.223191 0.43609599E+03  0.10288613E+05                                 8.512145                            7.045010       0.031054       1.987500                    0.999490      29.359642      85.310943       0.608302       0.426788      -1.054790       0.001761       0.030511       0.003543       0.030767       0.011404       0.008420      -0.013581       0.018636      -0.050139      -0.028282       0.005097       0.023185              9.366243       7.763815      -0.049662       0.081668      12.947697       4.286626       7.387217          -0.000026
          241              C      12.984299       5.997501       4.745352       0.076585      33.930493 0.43661294E+03  0.10271702E+05                                 9.317981                            7.090661      -0.322574       1.907459                    0.998715      27.124466      77.905178       0.602910       0.431825      -1.054993       0.006086       0.011149      -0.002816       0.013010       0.005140      -0.009188       0.007613      -0.014492      -0.014141      -0.017053       0.004068       0.012985             11.223802       8.325918       0.844931       0.896772      16.479753       6.341971       8.865736           0.001766
          242              C      -3.403995       6.413587       5.157991      -0.106074      31.052549 0.45263140E+03  0.10810769E+05                                 8.800127                            7.269018      -0.095216       1.952750                    0.998911      29.590383      87.359088       0.585809       0.437762      -1.044992       0.004081       0.030327       0.005225       0.031043      -0.012779      -0.009194      -0.009301       0.008533      -0.037026      -0.023043       0.003242       0.019801              9.809147       8.526589       0.997514       1.322516      12.703221       4.650311       8.197630          -0.000121
          243              C      -3.268029       7.564374       5.920984      -0.174321      33.120213 0.48887006E+03  0.11913961E+05                                 9.175069                            7.544974      -0.198277       1.911811                    0.997754      30.716524      91.870172       0.575559       0.436670      -1.044710       0.007360      -0.019286      -0.030693       0.036989       0.013209       0.007441      -0.007787       0.010408      -0.006294      -0.019623       0.004147       0.015476             10.286390       8.751162      -0.755593       0.682711      13.792211       4.629096       8.315798           0.001667
          244              C      12.811255       4.739436       3.992090       0.047280      36.543113 0.44141097E+03  0.10375407E+05                                 9.663724                            7.044857      -0.042360       1.993147                    0.999417      27.082089      76.836162       0.618033       0.421631      -1.065158      -0.004003      -0.006450       0.004878       0.009024      -0.011369      -0.000774       0.018484       0.006464      -0.031285      -0.024885       0.002491       0.022394             11.835937       9.005827       2.799624      -0.071018      17.094664       6.603291       9.407321           0.002307
          245              C      11.642420       3.971406       3.851949      -0.111826      31.899636 0.44779451E+03  0.10635133E+05                                 8.831684                            7.137553       0.151791       2.028333                    0.999313      29.409994      85.751826       0.604492       0.426630      -1.054851       0.004268      -0.033525      -0.013019       0.036216      -0.011064      -0.015700      -0.001914       0.012564      -0.011931      -0.019302      -0.002369       0.021671              9.761732       9.427729       2.958585       0.048686      11.960018       3.998003       7.897447          -0.000201
          246              C      11.633577       2.864447       2.999420      -0.182441      33.979597 0.49315875E+03  0.12033416E+05                                 9.278997                            7.548500      -0.178678       1.911177                    0.998130      30.950654      92.343543       0.579346       0.433277      -1.047735      -0.006396       0.027307       0.033429       0.043636       0.022150      -0.003094      -0.000121       0.004145      -0.016477      -0.019781      -0.005395       0.025176             10.129253      10.406231       1.054998      -0.883588      11.132592       4.441928       8.848934           0.002084
          247              C      12.798868       2.510785       2.335694       0.178022      31.631285 0.37565431E+03  0.85085101E+04                                 8.842247                            6.591241       0.158076       2.073070                    0.999381      25.498533      71.775819       0.623539       0.433688      -1.054231       0.003816      -0.027966      -0.017390       0.033153      -0.002733       0.000574       0.049812      -0.040613      -0.033917      -0.045987      -0.014571       0.060558             10.385238       9.296486       1.936059      -0.305464      12.861609       5.728430       8.997619           0.000859
          248              C      13.985358       3.176985       2.510871      -0.159698      32.169213 0.43325501E+03  0.10241746E+05                                 8.937858                            7.058539      -0.040089       1.973802                    0.997859      29.600897      87.116340       0.600839       0.431238      -1.048273       0.011596       0.019172       0.023606       0.032546      -0.009886      -0.003018      -0.013231      -0.005484       0.025857      -0.018981       0.000836       0.018145             10.016302       9.940446       1.508577      -0.427821      12.394473       4.521271       7.713988           0.002144
          249              C      13.925342       4.297343       3.244668      -0.116192      32.452043 0.45269144E+03  0.10846055E+05                                 9.103897                            7.288428      -0.215888       1.905045                    0.998775      30.255062      90.369531       0.580951       0.440045      -1.040412      -0.011277      -0.033302      -0.010773       0.036773       0.010680       0.023742      -0.013744       0.029583      -0.003888      -0.033628       0.001367       0.032261             10.209989       8.241923       0.162451      -1.550269      13.477824       5.309121       8.910221           0.000079
          250              C      11.608831       0.822698       0.891457       0.097231      27.301825 0.37459583E+03  0.85118325E+04                                 8.053406                            6.595910       0.246527       2.095639                    0.998884      26.591759      75.939010       0.618911       0.435530      -1.048997       0.034523      -0.033488      -0.011497       0.049452      -0.003450       0.013166       0.007555       0.040059       0.035070      -0.028231       0.001940       0.026291              8.823153      10.216132      -0.216907       0.996261       9.239264       3.236119       7.014062           0.030384
          251              C      13.789345       0.494373       1.154222      -0.086023      29.563375 0.41997980E+03  0.98263538E+04                                 8.424280                            6.925219       0.194775       2.048680                    0.999244      28.835528      83.740748       0.611325       0.428223      -1.052747      -0.034889       0.050245       0.008782       0.061797      -0.039762      -0.010069       0.023470       0.040300      -0.110883      -0.049919      -0.017407       0.067326              9.160822      10.272558       0.450397       1.285917       9.956389       3.583180       7.253518          -0.002156
          252              C       4.518342      16.755362       0.449621      -0.040869      28.822828 0.41598616E+03  0.97341734E+04                                 8.345643                            6.938504       0.107876       2.019202                    0.999381      28.888006      84.591499       0.603117       0.433994      -1.046590      -0.061737      -0.011117      -0.028036       0.068710      -0.011283       0.003773       0.003300       0.072564      -0.080734      -0.029818      -0.021767       0.051585              9.116524       8.529444      -0.523261       0.672192      11.123206       4.033573       7.696921           0.009907
          253              C       0.165995      -1.070353      11.682363      -0.181877      41.463627 0.52533822E+03  0.12895870E+05                                10.349426                            7.643297      -0.052207       1.974032                    0.998469      29.518218      85.553397       0.598330       0.417017      -1.068213      -0.014785      -0.036281       0.019187       0.043624       0.004523       0.008414      -0.014607      -0.039727      -0.019151      -0.024287      -0.004808       0.029095             12.197997       7.318648       0.364178      -3.816286      11.877614      -2.051347      17.397730          -0.001187
          254              C      -0.151801      -0.164365      12.731479       0.322159      28.663185 0.34017919E+03  0.75518140E+04                                 8.390822                            6.351321       0.011968       2.033005                    0.999040      24.561875      69.511272       0.620456       0.444684      -1.042723       0.005997       0.079058      -0.006247       0.079531      -0.000715      -0.007206      -0.008001      -0.101522      -0.027169      -0.047627      -0.008642       0.056270              9.649723       5.382404       0.133943      -2.107419      11.639868      -1.205884      11.926899           0.002416
          255              C      -0.434297      -0.640936      13.990807      -0.249717      37.473045 0.49215899E+03  0.11978718E+05                                 9.793458                            7.464053      -0.037320       1.953135                    0.998813      31.137300      92.173151       0.592824       0.424498      -1.055239       0.001223      -0.013573       0.018134       0.022684      -0.005662       0.003439       0.028060      -0.017479      -0.103311      -0.045973       0.008430       0.037543             11.358307       6.180581       0.625210      -2.598495      13.340008      -4.139085      14.554331           0.002628
          256              C      -0.441372      -2.000669      14.267782       0.000520      37.776367 0.45127470E+03  0.10647766E+05                                 9.752613                            7.070813       0.004390       1.999378                    0.999340      27.494850      77.719925       0.624827       0.415460      -1.070924       0.006644       0.032917      -0.038685       0.051227      -0.005594      -0.003765       0.012744       0.006492      -0.004380      -0.014863       0.000059       0.014804             11.805026       6.114467       0.525243      -3.068636      12.061619      -3.872156      17.238993           0.001329
          257              C      -0.148295      -2.900566      13.230539      -0.183904      35.808454 0.49602373E+03  0.12084564E+05                                 9.458687                            7.464984       0.054672       1.968482                    0.999755      31.180063      92.049623       0.596748       0.421295      -1.058275       0.001588       0.025678      -0.017471       0.031098      -0.006303      -0.002450       0.003515      -0.070734      -0.035994      -0.030178      -0.012001       0.042179             10.525954       6.182001       0.144100      -2.635482      10.469554      -1.815119      14.926307           0.001728
          258              C       0.146560      -2.437936      11.943377      -0.088864      33.722130 0.45182736E+03  0.10778076E+05                                 9.186855                            7.191907       0.026893       1.976762                    0.999695      29.871188      87.901184       0.598123       0.429286      -1.050959      -0.012136       0.016688       0.014499       0.025219      -0.006826       0.006118       0.017165      -0.000502      -0.031047      -0.024058       0.007036       0.017022             10.270640       5.976539       0.466312      -2.336170      11.069955      -2.562591      13.765427           0.002800
          259              C       0.591504      -0.629976      10.384106       0.589640      21.218920 0.23282439E+03  0.47653023E+04                                 7.129593                            5.444769      -0.048119       2.039436                    0.999763      22.561402      64.084481       0.626733       0.477487      -1.010539       0.006224       0.010752      -0.049222       0.050766       0.014234       0.044062       0.014379       0.082117      -0.103190      -0.054344      -0.024876       0.079220              8.208156       5.600093       0.104980      -2.739486       7.609779      -1.156355      11.414595           0.015342
          260              C      -0.718572      -2.514280      15.631632       0.584247      22.360128 0.23398503E+03  0.47744402E+04                                 7.336935                            5.422263      -0.012377       2.055250                    0.999644      22.187666      62.048960       0.637041       0.471199      -1.018263      -0.006257      -0.013327       0.055663       0.057577       0.045636       0.043572       0.024709       0.100258      -0.135107      -0.063847      -0.042698       0.106545              8.739306       5.292973      -0.477428      -1.899308       8.900225      -3.216126      12.024720           0.014141
          261              C       5.994385      11.654544      16.423822       0.050410      30.118200 0.42682034E+03  0.10029032E+05                                 8.649858                            7.077466       0.103345       2.031248                    0.998770      28.018752      81.600979       0.592312       0.440090      -1.045346      -0.033801       0.023272       0.031194       0.051547       0.012991      -0.002038       0.020741      -0.006708      -0.053853      -0.030248       0.002093       0.028155              9.610287      11.761433       1.327894      -0.475694      10.792750       2.575987       6.276678           0.021675
          262              C      13.093703      -4.502041      17.445688      -0.054238      31.393125 0.47929609E+03  0.11626397E+05                                 8.874828                            7.486477      -0.148719       1.923393                    0.997953      30.322707      90.567225       0.575814       0.438513      -1.043308       0.049499       0.013954       0.002557       0.051492       0.007476      -0.020139       0.014521       0.054499      -0.126342      -0.051856      -0.001059       0.052915              9.659049       9.372010       0.264764      -1.124503      11.884964       3.619111       7.720173           0.009332
          263              C       3.766199      11.584279      16.832179      -0.079639      31.817051 0.46644025E+03  0.11226192E+05                                 8.985857                            7.411064      -0.123041       1.945978                    0.997498      29.667910      87.964688       0.576333       0.441567      -1.042586       0.038218      -0.032935      -0.021848       0.054979      -0.022537      -0.019042       0.031522       0.031522      -0.067000      -0.046251      -0.006577       0.052828              9.898474      11.249397       1.323827      -0.661209      11.480815       3.003387       6.965210          -0.001911
          264              C       4.843191       9.719611      15.425313       0.150379      31.346592 0.40610100E+03  0.93858401E+04                                 8.813244                            6.870588       0.035321       2.028333                    0.999481      26.188151      74.640691       0.607970       0.435898      -1.052135       0.012459       0.025693       0.046163       0.054280       0.004318      -0.005598       0.030372      -0.051761      -0.103958      -0.046289      -0.007447       0.053736             10.286631       8.322358       1.423394      -1.335609      14.898134       3.901894       7.639402           0.002869
          265              C       3.713199       8.922559      15.487598      -0.137681      29.651690 0.43685935E+03  0.10447287E+05                                 8.696286                            7.232969      -0.538257       1.809498                    0.998350      30.724982      93.820794       0.570324       0.449079      -1.027877       0.001134      -0.033974       0.009874       0.035397      -0.029575       0.018790      -0.019798       0.013034       0.065829      -0.041517      -0.006270       0.047787              9.856891       8.562215       1.229562      -0.740032      13.797775       2.778849       7.210681          -0.000077
          266              C       3.723779       7.722344      14.969852      -0.148886      31.522209 0.46608627E+03  0.11317224E+05                                 9.058086                            7.454874      -0.451003       1.821410                    0.999063      31.517765      96.671520       0.564140       0.447142      -1.029983       0.022261       0.017851       0.032460       0.043219       0.012537       0.024939      -0.004964       0.058483       0.067525      -0.044729      -0.000837       0.045566             10.407108       7.386429       0.001943      -1.485561      14.296674       4.685056       9.538220           0.001460
          267              C       4.788427       7.158082      14.216591       0.052864      36.135710 0.44249500E+03  0.10440099E+05                                 9.676180                            7.105404      -0.245795       1.928518                    0.998942      27.308410      78.426920       0.606749       0.427859      -1.057923       0.005588       0.006032       0.001074       0.008292      -0.011908      -0.001184      -0.004256      -0.008371       0.024692      -0.017205       0.005838       0.011367             12.035730       8.609775       2.934105       0.128777      16.313429       7.205422      11.183985           0.000420
          268              C       5.973153       7.934111      14.214645      -0.114353      30.633511 0.44216271E+03  0.10498402E+05                                 8.649006                            7.144836      -0.040857       1.970083                    0.998269      29.580204      87.051215       0.595842       0.432946      -1.047959      -0.007386       0.034256       0.008483       0.036055      -0.003673      -0.018113      -0.003398       0.023819       0.056766      -0.023130      -0.007468       0.030597              9.486322       9.556189       2.857315      -0.315084      12.188727       3.062415       6.714049           0.002374
          269              C       5.985526       9.165503      14.792729      -0.174147      32.717704 0.48337025E+03  0.11742831E+05                                 9.032597                            7.471204      -0.163566       1.918926                    0.997779      30.808660      91.902694       0.582211       0.433045      -1.047230      -0.008371      -0.043192      -0.016092       0.046846       0.034631      -0.019304      -0.007542       0.022569       0.058238      -0.046582       0.003009       0.043573              9.849565      10.352190       1.300548      -1.401552      12.009212       2.994834       7.187293           0.000172
          270              C       4.497089       6.003501      13.410777       0.069099      33.270811 0.42282451E+03  0.98751945E+04                                 9.188096                            6.967818      -0.299068       1.914531                    0.998848      27.045453      77.584845       0.609054       0.430591      -1.054962      -0.006131      -0.015087      -0.002243       0.016439       0.002556      -0.005877       0.000991      -0.022068       0.013742      -0.015390       0.006320       0.009070             11.175021       8.366000       1.062761       1.102026      13.866585       7.189798      11.292476           0.000889
          271              C       3.174650       5.720730      13.050690      -0.097612      30.403344 0.43523520E+03  0.10277138E+05                                 8.630355                            7.087234       0.027585       1.996292                    0.999248      29.037404      84.785006       0.599373       0.432774      -1.049702      -0.008801      -0.021389      -0.019289       0.030116      -0.008608      -0.011365      -0.009945       0.001931      -0.033554      -0.022714       0.008196       0.014518              9.637217       8.686555       1.260475       1.844652       9.577583       5.161572      10.647512          -0.000033
          272              C       2.939813       4.782404      12.065806      -0.175198      33.640431 0.46871375E+03  0.11280117E+05                                 9.162263                            7.325694      -0.042768       1.962597                    0.998131      30.259258      89.338832       0.592760       0.429359      -1.051269       0.007953       0.025273       0.034923       0.043836       0.007802       0.001796      -0.006828       0.033998      -0.028100      -0.019122      -0.004268       0.023390             10.235233       9.783900      -0.175552       0.676100       9.745052       5.300320      11.176745           0.000761
          273              C       3.981508       4.130559      11.437115       0.169558      31.841567 0.39309829E+03  0.90264163E+04                                 8.947084                            6.795461      -0.051967       2.002193                    0.999653      26.077674      74.480224       0.605514       0.440522      -1.047653      -0.017721      -0.020655      -0.032889       0.042689       0.017641       0.014922       0.051780       0.007218       0.014812      -0.052843      -0.007520       0.060363             10.508405       8.292638      -0.348852       0.252265      10.175873       6.571835      13.056704           0.000370
          274              C       5.284525       4.403081      11.816665      -0.200231      33.298139 0.47831760E+03  0.11562717E+05                                 9.090543                            7.368863      -0.014779       1.958944                    0.999285      30.809610      90.985634       0.595178       0.425712      -1.054156       0.015143       0.016258       0.030456       0.037699      -0.028449      -0.006189       0.005631       0.008925       0.017533      -0.031721       0.002813       0.028907             10.106006       8.634820       0.630442       1.256916      10.083149       5.708770      11.600048           0.000808
          275              C       5.549378       5.336707      12.807389      -0.117368      30.674504 0.43458859E+03  0.10255399E+05                                 8.640956                            7.054330      -0.037802       1.965347                    0.999415      29.424183      85.814608       0.604460       0.429402      -1.052028      -0.003689      -0.020300      -0.010737       0.023259       0.010840       0.007424      -0.014258       0.017062      -0.062078      -0.030309       0.006163       0.024146              9.630519       7.672000      -0.064307       0.204373      10.522179       5.515070      10.697380          -0.000046
          276              C       2.719085       2.696518       9.948110       0.074099      27.790840 0.39984957E+03  0.92398136E+04                                 8.174851                            6.837288       0.133540       2.051298                    0.998751      27.248122      78.602462       0.604557       0.438432      -1.046719       0.023350      -0.005759      -0.035255       0.042677       0.016822      -0.000567       0.009432       0.034310       0.006848      -0.027841       0.004479       0.023362              8.824455       9.666090       0.756377      -0.534068       7.892233       3.316243       8.915042           0.023874
          277              C       4.906662       2.804022       9.377228      -0.099114      31.259389 0.46296839E+03  0.11082147E+05                                 8.684814                            7.239237       0.262462       2.055869                    0.999174      29.803136      87.102291       0.602793       0.424488      -1.056689      -0.037918       0.027981       0.044576       0.064867      -0.004755      -0.025029       0.038365       0.085231       0.020684      -0.066753       0.008263       0.058490              9.360996      10.371437       0.326397      -1.189728       7.616478       3.603922      10.095072          -0.001654
          278              C       4.267503       1.925027       8.453266      -0.065623      32.050844 0.49279602E+03  0.12012532E+05                                 8.996688                            7.585987      -0.002027       1.971222                    0.997841      30.224949      89.892901       0.573787       0.437913      -1.045805      -0.069267      -0.002268      -0.017743       0.071539       0.005965      -0.014978       0.033076       0.072936      -0.053913      -0.058137       0.009291       0.048846              9.797717       8.918530       0.144725      -1.611361       8.937368       4.309711      11.537254           0.011459
          279              C      -0.165938       2.153083       1.950305      -0.183782      41.524973 0.52627844E+03  0.12925270E+05                                10.359268                            7.650071      -0.059503       1.971510                    0.998443      29.552678      85.685981       0.598047       0.417010      -1.068173       0.013437      -0.035975       0.020197       0.043389      -0.005016      -0.008239      -0.014643      -0.039847      -0.020849      -0.024368      -0.005000       0.029368             12.209735       7.326162      -0.363858       3.820091      11.887945      -2.052469      17.415097          -0.001176
          280              C       0.151883       3.059071       2.999420       0.321605      28.668925 0.34025745E+03  0.75543607E+04                                 8.393454                            6.353134       0.010387       2.032480                    0.999010      24.566538      69.539466       0.620178       0.444836      -1.042582      -0.004179       0.078393      -0.006449       0.078769       0.000407       0.007487      -0.007404      -0.100738      -0.025611      -0.047570      -0.007926       0.055496              9.652625       5.384010      -0.133497       2.107751      11.643501      -1.205026      11.930364           0.002423
          281              C       0.434378       2.582500       4.258749      -0.249245      37.456296 0.49188673E+03  0.11971532E+05                                 9.794146                            7.464772      -0.041575       1.951720                    0.998822      31.131663      92.181896       0.592410       0.424814      -1.054946      -0.001605      -0.014004       0.017362       0.022364       0.006630      -0.002365       0.027393      -0.016059      -0.101167      -0.044933       0.008217       0.036716             11.358585       6.180956      -0.624755       2.598844      13.338578      -4.137151      14.556221           0.002640
          282              C       0.441428       1.222767       4.535723      -0.002033      37.842570 0.45229130E+03  0.10676833E+05                                 9.759476                            7.075706       0.010850       2.000945                    0.999378      27.525856      77.804085       0.625071       0.415100      -1.071249      -0.006764       0.033262      -0.040161       0.052584       0.006426       0.002696       0.013287       0.005332      -0.007996      -0.015642       0.000470       0.015172             11.813520       6.118629      -0.526070       3.071194      12.069388      -3.876721      17.252544           0.001339
          283              C       0.148325       0.322870       3.498480      -0.180914      35.715720 0.49437459E+03  0.12033969E+05                                 9.442545                            7.452786       0.057567       1.969752                    0.999704      31.128118      91.846683       0.597229       0.421320      -1.058294      -0.001932       0.025885      -0.018082       0.031635       0.005320       0.002827       0.002872      -0.071879      -0.034886      -0.030873      -0.011448       0.042321             10.507455       6.171611      -0.143886       2.629844      10.452617      -1.812058      14.898136           0.001740
          284              C      -0.146529       0.785500       2.211318      -0.090278      33.783682 0.45290563E+03  0.10811669E+05                                 9.202457                            7.203933       0.021625       1.974727                    0.999749      29.906948      88.076559       0.597115       0.429698      -1.050569       0.011450       0.018656       0.013962       0.025963       0.007369      -0.005780       0.017274      -0.000752      -0.036848      -0.025046       0.007147       0.017899             10.288211       5.987056      -0.467269       2.340585      11.088312      -2.568546      13.789263           0.002811
          285              C      -0.591448       2.593460       0.652048       0.590738      21.188705 0.23242420E+03  0.47548836E+04                                 7.122387                            5.439755      -0.047049       2.040187                    0.999729      22.537519      63.993630       0.627103       0.477429      -1.010608      -0.004158       0.011320      -0.049288       0.050742      -0.014186      -0.043860       0.013566       0.082726      -0.104296      -0.054101      -0.025211       0.079311              8.199450       5.594791      -0.104674       2.735452       7.602776      -1.155411      11.400782           0.015329
          286              C       0.718626       0.709156       5.899574       0.587036      22.318444 0.23349032E+03  0.47617066E+04                                 7.327847                            5.416424       0.003385       2.060266                    0.999638      22.160505      61.950781       0.637418       0.471181      -1.018298       0.006861      -0.012546       0.054219       0.056073      -0.044942      -0.044308       0.024281       0.101096      -0.135449      -0.063950      -0.042786       0.106736              8.727622       5.286986       0.477335       1.895854       8.889336      -3.210743      12.006543           0.014133
          287              C      -5.994039      14.877980       6.691763       0.050436      30.057909 0.42572832E+03  0.99959976E+04                                 8.635025                            7.065856       0.105632       2.032548                    0.998810      27.984007      81.443910       0.593177       0.439773      -1.045636       0.034503       0.024112       0.031666       0.052674      -0.013591       0.002201       0.020318      -0.007286      -0.056340      -0.030532       0.001812       0.028720              9.593483      11.741746      -1.327393       0.474459      10.772862       2.569895       6.265841           0.021697
          288              C       4.562323      -1.278605       7.713630      -0.053834      31.349041 0.47840747E+03  0.11598280E+05                                 8.862786                            7.475720      -0.142695       1.925494                    0.998071      30.289920      90.413681       0.576728       0.438066      -1.043680      -0.050918       0.013359       0.001895       0.052675      -0.008319       0.020999       0.013742       0.054951      -0.122833      -0.050962      -0.002148       0.053111              9.646532       9.357867      -0.262417       1.123607      11.871165       3.615824       7.710564           0.009336
          289              C      -3.765851      14.807715       7.100121      -0.079174      31.822576 0.46652884E+03  0.11229646E+05                                 8.989482                            7.413923      -0.128120       1.944469                    0.997511      29.674874      88.010692       0.575930       0.441824      -1.042361      -0.039315      -0.032239      -0.022858       0.055745       0.023464       0.018517       0.032585       0.030147      -0.066145      -0.046859      -0.006575       0.053434              9.902828      11.251769      -1.322864       0.662067      11.487948       3.005733       6.968767          -0.001910
          290              C      -4.842891      12.943047       5.693254       0.151013      31.309052 0.40544721E+03  0.93670560E+04                                 8.807312                            6.865565       0.041161       2.030532                    0.999496      26.166977      74.568325       0.608118       0.435963      -1.052085      -0.011955       0.025080       0.047226       0.054793      -0.004780       0.006508       0.029534      -0.050127      -0.101637      -0.045607      -0.006634       0.052240             10.280499       8.314365      -1.420423       1.334327      14.891386       3.901562       7.635745           0.002877
          291              C      -3.712915      12.145995       5.755539      -0.138648      29.671203 0.43727586E+03  0.10459424E+05                                 8.697318                            7.233788      -0.540561       1.808435                    0.998313      30.737580      93.859811       0.570619       0.448753      -1.028094      -0.002094      -0.034822       0.009410       0.036132       0.029477      -0.017637      -0.021029       0.012994       0.066273      -0.041779      -0.005966       0.047745              9.858564       8.562456      -1.227428       0.740074      13.799931       2.780980       7.213305          -0.000071
          292              C      -3.723522      10.945780       5.237794      -0.151133      31.604492 0.46763838E+03  0.11364699E+05                                 9.076950                            7.470231      -0.455038       1.819827                    0.999043      31.563417      96.862892       0.563208       0.447496      -1.029748      -0.022393       0.019465       0.032101       0.043712      -0.011892      -0.025661      -0.004814       0.058439       0.069919      -0.044780      -0.001700       0.046480             10.430525       7.396475       0.004406       1.488496      14.330509       4.701577       9.564591           0.001468
          293              C      -4.788187      10.381518       4.484533       0.055188      36.102798 0.44192179E+03  0.10424170E+05                                 9.673882                            7.103556      -0.247104       1.928130                    0.998962      27.294308      78.401293       0.606419       0.428191      -1.057619      -0.005460       0.006280       0.002808       0.008783       0.011455       0.000493      -0.003525      -0.008164       0.027866      -0.017033       0.005745       0.011288             12.033578       8.605798      -2.933138      -0.129955      16.312263       7.205548      11.182674           0.000426
          294              C      -5.972897      11.157547       4.482586      -0.114981      30.641299 0.44234095E+03  0.10504049E+05                                 8.651494                            7.147310      -0.044922       1.968759                    0.998251      29.586167      87.084277       0.595590       0.433071      -1.047848       0.006579       0.035916       0.007581       0.037293       0.004082       0.016695      -0.003094       0.022544       0.058379      -0.022812      -0.006641       0.029454              9.488966       9.557958      -2.857253       0.315701      12.191959       3.063658       6.716981           0.002386
          295              C      -5.985242      12.388939       5.060670      -0.173557      32.703056 0.48309819E+03  0.11734146E+05                                 9.029539                            7.469284      -0.164841       1.918830                    0.997801      30.797617      91.850791       0.582286       0.433066      -1.047255       0.007042      -0.042659      -0.015313       0.045868      -0.035949       0.019439      -0.007221       0.023319       0.055850      -0.047613       0.003362       0.044251              9.846074      10.345947      -1.297422       1.401742      12.006182       2.994767       7.186093           0.000182
          296              C      -4.496877       9.226937       3.678718       0.066908      33.339099 0.42384659E+03  0.99033521E+04                                 9.192429                            6.970265      -0.288065       1.917206                    0.998861      27.078553      77.653312       0.609834       0.429854      -1.055593       0.005462      -0.014636      -0.002498       0.015821      -0.001796       0.005985       0.000242      -0.021382       0.013857      -0.014978       0.006418       0.008560             11.181532       8.369770      -1.063677      -1.102886      13.875569       7.195468      11.299257           0.000895
          297              C      -3.174447       8.944166       3.318632      -0.097314      30.378004 0.43472299E+03  0.10261832E+05                                 8.625559                            7.083020       0.031646       1.997459                    0.999283      29.023238      84.725268       0.599568       0.432768      -1.049724       0.007874      -0.020994      -0.018816       0.029271       0.008269       0.012035      -0.010864       0.002535      -0.034774      -0.023854       0.009309       0.014545              9.632239       8.682453      -1.259099      -1.842761       9.572626       5.159004      10.641637          -0.000021
          298              C      -2.939635       8.005840       2.333748      -0.173483      33.608091 0.46810028E+03  0.11261759E+05                                 9.156474                            7.320678      -0.043021       1.962786                    0.998169      30.239975      89.270079       0.592985       0.429334      -1.051276      -0.008557       0.026075       0.035074       0.044534      -0.007669      -0.001430      -0.006832       0.033608      -0.028810      -0.018907      -0.004366       0.023273             10.229123       9.779482       0.175388      -0.675864       9.738670       5.296734      11.169217           0.000770
          299              C      -3.981348       7.353995       1.705057       0.167345      31.901665 0.39397803E+03  0.90517742E+04                                 8.957133                            6.801832      -0.049736       2.002321                    0.999669      26.111585      74.601017       0.605387       0.440363      -1.047736       0.017478      -0.020867      -0.032479       0.042376      -0.017487      -0.016024       0.052342       0.007913       0.015527      -0.053465      -0.007823       0.061289             10.521666       8.300631       0.348891      -0.253186      10.189419       6.582363      13.074950           0.000376
          300              C      12.371643       7.626517       2.084607      -0.197800      33.274349 0.47776764E+03  0.11547688E+05                                 9.094313                            7.371838      -0.021870       1.956815                    0.999305      30.795662      90.978453       0.594103       0.426546      -1.053495      -0.014682       0.015179       0.029701       0.036443       0.029421       0.006579       0.005947       0.010186       0.017424      -0.032766       0.002588       0.030178             10.110807       8.637370      -0.634013      -1.261209      10.088301       5.712336      11.606749           0.000820
          301              C      12.106816       8.560143       3.075330      -0.118450      30.683063 0.43474711E+03  0.10259118E+05                                 8.636269                            7.050027      -0.029287       1.967759                    0.999423      29.431100      85.808542       0.605420       0.428722      -1.052544       0.004648      -0.020459      -0.011435       0.023895      -0.011354      -0.005991      -0.014694       0.016257      -0.061388      -0.030008       0.005759       0.024249              9.625552       7.670705       0.062105      -0.206888      10.515428       5.511317      10.690523          -0.000032
          302              C      -2.718963       5.919954       0.216052       0.074693      27.795739 0.39989576E+03  0.92407273E+04                                 8.174023                            6.836790       0.139170       2.052693                    0.998751      27.250073      78.595754       0.604725       0.438318      -1.046835      -0.022919      -0.005223      -0.034839       0.042027      -0.015831      -0.000437       0.009820       0.035386       0.007827      -0.027752       0.004506       0.023245              8.823678       9.663646      -0.757136       0.532496       7.892399       3.316682       8.914988           0.023880
          303              C      12.749457      -0.419414      19.109286      -0.097359      31.190697 0.46154182E+03  0.11038416E+05                                 8.667140                            7.223713       0.269824       2.058485                    0.999234      29.763273      86.920708       0.604045       0.423976      -1.057110       0.036437       0.027804       0.042825       0.062727       0.003642       0.024642       0.037512       0.087259       0.019301      -0.066858       0.008738       0.058121              9.342065      10.355313      -0.326345       1.187439       7.599626       3.594455      10.071256          -0.001648
          304              C      13.388593      -1.298409      18.185325      -0.066731      32.112464 0.49400916E+03  0.12051224E+05                                 9.014549                            7.601759      -0.014063       1.967357                    0.997800      30.264270      90.085824       0.572381       0.438656      -1.045213       0.069636      -0.003038      -0.017248       0.071805      -0.006680       0.016381       0.031935       0.074737      -0.052586      -0.057859       0.007741       0.050117              9.817226       8.936163      -0.147162       1.612221       8.956301       4.318116      11.559214           0.011453
          305              C       8.503171       1.251135       8.447427      -0.183193      40.026960 0.52433882E+03  0.12833769E+05                                10.033849                            7.593798       0.143396       2.031631                    0.999295      29.433768      84.505889       0.606773       0.412418      -1.073803       0.005901      -0.043811       0.012860       0.046039       0.002078      -0.000459      -0.026295      -0.052157      -0.028794      -0.022727      -0.021160       0.043887             11.434691       6.823667      -0.479241       3.327473      11.683345      -1.868389      15.797060          -0.001066
          306              C       8.750367       2.149260       9.436788       0.324067      27.057293 0.33520853E+03  0.74282419E+04                                 8.083818                            6.333167      -0.171935       1.970142                    0.998869      24.742657      70.396427       0.615995       0.448702      -1.038404      -0.000580       0.085619      -0.011535       0.086395       0.003640       0.010606      -0.024891      -0.091332      -0.027031      -0.045711      -0.013538       0.059249              8.827525       5.276251       0.092137       1.451797      10.885974      -0.655141      10.320349           0.002180
          307              C       9.013441       1.713991      10.751978      -0.248757      35.144425 0.49419784E+03  0.12050378E+05                                 9.404744                            7.496456      -0.089407       1.929494                    0.999231      31.513049      93.614204       0.589066       0.426425      -1.053205       0.001513      -0.002116       0.016634       0.016836       0.001287      -0.003072       0.024674      -0.025715      -0.089026      -0.039097       0.002249       0.036848             10.352120       6.117300      -0.695171       1.651705      12.175065      -4.022973      12.763995           0.003100
          308              C       9.013429       0.374800      11.026422      -0.003555      36.286991 0.45690099E+03  0.10837588E+05                                 9.546255                            7.151640      -0.034406       1.988218                    0.999501      27.742454      79.189620       0.615142       0.419779      -1.065831      -0.006759       0.025005      -0.042278       0.049582       0.003420       0.005448       0.016950       0.013216       0.008826      -0.020400       0.002030       0.018369             11.129901       6.321649      -0.464622       2.512415      11.231736      -3.428002      15.836318           0.000294
          309              C       8.843918      -0.551510       9.994824      -0.172919      33.076183 0.47855799E+03  0.11582813E+05                                 9.052002                            7.405375      -0.009305       1.962639                    0.998894      30.726252      91.124813       0.588892       0.429725      -1.050521       0.009951       0.024469      -0.014323       0.030048       0.003419      -0.003101       0.002247      -0.038963      -0.089078      -0.030180      -0.004506       0.034686              9.789045       6.228876       0.176768       1.722342       9.599134      -1.184097      13.539125           0.001446
          310              C       8.543766      -0.137078       8.710192      -0.082891      32.382242 0.44960887E+03  0.10695327E+05                                 8.896139                            7.155630       0.098007       2.004305                    0.999750      29.479034      86.187728       0.602913       0.427063      -1.053962       0.000121       0.022554       0.012047       0.025570       0.002497       0.003151       0.013426       0.011181      -0.054997      -0.024786       0.008040       0.016747              9.694762       5.852447      -0.159460       1.776409      10.673370      -1.716231      12.558469           0.002012
          311              C       8.068833       1.702342       7.067421       0.580636      21.463405 0.24794586E+03  0.51208847E+04                                 7.100681                            5.559745       0.209730       2.122862                    0.999746      22.356887      62.412131       0.634357       0.467503      -1.022712      -0.011956       0.010314      -0.047320       0.049885      -0.025420      -0.049023       0.022540       0.088480      -0.102466      -0.059565      -0.031280       0.090845              7.983385       5.581798       0.163541       2.791937       7.171803      -1.133433      11.196553           0.018148
          312              C       9.382439      -0.137715      12.386964       0.572744      23.132613 0.25334507E+03  0.52770849E+04                                 7.583976                            5.683674      -0.049075       2.040557                    0.999494      22.681061      64.238078       0.614961       0.478164      -1.013796       0.017642      -0.017183       0.056312       0.061462      -0.023824      -0.055046       0.016096       0.107272      -0.115738      -0.062641      -0.038728       0.101369              8.888586       5.921305      -0.130876       2.514967       8.600164      -3.504689      12.144290           0.017457
          313              C      11.721828      -3.231044      12.628319       0.099765      26.104630 0.37234850E+03  0.84164758E+04                                 7.669588                            6.475041       0.377549       2.128761                    0.999780      26.479750      74.504127       0.641739       0.422247      -1.061117       0.023323      -0.003450       0.035045       0.042238      -0.005964       0.007206       0.000137       0.016099       0.013092      -0.012589      -0.000614       0.013203              8.084022       8.537383      -1.629264       1.743309       7.938792       2.017295       7.775891           0.013376
          314              C      13.226129      -2.781177      14.290555      -0.046729      31.183849 0.46515745E+03  0.11210689E+05                                 8.880782                            7.412014      -0.134954       1.933149                    0.998196      30.005389      89.627586       0.573813       0.442898      -1.039657      -0.066246       0.036847      -0.011601       0.076686      -0.010517       0.031674       0.005146       0.037364      -0.041127      -0.035368      -0.008624       0.043992              9.579664       8.499450      -0.611348       2.336531      10.361784       3.611537       9.877757           0.004841
          315              C      13.695766      -3.874338      13.638507      -0.103086      30.524544 0.46206732E+03  0.11068122E+05                                 8.591982                            7.271122       0.110184       2.007764                    0.998933      29.872819      87.669810       0.595948       0.429071      -1.052625      -0.029371      -0.034150      -0.045846       0.064270      -0.010519       0.048654       0.027957       0.042103       0.014133      -0.059652      -0.002585       0.062237              9.075568       8.658947      -1.658453       2.101994       9.452843       2.482790       9.114915          -0.000044
          316              C       4.039853      11.923177      11.684309       0.164158      31.693382 0.40401083E+03  0.92899912E+04                                 8.790930                            6.798013       0.128864       2.053430                    0.999418      25.983839      72.954943       0.620986       0.428946      -1.060410      -0.002829       0.033924       0.025740       0.042678      -0.015422       0.012212       0.053312      -0.030979      -0.000270      -0.055506      -0.006281       0.061787              9.851675       8.359517      -1.111157       0.971294      11.522400       5.383171       9.673108           0.001029
          317              C       2.959299      11.567628      10.884334      -0.165132      32.399172 0.46524592E+03  0.11161161E+05                                 8.904689                            7.279924       0.001406       1.974389                    0.998964      30.100858      88.348703       0.597691       0.427172      -1.054002      -0.000496      -0.028638      -0.027152       0.039466      -0.023395      -0.002213      -0.005578       0.009826      -0.037641      -0.021373      -0.008883       0.030256              9.553527       8.999879      -0.570341       1.203098      10.197854       4.575023       9.462847           0.000534
          318              C       3.056393      10.475488      10.029859      -0.112722      31.048807 0.43930366E+03  0.10376137E+05                                 8.643923                            7.061429       0.167593       2.033261                    0.999653      29.194997      84.689967       0.609233       0.425649      -1.056223       0.004897       0.027657       0.023529       0.036640       0.004864       0.013530      -0.001740       0.016407      -0.014232      -0.014506      -0.004414       0.018920              9.252022       8.563959      -1.673350       0.452727      10.736540       4.261679       8.455566          -0.000088
          319              C       4.234041       9.738550       9.975360       0.062355      33.128921 0.41584418E+03  0.96179644E+04                                 8.987929                            6.813717      -0.022389       2.002366                    0.999183      26.510751      74.313052       0.632535       0.418667      -1.068344      -0.014325      -0.000451       0.002149       0.014492       0.015579      -0.002022       0.016211      -0.018951      -0.012436      -0.022661      -0.003740       0.026401             10.270690       8.517037      -1.286765       0.862278      12.741586       5.769611       9.553447           0.000567
          320              C       5.314594      10.093753      10.775335      -0.120617      31.045711 0.43956188E+03  0.10388645E+05                                 8.655559                            7.060758       0.137984       2.023725                    0.999530      29.279221      85.091095       0.609331       0.425318      -1.055932      -0.001081       0.025517       0.022491       0.034031      -0.007664      -0.007588      -0.008009       0.017569      -0.018219      -0.017842       0.002099       0.015743              9.285860       8.377041      -0.278290       1.478275      10.017678       4.548378       9.462859          -0.000022
          321              C       5.217500      11.186884      11.627863      -0.165901      31.583841 0.45616912E+03  0.10860154E+05                                 8.676554                            7.151852       0.138550       2.014691                    0.999634      29.807034      86.384421       0.611862       0.420477      -1.061045       0.008994      -0.031762      -0.021786       0.039551       0.014592       0.021172       0.008385       0.033911      -0.025554      -0.019820      -0.017996       0.037817              9.206971       8.440950      -1.656066       0.533725      10.406913       4.077786       8.773051           0.000682
          322              C       4.505928       8.543561       9.142296       0.070502      33.428783 0.41245845E+03  0.95299658E+04                                 9.078216                            6.809218      -0.015544       2.007281                    0.999162      26.429664      74.297038       0.628853       0.421547      -1.065420       0.015783      -0.000361       0.002007       0.015914       0.000617       0.013916       0.012899      -0.002553       0.038658      -0.017813      -0.006861       0.024674             10.450954       9.218189       0.393581      -1.166542      12.969878       5.874048       9.164795           0.000247
          323              C       3.381233       7.830058       8.926244      -0.121029      31.736593 0.43656958E+03  0.10358978E+05                                 8.931857                            7.128341      -0.151746       1.930483                    0.998774      29.869309      88.606966       0.591409       0.436470      -1.043181       0.003476      -0.030424      -0.017294       0.035168      -0.020354      -0.008459      -0.014221      -0.019945       0.042382      -0.034302       0.009753       0.024550              9.873017       9.120442       2.217409       0.131828      11.978227       4.976123       8.520382           0.000200
          324              C       3.314127       6.757911       8.040627      -0.165415      33.652966 0.48505366E+03  0.11789581E+05                                 9.250181                            7.499169      -0.113306       1.938087                    0.998287      30.575845      91.119940       0.579602       0.434778      -1.046575      -0.009496       0.026109       0.023748       0.036549       0.017072       0.010571      -0.009736      -0.023398       0.027284      -0.030192       0.011458       0.018734             10.134978      10.444236       0.406409      -0.867494      10.974343       4.761698       8.986355           0.000617
          325              C       4.523557       6.369632       7.446971       0.163701      33.396692 0.40886580E+03  0.94451523E+04                                 9.171576                            6.870529       0.154015       2.062282                    0.999501      26.143395      73.965991       0.612417       0.432943      -1.056228       0.010822      -0.032971      -0.027387       0.044207      -0.005170      -0.007859       0.066316      -0.032826      -0.025581      -0.061999      -0.012902       0.074901             10.715050       9.398942       0.912947      -0.523321      13.268415       6.077421       9.477793           0.000538
          326              C       5.683563       7.031982       7.692219      -0.180469      32.991114 0.44024617E+03  0.10397555E+05                                 8.905070                            7.004725       0.097698       1.995358                    0.999695      30.021433      86.908494       0.620515       0.417944      -1.061713       0.001705       0.032252       0.021699       0.038910      -0.018746      -0.029682       0.006879       0.046593      -0.051206      -0.031350      -0.020434       0.051784              9.775322       9.224938       1.813150       0.154812      12.236576       4.698585       7.864452           0.000131
          327              C       5.727717       8.134532       8.519444      -0.110182      33.079271 0.45034812E+03  0.10708229E+05                                 9.048574                            7.171820       0.063992       1.998852                    0.999312      29.480225      85.934033       0.601444       0.428294      -1.054097      -0.012816      -0.022813      -0.017086       0.031251       0.008889       0.000033       0.008216       0.013605      -0.023728      -0.015169      -0.000609       0.015778              9.861377      10.090090       1.120031      -1.001387      11.367323       4.317525       8.126720           0.000270
          328              C       5.579362       4.488629       6.160393       0.006902      29.414912 0.43368164E+03  0.10225661E+05                                 8.402280                            7.050383       0.108355       2.011136                    0.999352      28.970555      84.376512       0.604366       0.429819      -1.052081      -0.029954      -0.009799      -0.025390       0.040471       0.010546       0.001993       0.022346       0.044207      -0.048020      -0.037938       0.004278       0.033660              9.061132      10.468843      -1.835537       0.212264       9.275820       3.078287       7.438735           0.028064
          329              C       3.352940       4.533311       5.847021      -0.070350      31.352039 0.45366022E+03  0.10840448E+05                                 8.870845                            7.289615      -0.077188       1.963875                    0.997312      29.338322      86.608065       0.583552       0.439248      -1.044208       0.037161       0.034502       0.026545       0.057236       0.016843       0.025998       0.024180       0.045027      -0.018776      -0.038007      -0.012574       0.050581              9.725731      11.444707      -1.685458       0.340740       9.786915       3.237551       7.945571           0.001425
          330              C       3.854357       3.460721       5.124513      -0.016011      29.331882 0.43039124E+03  0.10190659E+05                                 8.548523                            7.146429      -0.220332       1.917456                    0.997771      29.276969      87.164826       0.581328       0.444986      -1.036666       0.062666      -0.013425      -0.012524       0.065300      -0.014652       0.015361       0.011405       0.047158      -0.053018      -0.034438      -0.004722       0.039160              9.289739       9.607838      -0.388546       0.809023      10.370180       3.520152       7.891199           0.006605
          331              C       9.152911      -1.972301      18.179485      -0.181708      40.014062 0.52408770E+03  0.12826207E+05                                10.032731                            7.593082       0.139979       2.030551                    0.999298      29.422878      84.472563       0.606664       0.412538      -1.073715      -0.005648      -0.042547       0.012539       0.044714      -0.001943      -0.000250      -0.026116      -0.054209      -0.027019      -0.023372      -0.021051       0.044423             11.433548       6.823537       0.479624      -3.328494      11.679030      -1.867723      15.798078          -0.001068
          332              C       8.905740      -1.074176      19.168846       0.323811      27.056264 0.33518468E+03  0.74278627E+04                                 8.084883                            6.333952      -0.167683       1.971502                    0.998885      24.744290      70.410491       0.615786       0.448845      -1.038282       0.001568       0.085926      -0.010624       0.086595      -0.003924      -0.008781      -0.025216      -0.090980      -0.026526      -0.044564      -0.014689       0.059253              8.828810       5.277289      -0.091917      -1.452202      10.887053      -0.656099      10.322088           0.002182
          333              C       8.642665       4.937427       1.019920      -0.249381      35.168983 0.49460414E+03  0.12062793E+05                                 9.410322                            7.500638      -0.090053       1.929172                    0.999216      31.523864      93.656816       0.588770       0.426550      -1.053125      -0.003772      -0.001605       0.016741       0.017236      -0.001206       0.003596       0.024773      -0.025352      -0.086885      -0.038688       0.002159       0.036528             10.358763       6.121125       0.696452      -1.652148      12.183478      -4.029116      12.771687           0.003112
          334              C       8.642653       3.598236       1.294364      -0.001973      36.249016 0.45633343E+03  0.10821406E+05                                 9.542111                            7.148856      -0.036253       1.987741                    0.999510      27.725631      79.147026       0.615011       0.419974      -1.065643       0.008852       0.025056      -0.041906       0.049621      -0.003616      -0.003359       0.017610       0.010823       0.009337      -0.020276       0.002222       0.018054             11.125029       6.319170       0.464757      -2.510084      11.227216      -3.427945      15.828701           0.000296
          335              C       8.812138       2.671926       0.262766      -0.173496      33.148541 0.47997845E+03  0.11626999E+05                                 9.070531                            7.421431      -0.015778       1.960228                    0.998807      30.768007      91.317799       0.587591       0.430313      -1.050054      -0.010099       0.022964      -0.013953       0.028706      -0.003640       0.002794       0.002782      -0.043569      -0.093596      -0.031653      -0.006127       0.037780              9.808943       6.243182      -0.177902      -1.725977       9.613763      -1.185237      13.569882           0.001452
          336              C       9.112289      -3.360514      18.442251      -0.081510      32.249023 0.44726865E+03  0.10623930E+05                                 8.867157                            7.133444       0.105297       2.007547                    0.999696      29.396594      85.834171       0.604405       0.426640      -1.054407      -0.000123       0.022903       0.013248       0.026459      -0.002470      -0.003418       0.011458       0.012445      -0.059856      -0.024709       0.007020       0.017689              9.662424       5.833498       0.158391      -1.769691      10.637993      -1.705055      12.515782           0.002014
          337              C       9.587249      -1.521094      16.799479       0.575450      21.548370 0.24910440E+03  0.51502224E+04                                 7.114200                            5.569169       0.202335       2.120176                    0.999780      22.412507      62.576900       0.634499       0.466907      -1.023155       0.011963       0.009076      -0.048729       0.050990       0.026741       0.050157       0.021537       0.090983      -0.100798      -0.058875      -0.033896       0.092771              7.999328       5.592533      -0.163400      -2.799914       7.183413      -1.135602      11.222038           0.018177
          338              C       8.273642       3.085721       2.654906       0.574933      23.105081 0.25300893E+03  0.52682885E+04                                 7.577697                            5.679510      -0.044746       2.041766                    0.999403      22.665469      64.181160       0.615255       0.478098      -1.013840      -0.018577      -0.018016       0.058045       0.063552       0.021018       0.057692       0.016207       0.105877      -0.114572      -0.064521      -0.037072       0.101593              8.880811       5.916416       0.130485      -2.511933       8.592583      -3.500215      12.133432           0.017466
          339              C       5.934191      -0.007608       2.896261       0.100382      26.124877 0.37277289E+03  0.84291859E+04                                 7.677310                            6.481697       0.374644       2.127840                    0.999772      26.490461      74.568774       0.640915       0.422634      -1.060784      -0.022560      -0.003286       0.035245       0.041976       0.007186      -0.007708      -0.000361       0.016317       0.011559      -0.013188      -0.001050       0.014239              8.092020       8.546140       1.630813      -1.745699       7.945834       2.019274       7.784087           0.013390
          340              C       4.429910       0.442259       4.558496      -0.045925      31.172084 0.46497065E+03  0.11205450E+05                                 8.879732                            7.411403      -0.134249       1.933525                    0.998153      30.002393      89.625846       0.573714       0.443003      -1.039559       0.066767       0.037133      -0.011194       0.077214       0.010871      -0.031745       0.004824       0.036043      -0.040420      -0.035313      -0.008322       0.043635              9.577719       8.500069       0.613211      -2.335897      10.358574       3.608675       9.874512           0.004848
          341              C       3.960247      -0.650902       3.906448      -0.106262      30.614416 0.46397839E+03  0.11125265E+05                                 8.606482                            7.283441       0.103310       2.004866                    0.998969      29.933498      87.890003       0.595781       0.428753      -1.052830       0.031260      -0.032215      -0.047352       0.065247       0.009235      -0.047155       0.027911       0.040710       0.015032      -0.057842      -0.002889       0.060730              9.090525       8.673718       1.662573      -2.105074       9.468681       2.486204       9.129177          -0.000025
          342              C      -4.039533      15.146613       1.952251       0.165267      31.675546 0.40384287E+03  0.92849014E+04                                 8.787149                            6.796760       0.124735       2.052429                    0.999415      25.973375      72.914011       0.621038       0.428966      -1.060427       0.002233       0.033852       0.025755       0.042594       0.015089      -0.013263       0.054013      -0.032203      -0.000600      -0.056435      -0.006302       0.062737              9.845786       8.357467       1.110611      -0.971613      11.513184       5.377307       9.666706           0.001040
          343              C      -2.958992      14.791064       1.152276      -0.163222      32.363546 0.46458323E+03  0.11141380E+05                                 8.897640                            7.274538       0.002363       1.974939                    0.998905      30.083225      88.283823       0.597932       0.427148      -1.054008       0.002001      -0.028361      -0.027803       0.039766       0.023424       0.002180      -0.004755       0.009446      -0.034653      -0.020876      -0.008838       0.029714              9.545036       8.995674       0.573606      -1.200323      10.187820       4.567760       9.451614           0.000549
          344              C      -3.056114      13.698924       0.297801      -0.114361      31.091005 0.44004553E+03  0.10397970E+05                                 8.653270                            7.069786       0.164549       2.032261                    0.999652      29.217821      84.771751       0.608568       0.425938      -1.056052      -0.003091       0.027931       0.022592       0.036057      -0.005836      -0.013786      -0.001717       0.017619      -0.015852      -0.015260      -0.004657       0.019916              9.261646       8.570550       1.678739      -0.449025      10.750920       4.266739       8.463468          -0.000076
          345              C      -4.233777      12.961986       0.243301       0.066092      33.060976 0.41483028E+03  0.95887658E+04                                 8.977362                            6.806423      -0.020884       2.002985                    0.999186      26.473708      74.189637       0.632725       0.418792      -1.068253       0.014308       0.000358       0.002690       0.014563      -0.015977       0.001511       0.017429      -0.016438      -0.010155      -0.023302      -0.003522       0.026824             10.257988       8.507991       1.284375      -0.862224      12.724666       5.760664       9.541307           0.000573
          346              C      -5.314318      13.317189       1.043277      -0.120559      31.032414 0.43931560E+03  0.10381232E+05                                 8.651883                            7.057755       0.134422       2.022894                    0.999588      29.272115      85.060223       0.609602       0.425195      -1.056023      -0.001264       0.025500       0.024221       0.035192       0.008622       0.007919      -0.007515       0.017576      -0.017601      -0.017983       0.001641       0.016342              9.281639       8.375759       0.279794      -1.477324      10.012355       4.544784       9.456802          -0.000007
          347              C      -5.217196      14.410320       1.895805      -0.166580      31.573468 0.45596608E+03  0.10854217E+05                                 8.676192                            7.152182       0.141638       2.015796                    0.999637      29.801173      86.365759       0.611596       0.420703      -1.060893      -0.009886      -0.031823      -0.021467       0.039639      -0.014715      -0.022239       0.007401       0.035570      -0.023979      -0.020007      -0.018804       0.038811              9.206036       8.440322       1.656188      -0.533225      10.405698       4.076925       8.772089           0.000699
          348              C      -4.505694       5.320125      18.874354       0.070370      33.449513 0.41280661E+03  0.95402250E+04                                 9.082706                            6.812514      -0.015305       2.007408                    0.999148      26.439718      74.339095       0.628629       0.421599      -1.065364      -0.015968      -0.001980       0.002524       0.016287      -0.001043      -0.014878       0.012604      -0.000232       0.039317      -0.017839      -0.007558       0.025396             10.456277       9.221154      -0.394618       1.165999      12.977753       5.878162       9.169924           0.000254
          349              C      -3.381015       4.606622      18.658303      -0.121741      31.755580 0.43691364E+03  0.10369389E+05                                 8.936484                            7.131978      -0.154314       1.929596                    0.998784      29.881400      88.658153       0.591144       0.436572      -1.043099      -0.002774      -0.030331      -0.018074       0.035416       0.020769       0.009569      -0.014561      -0.019005       0.042167      -0.035126       0.010632       0.024494              9.878332       9.123881      -2.219993      -0.133580      11.985922       4.979779       8.525193           0.000206
          350              C      -3.313936       3.534475      17.772685      -0.166330      33.645560 0.48491442E+03  0.11783764E+05                                 9.241521                            7.491404      -0.105658       1.940388                    0.998312      30.571295      91.056895       0.580757       0.434003      -1.047183       0.008653       0.026756       0.024416       0.037241      -0.016632      -0.010598      -0.009693      -0.024129       0.029343      -0.030262       0.011479       0.018783             10.125763      10.436571      -0.409197       0.864540      10.963784       4.756802       8.976934           0.000615
          351              C      -4.523378       3.146196      17.179030       0.163436      33.406242 0.40893233E+03  0.94467971E+04                                 9.171580                            6.869700       0.154432       2.062320                    0.999460      26.148967      73.975108       0.612657       0.432768      -1.056365      -0.010412      -0.033669      -0.026857       0.044309       0.005734       0.006439       0.066235      -0.033384      -0.022484      -0.061260      -0.013728       0.074988             10.715870       9.398348      -0.914574       0.521957      13.270389       6.078991       9.478875           0.000536
          352              C      11.972631       3.808546      17.424278      -0.180919      33.054706 0.44128882E+03  0.10429058E+05                                 8.919626                            7.015769       0.095687       1.994343                    0.999681      30.055092      87.054054       0.619619       0.418272      -1.061432      -0.000776       0.031869       0.020414       0.037855       0.018792       0.029369       0.007111       0.046497      -0.046952      -0.030145      -0.021106       0.051251              9.791868       9.237809      -1.820093      -0.158302      12.260251       4.707911       7.877545           0.000133
          353              C      11.928505       4.911096      18.251503      -0.109041      33.035207 0.44952712E+03  0.10684021E+05                                 9.042335                            7.167182       0.068543       2.000737                    0.999339      29.454419      85.844907       0.601388       0.428521      -1.053939       0.011525      -0.023202      -0.017742       0.031400      -0.008800      -0.000976       0.008296       0.012947      -0.024544      -0.014902      -0.001080       0.015982              9.854399      10.083106      -1.120673       0.999381      11.359174       4.313838       8.120916           0.000279
          354              C      12.076770       1.265193      15.892452       0.007475      29.382293 0.43308327E+03  0.10207375E+05                                 8.395415                            7.045430       0.107374       2.010999                    0.999338      28.947949      84.275815       0.604628       0.429808      -1.052155       0.030682      -0.010149      -0.025842       0.041379      -0.009776      -0.002370       0.021993       0.043464      -0.051258      -0.037573       0.004045       0.033528              9.053671      10.457687       1.835610      -0.209773       9.270054       3.075994       7.433271           0.028063
          355              C      14.303191       1.309875      15.579079      -0.072711      31.417104 0.45487381E+03  0.10876758E+05                                 8.881339                            7.296591      -0.075221       1.963825                    0.997320      29.379915      86.761294       0.583603       0.438915      -1.044401      -0.038138       0.034848       0.026144       0.057900      -0.017204      -0.025995       0.023592       0.045113      -0.020233      -0.037478      -0.013164       0.050642              9.738471      11.458174       1.689239      -0.340448       9.801375       3.243999       7.955864           0.001417
          356              C      13.801747       0.237285      14.856571      -0.012390      29.220386 0.42809647E+03  0.10122638E+05                                 8.526101                            7.125281      -0.212174       1.920905                    0.997861      29.202997      86.881710       0.582452       0.444727      -1.036832      -0.062916      -0.013373      -0.012723       0.065568       0.014395      -0.014635       0.012276       0.048352      -0.054758      -0.035169      -0.004296       0.039465              9.266592       9.580326       0.382820      -0.809109      10.346355       3.515887       7.873096           0.006578
          357              C       8.582722      11.799775       6.281071      -0.182239      38.192981 0.49326169E+03  0.11976871E+05                                10.010439                            7.593802      -0.258335       1.913885                    0.997185      29.583688      86.630117       0.575397       0.438402      -1.049865      -0.010181      -0.048285       0.017819       0.052465      -0.002560      -0.009776      -0.012831      -0.024439      -0.042003      -0.023839       0.000220       0.023620             11.504737       7.837171      -0.962018       3.551582      11.251457      -2.464433      15.425585          -0.001392
          358              C       8.881121      12.676629       7.300212       0.316738      27.263257 0.34730766E+03  0.77598271E+04                                 8.161413                            6.458147      -0.027716       2.022830                    0.999380      24.711042      70.445603       0.608745       0.450332      -1.038140      -0.010939       0.078911      -0.002401       0.079702       0.004801       0.010799      -0.014676      -0.088376      -0.050153      -0.041895      -0.013706       0.055601              9.048175       5.688308      -0.181156       1.724993      10.856649      -1.046815      10.599568           0.003118
          359              C       9.144195      12.189036       8.630389      -0.242920      35.584789 0.50139068E+03  0.12227575E+05                                 9.410614                            7.499834       0.045339       1.981758                    0.999490      30.944085      90.896339       0.597013       0.420686      -1.060446       0.000122      -0.005372       0.011085       0.012319       0.005639      -0.007059       0.022948      -0.000667      -0.073095      -0.036954       0.013054       0.023900             10.465617       6.020707      -0.922387       2.044556      12.205100      -3.452542      13.171045           0.002062
          360              C       9.161838      10.842437       8.869798       0.018577      34.742292 0.43024682E+03  0.10052219E+05                                 9.284203                            6.947326      -0.042199       1.991852                    0.999342      27.141803      76.868385       0.623179       0.420677      -1.065360      -0.008923       0.016358      -0.042930       0.046800       0.003893      -0.000594       0.011823       0.019416      -0.039414      -0.021164       0.004019       0.017144             10.773692       5.846649      -0.537595       2.648761      10.592190      -2.924951      15.882237           0.001373
          361              C       8.905814       9.962168       7.838005      -0.180620      32.722876 0.47057270E+03  0.11316270E+05                                 8.886519                            7.270361       0.116053       1.993195                    0.999804      30.732020      90.183856       0.604662       0.421227      -1.058155      -0.004566       0.027005      -0.000427       0.027392       0.003573       0.003545       0.000158      -0.051492      -0.061558      -0.022389      -0.013866       0.036255              9.480325       6.213259      -0.139835       1.875289       9.527419      -1.376202      12.700297           0.000761
          362              C       8.607427      10.417626       6.551622      -0.100054      31.975621 0.45185228E+03  0.10760662E+05                                 8.800545                            7.151816       0.121735       2.002392                    0.999775      29.933882      87.528706       0.605893       0.424490      -1.055694      -0.006903       0.032299       0.014022       0.035882       0.002127       0.001086       0.021926      -0.017258      -0.039368      -0.025065      -0.002261       0.027326              9.499853       6.463823      -0.909328       1.989089      10.396984      -2.603963      11.638751           0.003273
          363              C       8.250790      12.273619       4.994492       0.587672      21.266511 0.24229528E+03  0.50135595E+04                                 7.224039                            5.606894      -0.150998       2.007644                    0.999361      22.753977      65.185850       0.608379       0.486554      -1.004848      -0.002980       0.015814      -0.048425       0.051029      -0.011261      -0.044330       0.016292       0.080863      -0.093314      -0.053932      -0.023395       0.077327              8.217333       6.184918      -0.192501       2.886489       7.059854      -1.832954      11.407227           0.015809
          364              C       9.431975      10.368660      10.254281       0.586788      22.206279 0.24727314E+03  0.51141418E+04                                 7.356489                            5.600867      -0.166479       2.002012                    0.999240      22.449314      63.141238       0.622509       0.475735      -1.016145       0.012209      -0.003503       0.057523       0.058909      -0.048663      -0.044362       0.024044       0.100906      -0.112436      -0.058833      -0.047507       0.106340              8.478361       5.289811       0.163613       2.284359       7.826762      -2.893365      12.318510           0.011453
          365              C      11.557728       7.220891      11.041994       0.081434      26.584886 0.37035090E+03  0.83672904E+04                                 7.791359                            6.495115       0.311367       2.109703                    0.999258      26.609654      75.062911       0.634663       0.427161      -1.057140       0.020039       0.038811       0.001512       0.043706       0.004799      -0.037585       0.003708       0.023032      -0.035032      -0.038470      -0.004731       0.043201              8.370012       8.274338      -0.149333      -2.206776       9.712665       2.424961       7.123033           0.016258
          366              C      -4.535700       8.885823      10.944673      -0.031416      30.150610 0.44992212E+03  0.10740170E+05                                 8.640463                            7.243915      -0.036693       1.969359                    0.998562      29.499209      87.337415       0.586667       0.437362      -1.044236      -0.051593       0.004755       0.033503       0.061700       0.009059      -0.013654       0.005278       0.039531      -0.055936      -0.026038      -0.007940       0.033978              9.376168       8.150798       1.203582      -1.582301      11.988067       3.102733       7.989637           0.006300
          367              C      -4.071361       7.773594      10.189465      -0.116599      32.417948 0.49509878E+03  0.12036668E+05                                 8.957819                            7.517506       0.180865       2.027467                    0.998836      30.107149      88.314827       0.588579       0.428043      -1.055808      -0.025867      -0.051457       0.004336       0.057756       0.040319      -0.027739       0.017415       0.027446      -0.147726      -0.068541      -0.000107       0.068649              9.743385       9.042610       0.234769      -2.642753      11.793760       3.011202       8.393785          -0.001999
          368              C      12.728298       5.562685       9.416740       0.171885      33.775821 0.39573359E+03  0.90780202E+04                                 9.274731                            6.779113       0.125197       2.059119                    0.999597      25.882892      73.250549       0.613118       0.435486      -1.053458       0.003524       0.035598       0.022057       0.042026       0.002753      -0.007353       0.044235      -0.050673      -0.063035      -0.047043      -0.012971       0.060013             11.157214       8.957491       0.496797      -0.887821      15.910312       6.140825       8.603837           0.001096
          369              C      -3.684725       5.159941       8.926244      -0.157854      32.806749 0.47279093E+03  0.11417630E+05                                 9.074787                            7.390676      -0.086508       1.948843                    0.998288      30.345560      90.127770       0.585422       0.433242      -1.047553       0.001778      -0.030890      -0.016884       0.035248       0.018157       0.015163      -0.000438       0.004270       0.018033      -0.025135       0.001723       0.023412              9.975932       9.488488      -0.017214      -1.161838      12.923602       4.123618       7.515706           0.000984
          370              C      14.086025       3.973939       8.237214      -0.117802      31.948009 0.44742717E+03  0.10654236E+05                                 8.926787                            7.194499      -0.040393       1.965857                    0.999130      29.723826      87.583487       0.592920       0.433820      -1.047494      -0.007328       0.024490       0.011900       0.028197      -0.018874      -0.011644      -0.004398       0.017584       0.014840      -0.026575       0.004505       0.022070              9.918823       8.848626       1.746605      -0.176657      13.836730       4.074439       7.071114          -0.000080
          371              C      12.975453       3.161661       8.025055       0.062671      34.213875 0.43424464E+03  0.10184914E+05                                 9.299553                            7.032203      -0.057781       1.992624                    0.999464      26.977347      76.939722       0.611510       0.427051      -1.059715      -0.002292       0.007570      -0.001069       0.007981      -0.003637       0.007718       0.012992      -0.008624      -0.020568      -0.018551       0.003166       0.015385             10.896785       9.023942       0.649054      -0.833355      15.636255       5.437703       8.030159           0.001064
          372              C      11.736008       3.560695       8.519444      -0.120183      33.528150 0.46723428E+03  0.11271535E+05                                 9.267958                            7.386852      -0.193302       1.911903                    0.998732      30.419929      90.863149       0.579752       0.437941      -1.042749       0.006858       0.033380       0.007840       0.034968       0.013206       0.016087      -0.006581      -0.018204       0.032923      -0.029023       0.010280       0.018742             10.238163      10.217625       0.479738      -1.303260      13.224800       4.077424       7.272063          -0.000192
          373              C      11.617727       4.759880       9.210420      -0.191165      35.047949 0.47235152E+03  0.11370551E+05                                 9.351041                            7.294263       0.017059       1.962849                    0.999653      30.820011      90.508266       0.602367       0.422405      -1.057344       0.000822      -0.029069      -0.023257       0.037237      -0.031774      -0.016041       0.004668       0.029244       0.012028      -0.037570      -0.002568       0.040138             10.517932       9.694320       2.201404      -0.105845      14.745204       4.469978       7.114273           0.000954
          374              C      13.127279       1.880707       7.254276       0.058068      33.708701 0.45058809E+03  0.10657096E+05                                 9.190422                            7.155484      -0.134764       1.962329                    0.999238      27.263652      77.862516       0.607739       0.426118      -1.061211       0.001783      -0.005188      -0.001213       0.005619       0.005313      -0.006924       0.017900      -0.006650      -0.040770      -0.025748       0.005879       0.019869             10.632906       8.469174      -0.940101       0.481923      14.984767       5.535559       8.444777           0.000423
          375              C      14.363192       1.210685       7.092724      -0.110531      30.419944 0.45368124E+03  0.10817139E+05                                 8.598059                            7.234250      -0.057900       1.961807                    0.998868      29.507935      86.387079       0.593850       0.432581      -1.050528       0.001721      -0.034722      -0.011491       0.036615       0.013925       0.012311      -0.003911       0.017100      -0.032407      -0.021241      -0.002909       0.024149              9.221404       8.568131      -1.135089       0.087443      11.801232       3.860974       7.294851           0.000235
          376              C      14.410849       0.045313       6.341409      -0.163840      31.516181 0.46593497E+03  0.11219511E+05                                 8.826359                            7.352348      -0.175437       1.919797                    0.998259      30.402362      90.388319       0.584655       0.435069      -1.045662       0.004995       0.033909       0.028565       0.044617      -0.019660      -0.004609      -0.004777       0.020839      -0.010878      -0.022644      -0.001502       0.024146              9.520512       9.046680       0.412979       0.804792      11.706232       4.247988       7.808623           0.000353
          377              C      13.287920      -0.478768       5.778896       0.172098      30.263588 0.38731318E+03  0.88639872E+04                                 8.658788                            6.750607      -0.105157       1.986023                    0.999478      25.985159      74.182960       0.606575       0.441219      -1.046847       0.003912      -0.037246      -0.014652       0.040215      -0.007037      -0.007459       0.043084      -0.032661      -0.052948      -0.044547      -0.008926       0.053473              9.858222       8.255819      -0.261622       0.850131      13.550486       4.976415       7.768361           0.000500
          378              C      12.073194       0.183865       5.891788      -0.169866      31.455355 0.46136845E+03  0.11041134E+05                                 8.727722                            7.240710       0.072773       2.000117                    0.998976      29.901929      87.557287       0.600613       0.426133      -1.055014      -0.011140       0.029846       0.018036       0.036609       0.016466       0.010113      -0.006978       0.010220      -0.005988      -0.022840       0.003678       0.019162              9.410810       8.721901      -1.309227       0.632030      12.013171       3.885861       7.497357           0.000450
          379              C      12.002585       1.354114       6.615853      -0.121121      31.182864 0.45722577E+03  0.10949810E+05                                 8.780856                            7.281952      -0.076580       1.953497                    0.998768      29.891319      88.410743       0.588077       0.434907      -1.046540       0.005430      -0.027512      -0.014237       0.031450      -0.013524      -0.004786      -0.007258       0.017461      -0.001821      -0.019723       0.003286       0.016437              9.514446       8.545649      -0.094647       1.132897      11.988908       4.235345       8.008781           0.000302
          380              C       5.611244      15.058519       4.519568       0.044967      27.005003 0.40899735E+03  0.95052058E+04                                 7.985213                            6.887873       0.154604       2.047693                    0.999089      27.804551      80.447597       0.605876       0.434992      -1.048738      -0.030700      -0.029007       0.002964       0.042340       0.006423      -0.004626       0.021326       0.017751      -0.046334      -0.031954       0.012922       0.019033              8.449363       9.861118       0.194002      -1.092658       8.849450       2.756375       6.637520           0.025150
          381              C       3.347743      14.722541       4.731338      -0.085025      29.717412 0.48563816E+03  0.11808051E+05                                 8.569634                            7.562785      -0.190445       1.920425                    0.996936      30.053791      89.597896       0.570373       0.441654      -1.042415       0.038326       0.023805       0.046093       0.064499       0.030201      -0.001263       0.013667      -0.003580      -0.121280      -0.044381      -0.007002       0.051383              9.029744      11.009598       0.845414      -0.551160       9.070465       2.391578       7.009168           0.001597
          382              C       3.898596      13.681125       3.922020      -0.026898      28.110922 0.45346350E+03  0.10875637E+05                                 8.305454                            7.342554      -0.244325       1.904135                    0.997651      29.778247      89.163424       0.572810       0.445844      -1.036396       0.068161      -0.017595       0.001921       0.070421       0.021058      -0.017040       0.015328       0.036937      -0.007640      -0.039186       0.006823       0.032363              8.754559       9.080569       1.102793      -0.207393       9.511671       3.194517       7.671438           0.006940
          383              C       9.073559       8.576339      16.013129      -0.179378      38.086689 0.49151518E+03  0.11923449E+05                                 9.991807                            7.579970      -0.254429       1.915701                    0.997268      29.523204      86.402764       0.575986       0.438358      -1.049930       0.009551      -0.049481       0.017900       0.053479       0.003092       0.009670      -0.013155      -0.025026      -0.040084      -0.023758      -0.000090       0.023848             11.482991       7.821550       0.959168      -3.543486      11.232019      -2.459095      15.395405          -0.001403
          384              C       8.775185       9.453193      17.032270       0.318078      27.231886 0.34680131E+03  0.77464962E+04                                 8.160024                            6.457015      -0.030711       2.021767                    0.999416      24.693845      70.411402       0.608229       0.450831      -1.037744       0.010713       0.079923      -0.002375       0.080672      -0.004064      -0.011079      -0.014469      -0.087463      -0.049654      -0.041631      -0.013340       0.054972              9.046724       5.687201       0.180264      -1.725133      10.853158      -1.046191      10.599812           0.003118
          385              C       8.512110       8.965600      18.362448      -0.243172      35.599103 0.50165409E+03  0.12236142E+05                                 9.414958                            7.502914       0.096126       1.994658                    0.999244      30.951675      90.939612       0.596732       0.420811      -1.060321       0.001055      -0.005227       0.011339       0.012531      -0.005562       0.006416       0.021985      -0.000485      -0.072738      -0.035947       0.012752       0.023195             10.470667       6.022950       0.922537      -2.045521      12.211546      -3.454620      13.177504           0.002069
          386              C       8.494441       7.619001      18.601857       0.018703      34.730670 0.43003789E+03  0.10045659E+05                                 9.280309                            6.944185      -0.038579       1.992953                    0.999389      27.135598      76.832917       0.623544       0.420501      -1.065520       0.007922       0.016622      -0.041632       0.045522      -0.003949       0.000202       0.010861       0.020767      -0.037999      -0.020199       0.002632       0.017566             10.769236       5.844003       0.537153      -2.647858      10.588062      -2.923158      15.875643           0.001379
          387              C       8.750441       6.738732      17.570064      -0.179873      32.728356 0.47065500E+03  0.11318827E+05                                 8.887324                            7.270603       0.117163       1.993497                    0.999785      30.733972      90.194074       0.604697       0.421182      -1.058176       0.005439       0.028542      -0.000610       0.029062      -0.004167      -0.003850      -0.000134      -0.050101      -0.055941      -0.021417      -0.013301       0.034719              9.481432       6.213444       0.140162      -1.876354       9.527536      -1.375900      12.703316           0.000763
          388              C       9.048827       7.194190      16.283680      -0.102977      32.054140 0.45321968E+03  0.10801541E+05                                 8.814719                            7.162626       0.122317       2.001809                    0.999763      29.982107      87.707681       0.605427       0.424490      -1.055679       0.007393       0.031633       0.012982       0.034984      -0.002214      -0.000994       0.022101      -0.016418      -0.040865      -0.025637      -0.001601       0.027239              9.515706       6.474416       0.912110      -1.993043      10.414124      -2.611532      11.658579           0.003273
          389              C       9.405492       9.050183      14.726551       0.583971      21.338536 0.24325896E+03  0.50380104E+04                                 7.235611                            5.614834      -0.155185       2.005786                    0.999333      22.802050      65.332198       0.608527       0.486000      -1.005232       0.004655       0.016966      -0.048652       0.051735       0.011974       0.044247       0.016153       0.083170      -0.090468      -0.053075      -0.025046       0.078120              8.231427       6.195552       0.193423      -2.893003       7.069932      -1.837663      11.428797           0.015837
          390              C       8.224304      13.592096       0.522222       0.586897      22.234556 0.24763139E+03  0.51234541E+04                                 7.361941                            5.604396      -0.165417       2.001877                    0.999328      22.469322      63.211221       0.622394       0.475645      -1.016183      -0.011934      -0.003712       0.058798       0.060111       0.048926       0.043879       0.024890       0.098437      -0.117347      -0.059877      -0.046348       0.106226              8.485173       5.293642      -0.163325      -2.286985       7.832306      -2.896469      12.329572           0.011464
          391              C       6.098493      10.444327       1.309935       0.081920      26.596815 0.37058456E+03  0.83736813E+04                                 7.791627                            6.495134       0.319021       2.111845                    0.999318      26.618991      75.088122       0.634975       0.426894      -1.057331      -0.019802       0.038697       0.001276       0.043488      -0.005886       0.038131       0.002928       0.021593      -0.035371      -0.039224      -0.004140       0.043364              8.370040       8.275980       0.146513       2.206663       9.712504       2.423380       7.121636           0.016266
          392              C       4.535953      12.109259       1.212614      -0.031978      30.167206 0.45022007E+03  0.10750328E+05                                 8.647534                            7.249233      -0.040821       1.968037                    0.998476      29.513616      87.426100       0.586028       0.437714      -1.043903       0.050838       0.006209       0.034327       0.061656      -0.009729       0.013134       0.005856       0.036544      -0.056765      -0.026378      -0.006355       0.032734              9.383952       8.157356      -1.206837       1.582776      11.999367       3.104888       7.995134           0.006322
          393              C       4.071586      10.997030       0.457407      -0.116926      32.468688 0.49621890E+03  0.12071343E+05                                 8.970324                            7.529018       0.176386       2.025651                    0.998860      30.134614      88.437600       0.587745       0.428385      -1.055542       0.028776      -0.052791       0.005859       0.060409      -0.041187       0.025838       0.018312       0.022839      -0.150215      -0.068651       0.000043       0.068608              9.756982       9.049147      -0.236150       2.642539      11.816582       3.017499       8.405217          -0.001986
          394              C       4.927877       2.339249      19.148798       0.172504      33.773544 0.39571174E+03  0.90777936E+04                                 9.276921                            6.780861       0.123444       2.058397                    0.999572      25.879434      73.252408       0.612749       0.435735      -1.053261      -0.003008       0.036609       0.021077       0.042350      -0.002925       0.007147       0.044833      -0.050562      -0.060876      -0.047058      -0.013304       0.060363             11.159529       8.960878      -0.497384       0.888285      15.912831       6.141393       8.604876           0.001101
          395              C       3.684889       1.936505      18.658303      -0.155970      32.756290 0.47182490E+03  0.11388889E+05                                 9.068273                            7.385447      -0.090959       1.947867                    0.998314      30.316003      90.029270       0.585331       0.433515      -1.047350      -0.002252      -0.029733      -0.015942       0.033812      -0.019649      -0.013371      -0.000591       0.006959       0.016783      -0.025582       0.002304       0.023277              9.968468       9.483229       0.016649       1.161104      12.912541       4.119446       7.509634           0.000992
          396              C       3.570111       0.750503      17.969273      -0.119126      31.985264 0.44815312E+03  0.10674916E+05                                 8.928464                            7.195907      -0.032841       1.967589                    0.999123      29.744348      87.632879       0.593461       0.433287      -1.047907       0.009692       0.025088       0.012067       0.029478       0.019060       0.010252      -0.003215       0.016132       0.018878      -0.026066       0.005040       0.021027              9.920414       8.851432      -1.746921       0.177202      13.838048       4.074409       7.071761          -0.000075
          397              C       4.680665      -0.061775      17.757114       0.062066      34.217772 0.43429564E+03  0.10185625E+05                                 9.296397                            7.029876      -0.049239       1.994972                    0.999461      26.982342      76.932762       0.612016       0.426718      -1.060003       0.003164       0.006973      -0.000501       0.007674       0.003923      -0.009111       0.012043      -0.008714      -0.019567      -0.018889       0.004273       0.014616             10.892605       9.022013      -0.648203       0.833818      15.628836       5.434554       8.026964           0.001066
          398              C       5.920121       0.337259      18.251503      -0.122343      33.594869 0.46845786E+03  0.11308823E+05                                 9.281560                            7.397486      -0.197256       1.910435                    0.998653      30.458206      91.018722       0.579202       0.438055      -1.042646      -0.008053       0.032923       0.007648       0.034746      -0.013695      -0.016826      -0.007002      -0.019102       0.035463      -0.030422       0.010564       0.019857             10.253359      10.231111      -0.475686       1.307665      13.245645       4.084937       7.283320          -0.000185
          399              C       6.038431       1.536444      18.942479      -0.190281      35.017180 0.47184165E+03  0.11354919E+05                                 9.342076                            7.287112       0.024970       1.965297                    0.999666      30.809251      90.455697       0.603077       0.422032      -1.057604       0.000403      -0.030025      -0.023470       0.038111       0.032365       0.015146       0.005317       0.028771       0.011018      -0.037635      -0.002629       0.040264             10.507120       9.688819      -2.194879       0.108976      14.725550       4.463859       7.106992           0.000964
          400              C       4.528807      -1.342729      16.986335       0.056547      33.749005 0.45123256E+03  0.10675353E+05                                 9.193880                            7.158029      -0.136689       1.961494                    0.999168      27.283679      77.911660       0.608004       0.425812      -1.061481      -0.000728      -0.004370      -0.000113       0.004432      -0.005718       0.005765       0.017242      -0.007993      -0.042094      -0.024966       0.004778       0.020188             10.637074       8.471328       0.941530      -0.481053      14.991801       5.538472       8.448093           0.000425
          401              C       3.292880      -2.012751      16.824783      -0.109802      30.381698 0.45294563E+03  0.10794270E+05                                 8.585432                            7.223205      -0.052459       1.963620                    0.998878      29.485107      86.274142       0.594996       0.431962      -1.050997      -0.000351      -0.033290      -0.012566       0.035584      -0.013371      -0.012197      -0.003736       0.017054      -0.033893      -0.020945      -0.002979       0.023923              9.207815       8.558017       1.128723      -0.090617      11.780924       3.854733       7.284506           0.000235
          402              C       3.245195      -3.178123      16.073468      -0.163204      31.544392 0.46650875E+03  0.11238519E+05                                 8.840003                            7.364215      -0.178338       1.918409                    0.998297      30.417881      90.500966       0.583220       0.435938      -1.044980      -0.003539       0.033485       0.028288       0.043977       0.018820       0.004394      -0.004710       0.021029      -0.011272      -0.021867      -0.001645       0.023512              9.535528       9.055330      -0.419023      -0.808122      11.727948       4.257405       7.823305           0.000350
          403              C       4.368109      -3.702204      15.510955       0.170161      30.321091 0.38820714E+03  0.88896324E+04                                 8.668306                            6.757418      -0.102155       1.986573                    0.999503      26.019915      74.305616       0.606396       0.441092      -1.046915      -0.003878      -0.038306      -0.015066       0.041344       0.006386       0.008064       0.043954      -0.031831      -0.053843      -0.045739      -0.008172       0.053911              9.869708       8.261918       0.261681      -0.850469      13.568975       4.984407       7.778229           0.000496
          404              C       5.582849      -3.039571      15.623847      -0.169308      31.407278 0.46050214E+03  0.11014638E+05                                 8.717137                            7.232626       0.074335       2.001069                    0.998953      29.869808      87.425128       0.601140       0.425982      -1.055163       0.009860       0.030406       0.017420       0.036404      -0.016202      -0.010413      -0.007043       0.009895      -0.004273      -0.022906       0.004171       0.018735              9.398753       8.712511       1.305891      -0.632235      11.995587       3.879632       7.488160           0.000445
          405              C       5.653487      -1.869322      16.347912      -0.120014      31.154074 0.45665761E+03  0.10933919E+05                                 8.782404                            7.283890      -0.087039       1.950763                    0.998738      29.874134      88.380120       0.587156       0.435680      -1.045969      -0.005159      -0.026572      -0.014394       0.030657       0.013022       0.004315      -0.007351       0.016099      -0.005765      -0.018682       0.002409       0.016272              9.515904       8.545065       0.093466      -1.133160      11.991569       4.236642       8.011076           0.000300
          406              C      -5.610909      11.835083      14.251626       0.044653      27.033004 0.40949670E+03  0.95205407E+04                                 7.994871                            6.896197       0.160190       2.048939                    0.999048      27.822651      80.538579       0.604915       0.435512      -1.048334       0.030397      -0.028566       0.002320       0.041778      -0.006853       0.005365       0.019901       0.016176      -0.047167      -0.030807       0.012122       0.018686              8.459913       9.870192      -0.192043       1.095145       8.862641       2.761684       6.646905           0.025171
          407              C      -3.347413      11.499105      14.463396      -0.082370      29.672540 0.48459747E+03  0.11776585E+05                                 8.562259                            7.556060      -0.195898       1.919117                    0.996873      30.020730      89.479766       0.570462       0.441815      -1.042306      -0.038498       0.023784       0.045334       0.064055      -0.030396       0.001984       0.013756      -0.004249      -0.120889      -0.044524      -0.006938       0.051462              9.021969      11.001982      -0.844594       0.551215       9.061113       2.389031       7.002812           0.001584
          408              C      -3.898293      10.457689      13.654078      -0.027253      28.101875 0.45322183E+03  0.10868651E+05                                 8.304915                            7.342198      -0.241909       1.904892                    0.997670      29.772159      89.147226       0.572623       0.446039      -1.036258      -0.068529      -0.018515       0.001802       0.071009      -0.021861       0.017245       0.015528       0.037601      -0.007374      -0.040073       0.006996       0.033077              8.753823       9.080126      -1.103250       0.206825       9.510941       3.194103       7.670401           0.006922
          409              C      -0.213548       3.224351      17.122584      -0.178183      40.321419 0.52791349E+03  0.12948956E+05                                10.109937                            7.627835       0.043182       2.002982                    0.998690      29.409996      84.650291       0.604175       0.413305      -1.072752      -0.004683      -0.045572       0.022600       0.051083       0.004544      -0.007325      -0.010860      -0.010735       0.012342      -0.011041      -0.006409       0.017450             11.832830       6.613849       0.078009       2.335595      12.311952      -2.467300      16.572688          -0.000618
          410              C      -0.008725       4.206560      18.121093       0.323201      28.165971 0.33356983E+03  0.73795430E+04                                 8.316895                            6.309332      -0.016964       2.024859                    0.999133      24.536859      69.649535       0.618660       0.447519      -1.039560      -0.004986       0.084713      -0.015282       0.086224       0.009227       0.008815      -0.014681      -0.078074      -0.030941      -0.039070      -0.009400       0.048469              9.544209       5.286248       0.740384       1.155106      12.236972      -1.735242      11.109408           0.001407
          411              C       0.194319       3.762194      19.411564      -0.259141      36.989230 0.49266947E+03  0.11995568E+05                                 9.713954                            7.469374      -0.024469       1.956326                    0.999013      31.192117      92.385605       0.592375       0.424663      -1.055021      -0.003411      -0.015877       0.022871       0.028050       0.003242      -0.005565       0.024759      -0.015243      -0.105139      -0.044657       0.010579       0.034079             11.212905       5.963190      -0.359160       1.667258      13.317504      -4.445432      14.358021           0.002623
          412              C       0.173119       8.865157       0.241355       0.006307      36.052434 0.43235843E+03  0.10119764E+05                                 9.505032                            6.955706       0.009994       2.006348                    0.999536      27.307421      77.553153       0.623605       0.419633      -1.065407      -0.002712       0.034654      -0.042279       0.054734       0.000081       0.003819       0.011419       0.009619      -0.007838      -0.014811       0.004455       0.010356             11.414722       5.839242      -0.202831       2.256762      11.786981      -3.601438      16.617944           0.000328
          413              C      -0.037000       1.487246      18.736159      -0.177779      33.827495 0.46718059E+03  0.11238116E+05                                 9.165428                            7.289495       0.062487       1.983487                    0.999476      30.613916      90.473240       0.596975       0.426522      -1.052629      -0.001137       0.021943      -0.025833       0.033914      -0.001283       0.003460       0.001751      -0.039612      -0.061806      -0.021673      -0.008529       0.030202             10.208317       5.956591       0.279632       1.665253      10.421402      -1.813114      14.246956           0.001800
          414              C      -0.211794       1.890560      17.420385      -0.085195      32.502190 0.43103837E+03  0.10171382E+05                                 8.977179                            7.037841       0.022312       1.984034                    0.999573      29.428136      86.395325       0.602348       0.430918      -1.048974       0.001496       0.015692       0.022798       0.027717      -0.004631      -0.002193       0.015830       0.010254      -0.046848      -0.024756       0.007240       0.017516             10.093789       5.821720      -0.321710       1.745151      10.992537      -2.336526      13.467110           0.001616
          415              C      -0.483684       3.714499      15.723114       0.575875      21.814390 0.24470710E+03  0.50495980E+04                                 7.195356                            5.544648       0.152994       2.104341                    0.999768      22.520676      63.340115       0.630033       0.471121      -1.018278      -0.003136       0.010982      -0.050783       0.052051      -0.021505      -0.036919       0.015959       0.095330      -0.128682      -0.057124      -0.028751       0.085874              8.259783       5.118261       0.769853       1.825701       8.012010      -1.168850      11.649077           0.014095
          416              C       0.436194       8.409895       1.625254       0.563792      23.357834 0.24948917E+03  0.51700427E+04                                 7.551797                            5.594345      -0.032982       2.043377                    0.999612      22.605758      63.584843       0.628327       0.470412      -1.019293       0.006539      -0.019613       0.058966       0.062485      -0.029592      -0.045282       0.016844       0.102617      -0.137997      -0.062741      -0.035540       0.098281              8.989303       5.277716       0.267978       1.953433       9.035257      -3.248274      12.654936           0.015566
          417              C       2.687303       5.315326       1.849480       0.078872      27.342026 0.38830470E+03  0.88975681E+04                                 8.005036                            6.678172       0.289631       2.097800                    0.999648      27.093777      77.543380       0.620631       0.430699      -1.052566       0.036703       0.004361       0.034707       0.050702      -0.010361       0.011010       0.016428       0.005538      -0.016466      -0.026528       0.012310       0.014218              8.664559      10.218475      -1.720443       0.503519       7.982656       2.834309       7.792545           0.017542
          418              C       4.331089       6.003197       3.268025      -0.061487      30.441648 0.46784704E+03  0.11269436E+05                                 8.613143                            7.322786      -0.045622       1.949908                    0.999286      30.332881      89.997386       0.591599       0.429814      -1.049557      -0.060384       0.007853       0.015103       0.062737      -0.017577       0.034081       0.025161       0.057706      -0.072209      -0.059830       0.003726       0.056104              9.245643       8.320245      -0.891828       1.048923       9.374358       3.859856      10.042327           0.008407
          419              C       4.878411       5.005234       2.376569      -0.109296      32.138024 0.48985597E+03  0.11896337E+05                                 8.938621                            7.505439       0.049197       1.988014                    0.998572      30.145697      88.837474       0.584852       0.431236      -1.052184      -0.039929      -0.039499      -0.023204       0.060770      -0.002633       0.041884       0.036140       0.057255      -0.004221      -0.061853      -0.000995       0.062848              9.623676      10.867049      -2.186968       0.195861       8.606066       3.411058       9.397911          -0.000034
          420              C       3.928497       3.453735       0.689030       0.159682      31.854313 0.39247297E+03  0.89917967E+04                                 8.903684                            6.756554       0.065365       2.042204                    0.999685      25.881993      73.392699       0.612911       0.436186      -1.052194       0.001031       0.030412       0.027131       0.040769      -0.009858      -0.003656       0.051685      -0.016846      -0.005443      -0.048598      -0.008623       0.057222             10.304030       8.724619       0.286017      -1.859806      11.688714       5.845750      10.498758           0.000671
          421              C       5.155585       3.245598      -0.003893      -0.165306      32.504906 0.47768063E+03  0.11587285E+05                                 9.062083                            7.463559      -0.222210       1.901702                    0.997713      30.777524      92.181676       0.577400       0.437306      -1.043139       0.007055      -0.014105      -0.014326       0.021306       0.016848       0.007740      -0.008035       0.009638       0.015422      -0.024271       0.009045       0.015226              9.911344       9.335872      -0.009554      -2.042616      10.461994       4.462108       9.936166           0.000696
          422              C       5.226195      -4.247382      18.636892      -0.124766      31.859376 0.46642271E+03  0.11274282E+05                                 9.008600                            7.423371      -0.386249       1.846021                    0.998539      30.827049      92.901011       0.571930       0.443051      -1.037219      -0.014393       0.015319       0.012230       0.024319      -0.019007      -0.008336      -0.014510       0.019056      -0.032849      -0.030270       0.003524       0.026746              9.829460       8.265624       1.149792      -0.657259      11.848807       4.833455       9.373950           0.000116
          423              C       4.149170      -5.153688      18.424733       0.055775      34.899449 0.45320416E+03  0.10734837E+05                                 9.401203                            7.165843      -0.136370       1.959743                    0.999160      27.366976      78.223576       0.608601       0.424886      -1.061945       0.004802       0.007987       0.004271       0.010252       0.001981      -0.000015       0.020895      -0.000160      -0.035811      -0.025730       0.005734       0.019996             11.012841       8.735142       0.016201      -1.976336      13.486869       6.360790      10.816511           0.000826
          424              C       2.941504      -4.933275      19.096245      -0.118313      31.451514 0.44592704E+03  0.10593822E+05                                 8.792375                            7.158829       0.034727       1.993651                    0.998966      29.451794      86.260525       0.598227       0.430974      -1.050782      -0.009508       0.026767       0.019238       0.034307       0.006857       0.013983      -0.002578      -0.001738      -0.011902      -0.017661       0.003555       0.014106              9.630198       9.124265      -0.264430      -2.437259      10.367257       4.552208       9.399071           0.000194
          425              C       2.851472       2.623752       0.459353      -0.162251      33.013501 0.46764742E+03  0.11255702E+05                                 9.064592                            7.321445      -0.074248       1.948834                    0.998744      30.350994      89.813996       0.592033       0.429839      -1.050261      -0.002557      -0.034878      -0.029664       0.045858      -0.017022      -0.003233      -0.005836       0.018477       0.015726      -0.023534       0.006783       0.016751              9.888021       9.902275       0.893274      -1.596561      10.774223       4.479594       8.987567           0.000740
          426              C      -4.523298      10.960719      17.509336       0.055057      33.847558 0.44032971E+03  0.10374437E+05                                 9.242633                            7.079794      -0.169105       1.952610                    0.999167      27.304287      78.314645       0.609011       0.426869      -1.058724      -0.000363      -0.006649      -0.005381       0.008561       0.002771      -0.007218       0.011301      -0.002433      -0.001077      -0.014682       0.002107       0.012575             10.810878       9.167874      -0.211105      -1.231505      13.184270       6.257184      10.080490           0.001268
          427              C      -3.259133      10.618166      17.029156      -0.133229      31.269165 0.47384792E+03  0.11469588E+05                                 8.870348                            7.461337      -0.199809       1.911018                    0.998342      30.472270      91.127681       0.574343       0.440581      -1.041341       0.002159      -0.018209      -0.023782       0.030030       0.016688       0.022056      -0.002894       0.009406       0.027286      -0.029385       0.000207       0.029179              9.662241       9.397315      -1.315980      -1.756636      10.721765       4.324605       8.867643          -0.000912
          428              C      -3.098478       9.490802      16.219449      -0.174965      32.519515 0.49718307E+03  0.12191147E+05                                 9.080529                            7.623233      -0.324306       1.865291                    0.997841      31.282625      94.441989       0.569881       0.438322      -1.041720      -0.000406       0.040210       0.012648       0.042154      -0.020024      -0.001864      -0.012539       0.001403       0.002403      -0.024801       0.002335       0.022466              9.832981      10.082340       0.044244      -0.750099      11.369828       3.841964       8.046776           0.001276
          429              C      -4.201986       8.718952      15.876880       0.172081      30.390833 0.37854171E+03  0.86316226E+04                                 8.722846                            6.697545      -0.077803       2.000522                    0.999572      25.882672      74.255799       0.604475       0.444374      -1.042823      -0.002379      -0.025679      -0.033816       0.042528      -0.004910       0.001061       0.036220      -0.027475      -0.035134      -0.035976      -0.007663       0.043639             10.140452       9.351588      -0.922994      -1.547557      12.721425       5.162611       8.348342           0.000014
          430              C      -5.453792       9.063545      16.349858      -0.161695      32.593293 0.47779758E+03  0.11608250E+05                                 9.139398                            7.498075      -0.330204       1.871970                    0.997435      30.791570      92.749694       0.571342       0.441252      -1.039237      -0.004775       0.032672       0.012954       0.035469       0.020237       0.006991      -0.010812      -0.030353       0.035772      -0.033983       0.010200       0.023783             10.073845      11.246677      -0.868334      -1.837845      10.661929       4.172854       8.312930           0.001858
          431              C      -5.619744      10.174709      17.161512      -0.119057      31.783415 0.46369646E+03  0.11178854E+05                                 9.003484                            7.404405      -0.301748       1.883554                    0.997767      30.301338      90.847719       0.573013       0.443382      -1.038242       0.013376      -0.021509      -0.017318       0.030683      -0.012429      -0.008029      -0.008630      -0.004532       0.050734      -0.024405       0.004058       0.020347              9.820953       9.997958       0.972305      -0.449701      11.279509       4.488967       8.185392          -0.000662
          432              C      -2.838965       6.899293      14.870585       0.071139      28.403528 0.39516147E+03  0.90856379E+04                                 8.225851                            6.748784       0.313286       2.108455                    0.999275      27.060069      77.335460       0.616336       0.432223      -1.052650      -0.025551      -0.007061      -0.037794       0.046164      -0.011009      -0.001957       0.021726       0.032795      -0.009688      -0.032641       0.007681       0.024960              9.060486      10.197715      -2.129989       0.485214       9.913118       3.139426       7.070625           0.019298
          433              C      -5.067153       7.014694      14.306126      -0.108137      33.711413 0.50240340E+03  0.12298965E+05                                 9.295649                            7.649187      -0.077920       1.943833                    0.998488      30.582432      90.980221       0.572903       0.436726      -1.047112       0.040164       0.039150       0.030117       0.063662       0.009965       0.033709       0.042146       0.057390      -0.007814      -0.060826      -0.002231       0.063057             10.165321      11.258672      -2.590198       0.003049      10.604101       3.954413       8.633191          -0.000908
          434              C      -4.468628       5.964699      13.508097      -0.061795      32.071840 0.47656726E+03  0.11513047E+05                                 8.902258                            7.379842       0.005409       1.965284                    0.999309      30.296037      89.521568       0.591615       0.428550      -1.052114       0.074593      -0.010583      -0.017996       0.077460      -0.005622       0.013424       0.029709       0.060382      -0.090962      -0.055318       0.007651       0.047667              9.697322       8.482967      -1.264423       1.065050      11.032232       4.503749       9.576766           0.008165
          435              C       0.213728       6.447787       7.390525      -0.176194      40.281187 0.52729951E+03  0.12931296E+05                                10.107953                            7.626681       0.040302       2.002339                    0.998696      29.392924      84.617490       0.603777       0.413661      -1.072424       0.004499      -0.046887       0.022237       0.052088      -0.004110       0.007755      -0.011031      -0.010110       0.016432      -0.011474      -0.006430       0.017904             11.830179       6.612023      -0.077560      -2.334474      12.310290      -2.466981      16.568224          -0.000620
          436              C       0.008931       7.429996       8.389034       0.323875      28.161344 0.33350283E+03  0.73779410E+04                                 8.317843                            6.310017      -0.018666       2.024148                    0.999189      24.532737      69.645001       0.618412       0.447706      -1.039416       0.006470       0.084760      -0.014945       0.086310      -0.010081      -0.006507      -0.015709      -0.078587      -0.027024      -0.038683      -0.010210       0.048893              9.545493       5.286624      -0.739571      -1.155583      12.236841      -1.736445      11.113014           0.001404
          437              C      -0.194113       6.985630       9.679505      -0.259205      37.006575 0.49297319E+03  0.12004844E+05                                 9.714340                            7.469065      -0.019317       1.957495                    0.998889      31.208627      92.442526       0.592697       0.424366      -1.055202       0.001986      -0.015429       0.023957       0.028564      -0.004958       0.007700       0.024179      -0.015989      -0.104145      -0.044709       0.010644       0.034065             11.213245       5.963481       0.358456      -1.667941      13.316991      -4.440713      14.359263           0.002611
          438              C      -0.172938       5.641721       9.973414       0.003532      36.102482 0.43316281E+03  0.10141893E+05                                 9.508087                            6.958287       0.010649       2.006191                    0.999515      27.330657      77.596522       0.624099       0.419165      -1.065852       0.002092       0.035175      -0.043576       0.056040      -0.000862      -0.002351       0.010783       0.011878      -0.005643      -0.014373       0.004831       0.009541             11.417725       5.840447       0.202283      -2.256638      11.794328      -3.601021      16.618399           0.000325
          439              C       0.037155       4.710682       9.004101      -0.174362      33.732234 0.46549373E+03  0.11186210E+05                                 9.143378                            7.271815       0.073034       1.987069                    0.999495      30.559248      90.234186       0.598320       0.425994      -1.053069       0.001254       0.021894      -0.025862       0.033908       0.001627      -0.002707       0.001678      -0.040362      -0.060441      -0.020911      -0.009458       0.030369             10.183189       5.940884      -0.279696      -1.658809      10.403990      -1.809363      14.204693           0.001793
          440              C       0.211950       5.113996       7.688326      -0.088324      32.577808 0.43234533E+03  0.10209329E+05                                 8.988134                            7.046504       0.019892       1.982849                    0.999559      29.471181      86.534679       0.602271       0.430673      -1.049186      -0.000254       0.014767       0.022224       0.026684       0.004002       0.001847       0.016698       0.010728      -0.050711      -0.026372       0.008748       0.017624             10.106171       5.828235       0.322487      -1.746775      11.007100      -2.343215      13.483179           0.001618
          441              C       0.483865       6.937935       5.991055       0.577609      21.778032 0.24422936E+03  0.50373793E+04                                 7.188574                            5.539955       0.147134       2.103112                    0.999824      22.497221      63.263486       0.630164       0.471244      -1.018191       0.002491       0.013373      -0.052347       0.054086       0.020106       0.037705       0.016460       0.095437      -0.130972      -0.058527      -0.027608       0.086135              8.251647       5.113325      -0.768730      -1.823247       8.005214      -1.167222      11.636402           0.014113
          442              C      -0.436013       5.186459      11.357312       0.568260      23.289578 0.24864418E+03  0.51489153E+04                                 7.543140                            5.589171      -0.036527       2.042522                    0.999663      22.565743      63.480257       0.627799       0.471138      -1.018752      -0.007744      -0.020662       0.058642       0.062656       0.029081       0.043793       0.017064       0.101019      -0.137375      -0.062035      -0.034499       0.096534              8.977840       5.271745      -0.268040      -1.949719       9.026402      -3.243255      12.635372           0.015549
          443              C      -2.687183       2.091890      11.581539       0.075068      27.404178 0.38950427E+03  0.89311387E+04                                 8.012657                            6.684697       0.287473       2.096540                    0.999635      27.135683      77.667017       0.620910       0.430212      -1.052958      -0.035714       0.005395       0.035579       0.050699       0.007350      -0.009502       0.016841       0.004287      -0.016327      -0.024455       0.009742       0.014713              8.672989      10.226774       1.723555      -0.501569       7.991903       2.838084       7.800289           0.017534
          444              C      13.325055       2.779761      13.000084      -0.059270      30.380507 0.46662418E+03  0.11231976E+05                                 8.600052                            7.312112      -0.039040       1.952237                    0.999219      30.292450      89.828384       0.592199       0.429684      -1.049697       0.061685       0.008358       0.016538       0.064408       0.016965      -0.033869       0.024131       0.058766      -0.073579      -0.058858       0.002345       0.056514              9.231088       8.308732       0.890474      -1.046573       9.358702       3.852740      10.025831           0.008384
          445              C      12.777706       1.781798      12.108627      -0.110675      32.201553 0.49117203E+03  0.11936151E+05                                 8.948227                            7.513014       0.047835       1.986924                    0.998615      30.185475      88.980320       0.584857       0.430949      -1.052373       0.039848      -0.039411      -0.022848       0.060524       0.003234      -0.041656       0.035567       0.056844      -0.006414      -0.061516      -0.000607       0.062123              9.634214      10.881627       2.191870      -0.194686       8.614744       3.413736       9.406272          -0.000049
          446              C      13.727577       0.230299      10.421088       0.160489      31.813828 0.39189413E+03  0.89751632E+04                                 8.896314                            6.751578       0.068084       2.043379                    0.999676      25.861654      73.319656       0.613140       0.436187      -1.052201      -0.001278       0.030403       0.025781       0.039883       0.008567       0.005489       0.051110      -0.015634      -0.004179      -0.047862      -0.008631       0.056493             10.295193       8.715374      -0.285132       1.857545      11.679671       5.841096      10.490534           0.000663
          447              C      12.500481       0.022162       9.728166      -0.168399      32.554043 0.47874990E+03  0.11619059E+05                                 9.069942                            7.471350      -0.226487       1.900388                    0.997848      30.802821      92.263568       0.577196       0.437241      -1.043237      -0.005722      -0.017039      -0.013411       0.022427      -0.017043      -0.007688      -0.008591       0.012317       0.019368      -0.025461       0.010215       0.015247              9.919489       9.341371       0.013504       2.046337      10.469745       4.466605       9.947352           0.000688
          448              C      12.429843      -1.023946       8.904834      -0.124562      31.856094 0.46646734E+03  0.11274694E+05                                 9.003282                            7.419802      -0.373390       1.849885                    0.998644      30.824956      92.866753       0.572569       0.442583      -1.037580       0.015343       0.015218       0.012249       0.024840       0.019052       0.006600      -0.013649       0.018342      -0.033667      -0.028620       0.001779       0.026841              9.822841       8.262473      -1.147998       0.658491      11.838449       4.828102       9.367603           0.000109
          449              C      13.506850      -1.930252       8.692675       0.055209      34.883478 0.45297723E+03  0.10727904E+05                                 9.398092                            7.163950      -0.137617       1.959444                    0.999168      27.359229      78.190656       0.608706       0.424874      -1.061974      -0.003931       0.007036       0.005048       0.009510      -0.002147      -0.000786       0.020296       0.000208      -0.032425      -0.024600       0.005165       0.019435             11.008717       8.730927      -0.016857       1.974513      13.482703       6.358515      10.812519           0.000821
          450              C      14.714524      -1.709839       9.364187      -0.118676      31.455664 0.44605789E+03  0.10597604E+05                                 8.793015                            7.159800       0.028943       1.991992                    0.998957      29.453779      86.266299       0.598202       0.430965      -1.050798       0.009217       0.027703       0.019553       0.035139      -0.007193      -0.013717      -0.003546      -0.002740      -0.013457      -0.018266       0.004749       0.013516              9.630689       9.122985       0.265421       2.437142      10.368524       4.553133       9.400558           0.000185
          451              C      14.804584      -0.599684      10.191412      -0.164611      33.077137 0.46891023E+03  0.11294124E+05                                 9.077905                            7.333027      -0.083026       1.945845                    0.998707      30.389511      89.970763       0.591337       0.430039      -1.050100       0.001381      -0.035789      -0.030966       0.047346       0.017443       0.002475      -0.006362       0.015497       0.013740      -0.022998       0.006030       0.016969              9.902183       9.912704      -0.895036       1.597096      10.792016       4.487853       9.001829           0.000730
          452              C       4.523637      14.184155       7.777277       0.055369      33.855039 0.44045170E+03  0.10378220E+05                                 9.244195                            7.081115      -0.172751       1.951418                    0.999114      27.308351      78.334416       0.608899       0.426910      -1.058679       0.001582      -0.006279      -0.005274       0.008351      -0.004785       0.009364       0.011614      -0.002421      -0.000096      -0.017422       0.004322       0.013101             10.812452       9.168979       0.210921       1.231412      13.186392       6.258095      10.081986           0.001264
          453              C       3.259462      13.841602       7.297097      -0.130595      31.199957 0.47251642E+03  0.11429896E+05                                 8.861967                            7.455192      -0.203702       1.910479                    0.998366      30.426575      90.976443       0.574049       0.441095      -1.040984      -0.002058      -0.018667      -0.021782       0.028761      -0.017619      -0.021331      -0.002265       0.012081       0.030636      -0.029703      -0.000099       0.029803              9.652437       9.388966       1.315336       1.755174      10.709833       4.318488       8.858511          -0.000918
          454              C       3.098778      12.714238       6.487390      -0.175934      32.566752 0.49821957E+03  0.12224296E+05                                 9.094684                            7.636207      -0.332362       1.862419                    0.997798      31.314889      94.603982       0.568771       0.438900      -1.041259       0.000540       0.040269       0.012460       0.042156       0.018359       0.002951      -0.012936       0.001734       0.004383      -0.024363       0.003799       0.020564              9.847954      10.095635      -0.043638       0.750558      11.388489       3.847730       8.059737           0.001276
          455              C       4.202270      11.942388       6.144822       0.171531      30.376747 0.37836061E+03  0.86254314E+04                                 8.716300                            6.692836      -0.077559       2.000503                    0.999562      25.871452      74.185806       0.605181       0.443962      -1.043190       0.001992      -0.025228      -0.033766       0.042197       0.004360      -0.001110       0.037245      -0.026532      -0.036998      -0.037309      -0.006910       0.044218             10.132900       9.343845       0.923867       1.547142      12.711961       5.158870       8.342894           0.000016
          456              C       5.454085      12.286981       6.617800      -0.161909      32.586033 0.47764904E+03  0.11602567E+05                                 9.134568                            7.494441      -0.323531       1.873932                    0.997495      30.783774      92.687332       0.571821       0.440962      -1.039513       0.004579       0.031960       0.012379       0.034578      -0.019825      -0.006890      -0.011840      -0.028342       0.037373      -0.033561       0.009490       0.024071             10.068376      11.239657       0.869153       1.837633      10.656362       4.170897       8.309110           0.001857
          457              C       5.620065      13.398145       7.429453      -0.121154      31.834429 0.46468753E+03  0.11208760E+05                                 9.010507                            7.409917      -0.271699       1.892367                    0.997708      30.338506      90.984404       0.573077       0.443095      -1.038407      -0.013885      -0.022220      -0.019029       0.032383       0.011835       0.009695      -0.010068      -0.005437       0.050651      -0.025164       0.003543       0.021621              9.828609      10.007218      -0.972124       0.451225      11.287234       4.492071       8.191374          -0.000668
          458              C       2.839205      10.122729       5.138527       0.069657      28.485769 0.39669507E+03  0.91308203E+04                                 8.247431                            6.767265       0.315095       2.108272                    0.999277      27.105452      77.537376       0.614685       0.432913      -1.052106       0.026936      -0.007347      -0.038692       0.047714       0.010538       0.003175       0.022034       0.032420      -0.008710      -0.032502       0.007117       0.025385              9.085181      10.217616       2.141149      -0.480503       9.947833       3.151453       7.090093           0.019312
          459              C       5.067391      10.238130       4.574067      -0.111116      33.755740 0.50326469E+03  0.12324970E+05                                 9.301853                            7.654629      -0.083090       1.942280                    0.998442      30.610971      91.074703       0.572840       0.436599      -1.047218      -0.037692       0.039139       0.029052       0.061616      -0.009798      -0.032503       0.042016       0.055941      -0.006346      -0.060057      -0.001568       0.061625             10.171999      11.266638       2.593764      -0.002322      10.611250       3.956331       8.638109          -0.000903
          460              C       4.468839       9.188135       3.776039      -0.060093      32.071481 0.47664933E+03  0.11516343E+05                                 8.905115                            7.382983       0.002838       1.964503                    0.999335      30.295879      89.546945       0.591146       0.428841      -1.051861      -0.073984      -0.009534      -0.018454       0.076845       0.005123      -0.013045       0.031005       0.059881      -0.091038      -0.056310       0.009005       0.047305              9.700017       8.486501       1.266196      -1.064648      11.035290       4.503631       9.578260           0.008173
          461              N       8.677929      -4.038242      13.636560      -0.709026      36.703158 0.56102647E+03  0.13949589E+05                                 9.344268                            7.749710      -0.287625       1.895517                    0.996538      32.199055      92.820969       0.613634       0.401438      -1.082334       0.028316      -0.077429       0.015666       0.083919      -0.000459       0.028784       0.000135      -0.190871       0.070666      -0.113270       0.029611       0.083659             10.128991       6.335748       0.770735       0.311779      14.958652      -1.637410       9.092573           0.001076
          462              N       3.072284       8.010006      17.652008      -0.287078      38.904023 0.63517318E+03  0.16159464E+05                                 9.683888                            8.219668      -0.320477       1.912446                    0.996552      29.599319      84.055016       0.603564       0.398885      -1.092885       0.093508      -0.053272      -0.088535       0.139356       0.078641       0.005838      -0.001973      -0.001273      -0.067741      -0.068028      -0.021971       0.090000             10.886758      11.097526      -0.927422      -3.630505      11.502672       3.074737      10.060077           0.032762
          463              N       4.161638       6.234632      16.690480       0.004984      31.148425 0.38335430E+03  0.85884586E+04                                 8.223612                            6.241816      -0.129537       2.017758                    0.998014      24.473980      65.024930       0.717362       0.381112      -1.106421       0.005897       0.025055      -0.029422       0.039092       0.009850      -0.019405       0.041776       0.018087      -0.231784      -0.094916       0.042895       0.052021              9.937960       6.927457      -0.787384      -1.417550      15.256873       4.639131       7.629549           0.006273
          464              N       4.929574      -1.849480      11.209385       0.016223      31.176025 0.35907472E+03  0.78757576E+04                                 8.199780                            6.012328       0.195584       2.143384                    0.998790      23.431781      60.632555       0.739719       0.377513      -1.114433      -0.019277      -0.016681       0.008233       0.026789       0.011416      -0.005809       0.068722       0.044036      -0.154238      -0.098760       0.043145       0.055614              9.851654       7.318868      -0.591987      -0.983994      13.135609       6.455002       9.100485           0.008446
          465              N      -3.117878      13.711763       9.911128      -0.303810      39.136991 0.63506132E+03  0.16090795E+05                                 9.548924                            8.095243      -0.116938       1.968257                    0.997858      29.523967      82.573608       0.624696       0.386968      -1.105660      -0.099186       0.076101       0.061656       0.139394       0.075127       0.009455       0.019082       0.049458      -0.151859      -0.063191      -0.043478       0.106669             10.599910      10.691722      -1.754924      -1.774036      11.816835       4.385474       9.291173           0.031934
          466              N       8.978081      -0.814806       3.904502      -0.707793      36.674569 0.56047988E+03  0.13932002E+05                                 9.338750                            7.745616      -0.281911       1.897352                    0.996450      32.182924      92.748109       0.613860       0.401405      -1.082403      -0.027468      -0.076981       0.015019       0.083103       0.000786      -0.028551      -0.000105      -0.190209       0.072133      -0.113075       0.029988       0.083087             10.122574       6.332451      -0.769958      -0.311105      14.949792      -1.634692       9.085481           0.001085
          467              N      -3.072004      11.233442       7.919949      -0.286840      38.873434 0.63456346E+03  0.16137603E+05                                 9.671328                            8.209330      -0.314182       1.914545                    0.996487      29.578480      83.937291       0.604743       0.398265      -1.093478      -0.094551      -0.053051      -0.088094       0.139696      -0.077879      -0.006033      -0.001723      -0.001031      -0.067168      -0.067358      -0.021799       0.089158             10.872170      11.084070       0.923090       3.624145      11.487714       3.068485      10.044726           0.032735
          468              N      -4.161400       9.458068       6.958422       0.006752      31.111499 0.38275980E+03  0.85725300E+04                                 8.221553                            6.240032      -0.135633       2.016201                    0.997994      24.455709      64.984242       0.716877       0.381486      -1.106057      -0.006249       0.025915      -0.030144       0.040241      -0.008897       0.019041       0.042075       0.018792      -0.233508      -0.095401       0.043450       0.051952              9.935662       6.927129       0.784043       1.416826      15.253167       4.636915       7.626690           0.006270
          469              N      12.726464       1.373956       1.477326       0.016737      31.120686 0.35839433E+03  0.78563223E+04                                 8.187331                            6.004556       0.195260       2.143758                    0.998835      23.407935      60.533690       0.740655       0.377252      -1.114737       0.018694      -0.017086       0.008173       0.026612      -0.011938       0.005757       0.068523       0.044106      -0.156356      -0.098993       0.042793       0.056200              9.835502       7.309857       0.589168       0.981496      13.111389       6.441813       9.085260           0.008445
          470              N       3.118222      16.935199       0.179070      -0.302100      39.113868 0.63458914E+03  0.16076489E+05                                 9.547932                            8.094373      -0.122917       1.966693                    0.997961      29.510794      82.541601       0.624457       0.387173      -1.105469       0.099725       0.076497       0.062760       0.140484      -0.076077      -0.008325       0.019347       0.050223      -0.150764      -0.064475      -0.042850       0.107325             10.598790      10.690972       1.753801       1.773983      11.815328       4.384839       9.290068           0.031943
          471              N      -0.049912       1.211755      12.604378      -0.713850      37.784057 0.57957167E+03  0.14526747E+05                                 9.543976                            7.896869      -0.332464       1.880654                    0.996420      32.401112      93.745068       0.605635       0.403491      -1.081074      -0.015999      -0.077917       0.014208       0.080802       0.007423      -0.024192      -0.010633      -0.170519       0.052855      -0.099233       0.020121       0.079112             10.458853       6.912889      -0.168139      -0.787977      15.349024      -0.868252       9.114645           0.002280
          472              N      14.474401      -4.430895      17.154700      -0.294227      39.708486 0.64959576E+03  0.16563249E+05                                 9.668172                            8.199158      -0.072171       1.980973                    0.997111      29.797833      83.781468       0.618981       0.388085      -1.104142      -0.103908      -0.101799      -0.031855       0.148911      -0.060382      -0.044814       0.022144       0.045952      -0.067822      -0.056637      -0.039873       0.096510             10.766543      11.790400       2.862770       0.263605      12.610536       3.314989       7.898693           0.029062
          473              N       4.804363      10.917608      16.225288       0.029850      30.791687 0.36593124E+03  0.80737296E+04                                 8.117347                            6.062901       0.109589       2.114472                    0.998654      23.579142      61.431289       0.736951       0.376698      -1.113718      -0.028354       0.004436       0.010179       0.030451       0.015921      -0.013944       0.055646       0.026051      -0.176257      -0.091270       0.038196       0.053074              9.756257       7.588910       1.098324      -0.350936      14.747595       4.730532       6.932266           0.004640
          474              N       3.972668       3.307085      10.268295       0.021042      32.176792 0.37024678E+03  0.81940016E+04                                 8.403453                            6.122540       0.120149       2.115684                    0.998768      23.733650      61.955187       0.728951       0.379667      -1.111388       0.034810      -0.009325      -0.008724       0.037078       0.022119      -0.002719       0.074028       0.093388      -0.019688      -0.103662       0.040428       0.063234             10.161683       7.231311       0.567449      -0.178763       9.708113       6.722983      13.545626           0.006047
          475              N       2.888570       1.854743       8.863764      -0.266348      37.662420 0.59682004E+03  0.14907324E+05                                 9.325335                            7.865252      -0.039730       2.001779                    0.998275      28.965090      80.759651       0.630865       0.388699      -1.103061       0.103617       0.096972       0.027937       0.144639      -0.038206      -0.060346       0.016180       0.056835       0.038140      -0.058679      -0.031566       0.090245             10.210976      10.034599       1.982655       0.010001      10.190598       4.116362      10.407731           0.035385
          476              N       0.050021       4.435191       2.872320      -0.712527      37.742847 0.57873341E+03  0.14500117E+05                                 9.536538                            7.890764      -0.328312       1.882060                    0.996349      32.379657      93.657007       0.605930       0.403451      -1.081128       0.015024      -0.077337       0.013948       0.080008      -0.007467       0.023760      -0.010947      -0.172376       0.049638      -0.099482       0.018896       0.080586             10.450425       6.907112       0.167929       0.786701      15.336995      -0.865806       9.107169           0.002290
          477              N       3.181624      -1.207459       7.422641      -0.295778      39.793708 0.65126676E+03  0.16617254E+05                                 9.683536                            8.210922      -0.078836       1.978440                    0.996918      29.835627      83.928546       0.618372       0.388201      -1.104012       0.102260      -0.102639      -0.031247       0.148217       0.060007       0.044762       0.022045       0.042109      -0.066906      -0.056437      -0.038997       0.095434             10.785545      11.809543      -2.873984      -0.267513      12.636025       3.322492       7.911066           0.029085
          478              N      -4.804033      14.141044       6.493229       0.028457      30.897464 0.36729133E+03  0.81130445E+04                                 8.141708                            6.078289       0.099042       2.110484                    0.998636      23.627995      61.638242       0.735105       0.377210      -1.113094       0.027461       0.004262       0.008714       0.029124      -0.015880       0.014675       0.055265       0.026456      -0.174263      -0.090762       0.038373       0.052388              9.788664       7.608357      -1.103941       0.350990      14.804141       4.749666       6.953494           0.004643
          479              N      13.683468       6.530521       0.536236       0.022974      32.176107 0.37010554E+03  0.81920166E+04                                 8.412979                            6.128159       0.107944       2.111824                    0.998792      23.725624      61.986043       0.727236       0.380510      -1.110511      -0.035591      -0.009077      -0.009195       0.037864      -0.021076       0.002562       0.074728       0.094848      -0.018525      -0.104532       0.041428       0.063103             10.174755       7.238142      -0.567460       0.179315       9.721083       6.734151      13.565041           0.006045
          480              N      14.767527      -1.368693      18.595823      -0.266771      37.647355 0.59648145E+03  0.14895980E+05                                 9.320174                            7.860898      -0.035415       2.003043                    0.998317      28.959191      80.721690       0.631328       0.388489      -1.103267      -0.103325       0.096785       0.026950       0.144117       0.037559       0.061835       0.014820       0.057355       0.039556      -0.059637      -0.031331       0.090968             10.205519      10.028588      -1.981588      -0.010697      10.185093       4.114268      10.402877           0.035435
          481              N       8.715069       3.505196       9.428029      -0.672734      31.846808 0.49221919E+03  0.11756272E+05                                 8.206530                            7.046985       0.217526       2.069024                    0.997667      30.500728      84.086932       0.677822       0.378338      -1.106769       0.035218      -0.080618       0.010881       0.088645       0.012646       0.045168      -0.002594      -0.219939       0.112616      -0.140932       0.049007       0.091925              8.533185       6.624057       0.083211       0.517134      11.928111      -0.752963       7.047389           0.001070
          482              N      11.949603      -2.357605      13.706826      -0.288905      38.739698 0.63858058E+03  0.16180976E+05                                 9.484872                            8.138249       0.005018       2.008479                    0.998169      29.376815      81.811372       0.621498       0.388935      -1.105717       0.093042      -0.124465      -0.011261       0.155804       0.032908       0.061895       0.013196       0.095178       0.069296      -0.069988      -0.028876       0.098864             10.137516      10.061171      -2.182730       1.081184      10.689679       3.329894       9.661698           0.038430
          483              N      12.778530      -4.168317      12.569148      -0.003185      31.639467 0.38639243E+03  0.86114511E+04                                 8.267294                            6.232485       0.197401       2.136742                    0.998583      23.877594      61.805498       0.729009       0.376986      -1.117446       0.009253      -0.002904       0.029614       0.031162      -0.047052       0.059446       0.072875       0.019843      -0.034226      -0.122208       0.053788       0.068419              9.517561       6.707152      -1.364520       0.811742      11.702797       5.572254      10.142734           0.004418
          484              N       4.392887       5.178109       6.522036       0.010850      32.761426 0.39579737E+03  0.88929316E+04                                 8.515499                            6.332015       0.070780       2.095048                    0.998474      24.047861      62.930073       0.717616       0.379876      -1.112971      -0.029990      -0.008122      -0.010168       0.032692      -0.011256       0.004415       0.084193       0.062737      -0.141928      -0.114645       0.051031       0.063614             10.197609       7.602291      -0.529770       0.388039      13.114967       6.469134       9.875568           0.005192
          485              N       5.236822       3.421579       5.285481      -0.299258      40.219734 0.64165356E+03  0.16345365E+05                                 9.777984                            8.159885      -0.210588       1.930062                    0.997754      30.095544      85.170723       0.617893       0.389134      -1.101044      -0.124060       0.085908       0.034725       0.154844       0.066301       0.049017       0.022489       0.022281      -0.052317      -0.065699      -0.033628       0.099327             10.888346      13.165554      -3.308889      -0.603723      11.080713       3.262264       8.418772           0.034187
          486              N       8.941066       0.281760      19.160087      -0.676218      31.896151 0.49330115E+03  0.11787226E+05                                 8.208341                            7.048439       0.222793       2.070162                    0.997758      30.531663      84.158832       0.678737       0.377663      -1.107390      -0.035998      -0.081691       0.013487       0.090284      -0.012079      -0.044702      -0.001554      -0.218385       0.113180      -0.139976       0.048962       0.091014              8.535191       6.626296      -0.083824      -0.517002      11.931326      -0.753498       7.047950           0.001082
          487              N       5.706441       0.865831       3.974767      -0.289000      38.704933 0.63793191E+03  0.16159535E+05                                 9.477237                            8.132349       0.005413       2.008852                    0.998141      29.362671      81.744490       0.621960       0.388767      -1.105898      -0.093260      -0.124397      -0.011086       0.155868      -0.033227      -0.061262       0.013143       0.094068       0.068867      -0.069678      -0.028375       0.098053             10.128581      10.055498       2.180961      -1.081918      10.677094       3.324018       9.653151           0.038442
          488              N       4.877470      -0.944881       2.837090      -0.003367      31.540100 0.38514814E+03  0.85746167E+04                                 8.241860                            6.216376       0.210405       2.141690                    0.998619      23.844150      61.634888       0.731208       0.376251      -1.118276      -0.009316      -0.003311       0.029702       0.031304       0.047007      -0.060200       0.071861       0.019211      -0.034634      -0.121862       0.053697       0.068165              9.485599       6.690046       1.360499      -0.810478      11.659465       5.547090      10.107286           0.004428
          489              N      13.263261       1.954673      16.254095       0.010172      32.814277 0.39643104E+03  0.89116796E+04                                 8.527564                            6.339257       0.070085       2.094277                    0.998514      24.069672      63.024976       0.716760       0.380137      -1.112662       0.030446      -0.007574      -0.009030       0.032647       0.011096      -0.004769       0.083068       0.063795      -0.142295      -0.113829       0.051149       0.062680             10.213804       7.611162       0.529439      -0.389322      13.138135       6.482526       9.892116           0.005186
          490              N      12.419283       0.198143      15.017539      -0.301186      40.306493 0.64332016E+03  0.16398986E+05                                 9.793484                            8.171429      -0.218308       1.927413                    0.997811      30.132899      85.314593       0.617328       0.389224      -1.100944       0.123214       0.085845       0.035324       0.154269      -0.066743      -0.048613       0.022630       0.019453      -0.052447      -0.065952      -0.033293       0.099245             10.907422      13.189519       3.319990       0.607997      11.100979       3.268794       8.431768           0.034249
          491              N       8.818102      14.044863       7.161433      -0.691323      35.249082 0.54977523E+03  0.13595916E+05                                 9.090673                            7.671322      -0.414097       1.871809                    0.994155      31.526778      90.531191       0.617016       0.401408      -1.082741       0.009011      -0.069665       0.009137       0.070838       0.005951       0.020526      -0.008741      -0.136882      -0.021109      -0.071945      -0.001072       0.073017              9.775254       7.681779       0.570962       0.760896      13.594076      -0.481629       8.049905           0.001567
          492              N      -5.796340       8.539001      11.459499      -0.274531      38.660909 0.63142918E+03  0.16010547E+05                                 9.573061                            8.150031      -0.257745       1.926039                    0.996897      29.536423      83.226710       0.612350       0.394480      -1.097973       0.088033      -0.069131      -0.098198       0.148901       0.074329       0.010642      -0.019935       0.006109      -0.161211      -0.072726      -0.028781       0.101507             10.525013      10.195762      -1.381860      -2.873391      11.838922       3.589551       9.540357           0.035380
          493              N      -5.058341       6.742961      10.250388       0.014543      32.747104 0.37356468E+03  0.82682274E+04                                 8.478835                            6.120809       0.116026       2.111002                    0.998773      23.753270      61.578654       0.735828       0.376082      -1.116406       0.009714       0.020029      -0.012964       0.025760       0.031169      -0.043562       0.054664      -0.004143      -0.164754      -0.103510       0.042381       0.061129             10.400239       6.720608      -0.697712      -1.888880      15.346782       6.196161       9.133326           0.004589
          494              N       4.433596      15.552848       5.069624       0.024066      29.858475 0.37089520E+03  0.82208873E+04                                 7.990985                            6.131622       0.012761       2.077976                    0.998251      23.834642      62.488107       0.726956       0.380129      -1.109841      -0.021680      -0.014457      -0.004122       0.026382       0.005544      -0.013594       0.063778       0.022748      -0.176400      -0.096386       0.042035       0.054351              9.280816       7.230494       0.485621      -0.440010      13.046401       5.104284       7.565553           0.004163
          495              N       5.267291      13.879826       3.798033      -0.309362      37.710424 0.63399568E+03  0.16104516E+05                                 9.352795                            8.120523      -0.150817       1.952049                    0.997607      30.054679      84.979788       0.618204       0.390043      -1.100222      -0.121989       0.062423       0.075749       0.156576       0.071755       0.034797       0.020372       0.013613      -0.066389      -0.063292      -0.033036       0.096328             10.055590      11.623329      -0.383365      -2.039394       9.806110       3.429246       8.737333           0.034368
          496              N       8.838230      10.821427      16.893491      -0.695899      35.347394 0.55182888E+03  0.13657602E+05                                 9.101527                            7.681015      -0.410153       1.872482                    0.994180      31.573060      90.660676       0.617265       0.400926      -1.083212      -0.010033      -0.069420       0.012484       0.071244      -0.006068      -0.020409      -0.006231      -0.136082      -0.026211      -0.070841      -0.002198       0.073039              9.787045       7.693249      -0.572183      -0.760477      13.610643      -0.483817       8.057244           0.001566
          497              N       5.796590      11.762437       1.727440      -0.272821      38.576527 0.62976698E+03  0.15957574E+05                                 9.559578                            8.139747      -0.272070       1.921966                    0.997150      29.494409      83.074923       0.612697       0.394524      -1.097964      -0.089383      -0.068586      -0.098521       0.149665      -0.074818      -0.009206      -0.021542       0.007910      -0.162547      -0.073417      -0.029029       0.102446             10.508736      10.181657       1.375074       2.866734      11.820910       3.580607       9.523642           0.035349
          498              N       5.058547       9.966397       0.518329       0.012390      32.730173 0.37344960E+03  0.82638770E+04                                 8.470504                            6.115983       0.125420       2.113936                    0.998737      23.752465      61.541461       0.736924       0.375605      -1.116918      -0.008446       0.019301      -0.011977       0.024234      -0.030797       0.043469       0.053029      -0.005907      -0.163262      -0.101912       0.041443       0.060469             10.388662       6.714602       0.696789       1.886889      15.328042       6.187577       9.123340           0.004607
          499              N      -4.433247      12.329412      14.801682       0.023256      29.857959 0.37088986E+03  0.82195157E+04                                 7.985388                            6.127369       0.018405       2.079986                    0.998244      23.834274      62.452002       0.728066       0.379607      -1.110388       0.020946      -0.013807      -0.003448       0.025323      -0.005755       0.013857       0.063695       0.022252      -0.175889      -0.096224       0.041805       0.054419              9.274233       7.225951      -0.486461       0.439102      13.036447       5.100095       7.560301           0.004160
          500              N      -5.266985      10.656390      13.530092      -0.309530      37.697965 0.63371997E+03  0.16094708E+05                                 9.347531                            8.116212      -0.149074       1.952713                    0.997609      30.048984      84.938113       0.618699       0.389799      -1.100466       0.122575       0.062825       0.075775       0.157205      -0.072779      -0.035708       0.020253       0.013621      -0.064956      -0.064812      -0.032629       0.097441             10.049736      11.616478       0.382083       2.037024       9.800916       3.426699       8.731814           0.034422
          501              N       0.081334       5.543685      17.947862      -0.700817      36.534889 0.53180265E+03  0.13039352E+05                                 9.283606                            7.513587      -0.299654       1.904695                    0.995218      31.462532      89.887016       0.627517       0.398085      -1.085267       0.002444      -0.074283       0.017891       0.076447       0.030147       0.011370      -0.009635      -0.154368       0.041805      -0.091429       0.014656       0.076773             10.324092       6.794431       1.612939       0.047633      15.227380      -1.945986       8.950465           0.001114
          502              N       2.978639       6.169534       2.927598      -0.287734      37.710128 0.61708420E+03  0.15552701E+05                                 9.359164                            8.019137      -0.105846       1.973328                    0.997706      29.487582      82.760936       0.621874       0.390789      -1.100874       0.107404      -0.094315      -0.043337       0.149362       0.039618       0.059700       0.015781       0.051047       0.022920      -0.058108      -0.030490       0.088598             10.219157      10.651281      -2.499274       0.067678      10.471582       3.789446       9.534608           0.035281
          503              N       3.834935       4.566517       1.547981       0.031561      30.412432 0.35913764E+03  0.78868416E+04                                 8.064075                            6.019297       0.170211       2.136728                    0.998721      23.449487      60.951673       0.737228       0.378322      -1.112515       0.015250      -0.008940       0.020816       0.027310      -0.014998       0.020002       0.065372       0.050177      -0.067878      -0.088664       0.040337       0.048327              9.520423       7.341082      -1.675470      -0.429026      10.991026       6.067949      10.229160           0.004253
          504              N      -4.036034       7.587654      15.090530       0.037098      30.236539 0.35228458E+03  0.77064180E+04                                 8.043776                            5.967780       0.151764       2.132159                    0.998622      23.384354      60.851405       0.738557       0.379108      -1.110892      -0.015000      -0.001352      -0.018156       0.023590      -0.010991       0.015845       0.064153       0.048074      -0.098968      -0.088532       0.042493       0.046039              9.614904       7.653925      -2.413484      -0.570265      12.919704       5.638768       8.271083           0.003906
          505              N      -3.094991       5.873376      13.909058      -0.284100      39.382801 0.63142413E+03  0.15956394E+05                                 9.586472                            8.060378       0.023640       2.011819                    0.998452      29.393533      81.776873       0.628162       0.385852      -1.107796      -0.108839       0.110541       0.010153       0.155462       0.053402       0.055033       0.031612       0.047974       0.011914      -0.060895      -0.038005       0.098901             10.639334      10.987580      -3.340794      -0.086453      12.485038       3.888194       8.445385           0.031531
          506              N      -0.081101       8.767121       8.215804      -0.700274      36.471395 0.53058628E+03  0.13001284E+05                                 9.270915                            7.503618      -0.297385       1.905888                    0.995170      31.432587      89.755011       0.628144       0.397939      -1.085433      -0.002304      -0.074029       0.016631       0.075909      -0.029739      -0.012951      -0.011140      -0.153684       0.044196      -0.091820       0.015569       0.076251             10.309705       6.784410      -1.608535      -0.047959      15.202172      -1.945914       8.942532           0.001106
          507              N      -2.978495       2.946098      12.659656      -0.289494      37.799096 0.61889021E+03  0.15610312E+05                                 9.373946                            8.030977      -0.108118       1.971865                    0.997684      29.536070      82.941180       0.621375       0.390800      -1.100817      -0.105312      -0.093944      -0.044519       0.147980      -0.040557      -0.057835       0.016036       0.047991       0.022817      -0.057732      -0.029153       0.086886             10.236028      10.668637       2.506955      -0.064456      10.490312       3.796792       9.549135           0.035327
          508              N      13.821168       1.343081      11.280040       0.035342      30.349052 0.35819184E+03  0.78616812E+04                                 8.057976                            6.015009       0.154434       2.132095                    0.998722      23.414500      60.863820       0.736747       0.378781      -1.112066      -0.013922      -0.008414       0.021711       0.027129       0.015043      -0.018484       0.066630       0.052191      -0.069171      -0.090006       0.041622       0.048384              9.513122       7.336357       1.674498       0.428848      10.982328       6.062350      10.220681           0.004240
          509              N       4.036289      10.811090       5.358471       0.040374      30.155700 0.35115332E+03  0.76762163E+04                                 8.034337                            5.961464       0.144777       2.130657                    0.998659      23.343488      60.742087       0.738270       0.379525      -1.110483       0.015715      -0.002109      -0.019281       0.024964       0.010961      -0.016557       0.064893       0.048950      -0.102937      -0.090064       0.043060       0.047003              9.603335       7.643574       2.409536       0.569522      12.904270       5.631816       8.262159           0.003905
          510              N       3.095203       9.096812       4.177000      -0.284731      39.398510 0.63172182E+03  0.15966373E+05                                 9.589129                            8.062094       0.025913       2.012519                    0.998452      29.404091      81.822162       0.628094       0.385835      -1.107769       0.108596       0.109844       0.010591       0.154825      -0.054454      -0.054248       0.031657       0.048736       0.011951      -0.061911      -0.037171       0.099082             10.642852      10.992368       3.344731       0.088530      12.489206       3.888965       8.446982           0.031579
          511              O      -1.429640      10.580249      10.678988      -0.548707      33.568291 0.51708350E+03  0.12244510E+05                                 8.074098                            6.927671       0.886521       2.359912                    0.996275      26.553497      68.078871       0.743156       0.348053      -1.153975       0.016254       0.006129       0.017210       0.024453       0.002348       0.013093       0.040327       0.044309      -0.008737      -0.053638       0.014877       0.038761              8.791541       7.238426       1.418957       3.025099       7.896946       1.607193      11.239250           0.037440
          512              O      -0.529339      12.546723      11.156443      -0.552976      32.531790 0.53077087E+03  0.12682476E+05                                 7.998098                            7.096700       0.562269       2.249272                    0.995739      26.951023      69.976253       0.720397       0.355826      -1.144771       0.002981      -0.013755       0.027361       0.030769       0.003819      -0.021469      -0.000398      -0.041329      -0.068883      -0.038672       0.006053       0.032619              8.508725       6.602322       0.719859       1.174615       9.881189      -1.920651       9.042664           0.033934
          513              O       1.021564      10.468591      17.561110      -0.552405      33.776350 0.52854430E+03  0.12642633E+05                                 8.246595                            7.108759       0.443968       2.211824                    0.995038      26.971095      70.549550       0.714188       0.358540      -1.140192      -0.009614      -0.027671      -0.004405       0.029623       0.012960      -0.002551       0.039417       0.073072       0.004280      -0.063358       0.024335       0.039023              8.995571       8.416648       1.070429       3.236711       8.072803       1.465694      10.497263           0.043306
          514              O       0.489214       8.466346      17.148860      -0.579971      35.415692 0.55704020E+03  0.13453164E+05                                 8.440328                            7.231027       0.737285       2.290483                    0.996984      27.466214      71.371029       0.720483       0.352002      -1.149465       0.020625       0.031153       0.004706       0.037657      -0.027675      -0.029341      -0.045350      -0.046770      -0.130226      -0.080868       0.013255       0.067614              9.329296       7.637408      -0.564376       1.142027      12.291186      -3.188923       8.059295           0.038793
          515              O       1.429926      13.803685       0.946929      -0.547424      33.552967 0.51680641E+03  0.12236402E+05                                 8.071964                            6.926009       0.888730       2.360608                    0.996269      26.546883      68.059317       0.743209       0.348072      -1.153950      -0.016624       0.007308       0.017434       0.025174      -0.002546      -0.014024       0.040138       0.043814      -0.008215      -0.053368       0.013892       0.039476              8.789055       7.236532      -1.418327      -3.023606       7.894395       1.606669      11.236238           0.037421
          516              O       0.529668      15.770159       1.424384      -0.553773      32.493915 0.53000296E+03  0.12658654E+05                                 7.989066                            7.089230       0.565906       2.250675                    0.995742      26.941853      69.921266       0.721183       0.355591      -1.145040      -0.003188      -0.012933       0.026193       0.029386      -0.003743       0.020923       0.001045      -0.041524      -0.068792      -0.038251       0.005674       0.032577              8.498515       6.595096      -0.719236      -1.171754       9.870793      -1.917529       9.029656           0.033942
          517              O      -1.021235      13.692027       7.829052      -0.551908      33.742449 0.52786669E+03  0.12622044E+05                                 8.240188                            7.103524       0.444835       2.212411                    0.995043      26.958954      70.499514       0.714572       0.358472      -1.140277       0.009901      -0.027949      -0.004388       0.029974      -0.013714       0.003398       0.039246       0.071824       0.001380      -0.062966       0.023992       0.038974              8.988064       8.409301      -1.070236      -3.232858       8.066952       1.466171      10.487938           0.043275
          518              O      -0.488928      11.689782       7.416802      -0.580163      35.412426 0.55696958E+03  0.13451117E+05                                 8.439942                            7.230890       0.733792       2.289566                    0.996978      27.464928      71.368237       0.720437       0.352033      -1.149432      -0.020570       0.030584       0.004430       0.037123       0.028090       0.030316      -0.045083      -0.044768      -0.128935      -0.081286       0.014729       0.066556              9.328649       7.636718       0.564547      -1.141975      12.289543      -3.188732       8.059685           0.038771
          519              O       0.970391      -1.439769       9.520484      -0.589705      37.605122 0.58992034E+03  0.14473858E+05                                 8.814799                            7.471912       0.511667       2.218026                    0.995676      27.728230      72.965518       0.703418       0.354896      -1.145461      -0.026514       0.027234       0.007033       0.038655      -0.002700      -0.008709       0.046639       0.042040       0.065458      -0.058943       0.008222       0.050721              9.700639       7.658110      -0.980158      -2.982380       8.765295       2.652309      12.678513           0.038266
          520              O       0.551613       0.552861      10.065090      -0.561820      33.088123 0.53002335E+03  0.12684240E+05                                 8.125980                            7.112150       0.454943       2.215301                    0.995143      27.034283      70.684307       0.715152       0.357881      -1.140954      -0.002007      -0.029817      -0.002862       0.030021       0.019663       0.010161      -0.022841      -0.026605      -0.065756      -0.039576       0.000445       0.039132              8.728776       6.938809       0.630766      -1.659978      10.710925      -1.980401       8.536594           0.038928
          521              O      -1.202865      -1.674996      16.398908      -0.572875      34.643250 0.54626241E+03  0.13156047E+05                                 8.323251                            7.166021       0.648255       2.259767                    0.997725      27.444152      71.701862       0.721433       0.352522      -1.146642       0.027275      -0.021883      -0.004157       0.035215       0.013694      -0.013359       0.043355       0.048922      -0.004943      -0.061535       0.028300       0.033235              9.070028       7.142010      -1.194132      -3.067386       8.580912       0.902854      11.487162           0.046963
          522              O      -0.457450      -3.616495      16.077750      -0.559610      35.572834 0.52344777E+03  0.12445382E+05                                 8.470660                            7.008271       0.748400       2.307712                    0.996264      26.814741      69.108718       0.732136       0.351868      -1.149706      -0.013956       0.034931       0.017361       0.041429       0.021354       0.034082      -0.052746      -0.016636      -0.129018      -0.086784       0.028988       0.057796              9.560774       7.115274      -0.932533      -0.250363      12.906856      -4.090512       8.660191           0.034298
          523              O      16.685644      -4.663205      19.252542      -0.589356      37.627388 0.59036327E+03  0.14487789E+05                                 8.819334                            7.475680       0.513236       2.218121                    0.995684      27.734217      72.994671       0.703089       0.354988      -1.145360       0.026058       0.027263       0.007572       0.038466       0.002192       0.008863       0.047517       0.041699       0.067661      -0.059701       0.007845       0.051856              9.705909       7.662619       0.980260       2.984964       8.768984       2.651948      12.686125           0.038305
          524              O      -0.551534       3.776297       0.333031      -0.562221      33.082415 0.52989290E+03  0.12679893E+05                                 8.123920                            7.110353       0.459405       2.216608                    0.995149      27.033409      70.670502       0.715407       0.357788      -1.141068       0.001381      -0.029500      -0.003090       0.029694      -0.019263      -0.010047      -0.022431      -0.026465      -0.065832      -0.039088       0.000426       0.038662              8.726569       6.937372      -0.630663       1.659029      10.708323      -1.980651       8.534013           0.038947
          525              O       1.202941       1.548440       6.666849      -0.574362      34.646039 0.54633115E+03  0.13157269E+05                                 8.320890                            7.164172       0.652376       2.260817                    0.997735      27.453144      71.709081       0.721920       0.352296      -1.146900      -0.027042      -0.020185      -0.003010       0.033879      -0.013806       0.012874       0.042665       0.051231      -0.006786      -0.061468       0.029029       0.032439              9.067302       7.140131       1.193647       3.066385       8.578538       0.902263      11.483238           0.046918
          526              O       0.457484      -0.393059       6.345691      -0.559883      35.613343 0.52421569E+03  0.12468752E+05                                 8.478775                            7.014833       0.748173       2.307305                    0.996319      26.828307      69.167694       0.731539       0.352011      -1.149539       0.014240       0.035702       0.017820       0.042367      -0.020568      -0.033834      -0.052167      -0.018320      -0.131265      -0.086305       0.028235       0.058070              9.570228       7.123233       0.933457       0.251221      12.918492      -4.094929       8.668960           0.034294
          527              O       7.586107       0.895015       6.217228      -0.554249      34.404547 0.54317710E+03  0.13035321E+05                                 8.243119                            7.122756       0.631755       2.268946                    0.996930      26.932211      69.750388       0.728685       0.350256      -1.150951       0.013875       0.011435      -0.003666       0.018350      -0.000986       0.017203       0.053959       0.046450       0.062629      -0.068077       0.009566       0.058511              8.875968       7.260586       0.612736       2.965079       7.922752       1.565624      11.444568           0.043188
          528              O       8.255468       2.870374       6.794145      -0.558071      28.564953 0.46755191E+03  0.10841170E+05                                 7.296220                            6.634518       0.708714       2.294227                    0.997111      26.729170      68.735801       0.748238       0.353037      -1.145129       0.007842      -0.031160       0.002262       0.032211      -0.014435      -0.024813      -0.006471      -0.003207      -0.085392      -0.042663       0.010793       0.031870              7.566556       6.407931      -0.017276       1.103915       8.634831      -1.766818       7.656906           0.035277
          529              O       9.823144       0.721209      13.165918      -0.582937      30.451445 0.50246729E+03  0.11883287E+05                                 7.654586                            6.886450       0.595833       2.238172                    0.997156      27.702571      72.360440       0.731751       0.353927      -1.142399      -0.008713      -0.037182      -0.012640       0.040227       0.016286       0.002394       0.037447       0.088353      -0.006213      -0.066792       0.016597       0.050194              8.019192       7.668698       1.123706       2.548396       6.994374       0.437951       9.394505           0.035207
          530              O       9.349059      -1.298336      12.853908      -0.552907      37.215064 0.55581339E+03  0.13422483E+05                                 8.792790                            7.243282       0.548241       2.246521                    0.994754      26.968673      70.183722       0.716521       0.353975      -1.147317       0.018161       0.028692       0.022949       0.040984      -0.025491      -0.030191      -0.061624      -0.024356      -0.113057      -0.089674       0.021572       0.068101              9.909512       7.630884      -0.372476       1.360509      12.832200      -4.452577       9.265453           0.038624
          531              O      10.069953      -2.328421      15.949287      -0.552606      34.364447 0.54232959E+03  0.13010043E+05                                 8.237275                            7.117643       0.630488       2.268994                    0.996972      26.915173      69.695479       0.728870       0.350300      -1.150903      -0.014099       0.012449      -0.002233       0.018940       0.000684      -0.017479       0.055173       0.046806       0.065084      -0.069317       0.009222       0.060096              8.869579       7.255611      -0.612428      -2.962559       7.917148       1.566463      11.435980           0.043240
          532              O       9.400636      -0.353062      16.526203      -0.556015      28.495529 0.46610034E+03  0.10798565E+05                                 7.281969                            6.622380       0.708242       2.294203                    0.997030      26.705077      68.634008       0.749272       0.352842      -1.145346      -0.007663      -0.032790       0.004012       0.033912       0.015014       0.025063      -0.008105      -0.002414      -0.085471      -0.043548       0.011422       0.032126              7.551008       6.394534       0.016356      -1.100020       8.618861      -1.762213       7.639630           0.035292
          533              O       7.832959       3.944645       3.433860      -0.583986      30.469563 0.50283771E+03  0.11894143E+05                                 7.657377                            6.888785       0.592011       2.237004                    0.997212      27.711362      72.387878       0.731665       0.353907      -1.142425       0.007887      -0.036214      -0.011312       0.038751      -0.015574      -0.002659       0.036816       0.089643      -0.007538      -0.066501       0.015874       0.050627              8.022242       7.671241      -1.124259      -2.549284       6.997409       0.438152       9.398075           0.035214
          534              O       8.307001       1.925100       3.121850      -0.554498      37.294121 0.55730244E+03  0.13468144E+05                                 8.806755                            7.254387       0.541123       2.243999                    0.994665      26.996999      70.294637       0.715727       0.354113      -1.147146      -0.019291       0.027085       0.023130       0.040507       0.024336       0.030918      -0.061356      -0.023410      -0.112764      -0.089483       0.022294       0.067190              9.925725       7.644306       0.374194      -1.364659      12.851025      -4.460063       9.281845           0.038704
          535              O       7.842219      11.460876       4.100116      -0.593631      34.049901 0.54886012E+03  0.13261686E+05                                 8.310493                            7.224664       0.328599       2.153153                    0.995041      27.993788      73.753325       0.710827       0.356619      -1.140973       0.009658       0.032798       0.002867       0.034311       0.035752       0.017966       0.044857       0.082135       0.077835      -0.080472       0.009451       0.071021              8.985281       8.796976       1.147493       3.361187       6.878298       1.230289      11.280568           0.043364
          536              O       8.299001      13.456348       4.639272      -0.552259      31.619535 0.51499206E+03  0.12230535E+05                                 7.870834                            6.988759       0.479589       2.228476                    0.994589      26.774065      69.631206       0.725154       0.355657      -1.143262       0.000843      -0.038138      -0.003968       0.038353      -0.023603      -0.014034      -0.026262      -0.009049      -0.051195      -0.044705       0.008796       0.035909              8.391652       7.250686      -0.339078       1.597473       9.306321      -2.226794       8.617950           0.037467
          537              O       9.937477      11.214478      11.025838      -0.585485      32.022279 0.51894537E+03  0.12305276E+05                                 7.796296                            6.896865       0.974047       2.364947                    0.999132      27.232877      69.972575       0.751490       0.343727      -1.157060      -0.032894      -0.032848      -0.009673       0.047482      -0.009415       0.024761       0.041084       0.037636       0.013248      -0.058151       0.014167       0.043984              8.286828       6.696184       0.617587       2.919324       7.378981       0.526671      10.785318           0.041626
          538              O       9.210558       9.243549      10.691250      -0.583398      31.294535 0.50337478E+03  0.11893400E+05                                 7.761279                            6.869325       0.691037       2.251555                    0.999368      27.945834      72.626976       0.737435       0.351534      -1.145947       0.020283       0.041791       0.027869       0.054171      -0.034269      -0.043056      -0.062910       0.013048      -0.106034      -0.102908       0.046677       0.056232              8.214076       6.829456       0.179209       0.711910       9.552461      -3.099832       8.260312           0.029254
          539              O       9.814041       8.237440      13.832175      -0.592271      34.006912 0.54797060E+03  0.13234759E+05                                 8.303420                            7.218830       0.336074       2.155687                    0.995011      27.975934      73.689956       0.711115       0.356622      -1.140977      -0.010861       0.032593       0.004231       0.034614      -0.036722      -0.018318       0.044520       0.083679       0.080051      -0.081475       0.009560       0.071914              8.977288       8.789295      -1.146835      -3.357192       6.872940       1.229831      11.269630           0.043371
          540              O       9.357302      10.232912      14.371331      -0.551490      31.626270 0.51511749E+03  0.12234580E+05                                 7.872708                            6.990286       0.475652       2.227287                    0.994704      26.776831      69.647399       0.724951       0.355725      -1.143177      -0.001638      -0.039140      -0.003493       0.039329       0.024713       0.013872      -0.026714      -0.009652      -0.053414      -0.045653       0.008176       0.037478              8.393784       7.253312       0.338975      -1.598173       9.308089      -2.227443       8.619952           0.037515
          541              O       7.718824      14.437914       1.293780      -0.585584      32.006687 0.51861472E+03  0.12295304E+05                                 7.793063                            6.894123       0.975720       2.365523                    0.999126      27.228099      69.951046       0.751739       0.343672      -1.157121       0.032436      -0.032875      -0.009174       0.047085       0.009607      -0.024589       0.041117       0.037954       0.012356      -0.058291       0.014584       0.043707              8.283211       6.693526      -0.617906      -2.917875       7.376343       0.527118      10.779763           0.041612
          542              O       8.445700      12.466985       0.959192      -0.584163      31.322174 0.50390954E+03  0.11909422E+05                                 7.766421                            6.873520       0.685030       2.249670                    0.999385      27.955877      72.667927       0.737108       0.351590      -1.145880      -0.019632       0.040764       0.028460       0.053452       0.034563       0.043136      -0.062137       0.014182      -0.104560      -0.102371       0.046956       0.055415              8.219756       6.834064      -0.179039      -0.713044       9.558648      -3.102347       8.266555           0.029336
          543              O      -0.822337       2.897216      14.887325      -0.547642      36.436539 0.55199272E+03  0.13349674E+05                                 8.710543                            7.289026       0.169624       2.130064                    0.993254      26.899682      70.787443       0.701668       0.360942      -1.138112       0.021934       0.017219       0.007247       0.028811       0.001783      -0.000675       0.038394       0.052972      -0.005039      -0.053925       0.026310       0.027616              9.634267       7.158006       1.360336       2.393620       9.197136       2.484432      12.547658           0.040479
          544              O      -0.298991       4.909636      15.383660      -0.561528      32.424247 0.52393516E+03  0.12445065E+05                                 7.893796                            6.989766       0.863154       2.349251                    0.996681      26.743044      68.623987       0.737407       0.349687      -1.152865       0.007668      -0.023424      -0.001582       0.024698      -0.009410      -0.009697      -0.024934      -0.036336      -0.109842      -0.047387       0.002348       0.045040              8.445849       6.624851       0.658329       0.874498      10.510757      -1.972939       8.201940           0.034454
          545              O       0.864893       9.296648       2.417249      -0.569806      33.492962 0.54671051E+03  0.13136199E+05                                 8.071460                            7.134483       0.832619       2.316510                    0.998317      27.409332      70.937737       0.730121       0.349139      -1.152327      -0.017581      -0.016584      -0.000625       0.024176      -0.007348       0.012327       0.061253       0.040481      -0.026342      -0.075574       0.025882       0.049692              8.605652       6.789551       1.286008       2.642484       8.798180       1.580934      10.229225           0.042396
          546              O       0.314358       7.278529       2.092587      -0.546911      37.063576 0.55018491E+03  0.13276004E+05                                 8.800559                            7.241434       0.399981       2.204384                    0.993126      26.859667      70.272784       0.710192       0.357414      -1.142546       0.011506       0.038743       0.020144       0.045157      -0.023298      -0.021931      -0.055901      -0.010653      -0.099797      -0.078687       0.020285       0.058402             10.031904       7.544654      -0.119093       1.108188      13.230609      -4.322876       9.320448           0.042981
          547              O       0.822496       6.120652       5.155266      -0.547743      36.428671 0.55184294E+03  0.13344888E+05                                 8.708872                            7.287689       0.171562       2.130876                    0.993329      26.894909      70.767311       0.701797       0.360907      -1.138161      -0.021545       0.016666       0.007282       0.028195      -0.002175       0.001010       0.037902       0.053203      -0.003603      -0.053549       0.026098       0.027450              9.632316       7.155827      -1.359377      -2.392904       9.196895       2.484472      12.544228           0.040551
          548              O       0.299194       8.133072       5.651601      -0.563909      32.506786 0.52562689E+03  0.12495819E+05                                 7.908324                            7.002048       0.759009       2.314904                    0.995784      26.776127      68.747011       0.736572       0.349787      -1.152735      -0.007405      -0.021159      -0.001780       0.022488       0.008920       0.009822      -0.024343      -0.034760      -0.107893      -0.046565       0.002922       0.043643              8.461952       6.637050      -0.659320      -0.877866      10.529000      -1.976778       8.219806           0.034486
          549              O      -0.864689       6.073212      12.149307      -0.571577      33.506765 0.54703360E+03  0.13145299E+05                                 8.071508                            7.134802       0.829086       2.315383                    0.998320      27.419798      70.957764       0.730413       0.348964      -1.152524       0.017374      -0.014749       0.000029       0.022790       0.007446      -0.012350       0.061086       0.042539      -0.025023      -0.075863       0.026632       0.049231              8.605474       6.788885      -1.285596      -2.641705       8.799704       1.579743      10.227834           0.042318
          550              O      -0.314196       4.055093      11.824646      -0.548227      37.108070 0.55104432E+03  0.13302346E+05                                 8.808754                            7.247958       0.391466       2.201780                    0.993044      26.873663      70.331381       0.709722       0.357500      -1.142442      -0.011170       0.038218       0.021885       0.045435       0.023930       0.021822      -0.055210      -0.012885      -0.100593      -0.078228       0.019313       0.058915             10.041591       7.551863       0.119500      -1.110185      13.243981      -4.327304       9.328929           0.042901

******************************************************
Auxiliary information for the entire system
The total spin magnetic moment of the unit cell is   49.996828
The total net atomic charge of the unit cell is   0.000001
Accuracy of reproducing the electrostatic potential in the unit cell:
  The inner radius (bohr) =    5.0000
  The outer radius (bohr) =   12.0000
  Valid grid points have density less than (e/(bohr^3)) =    0.0001
  The number of valid grid points were=         3307
  The rms potential error without charges in kcal/mol is=      5.07268
  The rms potential error with partial charges in kcal/mol is=      1.24003
  The RRMSE value at monopole order=      0.24445
  The rms potential error with partial charges and cloud penetration in kcal/mol is=      1.26519
  The RRMSE value at monopole order with cloud penetration is=      0.24941
  The rms potential error with partial charges and atomic dipoles in kcal/mol is=      0.43560
  The RRMSE value at dipole order=      0.08587
  The rms potential error with partial charges, atomic dipoles and cloud penetration in kcal/mol is=      0.45657
  The RRMSE value at dipole order with cloud penetration=      0.09001

******************************************************
The electron densities and ab initio electrostatic potential were computed in VASP using the PBE functional and
projector augmented wave method. See the main text of the journal article for a description of computational details.
The atomic charges, dipoles, and quadrupoles were computed with the DDEC6 method as described in
(a) T. A. Manz and N. Gabaldon Limas, RSC Adv. 6 (2016) 47771-47801 DOI: 10.1039/c6ra04656h
(b) N. Gabaldon Limas and T. A. Manz, RSC Adv. 8 (2018) 2678-2707 DOI: 10.1039/c7ra11829e.
For each atom in the material, the electron cloud parameters were fit to the spherically averaged atom-in-material
electron density using radial positions for which this density was between 10^-4 and 10^-2 electrons per cubic bohr.
The polarizabilities, dispersion coefficients, and quantum Drude oscillator (QDO) parameters were fit using the MCLF method.
The magnetic structure of the system was optimized in VASP from the default ferromagnetic initial guess using spin polarization.
The atomic spin moments (ASMs) were computed on this optimized magnetic structure using the DDEC6 partition as inputs
to the method of T. A. Manz and D. S. Sholl, J. Chem. Theory Comput. 7 (2011) 4146-4164 DOI: 10.1021/ct200539n.
The RMSE and RRMSE were computed using a uniform grid with Ewald summation.
