# Supplementary material for: A collection of forcefield precursors for metal–organic frameworks
Source: RSC Adv. 2019 Nov 13;9(63):36492–507. doi: 10.1039/c9ra07327b (PMC9075174; doi:10.1039/c9ra07327b)
Supplement: RA-009-C9RA07327B-s3340 [file RA-009-C9RA07327B-s3340.xyz]

  102
jmolscript: load "" {1 1 1} spacegroup "x,y,z" unitcell [{     11.567000     0.000000     0.000000 }, {     -5.783491    10.330550     0.000000 }, {      0.000000    -6.238795    12.786124 }]
Zn    -0.150249     2.681333     9.669378     0.763343
Zn     0.150262     5.800731     3.276316     0.763331
H      3.700287     3.445938     1.868053     0.116202
H      0.781931    -4.115411    12.380804     0.097042
H      2.154932    -5.358128    11.125206     0.117933
H      1.637892     2.304071     7.002960     0.124357
H      0.729886     5.640951     9.056412     0.133843
H      2.150314     6.274073     7.077120     0.130087
H      3.029404     4.884342     4.877906     0.134617
H      2.986604     3.320127     4.996817     0.128903
H      4.645312     2.220922     6.639834     0.112455
H      6.809498     2.351577     7.464539     0.114445
H     -4.588621     6.224330     6.408405     0.119896
H      4.814193     6.093676     5.583700     0.116316
H     -2.840848     3.848205     8.267508     0.138295
H     -2.924130     5.391823     7.932511     0.139125
H     -1.479411     6.267230     5.909747     0.132187
H     -0.618830     2.734240     4.063430     0.138525
H     -2.053138     2.183722     6.055508     0.139326
H      6.188347    -4.050623    12.734980     0.348596
H      5.869099     2.963406     1.180159     0.337606
H      7.866720     0.326541     8.261115     0.116207
H     -0.781928    -0.996013     5.987742     0.097036
H      9.412068    -2.238730     4.732144     0.117924
H     -1.637882     5.423468     0.609898     0.124355
H     -0.729869     8.760349     2.663350     0.133838
H     -2.150297     9.393470     0.684058     0.130092
H     -3.029391     1.764945    11.270968     0.134620
H     -2.986594     0.200730    11.389879     0.128916
H      6.921698     5.340320     0.246772     0.112444
H      4.757512     5.470974     1.071477     0.114464
H      4.588637     9.343727     0.015343     0.119898
H     -4.814178     2.974278    11.976762     0.116322
H      2.840862     6.967602     1.874446     0.138287
H      2.924146     8.511220     1.539449     0.139125
H      1.479427     3.147833    12.302809     0.132185
H      0.618839    -0.385157    10.456492     0.138523
H      2.053147    -0.935675    12.448570     0.139327
H      5.378657    -0.931225     6.341918     0.348592
H      5.697907    -0.155992     7.573221     0.337610
C     -1.013260     4.656446    11.277361     0.560502
C      3.870319    -4.765540    12.095673    -0.204736
C      4.393149     2.230890     0.356733     0.362811
C      3.409955     2.946180     1.139244    -0.288262
C      2.062399     2.918768     0.856670     0.008788
C      1.688784    -4.096839    12.584103    -0.165832
C      2.488063    -4.830765    11.814379    -0.109378
C      1.030624     3.648870     1.659639     0.566121
C      1.556924     3.198357     7.240782     0.072011
C      1.054918     5.065752     8.401762    -0.044773
C      1.854198     5.417821     7.290648    -0.118244
C      3.134663     4.140043     5.492919    -0.167431
C      4.515763     4.144542     6.029936     0.104562
C      5.113776     3.022929     6.592526    -0.153245
C      6.410437     3.101735     7.087349    -0.150678
C      7.109085     4.300711     7.018303     0.111321
C      6.511072     5.422947     6.454435    -0.152134
C      5.214411     5.343517     5.960891    -0.142388
C     -3.042114     4.497706     7.575778    -0.164897
C     -1.482882     5.367993     5.669367     0.042872
C     -0.986660     3.353654     4.652871    -0.045143
C     -1.811387     3.032771     5.767821    -0.102120
C      1.013278     7.775843     4.884299     0.560528
C      7.696683    -1.646142     5.702611    -0.204777
C      7.173855    -0.888508     6.749795     0.362853
C      8.157051    -0.173218     7.532306    -0.288272
C      9.504607    -0.200629     7.249732     0.008788
C      9.878220    -0.977442     6.191041    -0.165835
C      9.078939    -1.711367     5.421317    -0.109369
C     -1.030616     0.529472     8.052701     0.566131
C     -1.556912     6.317754     0.847720     0.072033
C     -1.054902     8.185149     2.008700    -0.044761
C     -1.854182     8.537218     0.897586    -0.118244
C     -3.134651     1.020645    11.885981    -0.167465
C      7.051249     1.025144    12.422998     0.104569
C      6.453235     6.142327     0.199464    -0.153238
C      5.156574     6.221133     0.694287    -0.150691
C      4.457929     7.420108     0.625241     0.111309
C      5.055943     8.542344     0.061373    -0.152121
C      6.352604     2.224120    12.353953    -0.142401
C      3.042128     7.617104     1.182716    -0.164895
C      1.482896     2.248596    12.062429     0.042875
C      0.986670     0.234256    11.045933    -0.045156
C      1.811397    -0.086627    12.160883    -0.102107
N      0.847868     3.683143     8.326324    -0.276782
N      2.119081     4.251916     6.572068     0.084261
N     -0.806214     4.787777     4.576154    -0.267332
N     -2.195410     4.279034     6.359818     0.048325
N      5.611154     2.488044     0.511445    -0.672827
N     -0.847854     6.802541     1.933262    -0.276769
N     -2.119068     7.371314     0.179006     0.084301
N      0.806226     1.668380    10.969216    -0.267316
N      2.195423     7.398432    -0.033244     0.048306
N      5.955851    -0.631354     6.904507    -0.672839
O      6.011370    -5.472816    11.457646    -0.597985
O     -1.516426     3.820033    10.510194    -0.537824
O      1.534946     4.471403     2.438314    -0.565936
O     -0.240590     3.561639     1.542007    -0.616763
O      5.555630    -2.353418     5.064584    -0.597993
O      1.516441     6.939430     4.117132    -0.537809
O     -1.534936     1.352006     8.831376    -0.565933
O      0.240597     0.442242     7.935069    -0.616757

The following XYZ coordinates are in angstroms. Other properties are in atomic units.
The sperically averaged electron density of each atom fit to a function of the form exp(a - br)
eigen_1, eigen_2 and eigen_3 are the three eigenvalues of traceless quadrupole moment tensor
  atom number  atomic symbol              X              Y              Z     net charge C6 coefficient C8 coefficient C10 coefficient fluctuating dipole atomic polarizability isotropic forcefield polarizability              a              b squared Pearson coefficient          <r^3>          <r^4>         wp_QDO          m_QDO          q_QDO       dipole_x       dipole_y       dipole_z         dipole            Qxy            Qxz            Qyz     Q(x^2-y^2)  Q(3z^2 - R^2)        eigen_1        eigen_2        eigen_3 static polarizability      alpha(xx)      alpha(xy)      alpha(xz)      alpha(yy)      alpha(yz)      alpha(zz) atomic spin moment
            1             Zn      -0.150249       2.681333       9.669378       0.763343     106.874437 0.21109533E+04  0.69350393E+05                                18.449080                           15.016475       0.296832       1.933808                    0.997678      49.080774     136.920533       0.465422       0.400579      -1.141499      -0.079374      -0.005241      -0.004597       0.079680       0.000511       0.011222       0.065446      -0.024942      -0.103909      -0.076426       0.005289       0.071136             22.669907      16.613259      -0.159630      -0.336263      21.484344      -4.861816      29.912119          -0.000026
            2             Zn       0.150262       5.800731       3.276316       0.763331     106.875013 0.21109704E+04  0.69351105E+05                                18.449143                           15.016537       0.296825       1.933805                    0.997678      49.080969     136.921277       0.465421       0.400580      -1.141499       0.079377      -0.005238      -0.004597       0.079682      -0.000519      -0.011222       0.065442      -0.024937      -0.103901      -0.076420       0.005288       0.071133             22.669967      16.613284       0.159595       0.336104      21.484412      -4.861813      29.912205          -0.000006
            3              H       3.700287       3.445938       1.868053       0.116202       1.069438 0.78953631E+01  0.77272752E+02                                 1.720247                            1.635815      -1.087637       2.353934                    0.997547       3.571067       9.989088       0.492407       1.270946      -0.709995       0.006766       0.017089       0.027009       0.032670       0.001248       0.006593       0.009290       0.017638       0.008545      -0.015240       0.001218       0.014022              1.761247       1.573134       0.063480       0.079366       1.732726       0.389169       1.977881           0.000007
            4              H       0.781931      -4.115411      12.380804       0.097042       1.309577 0.10048153E+02  0.10299554E+03                                 1.872821                            1.774201      -1.137613       2.318493                    0.996790       3.588676       9.812361       0.508655       1.174764      -0.734345      -0.032324      -0.003963      -0.010969       0.034364       0.004612       0.012369       0.013464       0.008542       0.002230      -0.016872      -0.004240       0.021112              1.893220       2.424752      -0.058471       0.115230       1.667772       0.125466       1.587138           0.000003
            5              H       2.154932      -5.358128      11.125206       0.117933       1.055585 0.73709322E+01  0.70671604E+02                                 1.694548                            1.573267      -0.891004       2.459876                    0.998926       3.359476       9.198861       0.507306       1.259255      -0.714049      -0.018187      -0.018873      -0.028026       0.038372       0.003886       0.008982       0.010378       0.019961       0.001638      -0.016633      -0.001473       0.018106              1.762278       1.502571       0.122472       0.136231       1.807348       0.466873       1.976916           0.000002
            6              H       1.637892       2.304071       7.002960       0.124357       1.169307 0.88100733E+01  0.88345458E+02                                 1.812282                            1.723375      -1.133196       2.350255                    0.997141       3.496727       9.800549       0.483159       1.264186      -0.713158       0.004780      -0.055905      -0.010590       0.057100      -0.007288      -0.014039       0.006875      -0.025561       0.001113      -0.022036       0.001182       0.020854              1.822128       1.582988       0.063148      -0.081163       2.380867       0.131054       1.502530          -0.000001
            7              H       0.729886       5.640951       9.056412       0.133843       1.093328 0.78743160E+01  0.76772828E+02                                 1.739885                            1.635307      -1.035292       2.404710                    0.998220       3.326345       9.191599       0.493281       1.273553      -0.711873      -0.013637       0.035417       0.033681       0.050742       0.003043      -0.011603       0.009099      -0.028931      -0.030419      -0.023159       0.001055       0.022105              1.772984       1.539904      -0.169567      -0.372323       1.703171       0.364712       2.075877          -0.000000
            8              H       2.150314       6.274073       7.077120       0.130087       1.086266 0.78021587E+01  0.76885557E+02                                 1.805493                            1.679909      -1.154194       2.337099                    0.996690       3.649664      10.577919       0.458235       1.356401      -0.691711       0.010326       0.041328      -0.002779       0.042689       0.003870      -0.014687       0.011848      -0.018516       0.010960      -0.023279       0.003872       0.019407              1.870799       1.556909       0.311724      -0.130640       2.506719      -0.342344       1.548770           0.000001
            9              H       3.029404       4.884342       4.877906       0.134617       1.033895 0.76452048E+01  0.75334421E+02                                 1.792663                            1.690717      -1.274413       2.287142                    0.993618       3.720984      10.962654       0.443320       1.402117      -0.682567       0.000914       0.025496      -0.022996       0.034346       0.000836      -0.006565      -0.005552      -0.001807       0.012530      -0.007797      -0.002652       0.010450              1.864910       1.633138      -0.131893       0.160373       1.947907      -0.452830       2.013685          -0.000003
           10              H       2.986604       3.320127       4.996817       0.128903       1.124950 0.87139280E+01  0.86759357E+02                                 1.763672                            1.707107      -0.728431       2.541114                    0.999448       3.316402       9.129828       0.490529       1.254120      -0.717736       0.000012      -0.028543      -0.019667       0.034662       0.003267      -0.005077       0.007433      -0.011480      -0.003793      -0.011501       0.000589       0.010912              1.785652       1.588568       0.087085       0.092854       1.907375       0.349239       1.861014           0.000003
           11              H       4.645312       2.220922       6.639834       0.112455       1.024027 0.74583691E+01  0.71092711E+02                                 1.596509                            1.534577      -0.920030       2.438756                    0.998614       3.299825       8.753854       0.542700       1.184036      -0.731538      -0.018279      -0.030834       0.002527       0.035934       0.009287       0.009408      -0.006911      -0.002165      -0.036355      -0.020159       0.004692       0.015467              1.603335       1.631567       0.235905       0.021501       1.916518      -0.063974       1.261920          -0.000007
           12              H       6.809498       2.351577       7.464539       0.114445       1.022771 0.72098569E+01  0.69372142E+02                                 1.708279                            1.592400      -1.019991       2.395512                    0.997240       3.560067      10.058698       0.482657       1.318892      -0.699470       0.015255      -0.028391       0.012911       0.034720       0.003694       0.008060      -0.007772       0.000021      -0.027870      -0.016481       0.008085       0.008396              1.764506       1.695443      -0.374337       0.216585       2.130694      -0.314246       1.467382           0.000004
           13              H      -4.588621       6.224330       6.408405       0.119896       1.056969 0.77556010E+01  0.74640504E+02                                 1.642491                            1.576029      -0.787527       2.509172                    0.999667       3.226730       8.597015       0.529911       1.201004      -0.729049       0.014868       0.034712      -0.003660       0.037939       0.005097       0.008642      -0.007749      -0.006943      -0.039378      -0.019686       0.006475       0.013210              1.650180       1.733542       0.292452       0.032476       1.909447      -0.058656       1.307553           0.000001
           14              H       4.814193       6.093676       5.583700       0.116316       0.998492 0.70029097E+01  0.66542192E+02                                 1.650305                            1.546480      -0.872117       2.464357                    0.999059       3.417603       9.432889       0.503322       1.280683      -0.708335      -0.011787       0.031925      -0.013997       0.036798       0.004978       0.007824      -0.009189      -0.003777      -0.033079      -0.018594       0.006869       0.011724              1.700151       1.688491      -0.366964       0.212011       1.986191      -0.294780       1.425772          -0.000000
           15              H      -2.840848       3.848205       8.267508       0.138295       0.990678 0.71946190E+01  0.69795844E+02                                 1.739561                            1.638544      -1.214881       2.316440                    0.994703       3.640777      10.627940       0.451174       1.399394      -0.683193       0.001739      -0.023961       0.025112       0.034753      -0.001297      -0.005658      -0.005259      -0.005187       0.003976      -0.008730       0.000867       0.007863              1.810411       1.567210      -0.145304       0.238804       1.740282      -0.417493       2.123740          -0.000002
           16              H      -2.924130       5.391823       7.932511       0.139125       1.073934 0.82505894E+01  0.81002042E+02                                 1.710237                            1.662983      -0.684822       2.571157                    0.999878       3.211903       8.769855       0.496333       1.256962      -0.717593       0.000438       0.030688       0.016504       0.034847       0.002813      -0.004906       0.005639      -0.012755      -0.003917      -0.010641       0.000760       0.009881              1.723121       1.538687       0.082547       0.067870       1.950296       0.268024       1.680382           0.000008
           17              H      -1.479411       6.267230       5.909747       0.132187       1.117798 0.84055687E+01  0.83581230E+02                                 1.769886                            1.689990      -1.294682       2.270087                    0.995966       3.569639      10.071296       0.483428       1.274184      -0.709399       0.000980       0.054402       0.014780       0.056383      -0.007193      -0.013193       0.011408      -0.017845       0.003269      -0.018408      -0.004297       0.022705              1.784452       1.554434       0.189462      -0.061479       2.322363       0.100557       1.476558          -0.000000
           18              H      -0.618830       2.734240       4.063430       0.138525       1.110504 0.81805882E+01  0.80682683E+02                                 1.778575                            1.683769      -0.962863       2.445692                    0.998626       3.329097       9.312237       0.477858       1.299606      -0.706880       0.018632      -0.037919      -0.031495       0.052697      -0.002082      -0.013799       0.004588      -0.030550      -0.028131      -0.023859       0.002542       0.021317              1.803386       1.615087      -0.193003      -0.357744       1.800877       0.354143       1.994193           0.000002
           19              H      -2.053138       2.183722       6.055508       0.139326       1.013542 0.71562816E+01  0.69404273E+02                                 1.760227                            1.635701      -1.287196       2.284136                    0.995084       3.657630      10.712392       0.450460       1.402011      -0.682156      -0.004868      -0.042171       0.008808       0.043355      -0.002827      -0.014610       0.008134      -0.015140      -0.000128      -0.019188       0.001300       0.017887              1.829972       1.507615       0.289853      -0.131975       2.422712      -0.396729       1.559588          -0.000003
           20              H       6.188347      -4.050623      12.734980       0.348596       0.531626 0.31435957E+01  0.24516098E+02                                 1.103192                            1.051201      -1.135768       2.466188                    0.999991       2.282733       5.758375       0.595807       1.318183      -0.701352       0.014212      -0.002003      -0.011126       0.018160       0.006755       0.001206       0.005941       0.038623      -0.022430      -0.019422      -0.004928       0.024351              1.122266       1.168824      -0.106635      -0.192861       1.069674       0.190553       1.128301          -0.000000
           21              H       5.869099       2.963406       1.180159       0.337606       0.552452 0.32710981E+01  0.25695142E+02                                 1.132616                            1.075991      -1.053657       2.522696                    0.999928       2.196204       5.510825       0.587480       1.327258      -0.702062       0.005550       0.014538       0.019965       0.025313       0.005375      -0.001454       0.017847       0.026703       0.006159      -0.026536       0.011594       0.014942              1.151868       1.064835       0.114159       0.136729       1.170456       0.236496       1.220313           0.000006
           22              H       7.866720       0.326541       8.261115       0.116207       1.069411 0.78950840E+01  0.77269059E+02                                 1.720192                            1.635765      -1.087626       2.353941                    0.997547       3.570981       9.988668       0.492426       1.270915      -0.710002      -0.006765       0.017088       0.027009       0.032669      -0.001248      -0.006593       0.009289       0.017636       0.008544      -0.015238       0.001217       0.014021              1.761188       1.573086      -0.063477      -0.079362       1.732670       0.389147       1.977809           0.000002
           23              H      -0.781928      -0.996013       5.987742       0.097036       1.309605 0.10048429E+02  0.10299926E+03                                 1.872863                            1.774238      -1.137624       2.318486                    0.996790       3.588719       9.812580       0.508643       1.174781      -0.734341       0.032323      -0.003964      -0.010967       0.034363      -0.004612      -0.012368       0.013464       0.008542       0.002228      -0.016872      -0.004239       0.021111              1.893264       2.424816       0.058473      -0.115234       1.667807       0.125471       1.587170           0.000004
           24              H       9.412068      -2.238730       4.732144       0.117924       1.055585 0.73708976E+01  0.70670912E+02                                 1.694521                            1.573242      -0.891021       2.459866                    0.998926       3.359443       9.198629       0.507322       1.259222      -0.714056       0.018187      -0.018874      -0.028026       0.038372      -0.003886      -0.008983       0.010377       0.019959       0.001638      -0.016632      -0.001474       0.018105              1.762249       1.502545      -0.122471      -0.136230       1.807318       0.466864       1.976882           0.000007
           25              H      -1.637882       5.423468       0.609898       0.124355       1.169326 0.88102189E+01  0.88347070E+02                                 1.812284                            1.723374      -1.133233       2.350239                    0.997140       3.496724       9.800472       0.483167       1.264165      -0.713163      -0.004782      -0.055906      -0.010591       0.057101       0.007288       0.014040       0.006876      -0.025563       0.001112      -0.022037       0.001182       0.020855              1.822131       1.582988      -0.063146       0.081163       2.380875       0.131057       1.502530           0.000007
           26              H      -0.729869       8.760349       2.663350       0.133838       1.093367 0.78746777E+01  0.76777583E+02                                 1.739963                            1.635373      -1.035314       2.404703                    0.998220       3.326411       9.191991       0.493256       1.273598      -0.711864       0.013637       0.035417       0.033681       0.050742      -0.003039       0.011605       0.009097      -0.028927      -0.030419      -0.023158       0.001056       0.022102              1.773066       1.539967       0.169582       0.372354       1.703249       0.364742       2.075983           0.000007
           27              H      -2.150297       9.393470       0.684058       0.130092       1.086256 0.78021081E+01  0.76885203E+02                                 1.805508                            1.679925      -1.154194       2.337100                    0.996690       3.649679      10.578093       0.458222       1.356435      -0.691705      -0.010326       0.041328      -0.002779       0.042689      -0.003870       0.014688       0.011847      -0.018514       0.010958      -0.023279       0.003873       0.019406              1.870815       1.556923      -0.311724       0.130642       2.506737      -0.342348       1.548785          -0.000002
           28              H      -3.029391       1.764945      11.270968       0.134620       1.033921 0.76454699E+01  0.75337852E+02                                 1.792704                            1.690756      -1.274496       2.287104                    0.993616       3.721074      10.963057       0.443311       1.402131      -0.682564      -0.000913       0.025495      -0.022995       0.034345      -0.000838       0.006566      -0.005551      -0.001805       0.012529      -0.007797      -0.002653       0.010450              1.864954       1.633180       0.131900      -0.160382       1.947946      -0.452842       2.013738          -0.000010
           29              H      -2.986594       0.200730      11.389879       0.128916       1.124866 0.87130713E+01  0.86748302E+02                                 1.763548                            1.706995      -0.728406       2.541127                    0.999449       3.316255       9.129155       0.490560       1.254078      -0.717745      -0.000013      -0.028543      -0.019667       0.034663      -0.003267       0.005077       0.007435      -0.011484      -0.003795      -0.011502       0.000587       0.010915              1.785524       1.588462      -0.087074      -0.092842       1.907239       0.349194       1.860872          -0.000011
           30              H       6.921698       5.340320       0.246772       0.112444       1.024028 0.74583624E+01  0.71092473E+02                                 1.596497                            1.534567      -0.920027       2.438757                    0.998614       3.299809       8.753737       0.542709       1.184021      -0.731542       0.018279      -0.030835       0.002526       0.035935      -0.009288      -0.009408      -0.006911      -0.002166      -0.036355      -0.020160       0.004692       0.015468              1.603323       1.631554      -0.235901      -0.021500       1.916503      -0.063973       1.261913           0.000003
           31              H       4.757512       5.470974       1.071477       0.114464       1.022750 0.72096755E+01  0.69369886E+02                                 1.708245                            1.592372      -1.019932       2.395541                    0.997241       3.560014      10.058476       0.482665       1.318878      -0.699473      -0.015254      -0.028388       0.012911       0.034718      -0.003694      -0.008059      -0.007772       0.000021      -0.027868      -0.016480       0.008085       0.008396              1.764470       1.695410       0.374325      -0.216578       2.130645      -0.314236       1.467356          -0.000009
           32              H       4.588637       9.343727       0.015343       0.119898       1.056940 0.77552945E+01  0.74636514E+02                                 1.642433                            1.575976      -0.787518       2.509175                    0.999667       3.226655       8.596641       0.529933       1.200969      -0.729058      -0.014869       0.034711      -0.003661       0.037939      -0.005098      -0.008642      -0.007747      -0.006945      -0.039378      -0.019684       0.006474       0.013211              1.650121       1.733476      -0.292437      -0.032474       1.909376      -0.058652       1.307512          -0.000001
           33              H      -4.814178       2.974278      11.976762       0.116322       0.998489 0.70028797E+01  0.66541809E+02                                 1.650297                            1.546473      -0.872107       2.464363                    0.999059       3.417597       9.432853       0.503325       1.280677      -0.708337       0.011787       0.031925      -0.013998       0.036797      -0.004978      -0.007824      -0.009189      -0.003777      -0.033080      -0.018594       0.006869       0.011724              1.700143       1.688483       0.366960      -0.212009       1.986179      -0.294777       1.425765          -0.000007
           34              H       2.840862       6.967602       1.874446       0.138287       0.990687 0.71946978E+01  0.69796760E+02                                 1.739567                            1.638551      -1.214881       2.316438                    0.994703       3.640790      10.627970       0.451175       1.399389      -0.683194      -0.001738      -0.023961       0.025113       0.034754       0.001297       0.005657      -0.005259      -0.005187       0.003976      -0.008730       0.000866       0.007863              1.810418       1.567219       0.145303      -0.238806       1.740281      -0.417492       2.123754           0.000004
           35              H       2.924146       8.511220       1.539449       0.139125       1.073829 0.82494851E+01  0.80987783E+02                                 1.710063                            1.662822      -0.684805       2.571163                    0.999878       3.211706       8.768882       0.496384       1.256886      -0.717610      -0.000436       0.030689       0.016505       0.034849      -0.002814       0.004905       0.005643      -0.012762      -0.003919      -0.010644       0.000757       0.009888              1.722944       1.538536      -0.082532      -0.067857       1.950088       0.267977       1.680207           0.000006
           36              H       1.479427       3.147833      12.302809       0.132185       1.117809 0.84056445E+01  0.83581943E+02                                 1.769877                            1.689981      -1.294706       2.270075                    0.995966       3.569629      10.071175       0.483438       1.274159      -0.709404      -0.000979       0.054402       0.014780       0.056383       0.007193       0.013193       0.011408      -0.017843       0.003268      -0.018407      -0.004299       0.022706              1.784443       1.554425      -0.189459       0.061477       2.322353       0.100556       1.476551           0.000002
           37              H       0.618839      -0.385157      10.456492       0.138523       1.110536 0.81809226E+01  0.80687142E+02                                 1.778642                            1.683828      -0.962879       2.445685                    0.998626       3.329175       9.312649       0.477837       1.299645      -0.706872      -0.018633      -0.037918      -0.031495       0.052696       0.002085       0.013800       0.004585      -0.030547      -0.028131      -0.023859       0.002543       0.021316              1.803454       1.615145       0.193014       0.357767       1.800944       0.354162       1.994274           0.000004
           38              H       2.053147      -0.935675      12.448570       0.139327       1.013540 0.71562893E+01  0.69404632E+02                                 1.760254                            1.635724      -1.287213       2.284128                    0.995084       3.657669      10.712662       0.450446       1.402049      -0.682148       0.004867      -0.042171       0.008808       0.043355       0.002826       0.014610       0.008133      -0.015140      -0.000131      -0.019188       0.001301       0.017887              1.830001       1.507636      -0.289860       0.131979       2.422755      -0.396741       1.559612          -0.000001
           39              H       5.378657      -0.931225       6.341918       0.348592       0.531643 0.31437214E+01  0.24517308E+02                                 1.103209                            1.051216      -1.135769       2.466184                    0.999991       2.282791       5.758536       0.595808       1.318170      -0.701355      -0.014215      -0.002005      -0.011126       0.018162      -0.006754      -0.001206       0.005941       0.038624      -0.022435      -0.019422      -0.004929       0.024352              1.122285       1.168843       0.106638       0.192867       1.069691       0.190559       1.128319           0.000001
           40              H       5.697907      -0.155992       7.573221       0.337610       0.552459 0.32711528E+01  0.25695719E+02                                 1.132631                            1.076005      -1.053664       2.522693                    0.999928       2.196228       5.510929       0.587472       1.327269      -0.702059      -0.005550       0.014538       0.019965       0.025313      -0.005375       0.001454       0.017847       0.026701       0.006159      -0.026536       0.011594       0.014942              1.151884       1.064849      -0.114162      -0.136732       1.170473       0.236503       1.220332           0.000000
           41              C      -1.013260       4.656446      11.277361       0.560502      23.647581 0.26957240E+03  0.56914970E+04                                 7.611576                            5.812348       0.060261       2.059431                    0.999816      23.275558      65.935293       0.617300       0.469958      -1.020238       0.026794      -0.038933      -0.039290       0.061460       0.008028       0.012589      -0.057033      -0.037544       0.081982      -0.052186      -0.022339       0.074525              9.029762       8.935648      -1.702375      -1.706499       9.344110       4.466647       8.809529           0.000076
           42              C       3.870319      -4.765540      12.095673      -0.204736      43.795340 0.54187887E+03  0.13364963E+05                                10.698204                            7.701002      -0.025655       1.966307                    0.999063      30.111320      86.620070       0.605086       0.410415      -1.075728      -0.044735       0.023674      -0.005821       0.050946       0.002000      -0.013073       0.005913       0.070490      -0.104632      -0.038601      -0.016010       0.054611             13.243498      13.959827      -3.583176      -2.374474      13.642905       7.109370      12.127762           0.000000
           43              C       4.393149       2.230890       0.356733       0.362811      26.895434 0.30329896E+03  0.65395475E+04                                 8.009870                            5.984892      -0.083559       2.006611                    0.998555      23.782518      66.227779       0.641440       0.442867      -1.044290       0.083902       0.021320       0.008049       0.086942      -0.009621       0.009874       0.012784       0.066764      -0.021497      -0.037777      -0.001991       0.039769              9.231003      11.605868      -0.595174      -0.729933       8.377476       3.785495       7.709665           0.000012
           44              C       3.409955       2.946180       1.139244      -0.288262      39.120308 0.52946746E+03  0.13086415E+05                                 9.997699                            7.681395      -0.040867       1.931500                    0.999700      32.275184      95.372822       0.592997       0.417900      -1.062450      -0.019743       0.001017      -0.005065       0.020408       0.028707       0.032071       0.023217       0.018607       0.035798      -0.036143      -0.021994       0.058137             11.585802      14.895074      -3.550755      -2.573999      10.023090       4.254132       9.839243          -0.000027
           45              C       2.062399       2.918768       0.856670       0.008788      38.943407 0.43037078E+03  0.10053750E+05                                10.016831                            6.919994      -0.122896       1.961749                    0.999430      27.406342      77.559650       0.628378       0.417253      -1.067760       0.035640      -0.015375      -0.018355       0.042936       0.011784       0.005755       0.000863      -0.033535       0.012367      -0.023548       0.004652       0.018896             12.815987      13.781557      -4.544509      -3.693827      12.507133       6.837804      12.159272           0.000012
           46              C       1.688784      -4.096839      12.584103      -0.165832      35.750964 0.42511626E+03  0.10010287E+05                                 9.520399                            6.943200      -0.025662       1.948605                    0.999717      30.566342      90.031086       0.611680       0.425249      -1.051056       0.036709       0.000264       0.008540       0.037690       0.016918       0.027201      -0.011657       0.035407      -0.044618      -0.040033      -0.000944       0.040977             11.387634      10.818692      -3.141960      -2.215950      12.188235       6.418750      11.155975           0.000000
           47              C       2.488063      -4.830765      11.814379      -0.109378      34.351291 0.42422367E+03  0.99426153E+04                                 9.190021                            6.884012       0.061034       1.980955                    0.999678      29.692468      86.076222       0.623851       0.418909      -1.059403       0.018704       0.009521       0.011206       0.023792       0.014833       0.021717       0.006879       0.009683       0.015760      -0.021960      -0.009548       0.031508             10.770273      11.908433      -3.022300      -2.029919      10.574213       4.943487       9.828172           0.000006
           48              C       1.030624       3.648870       1.659639       0.566121      24.806530 0.26814589E+03  0.56603349E+04                                 7.926905                            5.832881      -0.094192       2.013769                    0.999592      23.198794      65.957365       0.609830       0.475802      -1.015929      -0.030924       0.029687       0.042515       0.060375       0.001025       0.007112      -0.068321      -0.068324       0.109240      -0.054952      -0.040466       0.095418              9.699117      11.230463      -2.779515      -3.071689       8.839786       4.171154       9.027101           0.000043
           49              C       1.556924       3.198357       7.240782       0.072011      25.851105 0.35698298E+03  0.80141584E+04                                 7.690650                            6.384266       0.285632       2.099307                    0.999490      26.779373      76.002043       0.637221       0.428160      -1.053533      -0.019129       0.029612       0.032019       0.047623      -0.004994      -0.011150       0.010170      -0.027303      -0.036663      -0.021881      -0.002915       0.024797              8.434746       7.536011       1.521573      -3.338428       9.515145      -0.669053       8.253083           0.000015
           50              C       1.054918       5.065752       8.401762      -0.044773      29.361983 0.42241453E+03  0.98856439E+04                                 8.315474                            6.889421       0.159216       2.020825                    0.999757      29.161232      84.362480       0.621129       0.421364      -1.058284      -0.018525      -0.059555       0.019519       0.065352       0.008978      -0.021080       0.019542      -0.087727      -0.068033      -0.052722      -0.007282       0.060004              9.074567       7.357713       0.639128      -4.102118       9.060612       0.086227      10.805378          -0.000022
           51              C       1.854198       5.417821       7.290648      -0.118244      31.181200 0.45619974E+03  0.10883886E+05                                 8.738314                            7.214102       0.126566       2.016679                    0.998259      29.747530      86.896940       0.600118       0.427800      -1.054260       0.013291      -0.031542      -0.037997       0.051140      -0.000050      -0.041872       0.026120      -0.098961      -0.002864      -0.074679       0.010848       0.063831              9.635963       7.805673       1.687084      -3.565410      11.781926      -1.712212       9.320289           0.000016
           52              C       3.134663       4.140043       5.492919      -0.167431      29.733133 0.40027670E+03  0.92791957E+04                                 8.522098                            6.724338      -0.290495       1.916345                    0.996174      28.831362      84.100162       0.623715       0.423614      -1.052679      -0.016165       0.007804       0.070550       0.072798       0.001246      -0.049017       0.010171      -0.015507       0.021341      -0.052954       0.004057       0.048897             10.026300      14.259294      -0.472542      -0.453152       6.290157      -0.254623       9.529449          -0.000006
           53              C       4.515763       4.144542       6.029936       0.104562      32.060700 0.39922023E+03  0.91405937E+04                                 8.845020                            6.694738      -0.000372       2.014272                    0.999325      25.972957      72.459609       0.635416       0.421004      -1.066763      -0.029758       0.000770      -0.006255       0.030418       0.004399       0.036379       0.002109       0.070595      -0.037795      -0.030867      -0.029260       0.060127             10.412171      16.636576      -0.749164       2.984662       8.885722      -1.447601       5.714214           0.000003
           54              C       5.113776       3.022929       6.592526      -0.153245      33.328515 0.44254496E+03  0.10449673E+05                                 8.972147                            7.017453       0.061728       1.984129                    0.999599      29.824202      85.903778       0.621624       0.417285      -1.063737       0.033311       0.004025       0.016406       0.037350       0.025316       0.001456       0.001776      -0.005743      -0.061899      -0.020728      -0.015160       0.035888             10.093119      14.780078      -1.565693       3.112482       9.645493      -1.615396       5.853786           0.000004
           55              C       6.410437       3.101735       7.087349      -0.150678      33.619524 0.45045896E+03  0.10710292E+05                                 9.094705                            7.134554       0.061044       1.990836                    0.999034      29.919995      87.180877       0.607925       0.423750      -1.057033      -0.028943      -0.001613      -0.020829       0.035696      -0.021284       0.010680      -0.015928       0.000896      -0.022559      -0.020466      -0.013202       0.033668             10.169726      14.485299       0.448018       2.644488      10.208634      -1.365688       5.815246          -0.000006
           56              C       7.109085       4.300711       7.018303       0.111321      32.082202 0.41144152E+03  0.94873367E+04                                 8.857992                            6.809395      -0.023434       2.005346                    0.999206      26.092370      72.941293       0.628535       0.422610      -1.066238       0.030810      -0.005286       0.002780       0.031383      -0.001074       0.034398       0.004349       0.070571      -0.056320      -0.035811      -0.023938       0.059749             10.325634      16.274612       0.536354       2.694531       8.998713      -1.171614       5.703575          -0.000028
           57              C       6.511072       5.422947       6.454435      -0.152134      32.805989 0.43436670E+03  0.10212941E+05                                 8.893051                            6.954107       0.078864       1.993499                    0.999620      29.620143      85.246050       0.623956       0.417501      -1.063172      -0.034677       0.006116      -0.018069       0.039578       0.018183       0.000077      -0.001470      -0.030715      -0.059864      -0.020062      -0.013747       0.033809             10.022858      15.220363      -1.087774       3.168512       9.001991      -1.445950       5.846220           0.000020
           58              C       5.214411       5.343517       5.960891      -0.142388      33.055748 0.44033337E+03  0.10395596E+05                                 8.978860                            7.037015       0.150915       2.021680                    0.999585      29.497004      85.252319       0.615193       0.421722      -1.059789       0.032503       0.009454       0.019586       0.039108      -0.011773       0.008747      -0.016047      -0.015368      -0.034356      -0.019874      -0.008333       0.028207             10.095725      15.124759       0.404286       2.744018       9.414756      -1.255861       5.747659           0.000000
           59              C      -3.042114       4.497706       7.575778      -0.164897      29.230869 0.41051136E+03  0.95545836E+04                                 8.398699                            6.796760      -0.197890       1.946748                    0.996089      28.733529      83.350309       0.623605       0.421998      -1.056125       0.013897      -0.009906      -0.062355       0.064648      -0.001688      -0.050164       0.016708      -0.010841       0.026371      -0.053214      -0.000997       0.054211              9.667916      12.605852      -0.148831       0.189671       6.235150      -0.006793      10.162747          -0.000008
           60              C      -1.482882       5.367993       5.669367       0.042872      28.426235 0.42152463E+03  0.98420955E+04                                 8.193163                            6.938870       0.251355       2.066918                    0.999526      28.169159      80.926948       0.612429       0.428337      -1.055827       0.013807      -0.030454      -0.024873       0.041674      -0.002522      -0.021351       0.009548      -0.027795      -0.019703      -0.030490       0.006210       0.024280              8.961009       8.080632       2.072198      -3.369547      10.166437      -0.755748       8.635960           0.000059
           61              C      -0.986660       3.353654       4.652871      -0.045143      30.877874 0.44970617E+03  0.10691388E+05                                 8.632865                            7.134299       0.087350       1.995310                    0.999645      29.603932      86.347232       0.607010       0.424429      -1.056268       0.015519       0.067502      -0.028164       0.074771      -0.007630      -0.029560       0.001099      -0.115793      -0.056730      -0.066979      -0.000989       0.067968              9.454515       7.862738       0.726799      -4.197526       9.845693      -0.347503      10.655113          -0.000008
           62              C      -1.811387       3.032771       5.767821      -0.102120      32.060838 0.47494941E+03  0.11439815E+05                                 8.914312                            7.373479       0.077771       1.999861                    0.997781      29.915761      87.654155       0.592387       0.429268      -1.053917      -0.016432       0.028101       0.038409       0.050348      -0.021612      -0.048910       0.017971      -0.089459      -0.026903      -0.076353       0.008666       0.067688              9.839758       8.095350       1.597995      -3.610551      12.003724      -2.076118       9.420198           0.000009
           63              C       1.013278       7.775843       4.884299       0.560528      23.647041 0.26956556E+03  0.56913067E+04                                 7.611400                            5.812230       0.060327       2.059459                    0.999816      23.275232      65.933734       0.617314       0.469951      -1.020243      -0.026794      -0.038937      -0.039283       0.061459      -0.008026      -0.012593      -0.057036      -0.037540       0.081980      -0.052189      -0.022338       0.074527              9.029527       8.935429       1.702286       1.706415       9.343866       4.466499       8.809285          -0.000014
           64              C       7.696683      -1.646142       5.702611      -0.204777      43.797458 0.54191132E+03  0.13365962E+05                                10.698509                            7.701217      -0.025678       1.966284                    0.999063      30.112296      86.623479       0.605079       0.410414      -1.075729       0.044749       0.023672      -0.005849       0.050961      -0.002004       0.013089       0.005911       0.070477      -0.104720      -0.038629      -0.015994       0.054623             13.243873      13.960272       3.583323       2.374580      13.643289       7.109556      12.128058           0.000005
           65              C       7.173855      -0.888508       6.749795       0.362853      26.894182 0.30328251E+03  0.65390999E+04                                 8.009627                            5.984734      -0.083548       2.006626                    0.998555      23.781795      66.225154       0.641449       0.442867      -1.044290      -0.083903       0.021301       0.008041       0.086938       0.009611      -0.009879       0.012791       0.066728      -0.021532      -0.037765      -0.001992       0.039757              9.230703      11.605536       0.595122       0.729886       8.377179       3.785323       7.709394          -0.000008
           66              C       8.157051      -0.173218       7.532306      -0.288272      39.120124 0.52946527E+03  0.13086339E+05                                 9.997683                            7.681397      -0.040802       1.931518                    0.999700      32.274978      95.371927       0.592995       0.417902      -1.062450       0.019735       0.001003      -0.005073       0.020401      -0.028699      -0.032057       0.023221       0.018594       0.035825      -0.036139      -0.021986       0.058124             11.585773      14.895084       3.550749       2.573997      10.023058       4.254087       9.839178           0.000012
           67              C       9.504607      -0.200629       7.249732       0.008788      38.942663 0.43036347E+03  0.10053519E+05                                10.016647                            6.919898      -0.122904       1.961748                    0.999430      27.406057      77.558164       0.628388       0.417249      -1.067765      -0.035641      -0.015373      -0.018357       0.042937      -0.011788      -0.005757       0.000863      -0.033536       0.012374      -0.023553       0.004654       0.018899             12.815710      13.781307       4.544376       3.693714      12.506836       6.837605      12.158985          -0.000000
           68              C       9.878220      -0.977442       6.191041      -0.165835      35.750717 0.42511372E+03  0.10010207E+05                                 9.520334                            6.943167      -0.025670       1.948603                    0.999717      30.566229      90.030514       0.611683       0.425247      -1.051057      -0.036708       0.000260       0.008543       0.037690      -0.016927      -0.027199      -0.011660       0.035405      -0.044625      -0.040039      -0.000939       0.040978             11.387535      10.818690       3.141937       2.215927      12.188085       6.418639      11.155831           0.000018
           69              C       9.078939      -1.711367       5.421317      -0.109369      34.350034 0.42420569E+03  0.99420678E+04                                 9.189730                            6.883818       0.061071       1.980972                    0.999678      29.691847      86.073289       0.623867       0.418903      -1.059409      -0.018702       0.009518       0.011210       0.023791      -0.014840      -0.021717       0.006872       0.009671       0.015764      -0.021971      -0.009536       0.031507             10.769899      11.908077       3.022173       2.029833      10.573809       4.943261       9.827811          -0.000007
           70              C      -1.030616       0.529472       8.052701       0.566131      24.806191 0.26814226E+03  0.56602356E+04                                 7.926811                            5.832827      -0.094138       2.013789                    0.999592      23.198626      65.956615       0.609835       0.475800      -1.015931       0.030923       0.029690       0.042513       0.060374      -0.001029      -0.007116      -0.068321      -0.068325       0.109232      -0.054956      -0.040461       0.095417              9.698979      11.230318       2.779445       3.071618       8.839659       4.171071       9.026959           0.000014
           71              C      -1.556912       6.317754       0.847720       0.072033      25.850717 0.35697634E+03  0.80139548E+04                                 7.690515                            6.384163       0.285662       2.099322                    0.999490      26.779055      76.000344       0.637234       0.428154      -1.053539       0.019129       0.029612       0.032015       0.047621       0.004991       0.011155       0.010171      -0.027305      -0.036658      -0.021886      -0.002910       0.024797              8.434584       7.535836      -1.521522       3.338320       9.515029      -0.669011       8.252887          -0.000033
           72              C      -1.054902       8.185149       2.008700      -0.044761      29.361278 0.42240059E+03  0.98852266E+04                                 8.315292                            6.889253       0.159265       2.020847                    0.999757      29.160811      84.360611       0.621145       0.421358      -1.058290       0.018509      -0.059551       0.019525       0.065346      -0.008974       0.021075       0.019534      -0.087720      -0.068024      -0.052712      -0.007284       0.059996              9.074369       7.357532      -0.639089       4.102017       9.060436       0.086273      10.805139          -0.000032
           73              C      -1.854182       8.537218       0.897586      -0.118244      31.181802 0.45621149E+03  0.10884255E+05                                 8.738513                            7.214264       0.126560       2.016678                    0.998259      29.747772      86.898501       0.600101       0.427808      -1.054253      -0.013297      -0.031539      -0.037994       0.051138       0.000054       0.041871       0.026118      -0.098969      -0.002852      -0.074680       0.010848       0.063833              9.636191       7.805875      -1.687127       3.565530      11.782159      -1.712275       9.320541           0.000011
           74              C      -3.134651       1.020645      11.885981      -0.167465      29.733942 0.40029094E+03  0.92796072E+04                                 8.522272                            6.724484      -0.290512       1.916331                    0.996174      28.831795      84.101762       0.623704       0.423617      -1.052677       0.016176       0.007803       0.070551       0.072801      -0.001249       0.049014       0.010173      -0.015508       0.021325      -0.052953       0.004061       0.048892             10.026505      14.259667       0.472599       0.453134       6.290243      -0.254681       9.529605           0.000063
           75              C       7.051249       1.025144      12.422998       0.104569      32.060493 0.39921751E+03  0.91405097E+04                                 8.844948                            6.694691      -0.000355       2.014278                    0.999325      25.972898      72.459203       0.635422       0.421001      -1.066766       0.029756       0.000768      -0.006260       0.030417      -0.004404      -0.036380       0.002108       0.070593      -0.037804      -0.030871      -0.029258       0.060129             10.412073      16.636360       0.749244      -2.984646       8.885679      -1.447614       5.714178          -0.000030
           76              C       6.453235       6.142327       0.199464      -0.153238      33.328346 0.44254152E+03  0.10449574E+05                                 8.972140                            7.017444       0.061724       1.984130                    0.999599      29.824067      85.903404       0.621622       0.417287      -1.063735      -0.033312       0.004024       0.016400       0.037348      -0.025321      -0.001458       0.001772      -0.005742      -0.061909      -0.020731      -0.015163       0.035894             10.093113      14.780053       1.565724      -3.112479       9.645502      -1.615408       5.853785           0.000004
           77              C       5.156574       6.221133       0.694287      -0.150691      33.619712 0.45046274E+03  0.10710409E+05                                 9.094762                            7.134608       0.061002       1.990823                    0.999034      29.920072      87.181314       0.607920       0.423753      -1.057031       0.028943      -0.001604      -0.020829       0.035695       0.021280      -0.010679      -0.015928       0.000882      -0.022542      -0.020461      -0.013203       0.033664             10.169784      14.485403      -0.448004      -2.644495      10.208672      -1.365694       5.815279           0.000041
           78              C       4.457929       7.420108       0.625241       0.111309      32.081984 0.41143839E+03  0.94872476E+04                                 8.857961                            6.809379      -0.023459       2.005339                    0.999206      26.092268      72.940971       0.628535       0.422612      -1.066237      -0.030815      -0.005290       0.002776       0.031389       0.001070      -0.034395       0.004349       0.070562      -0.056288      -0.035802      -0.023939       0.059740             10.325591      16.274552      -0.536293      -2.694499       8.998669      -1.171620       5.703552           0.000034
           79              C       5.055943       8.542344       0.061373      -0.152121      32.805437 0.43435804E+03  0.10212675E+05                                 8.892930                            6.954025       0.078900       1.993513                    0.999620      29.619802      85.244495       0.623963       0.417499      -1.063175       0.034676       0.006114      -0.018079       0.039581      -0.018189      -0.000086      -0.001468      -0.030718      -0.059863      -0.020063      -0.013751       0.033815             10.022710      15.220108       1.087805      -3.168455       9.001877      -1.445935       5.846145          -0.000016
           80              C       6.352604       2.224120      12.353953      -0.142401      33.056180 0.44034175E+03  0.10395838E+05                                 8.978908                            7.037066       0.150905       2.021674                    0.999585      29.497325      85.253299       0.615194       0.421720      -1.059790      -0.032511       0.009454       0.019579       0.039111       0.011771      -0.008743      -0.016050      -0.015364      -0.034368      -0.019878      -0.008328       0.028206             10.095766      15.124802      -0.404238      -2.744024       9.414809      -1.255876       5.747687           0.000001
           81              C       3.042128       7.617104       1.182716      -0.164895      29.230860 0.41051099E+03  0.95545616E+04                                 8.398707                            6.796770      -0.197905       1.946746                    0.996089      28.733342      83.349392       0.623603       0.421999      -1.056126      -0.013892      -0.009904      -0.062356       0.064648       0.001681       0.050166       0.016712      -0.010851       0.026387      -0.053220      -0.000992       0.054213              9.667927      12.605919       0.148849      -0.189641       6.235095      -0.006846      10.162768           0.000006
           82              C       1.482896       2.248596      12.062429       0.042875      28.426220 0.42152366E+03  0.98420625E+04                                 8.193146                            6.938852       0.251317       2.066907                    0.999526      28.169157      80.926778       0.612431       0.428336      -1.055829      -0.013799      -0.030453      -0.024882       0.041676       0.002520       0.021356       0.009552      -0.027805      -0.019703      -0.030498       0.006212       0.024287              8.960992       8.080602      -2.072204       3.369523      10.166452      -0.755753       8.635921           0.000041
           83              C       0.986670       0.234256      11.045933      -0.045156      30.878263 0.44971260E+03  0.10691582E+05                                 8.632929                            7.134333       0.087345       1.995306                    0.999645      29.604213      86.348307       0.607010       0.424427      -1.056269      -0.015516       0.067503      -0.028165       0.074771       0.007636       0.029558       0.001092      -0.115782      -0.056730      -0.066974      -0.000989       0.067963              9.454595       7.862799      -0.726792       4.197584       9.845770      -0.347495      10.655216           0.000026
           84              C       1.811397      -0.086627      12.160883      -0.102107      32.060612 0.47494520E+03  0.11439707E+05                                 8.914339                            7.373493       0.077869       1.999895                    0.997781      29.915569      87.654042       0.592380       0.429274      -1.053912       0.016431       0.028097       0.038404       0.050342       0.021615       0.048914       0.017971      -0.089459      -0.026903      -0.076357       0.008666       0.067691              9.839793       8.095373      -1.598005       3.610574      12.003765      -2.076145       9.420242          -0.000020
           85              N       0.847868       3.683143       8.326324      -0.276782      39.429897 0.59223415E+03  0.14803832E+05                                 9.750183                            7.880408      -0.215603       1.936015                    0.997948      29.484163      82.959464       0.623146       0.393220      -1.096938       0.065195       0.087053      -0.072281       0.130588      -0.021251      -0.023309       0.052880      -0.078739      -0.028076      -0.050620      -0.033724       0.084344             11.410188       9.526582       2.590334      -5.542842      11.097275      -2.834544      13.606707          -0.000018
           86              N       2.119081       4.251916       6.572068       0.084261      27.568889 0.34913971E+03  0.76066470E+04                                 7.632282                            5.968214       0.158560       2.144689                    0.998936      22.830185      58.936915       0.734838       0.382579      -1.110386       0.042590       0.020425      -0.006361       0.047661       0.005167      -0.098106       0.011190      -0.060873       0.031466      -0.114250       0.025568       0.088682              8.987098      10.256862       0.714568      -5.435776       7.121552      -0.480744       9.582881           0.000004
           87              N      -0.806214       4.787777       4.576154      -0.267332      40.021273 0.61033736E+03  0.15359097E+05                                 9.834775                            7.989964      -0.291642       1.911851                    0.997809      29.565845      83.246925       0.620525       0.392239      -1.098518      -0.063072      -0.083002       0.069474       0.125276      -0.013999      -0.023218       0.050859      -0.092753      -0.043061      -0.056252      -0.028916       0.085167             11.462794       9.115603       2.494914      -5.165897      11.785283      -3.191640      13.487497           0.000013
           88              N      -2.195410       4.279034       6.359818       0.048325      29.931121 0.39814991E+03  0.89482049E+04                                 8.061209                            6.383465       0.104467       2.113014                    0.998762      23.682722      61.738103       0.710099       0.383794      -1.111466      -0.016198      -0.026283       0.030830       0.043631       0.006810      -0.119220       0.013290      -0.092668       0.035808      -0.144639       0.040697       0.103942              9.407295      10.809192       0.446991      -5.670089       7.403784      -0.219622      10.008907          -0.000063
           89              N       5.611154       2.488044       0.511445      -0.672827      28.181188 0.38881605E+03  0.87924188E+04                                 7.606842                            6.300073       0.208604       2.081709                    0.997967      29.258876      79.591617       0.707561       0.382806      -1.098818      -0.066794      -0.008080      -0.012940       0.068514       0.035946       0.000011       0.066100       0.119998      -0.016080      -0.107627       0.029419       0.078208              8.049126      10.857602       1.002234       0.422820       6.882135       2.091416       6.407640           0.000016
           90              N      -0.847854       6.802541       1.933262      -0.276769      39.429497 0.59222853E+03  0.14803646E+05                                 9.750105                            7.880367      -0.215586       1.936023                    0.997947      29.483961      82.958577       0.623149       0.393219      -1.096939      -0.065188       0.087045      -0.072284       0.130581       0.021242       0.023301       0.052881      -0.078734      -0.028066      -0.050614      -0.033723       0.084337             11.410064       9.526443      -2.590302       5.542709      11.097258      -2.834494      13.606490          -0.000008
           91              N      -2.119068       7.371314       0.179006       0.084301      27.567742 0.34912410E+03  0.76061917E+04                                 7.631953                            5.967994       0.158655       2.144730                    0.998936      22.829612      58.934225       0.734870       0.382568      -1.110398      -0.042573       0.020425      -0.006367       0.047647      -0.005171       0.098106       0.011192      -0.060875       0.031470      -0.114252       0.025570       0.088682              8.986670      10.256330      -0.714543       5.435441       7.121298      -0.480726       9.582383          -0.000096
           92              N       0.806226       1.668380      10.969216      -0.267316      40.020709 0.61032692E+03  0.15358753E+05                                 9.834654                            7.989872      -0.291606       1.911867                    0.997809      29.565568      83.245661       0.620532       0.392237      -1.098521       0.063078      -0.083000       0.069474       0.125278       0.013992       0.023216       0.050859      -0.092753      -0.043058      -0.056252      -0.028913       0.085165             11.462646       9.115471      -2.494881       5.165796      11.785189      -3.191595      13.487278          -0.000053
           93              N       2.195423       7.398432      -0.033244       0.048306      29.931616 0.39815770E+03  0.89484380E+04                                 8.061342                            6.383564       0.104409       2.112991                    0.998762      23.682962      61.739244       0.710087       0.383798      -1.111461       0.016201      -0.026284       0.030830       0.043633      -0.006811       0.119219       0.013288      -0.092666       0.035803      -0.144637       0.040697       0.103940              9.407454      10.809404      -0.447034       5.670191       7.403910      -0.219666      10.009049          -0.000001
           94              N       5.955851      -0.631354       6.904507      -0.672839      28.181740 0.38882554E+03  0.87926692E+04                                 7.606835                            6.300060       0.208616       2.081708                    0.997967      29.259463      79.592843       0.707578       0.382795      -1.098828       0.066788      -0.008081      -0.012940       0.068509      -0.035952      -0.000012       0.066102       0.119985      -0.016080      -0.107626       0.029417       0.078209              8.049122      10.857574      -1.002235      -0.422820       6.882142       2.091436       6.407651           0.000014
           95              O       6.011370      -5.472816      11.457646      -0.597985      30.421885 0.50919099E+03  0.12047759E+05                                 7.627134                            6.929918       0.609799       2.245792                    0.996082      27.660969      71.593772       0.731937       0.353677      -1.145885      -0.027110       0.005309       0.010208       0.029451       0.017245       0.035927      -0.038536       0.041695      -0.029260      -0.066743       0.017938       0.048805              7.994666      10.142818      -0.720499      -0.504869       7.152790       1.143389       6.688390          -0.000011
           96              O      -1.516426       3.820033      10.510194      -0.537824      37.450767 0.55832625E+03  0.13555477E+05                                 8.922164                            7.334352       0.186733       2.126110                    0.994448      27.203403      71.969667       0.698253       0.361299      -1.136650       0.030262       0.013103       0.010912       0.034735       0.001339       0.000033       0.026583      -0.088972       0.038968      -0.051003      -0.003876       0.054879             10.341109       7.591886      -0.423498      -0.513441      11.237374       5.051085      12.194067           0.000012
           97              O       1.534946       4.471403       2.438314      -0.565936      37.383803 0.57225866E+03  0.13968243E+05                                 8.908963                            7.406707       0.327207       2.159840                    0.994930      27.657119      73.171161       0.698019       0.359492      -1.139002      -0.041045      -0.021970      -0.012565       0.048221       0.004301       0.001859       0.016973      -0.095168       0.042089      -0.054811       0.005755       0.049056             10.328926       7.743645      -0.970505      -1.034776      11.017721       5.093973      12.225412           0.000012
           98              O      -0.240590       3.561639       1.542007      -0.616763      32.629696 0.53523486E+03  0.12844550E+05                                 7.989217                            7.093459       0.564186       2.197858                    0.997273      28.937759      75.847563       0.723983       0.352536      -1.144878       0.021695       0.025145       0.027261       0.042967      -0.025095      -0.005219      -0.084282       0.125267      -0.078853      -0.125458       0.042808       0.082650              8.502384      12.312930      -0.837110      -0.792125       6.720770       0.464479       6.473452           0.000002
           99              O       5.555630      -2.353418       5.064584      -0.597993      30.422683 0.50920814E+03  0.12048280E+05                                 7.627328                            6.930087       0.609805       2.245792                    0.996082      27.661119      71.594773       0.731919       0.353682      -1.145880       0.027107       0.005304       0.010218       0.029450      -0.017246      -0.035930      -0.038537       0.041690      -0.029259      -0.066745       0.017939       0.048806              7.994877      10.143070       0.720529       0.504897       7.152993       1.143442       6.688568           0.000028
          100              O       1.516441       6.939430       4.117132      -0.537809      37.450148 0.55831507E+03  0.13555130E+05                                 8.922048                            7.334268       0.186737       2.126114                    0.994448      27.203184      71.968747       0.698259       0.361298      -1.136652      -0.030259       0.013097       0.010917       0.034733      -0.001342      -0.000035       0.026586      -0.088969       0.038969      -0.051002      -0.003878       0.054880             10.340957       7.591774       0.423455       0.513398      11.237225       5.051001      12.193872          -0.000013
          101              O      -1.534936       1.352006       8.831376      -0.565933      37.383560 0.57225502E+03  0.13968127E+05                                 8.908914                            7.406678       0.327205       2.159840                    0.994930      27.657044      73.170817       0.698022       0.359491      -1.139003       0.041045      -0.021975      -0.012566       0.048224      -0.004301      -0.001860       0.016973      -0.095169       0.042087      -0.054811       0.005756       0.049056             10.328846       7.743606       0.970456       1.034727      11.017643       5.093907      12.225288          -0.000022
          102              O       0.240597       0.442242       7.935069      -0.616757      32.630394 0.53524951E+03  0.12845003E+05                                 7.989391                            7.093611       0.564209       2.197869                    0.997274      28.937753      75.848114       0.723966       0.352541      -1.144872      -0.021692       0.025153       0.027252       0.042964       0.025094       0.005215      -0.084281       0.125269      -0.078854      -0.125456       0.042805       0.082652              8.502573      12.313190       0.837126       0.792142       6.720930       0.464498       6.473599          -0.000001

******************************************************
Auxiliary information for the entire system
The total spin magnetic moment of the unit cell is   0.000096
The total net atomic charge of the unit cell is   0.000004
Accuracy of reproducing the electrostatic potential in the unit cell:
  The inner radius (bohr) =    5.0000
  The outer radius (bohr) =   12.0000
  Valid grid points have density less than (e/(bohr^3)) =    0.0001
  The number of valid grid points were=        46900
  The rms potential error without charges in kcal/mol is=      3.01930
  The rms potential error with partial charges in kcal/mol is=      1.05800
  The RRMSE value at monopole order=      0.35041
  The rms potential error with partial charges and cloud penetration in kcal/mol is=      1.08150
  The RRMSE value at monopole order with cloud penetration is=      0.35820
  The rms potential error with partial charges and atomic dipoles in kcal/mol is=      0.75022
  The RRMSE value at dipole order=      0.24848
  The rms potential error with partial charges, atomic dipoles and cloud penetration in kcal/mol is=      0.77066
  The RRMSE value at dipole order with cloud penetration=      0.25525

******************************************************
The electron densities and ab initio electrostatic potential were computed in VASP using the PBE functional and
projector augmented wave method. See the main text of the journal article for a description of computational details.
The atomic charges, dipoles, and quadrupoles were computed with the DDEC6 method as described in
(a) T. A. Manz and N. Gabaldon Limas, RSC Adv. 6 (2016) 47771-47801 DOI: 10.1039/c6ra04656h
(b) N. Gabaldon Limas and T. A. Manz, RSC Adv. 8 (2018) 2678-2707 DOI: 10.1039/c7ra11829e.
For each atom in the material, the electron cloud parameters were fit to the spherically averaged atom-in-material
electron density using radial positions for which this density was between 10^-4 and 10^-2 electrons per cubic bohr.
The polarizabilities, dispersion coefficients, and quantum Drude oscillator (QDO) parameters were fit using the MCLF method.
The magnetic structure of the system was optimized in VASP from the default ferromagnetic initial guess using spin polarization.
The atomic spin moments (ASMs) were computed on this optimized magnetic structure using the DDEC6 partition as inputs
to the method of T. A. Manz and D. S. Sholl, J. Chem. Theory Comput. 7 (2011) 4146-4164 DOI: 10.1021/ct200539n.
The RMSE and RRMSE were computed using a uniform grid with Ewald summation.
