# Supplementary material for: A collection of forcefield precursors for metal–organic frameworks
Source: RSC Adv. 2019 Nov 13;9(63):36492–507. doi: 10.1039/c9ra07327b (PMC9075174; doi:10.1039/c9ra07327b)
Supplement: RA-009-C9RA07327B-s3341 [file RA-009-C9RA07327B-s3341.xyz]

  456
jmolscript: load "" {1 1 1} spacegroup "x,y,z" unitcell [{     11.367000     0.000000     0.000000 }, {      0.000000    24.373000     0.000000 }, {      0.000000    -4.893864    36.267304 }]
Cd     4.056428    12.268599    30.539971     1.029785
Cd     7.192015    13.145075    31.964914     1.136627
Cd     0.933117     6.838668     3.315557     1.028630
Cd     9.739928     4.763605    23.860985     1.029785
Cd     1.508515     3.887129    22.436042     1.136627
Cd     6.616617    15.087400    14.818095     1.028630
Cd     7.310572     7.210537     5.727333     1.029785
Cd     4.174985     6.334061     4.302390     1.136627
Cd    10.433883    12.640468    32.951747     1.028630
Cd     1.627072    14.715531    12.406319     1.029785
Cd     9.858485    15.592007    13.831262     1.136627
Cd     4.750383     4.391736    21.449209     1.028630
H      4.259215    17.732672     4.867072     0.086657
H      4.747996    17.317081     6.303257     0.086540
H      6.663335    17.155899     3.235044     0.095022
H      6.424628    15.621513     2.973919     0.093540
H      4.471778    14.971631     5.911571     0.092418
H      3.888651    15.264868     4.479012     0.091053
H      7.436291    15.173362     5.139077     0.095811
H      7.582926    16.701357     5.501750     0.090213
H      4.874170    19.718214     6.480967     0.088048
H      4.903724    20.123126     4.961367     0.086629
H      8.296773    21.366648     4.939607     0.096924
H      8.005778    19.831744     4.736510     0.088250
H      5.539139    22.400350     5.316787     0.093440
H      5.382274    22.167009     6.865401     0.094007
H      7.737517    19.453181     7.126525     0.091711
H      8.070570    20.964152     7.416664     0.096144
H      2.839477    17.300221     1.334637     0.131971
H      2.533704    12.437308    35.313474     0.110414
H      6.384844    11.512872    34.794851     0.114484
H      6.678113    16.316321     0.805134     0.128068
H      2.815606    13.459864     5.284146     0.126671
H      1.643668    11.474520     5.131824     0.117036
H      4.919638     9.630225     3.735532     0.110870
H      6.066568    11.619014     3.826201     0.132388
H      9.272062    15.860841     6.673184     0.123885
H     10.829341    15.496797     8.341480     0.115639
H      7.926209    14.383090    10.833044     0.118942
H      6.351880    14.838254     9.230029     0.137593
H      5.492534    20.807381     1.552241     0.131824
H      6.024510    15.016210    35.781322     0.116786
H      9.724469    19.153847     0.765240     0.112063
H      9.162939    20.020389     2.905011     0.125764
H      8.748043     0.502100     6.393926     0.130801
H      8.513883     2.746547     6.053013     0.113050
H      4.569534     2.272915     5.715727     0.115965
H      4.801421     0.031356     6.125548     0.124460
H      4.570671    19.315353     9.647103     0.131674
H      4.702528    17.784293    11.384307     0.115861
H      8.700302    17.830708    11.184837     0.117262
H      8.576401    19.296978     9.367845     0.129727
H      9.942715     4.193396    13.266580     0.086657
H     10.431496     4.608987    11.830395     0.086540
H      0.979835     4.770169    14.898608     0.095022
H      0.741128     6.304555    15.159733     0.093540
H     10.155278     6.954437    12.222081     0.092418
H      9.572151     6.661200    13.654640     0.091053
H      1.752791     6.752706    12.994575     0.095811
H      1.899426     5.224711    12.631902     0.090213
H     10.557670     2.207854    11.652685     0.088048
H     10.587224     1.802942    13.172285     0.086629
H      2.613273     0.559420    13.194045     0.096924
H      2.322278     2.094324    13.397142     0.088250
H     11.222639    -0.474282    12.816865     0.093440
H     11.065774    -0.240941    11.268251     0.094007
H      2.054017     2.472887    11.007127     0.091711
H      2.387070     0.961916    10.716988     0.096144
H      8.522977     4.625847    16.799015     0.131971
H      8.217204     4.594896    19.087482     0.110414
H      0.701344     5.519332    19.606105     0.114484
H      0.994612     5.609747    17.328518     0.128068
H      8.499106     8.466204    12.849506     0.126671
H      7.327168    10.451548    13.001828     0.117036
H     10.603138    12.295843    14.398120     0.110870
H      0.383068    10.307054    14.307451     0.132388
H      3.588562     6.065227    11.460468     0.123885
H      5.145841     6.429271     9.792172     0.115639
H      2.242709     7.542978     7.300608     0.118942
H      0.668380     7.087814     8.903623     0.137593
H     11.176034     1.118687    16.581411     0.131824
H      0.341010     2.015994    18.619634     0.116786
H      4.040968     2.772221    17.368412     0.112063
H      3.479439     1.905679    15.228641     0.125764
H      3.064543    21.423968    11.739726     0.130801
H      2.830383    19.179521    12.080639     0.113050
H     10.253034    19.653153    12.417925     0.115965
H     10.484921    21.894712    12.008104     0.124460
H     10.254171     2.610715     8.486549     0.131674
H     10.386028     4.141775     6.749345     0.115861
H      3.016802     4.095360     6.948815     0.117262
H      2.892901     2.629090     8.765807     0.129727
H      7.107785     1.746464    31.400232     0.086657
H      6.619004     2.162055    29.964047     0.086540
H      4.703665     2.323237    33.032260     0.095022
H      4.942372     3.857623    33.293385     0.093540
H      6.895222     4.507505    30.355733     0.092418
H      7.478349     4.214268    31.788292     0.091053
H      3.930709     4.305774    31.128227     0.095811
H      3.784074     2.777779    30.765554     0.090213
H      6.492830    -0.239078    29.786337     0.088048
H      6.463276    -0.643990    31.305937     0.086629
H      3.070227    -1.887512    31.327697     0.096924
H      3.361222    -0.352608    31.530794     0.088250
H      5.827861    -2.921214    30.950517     0.093440
H      5.984725    -2.687873    29.401903     0.094007
H      3.629483     0.025955    29.140779     0.091711
H      3.296430    -1.485016    28.850640     0.096144
H      8.527523     2.178915    34.932667     0.131971
H      8.833296     7.041828     0.953830     0.110414
H      4.982156     7.966264     1.472453     0.114484
H      4.688887     3.162815    35.462170     0.128068
H      8.551394     6.019272    30.983158     0.126671
H      9.723332     8.004616    31.135480     0.117036
H      6.447362     9.848911    32.531772     0.110869
H      5.300432     7.860122    32.441103     0.132388
H      2.094938     3.618295    29.594120     0.123885
H      0.537659     3.982339    27.925824     0.115639
H      3.440791     5.096046    25.434260     0.118942
H      5.015120     4.640882    27.037275     0.137593
H      5.874466    -1.328245    34.715063     0.131824
H      5.342490     4.462926     0.485982     0.116786
H      1.642532     0.325289    35.502064     0.112063
H      2.204061    -0.541253    33.362293     0.125764
H      2.618957    18.977036    29.873378     0.130801
H      2.853117    16.732589    30.214291     0.113050
H      6.797466    17.206221    30.551577     0.115965
H      6.565579    19.447780    30.141756     0.124460
H      6.796329     0.163783    26.620201     0.131674
H      6.664472     1.694843    24.882997     0.115861
H      2.666698     1.648428    25.082467     0.117262
H      2.790598     0.182158    26.899459     0.129727
H      1.424285    15.285740    23.000724     0.086657
H      0.935504    14.870149    24.436909     0.086540
H     10.387165    14.708967    21.368696     0.095022
H     10.625872    13.174581    21.107571     0.093540
H      1.211722    12.524699    24.045223     0.092418
H      1.794849    12.817936    22.612664     0.091053
H      9.614209    12.726430    23.272729     0.095811
H      9.467574    14.254425    23.635402     0.090213
H      0.809330    17.271282    24.614619     0.088048
H      0.779776    17.676194    23.095019     0.086629
H      8.753727    18.919716    23.073259     0.096924
H      9.044722    17.384812    22.870162     0.088250
H      0.144361    19.953418    23.450439     0.093440
H      0.301225    19.720077    24.999053     0.094007
H      9.312983    17.006249    25.260177     0.091711
H      8.979930    18.517220    25.550316     0.096144
H      2.844023    14.853289    19.468289     0.131971
H      3.149796    14.884240    17.179822     0.110414
H     10.665656    13.959804    16.661199     0.114484
H     10.372388    13.869389    18.938786     0.128068
H      2.867894    11.012932    23.417798     0.126671
H      4.039832     9.027588    23.265476     0.117036
H      0.763862     7.183293    21.869184     0.110870
H     10.983932     9.172082    21.959853     0.132388
H      7.778438    13.413909    24.806836     0.123885
H      6.221159    13.049865    26.475132     0.115639
H      9.124291    11.936158    28.966696     0.118942
H     10.698620    12.391322    27.363681     0.137593
H      0.190966    18.360449    19.685893     0.131824
H     11.025990    17.463142    17.647670     0.116786
H      7.326032    16.706915    18.898892     0.112063
H      7.887561    17.573457    21.038663     0.125764
H      8.302457    -1.944832    24.527578     0.130801
H      8.536617     0.299615    24.186665     0.113050
H      1.113966    -0.174017    23.849379     0.115965
H      0.882079    -2.415576    24.259200     0.124460
H      1.112829    16.868421    27.780755     0.131674
H      0.980972    15.337361    29.517959     0.115861
H      8.350198    15.383776    29.318489     0.117262
H      8.474099    16.850046    27.501497     0.129727
C      5.036718    17.486225     5.392948    -0.079652
C      5.683500    16.234202     4.809407     0.084413
C      6.030194    16.430309     3.338043    -0.071362
C      4.701391    15.075957     4.975874    -0.077886
C      6.988432    15.935536     5.541644    -0.080898
C      5.440246    19.789799     5.697593    -0.082697
C      6.603090    20.742150     5.973225     0.080100
C      7.596566    20.709623     4.805418    -0.069441
C      6.010870    22.149853     6.125548    -0.073942
C      7.353312    20.335425     7.235327    -0.072119
C      4.771867    16.756233     1.301996     0.287692
C      3.549914    17.093839     0.768867    -0.231350
C      3.372589    12.234340    35.661640    -0.081879
C      4.419490    11.973277    34.796665    -0.058116
C      5.660766    11.678359    35.356632    -0.061595
C      5.840365    16.514904     0.453341    -0.234930
C      4.218294    12.042057    33.329652     0.608731
C      4.533160    12.767595     4.508026     0.285974
C      3.230501    12.701557     4.943234    -0.259095
C      2.535978    11.500496     4.867072    -0.064843
C      3.146386    10.331811     4.406477    -0.049831
C      4.485418    10.397331     4.029297    -0.071843
C      5.171985    11.592069     4.080072    -0.233205
C      2.383660     9.083981     4.279542     0.591878
C      7.653401    15.416557     7.798196     0.281933
C      8.996980    15.588292     7.518937    -0.254745
C      9.927938    15.349494     8.511936    -0.075814
C      9.540323    14.896470     9.755905    -0.051593
C      8.196744    14.699991    10.001797    -0.069515
C      7.254419    14.963338     9.043615    -0.213725
C     10.562216    14.690532    10.830505     0.598878
C      7.276017    20.478362     2.437163     0.287001
C      6.345059    20.463798     1.407171    -0.218236
C      6.673566    19.941892     0.181337    -0.077274
C      7.934166    14.568514    36.173009    -0.061235
C      8.868533    19.481337     0.921190    -0.090452
C      8.530933    20.005152     2.223186    -0.267625
C      8.267219    13.991587    34.831119     0.635048
C      6.811106     0.046901     6.227096     0.280563
C      7.902338     0.863387     6.245230    -0.226126
C      7.759114     2.204008     6.045760    -0.080492
C      6.511018     2.775420     5.839036    -0.059161
C      5.418649     1.922356     5.857170    -0.072791
C      5.552780     0.578799     6.078400    -0.243057
C      6.322325     4.239404     5.574285     0.614036
C      6.586040    19.435434     9.335204     0.277891
C      5.395915    19.002735     9.940868    -0.226126
C      5.482304    18.098917    10.985366    -0.086204
C      6.696300    17.656644    11.445236    -0.051141
C      7.875058    18.110681    10.862058    -0.068373
C      7.797762    19.002332     9.781292    -0.244403
C      6.766775    16.685297    12.610867     0.610402
C     10.720218     4.439843    12.740704    -0.079652
C      0.000000     5.691866    13.324245     0.084413
C      0.346694     5.495759    14.795609    -0.071362
C     10.384891     6.850111    13.157778    -0.077886
C      1.304932     5.990532    12.592008    -0.080898
C     11.123746     2.136269    12.436059    -0.082697
C      0.919590     1.183918    12.160427     0.080100
C      1.913066     1.216445    13.328234    -0.069441
C      0.327370    -0.223785    12.008104    -0.073942
C      1.669812     1.590643    10.898325    -0.072119
C     10.455367     5.169835    16.831656     0.287692
C      9.233414     4.832229    17.364785    -0.231350
C      9.056089     4.797864    18.739316    -0.081879
C     10.102990     5.058927    19.604291    -0.058116
C     -0.022734     5.353845    19.044324    -0.061595
C      0.156865     5.411164    17.680311    -0.234930
C      9.901794     4.990147    21.071304     0.608731
C     10.216660     9.158473    13.625626     0.285974
C      8.914001     9.224511    13.190418    -0.259095
C      8.219478    10.425572    13.266580    -0.064843
C      8.829886    11.594257    13.727175    -0.049831
C     10.168918    11.528737    14.104355    -0.071843
C     10.855485    10.333999    14.053580    -0.233205
C      8.067160    12.842087    13.854110     0.591878
C      1.969901     6.509511    10.335456     0.281933
C      3.313480     6.337776    10.614715    -0.254745
C      4.244438     6.576574     9.621716    -0.075814
C      3.856823     7.029598     8.377747    -0.051593
C      2.513244     7.226077     8.131855    -0.069515
C      1.570919     6.962730     9.090037    -0.213725
C      4.878716     7.235536     7.303147     0.598878
C      1.592517     1.447706    15.696489     0.287001
C      0.661559     1.462270    16.726481    -0.218236
C      0.990066     1.984176    17.952315    -0.077274
C      2.250666     2.463690    18.227947    -0.061235
C      3.185033     2.444731    17.212462    -0.090452
C      2.847434     1.920916    15.910466    -0.267625
C      2.583719     3.040617    19.569837     0.635048
C      1.127606    21.879167    11.906556     0.280563
C      2.218838    21.062681    11.888422    -0.226126
C      2.075614    19.722060    12.087892    -0.080492
C      0.827518    19.150648    12.294616    -0.059161
C     11.102149    20.003712    12.276482    -0.072791
C     11.236280    21.347269    12.055252    -0.243057
C      0.638825    17.686664    12.559367     0.614036
C      0.902540     2.490634     8.798448     0.277891
C     11.079415     2.923333     8.192784    -0.226126
C     11.165804     3.827151     7.148286    -0.086204
C      1.012800     4.269424     6.688416    -0.051141
C      2.191558     3.815387     7.271594    -0.068373
C      2.114262     2.923736     8.352360    -0.244403
C      1.083275     5.240771     5.522785     0.610402
C      6.330282     1.992911    30.874356    -0.079652
C      5.683500     3.244934    31.457897     0.084413
C      5.336806     3.048827    32.929261    -0.071362
C      6.665609     4.403179    31.291430    -0.077886
C      4.378568     3.543600    30.725660    -0.080898
C      5.926754    -0.310663    30.569711    -0.082697
C      4.763910    -1.263014    30.294079     0.080100
C      3.770434    -1.230487    31.461886    -0.069441
C      5.356130    -2.670717    30.141756    -0.073941
C      4.013688    -0.856289    29.031977    -0.072119
C      6.595133     2.722903    34.965308     0.287692
C      7.817086     2.385297    35.498437    -0.231350
C      7.994411     7.244796     0.605664    -0.081879
C      6.947510     7.505859     1.470639    -0.058116
C      5.706234     7.800777     0.910672    -0.061595
C      5.526635     2.964232    35.813963    -0.234930
C      7.148706     7.437079     2.937652     0.608731
C      6.833840     6.711541    31.759278     0.285974
C      8.136499     6.777579    31.324070    -0.259095
C      8.831022     7.978640    31.400232    -0.064843
C      8.220614     9.147325    31.860827    -0.049831
C      6.881582     9.081805    32.238007    -0.071843
C      6.195015     7.887067    32.187232    -0.233206
C      8.983340    10.395155    31.987762     0.591878
C      3.713599     4.062579    28.469108     0.281933
C      2.370019     3.890844    28.748367    -0.254745
C      1.439062     4.129642    27.755368    -0.075814
C      1.826677     4.582666    26.511399    -0.051593
C      3.170256     4.779145    26.265507    -0.069515
C      4.112581     4.515798    27.223689    -0.213725
C      0.804784     4.788604    25.436799     0.598878
C      4.090983    -0.999226    33.830141     0.287001
C      5.021941    -0.984662    34.860133    -0.218236
C      4.693434    -0.462756    36.085967    -0.077274
C      3.432834     4.910622     0.094295    -0.061235
C      2.498467    -0.002201    35.346114    -0.090452
C      2.836067    -0.526016    34.044118    -0.267625
C      3.099781     5.487549     1.436185     0.635048
C      4.555894    19.432235    30.040208     0.280563
C      3.464662    18.615749    30.022074    -0.226126
C      3.607886    17.275128    30.221544    -0.080492
C      4.855982    16.703716    30.428268    -0.059161
C      5.948351    17.556780    30.410134    -0.072791
C      5.814220    18.900337    30.188904    -0.243057
C      5.044675    15.239732    30.693019     0.614036
C      4.780960     0.043702    26.932100     0.277891
C      5.971085     0.476401    26.326436    -0.226126
C      5.884696     1.380219    25.281938    -0.086204
C      4.670700     1.822492    24.822068    -0.051141
C      3.491942     1.368455    25.405246    -0.068373
C      3.569238     0.476804    26.486012    -0.244403
C      4.600225     2.793839    23.656437     0.610402
C      0.646782    15.039293    23.526600    -0.079652
C      0.000000    13.787270    22.943059     0.084413
C     11.020307    13.983377    21.471695    -0.071362
C      0.982109    12.629025    23.109526    -0.077886
C     10.062068    13.488604    23.675296    -0.080898
C      0.243254    17.342867    23.831245    -0.082697
C     10.447410    18.295218    24.106877     0.080100
C      9.453934    18.262691    22.939070    -0.069441
C     11.039630    19.702921    24.259200    -0.073941
C      9.697188    17.888493    25.368979    -0.072119
C      0.911633    14.309301    19.435648     0.287692
C      2.133586    14.646907    18.902519    -0.231350
C      2.310911    14.681272    17.527988    -0.081879
C      1.264010    14.420209    16.663013    -0.058116
C      0.022734    14.125291    17.222980    -0.061595
C     11.210135    14.067972    18.586993    -0.234930
C      1.465206    14.488989    15.196000     0.608731
C      1.150340    10.320663    22.641678     0.285974
C      2.452999    10.254625    23.076886    -0.259095
C      3.147522     9.053564    23.000724    -0.064843
C      2.537114     7.884879    22.540129    -0.049831
C      1.198082     7.950399    22.162949    -0.071843
C      0.511515     9.145137    22.213724    -0.233206
C      3.299840     6.637049    22.413194     0.591878
C      9.397099    12.969625    25.931848     0.281933
C      8.053520    13.141360    25.652589    -0.254745
C      7.122562    12.902562    26.645588    -0.075814
C      7.510177    12.449538    27.889557    -0.051593
C      8.853756    12.253059    28.135449    -0.069515
C      9.796081    12.516406    27.177267    -0.213725
C      6.488284    12.243600    28.964157     0.598878
C      9.774483    18.031430    20.570815     0.287001
C     10.705441    18.016866    19.540823    -0.218236
C     10.376934    17.494960    18.314989    -0.077274
C      9.116334    17.015446    18.039357    -0.061235
C      8.181967    17.034405    19.054842    -0.090452
C      8.519567    17.558220    20.356838    -0.267625
C      8.783281    16.438519    16.697467     0.635048
C     10.239394    -2.400031    24.360748     0.280563
C      9.148162    -1.583545    24.378882    -0.226126
C      9.291386    -0.242924    24.179412    -0.080492
C     10.539482     0.328488    23.972688    -0.059161
C      0.264851    -0.524576    23.990822    -0.072791
C      0.130720    -1.868133    24.212052    -0.243057
C     10.728175     1.792472    23.707937     0.614036
C     10.464460    16.988502    27.468856     0.277891
C      0.287585    16.555803    28.074520    -0.226126
C      0.201196    15.651985    29.119018    -0.086203
C     10.354200    15.209712    29.578888    -0.051141
C      9.175442    15.663749    28.995710    -0.068373
C      9.252738    16.555400    27.914944    -0.244403
C     10.283725    14.238365    30.744519     0.610402
O      5.977905    18.527403     5.371550    -0.201337
O      4.816198    16.732792     2.667823    -0.200409
O      5.295885    13.888275     4.489892    -0.188199
O      6.640601    15.646047     6.892238    -0.198715
O      6.863395    21.004731     3.611861    -0.198784
O      7.077094    23.064685     6.372165    -0.214506
O      6.410988    20.336854     8.308477    -0.217111
O      3.072500    12.065711    32.847297    -0.558567
O      5.223136    12.084238    32.565500    -0.610775
O      2.869031     8.117914     3.581759    -0.626360
O      1.216269     9.036453     4.740137    -0.562204
O      0.406939    14.819873    10.522233    -0.548109
O     10.159825    14.357523    11.979816    -0.609777
O      7.427198    14.114756    33.936404    -0.564599
O      9.389142    13.445836    34.721229    -0.598128
O      5.161755     4.635105     5.333107    -0.586480
O      7.358996     4.964877     5.598584    -0.586475
O      7.830726    16.553365    13.209277    -0.602372
O      5.717601    16.104792    12.957220    -0.553509
O      0.294405     3.398665    12.762102    -0.201337
O     10.499698     5.193276    15.465829    -0.200409
O     10.979385     8.037793    13.643760    -0.188199
O      0.957101     6.280021    11.241414    -0.198715
O      1.179895     0.921337    14.521791    -0.198784
O      1.393594    -1.138617    11.761487    -0.214506
O      0.727488     1.589214     9.825175    -0.217111
O      8.756000     4.966493    21.553659    -0.558567
O     10.906637     4.947966    21.835456    -0.610775
O      8.552531    13.808154    14.551893    -0.626360
O      6.899769    12.889615    13.393515    -0.562204
O      6.090439     7.106195     7.611419    -0.548109
O      4.476325     7.568545     6.153836    -0.609777
O      1.743698     2.917448    20.464552    -0.564599
O      3.705642     3.586368    19.679727    -0.598128
O     10.845255    17.290963    12.800545    -0.586480
O      1.675496    16.961191    12.535068    -0.586475
O      2.147226     5.372703     4.924375    -0.602372
O      0.034101     5.821276     5.176432    -0.553509
O      5.389095     0.951733    30.895754    -0.201337
O      6.550802     2.746344    33.599481    -0.200409
O      6.071115     5.590861    31.777412    -0.188199
O      4.726399     3.833089    29.375066    -0.198715
O      4.503605    -1.525595    32.655443    -0.198784
O      4.289906    -3.585549    29.895139    -0.214506
O      4.956012    -0.857718    27.958827    -0.217111
O      8.294500     7.413425     3.420007    -0.558567
O      6.143864     7.394898     3.701804    -0.610775
O      8.497969    11.361222    32.685545    -0.626360
O     10.150731    10.442683    31.527167    -0.562204
O     10.960061     4.659263    25.745071    -0.548109
O      1.207175     5.121613    24.287488    -0.609777
O      3.939802     5.364380     2.330900    -0.564599
O      1.977858     6.033300     1.546075    -0.598128
O      6.205245    14.844031    30.934197    -0.586480
O      4.008004    14.514259    30.668720    -0.586475
O      3.536274     2.925771    23.058027    -0.602372
O      5.649399     3.374344    23.310084    -0.553509
O     11.072595    16.080471    23.505202    -0.201337
O      0.867302    14.285860    20.801475    -0.200409
O      0.387615    11.441343    22.623544    -0.188199
O     10.409899    13.199115    25.025890    -0.198715
O     10.187105    18.557799    21.745513    -0.198784
O      9.973406    20.617753    24.505817    -0.214506
O     10.639512    17.889922    26.442129    -0.217111
O      2.611000    14.512643    14.713645    -0.558567
O      0.460363    14.531170    14.431848    -0.610775
O      2.814469     5.670982    21.715411    -0.626360
O      4.467231     6.589521    22.873789    -0.562204
O      5.276561    12.372941    28.655885    -0.548109
O      6.890675    11.910591    30.113468    -0.609777
O      9.623302    16.561688    15.802752    -0.564599
O      7.661358    15.892768    16.587577    -0.598128
O      0.521745     2.188173    23.466759    -0.586480
O      9.691504     2.517945    23.732236    -0.586475
O      9.219774    14.106433    31.342929    -0.602372
O     -0.034101    13.657860    31.090872    -0.553509

The following XYZ coordinates are in angstroms. Other properties are in atomic units.
The sperically averaged electron density of each atom fit to a function of the form exp(a - br)
eigen_1, eigen_2 and eigen_3 are the three eigenvalues of traceless quadrupole moment tensor
  atom number  atomic symbol              X              Y              Z     net charge C6 coefficient C8 coefficient C10 coefficient fluctuating dipole atomic polarizability isotropic forcefield polarizability              a              b squared Pearson coefficient          <r^3>          <r^4>         wp_QDO          m_QDO          q_QDO       dipole_x       dipole_y       dipole_z         dipole            Qxy            Qxz            Qyz     Q(x^2-y^2)  Q(3z^2 - R^2)        eigen_1        eigen_2        eigen_3 static polarizability      alpha(xx)      alpha(xy)      alpha(xz)      alpha(yy)      alpha(yz)      alpha(zz) atomic spin moment
            1             Cd       4.056428      12.268599      30.539971       1.029785     120.342635 0.31262476E+04  0.10996135E+06                                18.719113                           17.422718       0.818956       1.994371                    0.998999      74.213075     194.280835       0.478244       0.364116      -1.204557      -0.097277       0.016596      -0.034281       0.104467       0.000728       0.100844       0.007524       0.097806      -0.204104      -0.118913      -0.014600       0.133514             20.605243      19.995591       1.056514      -2.734033      17.996821      -1.063474      23.823317          -0.000012
            2             Cd       7.192015      13.145075      31.964914       1.136627     180.620939 0.39546498E+04  0.14666578E+06                                24.527615                           19.967519       0.578547       1.934789                    0.999362      72.916892     192.334729       0.436831       0.378069      -1.200222       0.008317       0.010113      -0.005515       0.014208       0.016151      -0.059081       0.005190      -0.138793      -0.068386      -0.103445       0.020765       0.082680             30.241172      29.905162      -0.722321      -0.629932      25.904006      -2.784722      34.914347          -0.000002
            3             Cd       0.933117       6.838668       3.315557       1.028630     127.799265 0.32823246E+04  0.11665853E+06                                19.413658                           17.814725       0.823864       1.995339                    0.998645      74.254315     194.272392       0.475295       0.362583      -1.207972      -0.067188       0.024222      -0.076770       0.104855      -0.016027       0.095200      -0.051463       0.023432       0.022658      -0.096508      -0.023599       0.120108             21.590234      22.340063       2.435239      -1.202547      18.813233      -0.861012      23.617405          -0.000003
            4             Cd       9.739928       4.763605      23.860985       1.029785     120.342635 0.31262477E+04  0.10996135E+06                                18.719113                           17.422719       0.818956       1.994371                    0.998999      74.213076     194.280838       0.478244       0.364116      -1.204557      -0.097277      -0.016596       0.034281       0.104467      -0.000728      -0.100844       0.007524       0.097806      -0.204104      -0.118913      -0.014600       0.133514             20.605242      19.995593      -1.056514       2.734032      17.996821      -1.063474      23.823313          -0.000012
            5             Cd       1.508515       3.887129      22.436042       1.136627     180.620946 0.39546497E+04  0.14666577E+06                                24.527614                           19.967518       0.578547       1.934789                    0.999362      72.916893     192.334730       0.436831       0.378069      -1.200222       0.008317      -0.010113       0.005515       0.014208      -0.016151       0.059081       0.005190      -0.138793      -0.068386      -0.103445       0.020765       0.082680             30.241172      29.905164       0.722317       0.629936      25.904005      -2.784724      34.914346          -0.000002
            6             Cd       6.616617      15.087400      14.818095       1.028630     127.799263 0.32823245E+04  0.11665853E+06                                19.413658                           17.814725       0.823864       1.995339                    0.998645      74.254315     194.272391       0.475295       0.362583      -1.207972      -0.067188      -0.024222       0.076770       0.104855       0.016027      -0.095200      -0.051463       0.023432       0.022658      -0.096508      -0.023599       0.120108             21.590233      22.340064      -2.435240       1.202547      18.813232      -0.861011      23.617404          -0.000003
            7             Cd       7.310572       7.210537       5.727333       1.029785     120.342633 0.31262475E+04  0.10996135E+06                                18.719112                           17.422718       0.818956       1.994371                    0.998999      74.213076     194.280836       0.478244       0.364116      -1.204557       0.097277      -0.016596       0.034281       0.104467       0.000728       0.100844       0.007524       0.097806      -0.204104      -0.118913      -0.014600       0.133514             20.605242      19.995591       1.056514      -2.734033      17.996821      -1.063474      23.823316          -0.000012
            8             Cd       4.174985       6.334061       4.302390       1.136627     180.620943 0.39546499E+04  0.14666578E+06                                24.527615                           19.967519       0.578547       1.934789                    0.999362      72.916893     192.334731       0.436831       0.378069      -1.200222      -0.008317      -0.010113       0.005515       0.014208       0.016151      -0.059081       0.005190      -0.138793      -0.068386      -0.103445       0.020765       0.082680             30.241172      29.905162      -0.722321      -0.629933      25.904006      -2.784722      34.914348          -0.000002
            9             Cd      10.433883      12.640468      32.951747       1.028630     127.799268 0.32823247E+04  0.11665853E+06                                19.413659                           17.814725       0.823864       1.995339                    0.998645      74.254315     194.272393       0.475295       0.362583      -1.207972       0.067188      -0.024222       0.076770       0.104855      -0.016027       0.095200      -0.051463       0.023432       0.022658      -0.096508      -0.023599       0.120108             21.590234      22.340064       2.435239      -1.202547      18.813233      -0.861011      23.617406          -0.000003
           10             Cd       1.627072      14.715531      12.406319       1.029785     120.342636 0.31262478E+04  0.10996136E+06                                18.719113                           17.422719       0.818956       1.994371                    0.998999      74.213076     194.280839       0.478244       0.364116      -1.204557       0.097277       0.016596      -0.034281       0.104467      -0.000728      -0.100844       0.007524       0.097806      -0.204104      -0.118913      -0.014600       0.133514             20.605243      19.995593      -1.056514       2.734032      17.996822      -1.063474      23.823313          -0.000012
           11             Cd       9.858485      15.592007      13.831262       1.136627     180.620941 0.39546496E+04  0.14666577E+06                                24.527614                           19.967518       0.578547       1.934789                    0.999362      72.916892     192.334727       0.436831       0.378069      -1.200222      -0.008317       0.010113      -0.005515       0.014208      -0.016151       0.059081       0.005190      -0.138793      -0.068386      -0.103445       0.020765       0.082680             30.241171      29.905163       0.722317       0.629936      25.904005      -2.784724      34.914345          -0.000002
           12             Cd       4.750383       4.391736      21.449209       1.028630     127.799267 0.32823247E+04  0.11665853E+06                                19.413659                           17.814725       0.823864       1.995339                    0.998645      74.254315     194.272393       0.475295       0.362583      -1.207972       0.067188       0.024222      -0.076770       0.104855       0.016027      -0.095200      -0.051463       0.023432       0.022658      -0.096508      -0.023599       0.120108             21.590234      22.340064      -2.435240       1.202547      18.813233      -0.861012      23.617405          -0.000003
           13              H       4.259215      17.732672       4.867072       0.086657       1.368335 0.11296141E+02  0.11875658E+03                                 1.913825                            1.866244      -1.056067       2.358105                    0.997002       3.635745       9.938631       0.503896       1.156213      -0.740191      -0.022862       0.011705      -0.018696       0.031768       0.002088       0.001972      -0.008551      -0.002425      -0.035602      -0.015480       0.004784       0.010696              1.945157       2.029954      -0.092524       0.419391       1.811577      -0.002142       1.993938           0.000002
           14              H       4.747996      17.317081       6.303257       0.086540       1.355434 0.11106957E+02  0.11676162E+03                                 1.932315                            1.874875      -1.033511       2.370711                    0.997161       3.669081      10.167060       0.490931       1.186809      -0.732313      -0.005172      -0.004807       0.032352       0.033114       0.011231      -0.002034       0.005701      -0.002437       0.012284      -0.014865       0.004101       0.010764              1.974365       1.602198       0.060569      -0.179327       1.851417      -0.107723       2.469479           0.000000
           15              H       6.663335      17.155899       3.235044       0.095022       1.216857 0.97750620E+01  0.10115657E+03                                 1.905712                            1.841969      -1.136016       2.327362                    0.994606       3.815075      11.059024       0.454732       1.301596      -0.704100       0.019241       0.025953      -0.003130       0.032459      -0.001236       0.006432      -0.009048       0.005414      -0.017109      -0.013410       0.002056       0.011354              1.944663       1.774330       0.491537       0.000559       2.214315      -0.076231       1.845342           0.000001
           16              H       6.424628      15.621513       2.973919       0.093540       1.329966 0.10948769E+02  0.11472327E+03                                 1.912056                            1.863669      -1.108549       2.336287                    0.996040       3.641628      10.085030       0.491379       1.189607      -0.731648       0.012955      -0.030740      -0.012884       0.035760      -0.007166       0.005417       0.010098       0.011181      -0.010149      -0.017019       0.006211       0.010808              1.942222       1.564673      -0.181228      -0.044371       2.234824       0.142034       2.027168           0.000001
           17              H       4.471778      14.971631       5.911571       0.092418       1.344510 0.10954953E+02  0.11479404E+03                                 1.922049                            1.860248      -1.145807       2.318062                    0.995863       3.667122      10.152938       0.493441       1.184574      -0.732490      -0.006837      -0.005414       0.035515       0.036570      -0.008087      -0.010690      -0.004737      -0.015112       0.013250      -0.019091       0.008855       0.010236              1.969653       1.653005       0.185774      -0.043730       1.854668       0.006566       2.401284          -0.000001
           18              H       3.888651      15.264868       4.479012       0.091053       1.379243 0.11372022E+02  0.12031066E+03                                 1.958602                            1.897892      -1.130800       2.322589                    0.995880       3.705999      10.317626       0.487420       1.187782      -0.731825      -0.027673       0.005691      -0.019982       0.034604      -0.008067       0.004131       0.011940       0.006932      -0.010328      -0.017775       0.005947       0.011827              2.004621       2.117773       0.030703       0.380358       1.976810      -0.161471       1.919278           0.000001
           19              H       7.436291      15.173362       5.139077       0.095811       1.372139 0.11279714E+02  0.11877230E+03                                 1.938537                            1.882723      -1.002942       2.387733                    0.996792       3.598951       9.908825       0.493609       1.178437      -0.735240       0.013805      -0.029671      -0.014092       0.035631      -0.009704      -0.008199      -0.004506      -0.010837       0.016695      -0.017662       0.008275       0.009387              1.970676       1.767665      -0.232981       0.052546       2.212182       0.309522       1.932181          -0.000000
           20              H       7.582926      16.701357       5.501750       0.090213       1.309527 0.10653104E+02  0.11154480E+03                                 1.924947                            1.862010      -1.162688       2.305046                    0.995819       3.791115      10.707258       0.479307       1.220448      -0.722544       0.019759       0.026873      -0.000786       0.033365       0.013074      -0.003259       0.001497       0.007197       0.025494      -0.018186       0.007405       0.010781              1.970991       1.854459       0.309172       0.189575       2.307097      -0.067546       1.751417           0.000001
           21              H       4.874170      19.718214       6.480967       0.088048       1.346862 0.11036006E+02  0.11575450E+03                                 1.919673                            1.864949      -0.967206       2.395336                    0.997754       3.652098      10.087087       0.494114       1.181825      -0.733562      -0.018215      -0.005775       0.027249       0.033281      -0.004082      -0.009521      -0.005732      -0.008841      -0.020677      -0.015980       0.006034       0.009946              1.957167       1.765765       0.069710      -0.372597       1.768231       0.034789       2.337506           0.000002
           22              H       4.903724      20.123126       4.961367       0.086629       1.377589 0.11406403E+02  0.12025217E+03                                 1.931139                            1.883527      -1.025872       2.372308                    0.997851       3.612129       9.899971       0.498122       1.166343      -0.738303      -0.016511       0.008528      -0.028134       0.033717      -0.006481       0.009015       0.007738      -0.010929       0.009762      -0.016779       0.005260       0.011519              1.952884       1.744690      -0.107501       0.315557       1.928263      -0.219810       2.185701           0.000003
           23              H       8.296773      21.366648       4.939607       0.096924       1.324054 0.10457014E+02  0.10785536E+03                                 1.884842                            1.806040      -0.889375       2.442092                    0.998382       3.470426       9.402723       0.507684       1.169710      -0.737898       0.024944       0.027182       0.002784       0.036998       0.008211       0.004382      -0.012185       0.004904       0.000675      -0.017577       0.005715       0.011862              1.937791       1.868717       0.462275       0.069645       2.197747       0.244737       1.746909           0.000003
           24              H       8.005778      19.831744       4.736510       0.088250       1.376324 0.11382291E+02  0.12079783E+03                                 1.963690                            1.903085      -1.256285       2.257571                    0.994915       3.844926      10.823711       0.483681       1.193213      -0.728864       0.014121      -0.030437      -0.000440       0.033556      -0.011979       0.008974      -0.000385      -0.001633       0.007163      -0.015610       0.000996       0.014613              2.009716       1.659628      -0.210120      -0.134516       2.395606       0.103176       1.973915           0.000001
           25              H       5.539139      22.400350       5.316787       0.093440       1.399937 0.11602829E+02  0.12329734E+03                                 1.970770                            1.910755      -1.178447       2.300229                    0.994997       3.733784      10.397815       0.488471       1.179987      -0.733466      -0.013873       0.008570      -0.030404       0.034501       0.007103       0.006637      -0.008183       0.009457      -0.006779      -0.015552       0.005280       0.010272              2.013685       1.664736      -0.143804       0.247997       2.173730      -0.059040       2.202590           0.000002
           26              H       5.382274      22.167009       6.865401       0.094007       1.356394 0.10963366E+02  0.11463938E+03                                 1.924908                            1.855662      -0.957079       2.409908                    0.997135       3.579057       9.824301       0.497315       1.177837      -0.735230      -0.019966       0.001398       0.029524       0.035669       0.005716      -0.004595       0.011943       0.009796       0.002532      -0.017068       0.006967       0.010101              1.972687       1.806055      -0.040229      -0.437082       1.967195      -0.029829       2.144811           0.000002
           27              H       7.737517      19.453181       7.126525       0.091711       1.278210 0.10440156E+02  0.10892792E+03                                 1.905573                            1.852875      -1.143129       2.315904                    0.995893       3.777892      10.703310       0.476055       1.233151      -0.719596       0.010719      -0.031328      -0.005726       0.033603      -0.003699      -0.012177      -0.002292      -0.001876      -0.012715      -0.014943       0.003715       0.011227              1.949081       1.573836      -0.255082       0.051834       2.415349      -0.011288       1.858058           0.000001
           28              H       8.070570      20.964152       7.416664       0.096144       1.338391 0.10631724E+02  0.11014378E+03                                 1.898273                            1.820756      -0.916079       2.430424                    0.997791       3.505436       9.527446       0.505614       1.169314      -0.737752       0.023511       0.025544       0.009161       0.035905       0.006603      -0.001777       0.009444       0.014848       0.018104      -0.016879       0.006268       0.010611              1.951674       1.915377       0.467499       0.171645       2.193071       0.028655       1.746574           0.000002
           29              H       2.839477      17.300221       1.334637       0.131971       1.131971 0.81550726E+01  0.78810512E+02                                 1.668030                            1.574993      -0.897357       2.460239                    0.998884       3.158555       8.204087       0.555635       1.140671      -0.744747      -0.027872       0.009181       0.018259       0.034562      -0.009106      -0.002147       0.001256       0.027838       0.014204      -0.019015       0.004171       0.014844              1.696971       1.946005      -0.150798      -0.336369       1.331830       0.078739       1.813077           0.000002
           30              H       2.533704      12.437308      35.313474       0.110414       1.158977 0.82157742E+01  0.80137256E+02                                 1.735721                            1.609699      -0.976005       2.413278                    0.998254       3.341128       8.932694       0.530943       1.182693      -0.732582      -0.035461       0.009171      -0.012507       0.038704      -0.007496      -0.002606      -0.000901       0.026885       0.001215      -0.015740       0.000201       0.015539              1.808756       2.313313      -0.205748       0.377868       1.365126      -0.089583       1.747829           0.000000
           31              H       6.384844      11.512872      34.794851       0.114484       1.071710 0.76751670E+01  0.75244316E+02                                 1.788572                            1.663184      -1.082451       2.371467                    0.996171       3.625335      10.443909       0.462270       1.351525      -0.693072       0.034935      -0.007360      -0.022304       0.042096      -0.007684       0.000177       0.002205       0.025391       0.004369      -0.015840       0.001715       0.014126              1.872335       1.931695      -0.107513      -0.520789       1.480522       0.157055       2.204788          -0.000000
           32              H       6.678113      16.316321       0.805134       0.128068       1.106146 0.84042654E+01  0.82591940E+02                                 1.703193                            1.648146      -0.873742       2.467863                    0.999210       3.282663       8.861745       0.514215       1.212057      -0.726783       0.035069      -0.006658       0.006619       0.036304      -0.010236      -0.001486       0.000979       0.032810       0.011760      -0.021308       0.003720       0.017588              1.711140       1.870527      -0.109803       0.272808       1.386945      -0.093744       1.875947           0.000001
           33              H       2.815606      13.459864       5.284146       0.126671       1.084567 0.77267524E+01  0.73886973E+02                                 1.631298                            1.537395      -1.001424       2.404139                    0.998558       3.219196       8.397545       0.558380       1.147111      -0.741524      -0.021210       0.023279       0.015630       0.035158      -0.003034      -0.012310       0.009576       0.005121      -0.044753      -0.022251       0.003740       0.018511              1.685899       1.536941      -0.109830      -0.138845       2.164868       0.259299       1.355887          -0.000001
           34              H       1.643668      11.474520       5.131824       0.117036       1.188142 0.87154139E+01  0.85906651E+02                                 1.744501                            1.645313      -0.957824       2.428246                    0.998428       3.269055       8.664068       0.533491       1.164771      -0.738536      -0.039395      -0.000283       0.012644       0.041375      -0.005236      -0.008755       0.006732       0.009883      -0.033732      -0.015771      -0.001174       0.016945              1.779212       2.281323       0.094177      -0.265000       1.628988       0.020447       1.427324          -0.000003
           35              H       4.919638       9.630225       3.735532       0.110870       1.020967 0.69955323E+01  0.67411599E+02                                 1.763918                            1.609134      -1.218740       2.302226                    0.994484       3.747476      10.914240       0.457928       1.388018      -0.684370       0.019115      -0.032152      -0.012963       0.039588       0.000666      -0.009333       0.004207       0.007142      -0.027415      -0.014328       0.002002       0.012327              1.884770       1.614728      -0.367340      -0.190882       2.514774       0.350714       1.524810          -0.000000
           36              H       6.066568      11.619014       3.826201       0.132388       1.137695 0.84655023E+01  0.82802226E+02                                 1.697686                            1.626061      -0.876796       2.473278                    0.999188       3.171926       8.362288       0.534644       1.171257      -0.737835       0.033905      -0.003487      -0.010408       0.035637      -0.001852      -0.009042       0.006310       0.004428      -0.046921      -0.019701       0.005131       0.014570              1.701536       2.072627       0.059413      -0.222243       1.622455       0.044565       1.409525          -0.000001
           37              H       9.272062      15.860841       6.673184       0.123885       1.102920 0.79899062E+01  0.76896709E+02                                 1.636005                            1.554392      -1.000972       2.402020                    0.998503       3.231762       8.404171       0.561215       1.133994      -0.745101       0.017235       0.007608      -0.029209       0.034757       0.004007      -0.006492      -0.008746       0.031345       0.023981      -0.022331       0.003801       0.018530              1.667166       1.527498      -0.008102      -0.006444       1.342742      -0.236328       2.131258           0.000001
           38              H      10.829341      15.496797       8.341480       0.115639       1.123336 0.80846802E+01  0.77977255E+02                                 1.654346                            1.563781      -0.906957       2.451256                    0.998833       3.210427       8.336295       0.559862       1.134279      -0.745639       0.039032       0.006426      -0.008110       0.040380       0.005226      -0.006072      -0.006271       0.022024       0.012944      -0.015628       0.000359       0.015269              1.691554       2.268451       0.064468      -0.065922       1.318140      -0.037161       1.488072          -0.000001
           39              H       7.926209      14.383090      10.833044       0.118942       1.014520 0.72758023E+01  0.70370451E+02                                 1.725013                            1.620928      -1.011061       2.408794                    0.997134       3.538470      10.119249       0.467647       1.354185      -0.692851      -0.014376      -0.015178       0.035829       0.041482       0.002467      -0.005429      -0.007435       0.014676       0.010221      -0.012514       0.000262       0.012253              1.789842       1.491190       0.028657      -0.089283       1.540938      -0.359887       2.337397          -0.000002
           40              H       6.351880      14.838254       9.230029       0.137593       1.083514 0.80314597E+01  0.77907409E+02                                 1.675067                            1.609126      -0.840037       2.497680                    0.999441       3.155629       8.417368       0.522282       1.208974      -0.728464      -0.032932      -0.005988       0.011616       0.035431       0.004413      -0.003630      -0.008873       0.024936       0.009882      -0.018094       0.003624       0.014471              1.689777       2.130274       0.098938      -0.073854       1.393103      -0.042735       1.545953          -0.000003
           41              H       5.492534      20.807381       1.552241       0.131824       1.122111 0.83425351E+01  0.81158854E+02                                 1.670393                            1.604780      -0.894080       2.463890                    0.999102       3.143255       8.217023       0.543881       1.157615      -0.741300      -0.031751       0.013191       0.000830       0.034392      -0.009545       0.004990       0.005222       0.022491       0.008723      -0.018298       0.004152       0.014146              1.665207       1.942557      -0.295594      -0.106768       1.503381       0.096855       1.549683           0.000005
           42              H       6.024510      15.016210      35.781322       0.116786       1.181318 0.87786078E+01  0.87190938E+02                                 1.774292                            1.679855      -0.944574       2.433376                    0.998370       3.358620       9.106547       0.511577       1.205450      -0.727984      -0.029106       0.000249      -0.028077       0.040442      -0.007263       0.009336       0.001615       0.023534      -0.000773      -0.015068      -0.002990       0.018058              1.815614       1.794666       0.023631       0.426875       1.464300       0.103545       2.187877           0.000000
           43              H       9.724469      19.153847       0.765240       0.112063       1.175676 0.85879992E+01  0.84283660E+02                                 1.718071                            1.621850      -1.030783       2.388856                    0.997792       3.314272       8.745852       0.543368       1.148579      -0.741617       0.039078      -0.013564      -0.006170       0.041823      -0.007302       0.005984       0.002985       0.027484      -0.001149      -0.016594      -0.000674       0.017268              1.746628       2.194804      -0.265410      -0.179035       1.431595       0.128325       1.613483           0.000002
           44              H       9.162939      20.020389       2.905011       0.125764       1.113369 0.81107664E+01  0.78395110E+02                                 1.652361                            1.571528      -1.006904       2.402208                    0.998387       3.229062       8.429791       0.554965       1.141862      -0.743418       0.028360       0.001991       0.021592       0.035700      -0.009747       0.006877       0.008211       0.029250       0.011391      -0.023138       0.005836       0.017302              1.683712       1.714448       0.015129       0.283025       1.303281       0.107040       2.033408           0.000003
           45              H       8.748043       0.502100       6.393926       0.130801       1.207664 0.87970426E+01  0.87000262E+02                                 1.774938                            1.661742      -0.915962       2.454076                    0.998763       3.250298       8.656842       0.526139       1.177122      -0.735857       0.031358      -0.010504       0.004688       0.033401      -0.001728       0.003131      -0.004658       0.009245      -0.047685      -0.017205       0.003772       0.013433              1.823505       2.294015      -0.227529       0.212868       1.774921      -0.040276       1.401579           0.000003
           46              H       8.513883       2.746547       6.053013       0.113050       1.128394 0.78145891E+01  0.76147491E+02                                 1.778103                            1.622047      -1.012723       2.400972                    0.997264       3.492310       9.689763       0.497857       1.262559      -0.712463       0.031701       0.020999      -0.001040       0.038040       0.004134       0.001360      -0.000534       0.010143      -0.029627      -0.010041      -0.001497       0.011538              1.892280       2.347888       0.550334       0.146143       1.960664       0.014580       1.368287           0.000000
           47              H       4.569534       2.272915       5.715727       0.115965       1.133312 0.80654363E+01  0.78621323E+02                                 1.739218                            1.617249      -0.951888       2.431656                    0.998356       3.344782       9.056843       0.516698       1.216066      -0.724609      -0.037602       0.012926      -0.009527       0.040887       0.000555       0.005226      -0.001783       0.014575      -0.035372      -0.013134      -0.001101       0.014235              1.813092       2.242298      -0.474461       0.035437       1.827105      -0.065956       1.369873           0.000001
           48              H       4.801421       0.031356       6.125548       0.124460       1.112794 0.80657509E+01  0.77842275E+02                                 1.652241                            1.566929      -0.944542       2.430880                    0.998702       3.220069       8.396673       0.555969       1.141524      -0.743563      -0.032655      -0.014495       0.002163       0.035793       0.002241       0.002291      -0.006030       0.013651      -0.061712      -0.022191       0.004673       0.017518              1.686749       1.790888       0.281923      -0.064694       2.002212      -0.021431       1.267148           0.000002
           49              H       4.570671      19.315353       9.647103       0.131674       1.180674 0.86051634E+01  0.85205070E+02                                 1.790692                            1.675376      -1.011104       2.411111                    0.998100       3.323935       9.054779       0.505712       1.223198      -0.723948      -0.032470       0.010514      -0.006857       0.034812      -0.001048       0.000581      -0.010676       0.017588      -0.014056      -0.016286       0.004936       0.011350              1.853678       2.337699      -0.351017       0.119032       1.570807      -0.145622       1.652528           0.000001
           50              H       4.702528      17.784293      11.384307       0.115861       1.101058 0.77094808E+01  0.75007610E+02                                 1.757119                            1.617550      -1.113207       2.355737                    0.996034       3.529096       9.843412       0.494657       1.272687      -0.709731      -0.032847      -0.013365       0.016453       0.039093       0.000881      -0.001199      -0.006330       0.017341      -0.006720      -0.011760       0.001696       0.010063              1.853617       2.379721       0.123625      -0.418784       1.523127      -0.203778       1.658002          -0.000001
           51              H       8.700302      17.830708      11.184837       0.117262       1.020492 0.72295814E+01  0.70093442E+02                                 1.749318                            1.627932      -1.215574       2.307442                    0.995077       3.689943      10.704969       0.459570       1.374645      -0.687487       0.036331      -0.011625       0.014143       0.040683      -0.001213      -0.002448      -0.008396       0.017311      -0.010570      -0.014026       0.003188       0.010838              1.835171       2.274733      -0.227153       0.427595       1.570606      -0.176910       1.660175          -0.000000
           52              H       8.576401      19.296978       9.367845       0.129727       1.103500 0.83357387E+01  0.81853170E+02                                 1.707294                            1.646609      -0.896474       2.460126                    0.998986       3.296004       8.930571       0.511383       1.219743      -0.724729       0.031089       0.008934      -0.011242       0.034246      -0.001070      -0.002724      -0.013877       0.020114      -0.017747      -0.020607       0.007137       0.013470              1.719558       1.947958       0.216011      -0.160706       1.514412      -0.213320       1.696305           0.000001
           53              H       9.942715       4.193396      13.266580       0.086657       1.368335 0.11296141E+02  0.11875659E+03                                 1.913825                            1.866244      -1.056067       2.358105                    0.997002       3.635745       9.938632       0.503895       1.156214      -0.740191      -0.022862      -0.011705       0.018696       0.031768      -0.002088      -0.001972      -0.008551      -0.002425      -0.035602      -0.015480       0.004784       0.010696              1.945157       2.029955       0.092524      -0.419391       1.811578      -0.002142       1.993939           0.000002
           54              H      10.431496       4.608987      11.830395       0.086540       1.355434 0.11106957E+02  0.11676162E+03                                 1.932315                            1.874875      -1.033511       2.370711                    0.997161       3.669081      10.167060       0.490931       1.186809      -0.732313      -0.005172       0.004807      -0.032352       0.033114      -0.011231       0.002034       0.005701      -0.002437       0.012284      -0.014865       0.004101       0.010764              1.974365       1.602198      -0.060569       0.179327       1.851417      -0.107723       2.469479           0.000000
           55              H       0.979835       4.770169      14.898608       0.095022       1.216857 0.97750615E+01  0.10115657E+03                                 1.905712                            1.841969      -1.136016       2.327362                    0.994606       3.815075      11.059025       0.454732       1.301596      -0.704100       0.019241      -0.025953       0.003130       0.032459       0.001236      -0.006432      -0.009048       0.005414      -0.017109      -0.013410       0.002056       0.011354              1.944663       1.774330      -0.491537      -0.000559       2.214316      -0.076231       1.845342           0.000001
           56              H       0.741128       6.304555      15.159733       0.093540       1.329966 0.10948769E+02  0.11472327E+03                                 1.912056                            1.863669      -1.108549       2.336287                    0.996040       3.641628      10.085030       0.491379       1.189607      -0.731648       0.012955       0.030740       0.012884       0.035760       0.007166      -0.005417       0.010098       0.011181      -0.010149      -0.017019       0.006211       0.010808              1.942222       1.564673       0.181228       0.044371       2.234824       0.142034       2.027168           0.000001
           57              H      10.155278       6.954437      12.222081       0.092418       1.344510 0.10954953E+02  0.11479404E+03                                 1.922049                            1.860248      -1.145807       2.318062                    0.995863       3.667122      10.152938       0.493441       1.184574      -0.732490      -0.006837       0.005414      -0.035515       0.036570       0.008087       0.010690      -0.004737      -0.015112       0.013250      -0.019091       0.008855       0.010236              1.969653       1.653005      -0.185774       0.043730       1.854668       0.006566       2.401284          -0.000001
           58              H       9.572151       6.661200      13.654640       0.091053       1.379243 0.11372020E+02  0.12031064E+03                                 1.958602                            1.897893      -1.130800       2.322589                    0.995880       3.705998      10.317626       0.487419       1.187783      -0.731825      -0.027673      -0.005691       0.019982       0.034604       0.008067      -0.004131       0.011940       0.006932      -0.010328      -0.017775       0.005947       0.011827              2.004621       2.117774      -0.030703      -0.380358       1.976811      -0.161471       1.919279           0.000001
           59              H       1.752791       6.752706      12.994575       0.095811       1.372139 0.11279715E+02  0.11877231E+03                                 1.938537                            1.882724      -1.002942       2.387733                    0.996792       3.598951       9.908826       0.493609       1.178437      -0.735240       0.013805       0.029671       0.014092       0.035631       0.009704       0.008199      -0.004506      -0.010837       0.016695      -0.017662       0.008275       0.009387              1.970676       1.767665       0.232981      -0.052546       2.212182       0.309522       1.932182          -0.000000
           60              H       1.899426       5.224711      12.631902       0.090213       1.309527 0.10653104E+02  0.11154480E+03                                 1.924947                            1.862010      -1.162688       2.305046                    0.995819       3.791115      10.707258       0.479307       1.220448      -0.722544       0.019759      -0.026873       0.000786       0.033365      -0.013074       0.003259       0.001497       0.007197       0.025494      -0.018186       0.007405       0.010781              1.970991       1.854459      -0.309172      -0.189575       2.307097      -0.067546       1.751417           0.000001
           61              H      10.557670       2.207854      11.652685       0.088048       1.346862 0.11036005E+02  0.11575449E+03                                 1.919672                            1.864948      -0.967206       2.395336                    0.997754       3.652098      10.087086       0.494114       1.181825      -0.733562      -0.018215       0.005775      -0.027249       0.033281       0.004082       0.009521      -0.005732      -0.008841      -0.020677      -0.015980       0.006034       0.009946              1.957167       1.765765      -0.069710       0.372597       1.768231       0.034789       2.337506           0.000002
           62              H      10.587224       1.802942      13.172285       0.086629       1.377589 0.11406402E+02  0.12025218E+03                                 1.931139                            1.883527      -1.025872       2.372308                    0.997851       3.612128       9.899971       0.498122       1.166344      -0.738303      -0.016511      -0.008528       0.028134       0.033717       0.006481      -0.009015       0.007738      -0.010929       0.009762      -0.016779       0.005260       0.011519              1.952885       1.744690       0.107501      -0.315557       1.928264      -0.219810       2.185701           0.000003
           63              H       2.613273       0.559420      13.194045       0.096924       1.324054 0.10457013E+02  0.10785535E+03                                 1.884842                            1.806040      -0.889375       2.442092                    0.998382       3.470426       9.402722       0.507684       1.169710      -0.737898       0.024944      -0.027182      -0.002784       0.036998      -0.008211      -0.004382      -0.012185       0.004904       0.000675      -0.017577       0.005715       0.011862              1.937791       1.868716      -0.462275      -0.069645       2.197746       0.244737       1.746909           0.000003
           64              H       2.322278       2.094324      13.397142       0.088250       1.376324 0.11382291E+02  0.12079783E+03                                 1.963690                            1.903085      -1.256285       2.257571                    0.994915       3.844926      10.823711       0.483681       1.193213      -0.728864       0.014121       0.030437       0.000440       0.033556       0.011979      -0.008974      -0.000385      -0.001633       0.007163      -0.015610       0.000996       0.014613              2.009716       1.659628       0.210120       0.134516       2.395606       0.103176       1.973915           0.000001
           65              H      11.222639      -0.474282      12.816865       0.093440       1.399937 0.11602829E+02  0.12329733E+03                                 1.970769                            1.910754      -1.178447       2.300229                    0.994997       3.733784      10.397814       0.488471       1.179987      -0.733466      -0.013873      -0.008570       0.030404       0.034501      -0.007103      -0.006637      -0.008183       0.009457      -0.006779      -0.015552       0.005280       0.010272              2.013685       1.664736       0.143803      -0.247997       2.173730      -0.059040       2.202589           0.000002
           66              H      11.065774      -0.240941      11.268251       0.094007       1.356394 0.10963364E+02  0.11463935E+03                                 1.924908                            1.855661      -0.957079       2.409908                    0.997135       3.579057       9.824300       0.497315       1.177836      -0.735230      -0.019966      -0.001398      -0.029524       0.035669      -0.005716       0.004595       0.011943       0.009796       0.002532      -0.017068       0.006967       0.010101              1.972687       1.806055       0.040229       0.437082       1.967194      -0.029829       2.144811           0.000002
           67              H       2.054017       2.472887      11.007127       0.091711       1.278210 0.10440156E+02  0.10892792E+03                                 1.905573                            1.852875      -1.143129       2.315904                    0.995893       3.777892      10.703310       0.476055       1.233151      -0.719596       0.010719       0.031328       0.005726       0.033603       0.003699       0.012177      -0.002292      -0.001876      -0.012715      -0.014943       0.003715       0.011227              1.949081       1.573836       0.255082      -0.051834       2.415349      -0.011288       1.858058           0.000001
           68              H       2.387070       0.961916      10.716988       0.096144       1.338391 0.10631722E+02  0.11014376E+03                                 1.898273                            1.820756      -0.916079       2.430424                    0.997791       3.505435       9.527445       0.505613       1.169315      -0.737751       0.023511      -0.025544      -0.009161       0.035905      -0.006603       0.001777       0.009444       0.014848       0.018104      -0.016879       0.006268       0.010611              1.951675       1.915378      -0.467499      -0.171645       2.193071       0.028655       1.746575           0.000002
           69              H       8.522977       4.625847      16.799015       0.131971       1.131971 0.81550746E+01  0.78810538E+02                                 1.668031                            1.574993      -0.897357       2.460239                    0.998884       3.158555       8.204088       0.555634       1.140671      -0.744747      -0.027872      -0.009181      -0.018259       0.034562       0.009106       0.002147       0.001256       0.027838       0.014204      -0.019015       0.004171       0.014844              1.696971       1.946005       0.150798       0.336369       1.331831       0.078739       1.813077           0.000002
           70              H       8.217204       4.594896      19.087482       0.110414       1.158977 0.82157742E+01  0.80137256E+02                                 1.735721                            1.609699      -0.976005       2.413278                    0.998254       3.341128       8.932694       0.530943       1.182693      -0.732582      -0.035461      -0.009171       0.012507       0.038704       0.007496       0.002606      -0.000901       0.026885       0.001215      -0.015740       0.000201       0.015539              1.808756       2.313313       0.205748      -0.377868       1.365126      -0.089583       1.747829           0.000000
           71              H       0.701344       5.519332      19.606105       0.114484       1.071710 0.76751663E+01  0.75244311E+02                                 1.788572                            1.663184      -1.082451       2.371467                    0.996171       3.625335      10.443910       0.462270       1.351525      -0.693072       0.034935       0.007360       0.022304       0.042096       0.007684      -0.000177       0.002205       0.025391       0.004369      -0.015840       0.001715       0.014126              1.872336       1.931696       0.107513       0.520789       1.480522       0.157055       2.204789          -0.000000
           72              H       0.994612       5.609747      17.328518       0.128068       1.106145 0.84042576E+01  0.82591847E+02                                 1.703193                            1.648146      -0.873742       2.467863                    0.999210       3.282663       8.861745       0.514216       1.212057      -0.726783       0.035069       0.006658      -0.006619       0.036304       0.010236       0.001486       0.000979       0.032810       0.011760      -0.021308       0.003720       0.017588              1.711139       1.870526       0.109803      -0.272808       1.386945      -0.093744       1.875947           0.000001
           73              H       8.499106       8.466204      12.849506       0.126671       1.084567 0.77267524E+01  0.73886973E+02                                 1.631298                            1.537395      -1.001423       2.404139                    0.998558       3.219196       8.397545       0.558380       1.147111      -0.741524      -0.021210      -0.023279      -0.015630       0.035158       0.003034       0.012310       0.009576       0.005121      -0.044753      -0.022251       0.003740       0.018511              1.685899       1.536941       0.109830       0.138845       2.164868       0.259299       1.355887          -0.000001
           74              H       7.327168      10.451548      13.001828       0.117036       1.188142 0.87154127E+01  0.85906636E+02                                 1.744501                            1.645313      -0.957824       2.428246                    0.998428       3.269055       8.664068       0.533491       1.164771      -0.738536      -0.039395       0.000283      -0.012644       0.041375       0.005236       0.008755       0.006732       0.009883      -0.033732      -0.015771      -0.001174       0.016945              1.779212       2.281323      -0.094177       0.265000       1.628988       0.020447       1.427324          -0.000003
           75              H      10.603138      12.295843      14.398120       0.110870       1.020967 0.69955323E+01  0.67411599E+02                                 1.763918                            1.609134      -1.218740       2.302226                    0.994484       3.747476      10.914240       0.457928       1.388018      -0.684370       0.019115       0.032152       0.012963       0.039588      -0.000666       0.009333       0.004207       0.007142      -0.027415      -0.014328       0.002002       0.012327              1.884770       1.614728       0.367340       0.190882       2.514774       0.350714       1.524810          -0.000000
           76              H       0.383068      10.307054      14.307451       0.132388       1.137695 0.84655023E+01  0.82802226E+02                                 1.697686                            1.626061      -0.876796       2.473278                    0.999188       3.171926       8.362288       0.534644       1.171257      -0.737835       0.033905       0.003487       0.010408       0.035637       0.001852       0.009042       0.006310       0.004428      -0.046921      -0.019701       0.005131       0.014570              1.701536       2.072627      -0.059413       0.222243       1.622455       0.044565       1.409525          -0.000001
           77              H       3.588562       6.065227      11.460468       0.123885       1.102920 0.79899067E+01  0.76896718E+02                                 1.636005                            1.554393      -1.000973       2.402020                    0.998503       3.231762       8.404172       0.561215       1.133995      -0.745101       0.017235      -0.007608       0.029209       0.034757      -0.004007       0.006492      -0.008746       0.031345       0.023981      -0.022331       0.003801       0.018530              1.667166       1.527498       0.008102       0.006444       1.342742      -0.236328       2.131259           0.000001
           78              H       5.145841       6.429271       9.792172       0.115639       1.123336 0.80846802E+01  0.77977255E+02                                 1.654346                            1.563781      -0.906957       2.451256                    0.998833       3.210427       8.336295       0.559862       1.134279      -0.745639       0.039032      -0.006426       0.008110       0.040380      -0.005226       0.006072      -0.006271       0.022024       0.012944      -0.015628       0.000359       0.015269              1.691554       2.268451      -0.064468       0.065922       1.318140      -0.037161       1.488072          -0.000001
           79              H       2.242709       7.542978       7.300608       0.118942       1.014520 0.72758023E+01  0.70370451E+02                                 1.725013                            1.620928      -1.011061       2.408794                    0.997134       3.538470      10.119249       0.467647       1.354185      -0.692851      -0.014376       0.015178      -0.035829       0.041482      -0.002467       0.005429      -0.007435       0.014676       0.010221      -0.012514       0.000262       0.012253              1.789842       1.491190      -0.028657       0.089283       1.540938      -0.359887       2.337397          -0.000002
           80              H       0.668380       7.087814       8.903623       0.137593       1.083514 0.80314597E+01  0.77907409E+02                                 1.675067                            1.609126      -0.840037       2.497680                    0.999441       3.155629       8.417368       0.522282       1.208974      -0.728464      -0.032932       0.005988      -0.011616       0.035431      -0.004413       0.003630      -0.008873       0.024936       0.009882      -0.018094       0.003624       0.014471              1.689777       2.130274      -0.098938       0.073854       1.393103      -0.042735       1.545953          -0.000003
           81              H      11.176034       1.118687      16.581411       0.131824       1.122111 0.83425381E+01  0.81158895E+02                                 1.670394                            1.604780      -0.894080       2.463890                    0.999102       3.143255       8.217025       0.543881       1.157615      -0.741300      -0.031751      -0.013191      -0.000830       0.034392       0.009545      -0.004990       0.005222       0.022491       0.008723      -0.018298       0.004152       0.014146              1.665208       1.942557       0.295595       0.106768       1.503382       0.096855       1.549684           0.000004
           82              H       0.341010       2.015994      18.619634       0.116786       1.181318 0.87786094E+01  0.87190961E+02                                 1.774292                            1.679855      -0.944574       2.433376                    0.998370       3.358620       9.106548       0.511577       1.205450      -0.727984      -0.029106      -0.000249       0.028077       0.040442       0.007263      -0.009336       0.001615       0.023534      -0.000773      -0.015068      -0.002990       0.018058              1.815614       1.794666      -0.023631      -0.426875       1.464300       0.103545       2.187877           0.000000
           83              H       4.040968       2.772221      17.368412       0.112063       1.175675 0.85879919E+01  0.84283570E+02                                 1.718070                            1.621850      -1.030783       2.388856                    0.997792       3.314272       8.745851       0.543368       1.148579      -0.741617       0.039078       0.013564       0.006170       0.041823       0.007302      -0.005984       0.002985       0.027484      -0.001149      -0.016594      -0.000674       0.017268              1.746627       2.194803       0.265410       0.179035       1.431595       0.128325       1.613483           0.000002
           84              H       3.479439       1.905679      15.228641       0.125764       1.113369 0.81107637E+01  0.78395073E+02                                 1.652360                            1.571527      -1.006904       2.402208                    0.998387       3.229063       8.429791       0.554965       1.141861      -0.743419       0.028360      -0.001991      -0.021592       0.035700       0.009747      -0.006877       0.008211       0.029250       0.011391      -0.023138       0.005836       0.017302              1.683712       1.714447      -0.015129      -0.283025       1.303280       0.107040       2.033408           0.000003
           85              H       3.064543      21.423968      11.739726       0.130801       1.207664 0.87970451E+01  0.87000287E+02                                 1.774937                            1.661741      -0.915962       2.454076                    0.998763       3.250299       8.656843       0.526140       1.177121      -0.735857       0.031358       0.010504      -0.004688       0.033401       0.001728      -0.003131      -0.004658       0.009245      -0.047685      -0.017205       0.003772       0.013433              1.823505       2.294015       0.227529      -0.212868       1.774920      -0.040276       1.401579           0.000003
           86              H       2.830383      19.179521      12.080639       0.113050       1.128394 0.78145891E+01  0.76147491E+02                                 1.778103                            1.622047      -1.012723       2.400972                    0.997264       3.492310       9.689763       0.497857       1.262559      -0.712463       0.031701      -0.020999       0.001040       0.038040      -0.004134      -0.001360      -0.000534       0.010143      -0.029627      -0.010041      -0.001497       0.011538              1.892280       2.347888      -0.550334      -0.146143       1.960664       0.014580       1.368287           0.000000
           87              H      10.253034      19.653153      12.417925       0.115965       1.133313 0.80654403E+01  0.78621366E+02                                 1.739218                            1.617249      -0.951888       2.431656                    0.998356       3.344783       9.056844       0.516698       1.216065      -0.724609      -0.037602      -0.012926       0.009527       0.040887      -0.000554      -0.005226      -0.001783       0.014575      -0.035372      -0.013134      -0.001101       0.014235              1.813092       2.242298       0.474461      -0.035437       1.827105      -0.065956       1.369873           0.000001
           88              H      10.484921      21.894712      12.008104       0.124460       1.112794 0.80657537E+01  0.77842304E+02                                 1.652240                            1.566929      -0.944542       2.430879                    0.998702       3.220070       8.396674       0.555969       1.141523      -0.743563      -0.032655       0.014495      -0.002163       0.035793      -0.002241      -0.002291      -0.006030       0.013651      -0.061712      -0.022191       0.004673       0.017518              1.686749       1.790887      -0.281922       0.064694       2.002211      -0.021431       1.267148           0.000002
           89              H      10.254171       2.610715       8.486549       0.131674       1.180674 0.86051615E+01  0.85205042E+02                                 1.790692                            1.675375      -1.011104       2.411111                    0.998100       3.323935       9.054777       0.505712       1.223197      -0.723948      -0.032470      -0.010514       0.006857       0.034812       0.001048      -0.000581      -0.010676       0.017588      -0.014056      -0.016286       0.004936       0.011350              1.853677       2.337698       0.351017      -0.119032       1.570807      -0.145622       1.652527           0.000001
           90              H      10.386028       4.141775       6.749345       0.115861       1.101058 0.77094808E+01  0.75007610E+02                                 1.757119                            1.617550      -1.113207       2.355737                    0.996034       3.529096       9.843412       0.494657       1.272687      -0.709731      -0.032847       0.013365      -0.016453       0.039093      -0.000881       0.001199      -0.006330       0.017341      -0.006720      -0.011760       0.001696       0.010063              1.853617       2.379721      -0.123625       0.418784       1.523127      -0.203778       1.658002          -0.000001
           91              H       3.016802       4.095360       6.948815       0.117262       1.020493 0.72295881E+01  0.70093515E+02                                 1.749318                            1.627932      -1.215574       2.307442                    0.995077       3.689944      10.704969       0.459570       1.374644      -0.687488       0.036331       0.011625      -0.014143       0.040683       0.001213       0.002448      -0.008396       0.017311      -0.010570      -0.014026       0.003188       0.010838              1.835172       2.274733       0.227153      -0.427595       1.570606      -0.176910       1.660175          -0.000000
           92              H       2.892901       2.629090       8.765807       0.129727       1.103500 0.83357387E+01  0.81853170E+02                                 1.707294                            1.646609      -0.896474       2.460126                    0.998986       3.296004       8.930571       0.511383       1.219743      -0.724729       0.031089      -0.008934       0.011242       0.034246       0.001070       0.002724      -0.013877       0.020114      -0.017747      -0.020607       0.007137       0.013470              1.719558       1.947958      -0.216011       0.160706       1.514412      -0.213320       1.696305           0.000001
           93              H       7.107785       1.746464      31.400232       0.086657       1.368335 0.11296141E+02  0.11875659E+03                                 1.913825                            1.866244      -1.056067       2.358105                    0.997002       3.635745       9.938632       0.503895       1.156214      -0.740191       0.022862      -0.011705       0.018696       0.031768       0.002088       0.001972      -0.008551      -0.002425      -0.035602      -0.015480       0.004784       0.010696              1.945157       2.029955      -0.092524       0.419391       1.811578      -0.002142       1.993939           0.000002
           94              H       6.619004       2.162055      29.964047       0.086540       1.355434 0.11106957E+02  0.11676162E+03                                 1.932315                            1.874875      -1.033511       2.370711                    0.997161       3.669081      10.167060       0.490931       1.186809      -0.732313       0.005172       0.004807      -0.032352       0.033114       0.011231      -0.002034       0.005701      -0.002437       0.012284      -0.014865       0.004101       0.010764              1.974365       1.602198       0.060569      -0.179327       1.851417      -0.107723       2.469479           0.000000
           95              H       4.703665       2.323237      33.032260       0.095022       1.216857 0.97750615E+01  0.10115657E+03                                 1.905712                            1.841969      -1.136016       2.327362                    0.994606       3.815075      11.059025       0.454732       1.301596      -0.704100      -0.019241      -0.025953       0.003130       0.032459      -0.001236       0.006432      -0.009048       0.005414      -0.017109      -0.013410       0.002056       0.011354              1.944663       1.774330       0.491537       0.000559       2.214316      -0.076231       1.845342           0.000001
           96              H       4.942372       3.857623      33.293385       0.093540       1.329966 0.10948768E+02  0.11472326E+03                                 1.912055                            1.863669      -1.108549       2.336287                    0.996040       3.641628      10.085029       0.491379       1.189607      -0.731649      -0.012955       0.030740       0.012884       0.035760      -0.007166       0.005417       0.010098       0.011181      -0.010149      -0.017019       0.006211       0.010808              1.942222       1.564673      -0.181228      -0.044371       2.234823       0.142034       2.027168           0.000001
           97              H       6.895222       4.507505      30.355733       0.092418       1.344510 0.10954953E+02  0.11479404E+03                                 1.922049                            1.860248      -1.145807       2.318062                    0.995863       3.667122      10.152938       0.493441       1.184574      -0.732490       0.006837       0.005414      -0.035515       0.036570      -0.008087      -0.010690      -0.004737      -0.015112       0.013250      -0.019091       0.008855       0.010236              1.969653       1.653005       0.185774      -0.043730       1.854668       0.006566       2.401284          -0.000001
           98              H       7.478349       4.214268      31.788292       0.091053       1.379243 0.11372022E+02  0.12031066E+03                                 1.958602                            1.897892      -1.130800       2.322589                    0.995880       3.705999      10.317626       0.487420       1.187782      -0.731825       0.027673      -0.005691       0.019982       0.034604      -0.008067       0.004131       0.011940       0.006932      -0.010328      -0.017775       0.005947       0.011827              2.004621       2.117773       0.030703       0.380358       1.976810      -0.161471       1.919278           0.000001
           99              H       3.930709       4.305774      31.128227       0.095811       1.372139 0.11279714E+02  0.11877230E+03                                 1.938537                            1.882723      -1.002942       2.387733                    0.996792       3.598951       9.908825       0.493609       1.178437      -0.735240      -0.013805       0.029671       0.014092       0.035631      -0.009704      -0.008199      -0.004506      -0.010837       0.016695      -0.017662       0.008275       0.009387              1.970676       1.767665      -0.232981       0.052546       2.212182       0.309522       1.932181          -0.000000
          100              H       3.784074       2.777779      30.765554       0.090213       1.309527 0.10653104E+02  0.11154480E+03                                 1.924947                            1.862010      -1.162688       2.305046                    0.995819       3.791115      10.707258       0.479307       1.220448      -0.722544      -0.019759      -0.026873       0.000786       0.033365       0.013074      -0.003259       0.001497       0.007197       0.025494      -0.018186       0.007405       0.010781              1.970991       1.854459       0.309172       0.189575       2.307097      -0.067546       1.751417           0.000001
          101              H       6.492830      -0.239078      29.786337       0.088048       1.346862 0.11036006E+02  0.11575450E+03                                 1.919673                            1.864949      -0.967206       2.395336                    0.997754       3.652098      10.087087       0.494114       1.181825      -0.733562       0.018215       0.005775      -0.027249       0.033281      -0.004082      -0.009521      -0.005732      -0.008841      -0.020677      -0.015980       0.006034       0.009946              1.957167       1.765765       0.069710      -0.372597       1.768231       0.034789       2.337506           0.000002
          102              H       6.463276      -0.643990      31.305937       0.086629       1.377589 0.11406403E+02  0.12025217E+03                                 1.931139                            1.883527      -1.025872       2.372308                    0.997851       3.612129       9.899971       0.498122       1.166343      -0.738303       0.016511      -0.008528       0.028134       0.033717      -0.006481       0.009015       0.007738      -0.010929       0.009762      -0.016779       0.005260       0.011519              1.952884       1.744690      -0.107501       0.315557       1.928263      -0.219810       2.185701           0.000003
          103              H       3.070227      -1.887512      31.327697       0.096924       1.324054 0.10457016E+02  0.10785539E+03                                 1.884842                            1.806041      -0.889375       2.442092                    0.998382       3.470426       9.402724       0.507684       1.169711      -0.737898      -0.024944      -0.027182      -0.002784       0.036998       0.008211       0.004382      -0.012185       0.004904       0.000675      -0.017577       0.005715       0.011862              1.937791       1.868717       0.462275       0.069645       2.197747       0.244737       1.746910           0.000003
          104              H       3.361222      -0.352608      31.530794       0.088250       1.376324 0.11382291E+02  0.12079783E+03                                 1.963690                            1.903085      -1.256285       2.257571                    0.994915       3.844926      10.823711       0.483681       1.193213      -0.728864      -0.014121       0.030437       0.000440       0.033556      -0.011979       0.008974      -0.000385      -0.001633       0.007163      -0.015610       0.000996       0.014613              2.009716       1.659628      -0.210120      -0.134515       2.395606       0.103176       1.973915           0.000001
          105              H       5.827861      -2.921214      30.950517       0.093440       1.399937 0.11602830E+02  0.12329734E+03                                 1.970770                            1.910755      -1.178447       2.300229                    0.994997       3.733784      10.397815       0.488471       1.179987      -0.733466       0.013873      -0.008570       0.030404       0.034501       0.007103       0.006637      -0.008183       0.009457      -0.006779      -0.015552       0.005280       0.010272              2.013685       1.664736      -0.143804       0.247997       2.173730      -0.059040       2.202590           0.000002
          106              H       5.984725      -2.687873      29.401903       0.094007       1.356394 0.10963358E+02  0.11463927E+03                                 1.924907                            1.855661      -0.957079       2.409908                    0.997135       3.579057       9.824300       0.497315       1.177836      -0.735230       0.019966      -0.001398      -0.029524       0.035669       0.005716      -0.004595       0.011943       0.009796       0.002532      -0.017068       0.006967       0.010101              1.972686       1.806054      -0.040229      -0.437082       1.967194      -0.029829       2.144811           0.000002
          107              H       3.629483       0.025955      29.140779       0.091711       1.278210 0.10440156E+02  0.10892792E+03                                 1.905573                            1.852875      -1.143129       2.315904                    0.995893       3.777892      10.703310       0.476055       1.233151      -0.719596      -0.010719       0.031328       0.005726       0.033603      -0.003699      -0.012177      -0.002292      -0.001876      -0.012715      -0.014943       0.003715       0.011227              1.949081       1.573836      -0.255082       0.051834       2.415349      -0.011288       1.858058           0.000001
          108              H       3.296430      -1.485016      28.850640       0.096144       1.338391 0.10631724E+02  0.11014378E+03                                 1.898273                            1.820756      -0.916079       2.430424                    0.997791       3.505436       9.527446       0.505614       1.169314      -0.737752      -0.023511      -0.025544      -0.009161       0.035905       0.006603      -0.001777       0.009444       0.014848       0.018104      -0.016879       0.006268       0.010611              1.951674       1.915377       0.467499       0.171645       2.193071       0.028655       1.746574           0.000002
          109              H       8.527523       2.178915      34.932667       0.131971       1.131971 0.81550746E+01  0.78810538E+02                                 1.668031                            1.574993      -0.897357       2.460239                    0.998884       3.158555       8.204088       0.555634       1.140671      -0.744747       0.027872      -0.009181      -0.018259       0.034562      -0.009106      -0.002147       0.001256       0.027839       0.014204      -0.019015       0.004171       0.014844              1.696971       1.946005      -0.150798      -0.336369       1.331831       0.078739       1.813077           0.000002
          110              H       8.833296       7.041828       0.953830       0.110414       1.158977 0.82157740E+01  0.80137251E+02                                 1.735720                            1.609699      -0.976005       2.413278                    0.998254       3.341128       8.932693       0.530943       1.182693      -0.732582       0.035461      -0.009171       0.012507       0.038704      -0.007496      -0.002606      -0.000901       0.026885       0.001215      -0.015740       0.000201       0.015539              1.808756       2.313312      -0.205748       0.377868       1.365126      -0.089583       1.747829           0.000000
          111              H       4.982156       7.966264       1.472453       0.114484       1.071710 0.76751670E+01  0.75244316E+02                                 1.788572                            1.663184      -1.082451       2.371467                    0.996171       3.625335      10.443909       0.462270       1.351525      -0.693072      -0.034935       0.007360       0.022304       0.042096      -0.007684       0.000177       0.002205       0.025391       0.004369      -0.015840       0.001715       0.014126              1.872335       1.931695      -0.107513      -0.520789       1.480522       0.157055       2.204788          -0.000000
          112              H       4.688887       3.162815      35.462170       0.128068       1.106146 0.84042637E+01  0.82591918E+02                                 1.703193                            1.648146      -0.873742       2.467863                    0.999210       3.282663       8.861744       0.514216       1.212057      -0.726783      -0.035069       0.006658      -0.006619       0.036304      -0.010236      -0.001486       0.000979       0.032810       0.011760      -0.021308       0.003720       0.017588              1.711139       1.870527      -0.109803       0.272808       1.386945      -0.093744       1.875946           0.000001
          113              H       8.551394       6.019272      30.983158       0.126671       1.084567 0.77267535E+01  0.73886986E+02                                 1.631298                            1.537396      -1.001424       2.404139                    0.998558       3.219196       8.397545       0.558380       1.147111      -0.741524       0.021210      -0.023279      -0.015630       0.035158      -0.003034      -0.012310       0.009576       0.005121      -0.044753      -0.022251       0.003740       0.018511              1.685899       1.536941      -0.109830      -0.138845       2.164869       0.259299       1.355887          -0.000001
          114              H       9.723332       8.004616      31.135480       0.117036       1.188142 0.87154140E+01  0.85906651E+02                                 1.744501                            1.645313      -0.957824       2.428246                    0.998428       3.269055       8.664068       0.533491       1.164771      -0.738536       0.039395       0.000283      -0.012644       0.041375      -0.005236      -0.008755       0.006732       0.009883      -0.033732      -0.015771      -0.001174       0.016945              1.779212       2.281323       0.094177      -0.265000       1.628988       0.020447       1.427324          -0.000003
          115              H       6.447362       9.848911      32.531772       0.110869       1.020967 0.69955311E+01  0.67411585E+02                                 1.763918                            1.609134      -1.218740       2.302226                    0.994484       3.747476      10.914240       0.457928       1.388018      -0.684370      -0.019115       0.032152       0.012963       0.039588       0.000666      -0.009333       0.004207       0.007142      -0.027415      -0.014328       0.002002       0.012327              1.884771       1.614728      -0.367340      -0.190882       2.514774       0.350714       1.524810          -0.000000
          116              H       5.300432       7.860122      32.441103       0.132388       1.137695 0.84655015E+01  0.82802213E+02                                 1.697686                            1.626061      -0.876796       2.473278                    0.999188       3.171926       8.362287       0.534644       1.171257      -0.737835      -0.033905       0.003487       0.010408       0.035637      -0.001852      -0.009042       0.006310       0.004428      -0.046921      -0.019701       0.005131       0.014570              1.701535       2.072627       0.059413      -0.222243       1.622455       0.044565       1.409525          -0.000001
          117              H       2.094938       3.618295      29.594120       0.123885       1.102920 0.79899041E+01  0.76896685E+02                                 1.636005                            1.554392      -1.000972       2.402020                    0.998503       3.231762       8.404171       0.561215       1.133994      -0.745101      -0.017235      -0.007608       0.029209       0.034757       0.004007      -0.006492      -0.008746       0.031345       0.023981      -0.022331       0.003801       0.018530              1.667166       1.527497      -0.008102      -0.006444       1.342742      -0.236328       2.131259           0.000001
          118              H       0.537659       3.982339      27.925824       0.115639       1.123336 0.80846804E+01  0.77977257E+02                                 1.654346                            1.563781      -0.906957       2.451256                    0.998833       3.210427       8.336295       0.559862       1.134279      -0.745639      -0.039032      -0.006426       0.008110       0.040380       0.005226      -0.006072      -0.006271       0.022024       0.012944      -0.015628       0.000359       0.015269              1.691554       2.268451       0.064468      -0.065921       1.318140      -0.037161       1.488072          -0.000001
          119              H       3.440791       5.096046      25.434260       0.118942       1.014520 0.72758023E+01  0.70370451E+02                                 1.725013                            1.620928      -1.011061       2.408794                    0.997134       3.538470      10.119249       0.467647       1.354185      -0.692851       0.014376       0.015178      -0.035829       0.041482       0.002467      -0.005429      -0.007435       0.014676       0.010221      -0.012514       0.000262       0.012253              1.789842       1.491190       0.028657      -0.089283       1.540938      -0.359887       2.337397          -0.000002
          120              H       5.015120       4.640882      27.037275       0.137593       1.083514 0.80314597E+01  0.77907409E+02                                 1.675067                            1.609126      -0.840037       2.497680                    0.999441       3.155629       8.417368       0.522282       1.208974      -0.728464       0.032932       0.005988      -0.011616       0.035431       0.004413      -0.003630      -0.008873       0.024936       0.009882      -0.018094       0.003624       0.014471              1.689777       2.130274       0.098938      -0.073854       1.393103      -0.042735       1.545953          -0.000003
          121              H       5.874466      -1.328245      34.715063       0.131824       1.122111 0.83425360E+01  0.81158868E+02                                 1.670393                            1.604780      -0.894080       2.463890                    0.999102       3.143255       8.217024       0.543881       1.157615      -0.741300       0.031751      -0.013191      -0.000830       0.034392      -0.009545       0.004990       0.005222       0.022491       0.008723      -0.018298       0.004152       0.014146              1.665207       1.942557      -0.295595      -0.106768       1.503382       0.096855       1.549683           0.000004
          122              H       5.342490       4.462926       0.485982       0.116786       1.181318 0.87786078E+01  0.87190938E+02                                 1.774292                            1.679855      -0.944574       2.433376                    0.998370       3.358620       9.106547       0.511577       1.205450      -0.727984       0.029106      -0.000249       0.028076       0.040442      -0.007263       0.009336       0.001615       0.023534      -0.000773      -0.015068      -0.002990       0.018058              1.815614       1.794666       0.023631       0.426875       1.464300       0.103545       2.187877           0.000000
          123              H       1.642532       0.325289      35.502064       0.112063       1.175675 0.85879901E+01  0.84283546E+02                                 1.718070                            1.621849      -1.030783       2.388856                    0.997792       3.314272       8.745850       0.543368       1.148578      -0.741617      -0.039078       0.013564       0.006170       0.041823      -0.007302       0.005984       0.002985       0.027484      -0.001149      -0.016594      -0.000674       0.017268              1.746626       2.194802      -0.265410      -0.179034       1.431594       0.128325       1.613483           0.000002
          124              H       2.204061      -0.541253      33.362293       0.125764       1.113369 0.81107664E+01  0.78395110E+02                                 1.652361                            1.571528      -1.006904       2.402208                    0.998387       3.229062       8.429791       0.554965       1.141862      -0.743418      -0.028360      -0.001991      -0.021592       0.035700      -0.009747       0.006877       0.008211       0.029250       0.011390      -0.023138       0.005836       0.017302              1.683712       1.714448       0.015129       0.283025       1.303281       0.107040       2.033408           0.000003
          125              H       2.618957      18.977036      29.873378       0.130801       1.207664 0.87970451E+01  0.87000287E+02                                 1.774937                            1.661741      -0.915962       2.454076                    0.998763       3.250299       8.656843       0.526140       1.177121      -0.735857      -0.031358       0.010504      -0.004688       0.033401      -0.001728       0.003131      -0.004658       0.009245      -0.047685      -0.017205       0.003772       0.013433              1.823505       2.294015      -0.227529       0.212868       1.774920      -0.040276       1.401579           0.000003
          126              H       2.853117      16.732589      30.214291       0.113050       1.128394 0.78145887E+01  0.76147488E+02                                 1.778103                            1.622047      -1.012723       2.400972                    0.997264       3.492310       9.689764       0.497857       1.262559      -0.712463      -0.031701      -0.020999       0.001040       0.038040       0.004134       0.001360      -0.000534       0.010143      -0.029627      -0.010041      -0.001497       0.011538              1.892280       2.347889       0.550334       0.146143       1.960664       0.014580       1.368287           0.000000
          127              H       6.797466      17.206221      30.551577       0.115965       1.133312 0.80654363E+01  0.78621323E+02                                 1.739218                            1.617249      -0.951888       2.431656                    0.998356       3.344782       9.056843       0.516698       1.216066      -0.724609       0.037602      -0.012926       0.009527       0.040887       0.000555       0.005226      -0.001783       0.014575      -0.035372      -0.013134      -0.001101       0.014235              1.813092       2.242298      -0.474461       0.035437       1.827105      -0.065956       1.369873           0.000001
          128              H       6.565579      19.447780      30.141756       0.124460       1.112794 0.80657531E+01  0.77842295E+02                                 1.652240                            1.566928      -0.944542       2.430879                    0.998702       3.220070       8.396673       0.555969       1.141523      -0.743563       0.032655       0.014495      -0.002163       0.035793       0.002241       0.002291      -0.006030       0.013651      -0.061712      -0.022191       0.004673       0.017518              1.686749       1.790887       0.281922      -0.064694       2.002211      -0.021431       1.267148           0.000002
          129              H       6.796329       0.163783      26.620201       0.131674       1.180674 0.86051617E+01  0.85205048E+02                                 1.790692                            1.675376      -1.011103       2.411111                    0.998100       3.323935       9.054778       0.505712       1.223197      -0.723948       0.032470      -0.010514       0.006857       0.034812      -0.001048       0.000581      -0.010676       0.017588      -0.014056      -0.016286       0.004936       0.011350              1.853677       2.337698      -0.351017       0.119032       1.570807      -0.145622       1.652527           0.000001
          130              H       6.664472       1.694843      24.882997       0.115861       1.101058 0.77094795E+01  0.75007595E+02                                 1.757119                            1.617550      -1.113207       2.355737                    0.996034       3.529096       9.843412       0.494657       1.272687      -0.709731       0.032847       0.013365      -0.016453       0.039093       0.000881      -0.001199      -0.006330       0.017341      -0.006720      -0.011760       0.001696       0.010063              1.853617       2.379721       0.123625      -0.418784       1.523127      -0.203778       1.658002          -0.000001
          131              H       2.666698       1.648428      25.082467       0.117262       1.020493 0.72295881E+01  0.70093515E+02                                 1.749318                            1.627932      -1.215574       2.307442                    0.995077       3.689944      10.704969       0.459570       1.374644      -0.687488      -0.036331       0.011625      -0.014143       0.040683      -0.001213      -0.002448      -0.008396       0.017311      -0.010570      -0.014026       0.003188       0.010838              1.835172       2.274733      -0.227153       0.427595       1.570606      -0.176910       1.660175          -0.000000
          132              H       2.790598       0.182158      26.899459       0.129727       1.103501 0.83357446E+01  0.81853241E+02                                 1.707294                            1.646610      -0.896474       2.460126                    0.998986       3.296004       8.930571       0.511383       1.219743      -0.724729      -0.031089      -0.008934       0.011242       0.034246      -0.001070      -0.002724      -0.013877       0.020114      -0.017747      -0.020607       0.007137       0.013470              1.719559       1.947959       0.216011      -0.160706       1.514413      -0.213319       1.696305           0.000001
          133              H       1.424285      15.285740      23.000724       0.086657       1.368335 0.11296141E+02  0.11875658E+03                                 1.913825                            1.866244      -1.056067       2.358105                    0.997002       3.635745       9.938631       0.503896       1.156213      -0.740191       0.022862       0.011705      -0.018696       0.031768      -0.002088      -0.001972      -0.008551      -0.002425      -0.035602      -0.015480       0.004784       0.010696              1.945157       2.029954       0.092524      -0.419391       1.811577      -0.002142       1.993938           0.000002
          134              H       0.935504      14.870149      24.436909       0.086540       1.355434 0.11106956E+02  0.11676161E+03                                 1.932315                            1.874875      -1.033511       2.370711                    0.997161       3.669081      10.167059       0.490931       1.186809      -0.732313       0.005172      -0.004807       0.032352       0.033114      -0.011231       0.002034       0.005701      -0.002437       0.012284      -0.014865       0.004101       0.010764              1.974364       1.602197      -0.060569       0.179327       1.851417      -0.107723       2.469479           0.000000
          135              H      10.387165      14.708967      21.368696       0.095022       1.216857 0.97750669E+01  0.10115663E+03                                 1.905712                            1.841969      -1.136016       2.327362                    0.994606       3.815075      11.059025       0.454732       1.301596      -0.704100      -0.019241       0.025953      -0.003130       0.032459       0.001236      -0.006432      -0.009048       0.005414      -0.017109      -0.013410       0.002056       0.011354              1.944663       1.774331      -0.491537      -0.000559       2.214315      -0.076231       1.845342           0.000001
          136              H      10.625872      13.174581      21.107571       0.093540       1.329966 0.10948773E+02  0.11472332E+03                                 1.912056                            1.863670      -1.108549       2.336287                    0.996040       3.641628      10.085030       0.491379       1.189607      -0.731648      -0.012955      -0.030740      -0.012884       0.035760       0.007166      -0.005417       0.010098       0.011181      -0.010149      -0.017019       0.006211       0.010808              1.942222       1.564674       0.181228       0.044371       2.234824       0.142034       2.027169           0.000001
          137              H       1.211722      12.524699      24.045223       0.092418       1.344510 0.10954953E+02  0.11479404E+03                                 1.922049                            1.860248      -1.145807       2.318062                    0.995863       3.667122      10.152938       0.493441       1.184574      -0.732490       0.006837      -0.005414       0.035515       0.036570       0.008087       0.010690      -0.004737      -0.015112       0.013250      -0.019091       0.008855       0.010236              1.969653       1.653005      -0.185774       0.043730       1.854668       0.006566       2.401284          -0.000001
          138              H       1.794849      12.817936      22.612664       0.091053       1.379243 0.11372020E+02  0.12031063E+03                                 1.958602                            1.897893      -1.130800       2.322589                    0.995880       3.705998      10.317625       0.487419       1.187782      -0.731825       0.027673       0.005691      -0.019982       0.034604       0.008067      -0.004131       0.011940       0.006932      -0.010328      -0.017775       0.005947       0.011827              2.004621       2.117774      -0.030703      -0.380358       1.976811      -0.161471       1.919279           0.000001
          139              H       9.614209      12.726430      23.272729       0.095811       1.372140 0.11279717E+02  0.11877233E+03                                 1.938536                            1.882723      -1.002942       2.387733                    0.996792       3.598952       9.908826       0.493609       1.178436      -0.735240      -0.013805      -0.029671      -0.014092       0.035631       0.009704       0.008199      -0.004506      -0.010837       0.016695      -0.017662       0.008275       0.009387              1.970676       1.767665       0.232981      -0.052546       2.212181       0.309522       1.932181          -0.000000
          140              H       9.467574      14.254425      23.635402       0.090213       1.309527 0.10653104E+02  0.11154480E+03                                 1.924947                            1.862010      -1.162688       2.305046                    0.995819       3.791115      10.707258       0.479307       1.220448      -0.722544      -0.019759       0.026873      -0.000786       0.033365      -0.013074       0.003259       0.001497       0.007197       0.025494      -0.018186       0.007405       0.010781              1.970991       1.854459      -0.309172      -0.189575       2.307097      -0.067546       1.751417           0.000001
          141              H       0.809330      17.271282      24.614619       0.088048       1.346862 0.11036006E+02  0.11575450E+03                                 1.919673                            1.864949      -0.967206       2.395336                    0.997754       3.652098      10.087087       0.494114       1.181825      -0.733562       0.018215      -0.005775       0.027249       0.033281       0.004082       0.009521      -0.005732      -0.008841      -0.020677      -0.015980       0.006034       0.009946              1.957167       1.765765      -0.069710       0.372597       1.768231       0.034789       2.337506           0.000002
          142              H       0.779776      17.676194      23.095019       0.086629       1.377589 0.11406403E+02  0.12025217E+03                                 1.931139                            1.883527      -1.025872       2.372308                    0.997851       3.612129       9.899971       0.498122       1.166343      -0.738303       0.016511       0.008528      -0.028134       0.033717       0.006481      -0.009015       0.007738      -0.010929       0.009762      -0.016779       0.005260       0.011519              1.952884       1.744690       0.107501      -0.315556       1.928263      -0.219810       2.185701           0.000003
          143              H       8.753727      18.919716      23.073259       0.096924       1.324054 0.10457014E+02  0.10785536E+03                                 1.884842                            1.806040      -0.889375       2.442092                    0.998382       3.470426       9.402723       0.507684       1.169710      -0.737898      -0.024944       0.027182       0.002784       0.036998      -0.008211      -0.004382      -0.012185       0.004904       0.000675      -0.017577       0.005715       0.011862              1.937791       1.868717      -0.462275      -0.069645       2.197747       0.244737       1.746909           0.000003
          144              H       9.044722      17.384812      22.870162       0.088250       1.376324 0.11382294E+02  0.12079787E+03                                 1.963690                            1.903085      -1.256285       2.257571                    0.994915       3.844927      10.823712       0.483681       1.193212      -0.728865      -0.014121      -0.030437      -0.000440       0.033556       0.011979      -0.008974      -0.000385      -0.001633       0.007163      -0.015610       0.000996       0.014613              2.009716       1.659628       0.210120       0.134515       2.395606       0.103176       1.973914           0.000001
          145              H       0.144361      19.953418      23.450439       0.093440       1.399937 0.11602829E+02  0.12329733E+03                                 1.970769                            1.910755      -1.178447       2.300229                    0.994997       3.733784      10.397814       0.488471       1.179987      -0.733466       0.013873       0.008570      -0.030404       0.034501      -0.007103      -0.006637      -0.008183       0.009457      -0.006779      -0.015552       0.005280       0.010272              2.013685       1.664736       0.143804      -0.247997       2.173730      -0.059040       2.202589           0.000002
          146              H       0.301225      19.720077      24.999053       0.094007       1.356394 0.10963360E+02  0.11463929E+03                                 1.924907                            1.855661      -0.957079       2.409908                    0.997135       3.579057       9.824300       0.497315       1.177836      -0.735230       0.019966       0.001398       0.029524       0.035669      -0.005716       0.004595       0.011943       0.009796       0.002532      -0.017068       0.006967       0.010101              1.972686       1.806054       0.040229       0.437082       1.967194      -0.029829       2.144811           0.000002
          147              H       9.312983      17.006249      25.260177       0.091711       1.278210 0.10440156E+02  0.10892792E+03                                 1.905573                            1.852874      -1.143129       2.315904                    0.995893       3.777892      10.703310       0.476055       1.233151      -0.719596      -0.010719      -0.031328      -0.005726       0.033603       0.003699       0.012177      -0.002292      -0.001876      -0.012715      -0.014943       0.003715       0.011227              1.949081       1.573836       0.255082      -0.051834       2.415349      -0.011288       1.858058           0.000001
          148              H       8.979930      18.517220      25.550316       0.096144       1.338391 0.10631723E+02  0.11014376E+03                                 1.898272                            1.820756      -0.916079       2.430424                    0.997791       3.505436       9.527445       0.505614       1.169314      -0.737752      -0.023511       0.025544       0.009161       0.035905      -0.006603       0.001777       0.009444       0.014848       0.018104      -0.016879       0.006268       0.010611              1.951674       1.915377      -0.467499      -0.171645       2.193071       0.028655       1.746574           0.000002
          149              H       2.844023      14.853289      19.468289       0.131971       1.131971 0.81550746E+01  0.78810538E+02                                 1.668031                            1.574993      -0.897357       2.460239                    0.998884       3.158555       8.204088       0.555634       1.140671      -0.744747       0.027872       0.009181       0.018259       0.034562       0.009106       0.002147       0.001256       0.027838       0.014204      -0.019015       0.004171       0.014844              1.696971       1.946005       0.150798       0.336369       1.331831       0.078739       1.813077           0.000002
          150              H       3.149796      14.884240      17.179822       0.110414       1.158977 0.82157740E+01  0.80137251E+02                                 1.735720                            1.609699      -0.976005       2.413278                    0.998254       3.341128       8.932693       0.530943       1.182693      -0.732582       0.035461       0.009171      -0.012507       0.038704       0.007496       0.002606      -0.000901       0.026885       0.001215      -0.015740       0.000201       0.015539              1.808756       2.313313       0.205748      -0.377868       1.365126      -0.089583       1.747829           0.000000
          151              H      10.665656      13.959804      16.661199       0.114484       1.071710 0.76751669E+01  0.75244316E+02                                 1.788572                            1.663184      -1.082451       2.371467                    0.996171       3.625335      10.443909       0.462270       1.351525      -0.693072      -0.034935      -0.007360      -0.022304       0.042096       0.007684      -0.000177       0.002205       0.025391       0.004369      -0.015840       0.001715       0.014126              1.872335       1.931695       0.107513       0.520789       1.480522       0.157055       2.204789          -0.000000
          152              H      10.372388      13.869389      18.938786       0.128068       1.106146 0.84042592E+01  0.82591869E+02                                 1.703193                            1.648146      -0.873742       2.467863                    0.999210       3.282663       8.861746       0.514215       1.212057      -0.726783      -0.035069      -0.006658       0.006619       0.036304       0.010236       0.001486       0.000979       0.032810       0.011760      -0.021308       0.003720       0.017588              1.711140       1.870527       0.109803      -0.272808       1.386945      -0.093744       1.875947           0.000001
          153              H       2.867894      11.012932      23.417798       0.126671       1.084567 0.77267535E+01  0.73886986E+02                                 1.631298                            1.537396      -1.001424       2.404139                    0.998558       3.219196       8.397545       0.558380       1.147111      -0.741524       0.021210       0.023279       0.015630       0.035158       0.003034       0.012309       0.009576       0.005121      -0.044753      -0.022251       0.003740       0.018511              1.685899       1.536941       0.109830       0.138845       2.164869       0.259299       1.355887          -0.000001
          154              H       4.039832       9.027588      23.265476       0.117036       1.188142 0.87154140E+01  0.85906651E+02                                 1.744501                            1.645313      -0.957824       2.428246                    0.998428       3.269055       8.664068       0.533491       1.164771      -0.738536       0.039395      -0.000283       0.012644       0.041375       0.005236       0.008755       0.006732       0.009883      -0.033732      -0.015771      -0.001174       0.016945              1.779212       2.281323      -0.094177       0.265000       1.628988       0.020447       1.427324          -0.000003
          155              H       0.763862       7.183293      21.869184       0.110870       1.020967 0.69955323E+01  0.67411599E+02                                 1.763918                            1.609134      -1.218740       2.302226                    0.994484       3.747476      10.914240       0.457928       1.388018      -0.684370      -0.019115      -0.032152      -0.012963       0.039588      -0.000666       0.009333       0.004207       0.007142      -0.027415      -0.014328       0.002002       0.012327              1.884770       1.614728       0.367340       0.190882       2.514774       0.350714       1.524810          -0.000000
          156              H      10.983932       9.172082      21.959853       0.132388       1.137695 0.84655015E+01  0.82802213E+02                                 1.697686                            1.626061      -0.876796       2.473278                    0.999188       3.171926       8.362287       0.534644       1.171257      -0.737835      -0.033905      -0.003487      -0.010408       0.035637       0.001852       0.009042       0.006310       0.004428      -0.046921      -0.019701       0.005131       0.014570              1.701535       2.072627      -0.059413       0.222243       1.622455       0.044565       1.409525          -0.000001
          157              H       7.778438      13.413909      24.806836       0.123885       1.102920 0.79899061E+01  0.76896709E+02                                 1.636005                            1.554392      -1.000973       2.402020                    0.998503       3.231762       8.404171       0.561215       1.133994      -0.745101      -0.017235       0.007608      -0.029209       0.034757      -0.004007       0.006492      -0.008746       0.031345       0.023981      -0.022331       0.003801       0.018530              1.667166       1.527498       0.008102       0.006444       1.342742      -0.236328       2.131258           0.000001
          158              H       6.221159      13.049865      26.475132       0.115639       1.123336 0.80846802E+01  0.77977255E+02                                 1.654346                            1.563781      -0.906957       2.451256                    0.998833       3.210427       8.336295       0.559862       1.134279      -0.745639      -0.039032       0.006426      -0.008110       0.040380      -0.005226       0.006072      -0.006271       0.022024       0.012944      -0.015628       0.000359       0.015269              1.691554       2.268451      -0.064468       0.065922       1.318140      -0.037161       1.488072          -0.000001
          159              H       9.124291      11.936158      28.966696       0.118942       1.014520 0.72758023E+01  0.70370451E+02                                 1.725013                            1.620928      -1.011061       2.408794                    0.997134       3.538470      10.119249       0.467647       1.354185      -0.692851       0.014376      -0.015178       0.035829       0.041482      -0.002467       0.005429      -0.007435       0.014676       0.010221      -0.012514       0.000262       0.012253              1.789842       1.491190      -0.028657       0.089283       1.540938      -0.359887       2.337397          -0.000002
          160              H      10.698620      12.391322      27.363681       0.137593       1.083514 0.80314584E+01  0.77907394E+02                                 1.675067                            1.609126      -0.840037       2.497680                    0.999441       3.155629       8.417368       0.522282       1.208974      -0.728464       0.032932      -0.005988       0.011616       0.035431      -0.004413       0.003630      -0.008873       0.024936       0.009882      -0.018094       0.003624       0.014471              1.689777       2.130274      -0.098938       0.073854       1.393103      -0.042735       1.545953          -0.000003
          161              H       0.190966      18.360449      19.685893       0.131824       1.122111 0.83425351E+01  0.81158854E+02                                 1.670393                            1.604780      -0.894080       2.463890                    0.999102       3.143255       8.217023       0.543881       1.157615      -0.741300       0.031751       0.013191       0.000830       0.034392       0.009545      -0.004990       0.005222       0.022491       0.008723      -0.018298       0.004152       0.014146              1.665207       1.942557       0.295594       0.106768       1.503381       0.096855       1.549683           0.000004
          162              H      11.025990      17.463142      17.647670       0.116786       1.181318 0.87786078E+01  0.87190938E+02                                 1.774292                            1.679855      -0.944574       2.433376                    0.998370       3.358620       9.106547       0.511577       1.205450      -0.727984       0.029106       0.000249      -0.028076       0.040442       0.007263      -0.009336       0.001615       0.023534      -0.000773      -0.015068      -0.002990       0.018058              1.815614       1.794666      -0.023631      -0.426875       1.464300       0.103545       2.187877           0.000000
          163              H       7.326032      16.706915      18.898892       0.112063       1.175675 0.85879918E+01  0.84283569E+02                                 1.718070                            1.621850      -1.030783       2.388856                    0.997792       3.314272       8.745851       0.543368       1.148579      -0.741617      -0.039078      -0.013564      -0.006170       0.041823       0.007302      -0.005984       0.002985       0.027484      -0.001149      -0.016594      -0.000674       0.017268              1.746627       2.194803       0.265410       0.179035       1.431595       0.128325       1.613483           0.000002
          164              H       7.887561      17.573457      21.038663       0.125764       1.113369 0.81107674E+01  0.78395116E+02                                 1.652360                            1.571527      -1.006904       2.402208                    0.998387       3.229063       8.429791       0.554965       1.141861      -0.743419      -0.028360       0.001991       0.021592       0.035700       0.009747      -0.006877       0.008211       0.029250       0.011391      -0.023138       0.005836       0.017302              1.683712       1.714448      -0.015129      -0.283025       1.303280       0.107039       2.033407           0.000003
          165              H       8.302457      -1.944832      24.527578       0.130801       1.207664 0.87970419E+01  0.87000250E+02                                 1.774937                            1.661741      -0.915962       2.454076                    0.998763       3.250298       8.656841       0.526139       1.177122      -0.735857      -0.031358      -0.010504       0.004688       0.033401       0.001728      -0.003131      -0.004658       0.009245      -0.047685      -0.017205       0.003772       0.013433              1.823505       2.294015       0.227529      -0.212868       1.774920      -0.040276       1.401579           0.000003
          166              H       8.536617       0.299615      24.186665       0.113050       1.128394 0.78145887E+01  0.76147488E+02                                 1.778103                            1.622047      -1.012723       2.400972                    0.997264       3.492310       9.689764       0.497857       1.262559      -0.712463      -0.031701       0.020999      -0.001040       0.038040      -0.004134      -0.001360      -0.000534       0.010143      -0.029627      -0.010041      -0.001497       0.011538              1.892280       2.347889      -0.550334      -0.146143       1.960664       0.014580       1.368287           0.000000
          167              H       1.113966      -0.174017      23.849379       0.115965       1.133312 0.80654376E+01  0.78621340E+02                                 1.739218                            1.617249      -0.951888       2.431656                    0.998356       3.344782       9.056844       0.516698       1.216066      -0.724609       0.037602       0.012926      -0.009527       0.040887      -0.000554      -0.005226      -0.001783       0.014575      -0.035372      -0.013134      -0.001101       0.014235              1.813092       2.242299       0.474461      -0.035437       1.827106      -0.065956       1.369873           0.000001
          168              H       0.882079      -2.415576      24.259200       0.124460       1.112794 0.80657537E+01  0.77842304E+02                                 1.652240                            1.566929      -0.944542       2.430879                    0.998702       3.220070       8.396674       0.555969       1.141523      -0.743563       0.032655      -0.014495       0.002163       0.035793      -0.002241      -0.002291      -0.006030       0.013651      -0.061712      -0.022191       0.004673       0.017518              1.686749       1.790887      -0.281922       0.064694       2.002211      -0.021431       1.267148           0.000002
          169              H       1.112829      16.868421      27.780755       0.131674       1.180674 0.86051631E+01  0.85205064E+02                                 1.790692                            1.675376      -1.011104       2.411111                    0.998100       3.323935       9.054778       0.505712       1.223197      -0.723948       0.032470       0.010514      -0.006857       0.034812       0.001048      -0.000581      -0.010676       0.017588      -0.014056      -0.016286       0.004936       0.011350              1.853678       2.337699       0.351017      -0.119032       1.570807      -0.145622       1.652527           0.000001
          170              H       0.980972      15.337361      29.517959       0.115861       1.101058 0.77094808E+01  0.75007610E+02                                 1.757119                            1.617550      -1.113207       2.355737                    0.996034       3.529096       9.843412       0.494657       1.272687      -0.709731       0.032847      -0.013365       0.016453       0.039093      -0.000881       0.001199      -0.006330       0.017341      -0.006720      -0.011760       0.001696       0.010063              1.853617       2.379721      -0.123625       0.418784       1.523127      -0.203778       1.658002          -0.000001
          171              H       8.350198      15.383776      29.318489       0.117262       1.020493 0.72295881E+01  0.70093515E+02                                 1.749318                            1.627932      -1.215574       2.307442                    0.995077       3.689944      10.704969       0.459570       1.374644      -0.687488      -0.036331      -0.011625       0.014143       0.040683       0.001213       0.002448      -0.008396       0.017311      -0.010570      -0.014026       0.003188       0.010838              1.835172       2.274733       0.227153      -0.427595       1.570606      -0.176910       1.660175          -0.000000
          172              H       8.474099      16.850046      27.501497       0.129727       1.103500 0.83357384E+01  0.81853165E+02                                 1.707294                            1.646609      -0.896474       2.460126                    0.998986       3.296004       8.930570       0.511383       1.219743      -0.724729      -0.031089       0.008934      -0.011242       0.034246       0.001070       0.002724      -0.013877       0.020114      -0.017747      -0.020607       0.007137       0.013470              1.719558       1.947957      -0.216011       0.160706       1.514412      -0.213320       1.696305           0.000001
          173              C       5.036718      17.486225       5.392948      -0.079652      25.379896 0.35506648E+03  0.80109302E+04                                 7.673329                            6.299161      -0.346230       1.889470                    0.997209      28.488027      82.745187       0.647807       0.419070      -1.052521       0.072013       0.030819      -0.014307       0.079626       0.024012      -0.003762       0.005687      -0.038292      -0.097756      -0.034448      -0.012710       0.047157              9.229350       6.155599       0.966739       0.511632      13.766679       1.883464       7.765772           0.000002
          174              C       5.683500      16.234202       4.809407       0.084413      34.352048 0.42015213E+03  0.98374642E+04                                 9.967250                            7.340748      -0.737098       1.801255                    0.996233      26.755113      77.883886       0.543906       0.480956      -1.021991      -0.000378       0.002080       0.001041       0.002357      -0.001090      -0.008257      -0.002764       0.026251      -0.010922      -0.012777      -0.005307       0.018084             13.721634       9.422298       1.551390       3.042245      15.728378      -0.054168      16.014226          -0.000000
          175              C       6.030194      16.430309       3.338043      -0.071362      26.757633 0.36890292E+03  0.84163093E+04                                 8.086641                            6.498569      -0.396655       1.879633                    0.996611      28.565569      83.865098       0.625377       0.429294      -1.044547      -0.087922       0.016736      -0.008612       0.089914      -0.022633       0.038942      -0.009378       0.063490       0.006985      -0.040535      -0.023278       0.063813             10.158557       6.507275       0.248451       2.084545       7.695662      -1.695757      16.272734           0.000001
          176              C       4.701391      15.075957       4.975874      -0.077886      27.904542 0.37126844E+03  0.84748771E+04                                 8.297202                            6.492856      -0.469866       1.848968                    0.997026      28.768873      84.194241       0.630153       0.425809      -1.047783       0.064584      -0.049211      -0.033428       0.087808      -0.026321      -0.018372       0.023679      -0.051341      -0.077364      -0.039144      -0.020423       0.059567             10.682660       7.720379       3.747860       0.771150      16.821016       0.775738       7.506583           0.000000
          177              C       6.988432      15.935536       5.541644      -0.080898      27.072892 0.37574483E+03  0.86100468E+04                                 8.131703                            6.552174      -0.463717       1.851093                    0.996749      28.944013      85.103413       0.623856       0.428459      -1.045278      -0.053114      -0.010984       0.069063       0.087815      -0.001495      -0.014077      -0.021988       0.021272       0.171717      -0.044816      -0.019399       0.064215             10.137488       8.783640      -0.508018       4.583697       7.848614      -1.101709      13.780210           0.000000
          178              C       5.440246      19.789799       5.697593      -0.082697      25.003357 0.35742305E+03  0.80689182E+04                                 7.550459                            6.287918      -0.295683       1.900380                    0.997787      28.542003      82.641101       0.654050       0.414823      -1.056320       0.057282      -0.051326      -0.012426       0.077910      -0.007895      -0.000939       0.016025      -0.061182      -0.106600      -0.038501      -0.013781       0.052282              8.991002       6.197223       1.619813       0.252198      13.259827       1.495502       7.515957           0.000003
          179              C       6.603090      20.742150       5.973225       0.080100      34.133603 0.43698974E+03  0.10322446E+05                                 9.832405                            7.409098      -0.726611       1.802382                    0.996373      26.875714      78.326568       0.550432       0.471076      -1.028329       0.000140       0.001672       0.002457       0.002976      -0.005507      -0.000123       0.001964       0.020649      -0.019639      -0.009590      -0.005401       0.014991             13.226377       7.779231       0.628511      -0.199349      17.068882       0.521574      14.831019          -0.000000
          180              C       7.596566      20.709623       4.805418      -0.069441      26.419605 0.37296267E+03  0.85138750E+04                                 7.946830                            6.506413      -0.443685       1.859690                    0.996730      28.594520      83.385373       0.630369       0.425647      -1.049036      -0.071916       0.029673      -0.049181       0.092039      -0.016025       0.030052      -0.025103       0.029287       0.132250      -0.045755      -0.020618       0.066374              9.579931       6.318587       0.323517      -1.331212       7.862515       1.423250      14.558692           0.000003
          181              C       6.010870      22.149853       6.125548      -0.073942      28.528770 0.37064381E+03  0.84526161E+04                                 8.431388                            6.489551      -0.426783       1.867490                    0.996487      28.626493      83.594347       0.630330       0.426092      -1.048159       0.085997       0.023624       0.016948       0.090779       0.039737       0.007488       0.010458       0.001816      -0.086783      -0.031595      -0.024504       0.056099             11.262648       6.329087       0.096191      -0.266455      20.054770       1.093103       7.404086           0.000003
          182              C       7.353312      20.335425       7.235327      -0.072119      26.224811 0.37022763E+03  0.84388481E+04                                 7.915917                            6.489559      -0.391169       1.879222                    0.996645      28.502329      83.149334       0.629940       0.426572      -1.048101      -0.079668       0.016144       0.040790       0.090947      -0.002963      -0.040883      -0.000698       0.036814       0.089084      -0.034257      -0.025306       0.059563              9.482810       6.146910       0.219204       0.475916       8.686676      -2.709070      13.614843           0.000002
          183              C       4.771867      16.756233       1.301996       0.287692      32.551905 0.34379665E+03  0.76201736E+04                                 9.098146                            6.334408       0.049736       2.038872                    0.999649      24.693069      68.873942       0.631395       0.437665      -1.051296       0.006181      -0.000224       0.049976       0.050357       0.000755       0.020966      -0.009129       0.010863       0.109111      -0.026914      -0.018195       0.045109             12.107562       9.297899      -1.055204       2.652591       5.135418      -1.750883      21.889369           0.000000
          184              C       3.549914      17.093839       0.768867      -0.231350      36.129748 0.44883970E+03  0.10629328E+05                                 9.418893                            7.022164       0.021541       1.963902                    0.999597      30.472808      87.725818       0.627783       0.411985      -1.067791      -0.017369       0.008632      -0.034719       0.039769      -0.009880      -0.029821       0.007913       0.032611       0.024345      -0.023148      -0.019456       0.042605             11.326415      10.931392      -1.422682       2.761973       5.260324      -1.096509      17.787530           0.000003
          185              C       3.372589      12.234340      35.661640      -0.081879      33.981494 0.41590335E+03  0.96924482E+04                                 9.163952                            6.848116      -0.027308       1.960279                    0.999661      29.218328      84.262455       0.621561       0.422845      -1.057694       0.020562      -0.002385       0.021601       0.029918      -0.007613       0.009912      -0.003631       0.029936      -0.059153      -0.022073      -0.006842       0.028915             10.966314      10.516274      -1.093599       0.256819       4.935504      -0.501466      17.447164           0.000000
          186              C       4.419490      11.973277      34.796665      -0.058116      38.272094 0.44401713E+03  0.10422304E+05                                 9.832964                            6.986889       0.044880       2.018990                    0.999333      27.513292      77.283323       0.632911       0.412287      -1.074198       0.006924       0.005740       0.040371       0.041361       0.000779       0.000407      -0.002935       0.029123       0.016345      -0.017681       0.005806       0.011876             12.593587      10.322487      -1.013601       0.439867       5.272114      -0.851039      22.186160          -0.000001
          187              C       5.660766      11.678359      35.356632      -0.061595      33.870513 0.42816297E+03  0.10094705E+05                                 9.328330                            7.058155      -0.135572       1.938446                    0.999205      29.258654      86.084723       0.595411       0.436319      -1.044876      -0.007028       0.013213       0.033681       0.036856      -0.005711      -0.014930       0.009687       0.015976      -0.057718      -0.026490       0.000419       0.026071             11.329102       9.397547      -0.805702       0.597825       5.357045      -0.453036      19.232713          -0.000000
          188              C       5.840365      16.514904       0.453341      -0.234930      34.953291 0.46023146E+03  0.11001210E+05                                 9.337754                            7.181954       0.069506       1.985605                    0.999226      30.710817      89.716055       0.609680       0.420281      -1.059237       0.012317       0.009725      -0.044748       0.047420      -0.014080       0.015120      -0.006617       0.061394      -0.020553      -0.030867      -0.011652       0.042518             11.320259       8.357801      -0.495142      -0.338873       5.280237      -0.719652      20.322740           0.000001
          189              C       4.218294      12.042057      33.329652       0.608731      24.950204 0.24484808E+03  0.50515876E+04                                 7.910192                            5.568938      -0.048596       2.041149                    0.999675      22.282810      62.598714       0.625022       0.474984      -1.016533       0.002024       0.008678      -0.058007       0.058687      -0.015197      -0.015240       0.011653      -0.150600      -0.256295      -0.089777      -0.030598       0.120374              9.983993       9.803331      -0.030312       0.017468       4.488753      -1.032346      15.659894          -0.000001
          190              C       4.533160      12.767595       4.508026       0.285974      33.961147 0.34321072E+03  0.75922832E+04                                 9.344046                            6.301530       0.009808       2.024425                    0.999492      24.630659      68.289358       0.638164       0.433873      -1.055204       0.025559       0.043295       0.001859       0.050310       0.020439       0.005286       0.008698      -0.054874      -0.058203      -0.025600      -0.019833       0.045433             12.866321       9.694953       4.511279      -0.767080      23.388810       2.144361       5.515200          -0.000001
          191              C       3.230501      12.701557       4.943234      -0.259095      36.950479 0.46735564E+03  0.11180441E+05                                 9.592703                            7.176997       0.059882       1.972969                    0.999800      31.010696      89.732664       0.619477       0.413304      -1.066919      -0.032554      -0.036795       0.011748       0.050514      -0.015417      -0.022949       0.025098      -0.025095      -0.089506      -0.045457      -0.003146       0.048604             11.685326      11.223281       4.793894      -1.180855      18.218119       1.288274       5.614579          -0.000003
          192              C       2.535978      11.500496       4.867072      -0.064843      34.733014 0.41070801E+03  0.95414131E+04                                 9.334014                            6.814041      -0.042387       1.959875                    0.999588      28.945887      83.348059       0.621898       0.423943      -1.057000       0.028766       0.016789       0.002064       0.033371      -0.006105      -0.013912       0.004512       0.040858      -0.004071      -0.021048      -0.007851       0.028899             11.466662      10.058269       2.786130      -1.079370      18.803193       1.929194       5.538522          -0.000004
          193              C       3.146386      10.331811       4.406477      -0.049831      38.980091 0.44302521E+03  0.10400106E+05                                 9.980587                            6.989531      -0.036804       1.995293                    0.999080      27.483809      77.372042       0.630954       0.413522      -1.072683       0.027745       0.032693       0.010060       0.044044      -0.001308      -0.011019       0.006772       0.007556      -0.010583      -0.013234      -0.001209       0.014443             12.982160      11.286222       4.244009      -1.067334      21.778781       2.060648       5.881478          -0.000002
          194              C       4.485418      10.397331       4.029297      -0.071843      35.731344 0.44071674E+03  0.10467525E+05                                 9.689538                            7.177234      -0.157583       1.926888                    0.999250      29.584098      87.404459       0.588350       0.438315      -1.043535      -0.002902       0.021645       0.009432       0.023788      -0.015989      -0.006528       0.010119      -0.005800       0.023958      -0.020334      -0.001949       0.022283             11.928882      10.751555       2.998175      -1.427341      19.143911       1.551605       5.891179          -0.000002
          195              C       5.171985      11.592069       4.080072      -0.233205      38.281144 0.45568279E+03  0.10832684E+05                                 9.813394                            7.059928       0.067982       1.977008                    0.999648      30.639053      88.383735       0.628150       0.410175      -1.068927      -0.008343      -0.030241      -0.004423       0.031681       0.004063      -0.023350       0.001103       0.056481      -0.076629      -0.033212      -0.015371       0.048583             12.438198       9.409104       2.499589      -0.947385      21.982540       2.470059       5.922949          -0.000003
          196              C       2.383660       9.083981       4.279542       0.591878      25.404137 0.26679652E+03  0.56232577E+04                                 8.033757                            5.822942      -0.159998       1.993325                    0.999544      22.959705      65.171181       0.609765       0.476580      -1.015784      -0.011637      -0.059020      -0.009531       0.060906      -0.049079       0.034046      -0.046182       0.012369       0.208946      -0.085478      -0.019688       0.105166             10.005734       9.271415       2.850680      -1.180357      14.996623       1.866412       5.749165          -0.000001
          197              C       7.653401      15.416557       7.798196       0.281933      32.004852 0.35094856E+03  0.78174457E+04                                 9.005834                            6.400220       0.016640       2.027987                    0.999653      24.838155      69.410620       0.628213       0.437701      -1.051461      -0.036248       0.009328      -0.033297       0.050096      -0.009075       0.029678      -0.009769       0.025126       0.076070      -0.028177      -0.019125       0.047303             11.739787      11.829306      -0.948252       5.761349       5.524761      -2.927192      17.865294          -0.000001
          198              C       8.996980      15.588292       7.518937      -0.254745      35.137126 0.46875662E+03  0.11224527E+05                                 9.256589                            7.191317       0.056380       1.972108                    0.999827      31.035537      89.903794       0.618279       0.413714      -1.066447       0.040988      -0.008281       0.020954       0.046772       0.009594      -0.014460      -0.025941       0.037571       0.104098      -0.045112      -0.003971       0.049083             10.868817      13.333424      -0.906350       4.810827       5.403181      -1.984464      13.869846          -0.000001
          199              C       9.927938      15.349494       8.511936      -0.075814      32.613012 0.40741147E+03  0.94405994E+04                                 8.907478                            6.773151      -0.021534       1.964770                    0.999623      28.962907      83.141146       0.625980       0.422260      -1.058633      -0.031848       0.001793      -0.010510       0.033586       0.008085      -0.015068       0.007098       0.031110      -0.045478      -0.025517      -0.003635       0.029152             10.498942      11.758888      -0.678830       3.704270       5.299597      -2.207474      14.438341          -0.000002
          200              C       9.540323      14.896470       9.755905      -0.051593      36.233923 0.43823990E+03  0.10258718E+05                                 9.508911                            6.952142       0.049475       2.022431                    0.999303      27.419581      77.053762       0.632657       0.413577      -1.072768      -0.033324       0.004350      -0.026989       0.043103      -0.000144      -0.005244      -0.009877       0.015357       0.009566      -0.015068       0.002912       0.012156             11.949686      13.741668      -0.777187       5.459341       5.625479      -2.457303      16.481910          -0.000003
          201              C       8.196744      14.699991      10.001797      -0.069515      31.835552 0.42188609E+03  0.99124600E+04                                 8.944203                            7.009638      -0.105391       1.947572                    0.999463      29.222472      85.898020       0.596888       0.436744      -1.044369      -0.003939       0.007646      -0.024536       0.026000       0.005335      -0.019248      -0.004208      -0.025547       0.012249      -0.026952       0.006585       0.020367             10.538179      12.283706      -0.658594       3.938294       5.750411      -2.254210      13.580419          -0.000005
          202              C       7.254419      14.963338       9.043615      -0.213725      34.519549 0.44417665E+03  0.10517839E+05                                 9.234897                            7.041618       0.002305       1.967624                    0.999332      30.232651      87.746578       0.617895       0.418620      -1.060868       0.009812      -0.003907       0.036142       0.037654       0.008411      -0.010602      -0.001401       0.043760      -0.061975      -0.022710      -0.013081       0.035791             11.105888      10.965488      -0.598782       3.907628       5.898955      -2.675646      16.453221          -0.000006
          203              C      10.562216      14.690532      10.830505       0.598878      24.425328 0.26208933E+03  0.54987548E+04                                 7.820765                            5.772885      -0.117317       2.008448                    0.999492      22.807182      64.560694       0.612242       0.476835      -1.015789       0.044087      -0.018137       0.038769       0.061447       0.007739      -0.034551       0.023334      -0.161232      -0.165522      -0.091148      -0.020375       0.111523              9.572567      11.106809      -0.280299       3.063617       4.865872      -1.547951      12.745020          -0.000003
          204              C       7.276017      20.478362       2.437163       0.287001      30.895009 0.33678977E+03  0.74297993E+04                                 8.777286                            6.267851       0.047373       2.038373                    0.999592      24.654023      68.701766       0.634714       0.437431      -1.050975      -0.015160       0.026836       0.039644       0.050216       0.002907      -0.003427       0.015302      -0.010373       0.113355      -0.025898      -0.016189       0.042087             11.278982       7.913118      -1.106418      -0.741472       6.009879       3.898536      19.913949           0.000001
          205              C       6.345059      20.463798       1.407171      -0.218236      34.724359 0.43915246E+03  0.10349626E+05                                 9.201099                            6.961222       0.156768       2.013687                    0.999733      30.096014      86.603022       0.628073       0.413797      -1.065973       0.001094      -0.002473      -0.034906       0.035011      -0.016415      -0.009804       0.004901       0.037432      -0.061468      -0.022704      -0.014496       0.037200             10.980776       8.208787      -1.174562       0.384807       6.640199       3.670477      18.093341           0.000005
          206              C       6.673566      19.941892       0.181337      -0.077274      32.051576 0.41651183E+03  0.97419605E+04                                 8.907446                            6.922484      -0.114016       1.936361                    0.999647      29.375537      85.780661       0.606959       0.431447      -1.048948       0.014639       0.007034       0.022960       0.028123       0.001577       0.022933      -0.017986       0.021817      -0.014890      -0.031767       0.000635       0.031132             10.405938       8.751629      -1.449968      -1.305879       6.551262       3.774189      15.914922           0.000002
          207              C       7.934166      14.568514      36.173009      -0.061235      38.254973 0.44669870E+03  0.10507764E+05                                 9.849761                            7.010432      -0.065345       1.979681                    0.999201      27.764987      78.237383       0.631109       0.412578      -1.073321      -0.013894       0.024891       0.035751       0.045724      -0.012670       0.003934       0.000101       0.014989       0.002435      -0.015389       0.000273       0.015115             12.691555       9.769094      -1.580131      -1.559628       7.036344       5.120723      21.269227           0.000001
          208              C       8.868533      19.481337       0.921190      -0.090452      34.897398 0.44190903E+03  0.10449111E+05                                 9.336388                            7.063273      -0.047368       1.945493                    0.999537      29.821659      86.446913       0.611856       0.423360      -1.058053      -0.017982       0.025359       0.025245       0.040046      -0.017382      -0.005101       0.005642       0.042562      -0.059669      -0.023004      -0.015194       0.038198             11.114934       9.533321      -1.118410      -0.357670       6.201824       3.675404      17.609656           0.000004
          209              C       8.530933      20.005152       2.223186      -0.267625      35.882402 0.48424437E+03  0.11684072E+05                                 9.391780                            7.302967       0.098949       1.980930                    0.999854      31.381919      91.103112       0.614626       0.413015      -1.067440       0.036149      -0.008648      -0.042692       0.056605      -0.009213       0.033817       0.026285       0.060145       0.086525      -0.058548      -0.000335       0.058883             11.023994       9.489748      -1.510119      -1.991362       6.404764       3.777591      17.177470           0.000007
          210              C       8.267219      13.991587      34.831119       0.635048      23.643213 0.24198359E+03  0.49753121E+04                                 7.685643                            5.566667      -0.113324       2.027168                    0.999495      21.954062      61.467607       0.620349       0.480215      -1.014265       0.021203      -0.023423      -0.057279       0.065415       0.046432      -0.006802      -0.047388      -0.087266      -0.171173      -0.073969      -0.031497       0.105466              9.585096       8.155841      -1.543760      -0.750288       5.678372       3.029866      14.921076          -0.000000
          211              C       6.811106       0.046901       6.227096       0.280563      34.359687 0.34218657E+03  0.75616400E+04                                 9.389537                            6.280775       0.029804       2.029837                    0.999585      24.642495      68.217313       0.641148       0.432309      -1.056482       0.006928      -0.049430       0.001915       0.049950       0.005552       0.001271      -0.011261      -0.074626      -0.054474      -0.029117      -0.019543       0.048660             13.088452       9.784627       0.890830       0.417094      24.606100      -0.250041       4.874629           0.000001
          212              C       7.902338       0.863387       6.245230      -0.226126      37.027537 0.43342725E+03  0.10198107E+05                                 9.613824                            6.914823       0.011857       1.964395                    0.999581      30.360257      87.765613       0.629253       0.413692      -1.064277       0.010251       0.034811      -0.007821       0.037122      -0.024955       0.007457      -0.005393       0.034955      -0.038756      -0.024189      -0.014349       0.038538             12.000638      11.149436       2.003302       0.957442      19.709018      -0.800697       5.143460           0.000004
          213              C       7.759114       2.204008       6.045760      -0.080492      35.526520 0.41798761E+03  0.97764395E+04                                 9.526782                            6.917874      -0.019703       1.966795                    0.999681      29.301656      85.316865       0.609924       0.429352      -1.051159      -0.017675      -0.026365      -0.010134       0.033320       0.022349      -0.001263       0.002411       0.024058      -0.005180      -0.024837      -0.001408       0.026244             11.735783      12.439222      -1.085377       1.344548      17.582374      -1.459900       5.185754           0.000001
          214              C       6.511018       2.775420       5.839036      -0.059161      39.693375 0.44435483E+03  0.10410576E+05                                10.006496                            6.940657      -0.009973       1.995533                    0.999322      27.530326      76.736086       0.643071       0.406539      -1.080215       0.008380      -0.042392      -0.001236       0.043230       0.005911       0.003234      -0.002392       0.014405      -0.053245      -0.018503       0.000170       0.018333             12.979895      11.921663      -2.623725       1.046279      21.504047      -2.803308       5.513974          -0.000000
          215              C       5.418649       1.922356       5.857170      -0.072791      33.991370 0.40753114E+03  0.94550523E+04                                 9.191558                            6.789445      -0.015140       1.968817                    0.999656      28.949630      83.470811       0.622392       0.424169      -1.056211       0.020398      -0.028447      -0.004014       0.035234      -0.014029       0.003660       0.000009       0.047942       0.006461      -0.028881       0.001686       0.027195             11.175802      10.184246      -1.147554       0.162405      18.409761      -1.560212       4.933399           0.000001
          216              C       5.552780       0.578799       6.078400      -0.243057      36.392651 0.44726765E+03  0.10583479E+05                                 9.472441                            7.007533       0.132455       1.998974                    0.999738      30.519453      87.842436       0.628711       0.411713      -1.067900      -0.019668       0.040925      -0.009699       0.046431       0.026072      -0.001471      -0.009789       0.024492      -0.109178      -0.038860      -0.008648       0.047509             11.683446       9.898950      -2.441744       0.163460      20.178317      -1.275674       4.973071           0.000004
          217              C       6.322325       4.239404       5.574285       0.614036      24.507945 0.25048108E+03  0.51825112E+04                                 7.751390                            5.594504      -0.017567       2.045914                    0.999386      22.283304      62.109303       0.631773       0.468575      -1.022897      -0.005732       0.062234      -0.018462       0.065167       0.003330      -0.030637       0.029230       0.051655       0.286839      -0.079857      -0.027486       0.107342              9.580416      10.031260      -1.486898       0.943296      13.996028      -1.873613       4.713960          -0.000001
          218              C       6.586040      19.435434       9.335204       0.277891      31.566072 0.34948380E+03  0.77672831E+04                                 8.849634                            6.361157       0.047655       2.036277                    0.999649      24.809719      68.979996       0.634728       0.434187      -1.054858      -0.004626       0.038362      -0.037044       0.053528       0.002991      -0.011024      -0.032834      -0.028891       0.080594      -0.030808      -0.019905       0.050712             11.038649       9.727485      -0.364333      -0.102115       8.772351      -6.361520      14.616111           0.000001
          219              C       5.395915      19.002735       9.940868      -0.226126      35.397382 0.46118661E+03  0.10996160E+05                                 9.272181                            7.105739       0.154464       2.006468                    0.999759      30.554101      88.261397       0.625704       0.410557      -1.068710      -0.012130      -0.015933       0.031889       0.037655      -0.015800       0.016084      -0.008293       0.027029      -0.045290      -0.021704      -0.013177       0.034880             10.745663      11.552343      -0.379434      -1.516660       8.630238      -4.905136      12.054410           0.000001
          220              C       5.482304      18.098917      10.985366      -0.086204      34.117820 0.42186011E+03  0.98849273E+04                                 9.240861                            6.933747      -0.026850       1.964456                    0.999676      29.339042      85.365998       0.611649       0.427365      -1.052897       0.016498       0.015557      -0.018742       0.029419       0.012300      -0.014481       0.008376       0.013937      -0.013825      -0.023861       0.003648       0.020213             10.961806      12.785471      -1.947459       0.710776       8.976827      -4.964096      11.123119          -0.000001
          221              C       6.696300      17.656644      11.445236      -0.051141      37.286260 0.44888220E+03  0.10564265E+05                                 9.647552                            7.023393      -0.023993       1.995530                    0.999131      27.598689      77.601778       0.631548       0.412091      -1.074425      -0.006330       0.028609      -0.031996       0.043385       0.010415       0.004918      -0.010744       0.021253       0.007289      -0.021839       0.008138       0.013701             11.962497      12.242461      -1.779591       1.366601      10.350872      -6.607664      13.294159          -0.000001
          222              C       7.875058      18.110681      10.862058      -0.068373      33.221484 0.44733639E+03  0.10657466E+05                                 9.197001                            7.224530      -0.180701       1.921121                    0.998910      29.581486      87.344829       0.587584       0.437538      -1.044679      -0.012042       0.021257      -0.023838       0.034134      -0.006733       0.009570       0.008563       0.022206      -0.001660      -0.019434       0.002610       0.016824             10.599928      11.006230      -0.480694       0.911183       9.115509      -5.083638      11.678045          -0.000000
          223              C       7.797762      19.002332       9.781292      -0.244403      34.288523 0.46336964E+03  0.11080395E+05                                 9.125921                            7.157212       0.113145       1.996810                    0.999787      30.815461      89.650634       0.617856       0.414564      -1.064277       0.018591      -0.029946       0.037025       0.051120       0.021089      -0.016841      -0.022684       0.024790      -0.039103      -0.032443      -0.010881       0.043325             10.519343      10.123382      -1.287145       2.086763       9.061483      -5.467137      12.373163           0.000002
          224              C       6.766775      16.685297      12.610867       0.610402      23.614543 0.24313903E+03  0.50045318E+04                                 7.610822                            5.549721      -0.071064       2.036315                    0.999521      22.186759      62.133036       0.626439       0.475028      -1.017123       0.005057      -0.034553       0.045635       0.057463      -0.024871      -0.020428       0.093360      -0.050928      -0.045704      -0.087525      -0.025728       0.113254              9.338357       9.741518      -0.349634       1.662847       7.834235      -4.590452      10.439318          -0.000001
          225              C      10.720218       4.439843      12.740704      -0.079652      25.379896 0.35506647E+03  0.80109302E+04                                 7.673329                            6.299161      -0.346230       1.889470                    0.997209      28.488027      82.745188       0.647807       0.419070      -1.052521       0.072013      -0.030819       0.014307       0.079626      -0.024012       0.003762       0.005687      -0.038292      -0.097756      -0.034448      -0.012710       0.047157              9.229350       6.155599      -0.966739      -0.511632      13.766679       1.883463       7.765772           0.000002
          226              C       0.000000       5.691866      13.324245       0.084413      34.352045 0.42015208E+03  0.98374628E+04                                 9.967250                            7.340748      -0.737098       1.801255                    0.996233      26.755112      77.883886       0.543906       0.480956      -1.021991      -0.000378      -0.002080      -0.001041       0.002357       0.001090       0.008257      -0.002764       0.026251      -0.010922      -0.012777      -0.005307       0.018084             13.721634       9.422298      -1.551390      -3.042245      15.728378      -0.054168      16.014225          -0.000000
          227              C       0.346694       5.495759      14.795609      -0.071362      26.757633 0.36890292E+03  0.84163094E+04                                 8.086641                            6.498569      -0.396655       1.879633                    0.996611      28.565569      83.865098       0.625377       0.429294      -1.044547      -0.087922      -0.016736       0.008612       0.089914       0.022633      -0.038942      -0.009378       0.063490       0.006985      -0.040535      -0.023278       0.063813             10.158557       6.507275      -0.248451      -2.084545       7.695662      -1.695757      16.272733           0.000001
          228              C      10.384891       6.850111      13.157778      -0.077886      27.904542 0.37126845E+03  0.84748772E+04                                 8.297202                            6.492856      -0.469866       1.848968                    0.997026      28.768873      84.194239       0.630153       0.425809      -1.047783       0.064584       0.049211       0.033428       0.087808       0.026321       0.018372       0.023679      -0.051341      -0.077364      -0.039144      -0.020423       0.059567             10.682659       7.720379      -3.747859      -0.771151      16.821015       0.775738       7.506583           0.000000
          229              C       1.304932       5.990532      12.592008      -0.080898      27.072891 0.37574483E+03  0.86100468E+04                                 8.131703                            6.552174      -0.463717       1.851093                    0.996749      28.944013      85.103413       0.623856       0.428459      -1.045278      -0.053114       0.010984      -0.069063       0.087815       0.001495       0.014077      -0.021988       0.021272       0.171717      -0.044816      -0.019399       0.064215             10.137488       8.783640       0.508018      -4.583697       7.848614      -1.101709      13.780209           0.000000
          230              C      11.123746       2.136269      12.436059      -0.082697      25.003356 0.35742302E+03  0.80689176E+04                                 7.550459                            6.287918      -0.295683       1.900380                    0.997787      28.542002      82.641097       0.654050       0.414823      -1.056320       0.057282       0.051326       0.012426       0.077910       0.007895       0.000939       0.016025      -0.061182      -0.106600      -0.038501      -0.013781       0.052282              8.991002       6.197222      -1.619813      -0.252198      13.259826       1.495502       7.515957           0.000003
          231              C       0.919590       1.183918      12.160427       0.080100      34.133603 0.43698974E+03  0.10322446E+05                                 9.832405                            7.409098      -0.726611       1.802382                    0.996373      26.875714      78.326569       0.550432       0.471076      -1.028329       0.000140      -0.001672      -0.002457       0.002976       0.005507       0.000123       0.001964       0.020649      -0.019639      -0.009590      -0.005401       0.014991             13.226377       7.779231      -0.628511       0.199348      17.068882       0.521574      14.831018          -0.000000
          232              C       1.913066       1.216445      13.328234      -0.069441      26.419606 0.37296269E+03  0.85138753E+04                                 7.946830                            6.506413      -0.443685       1.859690                    0.996730      28.594520      83.385369       0.630369       0.425647      -1.049036      -0.071916      -0.029673       0.049181       0.092039       0.016025      -0.030052      -0.025103       0.029287       0.132250      -0.045755      -0.020618       0.066374              9.579931       6.318586      -0.323517       1.331212       7.862515       1.423250      14.558690           0.000003
          233              C       0.327370      -0.223785      12.008104      -0.073942      28.528769 0.37064380E+03  0.84526157E+04                                 8.431388                            6.489551      -0.426783       1.867490                    0.996487      28.626492      83.594344       0.630330       0.426092      -1.048159       0.085997      -0.023624      -0.016948       0.090779      -0.039737      -0.007488       0.010458       0.001816      -0.086783      -0.031595      -0.024504       0.056099             11.262648       6.329087      -0.096192       0.266455      20.054771       1.093103       7.404086           0.000003
          234              C       1.669812       1.590643      10.898325      -0.072119      26.224811 0.37022763E+03  0.84388481E+04                                 7.915917                            6.489559      -0.391169       1.879222                    0.996645      28.502329      83.149335       0.629940       0.426572      -1.048101      -0.079668      -0.016144      -0.040790       0.090947       0.002963       0.040883      -0.000698       0.036814       0.089084      -0.034257      -0.025306       0.059563              9.482810       6.146910      -0.219204      -0.475916       8.686676      -2.709069      13.614842           0.000002
          235              C      10.455367       5.169835      16.831656       0.287692      32.551904 0.34379666E+03  0.76201739E+04                                 9.098146                            6.334408       0.049736       2.038872                    0.999649      24.693069      68.873942       0.631395       0.437665      -1.051296       0.006181       0.000224      -0.049976       0.050357      -0.000755      -0.020966      -0.009129       0.010863       0.109111      -0.026914      -0.018195       0.045109             12.107562       9.297899       1.055204      -2.652590       5.135418      -1.750883      21.889368           0.000000
          236              C       9.233414       4.832229      17.364785      -0.231350      36.129747 0.44883970E+03  0.10629327E+05                                 9.418893                            7.022164       0.021541       1.963902                    0.999597      30.472808      87.725820       0.627783       0.411985      -1.067791      -0.017369      -0.008632       0.034719       0.039769       0.009880       0.029821       0.007913       0.032611       0.024345      -0.023148      -0.019456       0.042605             11.326415      10.931392       1.422682      -2.761973       5.260324      -1.096509      17.787530           0.000003
          237              C       9.056089       4.797864      18.739316      -0.081879      33.981494 0.41590335E+03  0.96924483E+04                                 9.163952                            6.848116      -0.027308       1.960279                    0.999661      29.218328      84.262456       0.621561       0.422845      -1.057694       0.020562       0.002385      -0.021601       0.029918       0.007613      -0.009912      -0.003631       0.029936      -0.059153      -0.022073      -0.006842       0.028915             10.966314      10.516274       1.093599      -0.256818       4.935504      -0.501466      17.447164           0.000000
          238              C      10.102990       5.058927      19.604291      -0.058116      38.272091 0.44401712E+03  0.10422303E+05                                 9.832964                            6.986889       0.044880       2.018990                    0.999333      27.513292      77.283324       0.632911       0.412287      -1.074198       0.006924      -0.005740      -0.040371       0.041361      -0.000779      -0.000407      -0.002935       0.029123       0.016345      -0.017681       0.005806       0.011876             12.593586      10.322487       1.013601      -0.439866       5.272114      -0.851039      22.186157          -0.000001
          239              C      -0.022734       5.353845      19.044324      -0.061595      33.870517 0.42816300E+03  0.10094706E+05                                 9.328330                            7.058155      -0.135572       1.938446                    0.999205      29.258654      86.084724       0.595411       0.436319      -1.044876      -0.007028      -0.013213      -0.033681       0.036856       0.005711       0.014930       0.009687       0.015976      -0.057718      -0.026490       0.000419       0.026071             11.329103       9.397547       0.805702      -0.597824       5.357045      -0.453036      19.232717          -0.000000
          240              C       0.156865       5.411164      17.680311      -0.234930      34.953269 0.46023109E+03  0.11001199E+05                                 9.337751                            7.181952       0.069506       1.985605                    0.999226      30.710817      89.716054       0.609680       0.420281      -1.059237       0.012317      -0.009725       0.044748       0.047420       0.014080      -0.015120      -0.006617       0.061394      -0.020553      -0.030867      -0.011652       0.042518             11.320255       8.357797       0.495142       0.338873       5.280235      -0.719652      20.322734           0.000001
          241              C       9.901794       4.990147      21.071304       0.608731      24.950216 0.24484825E+03  0.50515920E+04                                 7.910194                            5.568940      -0.048596       2.041149                    0.999675      22.282810      62.598714       0.625022       0.474984      -1.016533       0.002024      -0.008678       0.058007       0.058687       0.015197       0.015240       0.011653      -0.150600      -0.256295      -0.089777      -0.030598       0.120374              9.983996       9.803337       0.030312      -0.017469       4.488754      -1.032346      15.659896          -0.000001
          242              C      10.216660       9.158473      13.625626       0.285974      33.961146 0.34321071E+03  0.75922827E+04                                 9.344047                            6.301530       0.009808       2.024425                    0.999492      24.630658      68.289358       0.638164       0.433873      -1.055204       0.025559      -0.043295      -0.001859       0.050310      -0.020439      -0.005286       0.008698      -0.054874      -0.058203      -0.025600      -0.019833       0.045433             12.866321       9.694953      -4.511279       0.767080      23.388811       2.144361       5.515200          -0.000001
          243              C       8.914001       9.224511      13.190418      -0.259095      36.950479 0.46735564E+03  0.11180441E+05                                 9.592703                            7.176997       0.059882       1.972969                    0.999800      31.010696      89.732664       0.619477       0.413304      -1.066919      -0.032554       0.036795      -0.011748       0.050514       0.015417       0.022949       0.025098      -0.025095      -0.089506      -0.045457      -0.003146       0.048604             11.685326      11.223281      -4.793893       1.180855      18.218119       1.288274       5.614579          -0.000003
          244              C       8.219478      10.425572      13.266580      -0.064843      34.733014 0.41070800E+03  0.95414128E+04                                 9.334015                            6.814041      -0.042387       1.959875                    0.999588      28.945886      83.348058       0.621898       0.423943      -1.057000       0.028766      -0.016789      -0.002064       0.033371       0.006105       0.013912       0.004512       0.040858      -0.004071      -0.021048      -0.007851       0.028899             11.466662      10.058269      -2.786130       1.079370      18.803194       1.929194       5.538523          -0.000004
          245              C       8.829886      11.594257      13.727175      -0.049831      38.980091 0.44302521E+03  0.10400106E+05                                 9.980587                            6.989531      -0.036804       1.995293                    0.999080      27.483809      77.372043       0.630954       0.413522      -1.072683       0.027745      -0.032693      -0.010060       0.044044       0.001308       0.011019       0.006772       0.007556      -0.010583      -0.013234      -0.001209       0.014443             12.982160      11.286222      -4.244009       1.067334      21.778781       2.060648       5.881478          -0.000002
          246              C      10.168918      11.528737      14.104355      -0.071843      35.731344 0.44071674E+03  0.10467525E+05                                 9.689539                            7.177235      -0.157583       1.926888                    0.999250      29.584098      87.404460       0.588350       0.438315      -1.043535      -0.002902      -0.021645      -0.009432       0.023788       0.015989       0.006528       0.010119      -0.005800       0.023958      -0.020334      -0.001949       0.022283             11.928882      10.751555      -2.998175       1.427340      19.143912       1.551605       5.891179          -0.000002
          247              C      10.855485      10.333999      14.053580      -0.233205      38.281143 0.45568277E+03  0.10832684E+05                                 9.813394                            7.059928       0.067982       1.977008                    0.999648      30.639052      88.383733       0.628150       0.410175      -1.068927      -0.008343       0.030241       0.004423       0.031681      -0.004063       0.023350       0.001103       0.056481      -0.076629      -0.033212      -0.015371       0.048583             12.438198       9.409104      -2.499589       0.947385      21.982541       2.470059       5.922949          -0.000003
          248              C       8.067160      12.842087      13.854110       0.591878      25.404137 0.26679653E+03  0.56232578E+04                                 8.033757                            5.822942      -0.159998       1.993325                    0.999544      22.959705      65.171181       0.609765       0.476580      -1.015784      -0.011637       0.059020       0.009531       0.060906       0.049079      -0.034046      -0.046182       0.012369       0.208946      -0.085478      -0.019688       0.105166             10.005734       9.271415      -2.850679       1.180357      14.996623       1.866412       5.749165          -0.000001
          249              C       1.969901       6.509511      10.335456       0.281933      32.004851 0.35094856E+03  0.78174457E+04                                 9.005834                            6.400220       0.016640       2.027987                    0.999653      24.838155      69.410619       0.628213       0.437701      -1.051461      -0.036248      -0.009328       0.033297       0.050096       0.009075      -0.029678      -0.009769       0.025126       0.076070      -0.028177      -0.019125       0.047303             11.739787      11.829306       0.948252      -5.761349       5.524761      -2.927192      17.865293          -0.000001
          250              C       3.313480       6.337776      10.614715      -0.254745      35.137126 0.46875662E+03  0.11224527E+05                                 9.256589                            7.191317       0.056380       1.972108                    0.999827      31.035537      89.903796       0.618279       0.413714      -1.066447       0.040988       0.008281      -0.020954       0.046772      -0.009594       0.014460      -0.025941       0.037571       0.104098      -0.045112      -0.003971       0.049083             10.868817      13.333424       0.906350      -4.810827       5.403181      -1.984464      13.869846          -0.000001
          251              C       4.244438       6.576574       9.621716      -0.075814      32.613013 0.40741149E+03  0.94405999E+04                                 8.907478                            6.773151      -0.021534       1.964770                    0.999623      28.962908      83.141148       0.625980       0.422260      -1.058633      -0.031848      -0.001793       0.010510       0.033586      -0.008085       0.015068       0.007098       0.031110      -0.045478      -0.025517      -0.003635       0.029152             10.498942      11.758888       0.678830      -3.704270       5.299597      -2.207474      14.438341          -0.000002
          252              C       3.856823       7.029598       8.377747      -0.051593      36.233923 0.43823990E+03  0.10258718E+05                                 9.508911                            6.952142       0.049475       2.022431                    0.999303      27.419581      77.053762       0.632657       0.413577      -1.072768      -0.033324      -0.004350       0.026989       0.043103       0.000144       0.005244      -0.009877       0.015357       0.009566      -0.015068       0.002912       0.012156             11.949686      13.741668       0.777187      -5.459341       5.625479      -2.457303      16.481910          -0.000003
          253              C       2.513244       7.226077       8.131855      -0.069515      31.835552 0.42188610E+03  0.99124601E+04                                 8.944203                            7.009638      -0.105391       1.947572                    0.999463      29.222472      85.898020       0.596888       0.436744      -1.044369      -0.003939      -0.007646       0.024536       0.026000      -0.005335       0.019248      -0.004208      -0.025547       0.012249      -0.026952       0.006585       0.020367             10.538179      12.283706       0.658594      -3.938294       5.750411      -2.254210      13.580419          -0.000005
          254              C       1.570919       6.962730       9.090037      -0.213725      34.519547 0.44417663E+03  0.10517838E+05                                 9.234897                            7.041618       0.002305       1.967624                    0.999332      30.232650      87.746575       0.617895       0.418620      -1.060868       0.009812       0.003907      -0.036142       0.037654      -0.008411       0.010602      -0.001401       0.043760      -0.061975      -0.022710      -0.013081       0.035791             11.105888      10.965488       0.598782      -3.907627       5.898955      -2.675646      16.453220          -0.000006
          255              C       4.878716       7.235536       7.303147       0.598878      24.425328 0.26208933E+03  0.54987549E+04                                 7.820765                            5.772885      -0.117317       2.008448                    0.999492      22.807182      64.560694       0.612242       0.476835      -1.015789       0.044087       0.018137      -0.038769       0.061447      -0.007739       0.034551       0.023334      -0.161232      -0.165522      -0.091148      -0.020375       0.111523              9.572567      11.106809       0.280300      -3.063617       4.865872      -1.547951      12.745020          -0.000003
          256              C       1.592517       1.447706      15.696489       0.287001      30.895017 0.33678997E+03  0.74298046E+04                                 8.777287                            6.267853       0.047373       2.038373                    0.999592      24.654022      68.701760       0.634714       0.437431      -1.050975      -0.015160      -0.026836      -0.039644       0.050216      -0.002907       0.003427       0.015302      -0.010373       0.113355      -0.025898      -0.016189       0.042087             11.278984       7.913118       1.106417       0.741470       6.009880       3.898536      19.913954           0.000001
          257              C       0.661559       1.462270      16.726481      -0.218236      34.724357 0.43915242E+03  0.10349625E+05                                 9.201099                            6.961221       0.156768       2.013687                    0.999733      30.096014      86.603020       0.628073       0.413797      -1.065973       0.001094       0.002473       0.034906       0.035011       0.016415       0.009804       0.004901       0.037431      -0.061468      -0.022704      -0.014496       0.037200             10.980775       8.208785       1.174562      -0.384806       6.640199       3.670477      18.093341           0.000005
          258              C       0.990066       1.984176      17.952315      -0.077274      32.051579 0.41651185E+03  0.97419612E+04                                 8.907447                            6.922484      -0.114016       1.936361                    0.999647      29.375538      85.780665       0.606959       0.431447      -1.048948       0.014639      -0.007034      -0.022960       0.028123      -0.001577      -0.022933      -0.017986       0.021817      -0.014890      -0.031767       0.000635       0.031132             10.405938       8.751630       1.449969       1.305879       6.551262       3.774189      15.914923           0.000002
          259              C       2.250666       2.463690      18.227947      -0.061235      38.254975 0.44669869E+03  0.10507764E+05                                 9.849761                            7.010432      -0.065345       1.979681                    0.999201      27.764986      78.237379       0.631109       0.412578      -1.073321      -0.013894      -0.024891      -0.035751       0.045724       0.012670      -0.003934       0.000101       0.014989       0.002435      -0.015389       0.000273       0.015115             12.691555       9.769095       1.580131       1.559627       7.036344       5.120722      21.269226           0.000001
          260              C       3.185033       2.444731      17.212462      -0.090452      34.897371 0.44190856E+03  0.10449097E+05                                 9.336383                            7.063269      -0.047368       1.945493                    0.999537      29.821658      86.446905       0.611856       0.423360      -1.058053      -0.017982      -0.025359      -0.025245       0.040046       0.017382       0.005101       0.005642       0.042562      -0.059669      -0.023004      -0.015195       0.038198             11.114928       9.533312       1.118408       0.357665       6.201822       3.675402      17.609649           0.000004
          261              C       2.847434       1.920916      15.910466      -0.267625      35.882396 0.48424433E+03  0.11684071E+05                                 9.391779                            7.302967       0.098949       1.980930                    0.999854      31.381918      91.103107       0.614626       0.413015      -1.067440       0.036149       0.008648       0.042692       0.056605       0.009213      -0.033817       0.026285       0.060145       0.086525      -0.058548      -0.000335       0.058883             11.023992       9.489742       1.510116       1.991357       6.404763       3.777591      17.177472           0.000007
          262              C       2.583719       3.040617      19.569837       0.635048      23.643213 0.24198360E+03  0.49753122E+04                                 7.685643                            5.566667      -0.113324       2.027168                    0.999495      21.954062      61.467605       0.620349       0.480215      -1.014265       0.021203       0.023423       0.057279       0.065415      -0.046432       0.006802      -0.047388      -0.087266      -0.171173      -0.073969      -0.031497       0.105466              9.585096       8.155841       1.543760       0.750287       5.678372       3.029866      14.921076          -0.000000
          263              C       1.127606      21.879167      11.906556       0.280563      34.359686 0.34218654E+03  0.75616394E+04                                 9.389538                            6.280775       0.029804       2.029837                    0.999585      24.642494      68.217313       0.641148       0.432310      -1.056482       0.006928       0.049430      -0.001915       0.049950      -0.005552      -0.001271      -0.011261      -0.074626      -0.054473      -0.029117      -0.019543       0.048660             13.088453       9.784627      -0.890829      -0.417094      24.606102      -0.250041       4.874629           0.000001
          264              C       2.218838      21.062681      11.888422      -0.226126      37.027541 0.43342730E+03  0.10198108E+05                                 9.613825                            6.914824       0.011856       1.964395                    0.999581      30.360259      87.765621       0.629253       0.413692      -1.064277       0.010251      -0.034811       0.007821       0.037122       0.024955      -0.007457      -0.005393       0.034955      -0.038756      -0.024189      -0.014349       0.038538             12.000639      11.149436      -2.003303      -0.957442      19.709020      -0.800697       5.143460           0.000004
          265              C       2.075614      19.722060      12.087892      -0.080492      35.526522 0.41798763E+03  0.97764402E+04                                 9.526782                            6.917874      -0.019704       1.966795                    0.999681      29.301657      85.316869       0.609924       0.429352      -1.051159      -0.017675       0.026365       0.010134       0.033320      -0.022349       0.001263       0.002411       0.024058      -0.005180      -0.024837      -0.001408       0.026245             11.735784      12.439223       1.085377      -1.344548      17.582374      -1.459900       5.185754           0.000001
          266              C       0.827518      19.150648      12.294616      -0.059161      39.693374 0.44435481E+03  0.10410575E+05                                10.006496                            6.940657      -0.009973       1.995533                    0.999322      27.530325      76.736085       0.643071       0.406539      -1.080215       0.008380       0.042392       0.001236       0.043230      -0.005911      -0.003234      -0.002392       0.014405      -0.053245      -0.018503       0.000170       0.018333             12.979895      11.921663       2.623725      -1.046279      21.504048      -2.803308       5.513975          -0.000000
          267              C      11.102149      20.003712      12.276482      -0.072791      33.991371 0.40753114E+03  0.94550523E+04                                 9.191559                            6.789445      -0.015140       1.968817                    0.999656      28.949630      83.470815       0.622392       0.424169      -1.056211       0.020398       0.028447       0.004014       0.035234       0.014029      -0.003660       0.000009       0.047942       0.006461      -0.028881       0.001686       0.027195             11.175803      10.184246       1.147554      -0.162405      18.409763      -1.560212       4.933400           0.000001
          268              C      11.236280      21.347269      12.055252      -0.243057      36.392654 0.44726768E+03  0.10583480E+05                                 9.472442                            7.007534       0.132455       1.998974                    0.999738      30.519454      87.842442       0.628711       0.411713      -1.067900      -0.019668      -0.040925       0.009699       0.046431      -0.026072       0.001471      -0.009789       0.024492      -0.109178      -0.038860      -0.008648       0.047509             11.683447       9.898950       2.441745      -0.163460      20.178319      -1.275674       4.973071           0.000004
          269              C       0.638825      17.686664      12.559367       0.614036      24.507944 0.25048108E+03  0.51825112E+04                                 7.751390                            5.594504      -0.017567       2.045914                    0.999386      22.283304      62.109302       0.631773       0.468575      -1.022897      -0.005732      -0.062234       0.018462       0.065167      -0.003330       0.030637       0.029230       0.051655       0.286839      -0.079857      -0.027486       0.107342              9.580416      10.031259       1.486898      -0.943296      13.996027      -1.873613       4.713960          -0.000001
          270              C       0.902540       2.490634       8.798448       0.277891      31.566072 0.34948379E+03  0.77672831E+04                                 8.849634                            6.361157       0.047655       2.036277                    0.999649      24.809719      68.979995       0.634728       0.434187      -1.054858      -0.004626      -0.038362       0.037044       0.053528      -0.002991       0.011024      -0.032834      -0.028891       0.080594      -0.030808      -0.019905       0.050712             11.038649       9.727484       0.364333       0.102115       8.772351      -6.361520      14.616111           0.000001
          271              C      11.079415       2.923333       8.192784      -0.226126      35.397383 0.46118662E+03  0.10996161E+05                                 9.272181                            7.105739       0.154464       2.006468                    0.999759      30.554101      88.261395       0.625704       0.410557      -1.068710      -0.012130       0.015933      -0.031889       0.037655       0.015800      -0.016084      -0.008293       0.027029      -0.045290      -0.021704      -0.013177       0.034880             10.745663      11.552343       0.379434       1.516660       8.630238      -4.905136      12.054410           0.000001
          272              C      11.165804       3.827151       7.148286      -0.086204      34.117820 0.42186012E+03  0.98849275E+04                                 9.240861                            6.933747      -0.026850       1.964456                    0.999676      29.339042      85.366001       0.611649       0.427365      -1.052896       0.016498      -0.015557       0.018742       0.029419      -0.012300       0.014481       0.008376       0.013937      -0.013825      -0.023861       0.003648       0.020213             10.961806      12.785472       1.947459      -0.710776       8.976828      -4.964096      11.123119          -0.000001
          273              C       1.012800       4.269424       6.688416      -0.051141      37.286265 0.44888226E+03  0.10564267E+05                                 9.647553                            7.023393      -0.023993       1.995529                    0.999131      27.598691      77.601786       0.631548       0.412091      -1.074425      -0.006330      -0.028609       0.031996       0.043385      -0.010415      -0.004918      -0.010744       0.021253       0.007289      -0.021839       0.008138       0.013701             11.962498      12.242461       1.779591      -1.366601      10.350873      -6.607665      13.294160          -0.000001
          274              C       2.191558       3.815387       7.271594      -0.068373      33.221483 0.44733635E+03  0.10657465E+05                                 9.197001                            7.224530      -0.180701       1.921121                    0.998910      29.581486      87.344832       0.587584       0.437538      -1.044679      -0.012042      -0.021257       0.023838       0.034134       0.006733      -0.009570       0.008563       0.022206      -0.001660      -0.019434       0.002610       0.016824             10.599929      11.006231       0.480694      -0.911183       9.115510      -5.083638      11.678045          -0.000000
          275              C       2.114262       2.923736       8.352360      -0.244403      34.288523 0.46336964E+03  0.11080395E+05                                 9.125921                            7.157211       0.113145       1.996810                    0.999787      30.815461      89.650633       0.617856       0.414564      -1.064277       0.018591       0.029946      -0.037025       0.051120      -0.021089       0.016841      -0.022684       0.024790      -0.039103      -0.032443      -0.010881       0.043325             10.519342      10.123381       1.287145      -2.086763       9.061483      -5.467137      12.373163           0.000002
          276              C       1.083275       5.240771       5.522785       0.610402      23.614544 0.24313904E+03  0.50045321E+04                                 7.610822                            5.549721      -0.071064       2.036315                    0.999521      22.186760      62.133043       0.626438       0.475028      -1.017123       0.005057       0.034553      -0.045635       0.057463       0.024871       0.020428       0.093360      -0.050928      -0.045704      -0.087525      -0.025728       0.113254              9.338358       9.741519       0.349634      -1.662847       7.834236      -4.590452      10.439319          -0.000001
          277              C       6.330282       1.992911      30.874356      -0.079652      25.379896 0.35506648E+03  0.80109302E+04                                 7.673329                            6.299161      -0.346230       1.889470                    0.997209      28.488027      82.745186       0.647807       0.419070      -1.052521      -0.072013      -0.030819       0.014307       0.079626       0.024012      -0.003762       0.005687      -0.038292      -0.097756      -0.034448      -0.012710       0.047157              9.229350       6.155599       0.966739       0.511632      13.766678       1.883463       7.765772           0.000002
          278              C       5.683500       3.244934      31.457897       0.084413      34.352049 0.42015213E+03  0.98374644E+04                                 9.967250                            7.340748      -0.737098       1.801255                    0.996233      26.755113      77.883886       0.543906       0.480956      -1.021991       0.000378      -0.002080      -0.001041       0.002357      -0.001090      -0.008257      -0.002764       0.026251      -0.010922      -0.012777      -0.005307       0.018084             13.721634       9.422298       1.551390       3.042245      15.728378      -0.054168      16.014226          -0.000000
          279              C       5.336806       3.048827      32.929261      -0.071362      26.757634 0.36890293E+03  0.84163095E+04                                 8.086641                            6.498569      -0.396655       1.879633                    0.996611      28.565569      83.865097       0.625377       0.429294      -1.044547       0.087922      -0.016736       0.008612       0.089914      -0.022633       0.038942      -0.009378       0.063490       0.006985      -0.040535      -0.023278       0.063813             10.158557       6.507275       0.248452       2.084545       7.695662      -1.695757      16.272734           0.000001
          280              C       6.665609       4.403179      31.291430      -0.077886      27.904542 0.37126844E+03  0.84748771E+04                                 8.297202                            6.492856      -0.469866       1.848968                    0.997026      28.768873      84.194241       0.630153       0.425809      -1.047783      -0.064584       0.049211       0.033428       0.087808      -0.026321      -0.018372       0.023679      -0.051341      -0.077364      -0.039144      -0.020423       0.059567             10.682660       7.720379       3.747860       0.771150      16.821017       0.775738       7.506583           0.000000
          281              C       4.378568       3.543600      30.725660      -0.080898      27.072892 0.37574483E+03  0.86100469E+04                                 8.131703                            6.552174      -0.463717       1.851093                    0.996749      28.944013      85.103413       0.623856       0.428459      -1.045278       0.053114       0.010984      -0.069063       0.087815      -0.001495      -0.014077      -0.021988       0.021272       0.171717      -0.044816      -0.019399       0.064215             10.137488       8.783640      -0.508018       4.583697       7.848614      -1.101709      13.780210           0.000000
          282              C       5.926754      -0.310663      30.569711      -0.082697      25.003357 0.35742305E+03  0.80689182E+04                                 7.550459                            6.287919      -0.295683       1.900380                    0.997787      28.542003      82.641102       0.654050       0.414823      -1.056320      -0.057282       0.051326       0.012426       0.077910      -0.007895      -0.000939       0.016025      -0.061182      -0.106600      -0.038501      -0.013781       0.052282              8.991002       6.197223       1.619814       0.252198      13.259826       1.495502       7.515957           0.000003
          283              C       4.763910      -1.263014      30.294079       0.080100      34.133604 0.43698975E+03  0.10322446E+05                                 9.832405                            7.409098      -0.726611       1.802382                    0.996373      26.875714      78.326568       0.550432       0.471076      -1.028329      -0.000140      -0.001672      -0.002457       0.002976      -0.005507      -0.000123       0.001964       0.020649      -0.019639      -0.009590      -0.005401       0.014991             13.226377       7.779231       0.628511      -0.199349      17.068882       0.521574      14.831018          -0.000000
          284              C       3.770434      -1.230487      31.461886      -0.069441      26.419605 0.37296267E+03  0.85138748E+04                                 7.946830                            6.506413      -0.443685       1.859690                    0.996730      28.594520      83.385372       0.630369       0.425647      -1.049036       0.071916      -0.029673       0.049181       0.092039      -0.016025       0.030052      -0.025103       0.029287       0.132250      -0.045755      -0.020618       0.066374              9.579931       6.318586       0.323517      -1.331212       7.862515       1.423250      14.558691           0.000003
          285              C       5.356130      -2.670717      30.141756      -0.073941      28.528756 0.37064359E+03  0.84526101E+04                                 8.431385                            6.489549      -0.426783       1.867490                    0.996487      28.626492      83.594345       0.630330       0.426092      -1.048159      -0.085997      -0.023624      -0.016948       0.090779       0.039737       0.007488       0.010458       0.001816      -0.086783      -0.031595      -0.024504       0.056099             11.262644       6.329084       0.096191      -0.266454      20.054761       1.093102       7.404086           0.000003
          286              C       4.013688      -0.856289      29.031977      -0.072119      26.224810 0.37022763E+03  0.84388481E+04                                 7.915917                            6.489559      -0.391169       1.879222                    0.996645      28.502329      83.149336       0.629940       0.426572      -1.048100       0.079668      -0.016144      -0.040790       0.090947      -0.002963      -0.040883      -0.000698       0.036814       0.089084      -0.034257      -0.025306       0.059563              9.482810       6.146910       0.219204       0.475916       8.686676      -2.709070      13.614843           0.000002
          287              C       6.595133       2.722903      34.965308       0.287692      32.551906 0.34379667E+03  0.76201741E+04                                 9.098146                            6.334407       0.049736       2.038872                    0.999649      24.693070      68.873943       0.631395       0.437665      -1.051296      -0.006181       0.000224      -0.049976       0.050357       0.000755       0.020966      -0.009129       0.010863       0.109111      -0.026914      -0.018195       0.045109             12.107562       9.297899      -1.055204       2.652591       5.135418      -1.750883      21.889368           0.000000
          288              C       7.817086       2.385297      35.498437      -0.231350      36.129749 0.44883971E+03  0.10629328E+05                                 9.418893                            7.022164       0.021541       1.963902                    0.999597      30.472809      87.725821       0.627783       0.411985      -1.067791       0.017369      -0.008632       0.034719       0.039769      -0.009880      -0.029821       0.007913       0.032611       0.024345      -0.023148      -0.019456       0.042605             11.326415      10.931392      -1.422682       2.761973       5.260324      -1.096509      17.787529           0.000003
          289              C       7.994411       7.244796       0.605664      -0.081879      33.981494 0.41590335E+03  0.96924482E+04                                 9.163952                            6.848116      -0.027308       1.960279                    0.999661      29.218328      84.262455       0.621561       0.422845      -1.057694      -0.020562       0.002385      -0.021601       0.029918      -0.007613       0.009912      -0.003631       0.029936      -0.059153      -0.022073      -0.006842       0.028915             10.966314      10.516274      -1.093599       0.256818       4.935504      -0.501466      17.447164           0.000000
          290              C       6.947510       7.505859       1.470639      -0.058116      38.272094 0.44401713E+03  0.10422304E+05                                 9.832964                            6.986889       0.044880       2.018990                    0.999333      27.513292      77.283322       0.632911       0.412287      -1.074198      -0.006924      -0.005740      -0.040372       0.041361       0.000779       0.000407      -0.002935       0.029123       0.016345      -0.017681       0.005806       0.011876             12.593587      10.322487      -1.013601       0.439867       5.272114      -0.851039      22.186159          -0.000001
          291              C       5.706234       7.800777       0.910672      -0.061595      33.870513 0.42816297E+03  0.10094705E+05                                 9.328330                            7.058155      -0.135572       1.938446                    0.999205      29.258654      86.084723       0.595411       0.436319      -1.044876       0.007028      -0.013213      -0.033681       0.036856      -0.005711      -0.014930       0.009687       0.015976      -0.057718      -0.026490       0.000419       0.026071             11.329102       9.397547      -0.805702       0.597825       5.357045      -0.453036      19.232713          -0.000000
          292              C       5.526635       2.964232      35.813963      -0.234930      34.953291 0.46023147E+03  0.11001210E+05                                 9.337754                            7.181955       0.069506       1.985604                    0.999226      30.710817      89.716055       0.609680       0.420281      -1.059237      -0.012317      -0.009725       0.044748       0.047420      -0.014080       0.015120      -0.006617       0.061394      -0.020553      -0.030867      -0.011652       0.042518             11.320260       8.357801      -0.495142      -0.338873       5.280237      -0.719652      20.322741           0.000001
          293              C       7.148706       7.437079       2.937652       0.608731      24.950204 0.24484808E+03  0.50515877E+04                                 7.910192                            5.568938      -0.048596       2.041149                    0.999675      22.282810      62.598714       0.625022       0.474984      -1.016533      -0.002024      -0.008678       0.058007       0.058687      -0.015197      -0.015240       0.011653      -0.150600      -0.256295      -0.089777      -0.030598       0.120374              9.983993       9.803331      -0.030312       0.017468       4.488753      -1.032346      15.659894          -0.000001
          294              C       6.833840       6.711541      31.759278       0.285974      33.961146 0.34321070E+03  0.75922827E+04                                 9.344047                            6.301530       0.009808       2.024425                    0.999492      24.630658      68.289358       0.638164       0.433873      -1.055204      -0.025559      -0.043295      -0.001859       0.050310       0.020439       0.005286       0.008698      -0.054874      -0.058203      -0.025600      -0.019833       0.045433             12.866321       9.694953       4.511279      -0.767080      23.388811       2.144361       5.515200          -0.000001
          295              C       8.136499       6.777579      31.324070      -0.259095      36.950479 0.46735563E+03  0.11180440E+05                                 9.592703                            7.176997       0.059882       1.972969                    0.999800      31.010696      89.732664       0.619477       0.413304      -1.066919       0.032554       0.036795      -0.011748       0.050514      -0.015417      -0.022949       0.025098      -0.025095      -0.089506      -0.045457      -0.003146       0.048604             11.685326      11.223281       4.793893      -1.180855      18.218119       1.288274       5.614579          -0.000003
          296              C       8.831022       7.978640      31.400232      -0.064843      34.733013 0.41070800E+03  0.95414127E+04                                 9.334015                            6.814041      -0.042387       1.959875                    0.999588      28.945886      83.348058       0.621898       0.423943      -1.057000      -0.028766      -0.016789      -0.002064       0.033371      -0.006105      -0.013912       0.004512       0.040858      -0.004071      -0.021048      -0.007851       0.028899             11.466662      10.058270       2.786131      -1.079370      18.803194       1.929194       5.538523          -0.000004
          297              C       8.220614       9.147325      31.860827      -0.049831      38.980089 0.44302519E+03  0.10400105E+05                                 9.980587                            6.989531      -0.036804       1.995293                    0.999080      27.483808      77.372041       0.630954       0.413522      -1.072683      -0.027745      -0.032693      -0.010060       0.044044      -0.001308      -0.011019       0.006772       0.007556      -0.010583      -0.013234      -0.001209       0.014443             12.982161      11.286223       4.244009      -1.067334      21.778781       2.060648       5.881478          -0.000002
          298              C       6.881582       9.081805      32.238007      -0.071843      35.731342 0.44071672E+03  0.10467524E+05                                 9.689539                            7.177234      -0.157583       1.926888                    0.999250      29.584097      87.404458       0.588350       0.438315      -1.043535       0.002902      -0.021645      -0.009432       0.023788      -0.015989      -0.006528       0.010119      -0.005800       0.023958      -0.020334      -0.001949       0.022283             11.928882      10.751555       2.998175      -1.427341      19.143911       1.551605       5.891179          -0.000002
          299              C       6.195015       7.887067      32.187232      -0.233206      38.281144 0.45568278E+03  0.10832684E+05                                 9.813395                            7.059928       0.067982       1.977008                    0.999648      30.639052      88.383733       0.628150       0.410175      -1.068927       0.008343       0.030241       0.004423       0.031681       0.004063      -0.023350       0.001103       0.056481      -0.076629      -0.033212      -0.015371       0.048583             12.438198       9.409104       2.499589      -0.947385      21.982542       2.470059       5.922949          -0.000003
          300              C       8.983340      10.395155      31.987762       0.591878      25.404137 0.26679652E+03  0.56232578E+04                                 8.033757                            5.822942      -0.159998       1.993325                    0.999544      22.959705      65.171182       0.609765       0.476580      -1.015784       0.011637       0.059020       0.009531       0.060906      -0.049079       0.034046      -0.046182       0.012369       0.208946      -0.085478      -0.019688       0.105166             10.005735       9.271415       2.850680      -1.180357      14.996624       1.866412       5.749165          -0.000001
          301              C       3.713599       4.062579      28.469108       0.281933      32.004864 0.35094878E+03  0.78174519E+04                                 9.005837                            6.400223       0.016640       2.027987                    0.999653      24.838155      69.410619       0.628213       0.437701      -1.051461       0.036248      -0.009328       0.033297       0.050096      -0.009075       0.029678      -0.009769       0.025126       0.076070      -0.028177      -0.019125       0.047303             11.739791      11.829308      -0.948253       5.761353       5.524763      -2.927193      17.865301          -0.000001
          302              C       2.370019       3.890844      28.748367      -0.254745      35.137129 0.46875659E+03  0.11224526E+05                                 9.256590                            7.191317       0.056380       1.972108                    0.999827      31.035537      89.903795       0.618279       0.413714      -1.066447      -0.040988       0.008281      -0.020954       0.046772       0.009594      -0.014460      -0.025941       0.037571       0.104098      -0.045112      -0.003971       0.049083             10.868818      13.333419      -0.906352       4.810831       5.403182      -1.984466      13.869854          -0.000001
          303              C       1.439062       4.129642      27.755368      -0.075814      32.613010 0.40741128E+03  0.94405941E+04                                 8.907477                            6.773149      -0.021534       1.964770                    0.999623      28.962907      83.141147       0.625980       0.422260      -1.058633       0.031848      -0.001793       0.010510       0.033586       0.008085      -0.015068       0.007098       0.031110      -0.045478      -0.025517      -0.003635       0.029152             10.498941      11.758883      -0.678830       3.704270       5.299596      -2.207475      14.438345          -0.000002
          304              C       1.826677       4.582666      26.511399      -0.051593      36.233930 0.43823993E+03  0.10258719E+05                                 9.508912                            6.952142       0.049475       2.022431                    0.999303      27.419582      77.053763       0.632657       0.413577      -1.072768       0.033324      -0.004350       0.026989       0.043103      -0.000144      -0.005244      -0.009877       0.015357       0.009566      -0.015068       0.002912       0.012156             11.949687      13.741669      -0.777187       5.459341       5.625480      -2.457304      16.481913          -0.000003
          305              C       3.170256       4.779145      26.265507      -0.069515      31.835553 0.42188610E+03  0.99124601E+04                                 8.944203                            7.009638      -0.105391       1.947572                    0.999463      29.222472      85.898021       0.596888       0.436744      -1.044369       0.003939      -0.007646       0.024536       0.026000       0.005335      -0.019248      -0.004208      -0.025547       0.012249      -0.026952       0.006585       0.020367             10.538179      12.283707      -0.658594       3.938294       5.750411      -2.254210      13.580419          -0.000005
          306              C       4.112581       4.515798      27.223689      -0.213725      34.519545 0.44417664E+03  0.10517838E+05                                 9.234896                            7.041618       0.002305       1.967624                    0.999332      30.232651      87.746577       0.617895       0.418620      -1.060868      -0.009812       0.003907      -0.036142       0.037654       0.008411      -0.010602      -0.001401       0.043760      -0.061975      -0.022710      -0.013081       0.035791             11.105887      10.965488      -0.598783       3.907629       5.898954      -2.675646      16.453219          -0.000006
          307              C       0.804784       4.788604      25.436799       0.598878      24.425329 0.26208933E+03  0.54987549E+04                                 7.820765                            5.772885      -0.117317       2.008448                    0.999492      22.807182      64.560694       0.612242       0.476835      -1.015789      -0.044087       0.018137      -0.038769       0.061447       0.007739      -0.034551       0.023334      -0.161232      -0.165522      -0.091148      -0.020375       0.111523              9.572568      11.106809      -0.280300       3.063617       4.865873      -1.547951      12.745022          -0.000003
          308              C       4.090983      -0.999226      33.830141       0.287001      30.895007 0.33678975E+03  0.74297987E+04                                 8.777286                            6.267851       0.047373       2.038373                    0.999592      24.654022      68.701764       0.634714       0.437431      -1.050975       0.015160      -0.026836      -0.039644       0.050216       0.002907      -0.003427       0.015302      -0.010373       0.113355      -0.025898      -0.016189       0.042087             11.278982       7.913118      -1.106418      -0.741471       6.009879       3.898536      19.913949           0.000001
          309              C       5.021941      -0.984662      34.860133      -0.218236      34.724358 0.43915244E+03  0.10349626E+05                                 9.201099                            6.961222       0.156768       2.013687                    0.999733      30.096014      86.603020       0.628073       0.413797      -1.065973      -0.001094       0.002473       0.034906       0.035011      -0.016415      -0.009804       0.004901       0.037431      -0.061468      -0.022704      -0.014496       0.037200             10.980775       8.208786      -1.174562       0.384807       6.640199       3.670476      18.093340           0.000005
          310              C       4.693434      -0.462756      36.085967      -0.077274      32.051576 0.41651184E+03  0.97419608E+04                                 8.907446                            6.922484      -0.114016       1.936361                    0.999647      29.375537      85.780663       0.606959       0.431447      -1.048948      -0.014639      -0.007034      -0.022960       0.028123       0.001577       0.022933      -0.017986       0.021817      -0.014890      -0.031767       0.000635       0.031132             10.405938       8.751629      -1.449968      -1.305879       6.551262       3.774189      15.914923           0.000002
          311              C       3.432834       4.910622       0.094295      -0.061235      38.254974 0.44669872E+03  0.10507765E+05                                 9.849761                            7.010432      -0.065345       1.979681                    0.999201      27.764987      78.237384       0.631109       0.412578      -1.073321       0.013894      -0.024891      -0.035751       0.045724      -0.012670       0.003934       0.000101       0.014989       0.002435      -0.015389       0.000273       0.015115             12.691556       9.769095      -1.580131      -1.559628       7.036344       5.120723      21.269228           0.000001
          312              C       2.498467      -0.002201      35.346114      -0.090452      34.897375 0.44190867E+03  0.10449100E+05                                 9.336384                            7.063270      -0.047368       1.945493                    0.999537      29.821659      86.446912       0.611856       0.423361      -1.058053       0.017982      -0.025359      -0.025245       0.040046      -0.017382      -0.005101       0.005642       0.042562      -0.059669      -0.023004      -0.015195       0.038198             11.114929       9.533316      -1.118410      -0.357670       6.201823       3.675403      17.609650           0.000004
          313              C       2.836067      -0.526016      34.044118      -0.267625      35.882405 0.48424441E+03  0.11684073E+05                                 9.391781                            7.302967       0.098949       1.980930                    0.999854      31.381919      91.103115       0.614626       0.413015      -1.067440      -0.036149       0.008648       0.042692       0.056605      -0.009213       0.033817       0.026285       0.060145       0.086525      -0.058548      -0.000335       0.058883             11.023995       9.489748      -1.510119      -1.991362       6.404765       3.777592      17.177472           0.000007
          314              C       3.099781       5.487549       1.436185       0.635048      23.643214 0.24198361E+03  0.49753125E+04                                 7.685643                            5.566667      -0.113324       2.027168                    0.999495      21.954063      61.467608       0.620349       0.480215      -1.014265      -0.021203       0.023423       0.057279       0.065415       0.046432      -0.006802      -0.047388      -0.087266      -0.171173      -0.073969      -0.031497       0.105466              9.585096       8.155841      -1.543760      -0.750288       5.678372       3.029866      14.921076          -0.000000
          315              C       4.555894      19.432235      30.040208       0.280563      34.359686 0.34218654E+03  0.75616394E+04                                 9.389538                            6.280775       0.029804       2.029837                    0.999585      24.642494      68.217312       0.641148       0.432309      -1.056482      -0.006928       0.049430      -0.001915       0.049950       0.005552       0.001271      -0.011261      -0.074626      -0.054473      -0.029117      -0.019543       0.048660             13.088452       9.784627       0.890829       0.417094      24.606101      -0.250041       4.874629           0.000001
          316              C       3.464662      18.615749      30.022074      -0.226126      37.027541 0.43342729E+03  0.10198108E+05                                 9.613825                            6.914824       0.011856       1.964395                    0.999581      30.360259      87.765620       0.629253       0.413692      -1.064277      -0.010251      -0.034811       0.007821       0.037122      -0.024955       0.007458      -0.005393       0.034955      -0.038756      -0.024189      -0.014349       0.038538             12.000639      11.149436       2.003303       0.957442      19.709020      -0.800697       5.143460           0.000004
          317              C       3.607886      17.275128      30.221544      -0.080492      35.526525 0.41798768E+03  0.97764414E+04                                 9.526782                            6.917874      -0.019704       1.966795                    0.999681      29.301659      85.316874       0.609924       0.429352      -1.051159       0.017675       0.026365       0.010134       0.033320       0.022349      -0.001263       0.002411       0.024058      -0.005180      -0.024837      -0.001408       0.026245             11.735784      12.439223      -1.085377       1.344548      17.582374      -1.459900       5.185754           0.000001
          318              C       4.855982      16.703716      30.428268      -0.059161      39.693374 0.44435481E+03  0.10410575E+05                                10.006496                            6.940657      -0.009973       1.995533                    0.999322      27.530325      76.736085       0.643071       0.406539      -1.080215      -0.008380       0.042392       0.001236       0.043230       0.005911       0.003234      -0.002392       0.014405      -0.053245      -0.018503       0.000170       0.018333             12.979895      11.921663      -2.623725       1.046279      21.504048      -2.803308       5.513975          -0.000000
          319              C       5.948351      17.556780      30.410134      -0.072791      33.991370 0.40753114E+03  0.94550522E+04                                 9.191558                            6.789445      -0.015140       1.968817                    0.999656      28.949630      83.470811       0.622392       0.424169      -1.056211      -0.020398       0.028447       0.004014       0.035234      -0.014029       0.003660       0.000009       0.047942       0.006461      -0.028881       0.001686       0.027195             11.175802      10.184246      -1.147554       0.162405      18.409760      -1.560212       4.933399           0.000001
          320              C       5.814220      18.900337      30.188904      -0.243057      36.392652 0.44726765E+03  0.10583479E+05                                 9.472442                            7.007534       0.132455       1.998974                    0.999738      30.519453      87.842437       0.628711       0.411713      -1.067900       0.019668      -0.040925       0.009699       0.046431       0.026072      -0.001471      -0.009789       0.024492      -0.109178      -0.038860      -0.008648       0.047509             11.683446       9.898950      -2.441745       0.163460      20.178317      -1.275674       4.973071           0.000004
          321              C       5.044675      15.239732      30.693019       0.614036      24.507945 0.25048108E+03  0.51825111E+04                                 7.751390                            5.594504      -0.017567       2.045914                    0.999386      22.283304      62.109302       0.631773       0.468575      -1.022897       0.005732      -0.062234       0.018462       0.065167       0.003330      -0.030637       0.029230       0.051655       0.286839      -0.079857      -0.027486       0.107342              9.580416      10.031260      -1.486898       0.943296      13.996027      -1.873613       4.713960          -0.000001
          322              C       4.780960       0.043702      26.932100       0.277891      31.566072 0.34948378E+03  0.77672827E+04                                 8.849634                            6.361157       0.047655       2.036277                    0.999649      24.809719      68.979994       0.634728       0.434187      -1.054858       0.004626      -0.038362       0.037044       0.053528       0.002991      -0.011024      -0.032834      -0.028891       0.080594      -0.030808      -0.019905       0.050712             11.038649       9.727484      -0.364333      -0.102115       8.772351      -6.361520      14.616112           0.000001
          323              C       5.971085       0.476401      26.326436      -0.226126      35.397383 0.46118662E+03  0.10996160E+05                                 9.272181                            7.105739       0.154464       2.006468                    0.999759      30.554101      88.261395       0.625704       0.410557      -1.068710       0.012130       0.015933      -0.031889       0.037655      -0.015800       0.016084      -0.008293       0.027029      -0.045290      -0.021704      -0.013177       0.034880             10.745663      11.552343      -0.379434      -1.516660       8.630238      -4.905136      12.054409           0.000001
          324              C       5.884696       1.380219      25.281938      -0.086204      34.117821 0.42186014E+03  0.98849281E+04                                 9.240861                            6.933747      -0.026850       1.964456                    0.999676      29.339043      85.366001       0.611649       0.427365      -1.052897      -0.016498      -0.015557       0.018742       0.029419       0.012300      -0.014481       0.008376       0.013937      -0.013825      -0.023861       0.003648       0.020213             10.961806      12.785472      -1.947459       0.710776       8.976827      -4.964096      11.123119          -0.000001
          325              C       4.670700       1.822492      24.822068      -0.051141      37.286263 0.44888224E+03  0.10564266E+05                                 9.647553                            7.023393      -0.023993       1.995530                    0.999131      27.598690      77.601784       0.631548       0.412091      -1.074425       0.006330      -0.028609       0.031996       0.043385       0.010415       0.004918      -0.010744       0.021253       0.007289      -0.021839       0.008138       0.013701             11.962498      12.242461      -1.779591       1.366601      10.350873      -6.607665      13.294160          -0.000001
          326              C       3.491942       1.368455      25.405246      -0.068373      33.221480 0.44733633E+03  0.10657464E+05                                 9.197000                            7.224530      -0.180701       1.921121                    0.998910      29.581486      87.344831       0.587584       0.437538      -1.044679       0.012042      -0.021257       0.023838       0.034134      -0.006733       0.009570       0.008563       0.022206      -0.001660      -0.019434       0.002610       0.016824             10.599928      11.006231      -0.480693       0.911182       9.115509      -5.083637      11.678044          -0.000000
          327              C       3.569238       0.476804      26.486012      -0.244403      34.288543 0.46336998E+03  0.11080405E+05                                 9.125924                            7.157214       0.113145       1.996810                    0.999787      30.815461      89.650633       0.617856       0.414564      -1.064277      -0.018591       0.029946      -0.037025       0.051120       0.021089      -0.016841      -0.022684       0.024790      -0.039103      -0.032443      -0.010881       0.043325             10.519346      10.123387      -1.287145       2.086764       9.061485      -5.467138      12.373166           0.000002
          328              C       4.600225       2.793839      23.656437       0.610402      23.614544 0.24313904E+03  0.50045322E+04                                 7.610822                            5.549721      -0.071064       2.036315                    0.999521      22.186760      62.133041       0.626438       0.475028      -1.017123      -0.005057       0.034553      -0.045635       0.057463      -0.024871      -0.020428       0.093360      -0.050928      -0.045704      -0.087525      -0.025728       0.113254              9.338358       9.741519      -0.349634       1.662847       7.834235      -4.590452      10.439319          -0.000001
          329              C       0.646782      15.039293      23.526600      -0.079652      25.379896 0.35506648E+03  0.80109303E+04                                 7.673329                            6.299161      -0.346230       1.889470                    0.997209      28.488027      82.745186       0.647807       0.419070      -1.052521      -0.072013       0.030819      -0.014307       0.079626      -0.024012       0.003762       0.005687      -0.038292      -0.097756      -0.034448      -0.012710       0.047157              9.229350       6.155598      -0.966739      -0.511632      13.766679       1.883464       7.765773           0.000002
          330              C       0.000000      13.787270      22.943059       0.084413      34.352052 0.42015209E+03  0.98374630E+04                                 9.967251                            7.340748      -0.737098       1.801255                    0.996233      26.755113      77.883886       0.543906       0.480956      -1.021991       0.000378       0.002080       0.001041       0.002357       0.001090       0.008257      -0.002764       0.026251      -0.010922      -0.012777      -0.005307       0.018084             13.721636       9.422298      -1.551389      -3.042248      15.728378      -0.054169      16.014233          -0.000000
          331              C      11.020307      13.983377      21.471695      -0.071362      26.757651 0.36890303E+03  0.84163124E+04                                 8.086645                            6.498570      -0.396655       1.879633                    0.996611      28.565569      83.865098       0.625377       0.429294      -1.044547       0.087922       0.016736      -0.008612       0.089914       0.022633      -0.038942      -0.009378       0.063490       0.006985      -0.040535      -0.023278       0.063813             10.158564       6.507279      -0.248450      -2.084550       7.695661      -1.695760      16.272751           0.000001
          332              C       0.982109      12.629025      23.109526      -0.077886      27.904542 0.37126845E+03  0.84748772E+04                                 8.297202                            6.492856      -0.469866       1.848968                    0.997026      28.768873      84.194240       0.630153       0.425809      -1.047783      -0.064584      -0.049211      -0.033428       0.087808       0.026321       0.018372       0.023679      -0.051341      -0.077364      -0.039144      -0.020423       0.059567             10.682659       7.720379      -3.747859      -0.771150      16.821016       0.775737       7.506583           0.000000
          333              C      10.062068      13.488604      23.675296      -0.080898      27.072893 0.37574483E+03  0.86100468E+04                                 8.131704                            6.552174      -0.463717       1.851093                    0.996749      28.944013      85.103413       0.623856       0.428459      -1.045278       0.053114      -0.010984       0.069063       0.087815       0.001495       0.014077      -0.021988       0.021272       0.171717      -0.044816      -0.019399       0.064215             10.137489       8.783642       0.508018      -4.583698       7.848615      -1.101710      13.780211           0.000000
          334              C       0.243254      17.342867      23.831245      -0.082697      25.003356 0.35742304E+03  0.80689182E+04                                 7.550459                            6.287919      -0.295683       1.900380                    0.997787      28.542003      82.641103       0.654050       0.414823      -1.056320      -0.057282      -0.051326      -0.012426       0.077910       0.007895       0.000939       0.016025      -0.061182      -0.106600      -0.038501      -0.013781       0.052282              8.991002       6.197223      -1.619814      -0.252198      13.259827       1.495502       7.515957           0.000003
          335              C      10.447410      18.295218      24.106877       0.080100      34.133603 0.43698974E+03  0.10322446E+05                                 9.832405                            7.409098      -0.726611       1.802382                    0.996373      26.875714      78.326569       0.550432       0.471076      -1.028329      -0.000140       0.001672       0.002457       0.002976       0.005507       0.000123       0.001964       0.020649      -0.019639      -0.009590      -0.005401       0.014991             13.226377       7.779231      -0.628511       0.199349      17.068882       0.521574      14.831018           0.000000
          336              C       9.453934      18.262691      22.939070      -0.069441      26.419606 0.37296270E+03  0.85138756E+04                                 7.946830                            6.506413      -0.443685       1.859690                    0.996730      28.594521      83.385374       0.630369       0.425647      -1.049036       0.071916       0.029673      -0.049181       0.092039       0.016025      -0.030052      -0.025103       0.029287       0.132250      -0.045755      -0.020618       0.066374              9.579931       6.318587      -0.323517       1.331212       7.862515       1.423250      14.558692           0.000003
          337              C      11.039630      19.702921      24.259200      -0.073941      28.528756 0.37064360E+03  0.84526101E+04                                 8.431385                            6.489549      -0.426783       1.867490                    0.996487      28.626492      83.594344       0.630330       0.426092      -1.048159      -0.085997       0.023624       0.016948       0.090779      -0.039737      -0.007488       0.010458       0.001816      -0.086783      -0.031595      -0.024504       0.056099             11.262644       6.329084      -0.096191       0.266454      20.054761       1.093103       7.404086           0.000003
          338              C       9.697188      17.888493      25.368979      -0.072119      26.224811 0.37022763E+03  0.84388483E+04                                 7.915918                            6.489559      -0.391169       1.879222                    0.996645      28.502329      83.149336       0.629940       0.426572      -1.048100       0.079668       0.016144       0.040790       0.090947       0.002963       0.040883      -0.000698       0.036814       0.089084      -0.034257      -0.025306       0.059563              9.482810       6.146910      -0.219204      -0.475916       8.686677      -2.709070      13.614844           0.000002
          339              C       0.911633      14.309301      19.435648       0.287692      32.551910 0.34379667E+03  0.76201740E+04                                 9.098147                            6.334408       0.049736       2.038872                    0.999649      24.693069      68.873941       0.631395       0.437665      -1.051296      -0.006181      -0.000224       0.049976       0.050357      -0.000755      -0.020966      -0.009129       0.010863       0.109111      -0.026914      -0.018195       0.045109             12.107564       9.297900       1.055205      -2.652592       5.135418      -1.750884      21.889374           0.000000
          340              C       2.133586      14.646907      18.902519      -0.231350      36.129750 0.44883970E+03  0.10629328E+05                                 9.418893                            7.022164       0.021541       1.963902                    0.999597      30.472808      87.725820       0.627783       0.411985      -1.067791       0.017369       0.008632      -0.034719       0.039769       0.009880       0.029821       0.007913       0.032611       0.024345      -0.023148      -0.019456       0.042605             11.326416      10.931393       1.422682      -2.761974       5.260324      -1.096509      17.787531           0.000003
          341              C       2.310911      14.681272      17.527988      -0.081879      33.981495 0.41590335E+03  0.96924482E+04                                 9.163952                            6.848116      -0.027308       1.960279                    0.999661      29.218328      84.262455       0.621561       0.422845      -1.057694      -0.020562      -0.002385       0.021601       0.029918       0.007613      -0.009912      -0.003631       0.029936      -0.059153      -0.022073      -0.006842       0.028915             10.966314      10.516274       1.093599      -0.256819       4.935504      -0.501466      17.447165           0.000000
          342              C       1.264010      14.420209      16.663013      -0.058116      38.272090 0.44401712E+03  0.10422303E+05                                 9.832964                            6.986889       0.044880       2.018990                    0.999333      27.513292      77.283322       0.632911       0.412287      -1.074198      -0.006924       0.005740       0.040371       0.041361      -0.000779      -0.000407      -0.002935       0.029123       0.016345      -0.017681       0.005806       0.011876             12.593586      10.322487       1.013601      -0.439866       5.272114      -0.851039      22.186157          -0.000001
          343              C       0.022734      14.125291      17.222980      -0.061595      33.870517 0.42816300E+03  0.10094706E+05                                 9.328331                            7.058155      -0.135572       1.938446                    0.999205      29.258654      86.084724       0.595411       0.436319      -1.044876       0.007028       0.013213       0.033681       0.036856       0.005711       0.014930       0.009687       0.015976      -0.057718      -0.026490       0.000419       0.026071             11.329104       9.397547       0.805702      -0.597825       5.357045      -0.453036      19.232718          -0.000000
          344              C      11.210135      14.067972      18.586993      -0.234930      34.953269 0.46023109E+03  0.11001199E+05                                 9.337751                            7.181952       0.069506       1.985605                    0.999226      30.710817      89.716056       0.609680       0.420281      -1.059237      -0.012317       0.009725      -0.044748       0.047420       0.014080      -0.015120      -0.006617       0.061394      -0.020553      -0.030867      -0.011652       0.042518             11.320256       8.357797       0.495142       0.338872       5.280235      -0.719652      20.322735           0.000001
          345              C       1.465206      14.488989      15.196000       0.608731      24.950216 0.24484825E+03  0.50515920E+04                                 7.910194                            5.568940      -0.048596       2.041149                    0.999675      22.282810      62.598714       0.625022       0.474984      -1.016533      -0.002024       0.008678      -0.058007       0.058687       0.015197       0.015240       0.011653      -0.150600      -0.256295      -0.089777      -0.030598       0.120374              9.983996       9.803337       0.030312      -0.017469       4.488754      -1.032346      15.659896          -0.000001
          346              C       1.150340      10.320663      22.641678       0.285974      33.961146 0.34321070E+03  0.75922827E+04                                 9.344047                            6.301530       0.009808       2.024425                    0.999492      24.630658      68.289358       0.638164       0.433873      -1.055204      -0.025559       0.043295       0.001859       0.050310      -0.020439      -0.005286       0.008698      -0.054874      -0.058203      -0.025600      -0.019833       0.045433             12.866321       9.694953      -4.511279       0.767080      23.388812       2.144360       5.515200          -0.000001
          347              C       2.452999      10.254625      23.076886      -0.259095      36.950479 0.46735563E+03  0.11180440E+05                                 9.592703                            7.176997       0.059882       1.972969                    0.999800      31.010696      89.732664       0.619477       0.413304      -1.066919       0.032554      -0.036795       0.011748       0.050514       0.015417       0.022949       0.025098      -0.025095      -0.089506      -0.045457      -0.003146       0.048604             11.685326      11.223281      -4.793893       1.180855      18.218119       1.288274       5.614579          -0.000003
          348              C       3.147522       9.053564      23.000724      -0.064843      34.733014 0.41070800E+03  0.95414127E+04                                 9.334015                            6.814041      -0.042386       1.959875                    0.999588      28.945886      83.348058       0.621898       0.423943      -1.057000      -0.028766       0.016789       0.002064       0.033371       0.006105       0.013912       0.004512       0.040858      -0.004071      -0.021048      -0.007851       0.028899             11.466662      10.058269      -2.786130       1.079370      18.803194       1.929194       5.538523          -0.000004
          349              C       2.537114       7.884879      22.540129      -0.049831      38.980090 0.44302521E+03  0.10400106E+05                                 9.980587                            6.989531      -0.036804       1.995293                    0.999080      27.483809      77.372042       0.630954       0.413522      -1.072683      -0.027745       0.032693       0.010060       0.044044       0.001308       0.011019       0.006772       0.007556      -0.010583      -0.013234      -0.001209       0.014443             12.982160      11.286222      -4.244009       1.067334      21.778781       2.060648       5.881478          -0.000002
          350              C       1.198082       7.950399      22.162949      -0.071843      35.731344 0.44071674E+03  0.10467525E+05                                 9.689539                            7.177235      -0.157583       1.926888                    0.999250      29.584098      87.404461       0.588350       0.438315      -1.043535       0.002902       0.021645       0.009432       0.023788       0.015989       0.006528       0.010119      -0.005800       0.023958      -0.020334      -0.001949       0.022283             11.928882      10.751555      -2.998175       1.427341      19.143912       1.551605       5.891180          -0.000002
          351              C       0.511515       9.145137      22.213724      -0.233206      38.281145 0.45568279E+03  0.10832684E+05                                 9.813395                            7.059928       0.067982       1.977008                    0.999648      30.639053      88.383734       0.628150       0.410175      -1.068927       0.008343      -0.030241      -0.004423       0.031681      -0.004063       0.023350       0.001103       0.056481      -0.076629      -0.033212      -0.015371       0.048583             12.438198       9.409103      -2.499589       0.947385      21.982542       2.470059       5.922949          -0.000003
          352              C       3.299840       6.637049      22.413194       0.591878      25.404137 0.26679652E+03  0.56232578E+04                                 8.033757                            5.822942      -0.159998       1.993325                    0.999544      22.959705      65.171181       0.609765       0.476580      -1.015784       0.011637      -0.059020      -0.009531       0.060906       0.049079      -0.034046      -0.046182       0.012369       0.208946      -0.085478      -0.019688       0.105166             10.005734       9.271415      -2.850679       1.180357      14.996623       1.866412       5.749165          -0.000001
          353              C       9.397099      12.969625      25.931848       0.281933      32.004852 0.35094856E+03  0.78174457E+04                                 9.005834                            6.400220       0.016640       2.027987                    0.999653      24.838155      69.410619       0.628213       0.437701      -1.051461       0.036248       0.009328      -0.033297       0.050096       0.009075      -0.029678      -0.009769       0.025126       0.076070      -0.028177      -0.019125       0.047303             11.739787      11.829307       0.948252      -5.761349       5.524761      -2.927192      17.865293          -0.000001
          354              C       8.053520      13.141360      25.652589      -0.254745      35.137127 0.46875665E+03  0.11224528E+05                                 9.256589                            7.191317       0.056380       1.972108                    0.999827      31.035538      89.903797       0.618279       0.413714      -1.066447      -0.040988      -0.008281       0.020954       0.046772      -0.009594       0.014460      -0.025941       0.037571       0.104098      -0.045112      -0.003971       0.049083             10.868817      13.333425       0.906350      -4.810827       5.403182      -1.984464      13.869846          -0.000001
          355              C       7.122562      12.902562      26.645588      -0.075814      32.613013 0.40741149E+03  0.94405999E+04                                 8.907478                            6.773151      -0.021534       1.964770                    0.999623      28.962908      83.141148       0.625980       0.422260      -1.058633       0.031848       0.001793      -0.010510       0.033586      -0.008085       0.015068       0.007098       0.031110      -0.045478      -0.025517      -0.003635       0.029152             10.498942      11.758888       0.678830      -3.704270       5.299597      -2.207474      14.438341          -0.000002
          356              C       7.510177      12.449538      27.889557      -0.051593      36.233923 0.43823990E+03  0.10258718E+05                                 9.508911                            6.952142       0.049475       2.022431                    0.999303      27.419581      77.053762       0.632657       0.413577      -1.072768       0.033324       0.004350      -0.026989       0.043103       0.000144       0.005244      -0.009877       0.015357       0.009566      -0.015068       0.002912       0.012156             11.949686      13.741669       0.777187      -5.459341       5.625479      -2.457303      16.481910          -0.000003
          357              C       8.853756      12.253059      28.135449      -0.069515      31.835551 0.42188609E+03  0.99124598E+04                                 8.944203                            7.009637      -0.105391       1.947572                    0.999463      29.222472      85.898018       0.596888       0.436744      -1.044369       0.003939       0.007646      -0.024536       0.026000      -0.005335       0.019248      -0.004208      -0.025547       0.012249      -0.026952       0.006585       0.020367             10.538178      12.283705       0.658594      -3.938294       5.750411      -2.254210      13.580418          -0.000005
          358              C       9.796081      12.516406      27.177267      -0.213725      34.519547 0.44417663E+03  0.10517838E+05                                 9.234897                            7.041618       0.002305       1.967624                    0.999332      30.232650      87.746574       0.617895       0.418620      -1.060868      -0.009812      -0.003907       0.036142       0.037654      -0.008411       0.010602      -0.001401       0.043760      -0.061975      -0.022710      -0.013081       0.035791             11.105888      10.965488       0.598782      -3.907627       5.898955      -2.675646      16.453220          -0.000006
          359              C       6.488284      12.243600      28.964157       0.598878      24.425328 0.26208933E+03  0.54987548E+04                                 7.820765                            5.772885      -0.117317       2.008448                    0.999492      22.807182      64.560694       0.612242       0.476835      -1.015789      -0.044087      -0.018137       0.038769       0.061447      -0.007739       0.034551       0.023334      -0.161232      -0.165522      -0.091148      -0.020375       0.111523              9.572567      11.106809       0.280299      -3.063617       4.865872      -1.547951      12.745020          -0.000003
          360              C       9.774483      18.031430      20.570815       0.287001      30.895009 0.33678977E+03  0.74297993E+04                                 8.777286                            6.267851       0.047373       2.038373                    0.999592      24.654023      68.701767       0.634714       0.437431      -1.050975       0.015160       0.026836       0.039644       0.050216      -0.002907       0.003427       0.015302      -0.010373       0.113355      -0.025898      -0.016189       0.042087             11.278982       7.913118       1.106418       0.741472       6.009879       3.898536      19.913950           0.000001
          361              C      10.705441      18.016866      19.540823      -0.218236      34.724358 0.43915244E+03  0.10349626E+05                                 9.201099                            6.961222       0.156768       2.013687                    0.999733      30.096014      86.603019       0.628073       0.413797      -1.065973      -0.001094      -0.002473      -0.034906       0.035011       0.016415       0.009804       0.004901       0.037431      -0.061468      -0.022704      -0.014496       0.037200             10.980775       8.208786       1.174562      -0.384807       6.640199       3.670476      18.093340           0.000005
          362              C      10.376934      17.494960      18.314989      -0.077274      32.051577 0.41651185E+03  0.97419612E+04                                 8.907446                            6.922484      -0.114016       1.936361                    0.999647      29.375538      85.780664       0.606959       0.431447      -1.048948      -0.014639       0.007034       0.022960       0.028123      -0.001577      -0.022933      -0.017986       0.021817      -0.014890      -0.031767       0.000635       0.031132             10.405938       8.751629       1.449968       1.305879       6.551262       3.774189      15.914923           0.000002
          363              C       9.116334      17.015446      18.039357      -0.061235      38.254973 0.44669871E+03  0.10507765E+05                                 9.849761                            7.010432      -0.065345       1.979681                    0.999201      27.764987      78.237383       0.631109       0.412578      -1.073321       0.013894       0.024891       0.035751       0.045724       0.012670      -0.003934       0.000101       0.014989       0.002435      -0.015389       0.000273       0.015115             12.691555       9.769094       1.580131       1.559628       7.036344       5.120723      21.269227           0.000001
          364              C       8.181967      17.034405      19.054842      -0.090452      34.897375 0.44190866E+03  0.10449100E+05                                 9.336384                            7.063270      -0.047368       1.945493                    0.999537      29.821659      86.446913       0.611856       0.423361      -1.058053       0.017982       0.025359       0.025245       0.040046       0.017382       0.005101       0.005642       0.042562      -0.059669      -0.023004      -0.015195       0.038198             11.114929       9.533316       1.118410       0.357670       6.201823       3.675403      17.609649           0.000004
          365              C       8.519567      17.558220      20.356838      -0.267625      35.882407 0.48424443E+03  0.11684074E+05                                 9.391781                            7.302968       0.098949       1.980930                    0.999854      31.381920      91.103117       0.614626       0.413015      -1.067440      -0.036149      -0.008648      -0.042692       0.056605       0.009213      -0.033817       0.026285       0.060145       0.086525      -0.058548      -0.000335       0.058883             11.023995       9.489748       1.510119       1.991363       6.404765       3.777592      17.177472           0.000007
          366              C       8.783281      16.438519      16.697467       0.635048      23.643213 0.24198360E+03  0.49753121E+04                                 7.685643                            5.566667      -0.113324       2.027168                    0.999495      21.954062      61.467605       0.620349       0.480215      -1.014265      -0.021203      -0.023423      -0.057279       0.065415      -0.046432       0.006802      -0.047388      -0.087266      -0.171173      -0.073969      -0.031497       0.105466              9.585096       8.155841       1.543760       0.750288       5.678372       3.029866      14.921075          -0.000000
          367              C      10.239394      -2.400031      24.360748       0.280563      34.359686 0.34218654E+03  0.75616394E+04                                 9.389538                            6.280775       0.029804       2.029837                    0.999585      24.642494      68.217312       0.641148       0.432309      -1.056482      -0.006928      -0.049430       0.001915       0.049950      -0.005552      -0.001271      -0.011261      -0.074626      -0.054474      -0.029117      -0.019543       0.048660             13.088452       9.784627      -0.890829      -0.417094      24.606101      -0.250041       4.874629           0.000001
          368              C       9.148162      -1.583545      24.378882      -0.226126      37.027539 0.43342727E+03  0.10198108E+05                                 9.613824                            6.914823       0.011857       1.964395                    0.999581      30.360258      87.765615       0.629253       0.413692      -1.064277      -0.010251       0.034811      -0.007821       0.037122       0.024955      -0.007457      -0.005393       0.034955      -0.038756      -0.024189      -0.014349       0.038538             12.000638      11.149435      -2.003302      -0.957442      19.709018      -0.800697       5.143460           0.000004
          369              C       9.291386      -0.242924      24.179412      -0.080492      35.526522 0.41798764E+03  0.97764404E+04                                 9.526782                            6.917874      -0.019703       1.966795                    0.999681      29.301657      85.316870       0.609924       0.429352      -1.051159       0.017675      -0.026365      -0.010134       0.033320      -0.022349       0.001263       0.002411       0.024058      -0.005180      -0.024837      -0.001408       0.026245             11.735784      12.439223       1.085377      -1.344548      17.582374      -1.459900       5.185754           0.000001
          370              C      10.539482       0.328488      23.972688      -0.059161      39.693374 0.44435481E+03  0.10410575E+05                                10.006496                            6.940657      -0.009973       1.995533                    0.999322      27.530325      76.736085       0.643071       0.406539      -1.080215      -0.008380      -0.042392      -0.001236       0.043230      -0.005911      -0.003234      -0.002392       0.014405      -0.053245      -0.018503       0.000170       0.018333             12.979895      11.921663       2.623725      -1.046279      21.504047      -2.803308       5.513974          -0.000000
          371              C       0.264851      -0.524576      23.990822      -0.072791      33.991368 0.40753111E+03  0.94550516E+04                                 9.191558                            6.789445      -0.015140       1.968818                    0.999656      28.949629      83.470810       0.622392       0.424169      -1.056211      -0.020398      -0.028447      -0.004014       0.035234       0.014029      -0.003660       0.000009       0.047942       0.006461      -0.028881       0.001686       0.027195             11.175802      10.184246       1.147554      -0.162405      18.409760      -1.560212       4.933399           0.000001
          372              C       0.130720      -1.868133      24.212052      -0.243057      36.392651 0.44726764E+03  0.10583479E+05                                 9.472442                            7.007534       0.132455       1.998974                    0.999738      30.519452      87.842437       0.628711       0.411713      -1.067900       0.019668       0.040925      -0.009699       0.046431      -0.026072       0.001471      -0.009788       0.024492      -0.109178      -0.038860      -0.008648       0.047509             11.683447       9.898950       2.441745      -0.163460      20.178318      -1.275674       4.973071           0.000004
          373              C      10.728175       1.792472      23.707937       0.614036      24.507945 0.25048108E+03  0.51825112E+04                                 7.751390                            5.594504      -0.017567       2.045914                    0.999386      22.283304      62.109302       0.631773       0.468575      -1.022897       0.005732       0.062234      -0.018462       0.065167      -0.003330       0.030637       0.029230       0.051655       0.286839      -0.079857      -0.027486       0.107342              9.580415      10.031260       1.486898      -0.943296      13.996027      -1.873613       4.713960          -0.000001
          374              C      10.464460      16.988502      27.468856       0.277891      31.566072 0.34948380E+03  0.77672831E+04                                 8.849634                            6.361157       0.047655       2.036277                    0.999649      24.809719      68.979995       0.634728       0.434187      -1.054858       0.004626       0.038362      -0.037044       0.053528      -0.002991       0.011024      -0.032834      -0.028891       0.080594      -0.030808      -0.019905       0.050712             11.038649       9.727484       0.364333       0.102115       8.772351      -6.361520      14.616111           0.000001
          375              C       0.287585      16.555803      28.074520      -0.226126      35.397382 0.46118661E+03  0.10996160E+05                                 9.272181                            7.105739       0.154464       2.006468                    0.999759      30.554101      88.261395       0.625704       0.410557      -1.068710       0.012130      -0.015933       0.031889       0.037655       0.015800      -0.016084      -0.008293       0.027029      -0.045290      -0.021704      -0.013177       0.034880             10.745663      11.552343       0.379434       1.516660       8.630238      -4.905136      12.054409           0.000001
          376              C       0.201196      15.651985      29.119018      -0.086203      34.117819 0.42186011E+03  0.98849272E+04                                 9.240860                            6.933747      -0.026850       1.964456                    0.999676      29.339042      85.365997       0.611649       0.427365      -1.052897      -0.016498       0.015557      -0.018742       0.029419      -0.012300       0.014481       0.008376       0.013937      -0.013825      -0.023861       0.003648       0.020213             10.961805      12.785471       1.947459      -0.710776       8.976827      -4.964096      11.123118          -0.000001
          377              C      10.354200      15.209712      29.578888      -0.051141      37.286261 0.44888221E+03  0.10564266E+05                                 9.647552                            7.023393      -0.023993       1.995530                    0.999131      27.598689      77.601781       0.631548       0.412091      -1.074425       0.006330       0.028609      -0.031996       0.043385      -0.010415      -0.004918      -0.010744       0.021253       0.007289      -0.021839       0.008138       0.013701             11.962498      12.242461       1.779591      -1.366601      10.350872      -6.607665      13.294160          -0.000001
          378              C       9.175442      15.663749      28.995710      -0.068373      33.221483 0.44733635E+03  0.10657465E+05                                 9.197001                            7.224530      -0.180701       1.921121                    0.998910      29.581486      87.344830       0.587584       0.437538      -1.044679       0.012042       0.021257      -0.023838       0.034134       0.006733      -0.009570       0.008563       0.022206      -0.001660      -0.019434       0.002610       0.016824             10.599928      11.006231       0.480694      -0.911183       9.115509      -5.083638      11.678045          -0.000000
          379              C       9.252738      16.555400      27.914944      -0.244403      34.288524 0.46336964E+03  0.11080395E+05                                 9.125921                            7.157212       0.113145       1.996810                    0.999787      30.815461      89.650633       0.617856       0.414564      -1.064277      -0.018591      -0.029946       0.037025       0.051120      -0.021089       0.016841      -0.022684       0.024790      -0.039103      -0.032443      -0.010881       0.043325             10.519343      10.123382       1.287145      -2.086763       9.061483      -5.467138      12.373163           0.000002
          380              C      10.283725      14.238365      30.744519       0.610402      23.614544 0.24313905E+03  0.50045322E+04                                 7.610822                            5.549721      -0.071064       2.036315                    0.999521      22.186760      62.133040       0.626439       0.475028      -1.017123      -0.005057      -0.034553       0.045635       0.057463       0.024871       0.020428       0.093360      -0.050928      -0.045704      -0.087525      -0.025728       0.113254              9.338357       9.741518       0.349634      -1.662847       7.834235      -4.590452      10.439319          -0.000001
          381              O       5.977905      18.527403       5.371550      -0.201337      32.305926 0.40939045E+03  0.91930898E+04                                 8.339457                            6.324134       0.288654       2.216398                    0.998550      23.083233      58.636472       0.744538       0.366350      -1.133274      -0.212522       0.030421       0.048313       0.220057       0.045419      -0.013750       0.048191      -0.234647      -0.424926      -0.152530      -0.049976       0.202506             10.718376       5.888466       2.667559       0.342774      20.375047       2.932106       5.891614           0.000000
          382              O       4.816198      16.732792       2.667823      -0.200409      32.644802 0.35239253E+03  0.76083534E+04                                 8.325424                            5.777620       0.384784       2.251665                    0.999053      22.556968      55.855688       0.798619       0.355224      -1.144104       0.168742      -0.040950      -0.055127       0.182180      -0.029540       0.112966      -0.030260       0.111857       0.273505      -0.108887      -0.068109       0.176995             11.580434       7.085014      -0.748591       5.045416       5.337541      -2.447160      22.318749           0.000001
          383              O       5.295885      13.888275       4.489892      -0.188199      31.490591 0.33166425E+03  0.70523599E+04                                 8.137236                            5.589066       0.394153       2.257868                    0.999154      22.298154      54.776053       0.815566       0.353192      -1.145867      -0.165384       0.044438       0.072612       0.186008       0.002852      -0.010674       0.057666      -0.232616      -0.269047      -0.105848      -0.067925       0.173773             11.476188       6.707724       4.707440       0.346935      22.484627       2.156084       5.236213          -0.000000
          384              O       6.640601      15.646047       6.892238      -0.198715      32.315078 0.35557571E+03  0.76962981E+04                                 8.286453                            5.815971       0.330094       2.234694                    0.998736      22.600102      56.078650       0.793255       0.356733      -1.142604       0.153957       0.015829      -0.092224       0.180163      -0.012086       0.050015      -0.063983       0.050217       0.459994      -0.116923      -0.062994       0.179917             11.368229       9.330672      -1.203959       7.244654       5.543278      -2.595934      19.230737          -0.000001
          385              O       6.863395      21.004731       3.611861      -0.198784      29.464010 0.32762717E+03  0.69556039E+04                                 7.762598                            5.574221       0.274794       2.215379                    0.998830      22.474475      55.435788       0.811207       0.355647      -1.142177       0.151150      -0.098171       0.030438       0.182785      -0.010400       0.048543       0.025414       0.029420       0.512593      -0.109624      -0.072505       0.182129             10.305272       4.898816      -0.556436      -0.976940       5.821405       2.998341      20.195596           0.000001
          386              O       7.077094      23.064685       6.372165      -0.214506      32.701818 0.33791600E+03  0.72121226E+04                                 8.340501                            5.623029       0.454751       2.269442                    0.999334      22.642569      55.554703       0.817878       0.350884      -1.148829      -0.179425       0.019057      -0.049003       0.186970       0.091389       0.015004       0.008246      -0.178229      -0.349489      -0.119346      -0.067144       0.186490             12.236247       5.996675       2.280289       0.385113      25.623619       0.772526       5.088448           0.000002
          387              O       6.410988      20.336854       8.308477      -0.217111      28.709708 0.32993335E+03  0.70138416E+04                                 7.591946                            5.577818       0.329800       2.226869                    0.999121      22.718746      55.996691       0.814784       0.353618      -1.144305       0.153321      -0.094919      -0.037108       0.184103       0.012746      -0.093123      -0.095696       0.012840       0.313629      -0.119955      -0.064273       0.184228              9.706608       5.127440       0.166552      -1.438565       7.907158      -5.581334      16.085226           0.000002
          388              O       3.072500      12.065711      32.847297      -0.558567      33.037150 0.47185569E+03  0.10971059E+05                                 8.081580                            6.633978       0.721940       2.263743                    0.999197      27.677223      71.377935       0.753176       0.349760      -1.147278       0.021946       0.022349       0.028564       0.042392      -0.010059       0.050189      -0.002927      -0.031410      -0.130376      -0.074745       0.027287       0.047458              9.312430      13.614655      -0.241580       3.138295       5.193049      -0.636450       9.129586          -0.000003
          389              O       5.223136      12.084238      32.565500      -0.610775      47.682759 0.69387587E+03  0.17791621E+05                                10.507158                            8.204389      -0.023044       2.020773                    0.995446      29.300273      79.727085       0.656645       0.363783      -1.134422      -0.022168      -0.010014       0.048188       0.053980      -0.015810      -0.040591       0.002584      -0.044357      -0.078272      -0.059763       0.014784       0.044979             12.869613      14.176316       0.867440      -6.332261       7.497884      -1.749166      16.934638          -0.000001
          390              O       2.869031       8.117914       3.581759      -0.626360      42.590690 0.64421796E+03  0.16247187E+05                                 9.795531                            7.910387       0.016612       2.029582                    0.995667      29.512241      80.167189       0.666756       0.364245      -1.131782       0.002895       0.051674       0.006884       0.052211      -0.029281       0.011911       0.031117      -0.038747       0.099993      -0.059142       0.006060       0.053082             11.697253       8.612149      -1.389035      -1.107982      17.468566       4.113280       9.011042          -0.000001
          391              O       1.216269       9.036453       4.740137      -0.562204      29.251181 0.45304482E+03  0.10430768E+05                                 7.392653                            6.480532       0.765371       2.276346                    0.999131      27.698019      71.163470       0.765279       0.347625      -1.148631       0.026356       0.019889       0.025338       0.041620      -0.009433      -0.011420      -0.052776       0.086778       0.078302      -0.083763       0.030217       0.053546              8.041473      11.026700       1.523129      -1.810625       7.320196      -0.165922       5.777521          -0.000007
          392              O       0.406939      14.819873      10.522233      -0.548109      29.549417 0.45107882E+03  0.10371837E+05                                 7.454261                            6.460272       0.489335       2.197489                    0.998540      27.324295      70.104477       0.767755       0.346961      -1.149445      -0.038430       0.011736      -0.007346       0.040848       0.014746       0.006425       0.015675       0.029196      -0.135540      -0.049522       0.004534       0.044988              8.184147      12.397449       0.291997       0.739934       5.056940       0.115212       7.098054          -0.000006
          393              O      10.159825      14.357523      11.979816      -0.609777      41.571467 0.63757288E+03  0.16034154E+05                                 9.625134                            7.904475       0.077376       2.057427                    0.994954      29.114699      78.914070       0.662739       0.367492      -1.129543      -0.017546      -0.031814      -0.034293       0.049960       0.012780      -0.042506      -0.005382      -0.110865       0.119443      -0.090204       0.032524       0.057679             11.273003       7.529075       0.403604      -0.134382       7.870773      -2.454061      18.419162          -0.000003
          394              O       7.427198      14.114756      33.936404      -0.564599      35.594169 0.50377909E+03  0.11928822E+05                                 8.610905                            6.943432       0.300249       2.153697                    0.995381      27.375201      71.681115       0.720791       0.358872      -1.137800       0.021118       0.013129       0.016461       0.029821       0.036126       0.037672      -0.036888      -0.031095      -0.022024      -0.075470       0.027967       0.047503             10.251050       7.797632       0.124118       3.298132       5.930179       1.165593      17.025338          -0.000001
          395              O       9.389142      13.445836      34.721229      -0.598128      32.876531 0.48406250E+03  0.11307498E+05                                 7.984244                            6.667264       0.543807       2.209260                    0.998939      27.700957      71.204584       0.761405       0.344370      -1.153725      -0.045454       0.010705      -0.008395       0.047447      -0.011533      -0.038113       0.002225      -0.004526      -0.142074      -0.064383       0.019195       0.045188              8.963706      10.895292      -2.741227      -3.076022       6.451829       2.284059       9.543996           0.000000
          396              O       5.161755       4.635105       5.333107      -0.586480      40.946155 0.57986839E+03  0.14189742E+05                                 9.431779                            7.451329       0.359840       2.165204                    0.995413      27.922783      73.779130       0.697095       0.359062      -1.140232       0.017941      -0.024974       0.007389       0.031625      -0.036181      -0.002324       0.013191       0.090276       0.147491      -0.083462       0.031038       0.052424             11.364332      14.782518      -5.705593       1.907131      12.162117      -2.387630       7.148361          -0.000001
          397              O       7.358996       4.964877       5.598584      -0.586475      33.925727 0.52082281E+03  0.12400163E+05                                 8.223290                            7.001376       0.572833       2.225353                    0.998430      27.789254      72.291686       0.728888       0.352946      -1.145794      -0.021588      -0.019923      -0.018738       0.034844       0.054169      -0.014517       0.023713      -0.015214       0.040927      -0.069987       0.019793       0.050195              9.177779      10.462778       2.943590       0.200597      11.727332      -0.779096       5.343226          -0.000002
          398              O       7.830726      16.553365      13.209277      -0.602372      41.623892 0.57919943E+03  0.14238698E+05                                 9.643837                            7.524363       0.143346       2.083779                    0.995370      28.677282      77.169233       0.679706       0.366558      -1.128827      -0.016599       0.037854      -0.028009       0.049930      -0.015340       0.014456       0.060519      -0.000096      -0.011871      -0.067903       0.008250       0.059652             11.858449      15.437759      -2.790041       5.814024       7.997470      -3.372252      12.140117          -0.000001
          399              O       5.717601      16.104792      12.957220      -0.553509      31.838414 0.47166775E+03  0.10952394E+05                                 7.838088                            6.617375       0.765388       2.287078                    0.999342      27.286197      70.047418       0.757647       0.348150      -1.149987       0.011655       0.016744      -0.028220       0.034822       0.020094      -0.033731       0.009229      -0.017276      -0.049160      -0.049089       0.014773       0.034316              8.826968      11.551405       1.916629      -1.595983       7.227458      -2.534109       7.702042          -0.000003
          400              O       0.294405       3.398665      12.762102      -0.201337      32.305925 0.40939045E+03  0.91930897E+04                                 8.339457                            6.324133       0.288655       2.216398                    0.998550      23.083233      58.636471       0.744538       0.366350      -1.133274      -0.212522      -0.030421      -0.048313       0.220057      -0.045419       0.013750       0.048191      -0.234647      -0.424926      -0.152530      -0.049976       0.202506             10.718376       5.888466      -2.667559      -0.342774      20.375047       2.932106       5.891614           0.000000
          401              O      10.499698       5.193276      15.465829      -0.200409      32.644803 0.35239254E+03  0.76083537E+04                                 8.325424                            5.777620       0.384785       2.251665                    0.999053      22.556968      55.855689       0.798619       0.355224      -1.144104       0.168742       0.040950       0.055127       0.182180       0.029540      -0.112966      -0.030260       0.111857       0.273505      -0.108887      -0.068109       0.176995             11.580435       7.085014       0.748591      -5.045416       5.337541      -2.447160      22.318750           0.000001
          402              O      10.979385       8.037793      13.643760      -0.188199      31.490591 0.33166425E+03  0.70523600E+04                                 8.137236                            5.589066       0.394153       2.257868                    0.999154      22.298154      54.776053       0.815566       0.353192      -1.145867      -0.165384      -0.044438      -0.072612       0.186008      -0.002852       0.010674       0.057666      -0.232616      -0.269047      -0.105848      -0.067925       0.173773             11.476188       6.707724      -4.707439      -0.346935      22.484628       2.156084       5.236213          -0.000000
          403              O       0.957101       6.280021      11.241414      -0.198715      32.315077 0.35557570E+03  0.76962978E+04                                 8.286452                            5.815971       0.330094       2.234694                    0.998736      22.600102      56.078649       0.793255       0.356733      -1.142604       0.153957      -0.015829       0.092224       0.180163       0.012086      -0.050015      -0.063983       0.050217       0.459994      -0.116923      -0.062994       0.179917             11.368228       9.330672       1.203959      -7.244654       5.543277      -2.595933      19.230736          -0.000001
          404              O       1.179895       0.921337      14.521791      -0.198784      29.464004 0.32762714E+03  0.69556028E+04                                 7.762597                            5.574221       0.274794       2.215379                    0.998830      22.474474      55.435785       0.811207       0.355647      -1.142177       0.151150       0.098171      -0.030438       0.182785       0.010400      -0.048542       0.025414       0.029420       0.512593      -0.109624      -0.072505       0.182129             10.305270       4.898815       0.556436       0.976938       5.821404       2.998339      20.195592           0.000001
          405              O       1.393594      -1.138617      11.761487      -0.214506      32.701820 0.33791602E+03  0.72121230E+04                                 8.340501                            5.623029       0.454751       2.269442                    0.999334      22.642569      55.554704       0.817878       0.350884      -1.148829      -0.179425      -0.019057       0.049003       0.186970      -0.091389      -0.015004       0.008246      -0.178229      -0.349489      -0.119346      -0.067144       0.186490             12.236248       5.996675      -2.280289      -0.385113      25.623622       0.772526       5.088448           0.000002
          406              O       0.727488       1.589214       9.825175      -0.217111      28.709708 0.32993335E+03  0.70138415E+04                                 7.591946                            5.577818       0.329800       2.226869                    0.999121      22.718746      55.996691       0.814784       0.353618      -1.144305       0.153321       0.094919       0.037108       0.184103      -0.012746       0.093123      -0.095696       0.012840       0.313629      -0.119955      -0.064273       0.184228              9.706608       5.127440      -0.166552       1.438565       7.907158      -5.581334      16.085226           0.000002
          407              O       8.756000       4.966493      21.553659      -0.558567      33.037150 0.47185569E+03  0.10971059E+05                                 8.081579                            6.633977       0.721940       2.263743                    0.999197      27.677224      71.377936       0.753176       0.349760      -1.147278       0.021946      -0.022349      -0.028564       0.042392       0.010059      -0.050189      -0.002927      -0.031410      -0.130376      -0.074745       0.027287       0.047458              9.312430      13.614653       0.241580      -3.138296       5.193049      -0.636450       9.129587          -0.000003
          408              O      10.906637       4.947966      21.835456      -0.610775      47.682775 0.69387632E+03  0.17791635E+05                                10.507160                            8.204392      -0.023044       2.020773                    0.995446      29.300273      79.727085       0.656645       0.363783      -1.134422      -0.022168       0.010014      -0.048188       0.053980       0.015810       0.040591       0.002584      -0.044357      -0.078272      -0.059763       0.014784       0.044979             12.869616      14.176323      -0.867441       6.332263       7.497888      -1.749166      16.934637          -0.000001
          409              O       8.552531      13.808154      14.551893      -0.626360      42.590689 0.64421795E+03  0.16247187E+05                                 9.795531                            7.910387       0.016612       2.029582                    0.995667      29.512241      80.167188       0.666756       0.364245      -1.131782       0.002895      -0.051674      -0.006884       0.052211       0.029281      -0.011911       0.031117      -0.038747       0.099994      -0.059142       0.006060       0.053082             11.697252       8.612150       1.389035       1.107982      17.468565       4.113280       9.011042          -0.000001
          410              O       6.899769      12.889615      13.393515      -0.562204      29.251180 0.45304480E+03  0.10430768E+05                                 7.392653                            6.480532       0.765371       2.276346                    0.999131      27.698019      71.163469       0.765279       0.347625      -1.148631       0.026356      -0.019889      -0.025338       0.041620       0.009433       0.011420      -0.052776       0.086778       0.078302      -0.083763       0.030217       0.053546              8.041472      11.026700      -1.523129       1.810625       7.320196      -0.165922       5.777521          -0.000007
          411              O       6.090439       7.106195       7.611419      -0.548109      29.549416 0.45107879E+03  0.10371836E+05                                 7.454261                            6.460272       0.489335       2.197489                    0.998540      27.324296      70.104477       0.767755       0.346961      -1.149445      -0.038430      -0.011736       0.007346       0.040848      -0.014746      -0.006425       0.015675       0.029196      -0.135540      -0.049522       0.004534       0.044988              8.184147      12.397448      -0.291996      -0.739934       5.056939       0.115212       7.098053          -0.000006
          412              O       4.476325       7.568545       6.153836      -0.609777      41.571466 0.63757288E+03  0.16034154E+05                                 9.625134                            7.904475       0.077376       2.057427                    0.994954      29.114699      78.914070       0.662739       0.367492      -1.129543      -0.017546       0.031814       0.034293       0.049960      -0.012780       0.042506      -0.005382      -0.110865       0.119443      -0.090204       0.032524       0.057679             11.273003       7.529075      -0.403604       0.134382       7.870773      -2.454061      18.419161          -0.000003
          413              O       1.743698       2.917448      20.464552      -0.564599      35.594170 0.50377909E+03  0.11928822E+05                                 8.610905                            6.943432       0.300249       2.153697                    0.995381      27.375201      71.681115       0.720791       0.358872      -1.137800       0.021118      -0.013129      -0.016461       0.029821      -0.036126      -0.037672      -0.036888      -0.031095      -0.022024      -0.075470       0.027967       0.047503             10.251050       7.797632      -0.124119      -3.298132       5.930179       1.165593      17.025339          -0.000001
          414              O       3.705642       3.586368      19.679727      -0.598128      32.876526 0.48406242E+03  0.11307495E+05                                 7.984243                            6.667263       0.543808       2.209260                    0.998939      27.700956      71.204578       0.761405       0.344370      -1.153725      -0.045454      -0.010705       0.008395       0.047447       0.011533       0.038113       0.002225      -0.004526      -0.142074      -0.064383       0.019195       0.045188              8.963704      10.895290       2.741227       3.076021       6.451828       2.284059       9.543994           0.000000
          415              O      10.845255      17.290963      12.800545      -0.586480      40.946153 0.57986837E+03  0.14189741E+05                                 9.431778                            7.451329       0.359840       2.165204                    0.995413      27.922783      73.779128       0.697095       0.359062      -1.140232       0.017941       0.024974      -0.007389       0.031625       0.036181       0.002324       0.013191       0.090276       0.147491      -0.083462       0.031038       0.052424             11.364331      14.782517       5.705592      -1.907131      12.162117      -2.387630       7.148361          -0.000001
          416              O       1.675496      16.961191      12.535068      -0.586475      33.925727 0.52082281E+03  0.12400163E+05                                 8.223291                            7.001376       0.572833       2.225353                    0.998430      27.789253      72.291685       0.728888       0.352946      -1.145794      -0.021588       0.019923       0.018738       0.034844      -0.054169       0.014517       0.023713      -0.015214       0.040927      -0.069987       0.019793       0.050195              9.177779      10.462778      -2.943590      -0.200597      11.727332      -0.779096       5.343226          -0.000002
          417              O       2.147226       5.372703       4.924375      -0.602372      41.623896 0.57919951E+03  0.14238701E+05                                 9.643837                            7.524364       0.143346       2.083779                    0.995370      28.677283      77.169239       0.679706       0.366558      -1.128827      -0.016599      -0.037854       0.028009       0.049930       0.015340      -0.014456       0.060519      -0.000096      -0.011871      -0.067903       0.008250       0.059652             11.858450      15.437761       2.790041      -5.814025       7.997471      -3.372252      12.140118          -0.000001
          418              O       0.034101       5.821276       5.176432      -0.553509      31.838417 0.47166780E+03  0.10952395E+05                                 7.838088                            6.617376       0.765387       2.287078                    0.999342      27.286198      70.047422       0.757646       0.348150      -1.149987       0.011655      -0.016744       0.028220       0.034822      -0.020094       0.033731       0.009229      -0.017276      -0.049160      -0.049089       0.014773       0.034316              8.826969      11.551406      -1.916630       1.595984       7.227458      -2.534109       7.702043          -0.000003
          419              O       5.389095       0.951733      30.895754      -0.201337      32.305925 0.40939045E+03  0.91930897E+04                                 8.339457                            6.324133       0.288654       2.216398                    0.998550      23.083233      58.636471       0.744538       0.366350      -1.133274       0.212522      -0.030421      -0.048313       0.220057       0.045419      -0.013750       0.048191      -0.234647      -0.424926      -0.152530      -0.049976       0.202506             10.718376       5.888466       2.667559       0.342774      20.375046       2.932106       5.891614           0.000000
          420              O       6.550802       2.746344      33.599481      -0.200409      32.644803 0.35239255E+03  0.76083537E+04                                 8.325424                            5.777620       0.384784       2.251665                    0.999053      22.556969      55.855689       0.798619       0.355224      -1.144104      -0.168742       0.040950       0.055127       0.182180      -0.029540       0.112966      -0.030260       0.111857       0.273505      -0.108887      -0.068109       0.176995             11.580434       7.085014      -0.748591       5.045416       5.337540      -2.447160      22.318748           0.000001
          421              O       6.071115       5.590861      31.777412      -0.188199      31.490591 0.33166425E+03  0.70523600E+04                                 8.137236                            5.589066       0.394153       2.257868                    0.999154      22.298154      54.776053       0.815566       0.353192      -1.145867       0.165384      -0.044438      -0.072612       0.186009       0.002852      -0.010674       0.057666      -0.232616      -0.269047      -0.105848      -0.067925       0.173773             11.476188       6.707724       4.707440       0.346935      22.484627       2.156084       5.236213          -0.000000
          422              O       4.726399       3.833089      29.375066      -0.198715      32.315076 0.35557569E+03  0.76962975E+04                                 8.286452                            5.815971       0.330094       2.234694                    0.998736      22.600102      56.078649       0.793255       0.356733      -1.142604      -0.153957      -0.015829       0.092224       0.180163      -0.012086       0.050015      -0.063983       0.050217       0.459994      -0.116923      -0.062994       0.179917             11.368228       9.330670      -1.203959       7.244652       5.543277      -2.595934      19.230737          -0.000001
          423              O       4.503605      -1.525595      32.655443      -0.198784      29.464009 0.32762716E+03  0.69556034E+04                                 7.762598                            5.574221       0.274794       2.215379                    0.998830      22.474474      55.435786       0.811206       0.355648      -1.142177      -0.151150       0.098171      -0.030438       0.182785      -0.010400       0.048542       0.025414       0.029420       0.512593      -0.109624      -0.072505       0.182129             10.305272       4.898816      -0.556436      -0.976939       5.821405       2.998341      20.195596           0.000001
          424              O       4.289906      -3.585549      29.895139      -0.214506      32.701818 0.33791601E+03  0.72121227E+04                                 8.340501                            5.623029       0.454751       2.269442                    0.999334      22.642569      55.554703       0.817878       0.350884      -1.148829       0.179425      -0.019057       0.049003       0.186970       0.091389       0.015004       0.008246      -0.178229      -0.349489      -0.119346      -0.067144       0.186490             12.236248       5.996675       2.280289       0.385113      25.623621       0.772526       5.088448           0.000002
          425              O       4.956012      -0.857718      27.958827      -0.217111      28.709709 0.32993335E+03  0.70138415E+04                                 7.591946                            5.577818       0.329800       2.226869                    0.999121      22.718746      55.996691       0.814784       0.353618      -1.144305      -0.153321       0.094919       0.037108       0.184103       0.012746      -0.093123      -0.095696       0.012840       0.313629      -0.119955      -0.064273       0.184228              9.706608       5.127440       0.166552      -1.438565       7.907158      -5.581334      16.085227           0.000002
          426              O       8.294500       7.413425       3.420007      -0.558567      33.037149 0.47185567E+03  0.10971058E+05                                 8.081579                            6.633977       0.721940       2.263743                    0.999197      27.677223      71.377934       0.753176       0.349760      -1.147278      -0.021946      -0.022349      -0.028564       0.042392      -0.010059       0.050189      -0.002927      -0.031410      -0.130376      -0.074745       0.027287       0.047458              9.312430      13.614655      -0.241580       3.138295       5.193048      -0.636450       9.129586          -0.000003
          427              O       6.143864       7.394898       3.701804      -0.610775      47.682759 0.69387588E+03  0.17791621E+05                                10.507158                            8.204389      -0.023044       2.020773                    0.995446      29.300273      79.727086       0.656645       0.363783      -1.134422       0.022168       0.010014      -0.048188       0.053980      -0.015810      -0.040591       0.002584      -0.044357      -0.078272      -0.059763       0.014784       0.044979             12.869613      14.176317       0.867440      -6.332261       7.497884      -1.749166      16.934638          -0.000001
          428              O       8.497969      11.361222      32.685545      -0.626360      42.590690 0.64421797E+03  0.16247187E+05                                 9.795531                            7.910387       0.016612       2.029582                    0.995667      29.512241      80.167189       0.666756       0.364245      -1.131782      -0.002895      -0.051674      -0.006884       0.052211      -0.029281       0.011911       0.031117      -0.038747       0.099993      -0.059142       0.006060       0.053082             11.697253       8.612149      -1.389035      -1.107982      17.468566       4.113280       9.011042          -0.000001
          429              O      10.150731      10.442683      31.527167      -0.562204      29.251181 0.45304481E+03  0.10430768E+05                                 7.392653                            6.480532       0.765371       2.276346                    0.999131      27.698020      71.163471       0.765279       0.347625      -1.148631      -0.026356      -0.019889      -0.025338       0.041620      -0.009433      -0.011420      -0.052776       0.086778       0.078302      -0.083763       0.030217       0.053546              8.041472      11.026700       1.523129      -1.810625       7.320196      -0.165922       5.777521          -0.000007
          430              O      10.960061       4.659263      25.745071      -0.548109      29.549416 0.45107880E+03  0.10371836E+05                                 7.454261                            6.460272       0.489335       2.197489                    0.998540      27.324295      70.104476       0.767755       0.346961      -1.149445       0.038430      -0.011736       0.007346       0.040848       0.014746       0.006425       0.015675       0.029196      -0.135540      -0.049522       0.004534       0.044988              8.184147      12.397448       0.291996       0.739934       5.056940       0.115212       7.098054          -0.000006
          431              O       1.207175       5.121613      24.287488      -0.609777      41.571467 0.63757286E+03  0.16034153E+05                                 9.625134                            7.904474       0.077376       2.057427                    0.994954      29.114699      78.914069       0.662739       0.367492      -1.129543       0.017546       0.031814       0.034293       0.049960       0.012780      -0.042506      -0.005382      -0.110865       0.119443      -0.090204       0.032524       0.057679             11.273003       7.529075       0.403604      -0.134382       7.870773      -2.454061      18.419163          -0.000003
          432              O       3.939802       5.364380       2.330900      -0.564599      35.594172 0.50377914E+03  0.11928824E+05                                 8.610906                            6.943433       0.300249       2.153697                    0.995381      27.375201      71.681118       0.720791       0.358872      -1.137800      -0.021118      -0.013129      -0.016461       0.029821       0.036126       0.037672      -0.036888      -0.031095      -0.022024      -0.075470       0.027967       0.047503             10.251051       7.797633       0.124118       3.298132       5.930180       1.165593      17.025341          -0.000001
          433              O       1.977858       6.033300       1.546075      -0.598128      32.876530 0.48406247E+03  0.11307497E+05                                 7.984244                            6.667264       0.543808       2.209260                    0.998939      27.700956      71.204581       0.761405       0.344370      -1.153725       0.045454      -0.010705       0.008395       0.047447      -0.011533      -0.038113       0.002225      -0.004526      -0.142074      -0.064383       0.019195       0.045188              8.963706      10.895292      -2.741227      -3.076022       6.451829       2.284059       9.543996           0.000000
          434              O       6.205245      14.844031      30.934197      -0.586480      40.946153 0.57986837E+03  0.14189741E+05                                 9.431778                            7.451329       0.359840       2.165204                    0.995413      27.922783      73.779128       0.697095       0.359062      -1.140232      -0.017941       0.024974      -0.007389       0.031625      -0.036181      -0.002324       0.013191       0.090276       0.147491      -0.083462       0.031038       0.052424             11.364332      14.782518      -5.705592       1.907131      12.162116      -2.387630       7.148360          -0.000001
          435              O       4.008004      14.514259      30.668720      -0.586475      33.925728 0.52082282E+03  0.12400163E+05                                 8.223291                            7.001376       0.572833       2.225353                    0.998430      27.789253      72.291685       0.728888       0.352946      -1.145794       0.021588       0.019923       0.018738       0.034844       0.054169      -0.014517       0.023713      -0.015214       0.040927      -0.069987       0.019793       0.050195              9.177779      10.462778       2.943590       0.200597      11.727332      -0.779096       5.343226          -0.000002
          436              O       3.536274       2.925771      23.058027      -0.602372      41.623895 0.57919947E+03  0.14238700E+05                                 9.643837                            7.524364       0.143346       2.083779                    0.995370      28.677282      77.169236       0.679706       0.366558      -1.128827       0.016599      -0.037854       0.028009       0.049930      -0.015340       0.014456       0.060519      -0.000096      -0.011871      -0.067903       0.008250       0.059652             11.858450      15.437761      -2.790042       5.814025       7.997471      -3.372252      12.140118          -0.000001
          437              O       5.649399       3.374344      23.310084      -0.553509      31.838417 0.47166779E+03  0.10952395E+05                                 7.838088                            6.617375       0.765388       2.287078                    0.999342      27.286198      70.047421       0.757647       0.348150      -1.149987      -0.011655      -0.016744       0.028220       0.034822       0.020094      -0.033731       0.009229      -0.017276      -0.049160      -0.049089       0.014773       0.034316              8.826969      11.551406       1.916630      -1.595984       7.227458      -2.534109       7.702042          -0.000003
          438              O      11.072595      16.080471      23.505202      -0.201337      32.305925 0.40939045E+03  0.91930899E+04                                 8.339457                            6.324134       0.288654       2.216398                    0.998550      23.083233      58.636472       0.744538       0.366350      -1.133274       0.212522       0.030421       0.048313       0.220057      -0.045419       0.013750       0.048191      -0.234647      -0.424926      -0.152530      -0.049976       0.202506             10.718376       5.888466      -2.667559      -0.342774      20.375047       2.932106       5.891614           0.000000
          439              O       0.867302      14.285860      20.801475      -0.200409      32.644802 0.35239238E+03  0.76083494E+04                                 8.325424                            5.777619       0.384785       2.251665                    0.999053      22.556968      55.855688       0.798619       0.355224      -1.144104      -0.168742      -0.040950      -0.055127       0.182180       0.029540      -0.112966      -0.030260       0.111857       0.273505      -0.108887      -0.068109       0.176995             11.580435       7.085014       0.748591      -5.045419       5.337540      -2.447161      22.318751           0.000001
          440              O       0.387615      11.441343      22.623544      -0.188199      31.490591 0.33166425E+03  0.70523600E+04                                 8.137236                            5.589066       0.394153       2.257868                    0.999154      22.298154      54.776053       0.815566       0.353192      -1.145867       0.165384       0.044438       0.072612       0.186009      -0.002852       0.010674       0.057666      -0.232616      -0.269047      -0.105848      -0.067925       0.173773             11.476188       6.707723      -4.707439      -0.346935      22.484628       2.156083       5.236213          -0.000000
          441              O      10.409899      13.199115      25.025890      -0.198715      32.315078 0.35557570E+03  0.76962978E+04                                 8.286452                            5.815971       0.330094       2.234694                    0.998736      22.600102      56.078649       0.793255       0.356733      -1.142604      -0.153957       0.015829      -0.092224       0.180163       0.012086      -0.050015      -0.063983       0.050217       0.459994      -0.116923      -0.062994       0.179917             11.368229       9.330672       1.203959      -7.244655       5.543278      -2.595934      19.230737          -0.000001
          442              O      10.187105      18.557799      21.745513      -0.198784      29.464010 0.32762716E+03  0.69556036E+04                                 7.762598                            5.574221       0.274794       2.215379                    0.998830      22.474474      55.435787       0.811206       0.355648      -1.142177      -0.151150      -0.098171       0.030438       0.182785       0.010400      -0.048543       0.025414       0.029420       0.512593      -0.109624      -0.072505       0.182129             10.305273       4.898816       0.556436       0.976940       5.821405       2.998341      20.195597           0.000001
          443              O       9.973406      20.617753      24.505817      -0.214506      32.701818 0.33791600E+03  0.72121226E+04                                 8.340501                            5.623029       0.454751       2.269442                    0.999334      22.642569      55.554703       0.817878       0.350884      -1.148829       0.179425       0.019057      -0.049003       0.186970      -0.091389      -0.015004       0.008246      -0.178229      -0.349489      -0.119346      -0.067144       0.186490             12.236248       5.996675      -2.280289      -0.385113      25.623620       0.772526       5.088448           0.000002
          444              O      10.639512      17.889922      26.442129      -0.217111      28.709707 0.32993334E+03  0.70138412E+04                                 7.591946                            5.577818       0.329800       2.226869                    0.999121      22.718746      55.996690       0.814784       0.353618      -1.144305      -0.153321      -0.094919      -0.037108       0.184103      -0.012746       0.093123      -0.095696       0.012840       0.313629      -0.119955      -0.064273       0.184228              9.706608       5.127440      -0.166552       1.438565       7.907157      -5.581334      16.085226           0.000002
          445              O       2.611000      14.512643      14.713645      -0.558567      33.037148 0.47185565E+03  0.10971058E+05                                 8.081579                            6.633977       0.721940       2.263743                    0.999197      27.677223      71.377933       0.753176       0.349760      -1.147278      -0.021946       0.022349       0.028564       0.042392       0.010059      -0.050189      -0.002927      -0.031410      -0.130376      -0.074745       0.027287       0.047458              9.312429      13.614653       0.241580      -3.138296       5.193049      -0.636450       9.129587          -0.000003
          446              O       0.460363      14.531170      14.431848      -0.610775      47.682775 0.69387632E+03  0.17791635E+05                                10.507160                            8.204392      -0.023044       2.020773                    0.995446      29.300273      79.727085       0.656645       0.363783      -1.134422       0.022168      -0.010014       0.048188       0.053980       0.015810       0.040591       0.002584      -0.044357      -0.078272      -0.059763       0.014784       0.044979             12.869616      14.176323      -0.867441       6.332263       7.497888      -1.749166      16.934637          -0.000001
          447              O       2.814469       5.670982      21.715411      -0.626360      42.590690 0.64421796E+03  0.16247187E+05                                 9.795531                            7.910387       0.016612       2.029582                    0.995667      29.512241      80.167189       0.666756       0.364245      -1.131782      -0.002895       0.051674       0.006884       0.052211       0.029281      -0.011911       0.031117      -0.038747       0.099993      -0.059142       0.006060       0.053082             11.697253       8.612150       1.389035       1.107982      17.468565       4.113280       9.011042          -0.000001
          448              O       4.467231       6.589521      22.873789      -0.562204      29.251180 0.45304480E+03  0.10430768E+05                                 7.392653                            6.480532       0.765371       2.276346                    0.999131      27.698019      71.163469       0.765279       0.347625      -1.148631      -0.026356       0.019889       0.025338       0.041620       0.009433       0.011419      -0.052776       0.086778       0.078302      -0.083763       0.030217       0.053546              8.041472      11.026700      -1.523129       1.810625       7.320196      -0.165922       5.777521          -0.000007
          449              O       5.276561      12.372941      28.655885      -0.548109      29.549418 0.45107882E+03  0.10371837E+05                                 7.454261                            6.460272       0.489335       2.197489                    0.998540      27.324295      70.104477       0.767755       0.346961      -1.149445       0.038430       0.011736      -0.007346       0.040848      -0.014746      -0.006425       0.015675       0.029196      -0.135540      -0.049522       0.004534       0.044988              8.184147      12.397449      -0.291996      -0.739934       5.056940       0.115212       7.098054          -0.000006
          450              O       6.890675      11.910591      30.113468      -0.609777      41.571465 0.63757286E+03  0.16034153E+05                                 9.625134                            7.904474       0.077376       2.057427                    0.994954      29.114699      78.914069       0.662739       0.367492      -1.129543       0.017546      -0.031814      -0.034293       0.049960      -0.012780       0.042506      -0.005382      -0.110865       0.119443      -0.090204       0.032524       0.057679             11.273002       7.529074      -0.403604       0.134383       7.870773      -2.454061      18.419160          -0.000003
          451              O       9.623302      16.561688      15.802752      -0.564599      35.594170 0.50377911E+03  0.11928823E+05                                 8.610905                            6.943432       0.300249       2.153697                    0.995381      27.375201      71.681116       0.720791       0.358872      -1.137800      -0.021118       0.013129       0.016461       0.029821      -0.036126      -0.037672      -0.036888      -0.031095      -0.022024      -0.075470       0.027967       0.047503             10.251050       7.797632      -0.124119      -3.298132       5.930180       1.165593      17.025339          -0.000001
          452              O       7.661358      15.892768      16.587577      -0.598128      32.876527 0.48406242E+03  0.11307496E+05                                 7.984244                            6.667263       0.543808       2.209260                    0.998939      27.700955      71.204577       0.761405       0.344370      -1.153725       0.045454       0.010705      -0.008395       0.047447       0.011533       0.038113       0.002225      -0.004526      -0.142074      -0.064383       0.019195       0.045188              8.963705      10.895291       2.741227       3.076021       6.451829       2.284059       9.543995           0.000000
          453              O       0.521745       2.188173      23.466759      -0.586480      40.946152 0.57986835E+03  0.14189741E+05                                 9.431778                            7.451328       0.359840       2.165204                    0.995413      27.922783      73.779127       0.697095       0.359062      -1.140232      -0.017941      -0.024974       0.007389       0.031625       0.036181       0.002324       0.013191       0.090276       0.147491      -0.083462       0.031038       0.052424             11.364331      14.782516       5.705592      -1.907131      12.162116      -2.387630       7.148360          -0.000001
          454              O       9.691504       2.517945      23.732236      -0.586475      33.925726 0.52082280E+03  0.12400162E+05                                 8.223290                            7.001376       0.572833       2.225353                    0.998430      27.789253      72.291684       0.728888       0.352946      -1.145794       0.021588      -0.019923      -0.018738       0.034844      -0.054169       0.014517       0.023713      -0.015214       0.040927      -0.069987       0.019793       0.050195              9.177778      10.462778      -2.943590      -0.200597      11.727332      -0.779096       5.343226          -0.000002
          455              O       9.219774      14.106433      31.342929      -0.602372      41.623893 0.57919946E+03  0.14238699E+05                                 9.643837                            7.524363       0.143346       2.083779                    0.995370      28.677283      77.169236       0.679706       0.366558      -1.128827       0.016599       0.037854      -0.028009       0.049930       0.015340      -0.014456       0.060519      -0.000096      -0.011871      -0.067903       0.008250       0.059652             11.858449      15.437759       2.790041      -5.814024       7.997470      -3.372252      12.140117          -0.000001
          456              O      -0.034101      13.657860      31.090872      -0.553509      31.838415 0.47166777E+03  0.10952394E+05                                 7.838088                            6.617375       0.765388       2.287078                    0.999342      27.286198      70.047420       0.757647       0.348150      -1.149987      -0.011655       0.016744      -0.028220       0.034822      -0.020094       0.033731       0.009229      -0.017276      -0.049160      -0.049089       0.014773       0.034316              8.826968      11.551405      -1.916630       1.595983       7.227458      -2.534109       7.702042          -0.000003

******************************************************
Auxiliary information for the entire system
The total spin magnetic moment of the unit cell is   -0.000002
The total net atomic charge of the unit cell is   -0.000004
Accuracy of reproducing the electrostatic potential in the unit cell:
  The inner radius (bohr) =    5.0000
  The outer radius (bohr) =   12.0000
  Valid grid points have density less than (e/(bohr^3)) =    0.0001
  The number of valid grid points were=       870788
  The rms potential error without charges in kcal/mol is=      6.08469
  The rms potential error with partial charges in kcal/mol is=      0.96220
  The RRMSE value at monopole order=      0.15813
  The rms potential error with partial charges and cloud penetration in kcal/mol is=      0.96501
  The RRMSE value at monopole order with cloud penetration is=      0.15860
  The rms potential error with partial charges and atomic dipoles in kcal/mol is=      0.42096
  The RRMSE value at dipole order=      0.06918
  The rms potential error with partial charges, atomic dipoles and cloud penetration in kcal/mol is=      0.41575
  The RRMSE value at dipole order with cloud penetration=      0.06833

******************************************************
The electron densities and ab initio electrostatic potential were computed in VASP using the PBE functional and
projector augmented wave method. See the main text of the journal article for a description of computational details.
The atomic charges, dipoles, and quadrupoles were computed with the DDEC6 method as described in
(a) T. A. Manz and N. Gabaldon Limas, RSC Adv. 6 (2016) 47771-47801 DOI: 10.1039/c6ra04656h
(b) N. Gabaldon Limas and T. A. Manz, RSC Adv. 8 (2018) 2678-2707 DOI: 10.1039/c7ra11829e.
For each atom in the material, the electron cloud parameters were fit to the spherically averaged atom-in-material
electron density using radial positions for which this density was between 10^-4 and 10^-2 electrons per cubic bohr.
The polarizabilities, dispersion coefficients, and quantum Drude oscillator (QDO) parameters were fit using the MCLF method.
The magnetic structure of the system was optimized in VASP from the default ferromagnetic initial guess using spin polarization.
The atomic spin moments (ASMs) were computed on this optimized magnetic structure using the DDEC6 partition as inputs
to the method of T. A. Manz and D. S. Sholl, J. Chem. Theory Comput. 7 (2011) 4146-4164 DOI: 10.1021/ct200539n.
The RMSE and RRMSE were computed using a uniform grid with Ewald summation.
