# Supplementary material for: A collection of forcefield precursors for metal–organic frameworks
Source: RSC Adv. 2019 Nov 13;9(63):36492–507. doi: 10.1039/c9ra07327b (PMC9075174; doi:10.1039/c9ra07327b)
Supplement: RA-009-C9RA07327B-s3342 [file RA-009-C9RA07327B-s3342.xyz]

  280
jmolscript: load "" {1 1 1} spacegroup "x,y,z" unitcell [{     16.483000     0.000000     0.000000 }, {      5.359526    17.196780     0.000000 }, {     -5.359496    -5.223345    16.384329 }]
Cd     4.987832    -0.131682    10.542824     0.908917
Cd     3.253693    10.084720     3.076813     0.908923
Cd    11.495198    12.105117     5.841505     0.908917
Cd    13.229337     1.888715    13.307516     0.908923
Cd     5.561752    -2.611673     8.192165     1.130938
Cd     2.679763     8.598390     0.000000     1.130917
H      2.581497    10.531472    14.547646     0.090463
H      3.475605    11.682226    13.947979     0.091376
H      2.454211    11.278830    10.520378     0.091638
H      3.783995    10.771283    11.195412     0.092495
H      1.435930    12.705002    12.919043     0.088323
H      0.595468    11.552640    13.577693     0.086983
H      2.390876     8.810383    12.103104     0.092179
H      1.157958     9.461595    11.365809     0.095595
H      5.045400    11.716955     9.787998     0.121891
H      6.995572    12.741097     9.024488     0.112766
H      0.898149    -1.336632    11.372363     0.111783
H     -1.043518    -2.310429    12.058866     0.126794
H     10.608830    -3.487679    13.318821     0.120817
H      8.803761    -2.064059    13.125486     0.115172
H     13.212890    13.336257     9.730653     0.109660
H     15.025472    11.973171     9.879750     0.135401
H     15.612600     8.328668    14.827818     0.123873
H     14.353094     6.425836    14.873694     0.112876
H     -0.425629     5.243997    11.519822     0.112710
H      0.910599     7.163181    11.557506     0.116996
H      6.043399     1.543344    13.073056     0.113600
H      2.404450     2.044467    14.516515     0.133527
H      2.255159     0.832467    12.406214     0.129817
H      6.454497     3.611624    14.293689     0.126181
H      9.049804     7.278609     0.288364     0.127415
H      5.660056    10.661508    14.452617     0.090466
H      4.765949     9.740644    15.366862     0.091376
H      5.787333     6.597508    13.941426     0.091636
H      4.457551     7.394812    13.662892     0.092497
H      6.805623     8.449663    16.028789     0.088323
H      7.646085     9.427212    15.130928     0.086983
H      5.850668     8.855223    12.070335     0.092198
H      7.083585     7.954963    12.466836     0.095670
H      3.196144     5.766654    14.136399     0.121894
H      1.245972     4.728144    14.880248     0.112768
H      7.343375    11.241058     2.180754     0.111782
H      9.285043    12.190908     1.461482     0.126788
H     14.115696    13.748913     0.722549     0.120821
H     15.920767    13.132302     2.020188     0.115177
H     11.511657     5.220172    15.661780     0.109672
H      9.699072     5.776249    14.408379     0.135402
H      9.111950    11.597522    12.438983     0.123874
H     10.371453    12.219197    10.639983     0.112874
H      8.667165     9.382752     8.495275     0.112710
H      7.330941     8.835723    10.335235     0.116997
H     18.681135    11.986638     5.441236     0.113599
H      5.837088    13.209689     6.357120     0.133529
H      5.986372    11.567223     4.561397     0.129817
H     18.270043    12.521382     7.782556     0.126182
H     -0.808291    -1.936062     7.022323     0.127414
H     13.901533     1.441963     1.836683     0.090463
H     13.007425     0.291209     2.436350     0.091376
H     14.028819     0.694605     5.863951     0.091638
H     12.699035     1.202152     5.188917     0.092495
H     15.047100    -0.731567     3.465286     0.088323
H     15.887562     0.420795     2.806636     0.086983
H     14.092154     3.163052     4.281225     0.092179
H     15.325072     2.511840     5.018520     0.095595
H     11.437630     0.256480     6.596331     0.121891
H      9.487458    -0.767662     7.359841     0.112766
H     15.584881    13.310067     5.011966     0.111783
H     17.526548    14.283864     4.325463     0.126794
H      5.874200    15.461114     3.065508     0.120817
H      7.679269    14.037494     3.258843     0.115172
H      3.270140    -1.362822     6.653676     0.109660
H      1.457558     0.000264     6.504579     0.135401
H      0.870430     3.644767     1.556511     0.123873
H      2.129936     5.547599     1.510635     0.112876
H     16.908659     6.729438     4.864507     0.112710
H     15.572431     4.810254     4.826823     0.116996
H     10.439631    10.430091     3.311273     0.113600
H     14.078580     9.928968     1.867814     0.133527
H     14.227871    11.140968     3.978115     0.129817
H     10.028533     8.361811     2.090640     0.126181
H      7.433226     4.694826    16.095965     0.127415
H     10.822974     1.311927     1.931712     0.090466
H     11.717081     2.232791     1.017467     0.091376
H     10.695697     5.375927     2.442903     0.091636
H     12.025479     4.578623     2.721437     0.092497
H      9.677407     3.523772     0.355540     0.088323
H      8.836945     2.546223     1.253401     0.086983
H     10.632362     3.118212     4.313994     0.092198
H      9.399445     4.018472     3.917493     0.095670
H     13.286886     6.206781     2.247930     0.121894
H     15.237058     7.245291     1.504081     0.112768
H      9.139655     0.732377    14.203575     0.111782
H      7.197987    -0.217473    14.922847     0.126788
H      2.367334    -1.775478    15.661780     0.120821
H      0.562263    -1.158867    14.364141     0.115177
H      4.971373     6.753263     0.722549     0.109672
H      6.783958     6.197186     1.975950     0.135402
H      7.371080     0.375913     3.945346     0.123874
H      6.111577    -0.245762     5.744346     0.112874
H      7.815865     2.590683     7.889054     0.112710
H      9.152089     3.137712     6.049094     0.116997
H     -2.198105    -0.013203    10.943093     0.113599
H     10.645942    -1.236254    10.027209     0.133529
H     10.496658     0.406212    11.822932     0.129817
H     -1.787013    -0.547947     8.601773     0.126182
H     17.291321    13.909497     9.362006     0.127414
C      2.201497    10.858872    12.538927     0.081612
C      3.094654    10.806573    13.771029    -0.074036
C      2.997989    11.324352    11.321571    -0.077550
C      1.080604    11.812176    12.779777    -0.073210
C      1.661752     9.441488    12.194856    -0.078821
C      4.531790    13.185768    11.049591     0.284593
C      5.298996    12.549191    10.117323    -0.251627
C      6.465720    13.162152     9.661839    -0.079566
C      1.470268    -2.799128    10.166476    -0.057557
C      0.664989    -2.177836    11.049591    -0.082040
C     -0.485079    -2.766593    11.472307    -0.233904
C      2.781456    -2.203621     9.776529     0.610979
C     15.665753    12.682809    11.650896     0.279882
C     10.047487    -3.559929    12.579888    -0.256997
C      8.975243    -2.694480    12.465198    -0.080189
C      8.176747    -2.780423    11.359255    -0.056421
C     13.792041    13.436608    10.451563    -0.069606
C     14.852999    12.595822    10.548231    -0.225400
C      7.057381    -1.835459    11.183943     0.601149
C      0.118204     7.947497    13.186108     0.296921
C     -0.762787     7.702272    14.149507    -0.223840
C     14.961246     6.560278    14.182275    -0.068450
C     15.091591     5.620861    13.207408    -0.045264
C     -0.513796     5.854851    12.214517    -0.082285
C      0.276489     7.027977    12.224348    -0.266995
C     14.318921     4.349978    13.261476     0.597736
C      5.119926     1.524411    13.164808     0.098076
C      3.116373     1.803962    13.970917    -0.099945
C      3.036950     1.135089    12.810907    -0.034806
C      5.001121     2.765300    15.319348     0.177781
C      6.091437     3.518857    15.145674    -0.161678
C      9.801520     7.812682     0.172035    -0.137834
C      6.040052     8.648248    14.154422     0.081633
C      5.146898     9.838024    14.478832    -0.074036
C      5.243558     7.347022    14.228151    -0.077540
C      7.160947     8.588162    15.135843    -0.073209
C      6.579793     8.750949    12.699493    -0.078963
C      3.709759     6.522506    15.919014     0.284586
C      2.942550     5.827637    15.029345    -0.251628
C      1.775826     5.207492    15.474999    -0.079568
C      6.771251    10.536362     0.421077    -0.057563
C      7.576533    11.189043     1.281255    -0.082061
C      8.726602    11.770616     0.848708    -0.233867
C      5.460063     9.983959     0.870008     0.610980
C      9.058797     7.248171    15.622458     0.279883
C     14.677037    13.066836     0.429269    -0.257021
C     15.749282    12.694693     1.218994    -0.080178
C     16.547775    11.667106     0.801194    -0.056427
C     10.932508     5.876542    15.976359    -0.069618
C      9.871548     6.224023    15.204657    -0.225397
C     17.667143    11.213054     1.648263     0.601176
C      8.123341    10.149153    11.577167     0.296919
C      9.004334    11.141520    11.636150    -0.223849
C      9.763300    11.519609    10.558062    -0.068439
C      9.632951    10.876138     9.366921    -0.045275
C      8.755336     9.859085     9.288276    -0.082284
C      7.965052     9.512126    10.408964    -0.266993
C     10.405619    11.313669     8.172503     0.597743
C      3.121608    12.079806     5.451066     0.098083
C      5.125163    12.762919     5.962257    -0.099947
C      5.204583    11.860877     4.972644    -0.034798
C      3.240421    13.755645     7.287750     0.177778
C     18.633106    13.361292     7.952953    -0.161676
C     -1.560006    -2.209114     7.495831    -0.137836
C     14.281533     1.114563     3.845402     0.081612
C     13.388376     1.166862     2.613300    -0.074036
C     13.485041     0.649083     5.062758    -0.077550
C     15.402426     0.161259     3.604552    -0.073210
C     14.821278     2.531947     4.189473    -0.078821
C     11.951240    -1.212333     5.334738     0.284593
C     11.184034    -0.575756     6.267006    -0.251627
C     10.017310    -1.188717     6.722490    -0.079566
C     15.012762    14.772563     6.217853    -0.057557
C     15.818041    14.151271     5.334738    -0.082040
C     16.968109    14.740028     4.912022    -0.233904
C     13.701574    14.177056     6.607800     0.610979
C      0.817277    -0.709374     4.733433     0.279882
C      6.435543    15.533364     3.804441    -0.256996
C      7.507787    14.667915     3.919131    -0.080189
C      8.306283    14.753858     5.025074    -0.056421
C      2.690989    -1.463173     5.932766    -0.069606
C      1.630031    -0.622387     5.836098    -0.225400
C      9.425649    13.808894     5.200386     0.601149
C     16.364826     4.025938     3.198221     0.296921
C     17.245817     4.271163     2.234822    -0.223840
C      1.521784     5.413157     2.202054    -0.068450
C      1.391439     6.352574     3.176921    -0.045264
C     16.996826     6.118584     4.169812    -0.082285
C     16.206541     4.945458     4.159981    -0.266995
C      2.164109     7.623457     3.122853     0.597736
C     11.363104    10.449024     3.219521     0.098076
C     13.366657    10.169473     2.413412    -0.099945
C     13.446080    10.838346     3.573422    -0.034806
C     11.481909     9.208135     1.064981     0.177780
C     10.391593     8.454578     1.238655    -0.161675
C      6.681510     4.160753    16.212294    -0.137831
C     10.442978     3.325187     2.229907     0.081633
C     11.336132     2.135411     1.905497    -0.074036
C     11.239472     4.626413     2.156178    -0.077540
C      9.322083     3.385273     1.248486    -0.073209
C      9.903237     3.222486     3.684836    -0.078963
C     12.773271     5.450929     0.465315     0.284586
C     13.540480     6.145798     1.354984    -0.251628
C     14.707204     6.765943     0.909330    -0.079568
C      9.711779     1.437073    15.963252    -0.057563
C      8.906497     0.784392    15.103074    -0.082061
C      7.756428     0.202819    15.535621    -0.233867
C     11.022967     1.989476    15.514321     0.610980
C      7.424233     4.725264     0.761871     0.279883
C      1.805993    -1.093401    15.955060    -0.257021
C      0.733748    -0.721258    15.165335    -0.080178
C     -0.064745     0.306329    15.583135    -0.056427
C      5.550522     6.096893     0.407970    -0.069618
C      6.611482     5.749412     1.179672    -0.225397
C     -1.184113     0.760381    14.736066     0.601176
C      8.359689     1.824282     4.807162     0.296919
C      7.478696     0.831915     4.748179    -0.223849
C      6.719730     0.453826     5.826267    -0.068439
C      6.850079     1.097297     7.017408    -0.045275
C      7.727694     2.114350     7.096053    -0.082284
C      8.517978     2.461309     5.975365    -0.266993
C      6.077411     0.659766     8.211826     0.597743
C     13.361422    -0.106371    10.933263     0.098083
C     11.357867    -0.789484    10.422072    -0.099947
C     11.278447     0.112558    11.411685    -0.034798
C     13.242609    -1.782210     9.096579     0.177777
C     -2.150076    -1.387857     8.431376    -0.161672
C     18.043036    14.182549     8.888498    -0.137833
N      4.312844     0.976719    12.325931    -0.263988
N      4.438654     2.070287    14.203575     0.015646
N      3.928687    11.446917     4.674449    -0.264003
N      3.802883    12.903691     6.286667     0.015645
N     12.170186    10.996716     4.058398    -0.263988
N     12.044376     9.903148     2.180754     0.015646
N     12.554343     0.526518    11.709880    -0.264003
N     12.680147    -0.930256    10.097662     0.015645
O      3.379578    12.676340    11.590274    -0.212838
O     16.704050    11.816115    11.688580    -0.191969
O      0.817075     9.075372    13.289329    -0.195096
O      3.076605    -1.109850    10.331958    -0.582188
O      3.482558    -2.816508     8.942567    -0.580184
O      6.981551    -0.822787    11.896661    -0.572141
O      6.163394    -2.103977    10.327043    -0.609772
O     13.531398     4.177439    14.239620    -0.618482
O     14.473009     3.518274    12.358699    -0.548891
O      4.861972     7.192378    15.597881    -0.212853
O      8.020499     7.547324    14.808157    -0.191969
O      7.424473     9.904917    12.683109    -0.195068
O      5.164918    10.180925     2.080810    -0.582185
O      4.758958     9.375556     0.032769    -0.580181
O     17.742976    11.584510     2.829574    -0.572162
O     18.561127    10.478197     1.132157    -0.609760
O     11.193143    12.298008     8.305216    -0.618480
O     10.251526    10.706166     7.105883    -0.548892
O     13.103452    -0.702905     4.794055    -0.212838
O     -0.221020     0.157320     4.695749    -0.191969
O     15.665955     2.898063     3.095000    -0.195096
O     13.406425    13.083285     6.052371    -0.582188
O      7.640946    -2.406837     7.441762    -0.580184
O      9.501479    12.796222     4.487668    -0.572141
O     10.319636    14.077412     6.057286    -0.609772
O      2.951632     7.795996     2.144709    -0.618482
O      2.010021     8.455161     4.025630    -0.548891
O     11.621058     4.781057     0.786448    -0.212853
O      8.462531     4.426111     1.576172    -0.191969
O      9.058557     2.068518     3.701220    -0.195068
O     11.318112     1.792510    14.303519    -0.582185
O     17.083568     7.821224    -0.032769    -0.580181
O     -1.259946     0.388925    13.554755    -0.572162
O     -2.078097     1.495238    15.252172    -0.609760
O      5.289887    -0.324573     8.079113    -0.618480
O      6.231504     1.267269     9.278446    -0.548892
O      4.120775     9.869702    13.505602    -0.211054
O     12.362255     2.103733     2.878727    -0.211054

The following XYZ coordinates are in angstroms. Other properties are in atomic units.
The sperically averaged electron density of each atom fit to a function of the form exp(a - br)
eigen_1, eigen_2 and eigen_3 are the three eigenvalues of traceless quadrupole moment tensor
  atom number  atomic symbol              X              Y              Z     net charge C6 coefficient C8 coefficient C10 coefficient fluctuating dipole atomic polarizability isotropic forcefield polarizability              a              b squared Pearson coefficient          <r^3>          <r^4>         wp_QDO          m_QDO          q_QDO       dipole_x       dipole_y       dipole_z         dipole            Qxy            Qxz            Qyz     Q(x^2-y^2)  Q(3z^2 - R^2)        eigen_1        eigen_2        eigen_3 static polarizability      alpha(xx)      alpha(xy)      alpha(xz)      alpha(yy)      alpha(yz)      alpha(zz) atomic spin moment
            1             Cd       4.987832      -0.131682      10.542824       0.908917     168.028064 0.40198549E+04  0.15001050E+06                                23.041274                           19.521809       0.845464       1.979645                    0.998155      77.854746     207.418997       0.461672       0.355518      -1.216254      -0.002973      -0.036334      -0.042568       0.056045      -0.007123       0.024809      -0.090008       0.081938      -0.195572      -0.132392       0.044110       0.088282             28.129699      25.633629      -2.065516      -7.496719      22.156099       6.990245      36.599370          -0.000003
            2             Cd       3.253693      10.084720       3.076813       0.908923     168.027579 0.40198353E+04  0.15000959E+06                                23.041236                           19.521762       0.845469       1.979646                    0.998155      77.854591     207.418446       0.461673       0.355518      -1.216254       0.002972      -0.029528      -0.047543       0.056045      -0.025789      -0.000749      -0.089844       0.081407      -0.197141      -0.132392       0.044120       0.088272             28.129673      25.633636       6.515172       4.244987      31.220999       9.880192      27.534384          -0.000003
            3             Cd      11.495198      12.105117       5.841505       0.908917     168.028075 0.40198550E+04  0.15001051E+06                                23.041276                           19.521809       0.845464       1.979645                    0.998155      77.854746     207.419000       0.461672       0.355518      -1.216254       0.002973       0.036334       0.042568       0.056045      -0.007123       0.024809      -0.090008       0.081938      -0.195573      -0.132392       0.044110       0.088282             28.129702      25.633631      -2.065516      -7.496722      22.156099       6.990246      36.599376          -0.000003
            4             Cd      13.229337       1.888715      13.307516       0.908923     168.027564 0.40198349E+04  0.15000957E+06                                23.041234                           19.521761       0.845469       1.979646                    0.998155      77.854589     207.418436       0.461673       0.355518      -1.216254      -0.002972       0.029527       0.047543       0.056045      -0.025789      -0.000749      -0.089844       0.081407      -0.197141      -0.132392       0.044120       0.088272             28.129671      25.633633       6.515170       4.244987      31.220997       9.880192      27.534383          -0.000003
            5             Cd       5.561752      -2.611673       8.192165       1.130938     167.148663 0.34247947E+04  0.12306198E+06                                24.327905                           19.353015       0.595034       1.940950                    0.999167      72.827051     191.787474       0.415645       0.410104      -1.170965       0.000000       0.000000       0.000000       0.000000       0.019604       0.017729      -0.019595      -0.001044      -0.018404      -0.038239       0.015316       0.022923             30.558722      34.087837       3.141244      -1.392277      24.238738       2.840609      33.349593          -0.000002
            6             Cd       2.679763       8.598390       0.000000       1.130917     167.148779 0.34248005E+04  0.12306248E+06                                24.328096                           19.353166       0.594961       1.940924                    0.999167      72.827928     191.791238       0.415638       0.410110      -1.170959       0.000000       0.000000      -0.000000       0.000000      -0.010905      -0.024045      -0.018822      -0.003525      -0.025900      -0.038221       0.015277       0.022944             30.558954      34.088087       2.280597      -2.569900      30.865202       4.953146      26.723574          -0.000002
            7              H       2.581497      10.531472      14.547646       0.090463       1.295905 0.10534617E+02  0.10899400E+03                                 1.855743                            1.811175      -0.994450       2.390753                    0.997671       3.563409       9.709530       0.506978       1.167706      -0.737286      -0.016695      -0.014309       0.024560       0.032965      -0.008776      -0.005031      -0.007867      -0.008086       0.002761      -0.014867       0.003508       0.011360              1.872699       1.925279       0.114439      -0.289824       1.653876      -0.296892       2.038942           0.000002
            8              H       3.475605      11.682226      13.947979       0.091376       1.265598 0.10341181E+02  0.10652526E+03                                 1.830902                            1.798136      -0.916753       2.424938                    0.998162       3.529200       9.603287       0.507128       1.172482      -0.736346       0.015948       0.029383       0.003786       0.033646      -0.000348      -0.001901       0.007308       0.007374      -0.035160      -0.014962       0.005061       0.009901              1.841384       1.724708       0.218207       0.095315       2.260948      -0.031012       1.538497           0.000002
            9              H       2.454211      11.278830      10.520378       0.091638       1.247161 0.10031710E+02  0.10335245E+03                                 1.860205                            1.806176      -0.985568       2.392615                    0.996928       3.659752      10.214314       0.487510       1.219485      -0.723523      -0.020418      -0.001637      -0.027084       0.033958       0.002743       0.009128       0.001591      -0.015658       0.013553      -0.014635       0.004260       0.010375              1.893746       1.949871       0.021453       0.381249       1.591454      -0.206006       2.139912           0.000000
           10              H       3.783995      10.771283      11.195412       0.092495       1.222484 0.97775054E+01  0.10027839E+03                                 1.841750                            1.786274      -1.112119       2.329326                    0.996607       3.718018      10.417540       0.488009       1.223768      -0.721525       0.028287      -0.019685      -0.003022       0.034595       0.001151      -0.002126       0.011487      -0.002538      -0.035695      -0.017546       0.004940       0.012606              1.873163       2.223109      -0.276549      -0.096129       1.822330      -0.194445       1.574048           0.000001
           11              H       1.435930      12.705002      12.919043       0.088323       1.321102 0.10786967E+02  0.11283232E+03                                 1.909045                            1.851984      -1.169073       2.300814                    0.995782       3.730810      10.390400       0.491095       1.192357      -0.729772       0.012480       0.032916       0.002807       0.035314       0.000076       0.012983       0.001637      -0.023070       0.009596      -0.020323       0.008678       0.011645              1.946852       1.989344       0.157947      -0.002836       2.323920      -0.052332       1.527290          -0.000000
           12              H       0.595468      11.552640      13.577693       0.086983       1.387610 0.11377085E+02  0.12023062E+03                                 1.956269                            1.891114      -1.120162       2.325489                    0.995886       3.698886      10.251110       0.491684       1.178789      -0.734113      -0.018883      -0.011194       0.026304       0.034261       0.004501       0.001258      -0.000076       0.027247       0.024918      -0.018503       0.007702       0.010802              1.991507       1.937798       0.024117      -0.314711       1.893310      -0.374507       2.143412           0.000002
           13              H       2.390876       8.810383      12.103104       0.092179       1.295585 0.10430241E+02  0.10819499E+03                                 1.886926                            1.824461      -1.008788       2.379951                    0.997193       3.663342      10.162339       0.493386       1.196757      -0.729050       0.025843      -0.022410      -0.001951       0.034262      -0.007934      -0.012233      -0.005677      -0.008771       0.007154      -0.018790       0.007521       0.011269              1.919070       2.235508      -0.289135       0.075141       2.039469      -0.115248       1.482232           0.000002
           14              H       1.157958       9.461595      11.365809       0.095595       1.361596 0.11229906E+02  0.11821275E+03                                 1.927427                            1.876127      -1.152869       2.316091                    0.995524       3.651120      10.077584       0.495038       1.175384      -0.735122      -0.019193       0.001647      -0.029837       0.035515       0.005339      -0.001230      -0.000780       0.022539       0.032204      -0.017846       0.006644       0.011202              1.953047       1.857486       0.044838       0.350178       1.906582      -0.244199       2.095073           0.000002
           15              H       5.045400      11.716955       9.787998       0.121891       1.109911 0.86357065E+01  0.85948222E+02                                 1.742737                            1.698859      -0.915772       2.442669                    0.999012       3.420187       9.471702       0.491042       1.253281      -0.716509      -0.004949      -0.029426      -0.015881       0.033803       0.006853      -0.007244       0.014146      -0.006289      -0.010873      -0.019518       0.003966       0.015552              1.737440       1.632530       0.256603      -0.023424       2.008971       0.094945       1.570819           0.000000
           16              H       6.995572      12.741097       9.024488       0.112766       1.064187 0.79935711E+01  0.79131124E+02                                 1.773122                            1.694519      -1.098305       2.359084                    0.996495       3.670917      10.611349       0.459321       1.347049      -0.693955       0.023739      -0.019543      -0.026126       0.040349       0.000725      -0.009796       0.011170      -0.005992       0.008473      -0.014885      -0.000927       0.015812              1.802476       1.917885      -0.188862      -0.366635       1.600453       0.185903       1.889089          -0.000001
           17              H       0.898149      -1.336632      11.372363       0.111783       1.123972 0.79979905E+01  0.78346602E+02                                 1.767736                            1.638324      -1.035428       2.386398                    0.997344       3.513047       9.756223       0.496840       1.258491      -0.713414       0.008219       0.033932       0.013780       0.037534       0.000362      -0.002959       0.008566      -0.016456      -0.013691      -0.010307      -0.004115       0.014422              1.839819       1.673805       0.337489       0.071121       2.208585       0.426846       1.637067          -0.000002
           18              H      -1.043518      -2.310429      12.058866       0.126794       1.140892 0.83934892E+01  0.83453638E+02                                 1.806245                            1.696017      -1.138507       2.346024                    0.995969       3.555533      10.039896       0.479351       1.285137      -0.707691      -0.017409       0.018648       0.021524       0.033379       0.002368      -0.010999       0.006352       0.002088      -0.012538      -0.014827       0.003384       0.011444              1.853830       1.876929      -0.234213      -0.329040       1.830333       0.362638       1.854227          -0.000001
           19              H      10.608830      -3.487679      13.318821       0.120817       1.071769 0.78639617E+01  0.75692035E+02                                 1.630392                            1.562211      -0.930533       2.432886                    0.998760       3.268122       8.612903       0.546799       1.163776      -0.737280       0.017472       0.009520       0.029141       0.035286      -0.007416       0.010713       0.014006       0.001250       0.021973      -0.021749       0.003677       0.018072              1.655164       1.754809      -0.167850       0.360360       1.418671       0.019911       1.792011           0.000000
           20              H       8.803761      -2.064059      13.125486       0.115172       1.043384 0.73097338E+01  0.70068440E+02                                 1.686870                            1.570299      -0.950441       2.430898                    0.998311       3.429917       9.447570       0.505115       1.265012      -0.711917      -0.006797       0.025899       0.029136       0.039571      -0.004646       0.005342       0.011106       0.001532       0.021256      -0.014901       0.000729       0.014172              1.745085       1.488250      -0.224680      -0.140408       1.818831       0.510417       1.928175          -0.000001
           21              H      13.212890      13.336257       9.730653       0.109660       1.041613 0.71564816E+01  0.69259369E+02                                 1.772063                            1.615062      -1.327541       2.248492                    0.993397       3.807499      11.062470       0.463038       1.366817      -0.687965      -0.022875      -0.010132      -0.029551       0.038719      -0.004807       0.004351       0.011114      -0.002253       0.015286      -0.013846       0.000404       0.013442              1.896548       2.137834       0.009148       0.637401       1.428584       0.036265       2.123226           0.000000
           22              H      15.025472      11.973171       9.879750       0.135401       1.065849 0.78147574E+01  0.74953957E+02                                 1.628282                            1.565219      -0.820279       2.502852                    0.999657       3.085743       8.066319       0.543202       1.175617      -0.736854       0.001539      -0.021229      -0.027269       0.034592      -0.006927       0.006186       0.010516       0.003450       0.019076      -0.016697       0.003762       0.012936              1.627202       1.488313      -0.121048      -0.025267       1.641389       0.293117       1.751905           0.000001
           23              H      15.612600       8.328668      14.827818       0.123873       1.067544 0.78603487E+01  0.75224519E+02                                 1.595758                            1.540643      -0.877379       2.464558                    0.999169       3.150404       8.128259       0.565191       1.132383      -0.746522      -0.005754       0.018170       0.025473       0.031814       0.005178      -0.011758       0.007459      -0.005519       0.016919      -0.017181       0.003041       0.014139              1.589145       1.379090       0.005329      -0.133640       1.719461       0.301744       1.668883           0.000003
           24              H      14.353094       6.425836      14.873694       0.112876       1.067520 0.75521692E+01  0.73305795E+02                                 1.742330                            1.618180      -1.036655       2.389531                    0.997190       3.532082       9.931316       0.485318       1.300209      -0.703957      -0.025624      -0.004329       0.031048       0.040489       0.002859      -0.010358       0.008887       0.001929       0.016982      -0.014762      -0.000100       0.014862              1.817201       2.004828       0.239612      -0.557408       1.565578      -0.171710       1.881197           0.000000
           25              H      -0.425629       5.243997      11.519822       0.112710       1.209676 0.88959126E+01  0.87997065E+02                                 1.750276                            1.651242      -0.995747       2.405539                    0.998152       3.301612       8.720713       0.538724       1.149376      -0.742169       0.002599      -0.025290      -0.030951       0.040053       0.003660      -0.011229       0.008788      -0.001635       0.027621      -0.016319      -0.000854       0.017173              1.772487       1.433792       0.071308      -0.051048       1.955479       0.446653       1.928188           0.000004
           26              H       0.910599       7.163181      11.557506       0.116996       1.135781 0.83594009E+01  0.81315267E+02                                 1.661673                            1.584774      -1.042727       2.374485                    0.998244       3.297046       8.601803       0.558880       1.126654      -0.746788       0.021068      -0.001359      -0.025538       0.033134       0.007284      -0.015867       0.010910      -0.004589       0.018420      -0.023297       0.004554       0.018743              1.679186       1.716109       0.268098      -0.358721       1.619224      -0.128546       1.702227           0.000004
           27              H       6.043399       1.543344      13.073056       0.113600       1.235673 0.89372057E+01  0.89711009E+02                                 1.870099                            1.727486      -1.033468       2.398596                    0.997454       3.452721       9.601156       0.487308       1.252157      -0.716704       0.054516      -0.006163      -0.012840       0.056346       0.002283      -0.006636       0.008246       0.036911      -0.006939      -0.021518       0.000054       0.021464              1.915848       2.561610      -0.100167      -0.092765       1.553447       0.155090       1.632488          -0.000001
           28              H       2.404450       2.044467      14.516515       0.133527       0.981940 0.69693530E+01  0.66779140E+02                                 1.692379                            1.592542      -1.066196       2.390077                    0.996976       3.498857      10.005166       0.468422       1.364648      -0.690546      -0.041090       0.007578       0.019872       0.046268      -0.001656      -0.001205       0.012313       0.034239      -0.005022      -0.023312       0.005069       0.018244              1.733200       1.994984      -0.184169      -0.409948       1.518260       0.202352       1.686355          -0.000001
           29              H       2.255159       0.832467      12.406214       0.129817       1.204755 0.82442643E+01  0.81152164E+02                                 1.849434                            1.666495      -0.895828       2.472180                    0.999009       3.326580       9.178743       0.492573       1.263244      -0.714688      -0.041218      -0.014647      -0.018690       0.047569       0.002669       0.001256       0.010788       0.035091       0.002055      -0.022927       0.005214       0.017713              1.957537       2.341869       0.440316       0.504467       1.699559       0.350612       1.831182          -0.000002
           30              H       6.454497       3.611624      14.293689       0.126181       1.054876 0.79078011E+01  0.76493434E+02                                 1.648132                            1.599039      -0.781540       2.515129                    0.999729       3.193985       8.537815       0.522209       1.212533      -0.727144       0.019194       0.006364      -0.031341       0.037298       0.010455      -0.008042      -0.000788       0.011006       0.027824      -0.016957       0.001147       0.015810              1.646311       1.472669       0.066968      -0.197178       1.514038       0.025379       1.952227          -0.000001
           31              H       9.049804       7.278609       0.288364       0.127415       0.919824 0.65180085E+01  0.61629302E+02                                 1.639898                            1.552688      -1.068209       2.381829                    0.996918       3.560488      10.228162       0.467034       1.387027      -0.685383      -0.026764      -0.019605       0.008142       0.034161       0.008712      -0.003081       0.002807       0.002900       0.025090      -0.013785       0.004589       0.009196              1.684388       1.930301       0.473448      -0.013309       1.743546      -0.034295       1.379316          -0.000001
           32              H       5.660056      10.661508      14.452617       0.090466       1.295889 0.10534452E+02  0.10899184E+03                                 1.855726                            1.811160      -0.994437       2.390758                    0.997671       3.563380       9.709424       0.506980       1.167705      -0.737286       0.016694       0.027746      -0.006174       0.032964       0.002126       0.009890      -0.007186      -0.010221      -0.003646      -0.014867       0.003506       0.011361              1.872682       1.925262       0.310887      -0.021001       2.175228      -0.130675       1.517554           0.000002
           33              H       4.765949       9.740644      15.366862       0.091376       1.265597 0.10341159E+02  0.10652493E+03                                 1.830898                            1.798131      -0.916750       2.424938                    0.998162       3.529198       9.603265       0.507130       1.172478      -0.736347      -0.015948      -0.005318       0.029145       0.033646       0.001705       0.000909       0.001939       0.024212       0.015363      -0.014961       0.005061       0.009899              1.841380       1.724703      -0.024534      -0.236848       1.623093      -0.234358       2.176343           0.000002
           34              H       5.787333       6.597508      13.941426       0.091636       1.247162 0.10031695E+02  0.10335220E+03                                 1.860202                            1.806172      -0.985561       2.392620                    0.996927       3.659748      10.214281       0.487513       1.219481      -0.723524       0.020417      -0.025307      -0.009786       0.033957      -0.007863      -0.005387       0.000992      -0.013783       0.019183      -0.014636       0.004261       0.010375              1.893744       1.949867      -0.356723      -0.136238       2.208547      -0.009277       1.522818           0.000000
           35              H       4.457551       7.394812      13.662892       0.092497       1.222480 0.97774503E+01  0.10027769E+03                                 1.841748                            1.786270      -1.112118       2.329328                    0.996607       3.717998      10.417479       0.488008       1.223771      -0.721524      -0.028286       0.003099      -0.019674       0.034594       0.002375      -0.000453       0.003835       0.021463       0.036309      -0.017546       0.004940       0.012606              1.873163       2.223111       0.007588       0.292682       1.709495      -0.230418       1.686882           0.000001
           36              H       6.805623       8.449663      16.028789       0.088323       1.321096 0.10786903E+02  0.11283148E+03                                 1.909040                            1.851979      -1.169057       2.300822                    0.995783       3.730798      10.390360       0.491095       1.192358      -0.729772      -0.012480      -0.007325       0.032214       0.035314      -0.012345      -0.004017      -0.000614      -0.016006       0.030779      -0.020321       0.008676       0.011645              1.946847       1.989338       0.050674      -0.149622       1.631071      -0.273211       2.220133          -0.000000
           37              H       7.646085       9.427212      15.130928       0.086983       1.387609 0.11377061E+02  0.12023011E+03                                 1.956253                            1.891100      -1.120200       2.325473                    0.995885       3.698884      10.251039       0.491692       1.178773      -0.734117       0.018883       0.028461      -0.002675       0.034261       0.000168      -0.004670       0.007486       0.003525      -0.046243      -0.018503       0.007702       0.010801              1.991489       1.937781       0.307161       0.072612       2.337074      -0.233024       1.699612           0.000002
           38              H       5.850668       8.855223      12.070335       0.092198       1.295458 0.10429092E+02  0.10818066E+03                                 1.886848                            1.824399      -1.008841       2.379946                    0.997193       3.663199      10.162004       0.493377       1.196808      -0.729039      -0.025842       0.004947      -0.021943       0.034261       0.009244       0.011272      -0.004862      -0.011325      -0.000501      -0.018787       0.007519       0.011268              1.918986       2.235380      -0.159383       0.252603       1.600297      -0.255216       1.921280           0.000002
           39              H       7.083585       7.954963      12.466836       0.095670       1.361197 0.11225804E+02  0.11815885E+03                                 1.927050                            1.875784      -1.152620       2.316237                    0.995527       3.650613      10.075746       0.495083       1.175383      -0.735121       0.019174      -0.028910      -0.007493       0.035490       0.002788      -0.004710       0.007282      -0.002750      -0.043694      -0.017844       0.006649       0.011195              1.952657       1.857131      -0.319899      -0.149031       2.218528      -0.144551       1.782311           0.000002
           40              H       3.196144       5.766654      14.136399       0.121894       1.109929 0.86359002E+01  0.85950746E+02                                 1.742767                            1.698887      -0.915811       2.442653                    0.999012       3.420214       9.471851       0.491034       1.253292      -0.716506       0.004953      -0.006189      -0.032856       0.033798       0.008987      -0.004325       0.009057       0.009691       0.037058      -0.019523       0.003969       0.015554              1.737471       1.632557       0.100260      -0.237371       1.556314      -0.049373       2.023541           0.000000
           41              H       1.245972       4.728144      14.880248       0.112768       1.064182 0.79935337E+01  0.79130599E+02                                 1.773110                            1.694510      -1.098315       2.359080                    0.996495       3.670908      10.611285       0.459325       1.347041      -0.693956      -0.023739      -0.018956      -0.026556       0.040350       0.009553       0.002284       0.009468      -0.000653       0.024489      -0.014884      -0.000927       0.015811              1.802463       1.917873       0.291942       0.291293       1.754850       0.235123       1.734666          -0.000001
           42              H       7.343375      11.241058       2.180754       0.111782       1.123952 0.79978390E+01  0.78344902E+02                                 1.767731                            1.638322      -1.035263       2.386473                    0.997346       3.513039       9.756250       0.496834       1.258511      -0.713410      -0.008218       0.002824       0.036517       0.037536       0.002930       0.000555       0.002624       0.002188       0.042235      -0.010309      -0.004114       0.014424              1.839812       1.673802       0.034749      -0.343141       1.442743       0.182693       2.402891          -0.000002
           43              H       9.285043      12.190908       1.461482       0.126788       1.140926 0.83937705E+01  0.83456992E+02                                 1.806267                            1.696035      -1.138478       2.346032                    0.995968       3.555570      10.039978       0.479355       1.285120      -0.707695       0.017410       0.014845       0.024305       0.033380       0.011200       0.001083       0.003670       0.010508       0.012724      -0.014830       0.003385       0.011444              1.853853       1.876954       0.242361       0.323101       1.642153       0.302647       2.042452          -0.000001
           44              H      14.115696      13.748913       0.722549       0.120821       1.071762 0.78639137E+01  0.75691531E+02                                 1.630393                            1.562213      -0.930549       2.432884                    0.998760       3.268111       8.612899       0.546795       1.163785      -0.737278      -0.017471       0.024871       0.017921       0.035284      -0.012458       0.003812       0.014782      -0.001183       0.014672      -0.021748       0.003676       0.018072              1.655165       1.754809      -0.394316       0.050464       1.746045       0.124278       1.464641           0.000000
           45              H      15.920767      13.132302       2.020188       0.115177       1.043392 0.73097892E+01  0.70069097E+02                                 1.686877                            1.570304      -0.950497       2.430873                    0.998310       3.429916       9.447573       0.505115       1.265010      -0.711917       0.006798       0.019891       0.033523       0.039568      -0.006501       0.002804       0.012354      -0.002383       0.009511      -0.014901       0.000729       0.014172              1.745094       1.488255       0.065532       0.256717       1.622675       0.447886       2.124351          -0.000001
           46              H      11.511657       5.220172      15.661780       0.109672       1.041593 0.71563463E+01  0.69258178E+02                                 1.772087                            1.615083      -1.327730       2.248420                    0.993395       3.807537      11.062823       0.463017       1.366877      -0.687953       0.022871      -0.025077      -0.018628       0.038716      -0.005605       0.003258       0.010950      -0.001739       0.016834      -0.013846       0.000403       0.013443              1.896575       2.137864      -0.604521      -0.202324       2.038181       0.230602       1.513680           0.000000
           47              H       9.699072       5.776249      14.408379       0.135402       1.065858 0.78148344E+01  0.74954827E+02                                 1.628286                            1.565222      -0.820298       2.502843                    0.999657       3.085746       8.066315       0.543204       1.175611      -0.736856      -0.001539      -0.019532      -0.028508       0.034591      -0.007997       0.004720       0.011835      -0.000686       0.006663      -0.016696       0.003761       0.012935              1.627207       1.488316      -0.012693       0.123005       1.572063       0.271017       1.821240           0.000001
           48              H       9.111950      11.597522      12.438983       0.123874       1.067543 0.78603431E+01  0.75224464E+02                                 1.595758                            1.540644      -0.877378       2.464559                    0.999170       3.150400       8.128253       0.565190       1.132385      -0.746522       0.005756       0.018750       0.025049       0.031814       0.012774      -0.001362       0.007733      -0.006376       0.014349      -0.017180       0.003041       0.014139              1.589145       1.379092       0.128945       0.035516       1.498905       0.231428       1.889437           0.000003
           49              H      10.371453      12.219197      10.639983       0.112874       1.067544 0.75523702E+01  0.73308214E+02                                 1.742353                            1.618198      -1.036681       2.389520                    0.997190       3.532123       9.931454       0.485317       1.300203      -0.703958       0.025626       0.030895       0.005308       0.040489       0.010740       0.000423       0.009982      -0.001511       0.006670      -0.014763      -0.000100       0.014863              1.817227       2.004860       0.603869      -0.058986       1.951490      -0.048692       1.495330           0.000000
           50              H       8.667165       9.382752       8.495275       0.112710       1.209677 0.88959258E+01  0.87997224E+02                                 1.750277                            1.651243      -0.995737       2.405545                    0.998152       3.301613       8.720716       0.538724       1.149375      -0.742169      -0.002599      -0.021806      -0.033497       0.040054       0.011810      -0.000076       0.010926      -0.008346       0.007496      -0.016318      -0.000855       0.017173              1.772488       1.433794       0.070296      -0.052431       1.672193       0.356340       2.211477           0.000004
           51              H       7.330941       8.835723      10.335235       0.116997       1.135784 0.83594141E+01  0.81315411E+02                                 1.661673                            1.584773      -1.042725       2.374488                    0.998244       3.297050       8.601808       0.558881       1.126651      -0.746789      -0.021067      -0.023919      -0.009052       0.033134       0.017332      -0.002122       0.010898      -0.004553       0.018537      -0.023299       0.004556       0.018744              1.679188       1.716112       0.423204      -0.146475       1.768969      -0.080807       1.552482           0.000004
           52              H      18.681135      11.986638       5.441236       0.113599       1.235667 0.89371552E+01  0.89710367E+02                                 1.870091                            1.727480      -1.033404       2.398622                    0.997456       3.452723       9.601152       0.487309       1.252155      -0.716705      -0.054518      -0.010361      -0.009772       0.056348       0.007017      -0.000159       0.011061       0.028080      -0.033431      -0.021517       0.000053       0.021465              1.915840       2.561597       0.057957       0.123610       1.535427       0.149345       1.650495          -0.000001
           53              H       5.837088      13.209689       6.357120       0.133529       0.981943 0.69693800E+01  0.66779482E+02                                 1.692383                            1.592546      -1.066216       2.390068                    0.996976       3.498864      10.005201       0.468421       1.364649      -0.690546       0.041090       0.016631       0.013256       0.046268       0.000645       0.001943       0.014269       0.028105      -0.023425      -0.023312       0.005068       0.018243              1.733204       1.994991       0.334642       0.299986       1.553733       0.213660       1.650890          -0.000001
           54              H       5.986372      11.567223       4.561397       0.129817       1.204760 0.82442976E+01  0.81152550E+02                                 1.849435                            1.666495      -0.895873       2.472158                    0.999009       3.326590       9.178765       0.492574       1.263239      -0.714688       0.041217      -0.013358      -0.019631       0.047568      -0.000386      -0.002925       0.014173       0.024474      -0.029792      -0.022927       0.005214       0.017712              1.957539       2.341871      -0.346894      -0.572744       1.616113       0.324011       1.914633          -0.000002
           55              H      18.270043      12.521382       7.782556       0.126182       1.054874 0.79077782E+01  0.76493156E+02                                 1.648130                            1.599037      -0.781599       2.515101                    0.999729       3.193980       8.537798       0.522209       1.212533      -0.727144      -0.019194      -0.031793      -0.003456       0.037298       0.010838      -0.007519       0.004976      -0.007074      -0.026415      -0.016958       0.001148       0.015810              1.646309       1.472668       0.208205      -0.003912       1.897109       0.147504       1.569151          -0.000001
           56              H      -0.808291      -1.936062       7.022323       0.127414       0.919820 0.65179777E+01  0.61628942E+02                                 1.639894                            1.552685      -1.068196       2.381834                    0.996918       3.560484      10.228147       0.467035       1.387028      -0.685383       0.026764       0.013713      -0.016206       0.034161       0.005581      -0.007364       0.006340      -0.008178      -0.008147      -0.013785       0.004589       0.009195              1.684383       1.930292       0.156483      -0.447035       1.432766      -0.133370       1.690091          -0.000001
           57              H      13.901533       1.441963       1.836683       0.090463       1.295905 0.10534616E+02  0.10899398E+03                                 1.855742                            1.811175      -0.994450       2.390753                    0.997671       3.563409       9.709528       0.506978       1.167706      -0.737286       0.016695       0.014309      -0.024560       0.032965      -0.008776      -0.005031      -0.007867      -0.008086       0.002761      -0.014867       0.003508       0.011360              1.872698       1.925278       0.114439      -0.289824       1.653875      -0.296891       2.038942           0.000002
           58              H      13.007425       0.291209       2.436350       0.091376       1.265598 0.10341172E+02  0.10652513E+03                                 1.830901                            1.798134      -0.916753       2.424938                    0.998162       3.529199       9.603280       0.507128       1.172481      -0.736346      -0.015948      -0.029383      -0.003786       0.033646      -0.000348      -0.001901       0.007308       0.007374      -0.035160      -0.014962       0.005061       0.009901              1.841382       1.724706       0.218207       0.095315       2.260945      -0.031012       1.538496           0.000002
           59              H      14.028819       0.694605       5.863951       0.091638       1.247161 0.10031712E+02  0.10335247E+03                                 1.860205                            1.806177      -0.985568       2.392615                    0.996928       3.659752      10.214316       0.487510       1.219486      -0.723523       0.020418       0.001637       0.027084       0.033958       0.002743       0.009128       0.001591      -0.015658       0.013553      -0.014635       0.004260       0.010375              1.893746       1.949872       0.021453       0.381249       1.591454      -0.206006       2.139913           0.000000
           60              H      12.699035       1.202152       5.188917       0.092495       1.222484 0.97775052E+01  0.10027839E+03                                 1.841750                            1.786274      -1.112120       2.329326                    0.996607       3.718018      10.417541       0.488009       1.223769      -0.721525      -0.028287       0.019685       0.003022       0.034595       0.001151      -0.002126       0.011487      -0.002538      -0.035695      -0.017546       0.004940       0.012606              1.873163       2.223110      -0.276549      -0.096129       1.822331      -0.194445       1.574048           0.000001
           61              H      15.047100      -0.731567       3.465286       0.088323       1.321102 0.10786969E+02  0.11283234E+03                                 1.909045                            1.851984      -1.169073       2.300814                    0.995782       3.730810      10.390400       0.491095       1.192357      -0.729772      -0.012480      -0.032916      -0.002807       0.035314       0.000076       0.012983       0.001637      -0.023070       0.009596      -0.020323       0.008678       0.011645              1.946852       1.989344       0.157947      -0.002836       2.323920      -0.052332       1.527291          -0.000000
           62              H      15.887562       0.420795       2.806636       0.086983       1.387611 0.11377091E+02  0.12023070E+03                                 1.956270                            1.891115      -1.120162       2.325489                    0.995886       3.698887      10.251114       0.491684       1.178789      -0.734113       0.018883       0.011194      -0.026304       0.034261       0.004501       0.001258      -0.000076       0.027247       0.024918      -0.018503       0.007702       0.010802              1.991508       1.937799       0.024117      -0.314711       1.893311      -0.374507       2.143413           0.000002
           63              H      14.092154       3.163052       4.281225       0.092179       1.295585 0.10430239E+02  0.10819497E+03                                 1.886926                            1.824461      -1.008788       2.379952                    0.997193       3.663342      10.162339       0.493386       1.196757      -0.729050      -0.025843       0.022410       0.001951       0.034262      -0.007934      -0.012233      -0.005677      -0.008771       0.007154      -0.018790       0.007521       0.011269              1.919070       2.235508      -0.289135       0.075141       2.039469      -0.115248       1.482232           0.000002
           64              H      15.325072       2.511840       5.018520       0.095595       1.361595 0.11229903E+02  0.11821271E+03                                 1.927427                            1.876127      -1.152869       2.316091                    0.995524       3.651120      10.077584       0.495038       1.175384      -0.735122       0.019193      -0.001647       0.029837       0.035515       0.005339      -0.001230      -0.000780       0.022539       0.032204      -0.017846       0.006644       0.011202              1.953047       1.857486       0.044838       0.350178       1.906582      -0.244199       2.095072           0.000002
           65              H      11.437630       0.256480       6.596331       0.121891       1.109911 0.86357065E+01  0.85948221E+02                                 1.742737                            1.698859      -0.915772       2.442669                    0.999012       3.420187       9.471702       0.491042       1.253281      -0.716509       0.004949       0.029426       0.015881       0.033803       0.006853      -0.007244       0.014146      -0.006289      -0.010873      -0.019518       0.003966       0.015552              1.737440       1.632530       0.256603      -0.023424       2.008971       0.094945       1.570819           0.000000
           66              H       9.487458      -0.767662       7.359841       0.112766       1.064186 0.79935656E+01  0.79131061E+02                                 1.773122                            1.694519      -1.098305       2.359084                    0.996495       3.670916      10.611348       0.459321       1.347050      -0.693955      -0.023739       0.019543       0.026126       0.040349       0.000725      -0.009796       0.011170      -0.005992       0.008473      -0.014885      -0.000927       0.015812              1.802476       1.917885      -0.188862      -0.366635       1.600453       0.185903       1.889089          -0.000001
           67              H      15.584881      13.310067       5.011966       0.111783       1.123972 0.79979872E+01  0.78346565E+02                                 1.767736                            1.638324      -1.035428       2.386398                    0.997344       3.513046       9.756221       0.496840       1.258492      -0.713414      -0.008219      -0.033932      -0.013780       0.037534       0.000362      -0.002959       0.008566      -0.016456      -0.013691      -0.010307      -0.004115       0.014422              1.839819       1.673805       0.337489       0.071121       2.208585       0.426846       1.637067          -0.000002
           68              H      17.526548      14.283864       4.325463       0.126794       1.140892 0.83934902E+01  0.83453652E+02                                 1.806246                            1.696018      -1.138507       2.346024                    0.995969       3.555533      10.039897       0.479351       1.285137      -0.707691       0.017409      -0.018648      -0.021524       0.033379       0.002368      -0.010999       0.006352       0.002088      -0.012538      -0.014827       0.003384       0.011444              1.853830       1.876929      -0.234213      -0.329040       1.830334       0.362638       1.854227          -0.000001
           69              H       5.874200      15.461114       3.065508       0.120817       1.071768 0.78639603E+01  0.75692016E+02                                 1.630392                            1.562211      -0.930533       2.432886                    0.998760       3.268122       8.612902       0.546800       1.163776      -0.737280      -0.017472      -0.009520      -0.029141       0.035286      -0.007416       0.010713       0.014006       0.001250       0.021973      -0.021749       0.003677       0.018072              1.655164       1.754809      -0.167850       0.360360       1.418671       0.019911       1.792011           0.000000
           70              H       7.679269      14.037494       3.258843       0.115172       1.043384 0.73097351E+01  0.70068449E+02                                 1.686869                            1.570299      -0.950441       2.430898                    0.998311       3.429917       9.447567       0.505116       1.265011      -0.711917       0.006797      -0.025899      -0.029136       0.039571      -0.004646       0.005342       0.011106       0.001532       0.021256      -0.014901       0.000729       0.014172              1.745085       1.488250      -0.224680      -0.140408       1.818831       0.510417       1.928174          -0.000001
           71              H       3.270140      -1.362822       6.653676       0.109660       1.041613 0.71564799E+01  0.69259351E+02                                 1.772063                            1.615063      -1.327541       2.248492                    0.993397       3.807499      11.062472       0.463038       1.366818      -0.687965       0.022875       0.010132       0.029551       0.038719      -0.004807       0.004351       0.011114      -0.002253       0.015286      -0.013846       0.000404       0.013442              1.896548       2.137835       0.009148       0.637401       1.428584       0.036265       2.123226           0.000000
           72              H       1.457558       0.000264       6.504579       0.135401       1.065849 0.78147607E+01  0.74954003E+02                                 1.628283                            1.565220      -0.820279       2.502852                    0.999657       3.085743       8.066322       0.543201       1.175618      -0.736854      -0.001539       0.021229       0.027269       0.034592      -0.006927       0.006186       0.010516       0.003450       0.019076      -0.016697       0.003762       0.012936              1.627203       1.488314      -0.121048      -0.025267       1.641390       0.293117       1.751906           0.000001
           73              H       0.870430       3.644767       1.556511       0.123873       1.067544 0.78603448E+01  0.75224472E+02                                 1.595758                            1.540642      -0.877379       2.464558                    0.999169       3.150403       8.128256       0.565191       1.132383      -0.746522       0.005754      -0.018170      -0.025473       0.031814       0.005178      -0.011758       0.007459      -0.005519       0.016919      -0.017181       0.003041       0.014139              1.589144       1.379090       0.005329      -0.133640       1.719461       0.301744       1.668882           0.000003
           74              H       2.129936       5.547599       1.510635       0.112876       1.067520 0.75521683E+01  0.73305776E+02                                 1.742329                            1.618179      -1.036655       2.389531                    0.997190       3.532081       9.931309       0.485319       1.300208      -0.703958       0.025624       0.004329      -0.031048       0.040489       0.002859      -0.010358       0.008887       0.001929       0.016982      -0.014762      -0.000100       0.014862              1.817200       2.004827       0.239612      -0.557408       1.565577      -0.171710       1.881196           0.000000
           75              H      16.908659       6.729438       4.864507       0.112710       1.209676 0.88959186E+01  0.87997140E+02                                 1.750277                            1.651242      -0.995747       2.405539                    0.998152       3.301613       8.720717       0.538724       1.149376      -0.742169      -0.002599       0.025290       0.030950       0.040053       0.003660      -0.011229       0.008788      -0.001635       0.027621      -0.016319      -0.000854       0.017173              1.772487       1.433793       0.071308      -0.051048       1.955480       0.446653       1.928189           0.000004
           76              H      15.572431       4.810254       4.826823       0.116996       1.135781 0.83594020E+01  0.81315286E+02                                 1.661673                            1.584774      -1.042726       2.374485                    0.998244       3.297046       8.601805       0.558880       1.126654      -0.746788      -0.021068       0.001359       0.025538       0.033134       0.007284      -0.015867       0.010910      -0.004589       0.018420      -0.023297       0.004554       0.018743              1.679187       1.716109       0.268098      -0.358721       1.619224      -0.128546       1.702227           0.000004
           77              H      10.439631      10.430091       3.311273       0.113600       1.235673 0.89372084E+01  0.89711039E+02                                 1.870099                            1.727486      -1.033469       2.398596                    0.997454       3.452722       9.601158       0.487308       1.252156      -0.716704      -0.054516       0.006163       0.012840       0.056346       0.002283      -0.006636       0.008246       0.036911      -0.006939      -0.021518       0.000054       0.021464              1.915848       2.561610      -0.100167      -0.092765       1.553447       0.155090       1.632488          -0.000001
           78              H      14.078580       9.928968       1.867814       0.133527       0.981940 0.69693523E+01  0.66779137E+02                                 1.692379                            1.592542      -1.066196       2.390077                    0.996976       3.498857      10.005169       0.468422       1.364649      -0.690546       0.041090      -0.007578      -0.019872       0.046268      -0.001656      -0.001205       0.012313       0.034239      -0.005022      -0.023312       0.005069       0.018244              1.733200       1.994984      -0.184169      -0.409948       1.518261       0.202353       1.686356          -0.000001
           79              H      14.227871      11.140968       3.978115       0.129817       1.204755 0.82442643E+01  0.81152167E+02                                 1.849434                            1.666495      -0.895828       2.472180                    0.999009       3.326580       9.178744       0.492573       1.263244      -0.714688       0.041218       0.014647       0.018690       0.047569       0.002669       0.001256       0.010788       0.035091       0.002055      -0.022927       0.005214       0.017713              1.957537       2.341869       0.440316       0.504467       1.699559       0.350612       1.831183          -0.000002
           80              H      10.028533       8.361811       2.090640       0.126181       1.054878 0.79078169E+01  0.76493624E+02                                 1.648134                            1.599041      -0.781540       2.515128                    0.999729       3.193987       8.537822       0.522208       1.212533      -0.727144      -0.019194      -0.006364       0.031341       0.037298       0.010455      -0.008042      -0.000787       0.011006       0.027825      -0.016957       0.001147       0.015810              1.646313       1.472670       0.066968      -0.197179       1.514039       0.025379       1.952230          -0.000001
           81              H       7.433226       4.694826      16.095965       0.127415       0.919826 0.65180223E+01  0.61629461E+02                                 1.639899                            1.552689      -1.068210       2.381828                    0.996918       3.560491      10.228171       0.467035       1.387026      -0.685383       0.026764       0.019605      -0.008142       0.034161       0.008712      -0.003081       0.002807       0.002900       0.025090      -0.013785       0.004589       0.009196              1.684389       1.930303       0.473450      -0.013309       1.743548      -0.034295       1.379317          -0.000001
           82              H      10.822974       1.311927       1.931712       0.090466       1.295889 0.10534451E+02  0.10899183E+03                                 1.855725                            1.811160      -0.994438       2.390758                    0.997671       3.563380       9.709421       0.506980       1.167704      -0.737286      -0.016694      -0.027746       0.006174       0.032964       0.002126       0.009890      -0.007186      -0.010221      -0.003646      -0.014867       0.003506       0.011361              1.872681       1.925261       0.310887      -0.021001       2.175227      -0.130675       1.517554           0.000002
           83              H      11.717081       2.232791       1.017467       0.091376       1.265597 0.10341154E+02  0.10652487E+03                                 1.830897                            1.798131      -0.916750       2.424938                    0.998162       3.529197       9.603261       0.507130       1.172478      -0.736347       0.015948       0.005318      -0.029145       0.033646       0.001705       0.000909       0.001939       0.024212       0.015363      -0.014961       0.005061       0.009899              1.841379       1.724703      -0.024534      -0.236848       1.623093      -0.234358       2.176343           0.000002
           84              H      10.695697       5.375927       2.442903       0.091636       1.247162 0.10031700E+02  0.10335226E+03                                 1.860202                            1.806172      -0.985562       2.392620                    0.996927       3.659749      10.214285       0.487512       1.219481      -0.723524      -0.020417       0.025307       0.009786       0.033957      -0.007863      -0.005387       0.000992      -0.013783       0.019183      -0.014636       0.004261       0.010375              1.893744       1.949867      -0.356723      -0.136238       2.208548      -0.009277       1.522818           0.000000
           85              H      12.025479       4.578623       2.721437       0.092497       1.222480 0.97774499E+01  0.10027769E+03                                 1.841749                            1.786271      -1.112118       2.329328                    0.996607       3.717998      10.417481       0.488008       1.223771      -0.721524       0.028286      -0.003099       0.019674       0.034594       0.002375      -0.000453       0.003835       0.021463       0.036309      -0.017546       0.004940       0.012606              1.873163       2.223111       0.007588       0.292682       1.709496      -0.230418       1.686882           0.000001
           86              H       9.677407       3.523772       0.355540       0.088323       1.321096 0.10786898E+02  0.11283143E+03                                 1.909040                            1.851979      -1.169057       2.300822                    0.995783       3.730797      10.390358       0.491095       1.192358      -0.729772       0.012480       0.007325      -0.032214       0.035314      -0.012345      -0.004017      -0.000614      -0.016006       0.030779      -0.020321       0.008676       0.011645              1.946847       1.989338       0.050674      -0.149622       1.631071      -0.273211       2.220133          -0.000000
           87              H       8.836945       2.546223       1.253401       0.086983       1.387608 0.11377051E+02  0.12022999E+03                                 1.956253                            1.891100      -1.120199       2.325473                    0.995885       3.698882      10.251035       0.491691       1.178774      -0.734117      -0.018884      -0.028461       0.002675       0.034261       0.000168      -0.004670       0.007486       0.003525      -0.046243      -0.018503       0.007702       0.010801              1.991489       1.937781       0.307161       0.072612       2.337074      -0.233024       1.699612           0.000002
           88              H      10.632362       3.118212       4.313994       0.092198       1.295457 0.10429087E+02  0.10818061E+03                                 1.886848                            1.824399      -1.008840       2.379946                    0.997193       3.663198      10.162002       0.493376       1.196808      -0.729039       0.025842      -0.004947       0.021943       0.034261       0.009244       0.011272      -0.004862      -0.011325      -0.000501      -0.018787       0.007519       0.011268              1.918986       2.235380      -0.159383       0.252603       1.600297      -0.255216       1.921280           0.000002
           89              H       9.399445       4.018472       3.917493       0.095670       1.361197 0.11225803E+02  0.11815884E+03                                 1.927050                            1.875784      -1.152620       2.316237                    0.995527       3.650613      10.075747       0.495083       1.175384      -0.735121      -0.019174       0.028910       0.007493       0.035490       0.002788      -0.004710       0.007282      -0.002750      -0.043694      -0.017844       0.006649       0.011195              1.952657       1.857131      -0.319899      -0.149031       2.218529      -0.144551       1.782312           0.000002
           90              H      13.286886       6.206781       2.247930       0.121894       1.109930 0.86359029E+01  0.85950777E+02                                 1.742767                            1.698886      -0.915811       2.442653                    0.999012       3.420215       9.471853       0.491034       1.253292      -0.716506      -0.004953       0.006189       0.032856       0.033798       0.008987      -0.004325       0.009057       0.009691       0.037058      -0.019523       0.003969       0.015554              1.737471       1.632556       0.100260      -0.237371       1.556314      -0.049373       2.023541           0.000000
           91              H      15.237058       7.245291       1.504081       0.112768       1.064183 0.79935380E+01  0.79130646E+02                                 1.773110                            1.694510      -1.098315       2.359080                    0.996495       3.670909      10.611286       0.459325       1.347040      -0.693957       0.023739       0.018956       0.026556       0.040350       0.009553       0.002284       0.009468      -0.000653       0.024489      -0.014884      -0.000927       0.015811              1.802463       1.917872       0.291942       0.291293       1.754850       0.235123       1.734666          -0.000001
           92              H       9.139655       0.732377      14.203575       0.111782       1.123952 0.79978394E+01  0.78344904E+02                                 1.767730                            1.638321      -1.035263       2.386473                    0.997346       3.513039       9.756249       0.496834       1.258510      -0.713410       0.008218      -0.002824      -0.036517       0.037536       0.002930       0.000555       0.002624       0.002188       0.042235      -0.010309      -0.004115       0.014424              1.839812       1.673802       0.034749      -0.343141       1.442743       0.182693       2.402891          -0.000002
           93              H       7.197987      -0.217473      14.922847       0.126788       1.140926 0.83937719E+01  0.83457008E+02                                 1.806267                            1.696035      -1.138479       2.346032                    0.995968       3.555570      10.039978       0.479355       1.285120      -0.707695      -0.017410      -0.014845      -0.024305       0.033380       0.011200       0.001083       0.003670       0.010508       0.012724      -0.014830       0.003385       0.011444              1.853853       1.876954       0.242361       0.323101       1.642153       0.302647       2.042452          -0.000001
           94              H       2.367334      -1.775478      15.661780       0.120821       1.071762 0.78639165E+01  0.75691564E+02                                 1.630394                            1.562213      -0.930549       2.432884                    0.998760       3.268112       8.612902       0.546795       1.163785      -0.737278       0.017471      -0.024871      -0.017921       0.035284      -0.012458       0.003811       0.014782      -0.001183       0.014672      -0.021748       0.003676       0.018072              1.655165       1.754809      -0.394316       0.050464       1.746045       0.124278       1.464641           0.000000
           95              H       0.562263      -1.158867      14.364141       0.115177       1.043392 0.73097924E+01  0.70069140E+02                                 1.686877                            1.570305      -0.950497       2.430873                    0.998310       3.429917       9.447578       0.505115       1.265010      -0.711917      -0.006798      -0.019891      -0.033523       0.039568      -0.006501       0.002804       0.012354      -0.002383       0.009511      -0.014901       0.000729       0.014172              1.745094       1.488256       0.065532       0.256717       1.622675       0.447886       2.124352          -0.000001
           96              H       4.971373       6.753263       0.722549       0.109672       1.041593 0.71563472E+01  0.69258187E+02                                 1.772087                            1.615083      -1.327730       2.248420                    0.993395       3.807537      11.062822       0.463017       1.366877      -0.687953      -0.022871       0.025077       0.018628       0.038716      -0.005605       0.003258       0.010950      -0.001739       0.016834      -0.013846       0.000403       0.013443              1.896575       2.137864      -0.604521      -0.202324       2.038181       0.230602       1.513680           0.000000
           97              H       6.783958       6.197186       1.975950       0.135402       1.065859 0.78148408E+01  0.74954907E+02                                 1.628287                            1.565223      -0.820299       2.502843                    0.999657       3.085747       8.066320       0.543203       1.175611      -0.736856       0.001539       0.019532       0.028508       0.034591      -0.007997       0.004720       0.011835      -0.000686       0.006663      -0.016696       0.003761       0.012935              1.627208       1.488317      -0.012693       0.123005       1.572064       0.271017       1.821242           0.000001
           98              H       7.371080       0.375913       3.945346       0.123874       1.067543 0.78603449E+01  0.75224478E+02                                 1.595758                            1.540643      -0.877378       2.464559                    0.999170       3.150401       8.128253       0.565190       1.132384      -0.746522      -0.005756      -0.018750      -0.025048       0.031814       0.012774      -0.001362       0.007733      -0.006376       0.014349      -0.017180       0.003041       0.014139              1.589144       1.379091       0.128945       0.035516       1.498904       0.231428       1.889436           0.000003
           99              H       6.111577      -0.245762       5.744346       0.112874       1.067544 0.75523709E+01  0.73308224E+02                                 1.742353                            1.618198      -1.036681       2.389520                    0.997190       3.532123       9.931455       0.485317       1.300204      -0.703958      -0.025626      -0.030895      -0.005308       0.040489       0.010740       0.000423       0.009982      -0.001511       0.006670      -0.014763      -0.000100       0.014863              1.817227       2.004861       0.603869      -0.058986       1.951490      -0.048692       1.495331           0.000000
          100              H       7.815865       2.590683       7.889054       0.112710       1.209676 0.88959123E+01  0.87997046E+02                                 1.750275                            1.651240      -0.995736       2.405545                    0.998152       3.301612       8.720707       0.538725       1.149374      -0.742169       0.002599       0.021806       0.033497       0.040054       0.011810      -0.000076       0.010926      -0.008346       0.007496      -0.016318      -0.000855       0.017173              1.772485       1.433792       0.070296      -0.052431       1.672191       0.356340       2.211474           0.000004
          101              H       9.152089       3.137712       6.049094       0.116997       1.135784 0.83594153E+01  0.81315424E+02                                 1.661673                            1.584773      -1.042725       2.374488                    0.998244       3.297050       8.601808       0.558881       1.126651      -0.746789       0.021067       0.023919       0.009052       0.033134       0.017332      -0.002122       0.010898      -0.004553       0.018537      -0.023299       0.004556       0.018744              1.679188       1.716112       0.423205      -0.146475       1.768969      -0.080807       1.552482           0.000004
          102              H      -2.198105      -0.013203      10.943093       0.113599       1.235667 0.89371566E+01  0.89710388E+02                                 1.870091                            1.727480      -1.033405       2.398622                    0.997456       3.452723       9.601153       0.487309       1.252155      -0.716705       0.054518       0.010361       0.009772       0.056348       0.007017      -0.000159       0.011061       0.028080      -0.033431      -0.021517       0.000053       0.021465              1.915840       2.561597       0.057957       0.123610       1.535427       0.149345       1.650495          -0.000002
          103              H      10.645942      -1.236254      10.027209       0.133529       0.981943 0.69693794E+01  0.66779476E+02                                 1.692383                            1.592546      -1.066216       2.390068                    0.996976       3.498864      10.005202       0.468421       1.364650      -0.690546      -0.041090      -0.016631      -0.013256       0.046268       0.000645       0.001943       0.014269       0.028105      -0.023425      -0.023312       0.005068       0.018243              1.733205       1.994991       0.334642       0.299986       1.553733       0.213660       1.650890          -0.000001
          104              H      10.496658       0.406212      11.822932       0.129817       1.204760 0.82442990E+01  0.81152567E+02                                 1.849435                            1.666495      -0.895873       2.472158                    0.999009       3.326590       9.178765       0.492574       1.263239      -0.714688      -0.041217       0.013358       0.019631       0.047568      -0.000386      -0.002925       0.014173       0.024474      -0.029792      -0.022927       0.005214       0.017712              1.957539       2.341871      -0.346894      -0.572744       1.616113       0.324011       1.914633          -0.000002
          105              H      -1.787013      -0.547947       8.601773       0.126182       1.054876 0.79077928E+01  0.76493331E+02                                 1.648131                            1.599038      -0.781600       2.515101                    0.999729       3.193982       8.537805       0.522209       1.212533      -0.727144       0.019194       0.031793       0.003456       0.037298       0.010838      -0.007519       0.004976      -0.007074      -0.026415      -0.016958       0.001148       0.015810              1.646311       1.472669       0.208205      -0.003912       1.897111       0.147504       1.569152          -0.000001
          106              H      17.291321      13.909497       9.362006       0.127414       0.919822 0.65179911E+01  0.61629095E+02                                 1.639895                            1.552686      -1.068196       2.381834                    0.996918       3.560487      10.228155       0.467035       1.387027      -0.685383      -0.026764      -0.013713       0.016206       0.034161       0.005581      -0.007364       0.006340      -0.008178      -0.008147      -0.013785       0.004589       0.009196              1.684384       1.930294       0.156483      -0.447036       1.432766      -0.133370       1.690093          -0.000001
          107              C       2.201497      10.858872      12.538927       0.081612      33.574548 0.41517317E+03  0.96985723E+04                                 9.866892                            7.343482      -0.742342       1.798361                    0.996431      26.813133      78.137057       0.538297       0.487086      -1.018065       0.001170       0.000770       0.004525       0.004737      -0.001032      -0.004077       0.010594      -0.012105       0.027952      -0.011642      -0.005582       0.017224             13.199150      15.270357      -0.135717       0.723280      14.615704      -4.121154       9.711389           0.000000
          108              C       3.094654      10.806573      13.771029      -0.074036      24.888397 0.35436079E+03  0.79695619E+04                                 7.524904                            6.267447      -0.271982       1.915712                    0.997261      28.075759      80.705438       0.655165       0.415687      -1.057497       0.039062      -0.052360      -0.044100       0.078818      -0.037135       0.007674       0.003001       0.023232      -0.073142      -0.032708      -0.018650       0.051358              8.836099      10.995563      -2.374497       2.394456       8.035132      -2.008763       7.477601           0.000003
          109              C       2.997989      11.324352      11.321571      -0.077550      26.433568 0.37950268E+03  0.87128139E+04                                 7.994204                            6.593073      -0.438567       1.859539                    0.996852      28.866018      84.796143       0.621113       0.429529      -1.045226       0.004605       0.076080       0.043548       0.087783       0.031263      -0.004823       0.020340      -0.074434      -0.087783      -0.044565      -0.021900       0.066465              9.588486      10.385445       3.049421      -1.955217      10.052209      -3.284834       8.327803           0.000001
          110              C       1.080604      11.812176      12.779777      -0.073210      26.769395 0.35516416E+03  0.80305115E+04                                 8.046367                            6.346091      -0.489214       1.843727                    0.997244      28.636911      83.840224       0.637056       0.425221      -1.046497      -0.026624      -0.026105      -0.080319       0.088552      -0.009059       0.040432       0.003482       0.039832       0.057399      -0.037024      -0.018530       0.055554             10.006015      13.020563      -3.980126       1.820503       9.984255      -2.233157       7.013226           0.000001
          111              C       1.661752       9.441488      12.194856      -0.078821      27.467283 0.38075471E+03  0.87382606E+04                                 8.199014                            6.585437      -0.454495       1.854546                    0.996659      28.821943      84.319319       0.624843       0.427125      -1.047951      -0.039203       0.006729       0.074929       0.084832       0.027692      -0.047490      -0.017579       0.011389       0.054360      -0.046416      -0.021447       0.067863             10.199954       9.882716       3.954187      -0.977328      13.847810      -2.872669       6.869335           0.000002
          112              C       4.531790      13.185768      11.049591       0.284593      29.006891 0.33679291E+03  0.74454227E+04                                 8.443513                            6.290824       0.065817       2.045891                    0.999732      24.737957      69.480269       0.628776       0.440639      -1.046868      -0.039736      -0.022756       0.021744       0.050691       0.029461      -0.011742      -0.012744       0.022128      -0.064132      -0.027587      -0.018803       0.046390             10.245672      12.378123       4.766828      -3.614694      11.123688      -0.495305       7.235204           0.000000
          113              C       5.298996      12.549191      10.117323      -0.251627      32.640658 0.47984302E+03  0.11594008E+05                                 8.872338                            7.313428       0.105656       1.993840                    0.999518      31.194396      91.716267       0.606454       0.417998      -1.060340       0.044557       0.003735      -0.016039       0.047503       0.021528       0.006467       0.019595      -0.032610      -0.038723      -0.023337      -0.017854       0.041192              9.848056      12.825464       2.775467      -3.880506       8.653186      -0.137750       8.065519          -0.000001
          114              C       6.465720      13.162152       9.661839      -0.079566      31.784740 0.45125572E+03  0.10786734E+05                                 8.925717                            7.250283      -0.172271       1.917481                    0.999301      29.973998      88.985694       0.586571       0.436836      -1.043896      -0.020629      -0.008764       0.031151       0.038377      -0.015122      -0.007340       0.007733       0.003568       0.035576      -0.021184      -0.000105       0.021289              9.972720      12.869064       3.258095      -2.947566       9.420563       0.499239       7.628532          -0.000002
          115              C       1.470268      -2.799128      10.166476      -0.057557      36.810867 0.43906965E+03  0.10291410E+05                                 9.575808                            6.943694      -0.034310       1.989338                    0.999416      27.627326      77.895315       0.634579       0.411793      -1.073051      -0.036677      -0.022552       0.022748       0.048696       0.002582      -0.003458       0.002265      -0.015214       0.000320      -0.009586       0.001227       0.008359             11.860959      17.313634       4.103842      -4.468128       9.949911       0.968270       8.319333          -0.000001
          116              C       0.664989      -2.177836      11.049591      -0.082040      32.261372 0.40300281E+03  0.93494995E+04                                 8.896279                            6.770918      -0.025708       1.965423                    0.999713      29.142387      84.780022       0.618881       0.426598      -1.051818      -0.013883      -0.026782       0.005430       0.030651      -0.005094       0.019188      -0.000643      -0.034577      -0.009330      -0.029911       0.009508       0.020403             10.341277      13.685176       2.661089      -3.614921       9.237761       1.593089       8.100894          -0.000002
          117              C      -0.485079      -2.766593      11.472307      -0.233904      34.990151 0.45819939E+03  0.10967920E+05                                 9.342627                            7.183948      -0.077093       1.936905                    0.998974      30.943876      91.201916       0.605806       0.422380      -1.055277       0.032473       0.021812      -0.002496       0.039198      -0.019563      -0.017591       0.009595       0.019607       0.032095      -0.027271      -0.006572       0.033843             10.789443      12.977982       3.869807      -2.498860      12.017412       1.352426       7.372935          -0.000002
          118              C       2.781456      -2.203621       9.776529       0.610979      24.186713 0.24835485E+03  0.51343175E+04                                 7.710822                            5.591687      -0.008936       2.053598                    0.999631      22.250377      62.258659       0.627555       0.472111      -1.019636       0.062566       0.026532      -0.014982       0.069591      -0.041613       0.047219      -0.050571      -0.037529       0.114264      -0.067355      -0.033823       0.101178              9.436236      12.861342       2.953930      -2.774048       8.110447       1.417708       7.336919          -0.000001
          119              C      15.665753      12.682809      11.650896       0.279882      31.710131 0.33136404E+03  0.72785934E+04                                 8.923081                            6.200573       0.043698       2.039101                    0.999635      24.552873      68.214418       0.640877       0.435101      -1.052653       0.034689      -0.037866       0.011534       0.052633      -0.023688       0.019229      -0.013522       0.029094      -0.060995      -0.029008      -0.017186       0.046194             11.656166      15.740236      -6.832207       4.247476      10.290218      -0.990305       8.938046           0.000001
          120              C      10.047487      -3.559929      12.579888      -0.256997      34.589148 0.46595065E+03  0.11159246E+05                                 9.199112                            7.195442       0.057396       1.970627                    0.999682      31.088396      90.557882       0.613769       0.416684      -1.062764      -0.035162       0.034881       0.006205       0.049916      -0.005242       0.042313       0.019548       0.031771       0.042047      -0.045048      -0.010303       0.055351             10.597465      12.927650      -5.882593       1.502665      10.629121       0.866394       8.235623           0.000001
          121              C       8.975243      -2.694480      12.465198      -0.080189      33.366701 0.41961153E+03  0.98183621E+04                                 9.107908                            6.918685      -0.034984       1.961176                    0.999701      29.274979      85.098267       0.611904       0.427790      -1.052715       0.020000      -0.026520      -0.003908       0.033446       0.007561      -0.003309       0.016190      -0.020622       0.022964      -0.019894      -0.003606       0.023500             10.648076      12.837908      -4.597647       2.671035       9.282070       1.066721       9.824249          -0.000001
          122              C       8.176747      -2.780423      11.359255      -0.056421      35.967641 0.42385874E+03  0.98442837E+04                                 9.410578                            6.824213       0.069420       2.029000                    0.999425      27.231500      76.341978       0.640070       0.412017      -1.073277       0.027674      -0.031219       0.002628       0.041802       0.006131       0.005800       0.003578      -0.001199      -0.013960      -0.008083      -0.003144       0.011227             11.554885      14.984629      -5.642544       3.527513       9.993636       0.653736       9.686391          -0.000000
          123              C      13.792041      13.436608      10.451563      -0.069606      33.228334 0.41669249E+03  0.97637499E+04                                 9.199822                            6.966741      -0.118237       1.942600                    0.999588      29.155651      85.687548       0.598453       0.436792      -1.043957       0.018016      -0.016616       0.023887       0.034223       0.022525       0.000780      -0.000674      -0.005233       0.044771      -0.030162       0.014946       0.015215             10.904178      14.065185      -4.442949       3.254024       9.163757       0.825993       9.483591          -0.000000
          124              C      14.852999      12.595822      10.548231      -0.225400      34.326751 0.42592165E+03  0.99545479E+04                                 9.095970                            6.819177       0.214049       2.033529                    0.999785      29.806843      85.224412       0.640102       0.409417      -1.069541      -0.039595       0.004022      -0.014969       0.042520      -0.002835      -0.007405       0.025752      -0.018245       0.034610      -0.020254      -0.014396       0.034650             10.955766      14.649586      -4.652107       4.385264       8.475948      -0.528165       9.741765           0.000002
          125              C       7.057381      -1.835459      11.183943       0.601149      24.167670 0.24299599E+03  0.49891172E+04                                 7.650989                            5.492746      -0.003477       2.054466                    0.999607      22.100284      61.341130       0.640723       0.465598      -1.024638      -0.056939       0.031630      -0.018200       0.067629       0.055850      -0.052841      -0.050181       0.009371       0.111068      -0.074578      -0.035567       0.110145              9.347684      11.552944      -3.399639       2.848562       8.658505       1.410769       7.831604          -0.000000
          126              C       0.118204       7.947497      13.186108       0.296921      29.579001 0.30623856E+03  0.66171131E+04                                 8.576842                            5.996634      -0.006090       2.028575                    0.999686      24.184041      67.359753       0.643741       0.440338      -1.046063       0.027783       0.045861       0.003363       0.053726       0.023307       0.000294      -0.018441      -0.015367      -0.056679      -0.030306      -0.007678       0.037984             11.137339      10.457782       6.922727      -3.205535      15.369263      -1.943135       7.584972           0.000002
          127              C      -0.762787       7.702272      14.149507      -0.223840      34.501706 0.42272950E+03  0.98805079E+04                                 9.190269                            6.843826       0.065617       1.986372                    0.999724      29.917228      86.085733       0.630700       0.415496      -1.063544      -0.018112      -0.034184       0.014532       0.041325      -0.007897       0.005031       0.025470      -0.031104       0.048963      -0.029349      -0.008391       0.037740             11.152581      11.044278       6.040975      -3.696949      13.887526      -1.840206       8.525940           0.000005
          128              C      14.961246       6.560278      14.182275      -0.068450      31.958622 0.41058108E+03  0.95720286E+04                                 8.929838                            6.889810      -0.051294       1.964404                    0.999655      28.957356      84.512905       0.605974       0.433558      -1.047324       0.026852       0.009539      -0.008443       0.029720      -0.008625      -0.007089      -0.005803       0.034972       0.047841      -0.028674       0.008158       0.020516             10.547197       9.825656       5.036504      -2.528439      13.865056      -0.153407       7.950878           0.000003
          129              C      15.091591       5.620861      13.207408      -0.045264      35.437227 0.41730735E+03  0.96684198E+04                                 9.399429                            6.805963      -0.062309       1.989959                    0.999259      27.199261      76.518728       0.635115       0.416250      -1.068991       0.021296       0.033713       0.005651       0.040274       0.000395      -0.000413       0.003764       0.004988       0.009372      -0.005709       0.000960       0.004749             11.779020      10.365441       6.644995      -2.509988      16.656880      -0.354614       8.314738           0.000002
          130              C      -0.513796       5.854851      12.214517      -0.082285      32.424174 0.40726013E+03  0.94482015E+04                                 8.893445                            6.783430       0.006412       1.972402                    0.999680      29.110883      83.962510       0.623119       0.423700      -1.056391       0.013529       0.034148       0.011667       0.038539      -0.008570       0.002000       0.021212      -0.013565       0.033059      -0.022191      -0.006083       0.028275             10.305438       9.235188       5.157271      -2.236574      13.344012      -0.137103       8.337114           0.000006
          131              C       0.276489       7.027977      12.224348      -0.266995      34.733764 0.46840240E+03  0.11219712E+05                                 9.205990                            7.195346       0.104752       1.986170                    0.999854      31.100345      90.258211       0.616919       0.414491      -1.065397      -0.021985      -0.050884      -0.006350       0.055793       0.018981      -0.042217       0.001710       0.016656       0.020408      -0.043568      -0.006953       0.050522             10.632711       9.139646       5.458746      -1.619681      15.197612       0.287473       7.560876           0.000006
          132              C      14.318921       4.349978      13.261476       0.597736      24.269396 0.25098146E+03  0.52036600E+04                                 7.774479                            5.629612      -0.074434       2.031240                    0.999598      22.374548      62.751009       0.623867       0.473529      -1.018603      -0.039156      -0.049509       0.007595       0.063577      -0.065278       0.052753      -0.029117       0.090915      -0.012210      -0.077549      -0.035119       0.112669              9.638873       8.000515       4.491456      -1.811103      13.377000       0.589158       7.539104           0.000001
          133              C       5.119926       1.524411      13.164808       0.098076      25.565926 0.29825094E+03  0.63966289E+04                                 7.573043                            5.768829       0.431177       2.160053                    0.999878      25.418556      70.338766       0.682515       0.418432      -1.060396      -0.042128      -0.014039       0.004683       0.044652      -0.012240      -0.021680      -0.019383       0.013514      -0.051977      -0.040430       0.013861       0.026569              8.893009       9.573381       0.004673       0.073532       6.733518       4.226218      10.372129          -0.000002
          134              C       3.116373       1.803962      13.970917      -0.099945      30.668331 0.40331327E+03  0.93159561E+04                                 8.553643                            6.720911       0.322010       2.088197                    0.999493      28.499434      81.506580       0.631359       0.419996      -1.060749       0.051299       0.011332       0.025297       0.058309       0.004187      -0.001471       0.021060       0.107843      -0.068375      -0.056069      -0.009415       0.065485              9.810546      11.260687       0.438202      -0.349565       7.440190       4.170747      10.730762          -0.000003
          135              C       3.036950       1.135089      12.810907      -0.034806      29.945789 0.36747148E+03  0.83035101E+04                                 8.398425                            6.388563       0.188125       2.045585                    0.999826      27.948503      79.389648       0.650810       0.416499      -1.061604       0.055094      -0.027380      -0.040663       0.073746       0.002799      -0.008164       0.016579       0.077030      -0.023000      -0.042990      -0.000657       0.043648              9.789887      11.298723       1.667033       1.474562       7.384508       4.320041      10.686428          -0.000004
          136              C       5.001121       2.765300      15.319348       0.177781      31.367581 0.36978688E+03  0.83634741E+04                                 8.877341                            6.593295      -0.066709       2.006076                    0.999672      25.522330      72.375870       0.614308       0.440844      -1.047321      -0.017046      -0.023140      -0.032111       0.043095       0.020015       0.021836       0.034295       0.022896       0.071022      -0.043081      -0.013288       0.056369             10.930728       9.183887       4.178652       2.706677       9.931824       4.814491      13.676474          -0.000001
          137              C       6.091437       3.518857      15.145674      -0.161678      30.669162 0.42445959E+03  0.99662448E+04                                 8.603171                            6.957024       0.028814       1.988731                    0.998973      29.573987      86.282579       0.610055       0.427604      -1.052208       0.035149       0.022760       0.030820       0.051994      -0.006674      -0.017604      -0.006267      -0.006894       0.048538      -0.024051      -0.000940       0.024991              9.768567       9.232697       3.938021       2.051491       9.581413       3.243283      10.491591          -0.000002
          138              C       9.801520       7.812682       0.172035      -0.137834      30.550262 0.44166687E+03  0.10477139E+05                                 8.651892                            7.145763      -0.046012       1.974717                    0.997746      29.371373      86.221360       0.595559       0.433545      -1.048252       0.009986       0.016427       0.043075       0.047170       0.001391       0.002014      -0.000229      -0.006471      -0.035808      -0.012215       0.002724       0.009491              9.643415       8.707014       3.202338       1.313554       8.739437       2.659035      11.483795          -0.000002
          139              C       6.040052       8.648248      14.154422       0.081633      33.573965 0.41516103E+03  0.96982252E+04                                 9.866801                            7.343378      -0.742343       1.798365                    0.996431      26.812810      78.136056       0.538300       0.487087      -1.018064      -0.001168       0.004074       0.002094       0.004728       0.003566       0.002220       0.010929      -0.013162       0.024795      -0.011642      -0.005580       0.017222             13.199081      15.270170      -0.730285      -0.090421      12.549049      -4.780064      11.778023           0.000000
          140              C       5.146898       9.838024      14.478832      -0.074036      24.888268 0.35435876E+03  0.79695028E+04                                 7.524877                            6.267430      -0.271999       1.915710                    0.997260      28.075625      80.704913       0.655165       0.415688      -1.057497      -0.039059      -0.026116      -0.063281       0.078817      -0.018598       0.033050      -0.004775       0.047630       0.000052      -0.032717      -0.018646       0.051363              8.836066      10.995533      -3.002549       1.534995       8.691611      -1.799436       6.821053           0.000003
          141              C       5.243558       7.347022      14.228151      -0.077540      26.433369 0.37949695E+03  0.87126456E+04                                 7.994164                            6.593016      -0.438564       1.859544                    0.996852      28.865751      84.795057       0.621117       0.429528      -1.045227      -0.004605       0.018381       0.085717       0.087787       0.014086      -0.028327      -0.006886       0.010962       0.168417      -0.044561      -0.021909       0.066470              9.588487      10.385404       2.789096      -2.311498      10.388113      -3.177806       7.991945           0.000001
          142              C       7.160947       8.588162      15.135843      -0.073209      26.769377 0.35516297E+03  0.80304731E+04                                 8.046355                            6.346073      -0.489172       1.843742                    0.997245      28.636799      83.839676       0.637058       0.425220      -1.046498       0.026625      -0.068597      -0.049267       0.088554      -0.041271      -0.003654       0.016908      -0.002285      -0.068942      -0.037019      -0.018533       0.055551             10.006015      13.020519      -2.943466       3.239153       8.579843      -2.680920       8.417683           0.000001
          143              C       6.579793       8.750949      12.699493      -0.078963      27.472628 0.38084152E+03  0.87407778E+04                                 8.200258                            6.586331      -0.454571       1.854487                    0.996659      28.825082      84.331881       0.624779       0.427144      -1.047937       0.039170       0.069403       0.029189       0.084871       0.053695      -0.011950      -0.004850      -0.028579      -0.065609      -0.046440      -0.021445       0.067885             10.201764       9.884331       2.132987      -3.471564       9.177238      -4.363271      11.543721           0.000002
          144              C       3.709759       6.522506      15.919014       0.284586      29.006981 0.33679434E+03  0.74454565E+04                                 8.443511                            6.290823       0.065850       2.045902                    0.999733      24.737966      69.480128       0.628779       0.440637      -1.046870       0.039738       0.027632      -0.015076       0.050694       0.020134      -0.024500      -0.016475       0.033810      -0.029094      -0.027594      -0.018797       0.046390             10.245680      12.378122       4.891800      -3.443688       7.880625      -1.529209      10.478291           0.000000
          145              C       2.942550       5.827637      15.029345      -0.251628      32.640456 0.47983871E+03  0.11593875E+05                                 8.872279                            7.313371       0.105651       1.993839                    0.999518      31.194303      91.715808       0.606459       0.417995      -1.060342      -0.044562      -0.016418      -0.001308       0.047508       0.000374      -0.022476       0.005660       0.011088       0.092441      -0.023334      -0.017860       0.041194              9.847996      12.825370       4.540153      -1.465691       8.199396      -0.282409       8.519222          -0.000001
          146              C       1.775826       5.207492      15.474999      -0.079568      31.785351 0.45126654E+03  0.10787084E+05                                 8.925934                            7.250453      -0.172291       1.917476                    0.999301      29.974410      88.988022       0.586552       0.436846      -1.043887       0.020624       0.032348       0.001111       0.038379       0.002405       0.016631       0.011970      -0.009721      -0.004281      -0.021174      -0.000114       0.021288              9.972972      12.869408       3.798017      -2.208975       7.505080      -0.111505       9.544429          -0.000002
          147              C       6.771251      10.536362       0.421077      -0.057563      36.810847 0.43906992E+03  0.10291415E+05                                 9.575774                            6.943673      -0.034259       1.989354                    0.999416      27.627381      77.895377       0.634583       0.411790      -1.073053       0.036684       0.028523      -0.014582       0.048702       0.004074      -0.001406      -0.000307      -0.007155       0.024522      -0.009584       0.001230       0.008354             11.860909      17.313527       5.503486      -2.552803       7.909311       0.317735      10.359889          -0.000001
          148              C       7.576533      11.189043       1.281255      -0.082061      32.262508 0.40302094E+03  0.93500350E+04                                 8.896517                            6.771096      -0.025729       1.965410                    0.999713      29.143035      84.782715       0.618869       0.426601      -1.051815       0.013845       0.013312      -0.023862       0.030632      -0.019814      -0.000974      -0.006882      -0.015089       0.049405      -0.029920       0.009499       0.020421             10.341564      13.685590       4.252548      -1.437403       7.283929       0.970169      10.055173          -0.000002
          149              C       8.726602      11.770616       0.848708      -0.233867      34.989109 0.45818184E+03  0.10967396E+05                                 9.342458                            7.183818      -0.077033       1.936927                    0.998974      30.943261      91.199710       0.605810       0.422381      -1.055276      -0.032466      -0.009028       0.020032       0.039203       0.010823       0.023976       0.015290       0.001670      -0.021664      -0.027266      -0.006567       0.033832             10.789248      12.977734       3.556155      -2.927881       7.018548      -0.241170      12.371462          -0.000002
          150              C       5.460063       9.983959       0.870008       0.610980      24.186718 0.24835503E+03  0.51343180E+04                                 7.710799                            5.591672      -0.008919       2.053604                    0.999631      22.250359      62.258424       0.627559       0.472108      -1.019639      -0.062564      -0.022332       0.020727       0.069588      -0.057627       0.025302      -0.030136      -0.101624      -0.078036      -0.067352      -0.033825       0.101177              9.436206      12.861292       3.540201      -1.971775       6.587718       0.932264       8.859608          -0.000000
          151              C       9.058797       7.248171      15.622458       0.279883      31.710211 0.33136506E+03  0.72786221E+04                                 8.923096                            6.200582       0.043749       2.039115                    0.999635      24.552934      68.214634       0.640876       0.435100      -1.052653      -0.034692       0.022496      -0.032565       0.052632      -0.025518       0.016724      -0.015645       0.035740      -0.041051      -0.029010      -0.017184       0.046194             11.656190      15.740258      -6.122040       5.219303       9.636001      -1.198888       9.592313           0.000001
          152              C      14.677037      13.066836       0.429269      -0.257021      34.589706 0.46596017E+03  0.11159526E+05                                 9.199181                            7.195494       0.057366       1.970614                    0.999682      31.088767      90.559030       0.613770       0.416681      -1.062766       0.035156      -0.004669       0.035118       0.049910      -0.041894      -0.007866       0.026624       0.009592      -0.024494      -0.045041      -0.010302       0.055343             10.597550      12.927757      -3.218480       5.148304       7.955057       0.013871      10.909837           0.000001
          153              C      15.749282      12.694693       1.218994      -0.080178      33.365925 0.41959903E+03  0.98179902E+04                                 9.107751                            6.918567      -0.034946       1.961194                    0.999701      29.274537      85.096460       0.611912       0.427788      -1.052717      -0.020018       0.004324      -0.026479       0.033475       0.005457      -0.006187       0.013547      -0.012313       0.047902      -0.019897      -0.003607       0.023505             10.647890      12.837662      -3.941246       3.569069       9.156681       1.026790       9.949328          -0.000001
          154              C      16.547775      11.667106       0.801194      -0.056427      35.967898 0.42386230E+03  0.98443869E+04                                 9.410616                            6.824238       0.069442       2.029003                    0.999425      27.231644      76.342457       0.640070       0.412017      -1.073277      -0.027678       0.011990      -0.028945       0.041805      -0.003665      -0.007613       0.000727       0.007741       0.012887      -0.008082      -0.003152       0.011235             11.554935      14.984695      -5.074741       4.304541       9.336411       0.444204      10.343698          -0.000000
          155              C      10.932508       5.876542      15.976359      -0.069618      33.228743 0.41669980E+03  0.97639616E+04                                 9.199873                            6.966775      -0.118225       1.942600                    0.999588      29.155903      85.688396       0.598455       0.436789      -1.043959      -0.018027       0.027822      -0.008569       0.034241       0.006105      -0.021701       0.005162      -0.023557      -0.010226      -0.030161       0.014935       0.015226             10.904243      14.065268      -4.449824       3.244679       8.976084       0.766153       9.671377          -0.000000
          156              C       9.871548       6.224023      15.204657      -0.225397      34.326465 0.42591746E+03  0.99544240E+04                                 9.095920                            6.819141       0.214042       2.033530                    0.999785      29.806709      85.223880       0.640104       0.409416      -1.069542       0.039590      -0.015480      -0.000721       0.042515       0.006187       0.004953       0.023360      -0.010769       0.057034      -0.020243      -0.014399       0.034642             10.955705      14.649486      -5.591078       3.100320       9.930637      -0.064386       8.286992           0.000002
          157              C      17.667143      11.213054       1.648263       0.601176      24.167612 0.24299507E+03  0.49891005E+04                                 7.651024                            5.492768      -0.003552       2.054441                    0.999606      22.100231      61.341279       0.640715       0.465604      -1.024634       0.056933      -0.026937       0.024625       0.067627       0.067299      -0.037162      -0.023492      -0.074334      -0.140041      -0.074576      -0.035558       0.110134              9.347728      11.553002      -3.746603       2.373823       7.091401       0.911171       9.398782          -0.000000
          158              C       8.123341      10.149153      11.577167       0.296919      29.579278 0.30623991E+03  0.66171487E+04                                 8.576903                            5.996644      -0.006065       2.028583                    0.999685      24.184076      67.359853       0.643741       0.440338      -1.046064      -0.027778      -0.010729       0.044711       0.053719       0.006802      -0.022291      -0.025468       0.006666       0.009394      -0.030309      -0.007677       0.037986             11.137491      10.457943       5.156880      -5.622151       9.427867      -3.837389      13.526662           0.000002
          159              C       9.004334      11.141520      11.636150      -0.223849      34.502161 0.42273589E+03  0.98806921E+04                                 9.190339                            6.843868       0.065637       1.986374                    0.999724      29.917458      86.086478       0.630699       0.415495      -1.063545       0.018113       0.024229      -0.028155       0.041326      -0.007196       0.005999       0.023359      -0.024469       0.068854      -0.029353      -0.008388       0.037741             11.152694      11.044409       5.357240      -4.632732      10.085744      -3.052313      12.327929           0.000005
          160              C       9.763300      11.519609      10.558062      -0.068439      31.958121 0.41057241E+03  0.95717733E+04                                 8.929736                            6.889726      -0.051253       1.964418                    0.999655      28.957077      84.511779       0.605980       0.433556      -1.047326      -0.026861      -0.010937       0.006521       0.029726       0.004127       0.010378       0.007251      -0.005977      -0.074998      -0.028679       0.008166       0.020513             10.547086       9.825565       3.938748      -4.030506       8.585217      -1.836585      13.230476           0.000003
          161              C       9.632951      10.876138       9.366921      -0.045275      35.437863 0.41731573E+03  0.96686666E+04                                 9.399552                            6.806037      -0.062291       1.989959                    0.999258      27.199551      76.519858       0.635110       0.416251      -1.068991      -0.021290      -0.004860       0.033837       0.040272       0.000518      -0.000250       0.005146       0.000656      -0.003639      -0.005709       0.000963       0.004746             11.779205      10.365595       4.409832      -5.568773       9.289738      -2.703388      15.682283           0.000002
          162              C       8.755336       9.859085       9.288276      -0.082284      32.424183 0.40725979E+03  0.94481915E+04                                 8.893448                            6.783425       0.006362       1.972385                    0.999680      29.110880      83.962488       0.623119       0.423699      -1.056391      -0.013531       0.000746       0.036079       0.038539      -0.004511       0.007558       0.020117      -0.010134       0.043344      -0.022193      -0.006079       0.028272             10.305462       9.235210       3.697387      -4.234296       8.878398      -1.560771      12.802777           0.000006
          163              C       7.965052       9.512126      10.408964      -0.266993      34.733729 0.46840009E+03  0.11219640E+05                                 9.205989                            7.195324       0.104706       1.986157                    0.999854      31.100260      90.257841       0.616920       0.414491      -1.065398       0.021982       0.009406      -0.050407       0.055791       0.045984      -0.005269       0.006759       0.000832      -0.027102      -0.043566      -0.006954       0.050520             10.632752       9.139683       3.201211      -4.708933       8.099046      -1.975597      14.659528           0.000006
          164              C      10.405619      11.313669       8.172503       0.597743      24.269107 0.25097774E+03  0.52035684E+04                                 7.774459                            5.629598      -0.074487       2.031226                    0.999598      22.374350      62.750558       0.623863       0.473534      -1.018599       0.039144       0.022279      -0.044872       0.063578      -0.070076       0.046189      -0.012359       0.038356      -0.169889      -0.077550      -0.035113       0.112663              9.638854       8.000493       3.089769      -3.729134       7.736689      -1.208986      13.179380           0.000001
          165              C       3.121608      12.079806       5.451066       0.098083      25.565872 0.29825002E+03  0.63966085E+04                                 7.573054                            5.768837       0.431191       2.160060                    0.999878      25.418517      70.338808       0.682511       0.418434      -1.060394       0.042128       0.008724      -0.011955       0.044652       0.016933       0.018244      -0.021368       0.019742      -0.033263      -0.040422       0.013860       0.026562              8.893029       9.573371      -0.068627      -0.026772       7.590416       4.499417       9.515300          -0.000002
          166              C       5.125163      12.762919       5.962257      -0.099947      30.668421 0.40331461E+03  0.93159924E+04                                 8.553649                            6.720913       0.321990       2.088190                    0.999493      28.499478      81.506660       0.631360       0.419995      -1.060750      -0.051298       0.020658       0.018479       0.058307       0.002667      -0.003547       0.022884       0.102114      -0.085565      -0.056068      -0.009418       0.065485              9.810557      11.260692       0.466157      -0.311316       8.013248       4.353448      10.157731          -0.000003
          167              C       5.204583      11.860877       4.972644      -0.034798      29.945308 0.36746397E+03  0.83032977E+04                                 8.398340                            6.388500       0.188133       2.045592                    0.999826      27.948209      79.388600       0.650812       0.416499      -1.061604      -0.055111      -0.030422      -0.038451       0.073764       0.008622      -0.000175       0.021329       0.062117      -0.067784      -0.042982      -0.000671       0.043654              9.789786      11.298600      -0.898547      -2.036144       7.881368       4.478418      10.189390          -0.000004
          168              C       3.240421      13.755645       7.287750       0.177778      31.367604 0.36978638E+03  0.83634578E+04                                 8.877331                            6.593279      -0.066715       2.006075                    0.999672      25.522334      72.375801       0.614310       0.440842      -1.047322       0.017046      -0.023569      -0.031805       0.043100      -0.014728      -0.025707       0.041550       0.000121       0.002676      -0.043077      -0.013290       0.056367             10.930729       9.183857      -1.309574      -4.803355      10.544465       5.009832      13.063865          -0.000001
          169              C      18.633106      13.361292       7.952953      -0.161676      30.669067 0.42445714E+03  0.99661751E+04                                 8.603158                            6.957006       0.028841       1.988740                    0.998973      29.573926      86.282404       0.610055       0.427604      -1.052208      -0.035142       0.022455       0.031047       0.051992       0.014750       0.011708       0.000917      -0.029410      -0.019067      -0.024050      -0.000945       0.024995              9.768558       9.232667      -0.758427      -4.375087       8.530460       2.908256      11.542545          -0.000002
          170              C      -1.560006      -2.209114       7.495831      -0.137836      30.550630 0.44167339E+03  0.10477345E+05                                 8.652005                            7.145852      -0.046065       1.974698                    0.997746      29.371624      86.222645       0.595550       0.433549      -1.048248      -0.009985       0.036051       0.028734       0.047170      -0.001500      -0.001939      -0.006303       0.012584       0.021350      -0.012214       0.002726       0.009488              9.643549       8.707104      -0.278828      -3.450070       9.691740       2.962661      10.531804          -0.000002
          171              C      14.281533       1.114563       3.845402       0.081612      33.574550 0.41517318E+03  0.96985726E+04                                 9.866892                            7.343481      -0.742342       1.798361                    0.996431      26.813133      78.137055       0.538297       0.487086      -1.018065      -0.001170      -0.000770      -0.004525       0.004737      -0.001032      -0.004077       0.010594      -0.012105       0.027952      -0.011642      -0.005582       0.017224             13.199150      15.270357      -0.135717       0.723280      14.615704      -4.121154       9.711389           0.000000
          172              C      13.388376       1.166862       2.613300      -0.074036      24.888400 0.35436083E+03  0.79695630E+04                                 7.524904                            6.267447      -0.271982       1.915712                    0.997261      28.075759      80.705432       0.655165       0.415687      -1.057497      -0.039062       0.052360       0.044100       0.078818      -0.037135       0.007674       0.003001       0.023232      -0.073142      -0.032708      -0.018650       0.051358              8.836099      10.995564      -2.374498       2.394457       8.035132      -2.008763       7.477601           0.000002
          173              C      13.485041       0.649083       5.062758      -0.077550      26.433566 0.37950264E+03  0.87128129E+04                                 7.994204                            6.593073      -0.438567       1.859539                    0.996852      28.866017      84.796144       0.621113       0.429529      -1.045226      -0.004605      -0.076080      -0.043548       0.087783       0.031263      -0.004823       0.020340      -0.074434      -0.087784      -0.044564      -0.021900       0.066465              9.588486      10.385446       3.049421      -1.955217      10.052209      -3.284834       8.327803           0.000001
          174              C      15.402426       0.161259       3.604552      -0.073210      26.769398 0.35516421E+03  0.80305130E+04                                 8.046367                            6.346092      -0.489215       1.843727                    0.997244      28.636915      83.840242       0.637055       0.425221      -1.046497       0.026624       0.026105       0.080319       0.088552      -0.009059       0.040432       0.003482       0.039832       0.057399      -0.037024      -0.018530       0.055554             10.006016      13.020564      -3.980127       1.820503       9.984257      -2.233157       7.013227           0.000001
          175              C      14.821278       2.531947       4.189473      -0.078821      27.467287 0.38075477E+03  0.87382621E+04                                 8.199015                            6.585437      -0.454495       1.854546                    0.996659      28.821945      84.319328       0.624843       0.427125      -1.047951       0.039203      -0.006729      -0.074929       0.084832       0.027692      -0.047490      -0.017579       0.011389       0.054360      -0.046416      -0.021447       0.067863             10.199955       9.882717       3.954188      -0.977328      13.847812      -2.872670       6.869335           0.000002
          176              C      11.951240      -1.212333       5.334738       0.284593      29.006891 0.33679291E+03  0.74454227E+04                                 8.443513                            6.290824       0.065817       2.045891                    0.999732      24.737957      69.480269       0.628776       0.440639      -1.046868       0.039736       0.022756      -0.021744       0.050691       0.029460      -0.011742      -0.012744       0.022128      -0.064133      -0.027588      -0.018803       0.046390             10.245672      12.378123       4.766829      -3.614694      11.123688      -0.495305       7.235204           0.000000
          177              C      11.184034      -0.575756       6.267006      -0.251627      32.640662 0.47984310E+03  0.11594010E+05                                 8.872339                            7.313428       0.105655       1.993840                    0.999518      31.194399      91.716276       0.606454       0.417998      -1.060340      -0.044557      -0.003735       0.016039       0.047503       0.021528       0.006467       0.019595      -0.032610      -0.038723      -0.023337      -0.017854       0.041192              9.848057      12.825464       2.775468      -3.880506       8.653187      -0.137750       8.065519          -0.000001
          178              C      10.017310      -1.188717       6.722490      -0.079566      31.784741 0.45125574E+03  0.10786735E+05                                 8.925717                            7.250283      -0.172271       1.917481                    0.999301      29.973998      88.985694       0.586571       0.436836      -1.043896       0.020629       0.008764      -0.031151       0.038377      -0.015122      -0.007340       0.007733       0.003568       0.035576      -0.021184      -0.000105       0.021289              9.972720      12.869064       3.258095      -2.947566       9.420563       0.499239       7.628532          -0.000002
          179              C      15.012762      14.772563       6.217853      -0.057557      36.810866 0.43906965E+03  0.10291411E+05                                 9.575809                            6.943694      -0.034310       1.989338                    0.999416      27.627326      77.895316       0.634579       0.411793      -1.073051       0.036677       0.022552      -0.022748       0.048696       0.002582      -0.003458       0.002265      -0.015214       0.000320      -0.009586       0.001227       0.008359             11.860960      17.313634       4.103842      -4.468128       9.949912       0.968270       8.319333          -0.000001
          180              C      15.818041      14.151271       5.334738      -0.082040      32.261369 0.40300278E+03  0.93494985E+04                                 8.896278                            6.770918      -0.025708       1.965423                    0.999713      29.142385      84.780014       0.618881       0.426598      -1.051818       0.013883       0.026782      -0.005430       0.030651      -0.005094       0.019188      -0.000643      -0.034577      -0.009330      -0.029911       0.009508       0.020403             10.341276      13.685175       2.661089      -3.614921       9.237761       1.593088       8.100893          -0.000002
          181              C      16.968109      14.740028       4.912022      -0.233904      34.990149 0.45819936E+03  0.10967919E+05                                 9.342626                            7.183947      -0.077093       1.936905                    0.998974      30.943875      91.201910       0.605806       0.422380      -1.055277      -0.032473      -0.021812       0.002496       0.039198      -0.019563      -0.017591       0.009595       0.019607       0.032095      -0.027271      -0.006572       0.033843             10.789442      12.977980       3.869807      -2.498860      12.017411       1.352426       7.372934          -0.000002
          182              C      13.701574      14.177056       6.607800       0.610979      24.186711 0.24835483E+03  0.51343171E+04                                 7.710822                            5.591687      -0.008935       2.053598                    0.999631      22.250376      62.258657       0.627555       0.472111      -1.019636      -0.062566      -0.026532       0.014982       0.069591      -0.041613       0.047219      -0.050571      -0.037529       0.114264      -0.067355      -0.033823       0.101178              9.436236      12.861341       2.953931      -2.774048       8.110447       1.417708       7.336919          -0.000001
          183              C       0.817277      -0.709374       4.733433       0.279882      31.710133 0.33136405E+03  0.72785938E+04                                 8.923081                            6.200573       0.043698       2.039101                    0.999635      24.552874      68.214420       0.640877       0.435100      -1.052653      -0.034689       0.037867      -0.011534       0.052633      -0.023688       0.019229      -0.013522       0.029094      -0.060995      -0.029008      -0.017186       0.046195             11.656167      15.740236      -6.832207       4.247476      10.290218      -0.990305       8.938046           0.000001
          184              C       6.435543      15.533364       3.804441      -0.256996      34.589145 0.46595061E+03  0.11159245E+05                                 9.199111                            7.195442       0.057397       1.970627                    0.999682      31.088394      90.557870       0.613769       0.416683      -1.062764       0.035163      -0.034881      -0.006205       0.049916      -0.005242       0.042313       0.019548       0.031771       0.042047      -0.045048      -0.010303       0.055351             10.597463      12.927647      -5.882592       1.502665      10.629120       0.866394       8.235622           0.000001
          185              C       7.507787      14.667915       3.919131      -0.080189      33.366692 0.41961139E+03  0.98183578E+04                                 9.107905                            6.918684      -0.034983       1.961176                    0.999701      29.274974      85.098242       0.611904       0.427790      -1.052715      -0.020000       0.026521       0.003908       0.033446       0.007561      -0.003309       0.016190      -0.020622       0.022965      -0.019894      -0.003606       0.023500             10.648073      12.837905      -4.597646       2.671034       9.282068       1.066720       9.824246          -0.000001
          186              C       8.306283      14.753858       5.025074      -0.056421      35.967641 0.42385874E+03  0.98442837E+04                                 9.410577                            6.824213       0.069420       2.029000                    0.999425      27.231500      76.341975       0.640071       0.412017      -1.073277      -0.027674       0.031219      -0.002628       0.041802       0.006131       0.005800       0.003578      -0.001199      -0.013960      -0.008083      -0.003144       0.011227             11.554885      14.984628      -5.642544       3.527512       9.993637       0.653736       9.686390          -0.000000
          187              C       2.690989      -1.463173       5.932766      -0.069606      33.228335 0.41669249E+03  0.97637501E+04                                 9.199822                            6.966741      -0.118237       1.942600                    0.999588      29.155651      85.687550       0.598453       0.436792      -1.043957      -0.018016       0.016616      -0.023887       0.034223       0.022525       0.000780      -0.000674      -0.005233       0.044771      -0.030162       0.014946       0.015215             10.904178      14.065186      -4.442950       3.254023       9.163758       0.825993       9.483591          -0.000000
          188              C       1.630031      -0.622387       5.836098      -0.225400      34.326758 0.42592174E+03  0.99545506E+04                                 9.095971                            6.819177       0.214049       2.033529                    0.999785      29.806847      85.224430       0.640101       0.409417      -1.069541       0.039595      -0.004022       0.014969       0.042520      -0.002836      -0.007405       0.025752      -0.018245       0.034611      -0.020254      -0.014396       0.034650             10.955768      14.649588      -4.652108       4.385265       8.475949      -0.528165       9.741767           0.000002
          189              C       9.425649      13.808894       5.200386       0.601149      24.167669 0.24299599E+03  0.49891172E+04                                 7.650989                            5.492746      -0.003477       2.054466                    0.999607      22.100284      61.341130       0.640723       0.465598      -1.024638       0.056939      -0.031630       0.018201       0.067629       0.055850      -0.052841      -0.050181       0.009371       0.111068      -0.074578      -0.035567       0.110145              9.347684      11.552943      -3.399640       2.848561       8.658505       1.410769       7.831603          -0.000000
          190              C      16.364826       4.025938       3.198221       0.296921      29.579001 0.30623855E+03  0.66171130E+04                                 8.576842                            5.996635      -0.006090       2.028575                    0.999686      24.184041      67.359755       0.643740       0.440338      -1.046063      -0.027783      -0.045861      -0.003363       0.053726       0.023307       0.000294      -0.018441      -0.015367      -0.056679      -0.030306      -0.007678       0.037984             11.137339      10.457782       6.922727      -3.205535      15.369264      -1.943135       7.584972           0.000001
          191              C      17.245817       4.271163       2.234822      -0.223840      34.501702 0.42272946E+03  0.98805066E+04                                 9.190268                            6.843825       0.065617       1.986372                    0.999724      29.917226      86.085721       0.630700       0.415496      -1.063544       0.018112       0.034184      -0.014532       0.041325      -0.007897       0.005031       0.025470      -0.031103       0.048963      -0.029349      -0.008391       0.037740             11.152579      11.044276       6.040974      -3.696948      13.887523      -1.840205       8.525939           0.000005
          192              C       1.521784       5.413157       2.202054      -0.068450      31.958613 0.41058094E+03  0.95720243E+04                                 8.929835                            6.889808      -0.051293       1.964404                    0.999655      28.957351      84.512877       0.605974       0.433558      -1.047325      -0.026852      -0.009539       0.008443       0.029720      -0.008625      -0.007089      -0.005803       0.034972       0.047840      -0.028674       0.008158       0.020515             10.547193       9.825652       5.036502      -2.528438      13.865052      -0.153406       7.950876           0.000003
          193              C       1.391439       6.352574       3.176921      -0.045264      35.437232 0.41730741E+03  0.96684215E+04                                 9.399430                            6.805963      -0.062309       1.989959                    0.999259      27.199263      76.518735       0.635115       0.416250      -1.068991      -0.021296      -0.033713      -0.005651       0.040274       0.000395      -0.000413       0.003764       0.004988       0.009372      -0.005709       0.000960       0.004749             11.779021      10.365443       6.644996      -2.509988      16.656883      -0.354614       8.314739           0.000002
          194              C      16.996826       6.118584       4.169812      -0.082285      32.424178 0.40726016E+03  0.94482024E+04                                 8.893446                            6.783430       0.006412       1.972402                    0.999680      29.110885      83.962521       0.623119       0.423700      -1.056390      -0.013529      -0.034148      -0.011667       0.038539      -0.008570       0.002000       0.021212      -0.013564       0.033059      -0.022191      -0.006083       0.028275             10.305440       9.235189       5.157272      -2.236574      13.344015      -0.137103       8.337115           0.000006
          195              C      16.206541       4.945458       4.159981      -0.266995      34.733769 0.46840246E+03  0.11219714E+05                                 9.205992                            7.195346       0.104752       1.986170                    0.999854      31.100347      90.258223       0.616919       0.414491      -1.065397       0.021985       0.050884       0.006350       0.055793       0.018981      -0.042217       0.001710       0.016656       0.020408      -0.043568      -0.006953       0.050522             10.632713       9.139647       5.458748      -1.619681      15.197615       0.287473       7.560877           0.000006
          196              C       2.164109       7.623457       3.122853       0.597736      24.269398 0.25098148E+03  0.52036605E+04                                 7.774480                            5.629612      -0.074434       2.031240                    0.999598      22.374550      62.751015       0.623867       0.473529      -1.018603       0.039156       0.049509      -0.007595       0.063577      -0.065278       0.052753      -0.029117       0.090915      -0.012209      -0.077549      -0.035119       0.112669              9.638873       8.000515       4.491457      -1.811103      13.377000       0.589158       7.539104           0.000001
          197              C      11.363104      10.449024       3.219521       0.098076      25.565930 0.29825099E+03  0.63966304E+04                                 7.573044                            5.768830       0.431177       2.160053                    0.999878      25.418559      70.338779       0.682515       0.418432      -1.060396       0.042128       0.014039      -0.004683       0.044652      -0.012240      -0.021680      -0.019383       0.013514      -0.051977      -0.040430       0.013861       0.026569              8.893010       9.573382       0.004673       0.073532       6.733519       4.226218      10.372130          -0.000002
          198              C      13.366657      10.169473       2.413412      -0.099945      30.668335 0.40331334E+03  0.93159583E+04                                 8.553644                            6.720911       0.322010       2.088197                    0.999493      28.499437      81.506593       0.631359       0.419996      -1.060749      -0.051299      -0.011332      -0.025297       0.058309       0.004187      -0.001471       0.021060       0.107843      -0.068375      -0.056069      -0.009415       0.065485              9.810547      11.260688       0.438201      -0.349565       7.440190       4.170748      10.730763          -0.000003
          199              C      13.446080      10.838346       3.573422      -0.034806      29.945788 0.36747147E+03  0.83035100E+04                                 8.398425                            6.388563       0.188125       2.045585                    0.999826      27.948503      79.389649       0.650810       0.416499      -1.061604      -0.055094       0.027380       0.040663       0.073746       0.002799      -0.008164       0.016579       0.077030      -0.023000      -0.042990      -0.000657       0.043648              9.789887      11.298723       1.667033       1.474562       7.384508       4.320041      10.686428          -0.000004
          200              C      11.481909       9.208135       1.064981       0.177780      31.367614 0.36978734E+03  0.83634868E+04                                 8.877347                            6.593299      -0.066709       2.006076                    0.999672      25.522343      72.375912       0.614308       0.440844      -1.047321       0.017046       0.023140       0.032111       0.043095       0.020015       0.021836       0.034295       0.022896       0.071022      -0.043081      -0.013288       0.056369             10.930736       9.183893       4.178655       2.706679       9.931831       4.814495      13.676484          -0.000001
          201              C      10.391593       8.454578       1.238655      -0.161675      30.669084 0.42445823E+03  0.99662042E+04                                 8.603154                            6.957010       0.028818       1.988733                    0.998973      29.573940      86.282383       0.610056       0.427604      -1.052208      -0.035149      -0.022760      -0.030820       0.051994      -0.006674      -0.017604      -0.006267      -0.006894       0.048538      -0.024051      -0.000940       0.024991              9.768546       9.232676       3.938011       2.051484       9.581390       3.243274      10.491571          -0.000002
          202              C       6.681510       4.160753      16.212294      -0.137831      30.550193 0.44166551E+03  0.10477098E+05                                 8.651876                            7.145750      -0.046008       1.974719                    0.997746      29.371328      86.221171       0.595560       0.433544      -1.048252      -0.009986      -0.016427      -0.043075       0.047170       0.001391       0.002014      -0.000229      -0.006471      -0.035808      -0.012215       0.002724       0.009491              9.643397       8.707000       3.202333       1.313551       8.739421       2.659029      11.483771          -0.000002
          203              C      10.442978       3.325187       2.229907       0.081633      33.573968 0.41516107E+03  0.96982263E+04                                 9.866801                            7.343378      -0.742343       1.798365                    0.996431      26.812811      78.136058       0.538300       0.487087      -1.018064       0.001168      -0.004074      -0.002094       0.004728       0.003566       0.002220       0.010929      -0.013162       0.024795      -0.011642      -0.005580       0.017222             13.199080      15.270170      -0.730284      -0.090421      12.549048      -4.780064      11.778023           0.000000
          204              C      11.336132       2.135411       1.905497      -0.074036      24.888269 0.35435878E+03  0.79695033E+04                                 7.524877                            6.267430      -0.271999       1.915710                    0.997260      28.075625      80.704909       0.655165       0.415688      -1.057497       0.039059       0.026116       0.063281       0.078817      -0.018598       0.033050      -0.004775       0.047630       0.000052      -0.032717      -0.018646       0.051363              8.836066      10.995533      -3.002549       1.534995       8.691611      -1.799436       6.821053           0.000003
          205              C      11.239472       4.626413       2.156178      -0.077540      26.433369 0.37949695E+03  0.87126456E+04                                 7.994165                            6.593016      -0.438564       1.859544                    0.996852      28.865752      84.795064       0.621117       0.429528      -1.045227       0.004605      -0.018381      -0.085717       0.087787       0.014086      -0.028327      -0.006886       0.010962       0.168417      -0.044561      -0.021909       0.066470              9.588488      10.385404       2.789096      -2.311498      10.388114      -3.177806       7.991945           0.000001
          206              C       9.322083       3.385273       1.248486      -0.073209      26.769377 0.35516299E+03  0.80304733E+04                                 8.046354                            6.346073      -0.489172       1.843742                    0.997245      28.636797      83.839661       0.637058       0.425220      -1.046498      -0.026625       0.068597       0.049267       0.088554      -0.041270      -0.003654       0.016908      -0.002285      -0.068942      -0.037019      -0.018533       0.055551             10.006013      13.020516      -2.943464       3.239152       8.579841      -2.680919       8.417682           0.000001
          207              C       9.903237       3.222486       3.684836      -0.078963      27.472627 0.38084151E+03  0.87407774E+04                                 8.200258                            6.586331      -0.454570       1.854487                    0.996659      28.825081      84.331880       0.624779       0.427144      -1.047937      -0.039170      -0.069403      -0.029189       0.084871       0.053695      -0.011950      -0.004850      -0.028579      -0.065609      -0.046440      -0.021445       0.067885             10.201763       9.884331       2.132987      -3.471564       9.177238      -4.363271      11.543720           0.000002
          208              C      12.773271       5.450929       0.465315       0.284586      29.006981 0.33679434E+03  0.74454566E+04                                 8.443511                            6.290823       0.065849       2.045902                    0.999733      24.737966      69.480131       0.628779       0.440637      -1.046870      -0.039738      -0.027632       0.015076       0.050694       0.020134      -0.024500      -0.016475       0.033810      -0.029094      -0.027594      -0.018797       0.046390             10.245680      12.378123       4.891801      -3.443688       7.880626      -1.529209      10.478292           0.000000
          209              C      13.540480       6.145798       1.354984      -0.251628      32.640458 0.47983875E+03  0.11593876E+05                                 8.872279                            7.313372       0.105650       1.993839                    0.999518      31.194305      91.715819       0.606459       0.417995      -1.060342       0.044562       0.016418       0.001308       0.047508       0.000374      -0.022476       0.005660       0.011088       0.092442      -0.023334      -0.017860       0.041194              9.847997      12.825372       4.540154      -1.465692       8.199397      -0.282409       8.519223          -0.000001
          210              C      14.707204       6.765943       0.909330      -0.079568      31.785353 0.45126656E+03  0.10787085E+05                                 8.925935                            7.250454      -0.172291       1.917476                    0.999301      29.974412      88.988033       0.586552       0.436846      -1.043887      -0.020624      -0.032348      -0.001111       0.038379       0.002405       0.016631       0.011970      -0.009721      -0.004281      -0.021174      -0.000114       0.021288              9.972973      12.869409       3.798017      -2.208975       7.505081      -0.111505       9.544430          -0.000002
          211              C       9.711779       1.437073      15.963252      -0.057563      36.810851 0.43906997E+03  0.10291416E+05                                 9.575774                            6.943673      -0.034260       1.989354                    0.999416      27.627383      77.895384       0.634583       0.411790      -1.073053      -0.036684      -0.028523       0.014582       0.048702       0.004074      -0.001406      -0.000307      -0.007155       0.024522      -0.009584       0.001230       0.008354             11.860909      17.313528       5.503486      -2.552804       7.909311       0.317735      10.359890          -0.000001
          212              C       8.906497       0.784392      15.103074      -0.082061      32.262506 0.40302091E+03  0.93500342E+04                                 8.896517                            6.771095      -0.025729       1.965410                    0.999713      29.143034      84.782709       0.618869       0.426601      -1.051815      -0.013845      -0.013313       0.023862       0.030632      -0.019814      -0.000974      -0.006882      -0.015089       0.049405      -0.029920       0.009499       0.020421             10.341563      13.685588       4.252548      -1.437403       7.283928       0.970169      10.055173          -0.000002
          213              C       7.756428       0.202819      15.535621      -0.233867      34.989104 0.45818175E+03  0.10967394E+05                                 9.342457                            7.183817      -0.077033       1.936927                    0.998974      30.943258      91.199698       0.605810       0.422381      -1.055276       0.032466       0.009028      -0.020032       0.039203       0.010823       0.023976       0.015290       0.001670      -0.021664      -0.027266      -0.006567       0.033832             10.789247      12.977732       3.556154      -2.927881       7.018547      -0.241170      12.371461          -0.000002
          214              C      11.022967       1.989476      15.514321       0.610980      24.186718 0.24835503E+03  0.51343182E+04                                 7.710799                            5.591672      -0.008919       2.053604                    0.999631      22.250359      62.258424       0.627559       0.472108      -1.019639       0.062564       0.022332      -0.020727       0.069588      -0.057627       0.025303      -0.030136      -0.101624      -0.078036      -0.067352      -0.033825       0.101177              9.436206      12.861292       3.540201      -1.971775       6.587719       0.932264       8.859608          -0.000000
          215              C       7.424233       4.725264       0.761871       0.279883      31.710203 0.33136497E+03  0.72786196E+04                                 8.923094                            6.200581       0.043749       2.039115                    0.999635      24.552930      68.214616       0.640876       0.435100      -1.052653       0.034692      -0.022496       0.032565       0.052632      -0.025518       0.016724      -0.015645       0.035739      -0.041051      -0.029010      -0.017184       0.046194             11.656187      15.740252      -6.122038       5.219301       9.635998      -1.198887       9.592310           0.000001
          216              C       1.805993      -1.093401      15.955060      -0.257021      34.589712 0.46596026E+03  0.11159529E+05                                 9.199182                            7.195495       0.057365       1.970614                    0.999682      31.088771      90.559045       0.613770       0.416681      -1.062766      -0.035156       0.004669      -0.035118       0.049910      -0.041895      -0.007866       0.026624       0.009592      -0.024493      -0.045041      -0.010302       0.055343             10.597552      12.927759      -3.218480       5.148305       7.955058       0.013871      10.909839           0.000001
          217              C       0.733748      -0.721258      15.165335      -0.080178      33.365932 0.41959912E+03  0.98179928E+04                                 9.107753                            6.918567      -0.034946       1.961194                    0.999701      29.274541      85.096476       0.611912       0.427788      -1.052717       0.020018      -0.004324       0.026479       0.033475       0.005457      -0.006187       0.013547      -0.012313       0.047902      -0.019897      -0.003608       0.023505             10.647892      12.837664      -3.941246       3.569069       9.156682       1.026791       9.949329          -0.000001
          218              C      -0.064745       0.306329      15.583135      -0.056427      35.967894 0.42386224E+03  0.98443851E+04                                 9.410615                            6.824237       0.069442       2.029004                    0.999425      27.231642      76.342445       0.640070       0.412017      -1.073277       0.027678      -0.011990       0.028945       0.041805      -0.003665      -0.007613       0.000727       0.007741       0.012887      -0.008082      -0.003152       0.011235             11.554933      14.984692      -5.074740       4.304539       9.336410       0.444205      10.343696          -0.000000
          219              C       5.550522       6.096893       0.407970      -0.069618      33.228739 0.41669976E+03  0.97639601E+04                                 9.199872                            6.966775      -0.118225       1.942600                    0.999588      29.155901      85.688382       0.598455       0.436789      -1.043959       0.018027      -0.027822       0.008569       0.034241       0.006105      -0.021701       0.005162      -0.023557      -0.010226      -0.030161       0.014935       0.015226             10.904241      14.065264      -4.449822       3.244679       8.976083       0.766153       9.671376          -0.000000
          220              C       6.611482       5.749412       1.179672      -0.225397      34.326456 0.42591734E+03  0.99544204E+04                                 9.095918                            6.819139       0.214043       2.033530                    0.999785      29.806706      85.223864       0.640104       0.409416      -1.069542      -0.039590       0.015480       0.000721       0.042515       0.006187       0.004953       0.023360      -0.010769       0.057034      -0.020243      -0.014399       0.034642             10.955701      14.649480      -5.591075       3.100319       9.930633      -0.064385       8.286991           0.000002
          221              C      -1.184113       0.760381      14.736066       0.601176      24.167611 0.24299505E+03  0.49891001E+04                                 7.651023                            5.492768      -0.003552       2.054441                    0.999606      22.100230      61.341275       0.640715       0.465604      -1.024634      -0.056933       0.026937      -0.024625       0.067627       0.067299      -0.037162      -0.023492      -0.074334      -0.140041      -0.074576      -0.035558       0.110134              9.347728      11.553001      -3.746603       2.373823       7.091401       0.911171       9.398781          -0.000000
          222              C       8.359689       1.824282       4.807162       0.296919      29.579277 0.30623991E+03  0.66171487E+04                                 8.576902                            5.996644      -0.006065       2.028583                    0.999685      24.184076      67.359850       0.643741       0.440338      -1.046064       0.027778       0.010729      -0.044711       0.053720       0.006802      -0.022291      -0.025468       0.006666       0.009394      -0.030309      -0.007677       0.037986             11.137490      10.457943       5.156880      -5.622150       9.427866      -3.837389      13.526660           0.000002
          223              C       7.478696       0.831915       4.748179      -0.223849      34.502167 0.42273596E+03  0.98806943E+04                                 9.190341                            6.843869       0.065636       1.986374                    0.999724      29.917461      86.086489       0.630699       0.415495      -1.063545      -0.018113      -0.024229       0.028155       0.041326      -0.007196       0.005999       0.023359      -0.024469       0.068854      -0.029353      -0.008388       0.037741             11.152695      11.044411       5.357241      -4.632733      10.085745      -3.052314      12.327930           0.000005
          224              C       6.719730       0.453826       5.826267      -0.068439      31.958122 0.41057243E+03  0.95717737E+04                                 8.929736                            6.889726      -0.051254       1.964418                    0.999655      28.957078      84.511781       0.605980       0.433556      -1.047326       0.026861       0.010937      -0.006521       0.029726       0.004127       0.010378       0.007251      -0.005976      -0.074998      -0.028679       0.008166       0.020513             10.547086       9.825565       3.938748      -4.030506       8.585217      -1.836585      13.230475           0.000003
          225              C       6.850079       1.097297       7.017408      -0.045275      35.437856 0.41731565E+03  0.96686641E+04                                 9.399551                            6.806036      -0.062291       1.989959                    0.999258      27.199548      76.519843       0.635110       0.416251      -1.068991       0.021290       0.004860      -0.033837       0.040272       0.000518      -0.000250       0.005146       0.000656      -0.003639      -0.005709       0.000963       0.004746             11.779203      10.365593       4.409830      -5.568772       9.289735      -2.703387      15.682280           0.000002
          226              C       7.727694       2.114350       7.096053      -0.082284      32.424177 0.40725974E+03  0.94481896E+04                                 8.893447                            6.783424       0.006363       1.972386                    0.999680      29.110876      83.962463       0.623119       0.423699      -1.056391       0.013531      -0.000746      -0.036079       0.038539      -0.004511       0.007558       0.020117      -0.010134       0.043344      -0.022193      -0.006079       0.028272             10.305459       9.235209       3.697387      -4.234295       8.878396      -1.560772      12.802773           0.000006
          227              C       8.517978       2.461309       5.975365      -0.266993      34.733722 0.46840000E+03  0.11219638E+05                                 9.205987                            7.195323       0.104706       1.986157                    0.999854      31.100257      90.257828       0.616920       0.414491      -1.065398      -0.021982      -0.009406       0.050407       0.055791       0.045984      -0.005269       0.006759       0.000832      -0.027102      -0.043566      -0.006954       0.050520             10.632750       9.139681       3.201211      -4.708931       8.099045      -1.975596      14.659523           0.000006
          228              C       6.077411       0.659766       8.211826       0.597743      24.269107 0.25097775E+03  0.52035687E+04                                 7.774459                            5.629598      -0.074487       2.031226                    0.999598      22.374350      62.750554       0.623863       0.473534      -1.018599      -0.039144      -0.022279       0.044872       0.063578      -0.070076       0.046189      -0.012359       0.038356      -0.169889      -0.077550      -0.035113       0.112663              9.638853       8.000492       3.089768      -3.729134       7.736688      -1.208986      13.179379           0.000001
          229              C      13.361422      -0.106371      10.933263       0.098083      25.565874 0.29825005E+03  0.63966094E+04                                 7.573055                            5.768837       0.431191       2.160060                    0.999878      25.418519      70.338817       0.682511       0.418434      -1.060394      -0.042128      -0.008724       0.011955       0.044652       0.016933       0.018244      -0.021368       0.019742      -0.033263      -0.040422       0.013860       0.026562              8.893030       9.573372      -0.068627      -0.026771       7.590416       4.499417       9.515301          -0.000002
          230              C      11.357867      -0.789484      10.422072      -0.099947      30.668421 0.40331463E+03  0.93159929E+04                                 8.553649                            6.720913       0.321990       2.088189                    0.999493      28.499479      81.506663       0.631360       0.419995      -1.060750       0.051298      -0.020658      -0.018479       0.058307       0.002667      -0.003547       0.022884       0.102114      -0.085565      -0.056067      -0.009418       0.065485              9.810557      11.260692       0.466157      -0.311315       8.013248       4.353448      10.157731          -0.000003
          231              C      11.278447       0.112558      11.411685      -0.034798      29.945309 0.36746398E+03  0.83032980E+04                                 8.398340                            6.388500       0.188133       2.045592                    0.999826      27.948210      79.388602       0.650813       0.416499      -1.061604       0.055111       0.030422       0.038451       0.073764       0.008622      -0.000175       0.021328       0.062117      -0.067784      -0.042982      -0.000671       0.043654              9.789786      11.298600      -0.898547      -2.036145       7.881368       4.478418      10.189390          -0.000004
          232              C      13.242609      -1.782210       9.096579       0.177777      31.367638 0.36978687E+03  0.83634713E+04                                 8.877337                            6.593283      -0.066715       2.006075                    0.999672      25.522348      72.375844       0.614310       0.440842      -1.047322      -0.017046       0.023569       0.031805       0.043100      -0.014728      -0.025707       0.041550       0.000121       0.002676      -0.043077      -0.013290       0.056367             10.930736       9.183862      -1.309575      -4.803358      10.544472       5.009836      13.063875          -0.000001
          233              C      -2.150076      -1.387857       8.431376      -0.161672      30.668990 0.42445579E+03  0.99661348E+04                                 8.603141                            6.956992       0.028846       1.988742                    0.998973      29.573879      86.282208       0.610056       0.427604      -1.052208       0.035142      -0.022456      -0.031047       0.051992       0.014750       0.011708       0.000917      -0.029409      -0.019067      -0.024050      -0.000945       0.024995              9.768536       9.232647      -0.758423      -4.375075       8.530445       2.908250      11.542517          -0.000002
          234              C      18.043036      14.182549       8.888498      -0.137833      30.550559 0.44167200E+03  0.10477304E+05                                 8.651989                            7.145838      -0.046061       1.974700                    0.997746      29.371578      86.222456       0.595551       0.433549      -1.048248       0.009985      -0.036051      -0.028734       0.047170      -0.001500      -0.001939      -0.006303       0.012584       0.021350      -0.012214       0.002726       0.009488              9.643531       8.707090      -0.278826      -3.450065       9.691721       2.962654      10.531784          -0.000002
          235              N       4.312844       0.976719      12.325931      -0.263988      38.952018 0.49350922E+03  0.11732985E+05                                 9.514982                            7.077608       0.131784       2.053938                    0.999427      27.950413      75.570713       0.676837       0.380635      -1.110917      -0.067053       0.050247       0.116244       0.143295       0.022691       0.027124      -0.010592       0.093357      -0.141286      -0.059903      -0.020187       0.080090             11.962416      10.797906      -0.288389      -0.935070       9.340964       6.782172      15.748377          -0.000002
          236              N       4.438654       2.070287      14.203575       0.015646      33.104877 0.33915925E+03  0.73350714E+04                                 8.567885                            5.836367       0.197124       2.146851                    0.998866      23.182694      59.607374       0.751956       0.376628      -1.114860      -0.024958      -0.009008       0.002187       0.026624       0.020858      -0.001766       0.055314       0.083784       0.057232      -0.084907       0.031557       0.053351             11.277841       9.626235       2.552684       3.362921       9.496433       7.219931      14.710855          -0.000001
          237              N       3.928687      11.446917       4.674449      -0.264003      38.952933 0.49352221E+03  0.11733381E+05                                 9.515155                            7.077720       0.131765       2.053930                    0.999427      27.950761      75.572137       0.676828       0.380637      -1.110915       0.067050       0.095484       0.083184       0.143292      -0.018958      -0.029851      -0.015564       0.108997      -0.094416      -0.059899      -0.020198       0.080097             11.962666      10.798062       0.803337       0.558825      11.232112       7.385203      13.857824          -0.000002
          238              N       3.802883      12.903691       6.286667       0.015645      33.104970 0.33915938E+03  0.73350758E+04                                 8.567906                            5.836370       0.197093       2.146841                    0.998866      23.182708      59.607445       0.751956       0.376628      -1.114860       0.024958       0.004818      -0.007918       0.026624       0.008013      -0.019342       0.065512       0.051791      -0.038742      -0.084907       0.031550       0.053357             11.277887       9.626230      -2.428679      -3.453535      10.051081       7.396798      14.156349          -0.000001
          239              N      12.170186      10.996716       4.058398      -0.263988      38.952022 0.49350925E+03  0.11732987E+05                                 9.514983                            7.077609       0.131784       2.053938                    0.999427      27.950413      75.570719       0.676836       0.380635      -1.110917       0.067053      -0.050247      -0.116244       0.143295       0.022691       0.027124      -0.010592       0.093357      -0.141286      -0.059903      -0.020187       0.080090             11.962418      10.797907      -0.288389      -0.935071       9.340965       6.782173      15.748381          -0.000002
          240              N      12.044376       9.903148       2.180754       0.015646      33.104883 0.33915934E+03  0.73350737E+04                                 8.567887                            5.836368       0.197123       2.146851                    0.998866      23.182698      59.607390       0.751956       0.376628      -1.114860       0.024958       0.009008      -0.002187       0.026624       0.020858      -0.001766       0.055314       0.083784       0.057232      -0.084907       0.031557       0.053351             11.277842       9.626236       2.552684       3.362921       9.496434       7.219932      14.710857          -0.000001
          241              N      12.554343       0.526518      11.709880      -0.264003      38.952933 0.49352220E+03  0.11733381E+05                                 9.515155                            7.077720       0.131765       2.053930                    0.999427      27.950761      75.572137       0.676828       0.380637      -1.110915      -0.067050      -0.095484      -0.083184       0.143292      -0.018958      -0.029851      -0.015564       0.108997      -0.094416      -0.059899      -0.020198       0.080097             11.962666      10.798062       0.803336       0.558825      11.232112       7.385203      13.857823          -0.000002
          242              N      12.680147      -0.930256      10.097662       0.015645      33.104980 0.33915949E+03  0.73350790E+04                                 8.567908                            5.836371       0.197092       2.146841                    0.998866      23.182713      59.607465       0.751956       0.376628      -1.114860      -0.024958      -0.004818       0.007918       0.026624       0.008013      -0.019342       0.065512       0.051791      -0.038742      -0.084907       0.031550       0.053357             11.277889       9.626232      -2.428680      -3.453535      10.051083       7.396799      14.156352          -0.000001
          243              O       3.379578      12.676340      11.590274      -0.212838      31.543506 0.37608900E+03  0.82574525E+04                                 8.109348                            5.992946       0.278047       2.212297                    0.998653      22.882943      57.237527       0.778985       0.358114      -1.141196       0.073664      -0.131285      -0.093357       0.177138       0.122387      -0.039078       0.005073      -0.078261      -0.303902      -0.126839      -0.053597       0.180436             10.362123      12.586430       6.722584      -3.461630      12.125407      -3.218168       6.374533          -0.000001
          244              O      16.704050      11.816115      11.688580      -0.191969      32.397501 0.34395249E+03  0.73918031E+04                                 8.301247                            5.724276       0.295769       2.224029                    0.998769      22.471529      55.774870       0.797775       0.357251      -1.140847       0.008118       0.096381       0.164895       0.191169      -0.075957       0.107764      -0.028835       0.132008      -0.047649      -0.103736      -0.069330       0.173065             11.305853      16.435026      -7.348867       5.019803       9.954327      -3.198101       7.528205           0.000000
          245              O       0.817075       9.075372      13.289329      -0.195096      32.043960 0.34170789E+03  0.73281590E+04                                 8.240064                            5.699002       0.309546       2.229814                    0.998767      22.437666      55.548252       0.801295       0.356430      -1.142033       0.033999      -0.080605      -0.161630       0.183786       0.108955      -0.090955      -0.059834       0.009654      -0.069099      -0.108455      -0.069559       0.178015             11.309985      10.834720       8.074308      -3.093043      16.387280      -4.071264       6.707955           0.000001
          246              O       3.076605      -1.109850      10.331958      -0.582188      35.859875 0.50993363E+03  0.12082313E+05                                 8.543237                            6.911390       0.432989       2.184191                    0.997860      27.580451      71.679209       0.735904       0.351276      -1.146643       0.010520      -0.021691      -0.022390       0.032901       0.022038       0.046986       0.010255      -0.064390      -0.020898      -0.067271       0.011785       0.055486              9.881825      10.559782       4.633359       1.336853      11.476136       3.406204       7.609556          -0.000003
          247              O       3.482558      -2.816508       8.942567      -0.580184      41.054928 0.60392811E+03  0.14932115E+05                                 9.455903                            7.630921       0.248127       2.131371                    0.994469      27.979302      74.354781       0.685125       0.361576      -1.138043      -0.015388       0.015798       0.020191       0.029901      -0.052656      -0.006042      -0.010510      -0.001029       0.106156      -0.071629       0.032506       0.039123             11.194099      14.831807      -0.856057      -5.485829       7.337445       1.264024      11.413044          -0.000002
          248              O       6.981551      -0.822787      11.896661      -0.572141      32.799634 0.47808651E+03  0.11116824E+05                                 7.978323                            6.646871       0.924221       2.343442                    0.999227      27.179288      69.367876       0.760103       0.346545      -1.153615      -0.000444      -0.019811      -0.011966       0.023148       0.013912      -0.038847       0.010531      -0.092024       0.030872      -0.072546       0.028342       0.044204              8.995406       7.204773      -2.171904      -0.149619      10.455213       4.200264       9.326232          -0.000005
          249              O       6.163394      -2.103977      10.327043      -0.609772      43.665933 0.62509340E+03  0.15625625E+05                                 9.905178                            7.767898       0.145191       2.083582                    0.996015      28.774412      77.477745       0.676893       0.361987      -1.135060       0.024609      -0.000768       0.039830       0.046825       0.030195       0.000742      -0.022687       0.050504       0.027540      -0.051269       0.013124       0.038145             12.084760      15.140986      -0.307310       6.652587       7.741244       1.221954      13.372050          -0.000002
          250              O      13.531398       4.177439      14.239620      -0.618482      40.193081 0.61264615E+03  0.15235048E+05                                 9.361354                            7.687138       0.215807       2.101875                    0.995987      28.906082      77.586655       0.680959       0.361702      -1.135478       0.002003       0.031852      -0.032110       0.045273      -0.024906      -0.015151      -0.029204       0.087397       0.032460      -0.068742       0.021878       0.046863             10.787027      10.977820       2.707081      -4.471636      10.097434      -1.795872      11.285829          -0.000001
          251              O      14.473009       3.518274      12.358699      -0.548891      29.136264 0.43218711E+03  0.98420854E+04                                 7.408175                            6.333416       0.575725       2.231699                    0.998708      27.064803      69.342776       0.772779       0.348045      -1.147340       0.001634       0.015707       0.022798       0.027733      -0.026080       0.031067       0.019993      -0.038244      -0.043394      -0.056982       0.016985       0.039997              8.287805       5.467361       1.478117      -0.058138      11.531122       3.145783       7.864932           0.000001
          252              O       4.861972       7.192378      15.597881      -0.212853      31.543964 0.37609582E+03  0.82576364E+04                                 8.109405                            5.992983       0.278167       2.212329                    0.998652      22.883213      57.238248       0.778987       0.358112      -1.141198      -0.073664      -0.049076      -0.153436       0.177137       0.074407      -0.104731      -0.051149       0.098120       0.225247      -0.126836      -0.053589       0.180425             10.362221      12.586525       5.340054      -5.353599       8.767793      -4.288671       9.732346          -0.000001
          253              O       8.020499       7.547324      14.808157      -0.191969      32.397511 0.34395237E+03  0.73918013E+04                                 8.301254                            5.724277       0.295777       2.224031                    0.998768      22.471546      55.774949       0.797774       0.357252      -1.140847      -0.008120       0.127832       0.141912       0.191170      -0.125743       0.039634      -0.011310       0.077029      -0.212580      -0.103733      -0.069332       0.173064             11.305866      16.435013      -7.014817       5.476960       9.603080      -3.310112       7.879506           0.000000
          254              O       7.424473       9.904917      12.683109      -0.195068      32.043352 0.34169826E+03  0.73279071E+04                                 8.239987                            5.698933       0.309497       2.229803                    0.998767      22.437331      55.547404       0.801297       0.356431      -1.142031      -0.034004      -0.129518      -0.125890       0.183792       0.119755      -0.076183      -0.057398       0.002000      -0.092060      -0.108458      -0.069563       0.178021             11.309913      10.834696       5.399338      -6.753358       9.957151      -6.121108      13.137894           0.000001
          255              O       5.164918      10.180925       2.080810      -0.582185      35.859874 0.50993320E+03  0.12082300E+05                                 8.543240                            6.911390       0.433005       2.184197                    0.997860      27.580423      71.679130       0.735904       0.351276      -1.146643      -0.010516      -0.014742      -0.027468       0.032900      -0.038077      -0.035273      -0.003978      -0.019742       0.113034      -0.067276       0.011787       0.055489              9.881832      10.559779       0.133647      -4.820510       5.994840       1.658761      13.090876          -0.000003
          256              O       4.758958       9.375556       0.032769      -0.580181      41.054825 0.60392643E+03  0.14932061E+05                                 9.455888                            7.630910       0.248114       2.131369                    0.994470      27.979240      74.354556       0.685126       0.361576      -1.138043       0.015386       0.014441       0.021185       0.029901      -0.010239       0.052002       0.006641      -0.054823      -0.055236      -0.071627       0.032505       0.039122             11.194081      14.831798       4.966620       2.481868      10.305424       2.210214       8.445020          -0.000002
          257              O      17.742976      11.584510       2.829574      -0.572162      32.800139 0.47809604E+03  0.11117103E+05                                 7.978413                            6.646943       0.924229       2.343444                    0.999227      27.179459      69.368541       0.760098       0.346545      -1.153614       0.000449      -0.005377      -0.022485       0.023123       0.041236      -0.001457      -0.000266      -0.058172       0.132399      -0.072540       0.028343       0.044197              8.995512       7.204864      -0.517144       2.114785       6.999442       3.098574      12.782230          -0.000005
          258              O      18.561127      10.478197       1.132157      -0.609760      43.665099 0.62507864E+03  0.15625160E+05                                 9.905049                            7.767801       0.145198       2.083589                    0.996016      28.774098      77.476615       0.676898       0.361987      -1.135060      -0.024610       0.038168       0.011359       0.046813       0.008460      -0.028994      -0.007197       0.001920      -0.118124      -0.051271       0.013140       0.038131             12.084592      15.140746      -6.431525      -1.727852      12.145169       2.625964       8.967860          -0.000002
          259              O      11.193143      12.298008       8.305216      -0.618480      40.193070 0.61264571E+03  0.15235040E+05                                 9.361377                            7.687154       0.215834       2.101889                    0.995989      28.906002      77.586549       0.680956       0.361704      -1.135477      -0.002004      -0.040265       0.020592       0.045270       0.006874       0.028331      -0.006474       0.016082      -0.181434      -0.068738       0.021881       0.046857             10.787064      10.977855       5.082645      -1.220995      12.215648      -1.120626       9.167690          -0.000001
          260              O      10.251526      10.706166       7.105883      -0.548892      29.136352 0.43218892E+03  0.98421370E+04                                 7.408193                            6.333431       0.575682       2.231686                    0.998708      27.064811      69.342839       0.772778       0.348045      -1.147340      -0.001621       0.016948       0.021895       0.027735      -0.037517       0.015410       0.004494       0.010367       0.102499      -0.056981       0.016982       0.039999              8.287831       5.467374       0.504362      -1.390618       6.382465       1.504372      13.013654           0.000001
          261              O      13.103452      -0.702905       4.794055      -0.212838      31.543507 0.37608901E+03  0.82574527E+04                                 8.109347                            5.992946       0.278047       2.212297                    0.998653      22.882943      57.237526       0.778985       0.358114      -1.141196      -0.073664       0.131285       0.093357       0.177138       0.122387      -0.039078       0.005073      -0.078261      -0.303902      -0.126839      -0.053597       0.180436             10.362123      12.586430       6.722584      -3.461630      12.125406      -3.218168       6.374533          -0.000001
          262              O      -0.221020       0.157320       4.695749      -0.191969      32.397506 0.34395253E+03  0.73918043E+04                                 8.301248                            5.724276       0.295769       2.224029                    0.998769      22.471529      55.774874       0.797775       0.357251      -1.140847      -0.008118      -0.096381      -0.164895       0.191169      -0.075957       0.107764      -0.028835       0.132008      -0.047649      -0.103736      -0.069330       0.173065             11.305855      16.435029      -7.348868       5.019804       9.954329      -3.198102       7.528207           0.000000
          263              O      15.665955       2.898063       3.095000      -0.195096      32.043966 0.34170795E+03  0.73281607E+04                                 8.240065                            5.699002       0.309546       2.229814                    0.998767      22.437667      55.548258       0.801295       0.356430      -1.142033      -0.033999       0.080605       0.161630       0.183786       0.108955      -0.090955      -0.059834       0.009654      -0.069099      -0.108455      -0.069559       0.178015             11.309987      10.834721       8.074309      -3.093043      16.387284      -4.071265       6.707956           0.000001
          264              O      13.406425      13.083285       6.052371      -0.582188      35.859867 0.50993349E+03  0.12082309E+05                                 8.543235                            6.911389       0.432989       2.184191                    0.997860      27.580449      71.679198       0.735904       0.351276      -1.146643      -0.010520       0.021691       0.022390       0.032901       0.022038       0.046986       0.010255      -0.064390      -0.020899      -0.067271       0.011785       0.055486              9.881823      10.559780       4.633358       1.336852      11.476134       3.406203       7.609554          -0.000003
          265              O       7.640946      -2.406837       7.441762      -0.580184      41.054929 0.60392815E+03  0.14932116E+05                                 9.455904                            7.630922       0.248126       2.131371                    0.994469      27.979302      74.354783       0.685125       0.361576      -1.138043       0.015388      -0.015798      -0.020191       0.029901      -0.052656      -0.006042      -0.010510      -0.001029       0.106156      -0.071629       0.032506       0.039123             11.194099      14.831806      -0.856055      -5.485830       7.337446       1.264023      11.413047          -0.000002
          266              O       9.501479      12.796222       4.487668      -0.572141      32.799635 0.47808655E+03  0.11116825E+05                                 7.978323                            6.646871       0.924221       2.343442                    0.999227      27.179289      69.367879       0.760103       0.346545      -1.153615       0.000445       0.019811       0.011966       0.023148       0.013912      -0.038847       0.010531      -0.092024       0.030872      -0.072546       0.028342       0.044204              8.995406       7.204773      -2.171904      -0.149619      10.455213       4.200264       9.326232          -0.000005
          267              O      10.319636      14.077412       6.057286      -0.609772      43.665930 0.62509343E+03  0.15625625E+05                                 9.905177                            7.767898       0.145191       2.083582                    0.996015      28.774412      77.477744       0.676893       0.361987      -1.135060      -0.024609       0.000768      -0.039830       0.046825       0.030195       0.000742      -0.022687       0.050505       0.027540      -0.051269       0.013124       0.038145             12.084759      15.140985      -0.307311       6.652586       7.741244       1.221953      13.372048          -0.000002
          268              O       2.951632       7.795996       2.144709      -0.618482      40.193082 0.61264616E+03  0.15235048E+05                                 9.361354                            7.687138       0.215807       2.101875                    0.995987      28.906082      77.586655       0.680959       0.361702      -1.135478      -0.002003      -0.031852       0.032110       0.045273      -0.024906      -0.015151      -0.029204       0.087397       0.032460      -0.068742       0.021878       0.046863             10.787028      10.977820       2.707081      -4.471636      10.097434      -1.795872      11.285829          -0.000001
          269              O       2.010021       8.455161       4.025630      -0.548891      29.136279 0.43218738E+03  0.98420931E+04                                 7.408178                            6.333418       0.575724       2.231699                    0.998708      27.064807      69.342796       0.772779       0.348045      -1.147340      -0.001634      -0.015707      -0.022798       0.027733      -0.026080       0.031067       0.019993      -0.038244      -0.043394      -0.056983       0.016985       0.039997              8.287809       5.467364       1.478118      -0.058138      11.531128       3.145784       7.864935           0.000001
          270              O      11.621058       4.781057       0.786448      -0.212853      31.543962 0.37609579E+03  0.82576357E+04                                 8.109405                            5.992983       0.278167       2.212329                    0.998652      22.883212      57.238246       0.778987       0.358112      -1.141198       0.073664       0.049076       0.153436       0.177137       0.074407      -0.104731      -0.051149       0.098120       0.225246      -0.126836      -0.053589       0.180425             10.362221      12.586524       5.340054      -5.353598       8.767792      -4.288671       9.732346          -0.000001
          271              O       8.462531       4.426111       1.576172      -0.191969      32.397503 0.34395230E+03  0.73917994E+04                                 8.301252                            5.724276       0.295777       2.224031                    0.998768      22.471545      55.774942       0.797774       0.357252      -1.140847       0.008120      -0.127832      -0.141912       0.191170      -0.125743       0.039634      -0.011310       0.077029      -0.212580      -0.103733      -0.069332       0.173064             11.305863      16.435008      -7.014814       5.476958       9.603077      -3.310111       7.879504           0.000000
          272              O       9.058557       2.068518       3.701220      -0.195068      32.043351 0.34169826E+03  0.73279071E+04                                 8.239987                            5.698932       0.309497       2.229802                    0.998767      22.437332      55.547404       0.801297       0.356431      -1.142031       0.034004       0.129518       0.125890       0.183792       0.119755      -0.076183      -0.057398       0.002000      -0.092060      -0.108458      -0.069563       0.178021             11.309912      10.834695       5.399337      -6.753357       9.957150      -6.121107      13.137892           0.000001
          273              O      11.318112       1.792510      14.303519      -0.582185      35.859869 0.50993311E+03  0.12082298E+05                                 8.543238                            6.911389       0.433005       2.184197                    0.997860      27.580423      71.679125       0.735904       0.351276      -1.146643       0.010516       0.014742       0.027468       0.032900      -0.038077      -0.035273      -0.003978      -0.019742       0.113033      -0.067276       0.011787       0.055489              9.881830      10.559777       0.133646      -4.820509       5.994839       1.658761      13.090874          -0.000003
          274              O      17.083568       7.821224      -0.032769      -0.580181      41.054822 0.60392639E+03  0.14932060E+05                                 9.455887                            7.630910       0.248114       2.131369                    0.994470      27.979239      74.354552       0.685126       0.361576      -1.138043      -0.015386      -0.014441      -0.021185       0.029901      -0.010239       0.052002       0.006641      -0.054823      -0.055236      -0.071627       0.032505       0.039122             11.194080      14.831797       4.966620       2.481868      10.305423       2.210214       8.445020          -0.000002
          275              O      -1.259946       0.388925      13.554755      -0.572162      32.800138 0.47809602E+03  0.11117103E+05                                 7.978413                            6.646943       0.924229       2.343444                    0.999227      27.179459      69.368540       0.760098       0.346545      -1.153614      -0.000449       0.005377       0.022485       0.023123       0.041236      -0.001457      -0.000266      -0.058172       0.132399      -0.072540       0.028343       0.044197              8.995512       7.204864      -0.517144       2.114785       6.999442       3.098574      12.782229          -0.000005
          276              O      -2.078097       1.495238      15.252172      -0.609760      43.665094 0.62507855E+03  0.15625158E+05                                 9.905048                            7.767800       0.145198       2.083589                    0.996016      28.774096      77.476609       0.676898       0.361987      -1.135060       0.024610      -0.038168      -0.011359       0.046813       0.008460      -0.028994      -0.007197       0.001920      -0.118124      -0.051271       0.013140       0.038131             12.084591      15.140745      -6.431524      -1.727852      12.145168       2.625964       8.967859          -0.000002
          277              O       5.289887      -0.324573       8.079113      -0.618480      40.193074 0.61264580E+03  0.15235043E+05                                 9.361378                            7.687155       0.215834       2.101889                    0.995989      28.906003      77.586553       0.680956       0.361704      -1.135477       0.002004       0.040265      -0.020592       0.045270       0.006874       0.028331      -0.006474       0.016082      -0.181434      -0.068738       0.021881       0.046857             10.787065      10.977857       5.082645      -1.220996      12.215647      -1.120627       9.167691          -0.000001
          278              O       6.231504       1.267269       9.278446      -0.548892      29.136337 0.43218866E+03  0.98421294E+04                                 7.408190                            6.333428       0.575682       2.231686                    0.998708      27.064810      69.342825       0.772778       0.348045      -1.147340       0.001621      -0.016948      -0.021895       0.027735      -0.037517       0.015410       0.004494       0.010367       0.102499      -0.056981       0.016982       0.039999              8.287826       5.467371       0.504362      -1.390616       6.382462       1.504372      13.013646           0.000001
          279              O       4.120775       9.869702      13.505602      -0.211054      32.380903 0.40495528E+03  0.90443713E+04                                 8.283441                            6.230421       0.400316       2.249575                    0.999251      23.006228      57.772240       0.762914       0.359467      -1.141732      -0.000003       0.128028       0.175193       0.216988      -0.125216       0.091512       0.005036       0.167833      -0.161399      -0.152161      -0.050122       0.202283             10.574332      15.911866      -6.180960       4.516939       8.743100      -2.627100       7.068031          -0.000000
          280              O      12.362255       2.103733       2.878727      -0.211054      32.380903 0.40495528E+03  0.90443713E+04                                 8.283441                            6.230421       0.400316       2.249575                    0.999251      23.006228      57.772240       0.762914       0.359467      -1.141732       0.000003      -0.128029      -0.175193       0.216988      -0.125216       0.091512       0.005036       0.167833      -0.161399      -0.152161      -0.050122       0.202283             10.574332      15.911866      -6.180959       4.516939       8.743099      -2.627100       7.068031           0.000000

******************************************************
Auxiliary information for the entire system
The total spin magnetic moment of the unit cell is   0.000031
The total net atomic charge of the unit cell is   0.000009
Accuracy of reproducing the electrostatic potential in the unit cell:
  The inner radius (bohr) =    5.0000
  The outer radius (bohr) =   12.0000
  Valid grid points have density less than (e/(bohr^3)) =    0.0001
  The number of valid grid points were=       250626
  The rms potential error without charges in kcal/mol is=      5.49867
  The rms potential error with partial charges in kcal/mol is=      0.66469
  The RRMSE value at monopole order=      0.12088
  The rms potential error with partial charges and cloud penetration in kcal/mol is=      0.66465
  The RRMSE value at monopole order with cloud penetration is=      0.12087
  The rms potential error with partial charges and atomic dipoles in kcal/mol is=      0.46650
  The RRMSE value at dipole order=      0.08484
  The rms potential error with partial charges, atomic dipoles and cloud penetration in kcal/mol is=      0.46294
  The RRMSE value at dipole order with cloud penetration=      0.08419

******************************************************
The electron densities and ab initio electrostatic potential were computed in VASP using the PBE functional and
projector augmented wave method. See the main text of the journal article for a description of computational details.
The atomic charges, dipoles, and quadrupoles were computed with the DDEC6 method as described in
(a) T. A. Manz and N. Gabaldon Limas, RSC Adv. 6 (2016) 47771-47801 DOI: 10.1039/c6ra04656h
(b) N. Gabaldon Limas and T. A. Manz, RSC Adv. 8 (2018) 2678-2707 DOI: 10.1039/c7ra11829e.
For each atom in the material, the electron cloud parameters were fit to the spherically averaged atom-in-material
electron density using radial positions for which this density was between 10^-4 and 10^-2 electrons per cubic bohr.
The polarizabilities, dispersion coefficients, and quantum Drude oscillator (QDO) parameters were fit using the MCLF method.
The magnetic structure of the system was optimized in VASP from the default ferromagnetic initial guess using spin polarization.
The atomic spin moments (ASMs) were computed on this optimized magnetic structure using the DDEC6 partition as inputs
to the method of T. A. Manz and D. S. Sholl, J. Chem. Theory Comput. 7 (2011) 4146-4164 DOI: 10.1021/ct200539n.
The RMSE and RRMSE were computed using a uniform grid with Ewald summation.
