# Supplementary material for: A collection of forcefield precursors for metal–organic frameworks
Source: RSC Adv. 2019 Nov 13;9(63):36492–507. doi: 10.1039/c9ra07327b (PMC9075174; doi:10.1039/c9ra07327b)
Supplement: RA-009-C9RA07327B-s3343 [file RA-009-C9RA07327B-s3343.xyz]

   78
jmolscript: load "" {1 1 1} spacegroup "x,y,z" unitcell [{      8.877500     0.000000     0.000000 }, {     -4.438750     7.688141     0.000000 }, {      0.000000     0.000000    23.775000 }]
Zn     7.220737     2.254855    10.839498     1.108282
Zn     2.781143     0.307372    10.839498     1.108256
Zn     3.314370     5.125914    10.839498     1.108274
Zn     1.656763     2.254855     1.048002     1.108268
Zn     6.096357     0.307372     1.048002     1.108218
Zn     5.563130     5.125914     1.048002     1.108212
Zn    -2.781987     5.433286    12.935502     1.108277
Zn     1.657607     7.380769    12.935502     1.108250
Zn     1.124380     2.562227    12.935502     1.108268
Zn     2.781987     5.433286    22.726998     1.108268
Zn    -1.657607     7.380769    22.726998     1.108219
Zn    -1.124380     2.562227    22.726998     1.108213
Zn     0.000000     5.125376     8.335990     1.038730
Zn     0.000000     5.125376     3.551509     1.038706
Zn     4.438750     2.562765    15.439009     1.038730
Zn     4.438750     2.562765    20.223491     1.038726
P     -2.708969     5.235009     9.920119     1.541073
P      1.449385     7.416673     9.920119     1.540998
P      1.259584     2.724600     9.920119     1.540966
P      2.708969     5.235009     1.967381     1.541227
P     -1.449385     7.416673     1.967381     1.541133
P     -1.259584     2.724600     1.967381     1.541065
P      7.147719     2.453132    13.854881     1.541109
P      2.989365     0.271468    13.854881     1.541040
P      3.179166     4.963541    13.854881     1.541008
P      1.729781     2.453132    21.807619     1.541220
P      5.888135     0.271468    21.807619     1.541131
P      5.698334     4.963541    21.807619     1.541059
Cl     0.000000     5.125376     5.943750    -0.332286
Cl     4.438750     2.562765    17.831250    -0.332761
O      6.240439     3.791022    10.327147    -0.761328
O     -2.244676     6.117454    11.130028    -0.823810
O      4.725049     5.605424     9.590597    -0.662558
O     -1.825214     5.584666     8.722096    -0.692083
O      4.601652     0.388251    10.327147    -0.760888
O      1.981458     6.573361    11.130028    -0.824294
O      6.930664     0.793416     9.590597    -0.662139
O      1.310319     6.476490     8.722096    -0.691995
O      2.474159     3.508868    10.327147    -0.760821
O      0.263218     2.685468    11.130028    -0.824246
O      1.660536     1.289301     9.590597    -0.662273
O      0.514895     3.315126     8.722096    -0.691997
O      2.637061     3.791022     1.560353    -0.761615
O      2.244676     6.117454     0.757471    -0.824047
O      4.152451     5.605424     2.296903    -0.662947
O      1.825214     5.584666     3.165404    -0.692530
O      4.275848     0.388251     1.560353    -0.761186
O     -1.981458     6.573361     0.757471    -0.824373
O      1.946836     0.793416     2.296903    -0.662609
O     -1.310319     6.476490     3.165404    -0.692349
O      6.403341     3.508868     1.560353    -0.760984
O     -0.263218     2.685468     0.757471    -0.824429
O      7.216964     1.289301     2.296903    -0.662632
O     -0.514895     3.315126     3.165404    -0.692337
O     -1.801689     3.897119    13.447853    -0.761397
O      6.683426     1.570687    12.644971    -0.823846
O     -0.286299     2.082717    14.184403    -0.662675
O      6.263964     2.103475    15.052903    -0.692188
O     -0.162902     7.299890    13.447853    -0.760970
O      2.457292     1.114780    12.644971    -0.824338
O     -2.491914     6.894725    14.184403    -0.662282
O      3.128431     1.211651    15.052903    -0.692115
O      1.964591     4.179273    13.447853    -0.760902
O      4.175532     5.002673    12.644971    -0.824290
O      2.778214     6.398840    14.184403    -0.662417
O      3.923855     4.373015    15.052903    -0.692116
O      1.801689     3.897119    22.214647    -0.761598
O      2.194074     1.570687    23.017528    -0.824038
O      0.286299     2.082717    21.478097    -0.662916
O      2.613536     2.103475    20.609596    -0.692523
O      0.162902     7.299890    22.214647    -0.761174
O      6.420208     1.114780    23.017528    -0.824366
O      2.491914     6.894725    21.478097    -0.662586
O      5.749069     1.211651    20.609596    -0.692349
O     -1.964591     4.179273    22.214647    -0.760968
O      4.701968     5.002673    23.017528    -0.824421
O     -2.778214     6.398840    21.478097    -0.662602
O      4.953645     4.373015    20.609596    -0.692333

The following XYZ coordinates are in angstroms. Other properties are in atomic units.
The sperically averaged electron density of each atom fit to a function of the form exp(a - br)
eigen_1, eigen_2 and eigen_3 are the three eigenvalues of traceless quadrupole moment tensor
  atom number  atomic symbol              X              Y              Z     net charge C6 coefficient C8 coefficient C10 coefficient fluctuating dipole atomic polarizability isotropic forcefield polarizability              a              b squared Pearson coefficient          <r^3>          <r^4>         wp_QDO          m_QDO          q_QDO       dipole_x       dipole_y       dipole_z         dipole            Qxy            Qxz            Qyz     Q(x^2-y^2)  Q(3z^2 - R^2)        eigen_1        eigen_2        eigen_3 static polarizability      alpha(xx)      alpha(xy)      alpha(xz)      alpha(yy)      alpha(yz)      alpha(zz) atomic spin moment
            1             Zn       7.220737       2.254855      10.839498       1.108282      71.708490 0.15276993E+04  0.46373546E+05                                14.461554                           13.082067      -0.022422       1.902050                    0.998643      42.101789     113.556362       0.480317       0.420094      -1.126001      -0.012406       0.023190      -0.014451       0.030009      -0.020454      -0.005115      -0.003014       0.081022       0.055425      -0.054851       0.017716       0.037135             15.920295      16.965456       1.379784       0.333211      19.570771      -0.626168      11.224659           0.045342
            2             Zn       2.781143       0.307372      10.839498       1.108256      71.709523 0.15277438E+04  0.46375236E+05                                14.461670                           13.082237      -0.022289       1.902083                    0.998643      42.102437     113.558540       0.480315       0.420092      -1.126002       0.026289      -0.000808      -0.014473       0.030020       0.045302      -0.000069       0.005997      -0.005149       0.055292      -0.054829       0.017666       0.037163             15.920385      17.724399      -1.818498      -0.708800      18.811763       0.024580      11.224994           0.045148
            3             Zn       3.314370       5.125914      10.839498       1.108274      71.706891 0.15276645E+04  0.46372137E+05                                14.461192                           13.081790      -0.022376       1.902070                    0.998641      42.101579     113.554646       0.480330       0.420085      -1.126009      -0.013898      -0.022299      -0.014404       0.029964      -0.024819       0.005177      -0.002937      -0.075949       0.055200      -0.054798       0.017641       0.037157             15.919853      20.113961       0.437820       0.375632      16.420986       0.601581      11.224612           0.045253
            4             Zn       1.656763       2.254855       1.048002       1.108268      71.705085 0.15275866E+04  0.46369213E+05                                14.461027                           13.081521      -0.022469       1.902052                    0.998642      42.100473     113.551231       0.480331       0.420090      -1.126005       0.012403       0.023192       0.014443       0.030005       0.020472      -0.005114       0.002986       0.081019       0.055362      -0.054845       0.017693       0.037152             15.919822      16.964835      -1.379654       0.333299      19.570362       0.626063      11.224268           0.045379
            5             Zn       6.096357       0.307372       1.048002       1.108218      71.707638 0.15276756E+04  0.46372626E+05                                14.461394                           13.081924      -0.022360       1.902070                    0.998643      42.101620     113.555503       0.480322       0.420091      -1.126003      -0.026280      -0.000805       0.014483       0.030018      -0.045316      -0.000055      -0.005997      -0.005113       0.055379      -0.054854       0.017688       0.037166             15.920194      17.724343       1.818495      -0.708756      18.811524      -0.024483      11.224715           0.045168
            6             Zn       5.563130       5.125914       1.048002       1.108212      71.705533 0.15276144E+04  0.46370184E+05                                14.460940                           13.081510      -0.022354       1.902083                    0.998641      42.101056     113.552320       0.480339       0.420081      -1.126013       0.013869      -0.022299       0.014412       0.029955       0.024822       0.005184       0.002946      -0.075977       0.055133      -0.054801       0.017617       0.037185             15.919681      20.113886      -0.437940       0.375495      16.420755      -0.601581      11.224402           0.045343
            7             Zn      -2.781987       5.433286      12.935502       1.108277      71.707728 0.15276726E+04  0.46372514E+05                                14.461433                           13.081935      -0.022422       1.902054                    0.998643      42.101466     113.555073       0.480320       0.420093      -1.126002       0.012405      -0.023189       0.014453       0.030008      -0.020458      -0.005114      -0.003010       0.081025       0.055425      -0.054854       0.017716       0.037138             15.920184      16.965326       1.379748       0.333243      19.570666      -0.626125      11.224559           0.045319
            8             Zn       1.657607       7.380769      12.935502       1.108250      71.708889 0.15277198E+04  0.46374311E+05                                14.461569                           13.082119      -0.022292       1.902086                    0.998643      42.102149     113.557406       0.480318       0.420091      -1.126003      -0.026289       0.000807       0.014475       0.030021       0.045306      -0.000066       0.005995      -0.005142       0.055293      -0.054832       0.017666       0.037166             15.920301      17.724363      -1.818498      -0.708785      18.811633       0.024527      11.224907           0.045123
            9             Zn       1.124380       2.562227      12.935502       1.108268      71.706330 0.15276431E+04  0.46371311E+05                                14.461103                           13.081685      -0.022378       1.902072                    0.998641      42.101322     113.553632       0.480332       0.420085      -1.126010       0.013898       0.022299       0.014405       0.029965      -0.024818       0.005173      -0.002937      -0.075958       0.055200      -0.054801       0.017641       0.037160             15.919779      20.113854       0.437852       0.375595      16.420949       0.601593      11.224532           0.045232
           10             Zn       2.781987       5.433286      22.726998       1.108268      71.705320 0.15275939E+04  0.46369495E+05                                14.461064                           13.081556      -0.022470       1.902050                    0.998642      42.100569     113.551615       0.480330       0.420090      -1.126005      -0.012403      -0.023191      -0.014442       0.030004       0.020471      -0.005114       0.002987       0.081020       0.055358      -0.054844       0.017691       0.037153             15.919858      16.964881      -1.379658       0.333288      19.570398       0.626078      11.224295           0.045384
           11             Zn      -1.657607       7.380769      22.726998       1.108219      71.707839 0.15276818E+04  0.46372869E+05                                14.461428                           13.081956      -0.022363       1.902069                    0.998643      42.101700     113.555837       0.480321       0.420091      -1.126003       0.026280       0.000804      -0.014482       0.030017      -0.045316      -0.000055      -0.005997      -0.005112       0.055376      -0.054854       0.017687       0.037167             15.920227      17.724377       1.818490      -0.708765      18.811564      -0.024500      11.224739           0.045174
           12             Zn      -1.124380       2.562227      22.726998       1.108213      71.705756 0.15276214E+04  0.46370457E+05                                14.460976                           13.081545      -0.022354       1.902081                    0.998641      42.101147     113.552693       0.480338       0.420082      -1.126012      -0.013868       0.022299      -0.014410       0.029954       0.024822       0.005185       0.002947      -0.075975       0.055129      -0.054800       0.017615       0.037185             15.919716      20.113924      -0.437933       0.375515      16.420798      -0.601580      11.224427           0.045348
           13             Zn       0.000000       5.125376       8.335990       1.038730      80.603157 0.16764276E+04  0.52051490E+05                                15.615468                           13.717558       0.163678       1.932984                    0.999249      43.976827     119.717658       0.468660       0.420921      -1.126150      -0.000011       0.000105      -0.049823       0.049823       0.000012       0.000007       0.000021      -0.000002      -0.185348      -0.061783       0.030880       0.030903             17.279972      16.556087      -0.000478       0.000050      16.556660      -0.000248      18.727168           0.060372
           14             Zn       0.000000       5.125376       3.551509       1.038706      80.598845 0.16762827E+04  0.52045822E+05                                15.614859                           13.716912       0.163643       1.932989                    0.999249      43.975300     119.711823       0.468674       0.420917      -1.126153       0.000011       0.000097       0.049814       0.049814       0.000000       0.000008      -0.000012       0.000012      -0.185376      -0.061792       0.030890       0.030902             17.279366      16.555942       0.000487      -0.000009      16.556336       0.000230      18.725819           0.060476
           15             Zn       4.438750       2.562765      15.439009       1.038730      80.599545 0.16763159E+04  0.52047071E+05                                15.614936                           13.717040       0.163660       1.932992                    0.999248      43.975527     119.712404       0.468672       0.420917      -1.126154       0.000010      -0.000104       0.049834       0.049834       0.000012       0.000007       0.000021      -0.000001      -0.185332      -0.061777       0.030877       0.030901             17.279432      16.555544      -0.000476       0.000056      16.556140      -0.000250      18.726611           0.060316
           16             Zn       4.438750       2.562765      20.223491       1.038726      80.596675 0.16762173E+04  0.52043227E+05                                15.614540                           13.716607       0.163627       1.932992                    0.999249      43.974494     119.708564       0.468682       0.420915      -1.126156      -0.000012      -0.000097      -0.049827       0.049828       0.000000       0.000008      -0.000012       0.000012      -0.185346      -0.061782       0.030885       0.030897             17.279048      16.555531       0.000487      -0.000006      16.555933       0.000232      18.725681           0.060468
           17              P      -2.708969       5.235009       9.920119       1.541073      61.935595 0.10485800E+04  0.30329956E+05                                12.512152                           10.148811       0.527324       1.963707                    0.999923      45.265777     138.417898       0.574878       0.368349      -1.111510      -0.011005       0.013486      -0.038923       0.042638       0.016418       0.071566       0.010984      -0.101932       0.146750      -0.108858       0.022546       0.086312             14.049313      15.929258      -0.070344      -2.028198      14.682085      -0.329049      11.536595          -0.007547
           18              P       1.449385       7.416673       9.920119       1.540998      61.941182 0.10487127E+04  0.30334902E+05                                12.513058                           10.149584       0.527135       1.963624                    0.999923      45.269466     138.433932       0.574842       0.368359      -1.111498       0.017209       0.002738      -0.038879       0.042606      -0.052306      -0.026381      -0.067359       0.022648       0.146500      -0.108801       0.022659       0.086142             14.050300      15.055636       0.575014       0.729259      15.557835       1.921067      11.537430          -0.007556
           19              P       1.259584       2.724600       9.920119       1.540966      61.941260 0.10487061E+04  0.30334579E+05                                12.512877                           10.149390       0.527148       1.963623                    0.999923      45.269397     138.432183       0.574863       0.368347      -1.111510      -0.006239      -0.016286      -0.038878       0.042611       0.036018      -0.045180       0.056516       0.079285       0.146385      -0.108837       0.022705       0.086131             14.050140      14.933877      -0.505264       1.299109      15.679202      -1.592200      11.537343          -0.007552
           20              P       2.708969       5.235009       1.967381       1.541227      61.928928 0.10484085E+04  0.30323753E+05                                12.511228                           10.147919       0.527506       1.963780                    0.999923      45.262455     138.404881       0.574909       0.368345      -1.111514       0.011008       0.013500       0.038928       0.042648      -0.016397       0.071568      -0.010973      -0.101919       0.146767      -0.108853       0.022546       0.086308             14.048407      15.928371       0.070387      -2.028061      14.681081       0.329100      11.535770          -0.007541
           21              P      -1.449385       7.416673       1.967381       1.541133      61.933623 0.10485272E+04  0.30328117E+05                                12.511948                           10.148581       0.527462       1.963750                    0.999922      45.265287     138.416764       0.574881       0.368351      -1.111506      -0.017204       0.002753       0.038888       0.042613       0.052301      -0.026356       0.067363       0.022617       0.146625      -0.108796       0.022618       0.086177             14.049166      15.054518      -0.575096       0.729119      15.556605      -1.920903      11.536375          -0.007571
           22              P      -1.259584       2.724600       1.967381       1.541065      61.935741 0.10485689E+04  0.30329528E+05                                12.511982                           10.148579       0.527348       1.963700                    0.999923      45.266370     138.419067       0.574900       0.368337      -1.111521       0.006245      -0.016285       0.038879       0.042612      -0.036033      -0.045145      -0.056523       0.079295       0.146367      -0.108841       0.022740       0.086101             14.049230      14.932906       0.505266       1.299040      15.678288       1.592039      11.536497          -0.007568
           23              P       7.147719       2.453132      13.854881       1.541109      61.933791 0.10485357E+04  0.30328333E+05                                12.511883                           10.148570       0.527390       1.963732                    0.999923      45.264766     138.413699       0.574888       0.368347      -1.111513       0.011008      -0.013486       0.038924       0.042640       0.016419       0.071565       0.010982      -0.101933       0.146763      -0.108859       0.022546       0.086313             14.049031      15.928947      -0.070363      -2.028136      14.681804      -0.329054      11.536343          -0.007551
           24              P       2.989365       0.271468      13.854881       1.541040      61.938949 0.10486576E+04  0.30332887E+05                                12.512726                           10.149284       0.527215       1.963656                    0.999923      45.268231     138.428828       0.574854       0.368357      -1.111500      -0.017210      -0.002741       0.038881       0.042608      -0.052306      -0.026383      -0.067357       0.022648       0.146514      -0.108802       0.022659       0.086143             14.049955      15.055294       0.575018       0.729216      15.557445       1.921007      11.537126          -0.007561
           25              P       3.179166       4.963541      13.854881       1.541008      61.939014 0.10486506E+04  0.30332549E+05                                12.512541                           10.149086       0.527232       1.963656                    0.999923      45.268151     138.427005       0.574875       0.368345      -1.111512       0.006238       0.016287       0.038880       0.042612       0.036018      -0.045176       0.056516       0.079283       0.146395      -0.108836       0.022705       0.086131             14.049790      14.933487      -0.505244       1.299076      15.678848      -1.592133      11.537034          -0.007559
           26              P       1.729781       2.453132      21.807619       1.541220      61.929474 0.10484216E+04  0.30324235E+05                                12.511318                           10.147999       0.527474       1.963769                    0.999923      45.262748     138.406161       0.574905       0.368346      -1.111512      -0.011007      -0.013501      -0.038927       0.042647      -0.016398       0.071566      -0.010973      -0.101920       0.146767      -0.108852       0.022546       0.086306             14.048503      15.928458       0.070382      -2.028081      14.681195       0.329096      11.535855          -0.007541
           27              P       5.888135       0.271468      21.807619       1.541131      61.933967 0.10485355E+04  0.30328424E+05                                12.512009                           10.148634       0.527437       1.963741                    0.999922      45.265466     138.417577       0.574878       0.368352      -1.111505       0.017204      -0.002752      -0.038889       0.042614       0.052303      -0.026356       0.067363       0.022617       0.146627      -0.108797       0.022619       0.086178             14.049230      15.054586      -0.575082       0.729129      15.556667      -1.920914      11.536436          -0.007570
           28              P       5.698334       4.963541      21.807619       1.541059      61.936234 0.10485806E+04  0.30329957E+05                                12.512062                           10.148650       0.527320       1.963690                    0.999923      45.266635     138.420220       0.574897       0.368338      -1.111520      -0.006246       0.016284      -0.038880       0.042613      -0.036033      -0.045145      -0.056523       0.079296       0.146367      -0.108842       0.022741       0.086101             14.049316      14.933007       0.505257       1.299048      15.678365       1.592059      11.536577          -0.007567
           29             Cl       0.000000       5.125376       5.943750      -0.332286     133.894021 0.28668170E+04  0.10052665E+06                                17.904135                           14.264202       1.817961       2.242298                    0.999953      67.379493     187.142006       0.656294       0.266150      -1.278749       0.000015      -0.000013       0.000011       0.000023       0.000025       0.000011       0.000013      -0.000660      -0.301161      -0.100387       0.049863       0.050524             22.907910      11.169283       0.000000      -0.000033      11.169268      -0.000012      46.385179           0.211565
           30             Cl       4.438750       2.562765      17.831250      -0.332761     133.919486 0.28674496E+04  0.10055430E+06                                17.906235                           14.265669       1.817793       2.242219                    0.999953      67.386004     187.164717       0.656268       0.266146      -1.278755      -0.000014       0.000012      -0.000006       0.000019       0.000026       0.000011       0.000013      -0.000595      -0.300788      -0.100263       0.049833       0.050430             22.910825      11.170440       0.000000      -0.000025      11.170427      -0.000012      46.391607           0.211179
           31              O       6.240439       3.791022      10.327147      -0.761328      42.587704 0.68949401E+03  0.17592854E+05                                 9.587855                            8.064548       0.124371       2.066246                    0.995793      29.841957      80.129688       0.678640       0.353721      -1.146199      -0.041561      -0.077688      -0.013411       0.089121       0.026863       0.005899       0.010697       0.029836       0.025478      -0.035884       0.004460       0.031423             10.753374       7.920546      -2.892463       0.401301      17.874633      -2.502561       6.464944           0.075850
           32              O      -2.244676       6.117454      11.130028      -0.823810      46.161959 0.89650046E+03  0.24444032E+05                                10.110600                            9.169106      -0.139435       1.949304                    0.997109      32.165558      89.491771       0.638777       0.351669      -1.147044       0.031777       0.015895       0.025856       0.043943      -0.019259       0.013274       0.000466       0.023657      -0.009869      -0.023642      -0.004796       0.028439             10.928497       8.146689       3.335963       0.266939      14.467582       1.889930      10.171220           0.046290
           33              O       4.725049       5.605424       9.590597      -0.662558      31.963217 0.51198684E+03  0.12094610E+05                                 7.864393                            6.870764       0.516481       2.227887                    0.996357      27.472009      70.363615       0.749878       0.345766      -1.155804      -0.054336       0.046506      -0.109616       0.130885       0.006952      -0.005598      -0.010359      -0.020149      -0.001510      -0.012728      -0.006565       0.019293              8.658279      14.296633      -0.923885      -0.526896       5.875613      -0.430522       5.802591           0.130429
           34              O      -1.825214       5.584666       8.722096      -0.692083      35.494343 0.58025116E+03  0.14177746E+05                                 8.495609                            7.376273       0.260256       2.128067                    0.996091      28.591857      75.079307       0.712895       0.351633      -1.148124      -0.026355       0.046617      -0.107753       0.120326      -0.005672       0.008969      -0.010791      -0.003903      -0.050666      -0.022266       0.002476       0.019790              9.228494      11.486863       0.205324      -4.431194       6.054661      -0.497845      10.143958           0.104353
           35              O       4.601652       0.388251      10.327147      -0.760888      42.577913 0.68929987E+03  0.17586686E+05                                 9.586591                            8.063564       0.124311       2.066296                    0.995793      29.837379      80.114982       0.678661       0.353734      -1.146186      -0.046502       0.074841      -0.013402       0.089125      -0.000360       0.006351      -0.010299      -0.061649       0.024672      -0.035872       0.004434       0.031438             10.751914      17.888288      -2.863902      -2.367510       7.903301       0.903616       6.464154           0.076475
           36              O       1.981458       6.573361      11.130028      -0.824294      46.178601 0.89690361E+03  0.24457808E+05                                10.112793                            9.170957      -0.139514       1.949180                    0.997110      32.173222      89.518601       0.638733       0.351653      -1.147055      -0.002074      -0.035509       0.025846       0.043968       0.019712      -0.006285      -0.011812       0.021804      -0.009586      -0.023674      -0.004708       0.028382             10.930988      10.000597      -4.406274       1.503644      12.618994      -1.176391      10.173372           0.045280
           37              O       6.930664       0.793416       9.590597      -0.662139      31.956084 0.51185020E+03  0.12090583E+05                                 7.863322                            6.869930       0.516498       2.227946                    0.996357      27.468268      70.351847       0.749909       0.345775      -1.155796       0.067586       0.023643      -0.109638       0.130948      -0.012289      -0.006690       0.010393      -0.002065      -0.001652      -0.012757      -0.007151       0.019908              8.657011       8.779510       4.107508      -0.109422      11.389659       0.671374       5.801865           0.131260
           38              O       1.310319       6.476490       8.722096      -0.691995      35.493921 0.58024579E+03  0.14177560E+05                                 8.495436                            7.376152       0.260644       2.128175                    0.996095      28.592089      75.079402       0.712915       0.351624      -1.148133       0.053608      -0.000489      -0.107733       0.120335       0.001397      -0.014131      -0.002121       0.012713      -0.050905      -0.022429       0.001986       0.020444              9.228273       7.234564       2.249407       1.784318      10.306461       4.086349      10.143796           0.104227
           39              O       2.474159       3.508868      10.327147      -0.760821      42.574911 0.68924443E+03  0.17584902E+05                                 9.586158                            8.063255       0.124325       2.066320                    0.995791      29.836204      80.110762       0.678673       0.353736      -1.146186       0.088023       0.002863      -0.013382       0.089081      -0.026531      -0.012207      -0.000183       0.031541       0.024923      -0.035922       0.004337       0.031585             10.751359      12.878929       5.755164       1.966211      12.911234       1.598460       6.463915           0.076559
           40              O       0.263218       2.685468      11.130028      -0.824246      46.176964 0.89686631E+03  0.24456553E+05                                10.112627                            9.170830      -0.139535       1.949181                    0.997111      32.172434      89.516169       0.638731       0.351658      -1.147050      -0.029667       0.019537       0.025858       0.043937      -0.000416      -0.007094       0.011391      -0.045115      -0.009601      -0.023710      -0.004733       0.028443             10.930768      15.779952       1.069077      -1.770529       6.839095      -0.713941      10.173257           0.045398
           41              O       1.660536       1.289301       9.590597      -0.662273      31.961845 0.51195916E+03  0.12093841E+05                                 7.864358                            6.870733       0.516237       2.227837                    0.996354      27.470533      70.360418       0.749851       0.345782      -1.155787      -0.013307      -0.070367      -0.109633       0.130950       0.005262       0.012372       0.000633       0.022435      -0.001932      -0.012756      -0.007233       0.019989              8.658251       7.180855      -3.184615       0.636282      12.991317      -0.241048       5.802580           0.130472
           42              O       0.514895       3.315126       8.722096      -0.691997      35.494688 0.58024766E+03  0.14177660E+05                                 8.495696                            7.376271       0.260006       2.127986                    0.996093      28.591687      75.079231       0.712891       0.351635      -1.148121      -0.027222      -0.046083      -0.107746       0.120308       0.004673       0.005246       0.013280      -0.009003      -0.050870      -0.022413       0.001994       0.020419              9.228643       7.590602      -2.455082       2.646842       9.951181      -3.588777      10.144144           0.103945
           43              O       2.637061       3.791022       1.560353      -0.761615      42.593581 0.68960198E+03  0.17596265E+05                                 9.588611                            8.065078       0.124452       2.066235                    0.995794      29.844426      80.137326       0.678632       0.353712      -1.146208       0.041539      -0.077708       0.013398       0.089126      -0.026885       0.005980      -0.010680       0.029776       0.025515      -0.035877       0.004405       0.031472             10.754346       7.921158       2.892811       0.401355      17.876494       2.502871       6.465385           0.075697
           44              O       2.244676       6.117454       0.757471      -0.824047      46.166865 0.89661526E+03  0.24447910E+05                                10.111220                            9.169610      -0.139420       1.949285                    0.997109      32.167641      89.498528       0.638769       0.351663      -1.147050      -0.031780       0.015899      -0.025870       0.043955       0.019303       0.013330      -0.000468       0.023601      -0.009822      -0.023697      -0.004784       0.028481             10.929247       8.147212      -3.336272       0.266972      14.468684      -1.890072      10.171844           0.046149
           45              O       4.152451       5.605424       2.296903      -0.662947      31.969479 0.51210150E+03  0.12098012E+05                                 7.865472                            6.871565       0.516249       2.227782                    0.996355      27.474554      70.372459       0.749828       0.345769      -1.155800       0.054350       0.046511       0.109640       0.130912      -0.006924      -0.005602       0.010381      -0.020021      -0.001190      -0.012704      -0.006547       0.019251              8.659612      14.299216       0.924092      -0.527044       5.876354       0.430590       5.803266           0.130427
           46              O       1.825214       5.584666       3.165404      -0.692530      35.503040 0.58041769E+03  0.14182836E+05                                 8.496949                            7.377285       0.260169       2.127984                    0.996092      28.595757      75.092323       0.712853       0.351628      -1.148127       0.026361       0.046626       0.107786       0.120361       0.005737       0.008973       0.010882      -0.003750      -0.050507      -0.022264       0.002404       0.019860              9.230071      11.489070      -0.205367      -4.432213       6.055516       0.497943      10.145629           0.104127
           47              O       4.275848       0.388251       1.560353      -0.761186      42.582991 0.68939452E+03  0.17589675E+05                                 9.587248                            8.064034       0.124341       2.066275                    0.995793      29.839561      80.121718       0.678653       0.353727      -1.146194       0.046518       0.074862       0.013410       0.089152       0.000418       0.006386       0.010285      -0.061540       0.024984      -0.035875       0.004512       0.031363             10.752755      17.889928       2.864136      -2.367747       7.903811      -0.903692       6.464526           0.076402
           48              O      -1.981458       6.573361       0.757471      -0.824373      46.178768 0.89690572E+03  0.24457878E+05                                10.112872                            9.171013      -0.139604       1.949156                    0.997110      32.173081      89.518217       0.638727       0.351657      -1.147052       0.002074      -0.035499      -0.025863       0.043970      -0.019725      -0.006286       0.011808       0.021782      -0.009636      -0.023669      -0.004724       0.028393             10.931123      10.000756       4.406375       1.503645      12.619184       1.176413      10.173429           0.045619
           49              O       1.946836       0.793416       2.296903      -0.662609      31.963259 0.51198395E+03  0.12094530E+05                                 7.864458                            6.870786       0.516363       2.227853                    0.996358      27.471672      70.362817       0.749869       0.345770      -1.155800      -0.067559       0.023713       0.109663       0.130967       0.012188      -0.006583      -0.010296      -0.002050      -0.001397      -0.012694      -0.007004       0.019698              8.658402       8.780947      -4.108419      -0.109412      11.391680      -0.671546       5.802579           0.131176
           50              O      -1.310319       6.476490       3.165404      -0.692349      35.499310 0.58034759E+03  0.14180679E+05                                 8.496326                            7.376819       0.260458       2.128091                    0.996093      28.594288      75.087009       0.712879       0.351626      -1.148130      -0.053601      -0.000485       0.107766       0.120361      -0.001339      -0.014080       0.002141       0.012578      -0.050839      -0.022391       0.002056       0.020335              9.229334       7.235379      -2.249821       1.784610      10.307782      -4.086971      10.144842           0.104435
           51              O       6.403341       3.508868       1.560353      -0.760984      42.577186 0.68928343E+03  0.17586147E+05                                 9.586528                            8.063504       0.124215       2.066278                    0.995792      29.836916      80.113262       0.678660       0.353737      -1.146185      -0.088048       0.002854       0.013390       0.089106       0.026503      -0.012208       0.000202       0.031583       0.025051      -0.035932       0.004371       0.031561             10.751866      12.879628      -5.755568       1.966329      12.911859      -1.598554       6.464111           0.076800
           52              O      -0.263218       2.685468       0.757471      -0.824429      46.180479 0.89695005E+03  0.24459383E+05                                10.113083                            9.171212      -0.139542       1.949161                    0.997111      32.173932      89.521047       0.638723       0.351655      -1.147054       0.029692       0.019533      -0.025869       0.043958       0.000344      -0.007116      -0.011444      -0.045136      -0.009520      -0.023756      -0.004716       0.028472             10.931323      15.780873      -1.069144      -1.770629       6.839399       0.713968      10.173696           0.045343
           53              O       7.216964       1.289301       2.296903      -0.662632      31.966617 0.51204729E+03  0.12096431E+05                                 7.865078                            6.871266       0.516173       2.227782                    0.996353      27.472929      70.367791       0.749832       0.345776      -1.155793       0.013318      -0.070414       0.109663       0.131002      -0.005197       0.012482      -0.000692       0.022332      -0.001744      -0.012696      -0.007339       0.020035              8.659150       7.181565       3.185103       0.636368      12.992869       0.241109       5.803015           0.130546
           54              O      -0.514895       3.315126       3.165404      -0.692337      35.500045 0.58035002E+03  0.14180791E+05                                 8.496549                            7.376917       0.259889       2.127919                    0.996092      28.594036      75.087149       0.712861       0.351634      -1.148121       0.027250      -0.046108       0.107773       0.120348      -0.004725       0.005351      -0.013298      -0.009184      -0.050895      -0.022443       0.001895       0.020548              9.229650       7.591405       2.455486       2.647215       9.952386       3.589299      10.145158           0.104057
           55              O      -1.801689       3.897119      13.447853      -0.761397      42.588928 0.68951615E+03  0.17593556E+05                                 9.588025                            8.064666       0.124356       2.066235                    0.995793      29.842443      80.131242       0.678637       0.353720      -1.146200       0.041564       0.077693       0.013408       0.089127       0.026865       0.005904       0.010698       0.029817       0.025501      -0.035883       0.004460       0.031423             10.753591       7.920687      -2.892555       0.401314      17.875049      -2.502620       6.465037           0.075809
           56              O       6.683426       1.570687      12.644971      -0.823846      46.162853 0.89652105E+03  0.24444736E+05                                10.110734                            9.169211      -0.139458       1.949293                    0.997109      32.165905      89.493025       0.638773       0.351670      -1.147043      -0.031775      -0.015896      -0.025861       0.043945      -0.019260       0.013276       0.000465       0.023649      -0.009858      -0.023643      -0.004794       0.028437             10.928659       8.146805       3.336037       0.266944      14.467827       1.889950      10.171345           0.046269
           57              O      -0.286299       2.082717      14.184403      -0.662675      31.964758 0.51201564E+03  0.12095460E+05                                 7.864638                            6.870949       0.516454       2.227868                    0.996357      27.472746      70.365987       0.749869       0.345765      -1.155805       0.054344      -0.046507       0.109619       0.130891       0.006946      -0.005595      -0.010360      -0.020125      -0.001495      -0.012716      -0.006567       0.019282              8.658574      14.297196      -0.923929      -0.526922       5.875786      -0.430539       5.802740           0.130354
           58              O       6.263964       2.103475      15.052903      -0.692188      35.495224 0.58026696E+03  0.14178211E+05                                 8.495704                            7.376335       0.260291       2.128072                    0.996092      28.592336      75.080466       0.712899       0.351629      -1.148128       0.026357      -0.046620       0.107763       0.120337      -0.005666       0.008965      -0.010791      -0.003897      -0.050631      -0.022256       0.002477       0.019779              9.228618      11.487037       0.205331      -4.431299       6.054724      -0.497852      10.144093           0.104291
           59              O      -0.162902       7.299890      13.447853      -0.760970      42.579418 0.68932701E+03  0.17587548E+05                                 9.586805                            8.063712       0.124286       2.066280                    0.995793      29.837962      80.116886       0.678657       0.353733      -1.146187       0.046506      -0.074847       0.013400       0.089131      -0.000371       0.006350      -0.010305      -0.061642       0.024701      -0.035872       0.004435       0.031438             10.752186      17.888821      -2.863993      -2.367585       7.903464       0.903639       6.464274           0.076424
           60              O       2.457292       1.114780      12.644971      -0.824338      46.179656 0.89692789E+03  0.24458639E+05                                10.112953                            9.171083      -0.139544       1.949166                    0.997110      32.173627      89.520079       0.638729       0.351654      -1.147055       0.002072       0.035508      -0.025853       0.043971       0.019708      -0.006287      -0.011814       0.021808      -0.009575      -0.023674      -0.004706       0.028380             10.931180      10.000766      -4.406380       1.503668      12.619248      -1.176413      10.173525           0.045256
           61              O      -2.491914       6.894725      14.184403      -0.662282      31.958078 0.51188740E+03  0.12091683E+05                                 7.863648                            6.870178       0.516448       2.227918                    0.996357      27.469179      70.354861       0.749896       0.345774      -1.155796      -0.067592      -0.023651       0.109643       0.130956      -0.012272      -0.006693       0.010390      -0.002066      -0.001628      -0.012742      -0.007151       0.019893              8.657405       8.779920       4.107765      -0.109423      11.390226       0.671416       5.802068           0.131168
           62              O       3.128431       1.211651      15.052903      -0.692115      35.495121 0.58026755E+03  0.14178209E+05                                 8.495586                            7.376255       0.260665       2.128173                    0.996095      28.592688      75.081001       0.712916       0.351621      -1.148137      -0.053611       0.000489       0.107745       0.120347       0.001396      -0.014130      -0.002117       0.012696      -0.050869      -0.022420       0.001988       0.020432              9.228463       7.234691       2.249476       1.784382      10.306693       4.086485      10.144005           0.104154
           63              O       1.964591       4.179273      13.447853      -0.760902      42.576417 0.68927167E+03  0.17585769E+05                                 9.586374                            8.063405       0.124298       2.066304                    0.995792      29.836789      80.112686       0.678668       0.353735      -1.146187      -0.088030      -0.002864       0.013380       0.089087      -0.026522      -0.012210      -0.000179       0.031556       0.024951      -0.035922       0.004337       0.031584             10.751633      12.879259       5.755368       1.966269      12.911603       1.598515       6.464036           0.076511
           64              O       4.175532       5.002673      12.644971      -0.824290      46.177984 0.89688979E+03  0.24457355E+05                                10.112780                            9.170951      -0.139562       1.949169                    0.997111      32.172825      89.517580       0.638726       0.351658      -1.147050       0.029667      -0.019535      -0.025864       0.043940      -0.000412      -0.007095       0.011394      -0.045110      -0.009589      -0.023710      -0.004730       0.028441             10.930952      15.780261       1.069097      -1.770561       6.839191      -0.713949      10.173405           0.045373
           65              O       2.778214       6.398840      14.184403      -0.662417      31.963866 0.51199683E+03  0.12094956E+05                                 7.864691                            6.870985       0.516186       2.227809                    0.996354      27.471451      70.363468       0.749837       0.345782      -1.155786       0.013303       0.070377       0.109638       0.130959       0.005252       0.012372       0.000637       0.022406      -0.001908      -0.012741      -0.007235       0.019976              8.658652       7.181169      -3.184816       0.636319      12.992001      -0.241070       5.802787           0.130380
           66              O       3.923855       4.373015      15.052903      -0.692116      35.495894 0.58026948E+03  0.14178311E+05                                 8.495849                            7.376376       0.260022       2.127983                    0.996093      28.592278      75.080819       0.712892       0.351631      -1.148125       0.027224       0.046086       0.107757       0.120319       0.004667       0.005249       0.013277      -0.008995      -0.050835      -0.022403       0.001995       0.020408              9.228836       7.590749      -2.455161       2.646927       9.951402      -3.588905      10.144357           0.103875
           67              O       1.801689       3.897119      22.214647      -0.761598      42.593369 0.68959807E+03  0.17596141E+05                                 9.588582                            8.065057       0.124455       2.066237                    0.995794      29.844341      80.137066       0.678632       0.353712      -1.146208      -0.041539       0.077707      -0.013396       0.089125      -0.026885       0.005980      -0.010679       0.029781       0.025507      -0.035876       0.004403       0.031473             10.754308       7.921133       2.892799       0.401352      17.876424       2.502859       6.465368           0.075707
           68              O       2.194074       1.570687      23.017528      -0.824038      46.166686 0.89661067E+03  0.24447755E+05                                10.111195                            9.169587      -0.139418       1.949286                    0.997109      32.167568      89.498277       0.638769       0.351663      -1.147050       0.031780      -0.015898       0.025869       0.043954       0.019303       0.013330      -0.000468       0.023602      -0.009825      -0.023697      -0.004785       0.028482             10.929218       8.147192      -3.336263       0.266974      14.468647      -1.890073      10.171815           0.046154
           69              O       0.286299       2.082717      21.478097      -0.662916      31.969083 0.51209443E+03  0.12097803E+05                                 7.865404                            6.871517       0.516261       2.227787                    0.996355      27.474390      70.371911       0.749831       0.345769      -1.155800      -0.054347      -0.046511      -0.109636       0.130908      -0.006926      -0.005604       0.010380      -0.020029      -0.001200      -0.012707      -0.006546       0.019254              8.659527      14.299050       0.924079      -0.527035       5.876309       0.430586       5.803221           0.130447
           70              O       2.613536       2.103475      20.609596      -0.692523      35.502523 0.58040723E+03  0.14182502E+05                                 8.496833                            7.377192       0.260219       2.128001                    0.996092      28.595586      75.091425       0.712862       0.351626      -1.148131      -0.026364      -0.046628      -0.107785       0.120361       0.005737       0.008972       0.010882      -0.003752      -0.050496      -0.022261       0.002402       0.019859              9.229943      11.488874      -0.205365      -4.432153       6.055439       0.497933      10.145516           0.104132
           71              O       0.162902       7.299890      22.214647      -0.761174      42.582864 0.68939217E+03  0.17589602E+05                                 9.587232                            8.064023       0.124339       2.066275                    0.995793      29.839509      80.121571       0.678653       0.353727      -1.146194      -0.046517      -0.074862      -0.013409       0.089152       0.000417       0.006385       0.010285      -0.061541       0.024978      -0.035875       0.004511       0.031364             10.752734      17.889890       2.864127      -2.367741       7.903796      -0.903691       6.464516           0.076410
           72              O       6.420208       1.114780      23.017528      -0.824366      46.178640 0.89690232E+03  0.24457762E+05                                10.112852                            9.170994      -0.139599       1.949158                    0.997110      32.173030      89.518030       0.638727       0.351657      -1.147052      -0.002074       0.035499       0.025863       0.043970      -0.019725      -0.006286       0.011808       0.021782      -0.009638      -0.023669      -0.004725       0.028394             10.931100      10.000736       4.406366       1.503646      12.619159       1.176416      10.173407           0.045622
           73              O       2.491914       6.894725      21.478097      -0.662586      31.962962 0.51197870E+03  0.12094375E+05                                 7.864408                            6.870751       0.516367       2.227856                    0.996358      27.471547      70.362408       0.749871       0.345770      -1.155800       0.067559      -0.023711      -0.109660       0.130964       0.012191      -0.006582      -0.010297      -0.002049      -0.001405      -0.012697      -0.007003       0.019701              8.658338       8.780883      -4.108375      -0.109413      11.391586      -0.671539       5.802546           0.131191
           74              O       5.749069       1.211651      20.609596      -0.692349      35.498896 0.58033907E+03  0.14180405E+05                                 8.496228                            7.376739       0.260500       2.128105                    0.996093      28.594155      75.086252       0.712887       0.351624      -1.148133       0.053604       0.000483      -0.107765       0.120362      -0.001338      -0.014079       0.002141       0.012578      -0.050829      -0.022388       0.002054       0.020334              9.229228       7.235290      -2.249778       1.784595      10.307640      -4.086927      10.144754           0.104436
           75              O      -1.964591       4.179273      22.214647      -0.760968      42.577008 0.68928015E+03  0.17586044E+05                                 9.586504                            8.063487       0.124215       2.066279                    0.995792      29.836844      80.113049       0.678660       0.353738      -1.146184       0.088047      -0.002854      -0.013389       0.089105       0.026506      -0.012208       0.000201       0.031581       0.025043      -0.035932       0.004370       0.031562             10.751836      12.879589      -5.755546       1.966323      12.911821      -1.598548       6.464098           0.076809
           76              O       4.701968       5.002673      23.017528      -0.824421      46.180317 0.89694582E+03  0.24459239E+05                                10.113060                            9.171190      -0.139537       1.949163                    0.997111      32.173867      89.520816       0.638724       0.351655      -1.147054      -0.029692      -0.019533       0.025868       0.043958       0.000345      -0.007116      -0.011444      -0.045138      -0.009523      -0.023756      -0.004717       0.028473             10.931296      15.780834      -1.069142      -1.770632       6.839384       0.713968      10.173671           0.045347
           77              O      -2.778214       6.398840      21.478097      -0.662602      31.966236 0.51204044E+03  0.12096228E+05                                 7.865013                            6.871219       0.516184       2.227787                    0.996353      27.472770      70.367259       0.749835       0.345776      -1.155793      -0.013319       0.070412      -0.109660       0.130998      -0.005200       0.012481      -0.000690       0.022338      -0.001754      -0.012699      -0.007338       0.020037              8.659068       7.181503       3.185060       0.636360      12.992729       0.241104       5.802971           0.130565
           78              O       4.953645       4.373015      20.609596      -0.692333      35.499658 0.58034203E+03  0.14180535E+05                                 8.496459                            7.376843       0.259925       2.127931                    0.996092      28.593902      75.086422       0.712868       0.351632      -1.148123      -0.027250       0.046111      -0.107772       0.120348      -0.004726       0.005351      -0.013298      -0.009183      -0.050885      -0.022440       0.001894       0.020546              9.229551       7.591320       2.455444       2.647187       9.952256       3.589268      10.145079           0.104061

******************************************************
Auxiliary information for the entire system
The total spin magnetic moment of the unit cell is   5.398967
The total net atomic charge of the unit cell is   -0.000001
Accuracy of reproducing the electrostatic potential in the unit cell:
  The inner radius (bohr) =    5.0000
  The outer radius (bohr) =   12.0000
  Valid grid points have density less than (e/(bohr^3)) =    0.0001
  The number of valid grid points were=        82338
  The rms potential error without charges in kcal/mol is=      4.10779
  The rms potential error with partial charges in kcal/mol is=      1.66744
  The RRMSE value at monopole order=      0.40592
  The rms potential error with partial charges and cloud penetration in kcal/mol is=      1.67646
  The RRMSE value at monopole order with cloud penetration is=      0.40812
  The rms potential error with partial charges and atomic dipoles in kcal/mol is=      0.29726
  The RRMSE value at dipole order=      0.07236
  The rms potential error with partial charges, atomic dipoles and cloud penetration in kcal/mol is=      0.28662
  The RRMSE value at dipole order with cloud penetration=      0.06978

******************************************************
The electron densities and ab initio electrostatic potential were computed in VASP using the PBE functional and
projector augmented wave method. See the main text of the journal article for a description of computational details.
The atomic charges, dipoles, and quadrupoles were computed with the DDEC6 method as described in
(a) T. A. Manz and N. Gabaldon Limas, RSC Adv. 6 (2016) 47771-47801 DOI: 10.1039/c6ra04656h
(b) N. Gabaldon Limas and T. A. Manz, RSC Adv. 8 (2018) 2678-2707 DOI: 10.1039/c7ra11829e.
For each atom in the material, the electron cloud parameters were fit to the spherically averaged atom-in-material
electron density using radial positions for which this density was between 10^-4 and 10^-2 electrons per cubic bohr.
The polarizabilities, dispersion coefficients, and quantum Drude oscillator (QDO) parameters were fit using the MCLF method.
The magnetic structure of the system was optimized in VASP from the default ferromagnetic initial guess using spin polarization.
The atomic spin moments (ASMs) were computed on this optimized magnetic structure using the DDEC6 partition as inputs
to the method of T. A. Manz and D. S. Sholl, J. Chem. Theory Comput. 7 (2011) 4146-4164 DOI: 10.1021/ct200539n.
The RMSE and RRMSE were computed using a uniform grid with Ewald summation.
