# Supplementary material for: A collection of forcefield precursors for metal–organic frameworks
Source: RSC Adv. 2019 Nov 13;9(63):36492–507. doi: 10.1039/c9ra07327b (PMC9075174; doi:10.1039/c9ra07327b)
Supplement: RA-009-C9RA07327B-s3344 [file RA-009-C9RA07327B-s3344.xyz]

  744
jmolscript: load "" {1 1 1} spacegroup "x,y,z" unitcell [{     32.968000     0.000000     0.000000 }, {     16.484000    28.551126     0.000000 }, {     16.484012     9.517049    26.927679 }]
Cu    24.076864    15.429411     7.812797     0.865501
Cu    34.291834    28.536377     7.812797     0.865486
Cu    40.535313    13.136470     7.812797     0.865471
Cu    31.644173    28.536377     7.812797     0.865486
Cu    25.400694    13.136470     7.812797     0.865496
Cu    41.859143    15.429411     7.812797     0.865468
Cu    49.452009    19.784984    20.188219     0.867708
Cu    49.452010    18.267968    22.361822     0.866048
Cu    41.860303    32.934205    20.188219     0.867746
Cu    40.546364    33.692809    22.362091     0.866261
Cu    57.043715    32.934205    20.188219     0.867708
Cu    58.357491    33.692714    22.361822     0.866037
Cu    34.291839     9.531798    19.114882     0.865462
Cu    40.535318    24.931705    19.114882     0.865462
Cu    24.076869    22.638764    19.114882     0.865460
Cu    41.859148    22.638764    19.114882     0.865461
Cu    31.644178     9.531798    19.114882     0.865462
Cu    25.400699    24.931705    19.114882     0.865457
Cu     8.892297     5.133970     6.739460     0.867737
Cu     7.578356     4.375366     4.565588     0.866254
Cu    24.075709     5.133970     6.739460     0.867721
Cu    25.389483     4.375461     4.565857     0.866063
Cu    16.484003    18.283191     6.739460     0.867743
Cu    16.484002    19.800397     4.565588     0.866253
H     19.551682    15.498508    21.143614     0.114593
H     21.040187    14.022415    20.166139     0.114680
H     20.896774    16.143763    16.845956     0.111957
H     19.416512    17.605581    17.807274     0.116014
H     24.693038    11.846818    14.204351     0.125596
H     25.030959    12.163734    11.942426     0.120606
H     20.089054    13.905352     7.337793     0.124481
H     18.114271    12.751886     7.265088     0.112922
H     46.654676    20.483536    24.673832     0.116145
H     45.161226    21.831149    25.691699     0.111170
H     44.909020    24.021020    22.395751     0.109739
H     46.433789    22.670551    21.410198     0.111011
H     24.997987    16.625321     1.373312     0.102678
H     24.374892    16.368361     3.594845     0.124449
H     27.432677    18.139484     8.501068     0.114356
H     29.359656    19.255833     8.589930     0.116034
H     36.614270    32.420761    21.143614     0.114594
H     34.591683    31.869724    20.166139     0.114679
H     36.500529    30.933246    16.845956     0.111957
H     38.506632    31.484283    17.807274     0.116014
H     30.881132    29.794055    14.204351     0.125595
H     30.986629    29.342947    11.942426     0.120606
H     18.481864     4.200824     7.337793     0.124479
H     18.470325     6.487769     7.265088     0.112920
H     43.863935    35.007494    24.673832     0.116144
H     45.777728    35.627053    25.691699     0.111170
H     47.800313    34.750533    22.395751     0.109738
H     45.868388    34.105277    21.410198     0.111011
H     34.866957    27.140701     1.373312     0.102677
H     34.955972    27.808798     3.594845     0.124447
H     34.960919    24.275121     8.501068     0.114355
H     34.964216    22.048133     8.589930     0.116034
H     42.738076     9.182999    21.143614     0.114592
H     43.272157    11.210129    20.166139     0.114680
H     41.506720    10.025256    16.845956     0.111957
H     40.980880     8.012402    17.807274     0.116014
H     43.329849    15.461390    14.204351     0.125596
H     42.886428    15.595580    11.942426     0.120604
H     10.881092    10.444956     7.337793     0.124484
H     12.867414     9.311476     7.265088     0.112920
H     57.837422    30.162368    24.673832     0.116145
H     57.417080    28.195195    25.691699     0.111170
H     55.646697    26.881843    22.395751     0.109738
H     56.053852    28.877566    21.410198     0.111011
H     39.039058    13.336231     1.373312     0.102677
H     39.573140    12.925096     3.594845     0.124448
H     36.510415    14.687653     8.501068     0.114354
H     34.580139    15.798292     8.589930     0.116033
H     29.321749    32.420761    21.143614     0.114592
H     31.344335    31.869724    20.166139     0.114680
H     29.435486    30.933246    16.845956     0.111957
H     27.429384    31.484283    17.807274     0.116014
H     35.054881    29.794055    14.204351     0.125596
H     34.949382    29.342947    11.942426     0.120604
H     14.486142     4.200824     7.337793     0.124484
H     14.497681     6.487769     7.265088     0.112920
H     55.040087    35.007494    24.673832     0.116145
H     53.126295    35.627053    25.691699     0.111170
H     51.103707    34.750533    22.395751     0.109738
H     53.035631    34.105277    21.410198     0.111011
H     31.069044    27.140701     1.373312     0.102678
H     30.980031    27.808798     3.594845     0.124448
H     30.975088    24.275121     8.501068     0.114355
H     30.971791    22.048133     8.589930     0.116033
H     23.197943     9.182999    21.143614     0.114592
H     22.663861    11.210129    20.166139     0.114680
H     24.429296    10.025256    16.845956     0.111957
H     24.955136     8.012402    17.807274     0.116014
H     22.606164    15.461390    14.204351     0.125596
H     23.049583    15.595580    11.942426     0.120606
H     22.086915    10.444956     7.337793     0.124480
H     20.100593     9.311476     7.265088     0.112921
H     41.066600    30.162368    24.673832     0.116145
H     41.486943    28.195195    25.691699     0.111169
H     43.257323    26.881843    22.395751     0.109738
H     42.850168    28.877566    21.410198     0.111011
H     26.896943    13.336231     1.373312     0.102678
H     26.362863    12.925096     3.594845     0.124448
H     29.425592    14.687653     8.501068     0.114355
H     31.355869    15.798292     8.589930     0.116034
H     46.384337    15.498508    21.143614     0.114594
H     44.895831    14.022415    20.166139     0.114680
H     45.039241    16.143763    16.845956     0.111958
H     46.519504    17.605581    17.807274     0.116014
H     41.242974    11.846818    14.204351     0.125595
H     40.905051    12.163734    11.942426     0.120605
H     12.878952    13.905352     7.337793     0.124480
H     14.853736    12.751886     7.265088     0.112920
H     52.249346    20.483536    24.673832     0.116145
H     53.742797    21.831149    25.691699     0.111170
H     53.995000    24.021020    22.395751     0.109739
H     52.470230    22.670551    21.410198     0.111010
H     40.938015    16.625321     1.373312     0.102677
H     41.561111    16.368361     3.594845     0.124447
H     38.503331    18.139484     8.501068     0.114355
H     36.576351    19.255833     8.589930     0.116034
H     36.614263     5.647414     5.784065     0.114591
H     34.591677     6.198451     6.761540     0.114679
H     36.500526     7.134929    10.081723     0.111957
H     38.506628     6.583892     9.120405     0.116014
H     30.881131     8.274120    12.723328     0.125595
H     30.986630     8.725228    14.985253     0.120604
H     51.449870    33.867351    19.589886     0.124483
H     51.438331    31.580406    19.662591     0.112919
H     10.895925     3.060681     2.253847     0.116144
H     12.809717     2.441122     1.235980     0.111170
H     14.832305     3.317642     4.531928     0.109737
H     12.900381     3.962898     5.517481     0.111011
H     34.866968    10.927474    25.554367     0.102677
H     34.955981    10.259377    23.332834     0.124448
H     34.960924    13.793054    18.426611     0.114354
H     34.964221    16.020042    18.337749     0.116033
H     42.738069    28.885176     5.784065     0.114593
H     43.272151    26.858046     6.761540     0.114680
H     41.506716    28.042919    10.081723     0.111957
H     40.980876    30.055773     9.120405     0.116014
H     43.329848    22.606785    12.723328     0.125596
H     42.886429    22.472595    14.985253     0.120605
H     43.849097    27.623219    19.589886     0.124481
H     45.835419    28.756699    19.662591     0.112922
H     24.869412     7.905807     2.253847     0.116145
H     24.449069     9.872980     1.235980     0.111170
H     22.678689    11.186332     4.531928     0.109739
H     23.085844     9.190609     5.517481     0.111011
H     39.039069    24.731944    25.554367     0.102678
H     39.573149    25.143079    23.332834     0.124449
H     36.510420    23.380522    18.426611     0.114355
H     34.580143    22.269883    18.337749     0.116034
H     19.551675    22.569667     5.784065     0.114593
H     21.040181    24.045760     6.761540     0.114679
H     20.896771    21.924412    10.081723     0.111957
H     19.416508    20.462594     9.120405     0.116014
H     24.693038    26.221357    12.723328     0.125595
H     25.030961    25.904441    14.985253     0.120605
H     53.057060    24.162823    19.589886     0.124479
H     51.082276    25.316289    19.662591     0.112920
H     13.686666    17.584639     2.253847     0.116144
H     12.193215    16.237026     1.235980     0.111170
H     11.941012    14.047155     4.531928     0.109738
H     13.465782    15.397624     5.517481     0.111011
H     24.997997    21.442854    25.554367     0.102677
H     24.374901    21.699814    23.332834     0.124447
H     27.432681    19.928691    18.426611     0.114355
H     29.359661    18.812342    18.337749     0.116034
H     46.384330    22.569667     5.784065     0.114592
H     44.895825    24.045760     6.761540     0.114680
H     45.039238    21.924412    10.081723     0.111957
H     46.519500    20.462594     9.120405     0.116014
H     41.242974    26.221357    12.723328     0.125596
H     40.905053    25.904441    14.985253     0.120606
H     45.846958    24.162823    19.589886     0.124480
H     47.821741    25.316289    19.662591     0.112921
H     19.281336    17.584639     2.253847     0.116145
H     20.774786    16.237026     1.235980     0.111169
H     21.026992    14.047155     4.531928     0.109738
H     19.502223    15.397624     5.517481     0.111011
H     40.938025    21.442854    25.554367     0.102678
H     41.561120    21.699814    23.332834     0.124448
H     38.503335    19.928691    18.426611     0.114355
H     36.576356    18.812342    18.337749     0.116034
H     29.321742     5.647414     5.784065     0.114594
H     31.344329     6.198451     6.761540     0.114680
H     29.435483     7.134929    10.081723     0.111958
H     27.429380     6.583892     9.120405     0.116014
H     35.054880     8.274120    12.723328     0.125595
H     34.949383     8.725228    14.985253     0.120605
H     47.454148    33.867351    19.589886     0.124480
H     47.465687    31.580406    19.662591     0.112920
H     22.072077     3.060681     2.253847     0.116145
H     20.158284     2.441122     1.235980     0.111170
H     18.135699     3.317642     4.531928     0.109739
H     20.067624     3.962898     5.517481     0.111011
H     31.069055    10.927474    25.554367     0.102677
H     30.980040    10.259377    23.332834     0.124447
H     30.975093    13.793054    18.426611     0.114355
H     30.971796    16.020042    18.337749     0.116034
H     23.197936    28.885176     5.784065     0.114591
H     22.663855    26.858046     6.761540     0.114679
H     24.429292    28.042919    10.081723     0.111957
H     24.955132    30.055773     9.120405     0.116014
H     22.606163    22.606785    12.723328     0.125595
H     23.049584    22.472595    14.985253     0.120604
H     55.054920    27.623219    19.589886     0.124484
H     53.068598    28.756699    19.662591     0.112919
H      8.098590     7.905807     2.253847     0.116144
H      8.518932     9.872980     1.235980     0.111170
H     10.289315    11.186332     4.531928     0.109737
H      9.882160     9.190609     5.517481     0.111011
H     26.896954    24.731944    25.554367     0.102677
H     26.362872    25.143079    23.332834     0.124447
H     29.425597    23.380522    18.426611     0.114354
H     31.355873    22.269883    18.337749     0.116033
C     51.214149    17.559899    20.249345     0.609240
C     19.268156    16.691945    19.606312    -0.013041
C     19.800590    15.638409    20.259039    -0.100855
C     20.710506    14.741903    19.675786    -0.112872
C     21.101177    14.944616    18.397798     0.026104
C     20.619843    16.001007    17.719221    -0.120290
C     19.724763    16.877527    18.294396    -0.097788
C     21.986367    14.016704    17.685292     0.404307
C     24.356765    12.594857    13.764891    -0.119173
C     24.546330    12.791859    12.431163    -0.093866
C     20.090702    12.977440     7.325675    -0.100517
C     18.915393    12.283648     7.261856    -0.108005
C     47.712948    20.483535    22.335971     0.604733
C     46.690940    21.391461    22.949922    -0.007539
C     46.300270    21.200169    24.202059    -0.097865
C     45.408486    22.008166    24.814395    -0.105585
C     44.859568    23.073123    24.175401     0.023224
C     45.260129    23.304387    22.873986    -0.115934
C     46.161804    22.490679    22.285078    -0.096921
C     43.948003    24.120949    24.807932     0.369986
C     25.279863    15.863006     1.824889    -0.107441
C     24.900732    15.725961     3.179620    -0.114448
C     28.230502    17.659825     8.516417    -0.096662
C     29.359656    18.325067     8.606894    -0.113720
C     39.052253    32.520689    20.249345     0.609259
C     37.789579    32.069582    19.606312    -0.013039
C     36.610973    32.135249    20.259039    -0.100854
C     35.379618    31.795491    19.675786    -0.112874
C     35.359837    31.355803    18.397798     0.026104
C     36.515365    31.244453    17.719221    -0.120292
C     37.721994    31.581357    18.294396    -0.097787
C     34.113646    31.053161    17.685292     0.404304
C     31.697090    29.711257    13.764891    -0.119173
C     31.772916    29.448586    12.431163    -0.093864
C     17.677445     4.663352     7.325675    -0.100512
C     17.664258     6.028096     7.261856    -0.107997
C     43.334798    34.091002    22.335971     0.604741
C     44.632089    34.522124    22.949922    -0.007536
C     44.661760    34.956102    24.202059    -0.097863
C     45.807399    35.324411    24.814395    -0.105587
C     47.004137    35.267309    24.175401     0.023222
C     47.004136    34.804780    22.873986    -0.115935
C     45.848608    34.430760    22.285078    -0.096921
C     48.367364    35.532834    24.807932     0.369986
C     34.065835    27.277746     1.824889    -0.107440
C     34.136717    27.674607     3.179620    -0.114416
C     34.146610    23.824013     8.516417    -0.096665
C     34.158149    22.513517     8.606894    -0.113720
C     58.089625    35.572805    20.249345     0.609240
C     41.846291     8.340741    19.606312    -0.013039
C     42.492464     9.328610    20.259039    -0.100854
C     42.813902    10.564873    19.675786    -0.112872
C     42.443011    10.801847    18.397798     0.026105
C     41.768815     9.856805    17.719221    -0.120290
C     41.457268     8.643382    18.294396    -0.097786
C     42.804011    12.032401    17.685292     0.404304
C     42.850164    14.796149    13.764891    -0.119173
C     42.584771    14.861816    12.431163    -0.093864
C     11.683862    10.910339     7.325675    -0.100522
C     12.872359    10.239387     7.261856    -0.108004
C     57.308284    31.078858    22.335971     0.604735
C     57.033002    29.739811    22.949922    -0.007538
C     57.394002    29.497126    24.202059    -0.097863
C     57.140149    28.320820    24.814395    -0.105586
C     56.492327    27.312965    24.175401     0.023224
C     56.091765    27.544229    22.873986    -0.115932
C     56.345619    28.731956    22.285078    -0.096921
C     56.040666    25.999613    24.807932     0.369986
C     39.558304    13.961501     1.824889    -0.107439
C     39.866555    13.701686     3.179620    -0.114423
C     36.526899    15.618420     8.516417    -0.096666
C     35.386207    16.263675     8.606894    -0.113719
C     59.851765    32.520689    20.249345     0.609239
C     28.146439    32.069582    19.606312    -0.013039
C     29.325045    32.135249    20.259039    -0.100854
C     30.556400    31.795491    19.675786    -0.112872
C     30.576180    31.355803    18.397798     0.026105
C     29.420651    31.244453    17.719221    -0.120290
C     28.214023    31.581357    18.294396    -0.097786
C     31.822370    31.053161    17.685292     0.404303
C     34.238923    29.711257    13.764891    -0.119174
C     34.163096    29.448586    12.431163    -0.093864
C     15.290562     4.663352     7.325675    -0.100514
C     15.303749     6.028096     7.261856    -0.108003
C     55.569222    34.091002    22.335971     0.604734
C     54.271932    34.522124    22.949922    -0.007538
C     54.242261    34.956102    24.202059    -0.097864
C     53.096623    35.324411    24.814395    -0.105586
C     51.899885    35.267309    24.175401     0.023225
C     51.899884    34.804780    22.873986    -0.115932
C     53.055412    34.430760    22.285078    -0.096921
C     50.536658    35.532834    24.807932     0.369986
C     31.870166    27.277746     1.824889    -0.107439
C     31.799286    27.674607     3.179620    -0.114423
C     31.789398    23.824013     8.516417    -0.096666
C     31.777859    22.513517     8.606894    -0.113719
C     40.814393    35.572805    20.249345     0.609267
C     24.089726     8.340741    19.606312    -0.013041
C     23.443554     9.328610    20.259039    -0.100854
C     23.122116    10.564873    19.675786    -0.112874
C     23.493005    10.801847    18.397798     0.026102
C     24.167200     9.856805    17.719221    -0.120291
C     24.478748     8.643382    18.294396    -0.097788
C     23.132005    12.032401    17.685292     0.404308
C     23.085848    14.796149    13.764891    -0.119173
C     23.351240    14.861816    12.431163    -0.093865
C     21.284144    10.910339     7.325675    -0.100518
C     20.095648    10.239387     7.261856    -0.108006
C     41.595736    31.078858    22.335971     0.604737
C     41.871019    29.739811    22.949922    -0.007537
C     41.510020    29.497126    24.202059    -0.097865
C     41.763873    28.320820    24.814395    -0.105585
C     42.411694    27.312965    24.175401     0.023222
C     42.812255    27.544229    22.873986    -0.115935
C     42.558401    28.731956    22.285078    -0.096921
C     42.863356    25.999613    24.807932     0.369986
C     26.377698    13.961501     1.824889    -0.107441
C     26.069447    13.701686     3.179620    -0.114449
C     29.409108    15.618420     8.516417    -0.096662
C     30.549801    16.263675     8.606894    -0.113720
C     47.689869    17.559899    20.249345     0.609233
C     46.667861    16.691945    19.606312    -0.013039
C     46.135428    15.638409    20.259039    -0.100855
C     45.225511    14.741903    19.675786    -0.112872
C     44.834840    14.944616    18.397798     0.026105
C     45.316172    16.001007    17.719221    -0.120291
C     46.211254    16.877527    18.294396    -0.097786
C     43.949649    14.016704    17.685292     0.404303
C     41.579248    12.594857    13.764891    -0.119173
C     41.389681    12.791859    12.431163    -0.093864
C     12.877304    12.977440     7.325675    -0.100519
C     14.052613    12.283648     7.261856    -0.107996
C     51.191072    20.483535    22.335971     0.604737
C     52.213080    21.391461    22.949922    -0.007537
C     52.603752    21.200169    24.202059    -0.097862
C     53.495536    22.008166    24.814395    -0.105586
C     54.044453    23.073123    24.175401     0.023224
C     53.643891    23.304387    22.873986    -0.115934
C     52.742216    22.490679    22.285078    -0.096921
C     54.956019    24.120949    24.807932     0.369986
C     40.656138    15.863006     1.824889    -0.107440
C     41.035271    15.725961     3.179620    -0.114416
C     37.705505    17.659825     8.516417    -0.096665
C     36.576351    18.325067     8.606894    -0.113719
C     23.137774    13.358600    15.957343     0.374429
C     23.597677    13.624125    14.455586    -0.010048
C     24.042743    13.881085    11.796208    -0.007853
C     24.354290    14.060956    10.310608     0.597990
C     22.566599    13.028832     7.505821     0.588843
C     21.273429    12.282220     7.375761    -0.006552
C     18.889843    10.906056     7.196422     0.017203
C     17.596673    10.159444     7.142298     0.393288
C     26.836780    15.494222     8.174705     0.602779
C     28.174457    16.266530     8.443712    -0.022035
C     30.543207    17.634129     8.725645     0.017635
C     31.870994    18.400727     8.839549     0.382461
C     32.968007    30.385064    15.957343     0.374429
C     32.968006    29.854013    14.455586    -0.010047
C     32.968005    29.340092    11.796208    -0.007854
C     32.968005    28.980347    10.310608     0.597987
C     32.968003    31.044593     7.505821     0.588846
C     16.484003     3.986691     7.375761    -0.006570
C     16.484003     6.739019     7.196422     0.017197
C     16.484003     8.232243     7.142298     0.393291
C     32.968004    26.113814     8.174705     0.602949
C     32.968004    24.569198     8.443712    -0.022085
C     32.968004    21.834000     8.725645     0.017635
C     32.968004    20.300805     8.839549     0.382461
C     42.798241    13.358600    15.957343     0.374429
C     42.338336    13.624125    14.455586    -0.010047
C     41.893267    13.881085    11.796208    -0.007854
C     41.581719    14.060956    10.310608     0.597986
C     43.369407    13.028832     7.505821     0.588852
C     11.694577    12.282220     7.375761    -0.006559
C     14.078163    10.906056     7.196422     0.017197
C     15.371333    10.159444     7.142298     0.393291
C     39.099227    15.494222     8.174705     0.602948
C     37.761551    16.266530     8.443712    -0.022086
C     35.392800    17.634129     8.725645     0.017635
C     34.065014    18.400727     8.839549     0.382461
C     42.901270    24.769060    26.686946     0.383133
C     25.991972    15.006472     1.172162     0.033966
C     25.329316    14.623888     3.854159    -0.007292
C     25.087002    14.483988     5.359147     0.597061
C     49.452012    36.115278    26.686946     0.383139
C     32.968001    27.089309     1.172162     0.033964
C     32.968002    27.854480     3.854159    -0.007357
C     32.968002    28.134281     5.359147     0.597048
C     56.002753    24.769060    26.686946     0.383140
C     39.944029    15.006472     1.172162     0.033964
C     40.606687    14.623888     3.854159    -0.007357
C     40.849003    14.483988     5.359147     0.597047
C      6.084247     5.547486     6.678334     0.609266
C     37.789573     5.998593     7.321367    -0.013040
C     36.610967     5.932926     6.668640    -0.100853
C     35.379612     6.272684     7.251893    -0.112874
C     35.359832     6.712372     8.529881     0.026103
C     36.515361     6.823722     9.208458    -0.120290
C     37.721989     6.486818     8.633283    -0.097787
C     34.113642     7.015014     9.242387     0.404304
C     31.697089     8.356918    13.162788    -0.119174
C     31.772916     8.619589    14.496516    -0.093864
C     50.645450    33.404823    19.602004    -0.100515
C     50.632263    32.040079    19.665823    -0.108004
C     10.366790     3.977173     4.591708     0.604738
C     11.664080     3.546051     3.977757    -0.007537
C     11.693751     3.112073     2.725620    -0.097864
C     12.839389     2.743764     2.113284    -0.105587
C     14.036127     2.800866     2.752278     0.023223
C     14.036128     3.263395     4.053693    -0.115933
C     12.880600     3.637415     4.642601    -0.096921
C     15.399354     2.535341     2.119747     0.369987
C     34.065846    10.790429    25.102790    -0.107440
C     34.136726    10.393568    23.748059    -0.114423
C     34.146614    14.244162    18.411262    -0.096666
C     34.158153    15.554658    18.320785    -0.113719
C     25.121619     2.495370     6.678334     0.609240
C     41.846286    29.727434     7.321367    -0.013039
C     42.492458    28.739565     6.668640    -0.100854
C     42.813896    27.503302     7.251893    -0.112872
C     42.443007    27.266328     8.529881     0.026104
C     41.768812    28.211370     9.208458    -0.120290
C     41.457264    29.424793     8.633283    -0.097788
C     42.804007    26.035774     9.242387     0.404307
C     42.850164    23.272026    13.162788    -0.119173
C     42.584772    23.206359    14.496516    -0.093865
C     44.651868    27.157836    19.602004    -0.100517
C     45.840364    27.828788    19.665823    -0.108005
C     24.340276     6.989317     4.591708     0.604733
C     24.064993     8.328364     3.977757    -0.007537
C     24.425992     8.571049     2.725620    -0.097865
C     24.172139     9.747355     2.113284    -0.105584
C     23.524318    10.755210     2.752278     0.023224
C     23.123757    10.523946     4.053693    -0.115934
C     23.377611     9.336219     4.642601    -0.096921
C     23.072656    12.068562     2.119747     0.369986
C     39.558314    24.106674    25.102790    -0.107441
C     39.866565    24.366489    23.748059    -0.114448
C     36.526904    22.449755    18.411262    -0.096662
C     35.386211    21.804500    18.320785    -0.113720
C     18.246143    20.508276     6.678334     0.609259
C     19.268151    21.376230     7.321367    -0.013039
C     19.800584    22.429766     6.668640    -0.100854
C     20.710501    23.326272     7.251893    -0.112874
C     21.101172    23.123559     8.529881     0.026104
C     20.619840    22.067168     9.208458    -0.120292
C     19.724758    21.190648     8.633283    -0.097787
C     21.986363    24.051471     9.242387     0.404304
C     24.356764    25.473318    13.162788    -0.119173
C     24.546331    25.276316    14.496516    -0.093864
C     53.058708    25.090735    19.602004    -0.100519
C     51.883399    25.784527    19.665823    -0.107997
C     14.744940    17.584640     4.591708     0.604741
C     13.722932    16.676714     3.977757    -0.007536
C     13.332260    16.868006     2.725620    -0.097862
C     12.440476    16.060009     2.113284    -0.105586
C     11.891559    14.995052     2.752278     0.023222
C     12.292121    14.763788     4.053693    -0.115935
C     13.193796    15.577496     4.642601    -0.096921
C     10.979993    13.947226     2.119747     0.369986
C     25.279874    22.205169    25.102790    -0.107441
C     24.900741    22.342214    23.748059    -0.114416
C     28.230507    20.408350    18.411262    -0.096664
C     29.359661    19.743108    18.320785    -0.113720
C     14.721863    20.508276     6.678334     0.609267
C     46.667856    21.376230     7.321367    -0.013041
C     46.135422    22.429766     6.668640    -0.100854
C     45.225506    23.326272     7.251893    -0.112874
C     44.834835    23.123559     8.529881     0.026102
C     45.316169    22.067168     9.208458    -0.120291
C     46.211249    21.190648     8.633283    -0.097788
C     43.949645    24.051471     9.242387     0.404307
C     41.579247    25.473318    13.162788    -0.119173
C     41.389682    25.276316    14.496516    -0.093865
C     45.845310    25.090735    19.602004    -0.100518
C     47.020619    25.784527    19.665823    -0.108006
C     18.223064    17.584640     4.591708     0.604737
C     19.245072    16.676714     3.977757    -0.007537
C     19.635742    16.868006     2.725620    -0.097865
C     20.527526    16.060009     2.113284    -0.105585
C     21.076444    14.995052     2.752278     0.023222
C     20.675883    14.763788     4.053693    -0.115935
C     19.774208    15.577496     4.642601    -0.096921
C     21.988009    13.947226     2.119747     0.369986
C     40.656149    22.205169    25.102790    -0.107442
C     41.035280    22.342214    23.748059    -0.114449
C     37.705510    20.408350    18.411262    -0.096662
C     36.576356    19.743108    18.320785    -0.113720
C     26.883759     5.547486     6.678334     0.609233
C     28.146433     5.998593     7.321367    -0.013037
C     29.325039     5.932926     6.668640    -0.100855
C     30.556394     6.272684     7.251893    -0.112872
C     30.576175     6.712372     8.529881     0.026106
C     29.420647     6.823722     9.208458    -0.120291
C     28.214018     6.486818     8.633283    -0.097787
C     31.822366     7.015014     9.242387     0.404303
C     34.238922     8.356918    13.162788    -0.119173
C     34.163096     8.619589    14.496516    -0.093864
C     48.258567    33.404823    19.602004    -0.100511
C     48.271754    32.040079    19.665823    -0.107996
C     22.601214     3.977173     4.591708     0.604737
C     21.303923     3.546051     3.977757    -0.007536
C     21.274252     3.112073     2.725620    -0.097862
C     20.128613     2.743764     2.113284    -0.105586
C     18.931875     2.800866     2.752278     0.023224
C     18.931876     3.263395     4.053693    -0.115934
C     20.087404     3.637415     4.642601    -0.096921
C     17.568648     2.535341     2.119747     0.369986
C     31.870177    10.790429    25.102790    -0.107440
C     31.799295    10.393568    23.748059    -0.114416
C     31.789402    14.244162    18.411262    -0.096664
C     31.777863    15.554658    18.320785    -0.113720
C      7.846387     2.495370     6.678334     0.609266
C     24.089721    29.727434     7.321367    -0.013040
C     23.443548    28.739565     6.668640    -0.100853
C     23.122110    27.503302     7.251893    -0.112874
C     23.493001    27.266328     8.529881     0.026104
C     24.167197    28.211370     9.208458    -0.120290
C     24.478744    29.424793     8.633283    -0.097787
C     23.132001    26.035774     9.242387     0.404304
C     23.085848    23.272026    13.162788    -0.119174
C     23.351241    23.206359    14.496516    -0.093863
C     54.252150    27.157836    19.602004    -0.100522
C     53.063653    27.828788    19.665823    -0.108004
C      8.627728     6.989317     4.591708     0.604738
C      8.903010     8.328364     3.977757    -0.007537
C      8.542010     8.571049     2.725620    -0.097864
C      8.795863     9.747355     2.113284    -0.105587
C      9.443685    10.755210     2.752278     0.023223
C      9.844247    10.523946     4.053693    -0.115933
C      9.590393     9.336219     4.642601    -0.096921
C      9.895346    12.068562     2.119747     0.369987
C     26.377708    24.106674    25.102790    -0.107440
C     26.069457    24.366489    23.748059    -0.114423
C     29.409113    22.449755    18.411262    -0.096665
C     30.549805    21.804500    18.320785    -0.113719
C     32.968005     7.683111    10.970336     0.374429
C     32.968006     8.214162    12.472093    -0.010047
C     32.968007     8.728083    15.131471    -0.007858
C     32.968007     9.087828    16.617071     0.597987
C     32.968009     7.023582    19.421858     0.588846
C     49.452009    34.081484    19.551918    -0.006573
C     49.452009    31.329156    19.731257     0.017197
C     49.452009    29.835932    19.785381     0.393291
C     32.968008    11.954361    18.752974     0.602949
C     32.968008    13.498977    18.483967    -0.022090
C     32.968008    16.234175    18.202034     0.017635
C     32.968008    17.767370    18.088130     0.382461
C     42.798238    24.709575    10.970336     0.374429
C     42.338335    24.444050    12.472093    -0.010048
C     41.893269    24.187090    15.131471    -0.007857
C     41.581722    24.007219    16.617071     0.597988
C     43.369413    25.039343    19.421858     0.588842
C     44.662583    25.785955    19.551918    -0.006555
C     47.046169    27.162119    19.731257     0.017203
C     48.339339    27.908731    19.785381     0.393288
C     39.099232    22.573953    18.752974     0.602779
C     37.761555    21.801645    18.483967    -0.022040
C     35.392805    20.434046    18.202034     0.017635
C     34.065018    19.667448    18.088130     0.382461
C     23.137771    24.709575    10.970336     0.374429
C     23.597676    24.444050    12.472093    -0.010047
C     24.042745    24.187090    15.131471    -0.007860
C     24.354293    24.007219    16.617071     0.597988
C     22.566605    25.039343    19.421858     0.588854
C     54.241435    25.785955    19.551918    -0.006563
C     51.857849    27.162119    19.731257     0.017197
C     50.564679    27.908731    19.785381     0.393291
C     26.836785    22.573953    18.752974     0.602949
C     28.174461    21.801645    18.483967    -0.022093
C     30.543212    20.434046    18.202034     0.017635
C     31.870998    19.667448    18.088130     0.382461
C     16.484000     1.952897     0.240733     0.383139
C     32.968011    10.978866    25.755517     0.033964
C     32.968010    10.213695    23.073520    -0.007361
C     32.968010     9.933894    21.568532     0.597048
C     23.034742    13.299115     0.240733     0.383133
C     39.944040    23.061703    25.755517     0.033966
C     40.606696    23.444287    23.073520    -0.007297
C     40.849010    23.584187    21.568532     0.597060
C      9.933259    13.299115     0.240733     0.383139
C     25.991983    23.061703    25.755517     0.033964
C     25.329325    23.444287    23.073520    -0.007363
C     25.087009    23.584187    21.568532     0.597048
N     22.352311    14.267954    16.483240    -0.397981
N     43.647336    23.838294    26.110155    -0.408382
N     34.148262    30.610618    16.483240    -0.397980
N     48.272911    35.934549    26.110155    -0.408383
N     42.403449    12.223693    16.483240    -0.397979
N     56.435788    25.880556    26.110155    -0.408383
N     31.787753    30.610618    16.483240    -0.397980
N     50.631112    35.934549    26.110155    -0.408384
N     23.532566    12.223693    16.483240    -0.397980
N     42.468235    25.880556    26.110155    -0.408381
N     43.583703    14.267954    16.483240    -0.397980
N     55.256687    23.838294    26.110155    -0.408383
N     16.484003    10.856663     7.134219    -0.410211
N     17.644147     8.847234     7.134219    -0.410212
N     15.323859     8.847234     7.134219    -0.410211
N     22.393522    12.928906    18.324286    -0.441600
N     32.968008    31.244454    18.324286    -0.441597
N     43.542494    12.928906    18.324286    -0.441596
N     43.615851    25.181624    24.120468    -0.373044
N     49.452011    35.290150    24.120468    -0.373044
N     55.288171    25.181624    24.120468    -0.373044
N     32.968004    17.695800     8.818546    -0.405246
N     31.809014    19.703230     8.818546    -0.405246
N     34.126994    19.703230     8.818546    -0.405246
N     34.148259     7.457557    10.444439    -0.397979
N     15.304900     2.133626     0.817524    -0.408383
N     42.403446    25.844482    10.444439    -0.397981
N     23.467777    12.187619     0.817524    -0.408382
N     22.352309    23.800221    10.444439    -0.397981
N     10.679325    14.229881     0.817524    -0.408384
N     43.583701    23.800221    10.444439    -0.397980
N     22.288676    14.229881     0.817524    -0.408381
N     31.787750     7.457557    10.444439    -0.397981
N     17.663101     2.133626     0.817524    -0.408384
N     23.532563    25.844482    10.444439    -0.397980
N      9.500224    12.187619     0.817524    -0.408384
N     50.612153    29.220941    19.793460    -0.410212
N     48.291865    29.220941    19.793460    -0.410211
N     49.452009    27.211512    19.793460    -0.410212
N     32.968004     6.823721     8.603393    -0.441597
N     43.542490    25.139269     8.603393    -0.441599
N     22.393518    25.139269     8.603393    -0.441597
N     16.484001     2.778025     2.807211    -0.373044
N     22.320161    12.886551     2.807211    -0.373044
N     10.647841    12.886551     2.807211    -0.373045
N     31.809018    18.364945    18.109133    -0.405246
N     34.126998    18.364945    18.109133    -0.405247
N     32.968008    20.372375    18.109133    -0.405246
O     50.841281    17.246408    21.394041    -0.528969
O     50.819521    18.526069    19.565113    -0.535213
O     23.921420    15.095078     9.759668    -0.536093
O     22.505773    14.289936     7.552675    -0.531665
O     48.077574    19.509371    22.986275    -0.518727
O     48.090101    20.802166    21.154923    -0.547945
O     24.416763    15.396482     5.881005    -0.520779
O     25.834717    16.207715     8.097961    -0.520525
O     38.967196    33.000349    21.394041    -0.529055
O     40.086294    32.379361    19.565113    -0.535230
O     34.080015    28.838163     9.759668    -0.536093
O     34.090564    30.466718     7.552675    -0.531667
O     42.308834    34.262309    22.986275    -0.518778
O     43.422162    33.605061    21.154923    -0.547972
O     34.093365    28.258478     5.881005    -0.520772
O     34.086938    26.624879     8.097961    -0.520584
O     58.547551    35.406638    21.394041    -0.528964
O     57.450210    34.747963    19.565113    -0.535209
O     40.902578    13.169019     9.759668    -0.536083
O     42.307673    12.345604     7.552675    -0.531664
O     57.969623    31.881716    22.986275    -0.518722
O     56.843765    31.246167    21.154923    -0.547938
O     40.393880    13.447296     5.881005    -0.520765
O     38.982356    14.269665     8.097961    -0.520581
O     59.936823    33.000349    21.394041    -0.528964
O     58.817723    32.379361    19.565113    -0.535208
O     31.855994    28.838163     9.759668    -0.536086
O     31.845443    30.466718     7.552675    -0.531667
O     56.595187    34.262309    22.986275    -0.518721
O     55.481857    33.605061    21.154923    -0.547939
O     31.842640    28.258478     5.881005    -0.520769
O     31.849070    26.624879     8.097961    -0.520585
O     40.356468    35.406638    21.394041    -0.529062
O     41.453807    34.747963    19.565113    -0.535234
O     25.033431    13.169019     9.759668    -0.536092
O     23.628334    12.345604     7.552675    -0.531665
O     40.934398    31.881716    22.986275    -0.518780
O     42.060254    31.246167    21.154923    -0.547969
O     25.542125    13.447296     5.881005    -0.520779
O     26.953651    14.269665     8.097961    -0.520524
O     48.062738    17.246408    21.394041    -0.528961
O     48.084496    18.526069    19.565113    -0.535209
O     42.014588    15.095078     9.759668    -0.536088
O     43.430233    14.289936     7.552675    -0.531666
O     50.826446    19.509371    22.986275    -0.518726
O     50.813918    20.802166    21.154923    -0.547947
O     41.519242    15.396482     5.881005    -0.520767
O     40.101290    16.207715     8.097961    -0.520579
O      5.999189     5.067826     5.533638    -0.529057
O      7.118289     5.688814     7.362566    -0.535230
O     34.080018     9.230012    17.168011    -0.536095
O     34.090569     7.601457    19.375004    -0.531676
O      9.340825     3.805866     3.941404    -0.518775
O     10.454155     4.463114     5.772756    -0.547964
O     34.093372     9.809697    21.046674    -0.520779
O     34.086942    11.443296    18.829718    -0.520593
O     25.579544     2.661537     5.533638    -0.528963
O     24.482205     3.320212     7.362566    -0.535206
O     40.902581    24.899156    17.168011    -0.536094
O     42.307678    25.722571    19.375004    -0.531666
O     25.001614     6.186459     3.941404    -0.518721
O     23.875758     6.822008     5.772756    -0.547939
O     40.393887    24.620879    21.046674    -0.520781
O     38.982361    23.798510    18.829718    -0.520526
O     17.873274    20.821767     5.533638    -0.529052
O     17.851516    19.542106     7.362566    -0.535229
O     23.921424    22.973097    17.168011    -0.536107
O     22.505779    23.778239    19.375004    -0.531684
O     15.109566    18.558804     3.941404    -0.518776
O     15.122094    17.266009     5.772756    -0.547969
O     24.416770    22.671693    21.046674    -0.520787
O     25.834722    21.860460    18.829718    -0.520598
O     15.094731    20.821767     5.533638    -0.529060
O     15.116491    19.542106     7.362566    -0.535233
O     42.014592    22.973097    17.168011    -0.536094
O     43.430239    23.778239    19.375004    -0.531667
O     17.858438    18.558804     3.941404    -0.518778
O     17.845911    17.266009     5.772756    -0.547968
O     41.519249    22.671693    21.046674    -0.520782
O     40.101295    21.860460    18.829718    -0.520526
O     26.968816     5.067826     5.533638    -0.528955
O     25.849718     5.688814     7.362566    -0.535203
O     31.855997     9.230012    17.168011    -0.536100
O     31.845448     7.601457    19.375004    -0.531673
O     23.627178     3.805866     3.941404    -0.518720
O     22.513850     4.463114     5.772756    -0.547941
O     31.842647     9.809697    21.046674    -0.520780
O     31.849074    11.443296    18.829718    -0.520591
O      7.388461     2.661537     5.533638    -0.529058
O      8.485802     3.320212     7.362566    -0.535230
O     25.033434    24.899156    17.168011    -0.536101
O     23.628339    25.722571    19.375004    -0.531682
O      7.966389     6.186459     3.941404    -0.518775
O      9.092247     6.822008     5.772756    -0.547964
O     25.542132    24.620879    21.046674    -0.520784
O     26.953656    23.798510    18.829718    -0.520599

The following XYZ coordinates are in angstroms. Other properties are in atomic units.
The sperically averaged electron density of each atom fit to a function of the form exp(a - br)
eigen_1, eigen_2 and eigen_3 are the three eigenvalues of traceless quadrupole moment tensor
  atom number  atomic symbol              X              Y              Z     net charge C6 coefficient C8 coefficient C10 coefficient fluctuating dipole atomic polarizability isotropic forcefield polarizability              a              b squared Pearson coefficient          <r^3>          <r^4>         wp_QDO          m_QDO          q_QDO       dipole_x       dipole_y       dipole_z         dipole            Qxy            Qxz            Qyz     Q(x^2-y^2)  Q(3z^2 - R^2)        eigen_1        eigen_2        eigen_3 static polarizability      alpha(xx)      alpha(xy)      alpha(xz)      alpha(yy)      alpha(yz)      alpha(zz) atomic spin moment
            1             Cu      24.076864      15.429411       7.812797       0.865501      48.932086 0.73675619E+03  0.18511428E+05                                11.667950                            9.358998       1.185312       2.312684                    0.996816      39.632920      95.128953       0.546794       0.445827      -1.116919      -0.083544       0.133163       0.005116       0.157284       0.070891       0.000815       0.001030       0.084971       0.161172      -0.109511       0.053161       0.056349             15.556515      16.729433       5.290198       0.774884      10.317345       0.501384      19.622768           0.699287
            2             Cu      34.291834      28.536377       7.812797       0.865486      48.934262 0.73678889E+03  0.18512478E+05                                11.668365                            9.359265       1.185291       2.312675                    0.996816      39.633173      95.130528       0.546780       0.445832      -1.116914       0.157100       0.005775       0.005120       0.157290       0.001346       0.000492      -0.001224      -0.165255       0.161164      -0.109501       0.053155       0.056346             15.557154       7.339160       0.131445       0.046804      19.708950      -0.921847      19.623353           0.699295
            3             Cu      40.535313      13.136470       7.812797       0.865471      48.933048 0.73677355E+03  0.18512006E+05                                11.668189                            9.359183       1.185185       2.312642                    0.996816      39.633048      95.130163       0.546781       0.445834      -1.116912      -0.073555      -0.138938       0.005110       0.157290      -0.072219      -0.001298       0.000196       0.080303       0.161130      -0.109486       0.053147       0.056340             15.556838      16.502335      -5.421830      -0.821712      10.545246       0.420408      19.622933           0.699294
            4             Cu      31.644173      28.536377       7.812797       0.865486      48.932236 0.73675875E+03  0.18511524E+05                                11.668008                            9.359042       1.185256       2.312665                    0.996816      39.632966      95.129405       0.546790       0.445829      -1.116916      -0.157097       0.005769       0.005109       0.157285      -0.001336      -0.000478      -0.001222      -0.165250       0.161141      -0.109494       0.053150       0.056344             15.556585       7.338963      -0.131417      -0.046772      19.708181      -0.921804      19.622611           0.699294
            5             Cu      25.400694      13.136470       7.812797       0.865496      48.932434 0.73676211E+03  0.18511619E+05                                11.668020                            9.359049       1.185293       2.312677                    0.996816      39.632978      95.129287       0.546791       0.445828      -1.116918       0.073551      -0.138933       0.005116       0.157284       0.072237       0.001299       0.000190       0.080301       0.161169      -0.109509       0.053161       0.056348             15.556617      16.501922       5.421654       0.821662      10.545032       0.420382      19.622899           0.699286
            6             Cu      41.859143      15.429411       7.812797       0.865468      48.935225 0.73680642E+03  0.18513049E+05                                11.668581                            9.359434       1.185205       2.312647                    0.996816      39.633263      95.131419       0.546770       0.445838      -1.116909       0.083555       0.133170       0.005120       0.157296      -0.070879      -0.000815       0.001038       0.084953       0.161149      -0.109492       0.053150       0.056341             15.557457      16.730665      -5.290663      -0.774966      10.317967       0.501473      19.623739           0.699294
            7             Cu      49.452009      19.784984      20.188219       0.867708      50.865616 0.73642926E+03  0.18512039E+05                                11.990970                            9.369184       1.061602       2.273566                    0.996276      39.735999      95.582453       0.545104       0.446996      -1.115532       0.000000       0.089979      -0.128604       0.156956      -0.000001      -0.000001       0.082373       0.055196      -0.167235      -0.114740       0.055471       0.059270             16.899283      20.661928      -0.000235      -0.000152      18.080160       6.868932      11.955759           0.697485
            8             Cu      49.452010      18.267968      22.361822       0.866048      50.280884 0.73173691E+03  0.18356122E+05                                11.895857                            9.335330       1.175315       2.309770                    0.996928      39.613068      95.042981       0.546694       0.446617      -1.116290       0.000000      -0.087760       0.122442       0.150645      -0.000000       0.000000       0.075809       0.052248      -0.176814      -0.109752       0.054159       0.055593             16.531141      20.447802      -0.000281      -0.000219      17.243539       6.539385      11.902081           0.702882
            9             Cu      41.860303      32.934205      20.188219       0.867746      50.864543 0.73639006E+03  0.18510808E+05                                11.990871                            9.368975       1.061244       2.273481                    0.996278      39.734907      95.579212       0.545106       0.447000      -1.115529       0.077892      -0.044971      -0.128562       0.156900       0.023905       0.071358      -0.041201      -0.027603      -0.167357      -0.114785       0.055496       0.059290             16.899295      18.725439       1.117889       5.948778      20.016789      -3.434698      11.955657           0.697516
           10             Cu      40.546364      33.692809      22.362091       0.866261      50.263262 0.73145007E+03  0.18347098E+05                                11.893127                            9.333491       1.173646       2.309408                    0.996920      39.607665      95.024786       0.546750       0.446617      -1.116293      -0.075960       0.043856       0.122330       0.150525       0.022654       0.065712      -0.037940      -0.026157      -0.177210      -0.109898       0.054205       0.055693             16.526305      18.038914       1.386783       5.660753      19.640883      -3.268492      11.899119           0.702872
           11             Cu      57.043715      32.934205      20.188219       0.867708      50.862959 0.73639179E+03  0.18510840E+05                                11.990484                            9.368893       1.061628       2.273577                    0.996278      39.735605      95.580488       0.545117       0.446991      -1.115536      -0.077918      -0.044986      -0.128607       0.156954      -0.023905      -0.071322      -0.041179      -0.027600      -0.167215      -0.114722       0.055471       0.059251             16.898396      18.724599      -1.117890      -5.948276      20.015408      -3.434232      11.955180           0.697473
           12             Cu      58.357491      33.692714      22.361822       0.866037      50.281202 0.73173689E+03  0.18356131E+05                                11.895942                            9.335354       1.175291       2.309763                    0.996928      39.612932      95.042834       0.546691       0.446620      -1.116288       0.076008       0.043883       0.122447       0.150653      -0.022620      -0.065640      -0.037898      -0.026118      -0.176814      -0.109738       0.054150       0.055588             16.531288      18.044761      -1.387526      -5.663356      19.646925      -3.269739      11.902178           0.702872
           13             Cu      34.291839       9.531798      19.114882       0.865462      48.933759 0.73678554E+03  0.18512377E+05                                11.668267                            9.359231       1.185208       2.312645                    0.996816      39.633455      95.131236       0.546782       0.445831      -1.116914       0.157093      -0.005769      -0.005109       0.157282      -0.001337      -0.000478      -0.001222      -0.165250       0.161140      -0.109494       0.053150       0.056344             15.556962       7.339117      -0.131421      -0.046774      19.708672      -0.921831      19.623098           0.699326
           14             Cu      40.535318      24.931705      19.114882       0.865462      48.934242 0.73679511E+03  0.18512682E+05                                11.668377                            9.359325       1.185181       2.312639                    0.996815      39.633358      95.131240       0.546777       0.445834      -1.116912      -0.073554       0.138937      -0.005116       0.157289       0.072230       0.001300       0.000190       0.080293       0.161152      -0.109497       0.053155       0.056343             15.557117      16.502452       5.421837       0.821695      10.545360       0.420400      19.623539           0.699309
           15             Cu      24.076869      22.638764      19.114882       0.865460      48.935964 0.73681885E+03  0.18513426E+05                                11.668628                            9.359455       1.185266       2.312660                    0.996816      39.633835      95.132733       0.546775       0.445832      -1.116913      -0.083549      -0.133160      -0.005120       0.157284      -0.070890      -0.000814       0.001038       0.084962       0.161171      -0.109507       0.053158       0.056349             15.557542      16.730759      -5.290705      -0.774965      10.318012       0.501473      19.623855           0.699339
           16             Cu      41.859148      22.638764      19.114882       0.865461      48.934396 0.73679762E+03  0.18512763E+05                                11.668407                            9.359345       1.185173       2.312636                    0.996815      39.633393      95.131400       0.546776       0.445835      -1.116912       0.083546      -0.133168      -0.005116       0.157289       0.070883       0.000815       0.001030       0.084959       0.161151      -0.109497       0.053155       0.056343             15.557163      16.730135       5.290435       0.774924      10.317755       0.501410      19.623600           0.699309
           17             Cu      31.644178       9.531798      19.114882       0.865462      48.935649 0.73681386E+03  0.18513274E+05                                11.668604                            9.359445       1.185243       2.312656                    0.996816      39.633615      95.132216       0.546773       0.445834      -1.116912      -0.157099      -0.005775      -0.005120       0.157289       0.001346       0.000492      -0.001224      -0.165252       0.161160      -0.109498       0.053154       0.056344             15.557496       7.339305       0.131446       0.046805      19.709388      -0.921873      19.623795           0.699326
           18             Cu      25.400699      24.931705      19.114882       0.865457      48.934226 0.73679355E+03  0.18512627E+05                                11.668326                            9.359270       1.185221       2.312646                    0.996816      39.633689      95.131897       0.546782       0.445830      -1.116915       0.073550       0.138929      -0.005110       0.157280      -0.072228      -0.001298       0.000197       0.080313       0.161149      -0.109500       0.053153       0.056347             15.557055      16.502568      -5.421924      -0.821722      10.545375       0.420412      19.623222           0.699338
           19             Cu       8.892297       5.133970       6.739460       0.867737      50.862362 0.73636074E+03  0.18509871E+05                                11.990472                            9.368747       1.061252       2.273485                    0.996279      39.734639      95.577780       0.545117       0.446996      -1.115533       0.077887       0.044968       0.128565       0.156900      -0.023908      -0.071343      -0.041190      -0.027606      -0.167333      -0.114765       0.055495       0.059270             16.898540      18.724780      -1.117955      -5.948510      20.015674      -3.434370      11.955167           0.697512
           20             Cu       7.578356       4.375366       4.565588       0.866254      50.263328 0.73144569E+03  0.18346968E+05                                11.893165                            9.333481       1.173638       2.309407                    0.996921      39.607461      95.024352       0.546748       0.446618      -1.116291      -0.075966      -0.043859      -0.122334       0.150532      -0.022649      -0.065700      -0.037932      -0.026153      -0.177210      -0.109883       0.054195       0.055688             16.526384      18.039232      -1.386953      -5.660921      19.640749      -3.268335      11.899170           0.702872
           21             Cu      24.075709       5.133970       6.739460       0.867721      50.864749 0.73641460E+03  0.18511574E+05                                11.990834                            9.369088       1.061618       2.273574                    0.996276      39.735688      95.581384       0.545107       0.446996      -1.115532      -0.077926       0.044990       0.128607       0.156959       0.023899       0.071336      -0.041186      -0.027599      -0.167236      -0.114738       0.055469       0.059269             16.899073      18.725168       1.117812       5.948516      20.016429      -3.434547      11.955622           0.697474
           22             Cu      25.389483       4.375461       4.565857       0.866063      50.279980 0.73172146E+03  0.18355633E+05                                11.895715                            9.335228       1.175331       2.309778                    0.996928      39.612738      95.041851       0.546698       0.446617      -1.116291       0.076004      -0.043881      -0.122444       0.150648       0.022623       0.065652      -0.037903      -0.026124      -0.176817      -0.109752       0.054159       0.055593             16.530927      18.044125       1.387325       5.663084      19.646720      -3.269837      11.901935           0.702891
           23             Cu      16.484003      18.283191       6.739460       0.867743      50.864542 0.73639067E+03  0.18510829E+05                                11.990874                            9.368982       1.061237       2.273479                    0.996278      39.734911      95.579249       0.545106       0.447000      -1.115529       0.000000      -0.089943       0.128563       0.156902      -0.000002      -0.000000       0.082397       0.055206      -0.167347      -0.114783       0.055494       0.059288             16.899292      20.662060      -0.000231      -0.000151      18.080157       6.869139      11.955658           0.697513
           24             Cu      16.484002      19.800397       4.565588       0.866253      50.263589 0.73145572E+03  0.18347283E+05                                11.893203                            9.333549       1.173617       2.309399                    0.996920      39.607679      95.025059       0.546746       0.446619      -1.116291      -0.000000       0.087713      -0.122332       0.150528      -0.000000       0.000000       0.075874       0.052314      -0.177199      -0.109892       0.054202       0.055690             16.526417      20.441516      -0.000278      -0.000219      17.238536       6.536651      11.899198           0.702871
           25              H      19.551682      15.498508      21.143614       0.114593       1.145991 0.82806744E+01  0.80219464E+02                                 1.670971                            1.577259      -0.901366       2.451052                    0.998936       3.199198       8.282210       0.561204       1.126604      -0.748097      -0.009744      -0.006319       0.037892       0.039632      -0.006688      -0.002627      -0.009302      -0.008566       0.034614      -0.015585      -0.000820       0.016405              1.712975       1.543743      -0.134969      -0.298750       1.489569       0.013093       2.105614           0.000286
           26              H      21.040187      14.022415      20.166139       0.114680       1.268569 0.91409027E+01  0.91076535E+02                                 1.802261                            1.667323      -1.143413       2.328460                    0.997334       3.391602       9.003713       0.539022       1.140465      -0.743289       0.009624      -0.027040       0.025437       0.038351      -0.002357      -0.000427      -0.016197      -0.006886       0.044812      -0.014672      -0.009570       0.024242              1.880949       1.694633      -0.486919       0.079958       2.221706      -0.269437       1.726509           0.000099
           27              H      20.896774      16.143763      16.845956       0.111957       1.214735 0.86768232E+01  0.85344317E+02                                 1.748278                            1.620945      -1.116165       2.339476                    0.997729       3.374445       8.904144       0.548384       1.135553      -0.744000       0.006680       0.011304      -0.033985       0.036433      -0.002236       0.002180      -0.016948      -0.013701       0.031452      -0.012538      -0.011294       0.023832              1.824865       1.620927      -0.153281      -0.409405       1.578351       0.017241       2.275318           0.000113
           28              H      19.416512      17.605581      17.807274       0.116014       1.148736 0.82498370E+01  0.79796091E+02                                 1.669891                            1.571857      -0.877968       2.462945                    0.999141       3.182323       8.215229       0.563842       1.123083      -0.749153      -0.011916       0.031693      -0.022115       0.040441      -0.008007      -0.003878      -0.011207      -0.011510       0.024220      -0.017182       0.000508       0.016674              1.720836       1.578873      -0.365822       0.035510       2.006850      -0.215645       1.576784           0.000191
           29              H      24.693038      11.846818      14.204351       0.125596       1.186678 0.83969081E+01  0.81924285E+02                                 1.728544                            1.602587      -1.098072       2.362624                    0.997774       3.263532       8.579208       0.547341       1.146978      -0.742072       0.018944      -0.034912       0.010843       0.041173      -0.016833       0.000310       0.001295      -0.016362      -0.024299      -0.014801      -0.007993       0.022793              1.804013       1.493464      -0.259746       0.103980       1.936784      -0.456966       1.981790           0.000111
           30              H      25.030959      12.163734      11.942426       0.120606       1.102281 0.78068747E+01  0.74479245E+02                                 1.622739                            1.526735      -0.878054       2.466190                    0.999122       3.138596       8.047611       0.573412       1.119647      -0.749703       0.021383      -0.028133      -0.018061       0.039685      -0.013873      -0.002795       0.000005      -0.014247      -0.007502      -0.014808      -0.002147       0.016956              1.670646       1.510555      -0.277263      -0.266670       1.638675       0.238200       1.862709           0.000337
           31              H      20.089054      13.905352       7.337793       0.124481       1.109639 0.78613186E+01  0.75951197E+02                                 1.701734                            1.587599      -0.872095       2.474199                    0.999104       3.244859       8.675756       0.527290       1.202312      -0.728498      -0.002469       0.039162      -0.000249       0.039241      -0.005788      -0.001349       0.001292      -0.011518      -0.040879      -0.013774      -0.001307       0.015080              1.771123       1.571198       0.132266       0.024241       2.321270      -0.073738       1.420900           0.000258
           32              H      18.114271      12.751886       7.265088       0.112922       1.206860 0.86562420E+01  0.85343405E+02                                 1.763874                            1.638068      -1.090047       2.355579                    0.997904       3.375314       9.003541       0.534441       1.162427      -0.737477      -0.027666       0.025265       0.002186       0.037530      -0.012732      -0.001154       0.001494      -0.019095      -0.034928      -0.011821      -0.010017       0.021838              1.843501       2.450133      -0.227255      -0.005577       1.731326      -0.019799       1.349045           0.000106
           33              H      46.654676      20.483536      24.673832       0.116145       1.126742 0.79895121E+01  0.76597432E+02                                 1.642447                            1.541096      -0.877582       2.463200                    0.999143       3.153829       8.083755       0.573115       1.114732      -0.751176       0.013190      -0.028207       0.020195       0.037114      -0.007386      -0.001912      -0.010311      -0.008202       0.025594      -0.015042      -0.000617       0.015659              1.681686       1.594502      -0.395520       0.047314       1.886172      -0.232525       1.564385           0.000287
           34              H      45.161226      21.831149      25.691699       0.111170       1.213304 0.86533736E+01  0.84842407E+02                                 1.732832                            1.609064      -1.075675       2.360249                    0.997873       3.320156       8.675340       0.556784       1.121998      -0.748116      -0.006273      -0.012001       0.033966       0.036566      -0.003698       0.000187      -0.015335      -0.009092       0.030702      -0.013640      -0.007621       0.021262              1.805127       1.627495      -0.095074      -0.427413       1.466053      -0.067968       2.321832           0.000115
           35              H      44.909020      24.021020      22.395751       0.109739       1.145266 0.82969497E+01  0.82651367E+02                                 1.830185                            1.697806      -1.321555       2.245923                    0.994267       3.776861      10.843765       0.471939       1.302834      -0.701898      -0.012463       0.022821      -0.021590       0.033798      -0.002213       0.003479      -0.009618      -0.000476       0.020032      -0.009001      -0.004567       0.013569              1.910482       1.745104      -0.425544       0.064244       2.114234      -0.371792       1.872110           0.000100
           36              H      46.433789      22.670551      21.410198       0.111011       1.066516 0.76183612E+01  0.73538648E+02                                 1.687365                            1.583546      -1.024398       2.390650                    0.997500       3.450186       9.432721       0.514069       1.234329      -0.718707       0.010346       0.007577      -0.035492       0.037738      -0.003239      -0.006699      -0.006542      -0.001689       0.034698      -0.012711      -0.002479       0.015190              1.745166       1.557081      -0.095771      -0.305819       1.549864      -0.179657       2.128553           0.000269
           37              H      24.997987      16.625321       1.373312       0.102678       1.236061 0.92359128E+01  0.92507402E+02                                 1.786308                            1.687613      -1.088005       2.345045                    0.997856       3.474239       9.328116       0.528826       1.156370      -0.738750      -0.012147       0.029035      -0.013287       0.034163      -0.014784      -0.001432       0.002315      -0.015353      -0.028347      -0.011934      -0.009687       0.021621              1.828932       1.489656      -0.150736      -0.015063       1.993378      -0.416130       2.003761           0.000142
           38              H      24.374892      16.368361       3.594845       0.124449       1.133437 0.83027055E+01  0.80888744E+02                                 1.694972                            1.610268      -0.905620       2.456814                    0.999113       3.200078       8.444381       0.536821       1.171138      -0.737196      -0.023597       0.027850       0.017597       0.040523      -0.014396      -0.005540      -0.000463      -0.017271      -0.004527      -0.017630      -0.000204       0.017833              1.732600       1.665303      -0.282546      -0.291429       1.706366       0.258694       1.826132           0.000255
           39              H      27.432677      18.139484       8.501068       0.114356       1.129214 0.80641409E+01  0.77495150E+02                                 1.645792                            1.549568      -0.855596       2.473463                    0.999190       3.158472       8.105984       0.570815       1.116591      -0.750841      -0.030401       0.022433       0.002494       0.037864      -0.006616      -0.000911       0.000955      -0.005573      -0.049275      -0.016481       0.001037       0.015444              1.681125       2.193417      -0.193157       0.037394       1.557703       0.025918       1.292256           0.000210
           40              H      29.359656      19.255833       8.589930       0.116034       1.214673 0.86382379E+01  0.84805181E+02                                 1.746963                            1.617252      -1.095957       2.353351                    0.997790       3.326114       8.746449       0.549475       1.135432      -0.744590      -0.008700       0.034745      -0.004627       0.036115      -0.014654       0.000609      -0.003365      -0.011827      -0.038586      -0.013586      -0.008924       0.022510              1.808134       1.652131       0.239307       0.019456       2.444611       0.021289       1.327659           0.000141
           41              H      36.614270      32.420761      21.143614       0.114594       1.145888 0.82796983E+01  0.80207159E+02                                 1.670827                            1.577130      -0.901367       2.451052                    0.998936       3.199052       8.281521       0.561249       1.126553      -0.748110      -0.000600       0.011598       0.037892       0.039632      -0.000367      -0.006743       0.006927       0.015866       0.034613      -0.015585      -0.000820       0.016406              1.712823       1.619846       0.090927       0.160687       1.413203       0.252149       2.105419           0.000286
           42              H      34.591683      31.869724      20.166139       0.114679       1.268363 0.91390220E+01  0.91051743E+02                                 1.801920                            1.667035      -1.143422       2.328455                    0.997334       3.391484       9.002658       0.539134       1.140305      -0.743326      -0.028229       0.005187       0.025437       0.038351      -0.001804      -0.013813       0.008465       0.007515       0.044808      -0.014667      -0.009572       0.024239              1.880573       2.511039       0.015220      -0.273245       1.404492       0.065453       1.726188           0.000099
           43              H      36.500529      30.933246      16.845956       0.111957       1.214539 0.86750584E+01  0.85321459E+02                                 1.747959                            1.620675      -1.116132       2.339490                    0.997730       3.374339       8.903182       0.548491       1.135405      -0.744034       0.006450      -0.011436      -0.033985       0.036433      -0.004814      -0.015768       0.006582       0.010716       0.031447      -0.012532      -0.011297       0.023829              1.824515       1.721412       0.095044       0.219558       1.477296       0.345831       2.274837           0.000113
           44              H      38.506632      31.484283      17.807274       0.116014       1.148645 0.82489629E+01  0.79784921E+02                                 1.669748                            1.571729      -0.877976       2.462940                    0.999141       3.182189       8.214541       0.563894       1.123019      -0.749169       0.033405      -0.005528      -0.022115       0.040441      -0.000981      -0.007768       0.008961       0.019622       0.024222      -0.017181       0.000505       0.016675              1.720682       2.216442      -0.002413      -0.204495       1.368951       0.077059       1.576653           0.000191
           45              H      30.881132      29.794055      14.204351       0.125595       1.186526 0.83955514E+01  0.81907003E+02                                 1.728308                            1.602386      -1.098074       2.362622                    0.997774       3.263455       8.578542       0.547417       1.146876      -0.742095      -0.039706       0.001051       0.010843       0.041173       0.001332       0.000966      -0.000919       0.037329      -0.024303      -0.014797      -0.007993       0.022791              1.803754       2.050596      -0.062076      -0.447632       1.379186       0.138399       1.981479           0.000110
           46              H      30.986629      29.342947      11.942426       0.120606       1.102166 0.78058220E+01  0.74466198E+02                                 1.622565                            1.526582      -0.878017       2.466207                    0.999122       3.138521       8.047082       0.573473       1.119574      -0.749720      -0.035055      -0.004452      -0.018060       0.039684       0.000767       0.001401       0.002417       0.031146      -0.007506      -0.014805      -0.002149       0.016954              1.670461       1.846555       0.083140       0.339565       1.302348       0.111822       1.862479           0.000337
           47              H      18.481864       4.200824       7.337793       0.124479       1.109757 0.78624067E+01  0.75965059E+02                                 1.701921                            1.587760      -0.872169       2.474166                    0.999103       3.245081       8.676810       0.527233       1.202390      -0.728480       0.035148      -0.017443      -0.000249       0.039239      -0.002093       0.001791       0.000523       0.015777      -0.040882      -0.013774      -0.001303       0.015077              1.771325       2.019449      -0.390990      -0.075993       1.873489       0.015878       1.421036           0.000258
           48              H      18.470325       6.487769       7.265088       0.112920       1.206912 0.86567209E+01  0.85349520E+02                                 1.763945                            1.638129      -1.090057       2.355573                    0.997904       3.375380       9.003864       0.534422       1.162450      -0.737472       0.035712       0.011327       0.002187       0.037529      -0.001902       0.001870       0.000253       0.031597      -0.034928      -0.011821      -0.010015       0.021836              1.843579       2.107926       0.424906      -0.014359       2.073721       0.014730       1.349090           0.000106
           49              H      43.863935      35.007494      24.673832       0.116144       1.126689 0.79889961E+01  0.76590882E+02                                 1.642361                            1.541018      -0.877599       2.463190                    0.999143       3.153749       8.083339       0.573148       1.114691      -0.751187      -0.031023       0.002681       0.020194       0.037114       0.000140      -0.007976       0.006811       0.016894       0.025596      -0.015042      -0.000619       0.015661              1.681596       2.155657       0.071452      -0.225027       1.324826       0.075279       1.564306           0.000287
           50              H      45.777728      35.627053      25.691699       0.111170       1.212983 0.86505092E+01  0.84805787E+02                                 1.732350                            1.608655      -1.075678       2.360246                    0.997873       3.319988       8.673958       0.556938       1.121800      -0.748163      -0.007256       0.011431       0.033966       0.036565      -0.002089      -0.013376       0.007501       0.010939       0.030698      -0.013633      -0.007626       0.021259              1.804598       1.588317       0.117384       0.154761       1.504410       0.403945       2.321068           0.000115
           51              H      47.800313      34.750533      22.395751       0.109738       1.145074 0.82953172E+01  0.82631450E+02                                 1.830006                            1.697656      -1.321550       2.245925                    0.994267       3.776844      10.843652       0.471950       1.302860      -0.701891       0.025995      -0.000618      -0.021590       0.033798       0.000900      -0.010069       0.001795       0.004070       0.020033      -0.009001      -0.004568       0.013569              1.910286       2.390206       0.052926      -0.354046       1.468731       0.130238       1.871920           0.000100
           52              H      45.868388      34.105277      21.410198       0.111011       1.066529 0.76184823E+01  0.73540451E+02                                 1.687411                            1.583584      -1.024439       2.390630                    0.997500       3.450244       9.433064       0.514048       1.234369      -0.718698       0.001389      -0.012748      -0.035490       0.037736       0.000886      -0.002315       0.009070       0.006455       0.034691      -0.012708      -0.002478       0.015186              1.745215       1.634647       0.051010      -0.002682       1.472372       0.354696       2.128627           0.000270
           53              H      34.866957      27.140701       1.373312       0.102677       1.235921 0.92345396E+01  0.92489341E+02                                 1.786080                            1.687411      -1.088005       2.345044                    0.997855       3.474158       9.327395       0.528898       1.156267      -0.738773       0.031218      -0.003999      -0.013287       0.034163       0.000743       0.002720       0.000080       0.033275      -0.028353      -0.011929      -0.009689       0.021618              1.828690       1.997721      -0.142721      -0.352777       1.484875       0.221059       2.003475           0.000142
           54              H      34.955972      27.808798       3.594845       0.124447       1.133246 0.83009609E+01  0.80867402E+02                                 1.694746                            1.610067      -0.905612       2.456817                    0.999113       3.200037       8.444013       0.536871       1.171091      -0.737204       0.035916       0.006511       0.017598       0.040522      -0.000283       0.002369       0.005028       0.033574      -0.004534      -0.017630      -0.000206       0.017836              1.732362       1.940514       0.123464       0.369666       1.430707       0.123008       1.825866           0.000255
           55              H      34.960919      24.275121       8.501068       0.114355       1.128915 0.80615218E+01  0.77463423E+02                                 1.645426                            1.549250      -0.855609       2.473458                    0.999190       3.158455       8.105506       0.570912       1.116497      -0.750859       0.034629       0.015111       0.002494       0.037865       0.000895       0.001281       0.000311       0.014250      -0.049272      -0.016480       0.001034       0.015446              1.680741       1.883452       0.371706       0.003748       1.866752      -0.045326       1.292020           0.000210
           56              H      34.964216      22.048133       8.589930       0.116034       1.214601 0.86375605E+01  0.84796340E+02                                 1.746837                            1.617142      -1.095959       2.353351                    0.997790       3.326066       8.746032       0.549520       1.135368      -0.744605       0.034440      -0.009838      -0.004627       0.036116       0.002205      -0.003217       0.001155       0.031296      -0.038585      -0.013585      -0.008926       0.022511              1.807999       2.039090      -0.462753       0.008708       2.057326      -0.027490       1.327581           0.000141
           57              H      42.738076       9.182999      21.143614       0.114592       1.146008 0.82808281E+01  0.80221428E+02                                 1.670993                            1.577277      -0.901369       2.451051                    0.998936       3.199252       8.282409       0.561198       1.126609      -0.748095       0.010344      -0.005278       0.037891       0.039631       0.007053       0.009367       0.002377      -0.007300       0.034612      -0.015584      -0.000820       0.016404              1.712999       1.386242       0.044027       0.138043       1.647104      -0.265277       2.105650           0.000286
           58              H      43.272157      11.210129      20.166139       0.114680       1.268394 0.91393115E+01  0.91055589E+02                                 1.801971                            1.667079      -1.143432       2.328451                    0.997334       3.391520       9.002879       0.539117       1.140329      -0.743320       0.018606       0.021854       0.025437       0.038351       0.004156       0.014237       0.007729      -0.000636       0.044806      -0.014667      -0.009571       0.024238              1.880630       1.667993       0.471561       0.193312       2.247662       0.203914       1.726235           0.000099
           59              H      41.506720      10.025256      16.845956       0.111957       1.214565 0.86752775E+01  0.85324119E+02                                 1.747984                            1.620696      -1.116116       2.339498                    0.997730       3.374341       8.903202       0.548487       1.135406      -0.744034      -0.013129       0.000133      -0.033985       0.036433       0.007047       0.013584       0.010364       0.002981       0.031444      -0.012531      -0.011297       0.023828              1.824543       1.456032       0.058185       0.189723       1.742719      -0.363069       2.274877           0.000113
           60              H      40.980880       8.012402      17.807274       0.116014       1.148718 0.82496423E+01  0.79793503E+02                                 1.669855                            1.571823      -0.877970       2.462944                    0.999141       3.182270       8.214977       0.563858       1.123062      -0.749159      -0.021489      -0.026165      -0.022114       0.040441       0.008986       0.011642       0.002244      -0.008110       0.024218      -0.017179       0.000508       0.016671              1.720796       1.583012       0.368219       0.168999       2.002624       0.138580       1.576752           0.000191
           61              H      43.329849      15.461390      14.204351       0.125596       1.186569 0.83959436E+01  0.81911989E+02                                 1.728371                            1.602442      -1.098083       2.362618                    0.997774       3.263487       8.578756       0.547396       1.146902      -0.742089       0.020763       0.033861       0.010843       0.041173       0.015498      -0.001279      -0.000378      -0.020970      -0.024304      -0.014797      -0.007994       0.022791              1.803823       1.600854       0.321784       0.343694       1.829051       0.318477       1.981564           0.000111
           62              H      42.886428      15.595580      11.942426       0.120604       1.102260 0.78066930E+01  0.74477060E+02                                 1.622706                            1.526705      -0.878022       2.466205                    0.999122       3.138651       8.047721       0.573425       1.119629      -0.749706       0.013671       0.032585      -0.018060       0.039684       0.013102       0.001394      -0.002422      -0.016904      -0.007505      -0.014805      -0.002148       0.016954              1.670610       1.366503       0.194105      -0.072950       1.782666      -0.350032       1.862662           0.000337
           63              H      10.881092      10.444956       7.337793       0.124484       1.109633 0.78612842E+01  0.75951037E+02                                 1.701749                            1.587611      -0.872101       2.474199                    0.999104       3.244896       8.675960       0.527278       1.202336      -0.728492      -0.032678      -0.021717      -0.000248       0.039237       0.007881      -0.000444      -0.001816      -0.004266      -0.040885      -0.013776      -0.001305       0.015081              1.771138       2.248318       0.258661       0.051740       1.644187       0.057864       1.420909           0.000258
           64              H      12.867414       9.311476       7.265088       0.112920       1.206901 0.86566107E+01  0.85348092E+02                                 1.763930                            1.638115      -1.090060       2.355575                    0.997904       3.375351       9.003744       0.534426       1.162445      -0.737473      -0.008048      -0.036592       0.002188       0.037530       0.014632      -0.000719      -0.001746      -0.012503      -0.034926      -0.011820      -0.010016       0.021836              1.843563       1.714276      -0.197636       0.019936       2.467333       0.005071       1.349080           0.000106
           65              H      57.837422      30.162368      24.673832       0.116145       1.126853 0.79905197E+01  0.76610198E+02                                 1.642640                            1.541261      -0.877587       2.463197                    0.999143       3.153874       8.084272       0.573041       1.114830      -0.751153       0.017833       0.025526       0.020194       0.037113       0.007242       0.009883       0.003498      -0.008692       0.025597      -0.015040      -0.000616       0.015656              1.681890       1.470887       0.324122       0.177753       2.010217       0.157273       1.564567           0.000287
           66              H      57.417080      28.195195      25.691699       0.111170       1.213081 0.86513795E+01  0.84816689E+02                                 1.732475                            1.608762      -1.075680       2.360246                    0.997873       3.320033       8.674276       0.556904       1.121837      -0.748154       0.013528       0.000568       0.033966       0.036565       0.005780       0.013184       0.007831      -0.001852       0.030697      -0.013633      -0.007625       0.021258              1.804735       1.423819      -0.022362       0.272475       1.669125      -0.336046       2.321262           0.000115
           67              H      55.646697      26.881843      22.395751       0.109738       1.145075 0.82953239E+01  0.82631566E+02                                 1.830009                            1.697659      -1.321548       2.245925                    0.994267       3.776854      10.843698       0.471948       1.302863      -0.701890      -0.013533      -0.022204      -0.021589       0.033797       0.001312       0.006589       0.007821      -0.003595       0.020030      -0.009001      -0.004566       0.013567              1.910290       1.653270       0.372550       0.289815       2.205677       0.241496       1.871924           0.000100
           68              H      56.053852      28.877566      21.410198       0.111011       1.066526 0.76184343E+01  0.73539566E+02                                 1.687378                            1.583555      -1.024406       2.390647                    0.997500       3.450200       9.432788       0.514066       1.234332      -0.718706      -0.011735       0.005171      -0.035492       0.037737       0.002351       0.009014      -0.002531      -0.004764       0.034696      -0.012709      -0.002479       0.015188              1.745180       1.468738       0.044760       0.308507       1.638221      -0.175018       2.128580           0.000269
           69              H      39.039058      13.336231       1.373312       0.102677       1.235898 0.92343457E+01  0.92486860E+02                                 1.786048                            1.687386      -1.088012       2.345042                    0.997855       3.474166       9.327372       0.528906       1.156256      -0.738775      -0.019071      -0.025036      -0.013287       0.034162       0.014037      -0.001291      -0.002396      -0.017927      -0.028354      -0.011929      -0.009690       0.021618              1.828655       1.736653       0.293416       0.367818       1.745875       0.194975       2.003437           0.000142
           70              H      39.573140      12.925096       3.594845       0.124448       1.133475 0.83031181E+01  0.80894453E+02                                 1.695073                            1.610357      -0.905591       2.456829                    0.999113       3.200177       8.444964       0.536777       1.171209      -0.737178      -0.012319      -0.034359       0.017597       0.040521       0.014676       0.003172      -0.004565      -0.016301      -0.004528      -0.017629      -0.000204       0.017833              1.732705       1.451486       0.159071      -0.078329       1.920385      -0.381768       1.826245           0.000255
           71              H      36.510415      14.687653       8.501068       0.114354       1.129198 0.80641133E+01  0.77495789E+02                                 1.645850                            1.549621      -0.855606       2.473459                    0.999190       3.158638       8.106789       0.570767       1.116671      -0.750818      -0.004227      -0.037544       0.002494       0.037864       0.005720      -0.000372      -0.001268      -0.008672      -0.049271      -0.016480       0.001037       0.015443              1.681185       1.549414      -0.178708      -0.041146       2.201845       0.019427       1.292297           0.000210
           72              H      34.580139      15.798292       8.589930       0.116033       1.214702 0.86385022E+01  0.84808562E+02                                 1.747007                            1.617289      -1.095976       2.353342                    0.997790       3.326132       8.746583       0.549461       1.135451      -0.744586      -0.025740      -0.024907      -0.004627       0.036115       0.012448       0.002609       0.002209      -0.019466      -0.038586      -0.013585      -0.008924       0.022510              1.808181       2.453813       0.223502      -0.028166       1.643044       0.006205       1.327687           0.000141
           73              H      29.321749      32.420761      21.143614       0.114592       1.146010 0.82808537E+01  0.80221750E+02                                 1.670996                            1.577280      -0.901371       2.451050                    0.998936       3.199256       8.282427       0.561197       1.126610      -0.748095       0.000601       0.011597       0.037891       0.039631       0.000366       0.006743       0.006924       0.015866       0.034612      -0.015584      -0.000820       0.016404              1.713002       1.620020      -0.090944      -0.160715       1.413332       0.252188       2.105654           0.000286
           74              H      31.344335      31.869724      20.166139       0.114680       1.268396 0.91393321E+01  0.91055861E+02                                 1.801974                            1.667082      -1.143434       2.328449                    0.997334       3.391524       9.002898       0.539116       1.140330      -0.743320       0.028229       0.005186       0.025437       0.038351       0.001803       0.013812       0.008465       0.007516       0.044806      -0.014667      -0.009571       0.024238              1.880634       2.511133      -0.015223       0.273252       1.404529       0.065456       1.726239           0.000099
           75              H      29.435486      30.933246      16.845956       0.111957       1.214567 0.86752911E+01  0.85324285E+02                                 1.747985                            1.620697      -1.116118       2.339497                    0.997730       3.374344       8.903211       0.548487       1.135406      -0.744034      -0.006449      -0.011436      -0.033985       0.036433       0.004814       0.015767       0.006583       0.010715       0.031444      -0.012531      -0.011297       0.023828              1.824544       1.721437      -0.095047      -0.219566       1.477315       0.345841       2.274878           0.000113
           76              H      27.429384      31.484283      17.807274       0.116014       1.148717 0.82496369E+01  0.79793436E+02                                 1.669855                            1.571823      -0.877969       2.462944                    0.999141       3.182269       8.214973       0.563858       1.123062      -0.749159      -0.033404      -0.005528      -0.022114       0.040441       0.000981       0.007765       0.008961       0.019620       0.024218      -0.017179       0.000508       0.016671              1.720795       2.216607       0.002412       0.204513       1.369027       0.077067       1.576751           0.000191
           77              H      35.054881      29.794055      14.204351       0.125596       1.186567 0.83959332E+01  0.81911873E+02                                 1.728371                            1.602442      -1.098082       2.362619                    0.997774       3.263485       8.578754       0.547396       1.146903      -0.742089       0.039706       0.001051       0.010843       0.041173      -0.001331      -0.000967      -0.000918       0.037329      -0.024304      -0.014797      -0.007994       0.022791              1.803823       2.050674       0.062079       0.447656       1.379230       0.138409       1.981564           0.000111
           78              H      34.949382      29.342947      11.942426       0.120604       1.102261 0.78067005E+01  0.74477157E+02                                 1.622707                            1.526706      -0.878021       2.466205                    0.999122       3.138653       8.047730       0.573424       1.119630      -0.749706       0.035055      -0.004453      -0.018060       0.039684      -0.000769      -0.001400       0.002418       0.031146      -0.007505      -0.014805      -0.002148       0.016953              1.670612       1.846726      -0.083152      -0.339613       1.302445       0.111839       1.862665           0.000337
           79              H      14.486142       4.200824       7.337793       0.124484       1.109631 0.78612698E+01  0.75950862E+02                                 1.701747                            1.587610      -0.872097       2.474202                    0.999104       3.244891       8.675944       0.527278       1.202337      -0.728492      -0.035146      -0.017442      -0.000248       0.039237       0.002093      -0.001794       0.000523       0.015783      -0.040886      -0.013776      -0.001305       0.015081              1.771136       2.019225       0.390927       0.075981       1.873276       0.015876       1.420908           0.000258
           80              H      14.497681       6.487769       7.265088       0.112920       1.206902 0.86566126E+01  0.85348109E+02                                 1.763930                            1.638115      -1.090060       2.355575                    0.997904       3.375350       9.003739       0.534426       1.162444      -0.737473      -0.035713       0.011326       0.002188       0.037530       0.001902      -0.001872       0.000250       0.031596      -0.034926      -0.011820      -0.010016       0.021836              1.843563       2.107911      -0.424901       0.014359       2.073697       0.014730       1.349080           0.000106
           81              H      55.040087      35.007494      24.673832       0.116145       1.126854 0.79905287E+01  0.76610309E+02                                 1.642641                            1.541262      -0.877588       2.463196                    0.999143       3.153876       8.084280       0.573041       1.114830      -0.751153       0.031022       0.002681       0.020194       0.037113      -0.000143       0.007971       0.006810       0.016889       0.025597      -0.015040      -0.000616       0.015656              1.681892       2.156085      -0.071476       0.225080       1.325022       0.075302       1.564568           0.000287
           82              H      53.126295      35.627053      25.691699       0.111170       1.213082 0.86513910E+01  0.84816834E+02                                 1.732477                            1.608764      -1.075681       2.360245                    0.997873       3.320035       8.674284       0.556904       1.121837      -0.748154       0.007256       0.011431       0.033966       0.036565       0.002088       0.013374       0.007502       0.010938       0.030697      -0.013633      -0.007625       0.021258              1.804737       1.588434      -0.117401      -0.154787       1.504512       0.403993       2.321264           0.000115
           83              H      51.103707      34.750533      22.395751       0.109738       1.145074 0.82953138E+01  0.82631441E+02                                 1.830009                            1.697658      -1.321548       2.245925                    0.994267       3.776852      10.843691       0.471949       1.302864      -0.701890      -0.025995      -0.000618      -0.021589       0.033797      -0.000901       0.010068       0.001796       0.004070       0.020030      -0.009001      -0.004566       0.013568              1.910289       2.390212      -0.052925       0.354048       1.468733       0.130238       1.871923           0.000100
           84              H      53.035631      34.105277      21.410198       0.111011       1.066527 0.76184382E+01  0.73539619E+02                                 1.687379                            1.583556      -1.024407       2.390647                    0.997500       3.450201       9.432794       0.514065       1.234333      -0.718706      -0.001389      -0.012748      -0.035492       0.037737      -0.000887       0.002315       0.009072       0.006454       0.034696      -0.012709      -0.002479       0.015188              1.745181       1.634614      -0.051008       0.002683       1.472347       0.354685       2.128582           0.000269
           85              H      31.069044      27.140701       1.373312       0.102678       1.235898 0.92343446E+01  0.92486851E+02                                 1.786048                            1.687386      -1.088012       2.345041                    0.997855       3.474167       9.327376       0.528906       1.156256      -0.738775      -0.031218      -0.003998      -0.013287       0.034163      -0.000744      -0.002720       0.000080       0.033275      -0.028354      -0.011929      -0.009690       0.021618              1.828655       1.997675       0.142715       0.352762       1.484852       0.221053       2.003437           0.000142
           86              H      30.980031      27.808798       3.594845       0.124448       1.133474 0.83031115E+01  0.80894373E+02                                 1.695072                            1.610357      -0.905589       2.456830                    0.999113       3.200175       8.444958       0.536777       1.171209      -0.737178      -0.035915       0.006511       0.017597       0.040521       0.000279      -0.002368       0.005029       0.033570      -0.004528      -0.017630      -0.000204       0.017833              1.732704       1.940918      -0.123504      -0.369785       1.430951       0.123049       1.826244           0.000255
           87              H      30.975088      24.275121       8.501068       0.114355       1.129196 0.80640935E+01  0.77495554E+02                                 1.645848                            1.549619      -0.855604       2.473461                    0.999190       3.158634       8.106777       0.570768       1.116672      -0.750818      -0.034628       0.015111       0.002494       0.037864      -0.000895      -0.001284       0.000311       0.014243      -0.049272      -0.016480       0.001037       0.015443              1.681183       1.883970      -0.371864      -0.003749       1.867285      -0.045346       1.292295           0.000210
           88              H      30.971791      22.048133       8.589930       0.116033       1.214702 0.86385040E+01  0.84808587E+02                                 1.747007                            1.617290      -1.095976       2.353342                    0.997790       3.326131       8.746582       0.549460       1.135451      -0.744585      -0.034440      -0.009838      -0.004627       0.036115      -0.002205       0.003218       0.001155       0.031293      -0.038586      -0.013585      -0.008924       0.022510              1.808182       2.039295       0.462824      -0.008709       2.057562      -0.027495       1.327687           0.000141
           89              H      23.197943       9.182999      21.143614       0.114592       1.145998 0.82807458E+01  0.80220395E+02                                 1.670984                            1.577270      -0.901372       2.451050                    0.998936       3.199212       8.282281       0.561199       1.126611      -0.748095      -0.010344      -0.005280       0.037891       0.039631      -0.007054      -0.009369       0.002377      -0.007302       0.034611      -0.015586      -0.000818       0.016404              1.712990       1.386235      -0.044026      -0.138037       1.647100      -0.265279       2.105634           0.000286
           90              H      22.663861      11.210129      20.166139       0.114680       1.268574 0.91409494E+01  0.91077123E+02                                 1.802266                            1.667328      -1.143417       2.328458                    0.997334       3.391611       9.003745       0.539022       1.140465      -0.743289      -0.018606       0.021855       0.025437       0.038351      -0.004160      -0.014240       0.007728      -0.000639       0.044812      -0.014672      -0.009570       0.024242              1.880954       1.668257      -0.471690      -0.193360       2.248091       0.203964       1.726513           0.000099
           91              H      24.429296      10.025256      16.845956       0.111957       1.214738 0.86768509E+01  0.85344658E+02                                 1.748280                            1.620948      -1.116167       2.339475                    0.997729       3.374451       8.904164       0.548384       1.135552      -0.744000       0.013130       0.000133      -0.033985       0.036433      -0.007051      -0.013587       0.010362       0.002978       0.031452      -0.012538      -0.011294       0.023832              1.824868       1.456252      -0.058204      -0.189772       1.743030      -0.363176       2.275322           0.000113
           92              H      24.955136       8.012402      17.807274       0.116014       1.148743 0.82499063E+01  0.79796954E+02                                 1.669901                            1.571866      -0.877977       2.462941                    0.999141       3.182333       8.215273       0.563840       1.123086      -0.749152       0.021489      -0.026166      -0.022115       0.040441      -0.008987      -0.011644       0.002245      -0.008112       0.024220      -0.017181       0.000507       0.016674              1.720846       1.583054      -0.368234      -0.169001       2.002691       0.138577       1.576793           0.000191
           93              H      22.606164      15.461390      14.204351       0.125596       1.186680 0.83969280E+01  0.81924526E+02                                 1.728546                            1.602589      -1.098074       2.362623                    0.997774       3.263535       8.579218       0.547341       1.146978      -0.742072      -0.020762       0.033861       0.010843       0.041173      -0.015501       0.001277      -0.000379      -0.020974      -0.024299      -0.014801      -0.007993       0.022793              1.804015       1.601009      -0.321837      -0.343755       1.829243       0.318533       1.981792           0.000110
           94              H      23.049583      15.595580      11.942426       0.120606       1.102278 0.78068495E+01  0.74478943E+02                                 1.622736                            1.526732      -0.878052       2.466191                    0.999122       3.138591       8.047594       0.573412       1.119647      -0.749703      -0.013673       0.032584      -0.018061       0.039685      -0.013105      -0.001393      -0.002423      -0.016905      -0.007502      -0.014808      -0.002147       0.016956              1.670644       1.366526      -0.194109       0.072951       1.782699      -0.350042       1.862706           0.000337
           95              H      22.086915      10.444956       7.337793       0.124480       1.109642 0.78613455E+01  0.75951518E+02                                 1.701737                            1.587601      -0.872098       2.474198                    0.999104       3.244865       8.675774       0.527290       1.202311      -0.728499       0.032681      -0.021719      -0.000249       0.039241      -0.007881       0.000445      -0.001814      -0.004266      -0.040879      -0.013774      -0.001307       0.015080              1.771125       2.248301      -0.258658      -0.051739       1.644173       0.057862       1.420902           0.000258
           96              H      20.100593       9.311476       7.265088       0.112921       1.206865 0.86562868E+01  0.85343960E+02                                 1.763879                            1.638072      -1.090052       2.355576                    0.997904       3.375322       9.003569       0.534440       1.162427      -0.737477       0.008047      -0.036591       0.002186       0.037530      -0.014635       0.000717      -0.001746      -0.012505      -0.034928      -0.011821      -0.010017       0.021838              1.843507       1.714224       0.197626      -0.019935       2.467248       0.005070       1.349048           0.000106
           97              H      41.066600      30.162368      24.673832       0.116145       1.126757 0.79896528E+01  0.76599184E+02                                 1.642467                            1.541114      -0.877595       2.463193                    0.999143       3.153852       8.083858       0.573109       1.114738      -0.751174      -0.017833       0.025527       0.020194       0.037114      -0.007244      -0.009886       0.003500      -0.008691       0.025594      -0.015042      -0.000617       0.015659              1.681708       1.470742      -0.324064      -0.177718       2.009981       0.157241       1.564402           0.000287
           98              H      41.486943      28.195195      25.691699       0.111169       1.213306 0.86533945E+01  0.84842663E+02                                 1.732834                            1.609065      -1.075677       2.360247                    0.997873       3.320162       8.675358       0.556783       1.121998      -0.748116      -0.013529       0.000567       0.033966       0.036566      -0.005786      -0.013187       0.007830      -0.001858       0.030702      -0.013641      -0.007621       0.021262              1.805128       1.424078       0.022369      -0.272568       1.669472      -0.336167       2.321834           0.000115
           99              H      43.257323      26.881843      22.395751       0.109738       1.145269 0.82969752E+01  0.82651678E+02                                 1.830187                            1.697808      -1.321556       2.245922                    0.994267       3.776866      10.843780       0.471939       1.302833      -0.701898       0.013532      -0.022204      -0.021590       0.033797      -0.001313      -0.006590       0.007822      -0.003595       0.020032      -0.009001      -0.004567       0.013569              1.910485       1.653422      -0.372611      -0.289860       2.205922       0.241534       1.872112           0.000100
          100              H      42.850168      28.877566      21.410198       0.111011       1.066516 0.76183639E+01  0.73538688E+02                                 1.687366                            1.583547      -1.024402       2.390649                    0.997500       3.450188       9.432731       0.514068       1.234330      -0.718707       0.011735       0.005172      -0.035492       0.037738      -0.002351      -0.009015      -0.002530      -0.004765       0.034698      -0.012711      -0.002479       0.015189              1.745167       1.468729      -0.044760      -0.308498       1.638217      -0.175018       2.128555           0.000269
          101              H      26.896943      13.336231       1.373312       0.102678       1.236062 0.92359186E+01  0.92507476E+02                                 1.786308                            1.687613      -1.088006       2.345044                    0.997856       3.474240       9.328120       0.528825       1.156370      -0.738750       0.019071      -0.025037      -0.013287       0.034163      -0.014040       0.001289      -0.002397      -0.017931      -0.028347      -0.011934      -0.009687       0.021621              1.828932       1.736906      -0.293486      -0.367910       1.746129       0.195021       2.003762           0.000142
          102              H      26.362863      12.925096       3.594845       0.124448       1.133439 0.83027222E+01  0.80888952E+02                                 1.694975                            1.610270      -0.905622       2.456812                    0.999113       3.200081       8.444393       0.536820       1.171139      -0.737195       0.012320      -0.034361       0.017597       0.040523      -0.014677      -0.003171      -0.004566      -0.016299      -0.004527      -0.017630      -0.000204       0.017833              1.732603       1.451410      -0.159055       0.078322       1.920263      -0.381733       1.826135           0.000255
          103              H      29.425592      14.687653       8.501068       0.114355       1.129215 0.80641551E+01  0.77495320E+02                                 1.645794                            1.549569      -0.855597       2.473463                    0.999190       3.158473       8.105988       0.570815       1.116592      -0.750841       0.004227      -0.037545       0.002494       0.037864      -0.005721       0.000372      -0.001266      -0.008673      -0.049275      -0.016481       0.001037       0.015444              1.681127       1.549354       0.178694       0.041143       2.201770       0.019425       1.292257           0.000210
          104              H      31.355869      15.798292       8.589930       0.116034       1.214674 0.86382462E+01  0.84805284E+02                                 1.746964                            1.617252      -1.095957       2.353351                    0.997790       3.326114       8.746450       0.549474       1.135433      -0.744590       0.025740      -0.024907      -0.004627       0.036115      -0.012448      -0.002610       0.002210      -0.019467      -0.038586      -0.013586      -0.008924       0.022510              1.808135       2.453739      -0.223501       0.028164       1.643006       0.006205       1.327659           0.000141
          105              H      46.384337      15.498508      21.143614       0.114594       1.145880 0.82796145E+01  0.80206068E+02                                 1.670812                            1.577117      -0.901360       2.451055                    0.998936       3.199037       8.281442       0.561255       1.126545      -0.748112       0.009744      -0.006319       0.037892       0.039632       0.006686       0.002628      -0.009304      -0.008568       0.034616      -0.015585      -0.000822       0.016406              1.712807       1.543595       0.134940       0.298704       1.489429       0.013082       2.105396           0.000286
          106              H      44.895831      14.022415      20.166139       0.114680       1.268356 0.91389599E+01  0.91050956E+02                                 1.801913                            1.667028      -1.143417       2.328458                    0.997334       3.391472       9.002613       0.539135       1.140304      -0.743327      -0.009623      -0.027041       0.025437       0.038351       0.002352       0.000425      -0.016195      -0.006882       0.044807      -0.014667      -0.009572       0.024239              1.880566       1.694304       0.486757      -0.079939       2.221212      -0.269363       1.726182           0.000099
          107              H      45.039241      16.143763      16.845956       0.111958       1.214535 0.86750174E+01  0.85320947E+02                                 1.747954                            1.620671      -1.116129       2.339492                    0.997730       3.374331       8.903152       0.548492       1.135405      -0.744034      -0.006679       0.011303      -0.033985       0.036433       0.002233      -0.002184      -0.016946      -0.013697       0.031447      -0.012532      -0.011297       0.023829              1.824509       1.620630       0.153226       0.409276       1.578068       0.017226       2.274830           0.000113
          108              H      46.519504      17.605581      17.807274       0.116014       1.148638 0.82488985E+01  0.79784120E+02                                 1.669739                            1.571721      -0.877967       2.462944                    0.999141       3.182179       8.214498       0.563896       1.123017      -0.749170       0.011915       0.031693      -0.022115       0.040442       0.008006       0.003876      -0.011207      -0.011511       0.024222      -0.017181       0.000506       0.016675              1.720673       1.578726       0.365765      -0.035512       2.006647      -0.215626       1.576645           0.000191
          109              H      41.242974      11.846818      14.204351       0.125595       1.186525 0.83955394E+01  0.81906854E+02                                 1.728306                            1.602385      -1.098072       2.362623                    0.997774       3.263453       8.578534       0.547417       1.146876      -0.742095      -0.018943      -0.034912       0.010843       0.041173       0.016830      -0.000313       0.001296      -0.016358      -0.024303      -0.014797      -0.007993       0.022791              1.803752       1.493278       0.259691      -0.103959       1.936501      -0.456860       1.981478           0.000111
          110              H      40.905051      12.163734      11.942426       0.120605       1.102167 0.78058341E+01  0.74466336E+02                                 1.622566                            1.526583      -0.878018       2.466206                    0.999122       3.138523       8.047086       0.573473       1.119574      -0.749720      -0.021383      -0.028132      -0.018060       0.039684       0.013870       0.002794       0.000005      -0.014244      -0.007507      -0.014805      -0.002149       0.016954              1.670461       1.510402       0.277219       0.266623       1.638503       0.238161       1.862480           0.000337
          111              H      12.878952      13.905352       7.337793       0.124480       1.109759 0.78624241E+01  0.75965281E+02                                 1.701924                            1.587763      -0.872172       2.474165                    0.999103       3.245083       8.676823       0.527232       1.202392      -0.728479       0.002468       0.039161      -0.000249       0.039239       0.005785       0.001349       0.001289      -0.011513      -0.040882      -0.013774      -0.001303       0.015077              1.771328       1.571374      -0.132293      -0.024246       2.321572      -0.073752       1.421038           0.000258
          112              H      14.853736      12.751886       7.265088       0.112920       1.206909 0.86566937E+01  0.85349189E+02                                 1.763943                            1.638127      -1.090054       2.355575                    0.997904       3.375374       9.003846       0.534422       1.162451      -0.737472       0.027665       0.025265       0.002186       0.037529       0.012731       0.001154       0.001493      -0.019092      -0.034928      -0.011821      -0.010015       0.021836              1.843577       2.450249       0.227263       0.005577       1.731393      -0.019800       1.349088           0.000106
          113              H      52.249346      20.483536      24.673832       0.116145       1.126673 0.79888504E+01  0.76589053E+02                                 1.642338                            1.540998      -0.877583       2.463197                    0.999144       3.153725       8.083226       0.573156       1.114682      -0.751189      -0.013189      -0.028208       0.020195       0.037114       0.007386       0.001911      -0.010313      -0.008204       0.025597      -0.015043      -0.000619       0.015662              1.681572       1.594389       0.395475      -0.047318       1.886040      -0.232514       1.564286           0.000287
          114              H      53.742797      21.831149      25.691699       0.111170       1.212978 0.86504582E+01  0.84805153E+02                                 1.732345                            1.608650      -1.075672       2.360250                    0.997873       3.319977       8.673919       0.556939       1.121799      -0.748163       0.006272      -0.011999       0.033966       0.036565       0.003692      -0.000192      -0.015334      -0.009087       0.030698      -0.013633      -0.007626       0.021259              1.804594       1.627040       0.095024       0.427207       1.465678      -0.067946       2.321063           0.000115
          115              H      53.995000      24.021020      22.395751       0.109739       1.145072 0.82952980E+01  0.82631217E+02                                 1.830004                            1.697655      -1.321548       2.245926                    0.994267       3.776840      10.843640       0.471950       1.302861      -0.701891       0.012463       0.022821      -0.021590       0.033798       0.002212      -0.003480      -0.009617      -0.000476       0.020033      -0.009001      -0.004568       0.013569              1.910284       1.744933       0.425472      -0.064233       2.114000      -0.371731       1.871918           0.000100
          116              H      52.470230      22.670551      21.410198       0.111010       1.066528 0.76184737E+01  0.73540336E+02                                 1.687409                            1.583582      -1.024434       2.390633                    0.997500       3.450240       9.433046       0.514048       1.234368      -0.718698      -0.010345       0.007578      -0.035490       0.037736       0.003238       0.006697      -0.006540      -0.001694       0.034691      -0.012708      -0.002478       0.015186              1.745213       1.557115       0.095773       0.305834       1.549901      -0.179670       2.128623           0.000270
          117              H      40.938015      16.625321       1.373312       0.102677       1.235920 0.92345284E+01  0.92489199E+02                                 1.786079                            1.687411      -1.088002       2.345045                    0.997855       3.474155       9.327385       0.528898       1.156267      -0.738773       0.012146       0.029035      -0.013287       0.034163       0.014780       0.001429       0.002316      -0.015350      -0.028353      -0.011929      -0.009689       0.021618              1.828689       1.489486       0.150708       0.015054       1.993108      -0.416043       2.003473           0.000142
          118              H      41.561111      16.368361       3.594845       0.124447       1.133247 0.83009679E+01  0.80867482E+02                                 1.694746                            1.610067      -0.905613       2.456817                    0.999113       3.200039       8.444017       0.536872       1.171090      -0.737204       0.023597       0.027849       0.017598       0.040522       0.014397       0.005539      -0.000462      -0.017277      -0.004534      -0.017630      -0.000206       0.017836              1.732362       1.665081       0.282485       0.291361       1.706139       0.258636       1.825866           0.000255
          119              H      38.503331      18.139484       8.501068       0.114355       1.128918 0.80615460E+01  0.77463715E+02                                 1.645429                            1.549253      -0.855611       2.473457                    0.999190       3.158458       8.105517       0.570911       1.116497      -0.750859       0.030401       0.022434       0.002494       0.037865       0.006618       0.000909       0.000954      -0.005575      -0.049272      -0.016480       0.001034       0.015446              1.680744       2.192836       0.193085      -0.037380       1.557373       0.025909       1.292022           0.000210
          120              H      36.576351      19.255833       8.589930       0.116034       1.214600 0.86375530E+01  0.84796258E+02                                 1.746837                            1.617142      -1.095958       2.353351                    0.997790       3.326065       8.746032       0.549519       1.135369      -0.744605       0.008700       0.034746      -0.004627       0.036116       0.014654      -0.000608      -0.003364      -0.011828      -0.038585      -0.013585      -0.008926       0.022511              1.807999       1.652011      -0.239272      -0.019453       2.444405       0.021286       1.327581           0.000141
          121              H      36.614263       5.647414       5.784065       0.114591       1.146016 0.82809117E+01  0.80222517E+02                                 1.671008                            1.577290      -0.901375       2.451048                    0.998936       3.199267       8.282488       0.561192       1.126617      -0.748093      -0.000600      -0.011598      -0.037891       0.039631       0.000365       0.006742       0.006924       0.015868       0.034609      -0.015584      -0.000818       0.016403              1.713015       1.620031      -0.090946      -0.160720       1.413341       0.252191       2.105672           0.000286
          122              H      34.591677       6.198451       6.761540       0.114679       1.268400 0.91393705E+01  0.91056343E+02                                 1.801978                            1.667085      -1.143437       2.328447                    0.997334       3.391532       9.002925       0.539115       1.140330      -0.743320      -0.028229      -0.005186      -0.025437       0.038351       0.001803       0.013812       0.008465       0.007516       0.044806      -0.014667      -0.009571       0.024238              1.880637       2.511137      -0.015223       0.273252       1.404532       0.065457       1.726242           0.000099
          123              H      36.500526       7.134929      10.081723       0.111957       1.214570 0.86753157E+01  0.85324594E+02                                 1.747988                            1.620700      -1.116119       2.339496                    0.997730       3.374349       8.903230       0.548486       1.135406      -0.744034       0.006449       0.011436       0.033985       0.036433       0.004814       0.015767       0.006583       0.010715       0.031444      -0.012531      -0.011297       0.023828              1.824547       1.721440      -0.095047      -0.219566       1.477318       0.345841       2.274883           0.000113
          124              H      38.506628       6.583892       9.120405       0.116014       1.148727 0.82497206E+01  0.79794474E+02                                 1.669866                            1.571833      -0.877979       2.462939                    0.999141       3.182281       8.215025       0.563855       1.123065      -0.749158       0.033404       0.005528       0.022114       0.040441       0.000981       0.007765       0.008960       0.019619       0.024218      -0.017179       0.000507       0.016671              1.720807       2.216624       0.002412       0.204516       1.369035       0.077068       1.576762           0.000191
          125              H      30.881131       8.274120      12.723328       0.125595       1.186570 0.83959576E+01  0.81912172E+02                                 1.728374                            1.602444      -1.098084       2.362617                    0.997774       3.263489       8.578768       0.547395       1.146904      -0.742089      -0.039706      -0.001051      -0.010843       0.041173      -0.001331      -0.000967      -0.000918       0.037329      -0.024304      -0.014797      -0.007994       0.022791              1.803826       2.050678       0.062079       0.447657       1.379232       0.138409       1.981568           0.000111
          126              H      30.986630       8.725228      14.985253       0.120604       1.102259 0.78066846E+01  0.74476958E+02                                 1.622704                            1.526704      -0.878021       2.466206                    0.999122       3.138651       8.047719       0.573425       1.119629      -0.749706      -0.035055       0.004453       0.018060       0.039684      -0.000769      -0.001400       0.002418       0.031146      -0.007505      -0.014805      -0.002148       0.016954              1.670609       1.846723      -0.083151      -0.339612       1.302443       0.111839       1.862662           0.000337
          127              H      51.449870      33.867351      19.589886       0.124483       1.109634 0.78612962E+01  0.75951167E+02                                 1.701749                            1.587611      -0.872101       2.474200                    0.999104       3.244897       8.675958       0.527279       1.202335      -0.728493       0.035146       0.017442       0.000248       0.039237       0.002093      -0.001794       0.000523       0.015784      -0.040886      -0.013776      -0.001305       0.015081              1.771138       2.019227       0.390927       0.075981       1.873278       0.015876       1.420909           0.000258
          128              H      51.438331      31.580406      19.662591       0.112919       1.206909 0.86566748E+01  0.85348865E+02                                 1.763935                            1.638120      -1.090067       2.355570                    0.997904       3.375362       9.003775       0.534426       1.162443      -0.737474       0.035713      -0.011326      -0.002188       0.037530       0.001902      -0.001872       0.000250       0.031596      -0.034926      -0.011820      -0.010016       0.021836              1.843569       2.107918      -0.424903       0.014359       2.073705       0.014730       1.349084           0.000106
          129              H      10.895925       3.060681       2.253847       0.116144       1.126869 0.79906694E+01  0.76612066E+02                                 1.642662                            1.541281      -0.877602       2.463189                    0.999143       3.153900       8.084387       0.573034       1.114838      -0.751151      -0.031022      -0.002681      -0.020194       0.037113      -0.000143       0.007971       0.006810       0.016889       0.025597      -0.015040      -0.000616       0.015656              1.681914       2.156120      -0.071478       0.225084       1.325037       0.075303       1.564585           0.000287
          130              H      12.809717       2.441122       1.235980       0.111170       1.213085 0.86514205E+01  0.84817207E+02                                 1.732480                            1.608767      -1.075683       2.360244                    0.997873       3.320041       8.674308       0.556903       1.121838      -0.748154      -0.007256      -0.011431      -0.033966       0.036565       0.002088       0.013374       0.007502       0.010938       0.030697      -0.013633      -0.007625       0.021258              1.804740       1.588437      -0.117402      -0.154787       1.504515       0.403994       2.321268           0.000115
          131              H      14.832305       3.317642       4.531928       0.109737       1.145077 0.82953410E+01  0.82631776E+02                                 1.830012                            1.697661      -1.321550       2.245923                    0.994267       3.776858      10.843711       0.471948       1.302863      -0.701890       0.025995       0.000618       0.021589       0.033797      -0.000901       0.010068       0.001796       0.004070       0.020031      -0.009001      -0.004566       0.013568              1.910293       2.390216      -0.052925       0.354050       1.468736       0.130239       1.871926           0.000100
          132              H      12.900381       3.962898       5.517481       0.111011       1.066527 0.76184404E+01  0.73539653E+02                                 1.687380                            1.583557      -1.024410       2.390645                    0.997500       3.450203       9.432804       0.514065       1.234334      -0.718706       0.001389       0.012749       0.035492       0.037737      -0.000887       0.002316       0.009072       0.006453       0.034696      -0.012709      -0.002479       0.015188              1.745182       1.634615      -0.051008       0.002683       1.472347       0.354686       2.128584           0.000269
          133              H      34.866968      10.927474      25.554367       0.102677       1.235900 0.92343647E+01  0.92487106E+02                                 1.786050                            1.687388      -1.088015       2.345040                    0.997855       3.474170       9.327388       0.528905       1.156256      -0.738775       0.031218       0.003998       0.013287       0.034162      -0.000744      -0.002721       0.000080       0.033275      -0.028354      -0.011929      -0.009690       0.021618              1.828658       1.997678       0.142715       0.352763       1.484854       0.221053       2.003441           0.000142
          134              H      34.955981      10.259377      23.332834       0.124448       1.133474 0.83031104E+01  0.80894350E+02                                 1.695071                            1.610356      -0.905590       2.456829                    0.999113       3.200176       8.444957       0.536778       1.171208      -0.737178       0.035915      -0.006511      -0.017597       0.040521       0.000279      -0.002368       0.005029       0.033570      -0.004528      -0.017629      -0.000204       0.017833              1.732703       1.940917      -0.123504      -0.369785       1.430950       0.123049       1.826243           0.000255
          135              H      34.960924      13.793054      18.426611       0.114354       1.129196 0.80640943E+01  0.77495556E+02                                 1.645847                            1.549618      -0.855605       2.473460                    0.999190       3.158635       8.106777       0.570768       1.116671      -0.750818       0.034628      -0.015111      -0.002494       0.037864      -0.000895      -0.001284       0.000311       0.014243      -0.049272      -0.016480       0.001037       0.015443              1.681183       1.883969      -0.371864      -0.003749       1.867284      -0.045346       1.292295           0.000210
          136              H      34.964221      16.020042      18.337749       0.116033       1.214704 0.86385173E+01  0.84808749E+02                                 1.747008                            1.617291      -1.095977       2.353341                    0.997790       3.326134       8.746591       0.549460       1.135451      -0.744585       0.034440       0.009838       0.004627       0.036115      -0.002205       0.003218       0.001155       0.031293      -0.038586      -0.013585      -0.008924       0.022509              1.808183       2.039297       0.462825      -0.008709       2.057564      -0.027495       1.327688           0.000141
          137              H      42.738069      28.885176       5.784065       0.114593       1.145991 0.82806777E+01  0.80219511E+02                                 1.670972                            1.577260      -0.901366       2.451053                    0.998936       3.199198       8.282213       0.561203       1.126605      -0.748097       0.010345       0.005279      -0.037892       0.039632      -0.007053      -0.009369       0.002377      -0.007301       0.034614      -0.015585      -0.000820       0.016405              1.712977       1.386227      -0.044027      -0.138036       1.647087      -0.265273       2.105616           0.000286
          138              H      43.272151      26.858046       6.761540       0.114680       1.268568 0.91408929E+01  0.91076410E+02                                 1.802260                            1.667322      -1.143412       2.328461                    0.997334       3.391600       9.003705       0.539023       1.140464      -0.743289       0.018606      -0.021855      -0.025437       0.038352      -0.004160      -0.014240       0.007728      -0.000639       0.044812      -0.014672      -0.009570       0.024242              1.880948       1.668253      -0.471689      -0.193360       2.248084       0.203964       1.726507           0.000099
          139              H      41.506716      28.042919      10.081723       0.111957       1.214736 0.86768313E+01  0.85344415E+02                                 1.748278                            1.620946      -1.116166       2.339475                    0.997729       3.374447       8.904150       0.548384       1.135553      -0.744000      -0.013130      -0.000133       0.033985       0.036433      -0.007051      -0.013587       0.010362       0.002978       0.031452      -0.012538      -0.011294       0.023832              1.824866       1.456251      -0.058204      -0.189772       1.743028      -0.363176       2.275319           0.000113
          140              H      40.980876      30.055773       9.120405       0.116014       1.148736 0.82498397E+01  0.79796129E+02                                 1.669892                            1.571858      -0.877967       2.462946                    0.999141       3.182323       8.215231       0.563842       1.123084      -0.749153      -0.021489       0.026166       0.022115       0.040441      -0.008987      -0.011644       0.002245      -0.008113       0.024220      -0.017182       0.000508       0.016674              1.720836       1.583045      -0.368230      -0.168999       2.002679       0.138575       1.576784           0.000191
          141              H      43.329848      22.606785      12.723328       0.125596       1.186679 0.83969160E+01  0.81924384E+02                                 1.728545                            1.602588      -1.098073       2.362624                    0.997774       3.263533       8.579213       0.547340       1.146978      -0.742072       0.020762      -0.033861      -0.010843       0.041173      -0.015501       0.001277      -0.000379      -0.020974      -0.024299      -0.014801      -0.007993       0.022793              1.804014       1.601008      -0.321837      -0.343754       1.829242       0.318533       1.981791           0.000110
          142              H      42.886429      22.472595      14.985253       0.120605       1.102281 0.78068778E+01  0.74479279E+02                                 1.622740                            1.526735      -0.878055       2.466190                    0.999122       3.138596       8.047610       0.573412       1.119647      -0.749703       0.013673      -0.032584       0.018061       0.039685      -0.013105      -0.001393      -0.002423      -0.016905      -0.007502      -0.014808      -0.002147       0.016956              1.670647       1.366528      -0.194109       0.072951       1.782703      -0.350043       1.862709           0.000337
          143              H      43.849097      27.623219      19.589886       0.124481       1.109640 0.78613221E+01  0.75951236E+02                                 1.701735                            1.587599      -0.872096       2.474199                    0.999104       3.244860       8.675758       0.527290       1.202312      -0.728498      -0.032681       0.021719       0.000249       0.039241      -0.007881       0.000445      -0.001814      -0.004267      -0.040879      -0.013774      -0.001307       0.015080              1.771123       2.248297      -0.258658      -0.051739       1.644171       0.057862       1.420900           0.000258
          144              H      45.835419      28.756699      19.662591       0.112922       1.206860 0.86562398E+01  0.85343375E+02                                 1.763873                            1.638067      -1.090047       2.355579                    0.997904       3.375314       9.003539       0.534441       1.162426      -0.737477      -0.008047       0.036592      -0.002186       0.037530      -0.014635       0.000717      -0.001746      -0.012505      -0.034927      -0.011821      -0.010017       0.021838              1.843501       1.714219       0.197625      -0.019935       2.467239       0.005070       1.349044           0.000106
          145              H      24.869412       7.905807       2.253847       0.116145       1.126744 0.79895312E+01  0.76597662E+02                                 1.642449                            1.541098      -0.877582       2.463200                    0.999143       3.153831       8.083763       0.573115       1.114732      -0.751176       0.017833      -0.025526      -0.020195       0.037114      -0.007244      -0.009886       0.003500      -0.008692       0.025594      -0.015042      -0.000617       0.015659              1.681688       1.470726      -0.324057      -0.177716       2.009952       0.157238       1.564387           0.000287
          146              H      24.449069       9.872980       1.235980       0.111170       1.213303 0.86533641E+01  0.84842290E+02                                 1.732831                            1.609063      -1.075675       2.360249                    0.997873       3.320155       8.675336       0.556784       1.121998      -0.748116       0.013529      -0.000567      -0.033966       0.036566      -0.005786      -0.013187       0.007830      -0.001858       0.030702      -0.013640      -0.007621       0.021262              1.805126       1.424076       0.022370      -0.272568       1.669470      -0.336167       2.321831           0.000115
          147              H      22.678689      11.186332       4.531928       0.109739       1.145265 0.82969422E+01  0.82651276E+02                                 1.830184                            1.697806      -1.321554       2.245923                    0.994267       3.776859      10.843759       0.471939       1.302834      -0.701898      -0.013532       0.022204       0.021590       0.033798      -0.001313      -0.006590       0.007822      -0.003595       0.020032      -0.009001      -0.004567       0.013569              1.910482       1.653419      -0.372610      -0.289859       2.205918       0.241532       1.872109           0.000100
          148              H      23.085844       9.190609       5.517481       0.111011       1.066516 0.76183589E+01  0.73538626E+02                                 1.687365                            1.583546      -1.024396       2.390651                    0.997500       3.450185       9.432721       0.514068       1.234330      -0.718707      -0.011735      -0.005172       0.035492       0.037738      -0.002351      -0.009015      -0.002531      -0.004766       0.034698      -0.012711      -0.002479       0.015189              1.745166       1.468729      -0.044761      -0.308497       1.638217      -0.175019       2.128553           0.000269
          149              H      39.039069      24.731944      25.554367       0.102678       1.236061 0.92359170E+01  0.92507454E+02                                 1.786308                            1.687613      -1.088005       2.345044                    0.997856       3.474240       9.328119       0.528826       1.156370      -0.738750      -0.019071       0.025037       0.013287       0.034163      -0.014040       0.001289      -0.002397      -0.017931      -0.028347      -0.011934      -0.009687       0.021621              1.828932       1.736906      -0.293486      -0.367910       1.746128       0.195021       2.003761           0.000142
          150              H      39.573149      25.143079      23.332834       0.124449       1.133438 0.83027168E+01  0.80888882E+02                                 1.694974                            1.610269      -0.905621       2.456813                    0.999113       3.200080       8.444388       0.536821       1.171138      -0.737196      -0.012320       0.034361      -0.017597       0.040523      -0.014677      -0.003171      -0.004566      -0.016300      -0.004527      -0.017630      -0.000204       0.017834              1.732601       1.451409      -0.159055       0.078322       1.920261      -0.381732       1.826133           0.000255
          151              H      36.510420      23.380522      18.426611       0.114355       1.129216 0.80641654E+01  0.77495441E+02                                 1.645794                            1.549570      -0.855598       2.473462                    0.999190       3.158475       8.105993       0.570815       1.116591      -0.750841      -0.004227       0.037544      -0.002494       0.037864      -0.005721       0.000372      -0.001266      -0.008673      -0.049275      -0.016481       0.001036       0.015445              1.681128       1.549355       0.178694       0.041143       2.201771       0.019425       1.292257           0.000210
          152              H      34.580143      22.269883      18.337749       0.116034       1.214673 0.86382358E+01  0.84805157E+02                                 1.746963                            1.617252      -1.095956       2.353352                    0.997790       3.326112       8.746444       0.549474       1.135433      -0.744590      -0.025740       0.024907       0.004627       0.036115      -0.012448      -0.002610       0.002210      -0.019467      -0.038586      -0.013586      -0.008924       0.022510              1.808134       2.453738      -0.223501       0.028164       1.643005       0.006205       1.327659           0.000141
          153              H      19.551675      22.569667       5.784065       0.114593       1.145889 0.82797070E+01  0.80207265E+02                                 1.670828                            1.577131      -0.901367       2.451051                    0.998936       3.199053       8.281525       0.561249       1.126554      -0.748110      -0.009745       0.006319      -0.037892       0.039632       0.006687       0.002628      -0.009304      -0.008568       0.034613      -0.015585      -0.000820       0.016406              1.712824       1.543610       0.134942       0.298711       1.489441       0.013085       2.105421           0.000286
          154              H      21.040181      24.045760       6.761540       0.114679       1.268361 0.91390085E+01  0.91051575E+02                                 1.801918                            1.667034      -1.143421       2.328456                    0.997334       3.391482       9.002651       0.539134       1.140305      -0.743326       0.009623       0.027041      -0.025437       0.038351       0.002352       0.000425      -0.016195      -0.006882       0.044808      -0.014667      -0.009572       0.024239              1.880571       1.694309       0.486758      -0.079938       2.221218      -0.269363       1.726187           0.000099
          155              H      20.896771      21.924412      10.081723       0.111957       1.214539 0.86750562E+01  0.85321430E+02                                 1.747958                            1.620675      -1.116132       2.339490                    0.997730       3.374339       8.903181       0.548491       1.135405      -0.744034       0.006679      -0.011303       0.033985       0.036433       0.002233      -0.002184      -0.016946      -0.013697       0.031447      -0.012532      -0.011297       0.023829              1.824514       1.620634       0.153227       0.409277       1.578072       0.017226       2.274836           0.000113
          156              H      19.416508      20.462594       9.120405       0.116014       1.148646 0.82489663E+01  0.79784959E+02                                 1.669748                            1.571729      -0.877975       2.462940                    0.999141       3.182189       8.214540       0.563894       1.123019      -0.749169      -0.011915      -0.031693       0.022115       0.040442       0.008006       0.003876      -0.011207      -0.011511       0.024222      -0.017181       0.000505       0.016675              1.720682       1.578734       0.365768      -0.035513       2.006659      -0.215628       1.576653           0.000191
          157              H      24.693038      26.221357      12.723328       0.125595       1.186527 0.83955600E+01  0.81907112E+02                                 1.728309                            1.602387      -1.098075       2.362622                    0.997774       3.263457       8.578550       0.547416       1.146876      -0.742095       0.018943       0.034912      -0.010843       0.041173       0.016830      -0.000313       0.001296      -0.016358      -0.024304      -0.014797      -0.007993       0.022791              1.803755       1.493280       0.259691      -0.103959       1.936504      -0.456861       1.981481           0.000110
          158              H      25.030961      25.904441      14.985253       0.120605       1.102166 0.78058253E+01  0.74466226E+02                                 1.622565                            1.526581      -0.878018       2.466206                    0.999122       3.138523       8.047083       0.573473       1.119573      -0.749720       0.021383       0.028132       0.018060       0.039684       0.013870       0.002794       0.000005      -0.014244      -0.007506      -0.014805      -0.002149       0.016954              1.670460       1.510400       0.277218       0.266623       1.638501       0.238161       1.862478           0.000337
          159              H      53.057060      24.162823      19.589886       0.124479       1.109757 0.78624078E+01  0.75965063E+02                                 1.701920                            1.587759      -0.872172       2.474165                    0.999103       3.245081       8.676806       0.527233       1.202389      -0.728480      -0.002468      -0.039161       0.000249       0.039239       0.005785       0.001348       0.001289      -0.011513      -0.040881      -0.013774      -0.001303       0.015077              1.771324       1.571371      -0.132293      -0.024246       2.321566      -0.073751       1.421035           0.000258
          160              H      51.082276      25.316289      19.662591       0.112920       1.206913 0.86567278E+01  0.85349597E+02                                 1.763945                            1.638129      -1.090059       2.355572                    0.997904       3.375380       9.003861       0.534422       1.162449      -0.737472      -0.027665      -0.025264      -0.002186       0.037529       0.012731       0.001154       0.001493      -0.019092      -0.034928      -0.011821      -0.010015       0.021836              1.843579       2.450252       0.227264       0.005577       1.731396      -0.019800       1.349090           0.000106
          161              H      13.686666      17.584639       2.253847       0.116144       1.126689 0.79890009E+01  0.76590931E+02                                 1.642361                            1.541018      -0.877599       2.463189                    0.999143       3.153750       8.083339       0.573148       1.114690      -0.751187       0.013190       0.028208      -0.020194       0.037114       0.007385       0.001911      -0.010313      -0.008204       0.025596      -0.015042      -0.000619       0.015661              1.681596       1.594413       0.395486      -0.047319       1.886070      -0.232518       1.564305           0.000287
          162              H      12.193215      16.237026       1.235980       0.111170       1.212984 0.86505133E+01  0.84805830E+02                                 1.732350                            1.608654      -1.075677       2.360246                    0.997873       3.319989       8.673958       0.556939       1.121799      -0.748163      -0.006272       0.011999      -0.033966       0.036565       0.003692      -0.000192      -0.015334      -0.009087       0.030698      -0.013633      -0.007626       0.021259              1.804598       1.627044       0.095024       0.427208       1.465682      -0.067945       2.321068           0.000115
          163              H      11.941012      14.047155       4.531928       0.109738       1.145075 0.82953285E+01  0.82631594E+02                                 1.830007                            1.697658      -1.321550       2.245924                    0.994267       3.776848      10.843667       0.471950       1.302860      -0.701891      -0.012463      -0.022822       0.021590       0.033798       0.002212      -0.003480      -0.009618      -0.000476       0.020033      -0.009001      -0.004568       0.013569              1.910287       1.744936       0.425473      -0.064233       2.114004      -0.371732       1.871922           0.000100
          164              H      13.465782      15.397624       5.517481       0.111011       1.066528 0.76184795E+01  0.73540420E+02                                 1.687411                            1.583584      -1.024437       2.390631                    0.997500       3.450243       9.433062       0.514047       1.234369      -0.718698       0.010346      -0.007577       0.035490       0.037736       0.003238       0.006697      -0.006540      -0.001694       0.034691      -0.012708      -0.002478       0.015186              1.745215       1.557116       0.095773       0.305834       1.549903      -0.179671       2.128627           0.000269
          165              H      24.997997      21.442854      25.554367       0.102677       1.235920 0.92345334E+01  0.92489258E+02                                 1.786079                            1.687411      -1.088004       2.345045                    0.997855       3.474156       9.327387       0.528898       1.156266      -0.738773      -0.012146      -0.029035       0.013287       0.034163       0.014780       0.001429       0.002316      -0.015350      -0.028353      -0.011929      -0.009689       0.021618              1.828689       1.489487       0.150708       0.015054       1.993108      -0.416043       2.003473           0.000142
          166              H      24.374901      21.699814      23.332834       0.124447       1.133244 0.83009400E+01  0.80867128E+02                                 1.694742                            1.610063      -0.905612       2.456817                    0.999113       3.200036       8.444000       0.536873       1.171088      -0.737204      -0.023597      -0.027849      -0.017598       0.040522       0.014396       0.005539      -0.000462      -0.017277      -0.004534      -0.017630      -0.000206       0.017836              1.732358       1.665077       0.282484       0.291360       1.706135       0.258635       1.825861           0.000255
          167              H      27.432681      19.928691      18.426611       0.114355       1.128913 0.80615063E+01  0.77463229E+02                                 1.645424                            1.549248      -0.855608       2.473458                    0.999190       3.158452       8.105493       0.570913       1.116496      -0.750859      -0.030401      -0.022434      -0.002494       0.037865       0.006618       0.000909       0.000954      -0.005575      -0.049272      -0.016480       0.001034       0.015446              1.680738       2.192829       0.193084      -0.037379       1.557368       0.025909       1.292018           0.000210
          168              H      29.359661      18.812342      18.337749       0.116034       1.214601 0.86375622E+01  0.84796365E+02                                 1.746837                            1.617143      -1.095959       2.353350                    0.997790       3.326067       8.746036       0.549520       1.135368      -0.744605      -0.008700      -0.034745       0.004627       0.036116       0.014654      -0.000608      -0.003364      -0.011828      -0.038585      -0.013585      -0.008926       0.022511              1.807999       1.652012      -0.239273      -0.019453       2.444406       0.021286       1.327581           0.000141
          169              H      46.384330      22.569667       5.784065       0.114592       1.145997 0.82807394E+01  0.80220317E+02                                 1.670983                            1.577270      -0.901371       2.451050                    0.998936       3.199210       8.282275       0.561199       1.126612      -0.748095       0.009744       0.006319      -0.037891       0.039631      -0.006689      -0.002626      -0.009302      -0.008566       0.034611      -0.015586      -0.000818       0.016404              1.712989       1.543755      -0.134971      -0.298756       1.489578       0.013095       2.105633           0.000286
          170              H      44.895825      24.045760       6.761540       0.114680       1.268572 0.91409307E+01  0.91076886E+02                                 1.802263                            1.667326      -1.143415       2.328459                    0.997334       3.391608       9.003733       0.539022       1.140464      -0.743289      -0.009624       0.027040      -0.025437       0.038351      -0.002357      -0.000427      -0.016197      -0.006886       0.044812      -0.014672      -0.009570       0.024242              1.880951       1.694635      -0.486919       0.079957       2.221707      -0.269436       1.726511           0.000099
          171              H      45.039238      21.924412      10.081723       0.111957       1.214737 0.86768388E+01  0.85344510E+02                                 1.748279                            1.620947      -1.116165       2.339475                    0.997729       3.374449       8.904157       0.548384       1.135553      -0.744000      -0.006680      -0.011304       0.033985       0.036433      -0.002236       0.002180      -0.016948      -0.013701       0.031452      -0.012538      -0.011294       0.023832              1.824867       1.620928      -0.153281      -0.409405       1.578352       0.017241       2.275320           0.000113
          172              H      46.519500      20.462594       9.120405       0.116014       1.148743 0.82499026E+01  0.79796909E+02                                 1.669901                            1.571865      -0.877976       2.462941                    0.999141       3.182332       8.215270       0.563840       1.123086      -0.749152       0.011916      -0.031693       0.022115       0.040441      -0.008006      -0.003878      -0.011207      -0.011510       0.024220      -0.017181       0.000507       0.016674              1.720845       1.578882      -0.365825       0.035511       2.006862      -0.215647       1.576792           0.000191
          173              H      41.242974      26.221357      12.723328       0.125596       1.186679 0.83969208E+01  0.81924442E+02                                 1.728545                            1.602588      -1.098073       2.362623                    0.997774       3.263534       8.579216       0.547340       1.146978      -0.742072      -0.018944       0.034912      -0.010843       0.041173      -0.016832       0.000310       0.001295      -0.016362      -0.024299      -0.014801      -0.007993       0.022793              1.804014       1.493465      -0.259747       0.103980       1.936787      -0.456966       1.981792           0.000111
          174              H      40.905053      25.904441      14.985253       0.120606       1.102280 0.78068686E+01  0.74479166E+02                                 1.622738                            1.526734      -0.878054       2.466190                    0.999122       3.138595       8.047605       0.573413       1.119647      -0.749703      -0.021383       0.028133       0.018061       0.039685      -0.013873      -0.002795       0.000005      -0.014247      -0.007502      -0.014808      -0.002147       0.016956              1.670645       1.510554      -0.277263      -0.266670       1.638674       0.238199       1.862708           0.000337
          175              H      45.846958      24.162823      19.589886       0.124480       1.109644 0.78613592E+01  0.75951673E+02                                 1.701738                            1.587601      -0.872100       2.474196                    0.999104       3.244867       8.675777       0.527290       1.202310      -0.728499       0.002469      -0.039162       0.000249       0.039241      -0.005788      -0.001349       0.001292      -0.011517      -0.040879      -0.013774      -0.001307       0.015080              1.771126       1.571201       0.132266       0.024241       2.321274      -0.073738       1.420902           0.000258
          176              H      47.821741      25.316289      19.662591       0.112921       1.206865 0.86562851E+01  0.85343927E+02                                 1.763877                            1.638071      -1.090053       2.355575                    0.997904       3.375322       9.003564       0.534441       1.162426      -0.737478       0.027666      -0.025265      -0.002186       0.037530      -0.012732      -0.001154       0.001494      -0.019095      -0.034927      -0.011821      -0.010017       0.021838              1.843505       2.450140      -0.227256      -0.005577       1.731330      -0.019799       1.349047           0.000106
          177              H      19.281336      17.584639       2.253847       0.116145       1.126758 0.79896673E+01  0.76599364E+02                                 1.642470                            1.541116      -0.877598       2.463192                    0.999143       3.153855       8.083870       0.573108       1.114739      -0.751174      -0.013190       0.028207      -0.020194       0.037114      -0.007385      -0.001912      -0.010311      -0.008201       0.025594      -0.015042      -0.000617       0.015659              1.681710       1.594525      -0.395530       0.047315       1.886202      -0.232530       1.564404           0.000287
          178              H      20.774786      16.237026       1.235980       0.111169       1.213306 0.86533970E+01  0.84842693E+02                                 1.732834                            1.609065      -1.075677       2.360247                    0.997873       3.320162       8.675358       0.556783       1.121998      -0.748116       0.006273       0.012001      -0.033966       0.036566      -0.003698       0.000187      -0.015335      -0.009092       0.030702      -0.013641      -0.007621       0.021262              1.805128       1.627496      -0.095074      -0.427414       1.466054      -0.067968       2.321833           0.000115
          179              H      21.026992      14.047155       4.531928       0.109738       1.145267 0.82969622E+01  0.82651523E+02                                 1.830187                            1.697808      -1.321555       2.245922                    0.994267       3.776864      10.843776       0.471938       1.302834      -0.701898       0.012463      -0.022821       0.021590       0.033798      -0.002213       0.003479      -0.009618      -0.000476       0.020032      -0.009001      -0.004567       0.013569              1.910484       1.745105      -0.425544       0.064244       2.114236      -0.371793       1.872112           0.000100
          180              H      19.502223      15.397624       5.517481       0.111011       1.066516 0.76183589E+01  0.73538631E+02                                 1.687365                            1.583546      -1.024401       2.390649                    0.997500       3.450187       9.432729       0.514068       1.234331      -0.718707      -0.010346      -0.007577       0.035492       0.037738      -0.003239      -0.006699      -0.006542      -0.001689       0.034698      -0.012711      -0.002479       0.015189              1.745167       1.557081      -0.095771      -0.305819       1.549865      -0.179657       2.128555           0.000269
          181              H      40.938025      21.442854      25.554367       0.102678       1.236062 0.92359203E+01  0.92507499E+02                                 1.786309                            1.687614      -1.088006       2.345044                    0.997856       3.474240       9.328121       0.528825       1.156371      -0.738750       0.012147      -0.029035       0.013287       0.034163      -0.014784      -0.001432       0.002315      -0.015353      -0.028347      -0.011934      -0.009687       0.021622              1.828933       1.489657      -0.150736      -0.015063       1.993379      -0.416131       2.003763           0.000142
          182              H      41.561120      21.699814      23.332834       0.124448       1.133440 0.83027391E+01  0.80889152E+02                                 1.694976                            1.610272      -0.905624       2.456811                    0.999113       3.200084       8.444401       0.536821       1.171138      -0.737196       0.023597      -0.027850      -0.017597       0.040523      -0.014396      -0.005540      -0.000463      -0.017271      -0.004527      -0.017630      -0.000204       0.017834              1.732604       1.665306      -0.282547      -0.291430       1.706369       0.258695       1.826136           0.000255
          183              H      38.503335      19.928691      18.426611       0.114355       1.129216 0.80641646E+01  0.77495434E+02                                 1.645795                            1.549570      -0.855598       2.473462                    0.999190       3.158476       8.105997       0.570815       1.116591      -0.750841       0.030401      -0.022433      -0.002494       0.037864      -0.006616      -0.000911       0.000955      -0.005574      -0.049275      -0.016481       0.001036       0.015445              1.681128       2.193421      -0.193157       0.037394       1.557705       0.025918       1.292258           0.000210
          184              H      36.576356      18.812342      18.337749       0.116034       1.214673 0.86382367E+01  0.84805167E+02                                 1.746963                            1.617251      -1.095957       2.353351                    0.997790       3.326114       8.746449       0.549475       1.135432      -0.744590       0.008700      -0.034745       0.004627       0.036115      -0.014654       0.000609      -0.003365      -0.011827      -0.038586      -0.013586      -0.008924       0.022510              1.808134       1.652131       0.239307       0.019456       2.444611       0.021289       1.327659           0.000141
          185              H      29.321742       5.647414       5.784065       0.114594       1.145883 0.82796456E+01  0.80206461E+02                                 1.670817                            1.577121      -0.901361       2.451054                    0.998936       3.199041       8.281463       0.561253       1.126547      -0.748111       0.000601      -0.011598      -0.037892       0.039632      -0.000367      -0.006743       0.006928       0.015864       0.034616      -0.015585      -0.000822       0.016407              1.712812       1.619836       0.090925       0.160683       1.413195       0.252145       2.105403           0.000286
          186              H      31.344329       6.198451       6.761540       0.114680       1.268357 0.91389664E+01  0.91051046E+02                                 1.801914                            1.667030      -1.143418       2.328458                    0.997334       3.391473       9.002620       0.539135       1.140304      -0.743326       0.028229      -0.005187      -0.025437       0.038351      -0.001804      -0.013813       0.008465       0.007515       0.044807      -0.014667      -0.009572       0.024239              1.880568       2.511032       0.015220      -0.273245       1.404488       0.065453       1.726183           0.000099
          187              H      29.435483       7.134929      10.081723       0.111958       1.214537 0.86750365E+01  0.85321183E+02                                 1.747956                            1.620673      -1.116131       2.339491                    0.997730       3.374335       8.903166       0.548492       1.135405      -0.744034      -0.006450       0.011436       0.033985       0.036433      -0.004814      -0.015768       0.006582       0.010716       0.031447      -0.012532      -0.011297       0.023829              1.824512       1.721409       0.095044       0.219558       1.477294       0.345830       2.274833           0.000113
          188              H      27.429380       6.583892       9.120405       0.116014       1.148639 0.82489092E+01  0.79784256E+02                                 1.669741                            1.571723      -0.877968       2.462944                    0.999141       3.182181       8.214507       0.563896       1.123018      -0.749169      -0.033405       0.005528       0.022115       0.040441      -0.000981      -0.007768       0.008961       0.019623       0.024222      -0.017181       0.000506       0.016675              1.720674       2.216431      -0.002412      -0.204493       1.368946       0.077058       1.576646           0.000191
          189              H      35.054880       8.274120      12.723328       0.125595       1.186525 0.83955462E+01  0.81906946E+02                                 1.728308                            1.602386      -1.098073       2.362623                    0.997774       3.263454       8.578541       0.547416       1.146877      -0.742095       0.039706      -0.001051      -0.010843       0.041173       0.001331       0.000966      -0.000919       0.037329      -0.024304      -0.014797      -0.007993       0.022791              1.803754       2.050596      -0.062076      -0.447632       1.379186       0.138399       1.981480           0.000110
          190              H      34.949383       8.725228      14.985253       0.120605       1.102166 0.78058279E+01  0.74466262E+02                                 1.622565                            1.526582      -0.878019       2.466206                    0.999122       3.138523       8.047085       0.573473       1.119573      -0.749720       0.035055       0.004452       0.018060       0.039684       0.000767       0.001401       0.002417       0.031146      -0.007506      -0.014805      -0.002149       0.016954              1.670461       1.846555       0.083140       0.339565       1.302348       0.111822       1.862479           0.000337
          191              H      47.454148      33.867351      19.589886       0.124480       1.109754 0.78623793E+01  0.75964729E+02                                 1.701918                            1.587757      -0.872167       2.474168                    0.999103       3.245076       8.676793       0.527233       1.202390      -0.728480      -0.035148       0.017443       0.000249       0.039239      -0.002093       0.001791       0.000523       0.015778      -0.040882      -0.013774      -0.001303       0.015077              1.771321       2.019445      -0.390990      -0.075993       1.873485       0.015878       1.421034           0.000258
          192              H      47.465687      31.580406      19.662591       0.112920       1.206909 0.86566885E+01  0.85349122E+02                                 1.763942                            1.638127      -1.090054       2.355575                    0.997904       3.375374       9.003844       0.534422       1.162450      -0.737472      -0.035712      -0.011327      -0.002186       0.037529      -0.001902       0.001870       0.000253       0.031597      -0.034928      -0.011821      -0.010015       0.021836              1.843576       2.107922       0.424904      -0.014359       2.073717       0.014730       1.349088           0.000106
          193              H      22.072077       3.060681       2.253847       0.116145       1.126673 0.79888534E+01  0.76589101E+02                                 1.642340                            1.540999      -0.877583       2.463198                    0.999144       3.153725       8.083231       0.573155       1.114684      -0.751189       0.031023      -0.002682      -0.020195       0.037114       0.000140      -0.007976       0.006811       0.016894       0.025597      -0.015043      -0.000619       0.015662              1.681573       2.155621       0.071449      -0.225023       1.324812       0.075279       1.564288           0.000287
          194              H      20.158284       2.441122       1.235980       0.111170       1.212980 0.86504771E+01  0.84805387E+02                                 1.732347                            1.608652      -1.075675       2.360248                    0.997873       3.319981       8.673933       0.556939       1.121799      -0.748163       0.007256      -0.011431      -0.033966       0.036565      -0.002089      -0.013376       0.007501       0.010939       0.030698      -0.013633      -0.007626       0.021259              1.804596       1.588313       0.117383       0.154761       1.504408       0.403945       2.321065           0.000115
          195              H      18.135699       3.317642       4.531928       0.109739       1.145072 0.82952984E+01  0.82631218E+02                                 1.830004                            1.697655      -1.321549       2.245926                    0.994267       3.776840      10.843639       0.471950       1.302861      -0.701891      -0.025995       0.000618       0.021590       0.033798       0.000900      -0.010069       0.001795       0.004070       0.020033      -0.009001      -0.004568       0.013569              1.910283       2.390203       0.052926      -0.354044       1.468730       0.130238       1.871917           0.000100
          196              H      20.067624       3.962898       5.517481       0.111011       1.066528 0.76184743E+01  0.73540353E+02                                 1.687410                            1.583583      -1.024432       2.390634                    0.997500       3.450240       9.433051       0.514048       1.234369      -0.718698      -0.001390       0.012748       0.035490       0.037736       0.000886      -0.002315       0.009070       0.006456       0.034691      -0.012708      -0.002478       0.015186              1.745215       1.634647       0.051011      -0.002682       1.472371       0.354695       2.128625           0.000269
          197              H      31.069055      10.927474      25.554367       0.102677       1.235920 0.92345292E+01  0.92489215E+02                                 1.786080                            1.687411      -1.088002       2.345045                    0.997855       3.474156       9.327390       0.528898       1.156267      -0.738773      -0.031218       0.003999       0.013287       0.034163       0.000743       0.002720       0.000079       0.033275      -0.028353      -0.011929      -0.009689       0.021618              1.828690       1.997720      -0.142721      -0.352777       1.484875       0.221059       2.003474           0.000142
          198              H      30.980040      10.259377      23.332834       0.124447       1.133244 0.83009388E+01  0.80867124E+02                                 1.694743                            1.610064      -0.905611       2.456817                    0.999113       3.200034       8.443999       0.536872       1.171090      -0.737204      -0.035916      -0.006511      -0.017598       0.040522      -0.000283       0.002369       0.005028       0.033574      -0.004534      -0.017630      -0.000206       0.017836              1.732359       1.940510       0.123464       0.369665       1.430704       0.123008       1.825862           0.000255
          199              H      30.975093      13.793054      18.426611       0.114355       1.128913 0.80615051E+01  0.77463219E+02                                 1.645424                            1.549249      -0.855609       2.473458                    0.999190       3.158452       8.105495       0.570912       1.116497      -0.750859      -0.034629      -0.015111      -0.002494       0.037865       0.000895       0.001281       0.000311       0.014250      -0.049272      -0.016480       0.001034       0.015446              1.680739       1.883450       0.371705       0.003748       1.866749      -0.045326       1.292019           0.000210
          200              H      30.971796      16.020042      18.337749       0.116034       1.214601 0.86375640E+01  0.84796387E+02                                 1.746838                            1.617143      -1.095959       2.353350                    0.997790       3.326066       8.746034       0.549520       1.135369      -0.744605      -0.034440       0.009838       0.004627       0.036116       0.002205      -0.003217       0.001155       0.031296      -0.038585      -0.013585      -0.008926       0.022511              1.808000       2.039091      -0.462753       0.008708       2.057328      -0.027490       1.327581           0.000141
          201              H      23.197936      28.885176       5.784065       0.114591       1.146017 0.82809231E+01  0.80222659E+02                                 1.671009                            1.577291      -0.901375       2.451048                    0.998936       3.199269       8.282496       0.561192       1.126617      -0.748093      -0.010344       0.005279      -0.037891       0.039631       0.007054       0.009367       0.002377      -0.007302       0.034609      -0.015584      -0.000819       0.016403              1.713017       1.386253       0.044026       0.138044       1.647121      -0.265284       2.105675           0.000286
          202              H      22.663855      26.858046       6.761540       0.114679       1.268399 0.91393685E+01  0.91056320E+02                                 1.801978                            1.667085      -1.143436       2.328448                    0.997334       3.391531       9.002923       0.539115       1.140330      -0.743320      -0.018606      -0.021854      -0.025437       0.038351       0.004156       0.014237       0.007729      -0.000636       0.044806      -0.014667      -0.009571       0.024238              1.880637       1.667999       0.471563       0.193313       2.247671       0.203915       1.726242           0.000099
          203              H      24.429292      28.042919      10.081723       0.111957       1.214570 0.86753222E+01  0.85324680E+02                                 1.747989                            1.620701      -1.116121       2.339495                    0.997730       3.374350       8.903236       0.548486       1.135407      -0.744034       0.013129      -0.000133       0.033985       0.036433       0.007047       0.013584       0.010364       0.002981       0.031444      -0.012531      -0.011297       0.023828              1.824548       1.456036       0.058185       0.189724       1.742724      -0.363071       2.274885           0.000113
          204              H      24.955132      30.055773       9.120405       0.116014       1.148726 0.82497127E+01  0.79794381E+02                                 1.669865                            1.571832      -0.877978       2.462940                    0.999141       3.182280       8.215022       0.563855       1.123065      -0.749158       0.021489       0.026165       0.022114       0.040441       0.008986       0.011642       0.002244      -0.008110       0.024218      -0.017179       0.000507       0.016671              1.720806       1.583021       0.368223       0.169001       2.002637       0.138582       1.576761           0.000191
          205              H      22.606163      22.606785      12.723328       0.125595       1.186570 0.83959590E+01  0.81912188E+02                                 1.728374                            1.602444      -1.098085       2.362617                    0.997774       3.263489       8.578768       0.547395       1.146904      -0.742089      -0.020763      -0.033861      -0.010843       0.041173       0.015498      -0.001279      -0.000378      -0.020970      -0.024304      -0.014797      -0.007994       0.022791              1.803826       1.600856       0.321784       0.343695       1.829054       0.318478       1.981568           0.000111
          206              H      23.049584      22.472595      14.985253       0.120604       1.102258 0.78066728E+01  0.74476811E+02                                 1.622702                            1.526702      -0.878021       2.466205                    0.999122       3.138649       8.047710       0.573426       1.119628      -0.749706      -0.013671      -0.032585       0.018060       0.039684       0.013102       0.001394      -0.002422      -0.016905      -0.007505      -0.014805      -0.002148       0.016953              1.670607       1.366501       0.194104      -0.072950       1.782662      -0.350031       1.862659           0.000337
          207              H      55.054920      27.623219      19.589886       0.124484       1.109633 0.78612867E+01  0.75951049E+02                                 1.701747                            1.587609      -0.872104       2.474198                    0.999104       3.244898       8.675958       0.527280       1.202334      -0.728493       0.032678       0.021717       0.000248       0.039237       0.007881      -0.000444      -0.001816      -0.004266      -0.040885      -0.013776      -0.001305       0.015081              1.771136       2.248315       0.258660       0.051739       1.644185       0.057864       1.420908           0.000258
          208              H      53.068598      28.756699      19.662591       0.112919       1.206908 0.86566644E+01  0.85348742E+02                                 1.763934                            1.638119      -1.090067       2.355570                    0.997904       3.375361       9.003773       0.534426       1.162443      -0.737474       0.008048       0.036592      -0.002188       0.037530       0.014632      -0.000719      -0.001746      -0.012503      -0.034925      -0.011820      -0.010016       0.021835              1.843568       1.714281      -0.197637       0.019936       2.467341       0.005071       1.349083           0.000106
          209              H       8.098590       7.905807       2.253847       0.116144       1.126870 0.79906705E+01  0.76612073E+02                                 1.642662                            1.541280      -0.877602       2.463189                    0.999143       3.153900       8.084385       0.573034       1.114837      -0.751151      -0.017833      -0.025526      -0.020194       0.037113       0.007241       0.009883       0.003498      -0.008692       0.025597      -0.015040      -0.000616       0.015656              1.681914       1.470905       0.324130       0.177756       2.010250       0.157276       1.564585           0.000287
          210              H       8.518932       9.872980       1.235980       0.111170       1.213086 0.86514238E+01  0.84817240E+02                                 1.732480                            1.608767      -1.075684       2.360243                    0.997873       3.320042       8.674308       0.556903       1.121837      -0.748154      -0.013528      -0.000568      -0.033965       0.036565       0.005780       0.013184       0.007831      -0.001852       0.030697      -0.013633      -0.007625       0.021258              1.804740       1.423822      -0.022361       0.272475       1.669130      -0.336047       2.321267           0.000115
          211              H      10.289315      11.186332       4.531928       0.109737       1.145078 0.82953506E+01  0.82631899E+02                                 1.830013                            1.697662      -1.321550       2.245923                    0.994267       3.776861      10.843723       0.471948       1.302863      -0.701890       0.013533       0.022203       0.021589       0.033797       0.001312       0.006589       0.007821      -0.003595       0.020030      -0.009001      -0.004566       0.013567              1.910294       1.653273       0.372551       0.289815       2.205681       0.241497       1.871927           0.000100
          212              H       9.882160       9.190609       5.517481       0.111011       1.066527 0.76184442E+01  0.73539703E+02                                 1.687381                            1.583558      -1.024411       2.390644                    0.997500       3.450204       9.432809       0.514065       1.234334      -0.718706       0.011735      -0.005171       0.035492       0.037737       0.002351       0.009014      -0.002531      -0.004764       0.034696      -0.012709      -0.002479       0.015188              1.745183       1.468741       0.044760       0.308508       1.638223      -0.175019       2.128585           0.000269
          213              H      26.896954      24.731944      25.554367       0.102677       1.235900 0.92343668E+01  0.92487126E+02                                 1.786050                            1.687388      -1.088015       2.345040                    0.997855       3.474170       9.327386       0.528905       1.156256      -0.738775       0.019071       0.025036       0.013287       0.034162       0.014037      -0.001291      -0.002396      -0.017927      -0.028354      -0.011929      -0.009690       0.021618              1.828657       1.736655       0.293417       0.367819       1.745877       0.194975       2.003440           0.000142
          214              H      26.362872      25.143079      23.332834       0.124447       1.133474 0.83031027E+01  0.80894257E+02                                 1.695070                            1.610355      -0.905590       2.456829                    0.999113       3.200176       8.444956       0.536778       1.171208      -0.737178       0.012319       0.034359      -0.017597       0.040521       0.014676       0.003172      -0.004565      -0.016301      -0.004528      -0.017629      -0.000204       0.017833              1.732703       1.451484       0.159070      -0.078329       1.920382      -0.381768       1.826243           0.000255
          215              H      29.425597      23.380522      18.426611       0.114354       1.129195 0.80640853E+01  0.77495448E+02                                 1.645846                            1.549617      -0.855605       2.473460                    0.999190       3.158634       8.106773       0.570768       1.116671      -0.750818       0.004227       0.037544      -0.002494       0.037864       0.005720      -0.000372      -0.001268      -0.008672      -0.049272      -0.016480       0.001037       0.015443              1.681182       1.549411      -0.178707      -0.041146       2.201840       0.019427       1.292294           0.000210
          216              H      31.355873      22.269883      18.337749       0.116033       1.214703 0.86385039E+01  0.84808585E+02                                 1.747007                            1.617290      -1.095976       2.353342                    0.997790       3.326132       8.746584       0.549461       1.135451      -0.744585       0.025740       0.024907       0.004627       0.036115       0.012448       0.002609       0.002209      -0.019466      -0.038586      -0.013585      -0.008924       0.022509              1.808182       2.453814       0.223502      -0.028166       1.643044       0.006205       1.327687           0.000141
          217              C      51.214149      17.559899      20.249345       0.609240      23.370473 0.24386586E+03  0.50172014E+04                                 7.702970                            5.575736      -0.019580       2.060366                    0.999603      21.890395      61.048782       0.622746       0.478062      -1.016727      -0.037064       0.030891       0.022866       0.053393       0.086401       0.064142       0.018358       0.016686      -0.050842      -0.093477      -0.028414       0.121891             10.677846      11.868472      -6.398703      -4.308928      11.330951       2.916415       8.834117          -0.000442
          218              C      19.268156      16.691945      19.606312      -0.013041      39.723516 0.40721689E+03  0.93312515E+04                                10.136720                            6.657674       0.061559       2.032817                    0.999314      26.453814      72.837645       0.654849       0.408179      -1.079513       0.019633      -0.014340      -0.019710       0.031298       0.004914       0.001398      -0.003643      -0.007289       0.010001      -0.008520       0.001703       0.006817             15.520801      17.152153     -10.712469      -7.097198      16.624216       5.045231      12.786034           0.013305
          219              C      19.800590      15.638409      20.259039      -0.100855      34.872318 0.39873075E+03  0.91787865E+04                                 9.354686                            6.679442       0.062367       1.995289                    0.999690      28.704762      81.807104       0.634116       0.419597      -1.061585       0.014756      -0.007236      -0.025660       0.030472       0.015361      -0.007666      -0.006825       0.009034       0.084053      -0.030034      -0.001534       0.031568             12.630836      12.914508      -8.193867      -4.144332      14.595085       2.964760      10.382915           0.000112
          220              C      20.710506      14.741903      19.675786      -0.112872      36.467223 0.40914945E+03  0.94931552E+04                                 9.655104                            6.790470      -0.021681       1.967246                    0.999605      29.098042      83.646118       0.624638       0.422619      -1.058164      -0.020694       0.023287       0.001534       0.031191       0.008246       0.012497      -0.019745      -0.005942       0.027653      -0.027149       0.002008       0.025141             13.026545      12.623667      -7.555644      -5.153797      13.972278       3.392323      12.483691           0.000708
          221              C      21.101177      14.944616      18.397798       0.026104      41.333299 0.38579411E+03  0.87640716E+04                                10.522849                            6.554589      -0.120635       1.979056                    0.999320      26.270694      73.169336       0.645638       0.417606      -1.068182      -0.017456       0.018651       0.012204       0.028311       0.005541       0.002492       0.009022       0.011803      -0.038188      -0.017312       0.001593       0.015719             16.622037      15.993904     -11.202112      -7.436186      19.147577       5.979559      14.724631          -0.001207
          222              C      20.619843      16.001007      17.719221      -0.120290      36.451831 0.40221185E+03  0.93025853E+04                                 9.677921                            6.744762      -0.042300       1.960240                    0.999636      29.135541      83.921494       0.624378       0.424140      -1.056053      -0.013806       0.004627       0.020367       0.025036       0.019929       0.005380      -0.014379      -0.004220       0.052275      -0.032550       0.007885       0.024665             13.338556      13.115054      -8.425937      -4.786595      15.631508       3.209303      11.269106           0.000643
          223              C      19.724763      16.877527      18.294396      -0.097788      35.062221 0.40549423E+03  0.93636536E+04                                 9.363489                            6.728719       0.082348       2.001953                    0.999683      28.687881      81.597003       0.633482       0.418708      -1.063300       0.011119      -0.021847       0.012118       0.027345      -0.005313       0.010437      -0.025805      -0.023096       0.006368      -0.022464      -0.012460       0.034924             12.545056      12.631456      -7.033039      -5.457527      13.140939       3.443932      11.862773           0.000274
          224              C      21.986367      14.016704      17.685292       0.404307      34.038072 0.28348174E+03  0.60128433E+04                                 9.615911                            5.827066      -0.204675       1.982512                    0.999182      23.092379      63.883789       0.642903       0.449165      -1.040096       0.018137      -0.020681      -0.017224       0.032455       0.053949       0.045705       0.028124       0.059599      -0.114706      -0.058909      -0.042463       0.101372             15.294935      13.954193      -9.823321      -6.502238      18.124852       4.769078      13.805761          -0.000065
          225              C      24.356765      12.594857      13.764891      -0.119173      36.899551 0.43660574E+03  0.10286010E+05                                 9.697888                            7.014730      -0.048003       1.952055                    0.999472      29.672197      85.677062       0.615155       0.422633      -1.059186      -0.000316       0.006392      -0.016734       0.017916      -0.023686       0.000924       0.001277      -0.015950      -0.092814      -0.031045      -0.009419       0.040465             12.562539       7.170771      -1.749857      -2.958630       8.800702      -2.109888      21.716144           0.000829
          226              C      24.546330      12.791859      12.431163      -0.093866      33.714101 0.38668852E+03  0.88408760E+04                                 9.133619                            6.590527       0.046033       1.994925                    0.999708      28.455323      81.037219       0.636007       0.421221      -1.059686      -0.008204       0.009471       0.018371       0.022237      -0.008399      -0.006384       0.015853      -0.003852      -0.086317      -0.034070       0.006237       0.027834             11.781623       6.300389      -1.501364      -1.850844       8.492784      -2.956137      20.551695           0.000314
          227              C      20.090702      12.977440       7.325675      -0.100517      33.547496 0.39508547E+03  0.90857820E+04                                 9.130635                            6.678809       0.114155       2.021280                    0.999726      28.465841      81.429658       0.629067       0.423388      -1.057828      -0.007717      -0.018775      -0.003774       0.020646      -0.009939      -0.003259      -0.000411      -0.041564       0.029368      -0.028213       0.010058       0.018155             11.746265      18.218314       4.231943       0.543930      11.766509      -0.238001       5.253972           0.000277
          228              C      18.915393      12.283648       7.261856      -0.108005      35.416231 0.40320246E+03  0.93225088E+04                                 9.456807                            6.736435       0.015775       1.980950                    0.999657      28.929995      83.061907       0.627665       0.422054      -1.058345       0.028359      -0.000452       0.002820       0.028502      -0.028131      -0.003523      -0.004274      -0.012796       0.044282      -0.036800       0.015127       0.021673             12.525431      18.417448       6.019249       0.117283      14.071747      -0.021285       5.087097           0.000645
          229              C      47.712948      20.483535      22.335971       0.604733      23.682681 0.24926908E+03  0.51496046E+04                                 7.742835                            5.623772      -0.011680       2.061118                    0.999659      21.944873      61.058339       0.623135       0.475793      -1.019308       0.037948      -0.034713      -0.025489       0.057400       0.088966       0.060580       0.015849       0.029704      -0.028362      -0.095959      -0.024254       0.120213             10.513981      11.874841      -6.266133      -4.130647      11.119426       2.526870       8.547675          -0.000576
          230              C      46.690940      21.391461      22.949922      -0.007539      38.527720 0.39259233E+03  0.89109968E+04                                 9.895660                            6.520818       0.092525       2.045638                    0.999403      26.136170      71.536311       0.664398       0.406157      -1.081249      -0.027202       0.025689       0.006928       0.038050       0.005391       0.002921      -0.000126      -0.005561      -0.007408      -0.006512      -0.000999       0.007511             14.417493      16.145371      -9.579998      -6.217946      14.966363       3.498265      12.140745           0.013442
          231              C      46.300270      21.200169      24.202059      -0.097865      32.625468 0.36574812E+03  0.82427909E+04                                 8.895502                            6.376047       0.080400       2.008187                    0.999731      28.062542      79.228877       0.652021       0.416823      -1.062952      -0.016963       0.023966       0.000719       0.029371       0.006390       0.021365      -0.014545      -0.016245      -0.027216      -0.032950       0.011753       0.021197             11.409208      12.222515      -5.981151      -5.257869      10.539534       2.401483      11.465574           0.000157
          232              C      45.408486      22.008166      24.814395      -0.105585      34.441839 0.38598028E+03  0.88241486E+04                                 9.234272                            6.573858      -0.008458       1.975536                    0.999671      28.607931      81.575261       0.638104       0.419862      -1.060120       0.019151      -0.007404      -0.025486       0.032728       0.023269       0.006423      -0.014640      -0.000987       0.050992      -0.035981       0.011433       0.024547             11.743388      12.514835      -6.615845      -4.569113      11.745060       1.872235      10.970271           0.000713
          233              C      44.859568      23.073123      24.175401       0.023224      39.903991 0.41782588E+03  0.96632476E+04                                10.237694                            6.810244      -0.052209       1.995588                    0.999346      26.651915      74.403282       0.636234       0.416257      -1.071221       0.015791      -0.020275      -0.008286       0.027002       0.007522      -0.003133       0.009369       0.009913       0.006262      -0.015483       0.006248       0.009235             14.449923      15.107750      -8.615066      -6.678191      14.363884       3.595445      13.878133          -0.001402
          234              C      45.260129      23.304387      22.873986      -0.115934      35.464223 0.42002039E+03  0.98502267E+04                                 9.570390                            6.943269      -0.087871       1.949178                    0.999427      29.503514      86.429006       0.606794       0.430416      -1.048981       0.009294      -0.021458       0.005382       0.023996       0.019322       0.031614      -0.004252       0.001140      -0.023188      -0.039771       0.004082       0.035689             12.297913      12.691631      -5.993382      -5.131092      11.271878       1.512657      12.930230           0.000631
          235              C      46.161804      22.490679      22.285078      -0.096921      34.754148 0.40605342E+03  0.94071052E+04                                 9.360224                            6.774780       0.041972       1.992937                    0.999692      28.774191      82.757820       0.623727       0.423876      -1.056967      -0.008673      -0.006558       0.026979       0.029088       0.020990       0.000208      -0.002744       0.015441       0.062370      -0.032864       0.011756       0.021109             11.924426      12.624682      -7.051818      -3.560320      13.002971       0.940686      10.145624           0.000382
          236              C      43.948003      24.120949      24.807932       0.369986      33.007515 0.33228070E+03  0.73328649E+04                                 9.428043                            6.335477      -0.257028       1.950280                    0.998907      24.310227      68.582896       0.612707       0.452986      -1.037970      -0.019073       0.032160       0.014982       0.040281       0.052839       0.026855       0.021150       0.064518      -0.068471      -0.051905      -0.032110       0.084015             13.266638      12.344289      -6.520661      -5.984750      13.249478       2.515170      14.206147          -0.000049
          237              C      25.279863      15.863006       1.824889      -0.107441      32.797683 0.39561004E+03  0.91393056E+04                                 9.110399                            6.741678      -0.037302       1.967892                    0.999632      29.043821      84.426577       0.615404       0.430824      -1.048804       0.002713      -0.022306       0.031173       0.038428       0.007658       0.021473      -0.009041       0.000330      -0.088540      -0.040501       0.015300       0.025201             11.928892       7.538857      -0.995559      -4.919624       7.845489      -1.133831      20.402329           0.000863
          238              C      24.900732      15.725961       3.179620      -0.114448      31.993625 0.41320145E+03  0.96025127E+04                                 8.847811                            6.818223       0.112830       2.013515                    0.999724      28.931379      82.998786       0.624700       0.421902      -1.059529       0.011744      -0.009129      -0.019760       0.024733      -0.011142      -0.006438       0.017409      -0.004047      -0.029011      -0.020691      -0.004549       0.025239             11.146902       6.931452      -0.998960      -3.204912       7.775609      -1.867571      18.733645           0.000291
          239              C      28.230502      17.659825       8.516417      -0.096662      33.488256 0.38254813E+03  0.87232666E+04                                 9.076076                            6.543461       0.044299       1.992669                    0.999765      28.482082      81.023910       0.639960       0.419721      -1.060563       0.026668      -0.006955       0.003507       0.027782      -0.034317      -0.002652      -0.003845       0.002183       0.003712      -0.035531       0.001796       0.033735             11.648546      17.257516       5.912530       1.215065      12.687718       1.031006       5.000404           0.000206
          240              C      29.359656      18.325067       8.606894      -0.113720      34.548431 0.38541364E+03  0.88243522E+04                                 9.304105                            6.596851      -0.048701       1.962743                    0.999646      28.825035      82.756826       0.631790       0.423426      -1.055917      -0.011073      -0.019112      -0.007419       0.023301      -0.029436      -0.007418      -0.003979      -0.040733       0.041117      -0.043878       0.014936       0.028942             12.014650      19.105336       5.202323       1.202630      11.958812       0.565364       4.979802           0.000779
          241              C      39.052253      32.520689      20.249345       0.609259      23.369537 0.24385742E+03  0.50169910E+04                                 7.702808                            5.575691      -0.019591       2.060374                    0.999602      21.889972      61.047648       0.622739       0.478071      -1.016721       0.045283       0.016652       0.022868       0.053393      -0.035978      -0.016179      -0.064736      -0.158017      -0.050881      -0.093490      -0.028420       0.121910             10.677339      17.005712       3.431792       4.679654       6.192481       2.273289       8.833823          -0.000441
          242              C      37.789579      32.069582      19.606312      -0.013039      39.721525 0.40720311E+03  0.93308191E+04                                10.136249                            6.657485       0.061589       2.032827                    0.999314      26.453325      72.834881       0.654873       0.408169      -1.079524      -0.022235      -0.009833      -0.019706       0.031296      -0.005618      -0.003853       0.000608      -0.004879       0.010010      -0.008529       0.001711       0.006818             15.519722      26.031363       5.584381       7.917211       7.742499       3.623495      12.785303           0.013308
          243              C      36.610973      32.135249      20.259039      -0.100854      34.870506 0.39871351E+03  0.91782454E+04                                 9.354211                            6.679211       0.062373       1.995291                    0.999690      28.704097      81.803257       0.634142       0.419586      -1.061597      -0.013642      -0.009162      -0.025659       0.030470      -0.003774      -0.002075       0.010047      -0.031138       0.084060      -0.030044      -0.001524       0.031567             12.629986      21.269343       3.368949       4.639335       6.238255       2.106581      10.382358           0.000108
          244              C      35.379618      31.795491      19.675786      -0.112874      36.466303 0.40914502E+03  0.94929663E+04                                 9.654775                            6.790352      -0.021689       1.967242                    0.999605      29.097639      83.642841       0.624659       0.422609      -1.058177       0.030514       0.006279       0.001532       0.031191      -0.006701      -0.023351      -0.000960      -0.011334       0.027634      -0.027162       0.002027       0.025136             13.025932      20.177221       3.193713       5.514585       6.417270       2.767078      12.483306           0.000711
          245              C      35.359837      31.355803      18.397798       0.026104      41.332066 0.38578532E+03  0.87638080E+04                                10.522577                            6.554480      -0.120647       1.979052                    0.999320      26.270586      73.168389       0.645650       0.417602      -1.068186       0.024880       0.005792       0.012206       0.028312       0.002340       0.006568      -0.006672      -0.015500      -0.038183      -0.017313       0.001593       0.015720             16.621400      28.059286       4.235332       8.896239       7.080826       3.450010      14.724088          -0.001212
          246              C      36.515365      31.244453      17.719221      -0.120292      36.451255 0.40221125E+03  0.93025242E+04                                 9.677724                            6.744726      -0.042305       1.960237                    0.999636      29.135238      83.919124       0.624387       0.424136      -1.056061       0.010911       0.009644       0.020367       0.025037      -0.011796      -0.015145       0.002521      -0.032424       0.052273      -0.032561       0.007898       0.024662             13.338140      22.298874       3.123190       5.172358       6.446959       2.540491      11.268587           0.000645
          247              C      37.721994      31.581357      18.294396      -0.097787      35.060294 0.40547450E+03  0.93630373E+04                                 9.362982                            6.728455       0.082354       2.001954                    0.999683      28.687281      81.593268       0.633512       0.418696      -1.063314      -0.024478       0.001291       0.012119       0.027345      -0.007354      -0.027569       0.003855       0.020731       0.006357      -0.022476      -0.012445       0.034922             12.544179      19.102865       3.295608       5.710715       6.667680       3.004153      11.861992           0.000271
          248              C      34.113646      31.053161      17.685292       0.404304      34.038970 0.28349152E+03  0.60130824E+04                                 9.615978                            5.827117      -0.204654       1.982517                    0.999182      23.092285      63.882995       0.642910       0.449158      -1.040103      -0.026979      -0.005358      -0.017217       0.032450      -0.001177       0.001494      -0.053644      -0.123250      -0.114682      -0.058901      -0.042472       0.101373             15.294922      25.589314       3.105703       7.381211       6.489642       3.246583      13.805810          -0.000070
          249              C      31.697090      29.711257      13.764891      -0.119173      36.898915 0.43660163E+03  0.10285869E+05                                 9.697752                            7.014707      -0.047994       1.952058                    0.999472      29.671944      85.675585       0.615156       0.422635      -1.059187       0.005694      -0.002921      -0.016734       0.017916       0.004934       0.000640      -0.001445       0.048988      -0.092812      -0.031045      -0.009413       0.040458             12.562272       9.908420       0.169167      -0.347795       6.062773       3.617097      21.715623           0.000833
          250              C      31.772916      29.448586      12.431163      -0.093864      33.713294 0.38668129E+03  0.88406523E+04                                 9.133437                            6.590462       0.046044       1.994929                    0.999708      28.454955      81.035391       0.636012       0.421221      -1.059688       0.012305       0.002364       0.018372       0.022238       0.002529       0.016917      -0.002404       0.016453      -0.086328      -0.034073       0.006250       0.027823             11.781290       9.244693      -0.198653      -1.634659       5.548176       3.080832      20.551002           0.000314
          251              C      17.677445       4.663352       7.325675      -0.100512      33.548042 0.39509000E+03  0.90859471E+04                                 9.130832                            6.678900       0.114127       2.021272                    0.999726      28.466156      81.431852       0.629052       0.423394      -1.057820      -0.012426       0.016060      -0.003784       0.020656      -0.013026       0.001286       0.003031       0.037990       0.029380      -0.028211       0.010062       0.018149             11.746578       9.714764       0.677663      -0.478084      20.270927      -0.352080       5.254043           0.000275
          252              C      17.664258       6.028096       7.261856      -0.107997      35.416470 0.40320242E+03  0.93225310E+04                                 9.456950                            6.736493       0.015734       1.980939                    0.999657      28.929972      83.062626       0.627653       0.422062      -1.058338      -0.014569      -0.024338       0.002818       0.028505       0.008516      -0.001945       0.005189       0.055103       0.044265      -0.036786       0.015119       0.021666             12.525688       9.945512      -1.127943      -0.077071      22.544400      -0.090948       5.087153           0.000645
          253              C      43.334798      34.091002      22.335971       0.604741      23.682015 0.24926384E+03  0.51494788E+04                                 7.742715                            5.623749      -0.011597       2.061147                    0.999660      21.944741      61.058245       0.623129       0.475799      -1.019303      -0.049028      -0.015507      -0.025492       0.057394      -0.031632      -0.016574      -0.060393      -0.168983      -0.028358      -0.095985      -0.024247       0.120233             10.513564      16.734058       3.459865       4.253219       6.259202       2.313661       8.547432          -0.000575
          254              C      44.632089      34.522124      22.949922      -0.007536      38.526325 0.39258303E+03  0.89107082E+04                                 9.895335                            6.520692       0.092558       2.045649                    0.999403      26.135780      71.534286       0.664413       0.406151      -1.081256       0.035847       0.010716       0.006928       0.038051      -0.005107      -0.001572      -0.002475      -0.006568      -0.007417      -0.006522      -0.001000       0.007521             14.416766      23.556447       5.300132       6.137981       7.553747       3.635494      12.140105           0.013441
          255              C      44.661760      34.956102      24.202059      -0.097863      32.623988 0.36573460E+03  0.82423815E+04                                 8.895112                            6.375861       0.080424       2.008193                    0.999731      28.062063      79.226125       0.652043       0.416815      -1.062961       0.029234       0.002710       0.000718       0.029368      -0.010239      -0.023281      -0.011237      -0.002955      -0.027215      -0.032960       0.011764       0.021196             11.408522      16.139170       3.718989       4.708126       6.621585       3.352392      11.464810           0.000157
          256              C      45.807399      35.324411      24.814395      -0.105587      34.441820 0.38598675E+03  0.88242916E+04                                 9.234220                            6.573925      -0.008423       1.975546                    0.999671      28.607662      81.573206       0.638102       0.419864      -1.060124      -0.015988      -0.012884      -0.025486       0.032728      -0.012066      -0.015891       0.001748      -0.039827       0.050994      -0.035992       0.011448       0.024544             11.743206      17.667049       3.641192       3.905794       6.592818       3.020620      10.969751           0.000714
          257              C      47.004137      35.267309      24.175401       0.023222      39.902773 0.41781425E+03  0.96628961E+04                                10.237415                            6.810105      -0.052167       1.995602                    0.999346      26.651800      74.402262       0.636248       0.416251      -1.071226      -0.025455      -0.003539      -0.008286       0.027002       0.000528       0.009679      -0.001975      -0.017992       0.006264      -0.015484       0.006243       0.009241             14.449409      22.009886       4.629479       6.452675       7.460711       3.985594      13.877630          -0.001405
          258              C      47.004136      34.804780      22.873986      -0.115935      35.464285 0.42002650E+03  0.98503779E+04                                 9.570339                            6.943288      -0.087844       1.949186                    0.999427      29.503317      86.427658       0.606799       0.430413      -1.048987      -0.023231       0.002682       0.005382       0.023996      -0.009173      -0.019496      -0.025263      -0.034057      -0.023193      -0.039787       0.004082       0.035705             12.297789      16.816931       3.611451       3.875625       7.146260       3.687323      12.930174           0.000630
          259              C      45.848608      34.430760      22.285078      -0.096921      34.752083 0.40602776E+03  0.94063677E+04                                 9.359838                            6.774544       0.041982       1.992940                    0.999692      28.773971      82.756715       0.623741       0.423873      -1.056969      -0.001345       0.010792       0.026978       0.029087      -0.003817      -0.002482       0.001180      -0.044091       0.062362      -0.032872       0.011769       0.021103             11.923829      19.014317       3.361858       2.594593       6.611918       2.612873      10.145251           0.000385
          260              C      48.367364      35.532834      24.807932       0.369986      33.008163 0.33228905E+03  0.73330651E+04                                 9.428043                            6.335484      -0.257019       1.950283                    0.998907      24.310061      68.581582       0.612720       0.452976      -1.037980       0.037388       0.000437       0.014982       0.040281       0.001515       0.004885      -0.033838      -0.123794      -0.068475      -0.051909      -0.032117       0.084026             13.266583      18.670075       2.868349       5.170531       6.923517       3.925356      14.206156          -0.000048
          261              C      34.065835      27.277746       1.824889      -0.107440      32.797483 0.39560948E+03  0.91392751E+04                                 9.110365                            6.741698      -0.037286       1.967898                    0.999632      29.043543      84.425253       0.615401       0.430827      -1.048803      -0.020677       0.008803       0.031175       0.038431      -0.003694      -0.018576      -0.014082      -0.013448      -0.088535      -0.040511       0.015299       0.025212             11.928804       8.630892       0.365007       1.477901       6.753322       4.827382      20.402199           0.000860
          262              C      34.136717      27.674607       3.179620      -0.114416      31.993436 0.41320037E+03  0.96024955E+04                                 8.847912                            6.818335       0.112783       2.013504                    0.999724      28.931016      82.998181       0.624677       0.421917      -1.059518      -0.013799      -0.005600      -0.019751       0.024736       0.003810       0.018294      -0.003140       0.021295      -0.029016      -0.020695      -0.004530       0.025226             11.147008       8.429700       0.133917      -0.015007       6.277458       3.709349      18.733866           0.000298
          263              C      34.146610      23.824013       8.516417      -0.096665      33.489930 0.38257184E+03  0.87239679E+04                                 9.076584                            6.543839       0.044310       1.992672                    0.999765      28.482463      81.026523       0.639914       0.419743      -1.060546      -0.019354      -0.019625       0.003508       0.027785       0.018107      -0.002007       0.004215       0.058355       0.003718      -0.035535       0.001797       0.033738             11.649269       8.710073      -0.977794       0.285381      21.237019      -1.567932       5.000714           0.000205
          264              C      34.158149      22.513517       8.606894      -0.113720      34.548725 0.38541845E+03  0.88244987E+04                                 9.304213                            6.596945      -0.048693       1.962746                    0.999646      28.825101      82.757457       0.631777       0.423433      -1.055912      -0.011015       0.019146      -0.007418       0.023300      -0.002922       0.000264       0.008407       0.071344       0.041116      -0.043873       0.014934       0.028939             12.014792       9.240178       0.493270      -0.111682      21.824320      -1.324222       4.979880           0.000777
          265              C      58.089625      35.572805      20.249345       0.609240      23.370098 0.24386416E+03  0.50171455E+04                                 7.702805                            5.575671      -0.019522       2.060386                    0.999603      21.890257      61.047795       0.622759       0.478055      -1.016734      -0.008225      -0.047543       0.022866       0.053393      -0.050434      -0.047971       0.046370       0.141305      -0.050844      -0.093478      -0.028419       0.121897             10.677459       5.923746       2.966435      -0.371155      17.274776      -5.189549       8.833856          -0.000439
          266              C      41.846291       8.340741      19.606312      -0.013039      39.721896 0.40720523E+03  0.93308908E+04                                10.136338                            6.657523       0.061585       2.032825                    0.999314      26.453431      72.835549       0.654867       0.408172      -1.079521       0.002600       0.024173      -0.019709       0.031298       0.000696       0.002451       0.003032       0.012166       0.009991      -0.008524       0.001711       0.006813             15.519928       7.478592       5.127236      -0.820562      26.295748      -8.668337      12.785445           0.013303
          267              C      42.492464       9.328610      20.259039      -0.100854      34.871602 0.39872374E+03  0.91785798E+04                                 9.354529                            6.679376       0.062379       1.995293                    0.999690      28.704549      81.806149       0.634120       0.419596      -1.061586      -0.001114       0.016398      -0.025661       0.030473      -0.011599       0.009735      -0.003227       0.022096       0.084052      -0.030041      -0.001522       0.031563             12.630505       7.078673       4.824399      -0.495336      20.430034      -5.071353      10.382808           0.000115
          268              C      42.813902      10.564873      19.675786      -0.112872      36.466815 0.40914817E+03  0.94930787E+04                                 9.654949                            6.790428      -0.021684       1.967244                    0.999605      29.097723      83.643866       0.624647       0.422615      -1.058171      -0.009820      -0.029564       0.001534       0.031190      -0.001562       0.010840       0.020699       0.017261       0.027636      -0.027156       0.002027       0.025130             13.026254       7.091554       4.361516      -0.360974      19.503627      -6.159546      12.483581           0.000703
          269              C      42.443011      10.801847      18.397798       0.026105      41.332046 0.38578423E+03  0.87637766E+04                                10.522579                            6.554469      -0.120640       1.979055                    0.999320      26.270535      73.168211       0.645650       0.417601      -1.068187      -0.007424      -0.024442       0.012204       0.028310      -0.007884      -0.009064      -0.002353       0.003698      -0.038191      -0.017317       0.001593       0.015724             16.621449       8.657541       6.966283      -1.460333      26.482639      -9.429448      14.724165          -0.001195
          270              C      41.768815       9.856805      17.719221      -0.120290      36.451025 0.40220773E+03  0.93024212E+04                                 9.677671                            6.744683      -0.042299       1.960240                    0.999636      29.135141      83.918711       0.624391       0.424135      -1.056062       0.002895      -0.014269       0.020368       0.025037      -0.008145       0.009754       0.011848       0.036638       0.052264      -0.032555       0.007899       0.024656             13.338067       7.705130       5.302455      -0.386041      21.040521      -5.749614      11.268551           0.000640
          271              C      41.457268       8.643382      18.294396      -0.097786      35.060442 0.40547505E+03  0.93630780E+04                                 9.363085                            6.728512       0.082372       2.001962                    0.999683      28.687354      81.594303       0.633500       0.418702      -1.063307       0.013355       0.020554       0.012120       0.027344       0.012649       0.017119       0.021939       0.002364       0.006351      -0.022467      -0.012443       0.034909             12.544320       6.922481       3.736867      -0.253661      18.848356      -6.447726      11.862122           0.000277
          272              C      42.804011      12.032401      17.685292       0.404304      34.038904 0.28349094E+03  0.60130648E+04                                 9.615959                            5.827105      -0.204645       1.982520                    0.999182      23.092249      63.882785       0.642912       0.449157      -1.040104       0.008849       0.026044      -0.017217       0.032450      -0.052781      -0.047206       0.025525       0.063657      -0.114682      -0.058902      -0.042471       0.101373             15.294923       8.574918       6.717530      -0.879011      23.504016      -8.015680      13.805835          -0.000077
          273              C      42.850164      14.796149      13.764891      -0.119173      36.899272 0.43660424E+03  0.10285963E+05                                 9.697878                            7.014766      -0.047997       1.952057                    0.999472      29.672029      85.676435       0.615148       0.422639      -1.059183      -0.005376      -0.003471      -0.016734       0.017916       0.018742      -0.001574       0.000162      -0.033046      -0.092813      -0.031046      -0.009412       0.040458             12.562487       6.877759       1.580640       3.306452       9.093620      -1.507433      21.716083           0.000829
          274              C      42.584771      14.861816      12.431163      -0.093864      33.713611 0.38668388E+03  0.88407385E+04                                 9.133505                            6.590479       0.046055       1.994933                    0.999708      28.455197      81.036573       0.636011       0.421220      -1.059687      -0.004105      -0.011838       0.018372       0.022238       0.005857      -0.010540      -0.013454      -0.012620      -0.086326      -0.034075       0.006248       0.027827             11.781416       6.644377       1.699982       3.485415       8.148607      -0.124848      20.551266           0.000319
          275              C      11.683862      10.910339       7.325675      -0.100522      33.547597 0.39508553E+03  0.90858004E+04                                 9.130725                            6.678855       0.114117       2.021271                    0.999726      28.465830      81.430192       0.629057       0.423394      -1.057823       0.020125       0.002699      -0.003767       0.020652       0.022953       0.001986      -0.002617       0.003554       0.029366      -0.028197       0.010057       0.018140             11.746405      17.044606      -4.909771      -0.065859      12.940604       0.590072       5.254004           0.000276
          276              C      12.872359      10.239387       7.261856      -0.108004      35.416677 0.40320731E+03  0.93226626E+04                                 9.456926                            6.736498       0.015750       1.980941                    0.999657      28.930210      83.063102       0.627658       0.422057      -1.058342      -0.013783       0.024785       0.002810       0.028498       0.019598       0.005468      -0.000918      -0.042321       0.044260      -0.036790       0.015122       0.021668             12.525614      20.371242      -4.891483      -0.040217      12.118455       0.112222       5.087146           0.000645
          277              C      57.308284      31.078858      22.335971       0.604735      23.682575 0.24926954E+03  0.51496157E+04                                 7.742816                            5.623792      -0.011642       2.061130                    0.999659      21.944802      61.058127       0.623132       0.475796      -1.019307       0.011086       0.050219      -0.025493       0.057400      -0.057351      -0.044014       0.044541       0.139249      -0.028361      -0.095965      -0.024252       0.120217             10.513853       5.881623       2.805916      -0.122987      17.112332      -4.840559       8.547604          -0.000585
          278              C      57.033002      29.739811      22.949922      -0.007538      38.526881 0.39258783E+03  0.89108568E+04                                 9.895464                            6.520758       0.092546       2.045645                    0.999403      26.135973      71.535302       0.664405       0.406154      -1.081253      -0.008644      -0.036402       0.006927       0.038050      -0.000289      -0.001358       0.002593       0.012120      -0.007406      -0.006513      -0.001001       0.007515             14.417012       6.964447       4.279324       0.079463      24.146177      -7.133606      12.140412           0.013443
          279              C      57.394002      29.497126      24.202059      -0.097863      32.624495 0.36573687E+03  0.82424837E+04                                 8.895304                            6.375932       0.080432       2.008197                    0.999731      28.062329      79.228320       0.652029       0.416821      -1.062952      -0.012270      -0.026674       0.000719       0.029369       0.003837       0.001908       0.025774       0.019198      -0.027207      -0.032949       0.011759       0.021190             11.408832       5.780373       2.261870       0.549235      16.981050      -5.753658      11.465072           0.000156
          280              C      57.140149      28.320820      24.814395      -0.105586      34.442119 0.38598679E+03  0.88243121E+04                                 9.234332                            6.573951      -0.008421       1.975547                    0.999671      28.607788      81.574240       0.638096       0.419867      -1.060120      -0.003163       0.020288      -0.025486       0.032728      -0.011215       0.009459       0.012882       0.040800       0.050990      -0.035984       0.011445       0.024539             11.743422       6.208080       2.974765       0.663042      18.052258      -4.892968      10.969927           0.000716
          281              C      56.492327      27.312965      24.175401       0.023224      39.902750 0.41781359E+03  0.96628802E+04                                10.237427                            6.810108      -0.052211       1.995588                    0.999346      26.651751      74.402201       0.636246       0.416252      -1.071225       0.009663       0.023813      -0.008286       0.027002      -0.008056      -0.006553      -0.007398       0.008076       0.006258      -0.015487       0.006246       0.009242             14.449433       7.088788       3.985290       0.225307      22.381916      -7.580906      13.877594          -0.001413
          282              C      56.091765      27.544229      22.873986      -0.115932      35.464296 0.42002695E+03  0.98504015E+04                                 9.570388                            6.943329      -0.087851       1.949185                    0.999427      29.503274      86.427895       0.606792       0.430417      -1.048983       0.013938       0.018776       0.005379       0.023994      -0.010164      -0.012134       0.029510       0.032896      -0.023183      -0.039775       0.004072       0.035703             12.297836       6.436367       2.381831       1.255530      17.526942      -5.200001      12.930199           0.000633
          283              C      56.345619      28.731956      22.285078      -0.096921      34.751717 0.40602308E+03  0.94062453E+04                                 9.359824                            6.774544       0.041990       1.992943                    0.999692      28.774031      82.757205       0.623735       0.423878      -1.056964       0.010019      -0.004233       0.026978       0.029088      -0.017186       0.002262       0.001552       0.028641       0.062371      -0.032870       0.011764       0.021106             11.923794       6.801061       3.689470       0.965529      18.825111      -3.553356      10.145209           0.000382
          284              C      56.040666      25.999613      24.807932       0.369986      33.007992 0.33228771E+03  0.73330240E+04                                 9.427990                            6.335456      -0.257015       1.950285                    0.998907      24.310009      68.581253       0.612723       0.452973      -1.037982      -0.018316      -0.032598       0.014982       0.040281      -0.054364      -0.031750       0.012683       0.059265      -0.068477      -0.051912      -0.032114       0.084025             13.266504       7.376068       3.652234       0.814190      18.217402      -6.440412      14.206043          -0.000046
          285              C      39.558304      13.961501       1.824889      -0.107439      32.797750 0.39561194E+03  0.91393397E+04                                 9.110406                            6.741708      -0.037292       1.967897                    0.999632      29.043593      84.425247       0.615402       0.430826      -1.048805       0.017962       0.013505       0.031175       0.038431      -0.003980      -0.002911       0.023121       0.013107      -0.088539      -0.040505       0.015293       0.025213             11.928907       6.906584       0.630460       3.441648       8.477679      -3.693802      20.402457           0.000861
          286              C      39.866555      13.701686       3.179620      -0.114423      31.993291 0.41319632E+03  0.96023877E+04                                 8.847820                            6.818232       0.112782       2.013504                    0.999724      28.931265      82.999120       0.624691       0.421909      -1.059522       0.002047       0.014749      -0.019749       0.024734       0.007308      -0.011864      -0.014278      -0.017271      -0.029012      -0.020699      -0.004531       0.025229             11.146881       6.699414       0.865024       3.219719       8.007696      -1.841854      18.733533           0.000297
          287              C      36.526899      15.618420       8.516417      -0.096666      33.489510 0.38256311E+03  0.87237340E+04                                 9.076452                            6.543687       0.044312       1.992672                    0.999765      28.482631      81.027285       0.639932       0.419733      -1.060551      -0.007319       0.026574       0.003507       0.027786       0.016213       0.004652      -0.000375      -0.060548       0.003712      -0.035537       0.001795       0.033742             11.649114      18.951590      -4.935398      -1.500511      10.995153       0.536817       5.000598           0.000202
          288              C      35.386207      16.263675       8.606894      -0.113719      34.548818 0.38541596E+03  0.88244419E+04                                 9.304271                            6.596930      -0.048695       1.962746                    0.999646      28.825117      82.757942       0.631776       0.423434      -1.055910       0.022088      -0.000034      -0.007419       0.023301       0.032350       0.007149      -0.004436      -0.030618       0.041118      -0.043872       0.014935       0.028937             12.014943      18.251325      -5.695932      -1.090983      12.813618       0.758853       4.979886           0.000784
          289              C      59.851765      32.520689      20.249345       0.609239      23.370121 0.24386428E+03  0.50171487E+04                                 7.702810                            5.575673      -0.019522       2.060385                    0.999603      21.890261      61.047810       0.622759       0.478055      -1.016734      -0.045286       0.016649       0.022866       0.053393       0.035970       0.016172      -0.064730      -0.158007      -0.050844      -0.093478      -0.028419       0.121897             10.677471      17.006054      -3.431929      -4.679867       6.192500       2.273345       8.833860          -0.000446
          290              C      28.146439      32.069582      19.606312      -0.013039      39.721936 0.40720535E+03  0.93308948E+04                                10.136346                            6.657525       0.061584       2.032825                    0.999314      26.453439      72.835584       0.654867       0.408172      -1.079521       0.022234      -0.009835      -0.019709       0.031298       0.005616       0.003851       0.000606      -0.004878       0.009991      -0.008524       0.001710       0.006813             15.519945      26.031810      -5.584458      -7.917293       7.742571       3.623544      12.785454           0.013306
          291              C      29.325045      32.135249      20.259039      -0.100854      34.871645 0.39872431E+03  0.91785967E+04                                 9.354539                            6.679382       0.062377       1.995292                    0.999690      28.704568      81.806238       0.634120       0.419596      -1.061586       0.013644      -0.009164      -0.025661       0.030473       0.003768       0.002073       0.010044      -0.031137       0.084052      -0.030041      -0.001523       0.031563             12.630520      21.270277      -3.369114      -4.639589       6.238467       2.106704      10.382817           0.000115
          292              C      30.556400      31.795491      19.675786      -0.112872      36.466834 0.40914842E+03  0.94930867E+04                                 9.654954                            6.790431      -0.021686       1.967244                    0.999605      29.097735      83.643928       0.624647       0.422615      -1.058171      -0.030513       0.006278       0.001534       0.031190       0.006694       0.023346      -0.000962      -0.011336       0.027636      -0.027156       0.002027       0.025129             13.026262      20.177804      -3.193827      -5.514813       6.417392       2.767162      12.483590           0.000703
          293              C      30.576180      31.355803      18.397798       0.026105      41.332070 0.38578417E+03  0.87637753E+04                                10.522584                            6.554470      -0.120641       1.979054                    0.999320      26.270533      73.168216       0.645650       0.417601      -1.068186      -0.024879       0.005791       0.012204       0.028310      -0.002341      -0.006569      -0.006674      -0.015505      -0.038192      -0.017317       0.001593       0.015724             16.621460      28.059362      -4.235357      -8.896319       7.080841       3.450042      14.724177          -0.001196
          294              C      29.420651      31.244453      17.719221      -0.120290      36.451057 0.40220795E+03  0.93024280E+04                                 9.677677                            6.744686      -0.042300       1.960239                    0.999636      29.135147      83.918742       0.624391       0.424135      -1.056062      -0.010910       0.009642       0.020368       0.025037       0.011792       0.015138       0.002523      -0.032427       0.052264      -0.032555       0.007899       0.024656             13.338079      22.298755      -3.123171      -5.172339       6.446922       2.540490      11.268559           0.000640
          295              C      28.214023      31.581357      18.294396      -0.097786      35.060473 0.40547526E+03  0.93630839E+04                                 9.363090                            6.728513       0.082372       2.001961                    0.999683      28.687362      81.594329       0.633500       0.418702      -1.063307       0.024478       0.001288       0.012120       0.027344       0.007348       0.027559       0.003856       0.020727       0.006352      -0.022467      -0.012443       0.034910             12.544329      19.103124      -3.295628      -5.710736       6.667733       3.004190      11.862130           0.000275
          296              C      31.822370      31.053161      17.685292       0.404303      34.038932 0.28349100E+03  0.60130665E+04                                 9.615964                            5.827105      -0.204646       1.982520                    0.999182      23.092255      63.882809       0.642912       0.449157      -1.040104       0.026979      -0.005359      -0.017217       0.032450       0.001173      -0.001498      -0.053644      -0.123248      -0.114683      -0.058902      -0.042471       0.101373             15.294932      25.589304      -3.105728      -7.381299       6.489645       3.246598      13.805848          -0.000075
          297              C      34.238923      29.711257      13.764891      -0.119174      36.899316 0.43660493E+03  0.10285983E+05                                 9.697887                            7.014773      -0.048002       1.952055                    0.999472      29.672049      85.676523       0.615147       0.422639      -1.059182      -0.005694      -0.002921      -0.016734       0.017916      -0.004938      -0.000647      -0.001443       0.048986      -0.092816      -0.031047      -0.009412       0.040459             12.562500       9.908536      -0.169178       0.347748       6.062855       3.617192      21.716109           0.000833
          298              C      34.163096      29.448586      12.431163      -0.093864      33.713611 0.38668405E+03  0.88407425E+04                                 9.133502                            6.590477       0.046056       1.994933                    0.999708      28.455202      81.036566       0.636011       0.421220      -1.059687      -0.012305       0.002365       0.018372       0.022238      -0.002537      -0.016922      -0.002402       0.016451      -0.086330      -0.034076       0.006250       0.027826             11.781410       9.244771       0.198638       1.634577       5.548205       3.080880      20.551255           0.000315
          299              C      15.290562       4.663352       7.325675      -0.100514      33.547491 0.39508380E+03  0.90857515E+04                                 9.130715                            6.678848       0.114149       2.021283                    0.999726      28.465739      81.429917       0.629056       0.423394      -1.057822       0.012405       0.016077      -0.003767       0.020653       0.013015      -0.001273       0.003030       0.037977       0.029372      -0.028198       0.010060       0.018138             11.746392       9.714609      -0.677800       0.478088      20.270568      -0.352073       5.253998           0.000276
          300              C      15.303749       6.028096       7.261856      -0.108003      35.416648 0.40320683E+03  0.93226481E+04                                 9.456919                            6.736494       0.015752       1.980942                    0.999657      28.930180      83.062983       0.627659       0.422057      -1.058342       0.014573      -0.024329       0.002810       0.028499      -0.008528       0.001939       0.005194       0.055105       0.044257      -0.036790       0.015121       0.021669             12.525605       9.945497       1.127822       0.077080      22.544176      -0.090941       5.087143           0.000645
          301              C      55.569222      34.091002      22.335971       0.604734      23.682597 0.24926975E+03  0.51496212E+04                                 7.742822                            5.623795      -0.011644       2.061129                    0.999659      21.944809      61.058159       0.623132       0.475796      -1.019307       0.049034      -0.015508      -0.025493       0.057400       0.031621       0.016567      -0.060388      -0.168958      -0.028361      -0.095965      -0.024252       0.120217             10.513866      16.734673      -3.460089      -4.253552       6.259313       2.313774       8.547612          -0.000583
          302              C      54.271932      34.522124      22.949922      -0.007538      38.526911 0.39258820E+03  0.89108675E+04                                 9.895470                            6.520762       0.092544       2.045644                    0.999403      26.135981      71.535337       0.664405       0.406154      -1.081253      -0.035847       0.010715       0.006928       0.038051       0.005104       0.001566      -0.002473      -0.006561      -0.007406      -0.006513      -0.001001       0.007514             14.417026      23.556776      -5.300252      -6.138163       7.553884       3.635623      12.140420           0.013446
          303              C      54.242261      34.956102      24.202059      -0.097864      32.624502 0.36573699E+03  0.82424876E+04                                 8.895307                            6.375934       0.080432       2.008197                    0.999731      28.062337      79.228361       0.652029       0.416821      -1.062952      -0.029235       0.002711       0.000719       0.029369       0.010231       0.023275      -0.011234      -0.002954      -0.027207      -0.032949       0.011759       0.021190             11.408838      16.139733      -3.719102      -4.708199       6.621707       3.352481      11.465074           0.000154
          304              C      53.096623      35.324411      24.814395      -0.105586      34.442131 0.38598683E+03  0.88243137E+04                                 9.234336                            6.573952      -0.008422       1.975546                    0.999671      28.607796      81.574282       0.638096       0.419867      -1.060120       0.015988      -0.012883      -0.025486       0.032728       0.012060       0.015886       0.001750      -0.039824       0.050990      -0.035984       0.011445       0.024539             11.743429      17.667453      -3.641299      -3.905913       6.592903       3.020694      10.969930           0.000716
          305              C      51.899885      35.267309      24.175401       0.023225      39.902749 0.41781330E+03  0.96628723E+04                                10.237427                            6.810106      -0.052211       1.995588                    0.999346      26.651749      74.402200       0.636246       0.416252      -1.071225       0.025454      -0.003538      -0.008286       0.027002      -0.000531      -0.009683      -0.001976      -0.017991       0.006258      -0.015487       0.006245       0.009242             14.449439      22.010013      -4.629477      -6.452605       7.460708       3.985575      13.877594          -0.001411
          306              C      51.899884      34.804780      22.873986      -0.115932      35.464298 0.42002682E+03  0.98503980E+04                                 9.570389                            6.943328      -0.087852       1.949185                    0.999427      29.503274      86.427899       0.606792       0.430417      -1.048983       0.023229       0.002682       0.005379       0.023994       0.009162       0.019489      -0.025263      -0.034052      -0.023183      -0.039775       0.004072       0.035703             12.297841      16.817029      -3.611449      -3.875573       7.146288       3.687326      12.930205           0.000633
          307              C      53.055412      34.430760      22.285078      -0.096921      34.751728 0.40602318E+03  0.94062485E+04                                 9.359827                            6.774545       0.041988       1.992942                    0.999692      28.774035      82.757229       0.623735       0.423878      -1.056964       0.001343       0.010793       0.026978       0.029088       0.003809       0.002475       0.001183      -0.044087       0.062371      -0.032869       0.011764       0.021106             11.923800      19.014277      -3.361836      -2.594542       6.611905       2.612857      10.145217           0.000380
          308              C      50.536658      35.532834      24.807932       0.369986      33.008022 0.33228780E+03  0.73330264E+04                                 9.427995                            6.335457      -0.257014       1.950285                    0.998907      24.310011      68.581256       0.612724       0.452973      -1.037982      -0.037389       0.000437       0.014982       0.040281      -0.001519      -0.004891      -0.033838      -0.123793      -0.068477      -0.051912      -0.032114       0.084025             13.266518      18.670028      -2.868326      -5.170476       6.923479       3.925318      14.206047          -0.000045
          309              C      31.870166      27.277746       1.824889      -0.107439      32.797732 0.39561188E+03  0.91393382E+04                                 9.110403                            6.741708      -0.037291       1.967897                    0.999632      29.043589      84.425233       0.615402       0.430826      -1.048805       0.020677       0.008802       0.031175       0.038431       0.003685       0.018568      -0.014082      -0.013447      -0.088539      -0.040505       0.015292       0.025213             11.928900       8.630898      -0.365070      -1.478094       6.753361       4.827452      20.402439           0.000859
          310              C      31.799286      27.674607       3.179620      -0.114423      31.993288 0.41319631E+03  0.96023868E+04                                 8.847819                            6.818231       0.112784       2.013504                    0.999724      28.931252      82.999060       0.624691       0.421908      -1.059522       0.013797      -0.005603      -0.019749       0.024734      -0.003825      -0.018297      -0.003135       0.021293      -0.029012      -0.020698      -0.004531       0.025229             11.146879       8.429754      -0.133990       0.014774       6.277352       3.709289      18.733531           0.000300
          311              C      31.789398      23.824013       8.516417      -0.096666      33.489489 0.38256302E+03  0.87237306E+04                                 9.076446                            6.543686       0.044314       1.992673                    0.999765      28.482617      81.027218       0.639932       0.419733      -1.060551       0.019354      -0.019625       0.003507       0.027785      -0.018112       0.002001       0.004217       0.058355       0.003711      -0.035537       0.001795       0.033742             11.649104       8.710076       0.977538      -0.285358      21.236641      -1.567887       5.000596           0.000203
          312              C      31.777859      22.513517       8.606894      -0.113719      34.548823 0.38541627E+03  0.88244502E+04                                 9.304271                            6.596932      -0.048695       1.962746                    0.999646      28.825116      82.757933       0.631776       0.423434      -1.055910       0.011015       0.019146      -0.007419       0.023301       0.002917      -0.000267       0.008410       0.071342       0.041117      -0.043872       0.014935       0.028937             12.014940       9.240225      -0.493368       0.111694      21.824709      -1.324243       4.979886           0.000779
          313              C      40.814393      35.572805      20.249345       0.609267      23.369778 0.24385858E+03  0.50170243E+04                                 7.702856                            5.575686      -0.019594       2.060368                    0.999603      21.890199      61.048475       0.622742       0.478068      -1.016722       0.008217      -0.047543       0.022873       0.053395       0.050426       0.047972       0.046378       0.141318      -0.050859      -0.093486      -0.028414       0.121900             10.677541       5.923832      -2.966484       0.371151      17.274849      -5.189532       8.833943          -0.000444
          314              C      24.089726       8.340741      19.606312      -0.013041      39.723278 0.40721573E+03  0.93312179E+04                                10.136683                            6.657665       0.061570       2.032821                    0.999314      26.453754      72.837442       0.654850       0.408179      -1.079513      -0.002604       0.024174      -0.019708       0.031298      -0.000697      -0.002457       0.003029       0.012160       0.010015      -0.008523       0.001704       0.006819             15.520670       7.478878      -5.127544       0.820662      26.297112      -8.668893      12.786020           0.013310
          315              C      23.443554       9.328610      20.259039      -0.100854      34.872246 0.39872993E+03  0.91787644E+04                                 9.354677                            6.679437       0.062361       1.995288                    0.999690      28.704741      81.807075       0.634116       0.419597      -1.061585       0.001111       0.016395      -0.025659       0.030470       0.011592      -0.009743      -0.003231       0.022083       0.084051      -0.030031      -0.001536       0.031568             12.630808       7.078815      -4.824602       0.495393      20.430668      -5.071510      10.382941           0.000110
          316              C      23.122116      10.564873      19.675786      -0.112874      36.467333 0.40915067E+03  0.94931915E+04                                 9.655124                            6.790480      -0.021683       1.967244                    0.999605      29.098102      83.646357       0.624638       0.422619      -1.058164       0.009820      -0.029565       0.001534       0.031191       0.001549      -0.010852       0.020696       0.017252       0.027654      -0.027149       0.002007       0.025142             13.026569       7.091749      -4.361784       0.360944      19.504221      -6.159516      12.483736           0.000707
          317              C      23.493005      10.801847      18.397798       0.026102      41.333353 0.38579474E+03  0.87640897E+04                                10.522857                            6.554593      -0.120635       1.979056                    0.999320      26.270727      73.169453       0.645638       0.417606      -1.068182       0.007425      -0.024443       0.012205       0.028311       0.007881       0.009059      -0.002353       0.003696      -0.038188      -0.017312       0.001594       0.015718             16.622039       8.657844      -6.966627       1.460354      26.483617      -9.429713      14.724655          -0.001202
          318              C      24.167200       9.856805      17.719221      -0.120291      36.451869 0.40221271E+03  0.93026107E+04                                 9.677929                            6.744770      -0.042300       1.960239                    0.999636      29.135579      83.921648       0.624378       0.424141      -1.056053      -0.002896      -0.014270       0.020367       0.025037       0.008137      -0.009763       0.011849       0.036628       0.052276      -0.032550       0.007884       0.024666             13.338550       7.705320      -5.302616       0.386031      21.041215      -5.749953      11.269114           0.000642
          319              C      24.478748       8.643382      18.294396      -0.097788      35.062257 0.40549491E+03  0.93636743E+04                                 9.363498                            6.728725       0.082343       2.001952                    0.999683      28.687910      81.597140       0.633481       0.418708      -1.063300      -0.013360       0.020552       0.012118       0.027345      -0.012656      -0.017129       0.021942       0.002349       0.006368      -0.022465      -0.012458       0.034924             12.545047       6.922780      -3.737125       0.253755      18.849577      -6.448296      11.862783           0.000273
          320              C      23.132005      12.032401      17.685292       0.404308      34.038079 0.28348178E+03  0.60128449E+04                                 9.615915                            5.827068      -0.204677       1.982511                    0.999182      23.092380      63.883807       0.642902       0.449165      -1.040095      -0.008841       0.026048      -0.017224       0.032455       0.052782       0.047208       0.025520       0.063644      -0.114706      -0.058909      -0.042463       0.101372             15.294941       8.574941      -6.717604       0.879023      23.504103      -8.015652      13.805777          -0.000068
          321              C      23.085848      14.796149      13.764891      -0.119173      36.899579 0.43660615E+03  0.10286022E+05                                 9.697892                            7.014733      -0.048004       1.952055                    0.999472      29.672203      85.677082       0.615155       0.422633      -1.059186       0.005378      -0.003470      -0.016734       0.017916      -0.018749       0.001568       0.000161      -0.033049      -0.092813      -0.031045      -0.009419       0.040465             12.562545       6.877804      -1.580712      -3.306538       9.093679      -1.507297      21.716150           0.000829
          322              C      23.351240      14.861816      12.431163      -0.093865      33.714078 0.38668806E+03  0.88408626E+04                                 9.133614                            6.590522       0.046034       1.994925                    0.999708      28.455312      81.037171       0.636007       0.421221      -1.059686       0.004100      -0.011840       0.018371       0.022237      -0.005868       0.010537      -0.013455      -0.012621      -0.086317      -0.034071       0.006237       0.027834             11.781617       6.644463      -1.700015      -3.485518       8.148703      -0.124802      20.551684           0.000315
          323              C      21.284144      10.910339       7.325675      -0.100518      33.547540 0.39508599E+03  0.90857978E+04                                 9.130643                            6.678814       0.114154       2.021279                    0.999726      28.465879      81.429804       0.629066       0.423388      -1.057828      -0.020118       0.002705      -0.003773       0.020647      -0.022968      -0.001986      -0.002617       0.003567       0.029367      -0.028213       0.010058       0.018155             11.746278      17.044447       4.909697       0.065852      12.940412       0.590057       5.253976           0.000277
          324              C      20.095648      10.239387       7.261856      -0.108006      35.416299 0.40320330E+03  0.93225337E+04                                 9.456820                            6.736442       0.015773       1.980949                    0.999657      28.930030      83.062051       0.627665       0.422054      -1.058345       0.013788       0.024786       0.002820       0.028503      -0.019606      -0.005463      -0.000914      -0.042327       0.044282      -0.036800       0.015127       0.021673             12.525451      20.371026       4.891383       0.040210      12.118224       0.112212       5.087103           0.000645
          325              C      41.595736      31.078858      22.335971       0.604737      23.682398 0.24926641E+03  0.51495426E+04                                 7.742772                            5.623747      -0.011645       2.061129                    0.999659      21.944942      61.058767       0.623135       0.475794      -1.019306      -0.011087       0.050215      -0.025487       0.057394       0.057351       0.044020       0.044544       0.139262      -0.028353      -0.095972      -0.024254       0.120226             10.513764       5.881619      -2.805856       0.122943      17.112079      -4.840447       8.547594          -0.000578
          326              C      41.871019      29.739811      22.949922      -0.007537      38.527632 0.39259145E+03  0.89109722E+04                                 9.895647                            6.520811       0.092524       2.045638                    0.999403      26.136134      71.536202       0.664398       0.406157      -1.081249       0.008646      -0.036401       0.006928       0.038049       0.000289       0.001353       0.002594       0.012122      -0.007411      -0.006515      -0.001000       0.007515             14.417430       6.964589      -4.279487      -0.079404      24.147042      -7.133918      12.140661           0.013445
          327              C      41.510020      29.497126      24.202059      -0.097865      32.625535 0.36574889E+03  0.82428145E+04                                 8.895519                            6.376055       0.080396       2.008185                    0.999731      28.062575      79.229057       0.652020       0.416824      -1.062951       0.012273      -0.026672       0.000718       0.029369      -0.003839      -0.001913       0.025775       0.019191      -0.027219      -0.032950       0.011754       0.021196             11.409223       5.780462      -2.261851      -0.549183      16.981663      -5.754173      11.465543           0.000155
          328              C      41.763873      28.320820      24.814395      -0.105585      34.441872 0.38598046E+03  0.88241541E+04                                 9.234277                            6.573859      -0.008457       1.975535                    0.999671      28.607957      81.575352       0.638104       0.419862      -1.060120       0.003164       0.020287      -0.025486       0.032728       0.011207      -0.009467       0.012882       0.040798       0.050993      -0.035981       0.011433       0.024548             11.743390       6.208015      -2.974611      -0.663149      18.051903      -4.893076      10.970253           0.000716
          329              C      42.411694      27.312965      24.175401       0.023222      39.904049 0.41782672E+03  0.96632715E+04                                10.237702                            6.810249      -0.052207       1.995588                    0.999346      26.651947      74.403379       0.636234       0.416257      -1.071221      -0.009663       0.023813      -0.008286       0.027002       0.008053       0.006547      -0.007399       0.008071       0.006262      -0.015483       0.006249       0.009234             14.449922       7.088991      -3.985440      -0.225351      22.382658      -7.581185      13.878117          -0.001408
          330              C      42.812255      27.544229      22.873986      -0.115935      35.464252 0.42002084E+03  0.98502398E+04                                 9.570392                            6.943270      -0.087868       1.949179                    0.999427      29.503544      86.429099       0.606794       0.430416      -1.048982      -0.013937       0.018778       0.005382       0.023996       0.010154       0.012125       0.029505       0.032897      -0.023187      -0.039771       0.004083       0.035688             12.297904       6.436397      -2.381923      -1.255551      17.527101      -5.199961      12.930213           0.000632
          331              C      42.558401      28.731956      22.285078      -0.096921      34.754172 0.40605344E+03  0.94071056E+04                                 9.360228                            6.774779       0.041972       1.992937                    0.999692      28.774189      82.757811       0.623727       0.423876      -1.056968      -0.010016      -0.004232       0.026978       0.029087       0.017182      -0.002272       0.001552       0.028635       0.062368      -0.032865       0.011757       0.021108             11.924419       6.801349      -3.689715      -0.965513      18.826291      -3.553642      10.145618           0.000382
          332              C      42.863356      25.999613      24.807932       0.369986      33.007494 0.33228065E+03  0.73328640E+04                                 9.428041                            6.335478      -0.257030       1.950279                    0.998907      24.310227      68.582909       0.612707       0.452986      -1.037970       0.018315      -0.032599       0.014982       0.040281       0.054357       0.031744       0.012682       0.059262      -0.068471      -0.051905      -0.032110       0.084015             13.266627       7.376125      -3.652293      -0.814178      18.217632      -6.440507      14.206125          -0.000050
          333              C      26.377698      13.961501       1.824889      -0.107441      32.797678 0.39561004E+03  0.91393056E+04                                 9.110397                            6.741677      -0.037301       1.967892                    0.999632      29.043827      84.426597       0.615404       0.430824      -1.048804      -0.017961       0.013503       0.031173       0.038428       0.003972       0.002907       0.023116       0.013099      -0.088540      -0.040501       0.015300       0.025201             11.928890       6.906650      -0.630555      -3.441737       8.477695      -3.693605      20.402326           0.000862
          334              C      26.069447      13.701686       3.179620      -0.114449      31.993647 0.41320193E+03  0.96025265E+04                                 8.847815                            6.818226       0.112830       2.013514                    0.999724      28.931397      82.998850       0.624700       0.421902      -1.059529      -0.002033       0.014736      -0.019760       0.024733      -0.007324       0.011858      -0.014280      -0.017275      -0.029011      -0.020691      -0.004549       0.025239             11.146906       6.699449      -0.865012      -3.219819       8.007621      -1.841752      18.733650           0.000293
          335              C      29.409108      15.618420       8.516417      -0.096662      33.488280 0.38254812E+03  0.87232662E+04                                 9.076079                            6.543461       0.044298       1.992669                    0.999765      28.482087      81.023929       0.639960       0.419721      -1.060564       0.007311       0.026573       0.003507       0.027782      -0.016214      -0.004656      -0.000374      -0.060531       0.003712      -0.035531       0.001796       0.033735             11.648555      18.950587       4.935056       1.500411      10.994672       0.536775       5.000405           0.000206
          336              C      30.549801      16.263675       8.606894      -0.113720      34.548467 0.38541382E+03  0.88243574E+04                                 9.304110                            6.596853      -0.048701       1.962743                    0.999646      28.825039      82.756841       0.631790       0.423426      -1.055917      -0.022088      -0.000033      -0.007419       0.023301      -0.032356      -0.007155      -0.004435      -0.030618       0.041116      -0.043878       0.014935       0.028942             12.014663      18.250813       5.695711       1.090936      12.813370       0.758827       4.979805           0.000779
          337              C      47.689869      17.559899      20.249345       0.609233      23.370217 0.24386479E+03  0.50171703E+04                                 7.702918                            5.575742      -0.019578       2.060372                    0.999602      21.890172      61.047968       0.622743       0.478066      -1.016726       0.037062       0.030894       0.022860       0.053391      -0.086409      -0.064144       0.018359       0.016697      -0.050864      -0.093482      -0.028420       0.121902             10.677633      11.868222       6.398476       4.308783      11.330687       2.916269       8.833991          -0.000445
          338              C      46.667861      16.691945      19.606312      -0.013039      39.721718 0.40720432E+03  0.93308542E+04                                10.136280                            6.657495       0.061579       2.032823                    0.999314      26.453389      72.835100       0.654872       0.408170      -1.079524      -0.019633      -0.014337      -0.019709       0.031296      -0.004919      -0.001403      -0.003641      -0.007293       0.009996      -0.008526       0.001711       0.006816             15.519833      17.151086      10.711644       7.096675      16.623108       5.044812      12.785305           0.013306
          339              C      46.135428      15.638409      20.259039      -0.100855      34.870528 0.39871368E+03  0.91782485E+04                                 9.354210                            6.679211       0.062379       1.995292                    0.999690      28.704101      81.803216       0.634143       0.419586      -1.061597      -0.014758      -0.007235      -0.025660       0.030472      -0.015373       0.007661      -0.006823       0.009030       0.084062      -0.030047      -0.001522       0.031568             12.629998      12.913638       8.193156       4.143990      14.594031       2.964470      10.382325           0.000115
          340              C      45.225511      14.741903      19.675786      -0.112872      36.466184 0.40914363E+03  0.94929246E+04                                 9.654752                            6.790340      -0.021686       1.967244                    0.999605      29.097573      83.642575       0.624660       0.422609      -1.058177       0.020695       0.023286       0.001533       0.031191      -0.008259      -0.012507      -0.019742      -0.005939       0.027634      -0.027163       0.002027       0.025135             13.025907      12.623072       7.555082       5.153625      13.971386       3.392210      12.483264           0.000703
          341              C      44.834840      14.944616      18.397798       0.026105      41.331957 0.38578426E+03  0.87637775E+04                                10.522558                            6.554471      -0.120646       1.979053                    0.999320      26.270548      73.168245       0.645650       0.417602      -1.068186       0.017456       0.018650       0.012205       0.028311      -0.005543      -0.002495       0.009024       0.011802      -0.038182      -0.017312       0.001592       0.015720             16.621378      15.993330      11.201599       7.435897      19.146752       5.979352      14.724051          -0.001200
          342              C      45.316172      16.001007      17.719221      -0.120291      36.451192 0.40221046E+03  0.93025005E+04                                 9.677712                            6.744718      -0.042304       1.960238                    0.999636      29.135196      83.918946       0.624388       0.424136      -1.056061       0.013807       0.004627       0.020367       0.025037      -0.019938      -0.005389      -0.014376      -0.004219       0.052272      -0.032561       0.007899       0.024662             13.338135      13.114699       8.425681       4.786304      15.631136       3.209147      11.268570           0.000641
          343              C      46.211254      16.877527      18.294396      -0.097786      35.060202 0.40547354E+03  0.93630078E+04                                 9.362963                            6.728445       0.082362       2.001957                    0.999683      28.687233      81.593053       0.633512       0.418695      -1.063314      -0.011122      -0.021844       0.012119       0.027345       0.005300      -0.010446      -0.025801      -0.023105       0.006356      -0.022475      -0.012446       0.034921             12.544168      12.630555       7.032403       5.457030      13.139984       3.443558      11.861965           0.000275
          344              C      43.949649      14.016704      17.685292       0.404303      34.038961 0.28349151E+03  0.60130816E+04                                 9.615974                            5.827116      -0.204651       1.982518                    0.999182      23.092280      63.882960       0.642910       0.449157      -1.040104      -0.018130      -0.020685      -0.017217       0.032450      -0.053957      -0.045710       0.028116       0.059587      -0.114682      -0.058901      -0.042472       0.101373             15.294919      13.954179       9.823255       6.502224      18.124782       4.769021      13.805797          -0.000071
          345              C      41.579248      12.594857      13.764891      -0.119173      36.898875 0.43660130E+03  0.10285858E+05                                 9.697743                            7.014703      -0.047994       1.952058                    0.999472      29.671936      85.675538       0.615157       0.422634      -1.059187       0.000317       0.006392      -0.016734       0.017916       0.023680      -0.000932       0.001276      -0.015947      -0.092812      -0.031045      -0.009412       0.040458             12.562256       7.170682       1.749798       2.958598       8.800497      -2.109738      21.715588           0.000828
          346              C      41.389681      12.791859      12.431163      -0.093864      33.713297 0.38668166E+03  0.88406624E+04                                 9.133437                            6.590465       0.046043       1.994929                    0.999708      28.454954      81.035386       0.636012       0.421221      -1.059688       0.008200       0.009474       0.018372       0.022238       0.008389       0.006377       0.015852      -0.003846      -0.086328      -0.034073       0.006250       0.027823             11.781287       6.300268       1.501314       1.850752       8.492603      -2.956064      20.550990           0.000320
          347              C      12.877304      12.977440       7.325675      -0.100519      33.548170 0.39509172E+03  0.90859948E+04                                 9.130842                            6.678905       0.114145       2.021276                    0.999726      28.466231      81.432053       0.629054       0.423393      -1.057821       0.007701      -0.018789      -0.003785       0.020655       0.009938       0.003268      -0.000402      -0.041557       0.029376      -0.028211       0.010061       0.018151             11.746594      18.218782      -4.232133      -0.543952      11.766950      -0.237996       5.254049           0.000279
          348              C      14.052613      12.283648       7.261856      -0.107996      35.416492 0.40320247E+03  0.93225325E+04                                 9.456954                            6.736494       0.015735       1.980939                    0.999657      28.929969      83.062618       0.627653       0.422062      -1.058338      -0.028361      -0.000448       0.002818       0.028504       0.028118       0.003521      -0.004279      -0.012804       0.044269      -0.036786       0.015120       0.021666             12.525697      18.417865      -6.019460      -0.117298      14.072070      -0.021274       5.087156           0.000643
          349              C      51.191072      20.483535      22.335971       0.604737      23.682293 0.24926631E+03  0.51495356E+04                                 7.742777                            5.623771      -0.011631       2.061136                    0.999659      21.944667      61.057797       0.623130       0.475798      -1.019305      -0.037948      -0.034710      -0.025493       0.057399      -0.088976      -0.060583       0.015842       0.029703      -0.028366      -0.095972      -0.024248       0.120220             10.513778      11.874560       6.265953       4.130463      11.119263       2.526739       8.547511          -0.000579
          350              C      52.213080      21.391461      22.949922      -0.007537      38.526422 0.39258363E+03  0.89107250E+04                                 9.895348                            6.520696       0.092560       2.045649                    0.999403      26.135809      71.534367       0.664413       0.406151      -1.081256       0.027205       0.025687       0.006928       0.038052      -0.005395      -0.002927      -0.000124      -0.005562      -0.007414      -0.006519      -0.000999       0.007518             14.416832      16.144569       9.579478       6.217518      14.965739       3.497981      12.140190           0.013441
          351              C      52.603752      21.200169      24.202059      -0.097862      32.623951 0.36573386E+03  0.82423584E+04                                 8.895098                            6.375853       0.080429       2.008195                    0.999731      28.062021      79.225898       0.652044       0.416814      -1.062962       0.016965       0.023963       0.000718       0.029369      -0.006399      -0.021372      -0.014544      -0.016257      -0.027212      -0.032960       0.011763       0.021197             11.408514      12.221707       5.980699       5.257349      10.538986       2.401173      11.464848           0.000158
          352              C      53.495536      22.008166      24.814395      -0.105586      34.441743 0.38598583E+03  0.88242643E+04                                 9.234202                            6.573916      -0.008424       1.975546                    0.999671      28.607618      81.573020       0.638103       0.419864      -1.060125      -0.019151      -0.007404      -0.025486       0.032728      -0.023279      -0.006432      -0.014636      -0.000986       0.050993      -0.035992       0.011449       0.024543             11.743187      12.514716       6.615849       4.568839      11.745086       1.872206      10.969759           0.000713
          353              C      54.044453      23.073123      24.175401       0.023224      39.902692 0.41781355E+03  0.96628761E+04                                10.237404                            6.810101      -0.052168       1.995602                    0.999346      26.651772      74.402174       0.636248       0.416252      -1.071226      -0.015792      -0.020275      -0.008286       0.027002      -0.007527       0.003128       0.009370       0.009911       0.006263      -0.015484       0.006242       0.009242             14.449397      15.107237       8.614700       6.677970      14.363318       3.595386      13.877636          -0.001404
          354              C      53.643891      23.304387      22.873986      -0.115934      35.464242 0.42002611E+03  0.98503663E+04                                 9.570334                            6.943287      -0.087844       1.949187                    0.999427      29.503284      86.427546       0.606799       0.430413      -1.048987      -0.009293      -0.021459       0.005381       0.023996      -0.019334      -0.031626      -0.004252       0.001141      -0.023193      -0.039787       0.004082       0.035705             12.297789      12.691535       5.993247       5.131135      11.271652       1.512735      12.930180           0.000630
          355              C      52.742216      22.490679      22.285078      -0.096921      34.752051 0.40602784E+03  0.94063695E+04                                 9.359831                            6.774545       0.041984       1.992940                    0.999692      28.773968      82.756696       0.623741       0.423873      -1.056969       0.008674      -0.006560       0.026978       0.029088      -0.021001      -0.000219      -0.002740       0.015434       0.062364      -0.032872       0.011769       0.021104             11.923830      12.623980       7.051332       3.560121      13.002262       0.940565      10.145247           0.000384
          356              C      54.956019      24.120949      24.807932       0.369986      33.008169 0.33228925E+03  0.73330704E+04                                 9.428043                            6.335485      -0.257021       1.950283                    0.998907      24.310063      68.581584       0.612720       0.452976      -1.037980       0.019073       0.032160       0.014982       0.040281      -0.052847      -0.026862       0.021150       0.064521      -0.068476      -0.051909      -0.032117       0.084026             13.266586      12.344218       6.520574       5.984734      13.249357       2.515138      14.206181          -0.000046
          357              C      40.656138      15.863006       1.824889      -0.107440      32.797483 0.39560971E+03  0.91392811E+04                                 9.110365                            6.741700      -0.037285       1.967899                    0.999632      29.043531      84.425207       0.615400       0.430827      -1.048803      -0.002715      -0.022309       0.031175       0.038431      -0.007670      -0.021484      -0.009047       0.000326      -0.088535      -0.040512       0.015299       0.025212             11.928801       7.538821       0.995517       4.919583       7.845395      -1.133789      20.402188           0.000863
          358              C      41.035271      15.725961       3.179620      -0.114416      31.993412 0.41320021E+03  0.96024913E+04                                 8.847909                            6.818335       0.112780       2.013503                    0.999724      28.931014      82.998187       0.624677       0.421917      -1.059518      -0.011749      -0.009151      -0.019751       0.024736       0.011126       0.006427       0.017413      -0.004047      -0.029018      -0.020695      -0.004530       0.025225             11.147001       6.931493       0.998909       3.204881       7.775662      -1.867667      18.733848           0.000294
          359              C      37.705505      17.659825       8.516417      -0.096665      33.489975 0.38257265E+03  0.87239915E+04                                 9.076595                            6.543848       0.044308       1.992671                    0.999765      28.482476      81.026593       0.639913       0.419743      -1.060546      -0.026673      -0.006949       0.003508       0.027785       0.034322       0.002647      -0.003845       0.002184       0.003718      -0.035535       0.001797       0.033738             11.649282      17.258500      -5.913230      -1.215180      12.688626       1.031116       5.000720           0.000200
          360              C      36.576351      18.325067       8.606894      -0.113719      34.548687 0.38541828E+03  0.88244935E+04                                 9.304205                            6.596942      -0.048693       1.962746                    0.999646      28.825091      82.757410       0.631778       0.423433      -1.055912       0.011073      -0.019112      -0.007418       0.023300       0.029432       0.007413      -0.003975      -0.040734       0.041116      -0.043873       0.014934       0.028939             12.014779      19.105437      -5.202445      -1.202649      11.959024       0.565391       4.979876           0.000784
          361              C      23.137774      13.358600      15.957343       0.374429      34.796187 0.32060096E+03  0.69972178E+04                                 9.703833                            6.176655      -0.150919       1.984297                    0.999099      24.036443      66.969690       0.628887       0.446245      -1.044084      -0.017675      -0.010205       0.042399       0.047056       0.059469       0.047307       0.027313       0.068670      -0.063008      -0.058168      -0.045028       0.103196             14.512888       8.614360      -2.262795      -5.379780      11.227213      -3.106022      23.697092          -0.000058
          362              C      23.597677      13.624125      14.455586      -0.010048      46.901251 0.51616280E+03  0.12535506E+05                                11.382827                            7.550160      -0.101660       1.954761                    0.998938      28.374467      80.128194       0.608967       0.414149      -1.076838       0.008603       0.004967      -0.048492       0.049499      -0.009460      -0.006508      -0.003757      -0.010923       0.071650      -0.024043      -0.001018       0.025061             16.987309       9.036656      -1.361538      -6.298120      10.608822      -3.636218      31.316448          -0.001617
          363              C      24.042743      13.881085      11.796208      -0.007853      38.042267 0.40734780E+03  0.93390644E+04                                 9.842825                            6.669358       0.052588       2.028961                    0.999292      26.492851      73.067724       0.652430       0.409481      -1.078185      -0.007750      -0.004474       0.046969       0.047814       0.000010      -0.000304      -0.000176       0.000011       0.015004      -0.002512      -0.002506       0.005018             14.069929       7.095715      -1.750038      -3.519103       9.116482      -2.031745      25.997589           0.014318
          364              C      24.354290      14.060956      10.310608       0.597990      23.420539 0.25280744E+03  0.52406643E+04                                 7.683117                            5.659394      -0.010132       2.059067                    0.999639      22.097320      61.569910       0.621911       0.475096      -1.019774       0.018385       0.010615      -0.059078       0.062777       0.057610       0.043137       0.024905       0.066522      -0.255900      -0.097316      -0.023872       0.121188             10.264430       5.660748      -0.799608      -2.329352       6.584054      -1.344846      18.548487          -0.000242
          365              C      22.566599      13.028832       7.505821       0.588843      23.142311 0.25880797E+03  0.54057371E+04                                 7.628969                            5.747879       0.035577       2.071962                    0.999698      22.357417      62.876449       0.612576       0.478706      -1.016128       0.052036       0.030043       0.006181       0.060403      -0.030509      -0.018550      -0.010710      -0.035228       0.341402      -0.094333      -0.021672       0.116005              9.934702      14.960550       4.505498       1.498451       9.758049       0.865130       5.085507          -0.000504
          366              C      21.273429      12.282220       7.375761      -0.006552      37.273608 0.41226725E+03  0.94842320E+04                                 9.705706                            6.721134       0.152863       2.062815                    0.999285      26.474149      73.241281       0.647956       0.410901      -1.076801      -0.039321      -0.022702      -0.001050       0.045416      -0.001030      -0.000291      -0.000168      -0.001189       0.007555      -0.002471      -0.000070       0.002541             13.606380      21.304574       6.423726       1.531899      13.887103       0.884441       5.627464           0.012107
          367              C      18.889843      10.906056       7.196422       0.017203      43.337754 0.41484026E+03  0.95682687E+04                                10.794714                            6.768958      -0.097775       1.979806                    0.999190      26.625910      74.009027       0.641150       0.414185      -1.073538       0.026358       0.015218      -0.002823       0.030567       0.004050      -0.000475      -0.000274       0.004676       0.009177      -0.006206       0.002553       0.003653             16.797467      27.906555       9.649832       0.288678      16.763887       0.166667       5.721958          -0.001342
          368              C      17.596673      10.159444       7.142298       0.393288      34.977772 0.29842461E+03  0.64030346E+04                                 9.749430                            5.967791      -0.205002       1.976085                    0.999132      23.428655      64.903755       0.637868       0.447532      -1.042437      -0.028496      -0.016452      -0.001871       0.032958       0.004117      -0.002282      -0.001318       0.004754       0.293075      -0.053600      -0.044141       0.097741             15.271719      24.674689       7.543462       0.147379      15.964249       0.085088       5.176217          -0.000063
          369              C      26.836780      15.494222       8.174705       0.602779      22.794632 0.25029451E+03  0.51783566E+04                                 7.546140                            5.640276      -0.002374       2.062100                    0.999296      22.132495      61.713290       0.621133       0.476629      -1.018416      -0.049698      -0.028693      -0.012040       0.058636      -0.029421      -0.035346      -0.020407      -0.033972       0.358235      -0.101228      -0.025734       0.126961              9.941514      15.144901       4.693288       1.870334       9.725563       1.079838       4.954077          -0.001160
          370              C      28.174457      16.266530       8.443712      -0.022035      40.958025 0.44330739E+03  0.10343772E+05                                10.311947                            6.924851       0.131341       2.045995                    0.999359      26.943793      74.099292       0.647120       0.405646      -1.084585       0.031866       0.018398       0.004456       0.037065      -0.004660      -0.003106      -0.001794      -0.005380      -0.054875      -0.018860       0.004334       0.014526             15.130813      24.781749       8.856012       2.939445      14.555697       1.697089       6.054994           0.017854
          371              C      30.543207      17.634129       8.725645       0.017635      42.286975 0.42478320E+03  0.98542578E+04                                10.659916                            6.862480      -0.066618       1.987861                    0.999237      26.779442      74.612808       0.635073       0.415744      -1.072697      -0.033026      -0.019068      -0.001640       0.038171       0.012264      -0.004178      -0.002412       0.014162       0.002099      -0.014511      -0.000884       0.015395             15.844826      26.096830       8.983347       1.629769      15.723754       0.940948       5.713894          -0.001837
          372              C      31.870994      18.400727       8.839549       0.382461      33.590996 0.30148797E+03  0.64834290E+04                                 9.497390                            5.991265      -0.167378       1.986810                    0.999109      23.559691      65.279167       0.637930       0.446476      -1.043353       0.036216       0.020909       0.003295       0.041948       0.004401      -0.004678      -0.002701       0.005081       0.309213      -0.056617      -0.046649       0.103266             14.100093      22.452300       6.630361       0.619599      14.796207       0.357725       5.051771          -0.000076
          373              C      32.968007      30.385064      15.957343       0.374429      34.796994 0.32061019E+03  0.69974471E+04                                 9.703880                            6.176690      -0.150919       1.984298                    0.999099      24.036346      66.968858       0.628895       0.446237      -1.044092      -0.000000       0.020410       0.042401       0.047058      -0.000001      -0.000002      -0.054628      -0.137345      -0.063028      -0.058168      -0.045034       0.103202             14.512906      12.533632      -0.000019      -0.000063       7.307962       6.212050      23.697122          -0.000054
          374              C      32.968006      29.854013      14.455586      -0.010047      46.901035 0.51616284E+03  0.12535471E+05                                11.382666                            7.550083      -0.101658       1.954762                    0.998938      28.374263      80.126738       0.608982       0.414141      -1.076847      -0.000001      -0.009931      -0.048493       0.049499      -0.000001      -0.000002       0.007510       0.021837       0.071645      -0.024037      -0.001022       0.025059             16.986976      11.394617      -0.000017      -0.000069       8.250459       7.272299      31.315854          -0.001632
          375              C      32.968005      29.340092      11.796208      -0.007854      38.042807 0.40735694E+03  0.93392954E+04                                 9.842805                            6.669374       0.052614       2.028970                    0.999292      26.492617      73.066368       0.652440       0.409474      -1.078193       0.000000       0.008946       0.046970       0.047814      -0.000004      -0.000002       0.000349      -0.000034       0.014997      -0.002517      -0.002498       0.005015             14.069822      10.126772       0.000003       0.000003       6.085317       4.063481      25.997377           0.014313
          376              C      32.968005      28.980347      10.310608       0.597987      23.420256 0.25280483E+03  0.52405818E+04                                 7.682957                            5.659302      -0.010105       2.059076                    0.999639      22.097191      61.568821       0.621928       0.475085      -1.019783       0.000000      -0.021232      -0.059077       0.062776      -0.000003      -0.000002      -0.049818      -0.133051      -0.255899      -0.097319      -0.023876       0.121194             10.264137       7.045587       0.000010       0.000022       5.198983       2.689612      18.547842          -0.000235
          377              C      32.968003      31.044593       7.505821       0.588846      23.142298 0.25880718E+03  0.54057195E+04                                 7.628977                            5.747873       0.035569       2.071960                    0.999698      22.357454      62.876671       0.612575       0.478706      -1.016127       0.000000      -0.060085       0.006181       0.060402      -0.000002      -0.000003       0.021415       0.070445       0.341398      -0.094326      -0.021677       0.116003              9.934748       7.156801       0.000024       0.000006      17.561950      -1.730257       5.085492          -0.000506
          378              C      16.484003       3.986691       7.375761      -0.006570      37.274259 0.41227336E+03  0.94844169E+04                                 9.705845                            6.721196       0.152901       2.062823                    0.999285      26.474388      73.242353       0.647950       0.410903      -1.076799      -0.000007       0.045397      -0.001040       0.045409      -0.000007       0.000008       0.000339       0.002372       0.007538      -0.002465      -0.000070       0.002536             13.606640      10.178559      -0.000010       0.000006      25.013846      -1.768921       5.627517           0.012111
          379              C      16.484003       6.739019       7.196422       0.017197      43.337855 0.41484019E+03  0.95682694E+04                                10.794743                            6.768960      -0.097765       1.979810                    0.999190      26.625912      74.009114       0.641149       0.414185      -1.073538       0.000002      -0.030433      -0.002822       0.030563      -0.000004      -0.000002       0.000546      -0.009360       0.009187      -0.006211       0.002558       0.003653             16.797561      11.192629      -0.000090       0.000004      33.478082      -0.333357       5.721971          -0.001342
          380              C      16.484003       8.232243       7.142298       0.393291      34.977682 0.29842329E+03  0.64030009E+04                                 9.749427                            5.967783      -0.205004       1.976085                    0.999131      23.428598      64.903623       0.637868       0.447533      -1.042436      -0.000000       0.032903      -0.001870       0.032956      -0.000001      -0.000002       0.002630      -0.009515       0.293076      -0.053603      -0.044137       0.097741             15.271748      11.609011      -0.000061       0.000001      29.030014      -0.170192       5.176220          -0.000064
          381              C      32.968004      26.113814       8.174705       0.602949      22.790761 0.25024161E+03  0.51770602E+04                                 7.545864                            5.640072      -0.004403       2.061544                    0.999309      22.129974      61.707840       0.621071       0.476695      -1.018367       0.000000       0.057385      -0.012041       0.058635      -0.000001      -0.000003       0.040793       0.067954       0.358014      -0.101192      -0.025692       0.126884              9.941159       7.015676       0.000068      -0.000005      17.853891      -2.159596       4.953910          -0.001162
          382              C      32.968004      24.569198       8.443712      -0.022085      40.959754 0.44332667E+03  0.10344348E+05                                10.312258                            6.924990       0.131414       2.046011                    0.999359      26.944471      74.101918       0.647114       0.405645      -1.084585      -0.000000      -0.036849       0.004466       0.037118      -0.000001      -0.000001       0.003580       0.010767      -0.054905      -0.018868       0.004334       0.014534             15.131450       9.442855       0.000117      -0.000015      29.896304      -3.394374       6.055193           0.017859
          383              C      32.968004      21.834000       8.725645       0.017635      42.286933 0.42478157E+03  0.98542140E+04                                10.659927                            6.862469      -0.066602       1.987866                    0.999237      26.779389      74.612721       0.635073       0.415744      -1.072696       0.000000       0.038135      -0.001640       0.038170      -0.000001      -0.000002       0.004821      -0.028327       0.002101      -0.014513      -0.000881       0.015395             15.844940      10.537156      -0.000119       0.000011      31.283747      -1.881933       5.713916          -0.001830
          384              C      32.968004      20.300805       8.839549       0.382461      33.590856 0.30148642E+03  0.64833818E+04                                 9.497342                            5.991229      -0.167432       1.986793                    0.999109      23.559628      65.278739       0.637936       0.446473      -1.043356      -0.000000      -0.041819       0.003296       0.041948      -0.000002      -0.000001       0.005400      -0.010169       0.309213      -0.056620      -0.046646       0.103266             14.100064      10.968054      -0.000092       0.000003      26.280382      -0.715463       5.051756          -0.000076
          385              C      42.798241      13.358600      15.957343       0.374429      34.796974 0.32061011E+03  0.69974451E+04                                 9.703877                            6.176690      -0.150921       1.984297                    0.999099      24.036342      66.968850       0.628895       0.446237      -1.044092       0.017676      -0.010205       0.042401       0.047058      -0.059473      -0.047310       0.027312       0.068671      -0.063027      -0.058168      -0.045034       0.103202             14.512898       8.614361       2.262775       5.379758      11.227232      -3.106074      23.697100          -0.000058
          386              C      42.338336      13.624125      14.455586      -0.010047      46.901022 0.51616293E+03  0.12535473E+05                                11.382662                            7.550083      -0.101658       1.954762                    0.998938      28.374267      80.126738       0.608982       0.414141      -1.076847      -0.008601       0.004965      -0.048493       0.049499       0.009456       0.006503      -0.003757      -0.010921       0.071646      -0.024037      -0.001022       0.025059             16.986964       9.036480       1.361453       6.297955      10.608590      -3.636205      31.315821          -0.001621
          387              C      41.893267      13.881085      11.796208      -0.007854      38.042778 0.40735663E+03  0.93392864E+04                                 9.842799                            6.669372       0.052617       2.028971                    0.999292      26.492605      73.066324       0.652440       0.409474      -1.078193       0.007749      -0.004473       0.046970       0.047815      -0.000016       0.000302      -0.000176       0.000012       0.014996      -0.002517      -0.002498       0.005015             14.069812       7.095682       1.750003       3.519086       9.116398      -2.031721      25.997356           0.014309
          388              C      41.581719      14.060956      10.310608       0.597986      23.420337 0.25280572E+03  0.52406040E+04                                 7.682973                            5.659310      -0.010106       2.059075                    0.999639      22.097212      61.568871       0.621928       0.475085      -1.019783      -0.018387       0.010616      -0.059077       0.062776      -0.057613      -0.043144       0.024907       0.066521      -0.255897      -0.097318      -0.023875       0.121193             10.264164       5.660653       0.799609       2.329296       6.583939      -1.344785      18.547901          -0.000227
          389              C      43.369407      13.028832       7.505821       0.588852      23.142358 0.25880790E+03  0.54057384E+04                                 7.628993                            5.747882       0.035584       2.071963                    0.999698      22.357468      62.876729       0.612575       0.478707      -1.016127      -0.052037       0.030035       0.006182       0.060400       0.030500       0.018544      -0.010711      -0.035244       0.341369      -0.094323      -0.021670       0.115993              9.934774      14.960727      -4.505569      -1.498451       9.758094       0.865137       5.085501          -0.000496
          390              C      11.694577      12.282220       7.375761      -0.006559      37.274062 0.41227030E+03  0.94843386E+04                                 9.705861                            6.721206       0.152795       2.062793                    0.999286      26.474244      73.242165       0.647944       0.410907      -1.076795       0.039332      -0.022705      -0.001043       0.045427       0.001023       0.000303      -0.000162      -0.001239       0.007556      -0.002479      -0.000063       0.002542             13.606669      21.305067      -6.423889      -1.531932      13.887413       0.884467       5.627527           0.012107
          391              C      14.078163      10.906056       7.196422       0.017197      43.337865 0.41484032E+03  0.95682737E+04                                10.794746                            6.768961      -0.097766       1.979809                    0.999190      26.625921      74.009153       0.641149       0.414185      -1.073538      -0.026355       0.015218      -0.002822       0.030563      -0.004055       0.000472      -0.000275       0.004672       0.009189      -0.006211       0.002558       0.003653             16.797564      27.906643      -9.649933      -0.288691      16.764078       0.166679       5.721972          -0.001339
          392              C      15.371333      10.159444       7.142298       0.393291      34.977692 0.29842342E+03  0.64030042E+04                                 9.749430                            5.967785      -0.205004       1.976085                    0.999131      23.428595      64.903613       0.637868       0.447533      -1.042436       0.028495      -0.016452      -0.001870       0.032957      -0.004121       0.002277      -0.001317       0.004755       0.293076      -0.053603      -0.044137       0.097741             15.271754      24.674723      -7.543554      -0.147388      15.964318       0.085094       5.176221          -0.000066
          393              C      39.099227      15.494222       8.174705       0.602948      22.790840 0.25024235E+03  0.51770787E+04                                 7.545881                            5.640080      -0.004404       2.061544                    0.999309      22.129993      61.707891       0.621071       0.476695      -1.018367       0.049697      -0.028692      -0.012041       0.058635       0.029424       0.035326      -0.020399      -0.033979       0.358012      -0.101191      -0.025692       0.126883              9.941192      15.144454      -4.693080      -1.870278       9.725202       1.079799       4.953920          -0.001153
          394              C      37.761551      16.266530       8.443712      -0.022086      40.959806 0.44332708E+03  0.10344360E+05                                10.312267                            6.924994       0.131411       2.046010                    0.999359      26.944494      74.102012       0.647114       0.405645      -1.084585      -0.031913       0.018424       0.004465       0.037119       0.004662       0.003100      -0.001791      -0.005384      -0.054906      -0.018868       0.004334       0.014534             15.131468      24.783073      -8.856557      -2.939627      14.556132       1.697177       6.055199           0.017858
          395              C      35.392800      17.634129       8.725645       0.017635      42.286928 0.42478156E+03  0.98542138E+04                                10.659926                            6.862469      -0.066602       1.987866                    0.999237      26.779389      74.612723       0.635073       0.415744      -1.072696       0.033026      -0.019067      -0.001640       0.038170      -0.012266       0.004174      -0.002412       0.014162       0.002100      -0.014514      -0.000881       0.015395             15.844940      26.096989      -8.983598      -1.629797      15.723915       0.940977       5.713916          -0.001852
          396              C      34.065014      18.400727       8.839549       0.382461      33.590879 0.30148662E+03  0.64833871E+04                                 9.497347                            5.991232      -0.167432       1.986793                    0.999109      23.559629      65.278745       0.637935       0.446473      -1.043356      -0.036216       0.020909       0.003296       0.041948      -0.004404       0.004676      -0.002701       0.005081       0.309213      -0.056620      -0.046646       0.103266             14.100073      22.452237      -6.630480      -0.619608      14.796224       0.357735       5.051759          -0.000070
          397              C      42.901270      24.769060      26.686946       0.383133      32.653497 0.31279724E+03  0.68120874E+04                                 9.469781                            6.176658      -0.258431       1.958441                    0.999048      23.878952      67.330210       0.614913       0.457378      -1.033541       0.013071       0.007546      -0.024579       0.028843       0.052244       0.033159       0.019145       0.060326      -0.086028      -0.045988      -0.041316       0.087304             14.599547       8.586146      -0.511314      -6.632413       9.176555      -3.829220      26.035940          -0.000014
          398              C      25.991972      15.006472       1.172162       0.033966      35.317662 0.35368891E+03  0.79066840E+04                                 9.629580                            6.353194      -0.166168       1.977306                    0.999105      25.939202      73.004304       0.640235       0.427951      -1.055680      -0.004164      -0.002404       0.010361       0.011422       0.020499       0.011586       0.006689       0.023670      -0.021172      -0.020141      -0.011663       0.031804             14.635844       8.271947      -0.505693      -6.331893       8.855871      -3.655720      26.779714          -0.000962
          399              C      25.329316      14.623888       3.854159      -0.007292      34.955234 0.41745932E+03  0.96440811E+04                                 9.366363                            6.783531       0.109489       2.047668                    0.999427      26.694368      74.264737       0.641403       0.413360      -1.074046       0.002755       0.001591      -0.034523       0.034669       0.005199      -0.001761      -0.001017       0.006004      -0.025288      -0.008649      -0.001789       0.010437             12.948432       6.733934      -1.000664      -3.246084       7.889404      -1.874130      24.221959           0.015776
          400              C      25.087002      14.483988       5.359147       0.597061      22.141398 0.25382871E+03  0.52783293E+04                                 7.436293                            5.709750       0.011905       2.067894                    0.999551      22.218936      62.436996       0.611541       0.481642      -1.014137      -0.007495      -0.004327       0.055712       0.056380       0.062171       0.032418       0.018717       0.071790      -0.269694      -0.096470      -0.026840       0.123311              9.546937       5.442928      -0.801490      -1.677012       6.368413      -0.968224      16.829471          -0.000935
          401              C      49.452012      36.115278      26.686946       0.383139      32.653765 0.31280015E+03  0.68121415E+04                                 9.469733                            6.176625      -0.258410       1.958453                    0.999047      23.878645      67.328479       0.614926       0.457369      -1.033550       0.000000      -0.015096      -0.024577       0.028843      -0.000002      -0.000003      -0.038297      -0.120661      -0.086035      -0.045991      -0.041323       0.087314             14.599440       9.471679      -0.000013      -0.000037       8.290876       7.658377      26.035764          -0.000016
          402              C      32.968001      27.089309       1.172162       0.033964      35.318558 0.35369942E+03  0.79069479E+04                                 9.629621                            6.353212      -0.166162       1.977309                    0.999105      25.939002      73.002979       0.640247       0.427941      -1.055690       0.000000       0.004806       0.010362       0.011423      -0.000002      -0.000003      -0.013380      -0.047349      -0.021170      -0.020146      -0.011663       0.031809             14.635926       9.147711      -0.000023      -0.000065       7.980044       7.311519      26.780024          -0.000957
          403              C      32.968002      27.854480       3.854159      -0.007357      34.956452 0.41747776E+03  0.96445768E+04                                 9.366368                            6.783533       0.109918       2.047789                    0.999425      26.695154      74.266259       0.641426       0.413342      -1.074062      -0.000005      -0.003155      -0.034489       0.034633      -0.000007       0.000007       0.002061      -0.012097      -0.025326      -0.008666      -0.001828       0.010494             12.948422       8.467093       0.000008       0.000049       6.156201       3.748262      24.221974           0.015770
          404              C      32.968002      28.134281       5.359147       0.597048      22.141548 0.25383033E+03  0.52783687E+04                                 7.436287                            5.709744       0.011843       2.067875                    0.999551      22.219106      62.437398       0.611546       0.481638      -1.014139       0.000001       0.008632       0.055712       0.056377      -0.000004      -0.000002      -0.037418      -0.143590      -0.269735      -0.096478      -0.026839       0.123317              9.546910       6.831147       0.000011       0.000048       4.980178       1.936440      16.829404          -0.000929
          405              C      56.002753      24.769060      26.686946       0.383140      32.653772 0.31280019E+03  0.68121424E+04                                 9.469735                            6.176626      -0.258411       1.958452                    0.999047      23.878642      67.328470       0.614926       0.457369      -1.033550      -0.013074       0.007548      -0.024577       0.028843      -0.052249      -0.033168       0.019146       0.060326      -0.086035      -0.045991      -0.041323       0.087314             14.599444       8.586068       0.511298       6.632335       9.176488      -3.829216      26.035777          -0.000015
          406              C      39.944029      15.006472       1.172162       0.033964      35.318566 0.35369938E+03  0.79069469E+04                                 9.629622                            6.353212      -0.166161       1.977310                    0.999105      25.939003      73.002979       0.640248       0.427941      -1.055690       0.004163      -0.002403       0.010362       0.011423      -0.020504      -0.011589       0.006687       0.023671      -0.021169      -0.020146      -0.011662       0.031809             14.635929       8.271941       0.505602       6.331929       8.855815      -3.655821      26.780032          -0.000963
          407              C      40.606687      14.623888       3.854159      -0.007357      34.956472 0.41747824E+03  0.96445912E+04                                 9.366373                            6.783538       0.109914       2.047788                    0.999425      26.695169      74.266328       0.641425       0.413342      -1.074062      -0.002735       0.001573      -0.034490       0.034634      -0.005242       0.001789      -0.001025       0.006038      -0.025326      -0.008666      -0.001828       0.010494             12.948428       6.733935       1.000652       3.246116       7.889368      -1.874084      24.221982           0.015772
          408              C      40.849003      14.483988       5.359147       0.597047      22.141621 0.25383128E+03  0.52783926E+04                                 7.436303                            5.709754       0.011843       2.067874                    0.999551      22.219121      62.437430       0.611545       0.481638      -1.014140       0.007476      -0.004315       0.055711       0.056376      -0.062178      -0.032406       0.018707       0.071788      -0.269734      -0.096477      -0.026839       0.123316              9.546934       5.442940       0.801500       1.677040       6.368407      -0.968176      16.829456          -0.000924
          409              C       6.084247       5.547486       6.678334       0.609266      23.369442 0.24385699E+03  0.50169711E+04                                 7.702700                            5.575622      -0.019535       2.060388                    0.999603      21.890061      61.047482       0.622755       0.478060      -1.016729       0.045283      -0.016651      -0.022874       0.053395       0.035974       0.016178      -0.064736      -0.158012      -0.050860      -0.093487      -0.028418       0.121905             10.677174      17.005447      -3.431724      -4.679566       6.192386       2.273254       8.833690          -0.000443
          410              C      37.789573       5.998593       7.321367      -0.013040      39.721737 0.40720428E+03  0.93308632E+04                                10.136312                            6.657515       0.061595       2.032829                    0.999314      26.453384      72.835387       0.654867       0.408172      -1.079521      -0.022236       0.009834       0.019707       0.031297       0.005616       0.003850       0.000609      -0.004885       0.010006      -0.008526       0.001711       0.006815             15.519827      26.031496      -5.584393      -7.917227       7.742532       3.623545      12.785451           0.013311
          411              C      36.610967       5.932926       6.668640      -0.100853      34.871569 0.39872363E+03  0.91785781E+04                                 9.354528                            6.679377       0.062374       1.995292                    0.999690      28.704542      81.806179       0.634120       0.419596      -1.061586      -0.013641       0.009163       0.025660       0.030471       0.003766       0.002069       0.010045      -0.031134       0.084049      -0.030038      -0.001524       0.031562             12.630489      21.270171      -3.369109      -4.639613       6.238460       2.106717      10.382837           0.000107
          412              C      35.379612       6.272684       7.251893      -0.112874      36.466917 0.40914952E+03  0.94931192E+04                                 9.654969                            6.790440      -0.021688       1.967242                    0.999605      29.097785      83.644116       0.624646       0.422615      -1.058171       0.030513      -0.006278      -0.001533       0.031190       0.006693       0.023346      -0.000962      -0.011334       0.027636      -0.027156       0.002026       0.025130             13.026275      20.177801      -3.193834      -5.514838       6.417401       2.767173      12.483624           0.000710
          413              C      35.359832       6.712372       8.529881       0.026103      41.332147 0.38578492E+03  0.87637969E+04                                10.522596                            6.554475      -0.120641       1.979054                    0.999320      26.270567      73.168335       0.645650       0.417601      -1.068186       0.024880      -0.005792      -0.012204       0.028311      -0.002341      -0.006570      -0.006673      -0.015503      -0.038191      -0.017317       0.001594       0.015723             16.621470      28.059358      -4.235360      -8.896333       7.080848       3.450050      14.724205          -0.001205
          414              C      36.515361       6.823722       9.208458      -0.120290      36.451105 0.40220864E+03  0.93024487E+04                                 9.677687                            6.744692      -0.042301       1.960239                    0.999636      29.135181      83.918884       0.624390       0.424135      -1.056061       0.010910      -0.009642      -0.020368       0.025037       0.011792       0.015138       0.002523      -0.032427       0.052265      -0.032555       0.007898       0.024657             13.338081      22.298746      -3.123169      -5.172339       6.446925       2.540492      11.268571           0.000644
          415              C      37.721989       6.486818       8.633283      -0.097787      35.060533 0.40547587E+03  0.93631030E+04                                 9.363103                            6.728519       0.082366       2.001959                    0.999683      28.687395      81.594484       0.633499       0.418702      -1.063306      -0.024478      -0.001289      -0.012120       0.027344       0.007349       0.027560       0.003856       0.020725       0.006352      -0.022468      -0.012442       0.034910             12.544331      19.103110      -3.295618      -5.710720       6.667734       3.004193      11.862149           0.000270
          416              C      34.113642       7.015014       9.242387       0.404304      34.038935 0.28349096E+03  0.60130656E+04                                 9.615967                            5.827106      -0.204647       1.982519                    0.999182      23.092252      63.882809       0.642912       0.449157      -1.040104      -0.026980       0.005359       0.017217       0.032451       0.001173      -0.001498      -0.053644      -0.123249      -0.114682      -0.058902      -0.042471       0.101373             15.294935      25.589299      -3.105732      -7.381312       6.489647       3.246603      13.805861          -0.000077
          417              C      31.697089       8.356918      13.162788      -0.119174      36.899336 0.43660512E+03  0.10285990E+05                                 9.697892                            7.014775      -0.048003       1.952055                    0.999472      29.672059      85.676571       0.615147       0.422639      -1.059182       0.005694       0.002921       0.016734       0.017916      -0.004938      -0.000647      -0.001444       0.048986      -0.092816      -0.031047      -0.009412       0.040459             12.562508       9.908542      -0.169178       0.347751       6.062858       3.617195      21.716124           0.000830
          418              C      31.772916       8.619589      14.496516      -0.093864      33.713609 0.38668394E+03  0.88407394E+04                                 9.133502                            6.590477       0.046056       1.994933                    0.999708      28.455196      81.036544       0.636011       0.421220      -1.059687       0.012305      -0.002365      -0.018372       0.022238      -0.002537      -0.016922      -0.002402       0.016451      -0.086330      -0.034077       0.006250       0.027826             11.781413       9.244770       0.198639       1.634581       5.548205       3.080882      20.551265           0.000318
          419              C      50.645450      33.404823      19.602004      -0.100515      33.547575 0.39508473E+03  0.90857789E+04                                 9.130731                            6.678856       0.114146       2.021281                    0.999726      28.465784      81.430091       0.629055       0.423395      -1.057822      -0.012405      -0.016076       0.003767       0.020653       0.013015      -0.001273       0.003030       0.037977       0.029371      -0.028198       0.010060       0.018138             11.746420       9.714622      -0.677809       0.478087      20.270632      -0.352075       5.254006           0.000281
          420              C      50.632263      32.040079      19.665823      -0.108004      35.416738 0.40320778E+03  0.93226763E+04                                 9.456936                            6.736502       0.015747       1.980940                    0.999657      28.930229      83.063182       0.627658       0.422057      -1.058342      -0.014574       0.024329      -0.002810       0.028499      -0.008528       0.001939       0.005194       0.055105       0.044257      -0.036790       0.015121       0.021669             12.525635       9.945513       1.127817       0.077078      22.544241      -0.090942       5.087150           0.000642
          421              C      10.366790       3.977173       4.591708       0.604738      23.682294 0.24926704E+03  0.51495583E+04                                 7.742754                            5.623770      -0.011608       2.061141                    0.999660      21.944874      61.058569       0.623131       0.475797      -1.019305      -0.049028       0.015506       0.025491       0.057394       0.031627       0.016568      -0.060393      -0.168979      -0.028352      -0.095978      -0.024252       0.120230             10.513640      16.734149      -3.459914      -4.253308       6.259245       2.313714       8.547526          -0.000583
          422              C      11.664080       3.546051       3.977757      -0.007537      38.526804 0.39258743E+03  0.89108456E+04                                 9.895453                            6.520755       0.092545       2.045645                    0.999403      26.135949      71.535231       0.664405       0.406154      -1.081253       0.035846      -0.010715      -0.006928       0.038050       0.005105       0.001567      -0.002475      -0.006566      -0.007409      -0.006516      -0.001002       0.007518             14.416952      23.556687      -5.300192      -6.138045       7.553837       3.635578      12.140333           0.013446
          423              C      11.693751       3.112073       2.725620      -0.097864      32.624522 0.36573729E+03  0.82424981E+04                                 8.895316                            6.375938       0.080429       2.008195                    0.999731      28.062365      79.228520       0.652028       0.416822      -1.062951       0.029234      -0.002710      -0.000719       0.029368       0.010231       0.023274      -0.011235      -0.002955      -0.027211      -0.032949       0.011760       0.021189             11.408839      16.139787      -3.719101      -4.708178       6.621698       3.352461      11.465033           0.000153
          424              C      12.839389       2.743764       2.113284      -0.105587      34.442180 0.38598730E+03  0.88243276E+04                                 9.234346                            6.573956      -0.008422       1.975546                    0.999671      28.607822      81.574384       0.638095       0.419867      -1.060120      -0.015988       0.012883       0.025486       0.032728       0.012059       0.015886       0.001750      -0.039824       0.050991      -0.035984       0.011445       0.024540             11.743436      17.667491      -3.641302      -3.905908       6.592903       3.020686      10.969914           0.000717
          425              C      14.036127       2.800866       2.752278       0.023223      39.902813 0.41781400E+03  0.96628923E+04                                10.237436                            6.810110      -0.052210       1.995588                    0.999346      26.651778      74.402291       0.636247       0.416252      -1.071225      -0.025455       0.003539       0.008286       0.027002      -0.000531      -0.009684      -0.001975      -0.017989       0.006258      -0.015487       0.006246       0.009241             14.449442      22.010033      -4.629474      -6.452593       7.460708       3.985570      13.877585          -0.001413
          426              C      14.036128       3.263395       4.053693      -0.115933      35.464343 0.42002752E+03  0.98504186E+04                                 9.570395                            6.943332      -0.087851       1.949184                    0.999427      29.503310      86.428024       0.606792       0.430417      -1.048983      -0.023229      -0.002682      -0.005379       0.023994       0.009162       0.019489      -0.025263      -0.034051      -0.023183      -0.039775       0.004073       0.035703             12.297838      16.817029      -3.611441      -3.875556       7.146286       3.687321      12.930199           0.000634
          427              C      12.880600       3.637415       4.642601      -0.096921      34.751745 0.40602313E+03  0.94062470E+04                                 9.359830                            6.774544       0.041989       1.992942                    0.999692      28.774031      82.757216       0.623735       0.423878      -1.056964      -0.001344      -0.010792      -0.026978       0.029088       0.003809       0.002474       0.001182      -0.044088       0.062369      -0.032870       0.011765       0.021105             11.923792      19.014263      -3.361821      -2.594513       6.611899       2.612853      10.145214           0.000380
          428              C      15.399354       2.535341       2.119747       0.369987      33.008031 0.33228785E+03  0.73330280E+04                                 9.427999                            6.335458      -0.257016       1.950284                    0.998907      24.310013      68.581277       0.612723       0.452974      -1.037982       0.037389      -0.000437      -0.014982       0.040282      -0.001519      -0.004891      -0.033838      -0.123793      -0.068477      -0.051911      -0.032114       0.084025             13.266520      18.670037      -2.868326      -5.170474       6.923479       3.925317      14.206044          -0.000046
          429              C      34.065846      10.790429      25.102790      -0.107440      32.797773 0.39561231E+03  0.91393508E+04                                 9.110411                            6.741711      -0.037292       1.967896                    0.999632      29.043611      84.425321       0.615402       0.430826      -1.048805      -0.020677      -0.008802      -0.031175       0.038431       0.003685       0.018568      -0.014082      -0.013446      -0.088538      -0.040505       0.015293       0.025213             11.928916       8.630905      -0.365071      -1.478095       6.753369       4.827461      20.402473           0.000861
          430              C      34.136726      10.393568      23.748059      -0.114423      31.993316 0.41319657E+03  0.96023944E+04                                 8.847824                            6.818233       0.112784       2.013504                    0.999724      28.931264      82.999103       0.624691       0.421908      -1.059522      -0.013797       0.005603       0.019749       0.024734      -0.003825      -0.018297      -0.003135       0.021293      -0.029012      -0.020698      -0.004531       0.025229             11.146891       8.429756      -0.133990       0.014774       6.277357       3.709296      18.733561           0.000296
          431              C      34.146614      14.244162      18.411262      -0.096666      33.489503 0.38256306E+03  0.87237321E+04                                 9.076450                            6.543687       0.044312       1.992673                    0.999765      28.482620      81.027235       0.639932       0.419733      -1.060551      -0.019355       0.019625      -0.003507       0.027785      -0.018112       0.002001       0.004217       0.058355       0.003712      -0.035537       0.001795       0.033742             11.649114       8.710078       0.977539      -0.285358      21.236667      -1.567889       5.000598           0.000201
          432              C      34.158153      15.554658      18.320785      -0.113719      34.548850 0.38541649E+03  0.88244571E+04                                 9.304277                            6.596935      -0.048695       1.962746                    0.999646      28.825127      82.757983       0.631776       0.423434      -1.055910      -0.011015      -0.019146       0.007419       0.023301       0.002917      -0.000267       0.008410       0.071342       0.041117      -0.043872       0.014935       0.028937             12.014953       9.240231      -0.493367       0.111694      21.824739      -1.324246       4.979889           0.000781
          433              C      25.121619       2.495370       6.678334       0.609240      23.370502 0.24386646E+03  0.50172170E+04                                 7.702978                            5.575744      -0.019584       2.060364                    0.999603      21.890420      61.048885       0.622745       0.478063      -1.016727      -0.008220       0.047543      -0.022865       0.053392       0.050426       0.047969       0.046370       0.141309      -0.050842      -0.093478      -0.028413       0.121891             10.677852       5.923900      -2.966600       0.371224      17.275532      -5.189847       8.834125          -0.000442
          434              C      41.846286      29.727434       7.321367      -0.013039      39.723451 0.40721665E+03  0.93312451E+04                                10.136712                            6.657674       0.061559       2.032817                    0.999314      26.453803      72.837625       0.654849       0.408179      -1.079513       0.002602      -0.024172       0.019710       0.031298      -0.000700      -0.002456       0.003032       0.012155       0.010001      -0.008520       0.001703       0.006817             15.520776       7.478925      -5.127623       0.820694      26.297384      -8.668944      12.786020           0.013305
          435              C      42.492458      28.739565       6.668640      -0.100854      34.872290 0.39873033E+03  0.91787747E+04                                 9.354681                            6.679439       0.062365       1.995288                    0.999690      28.704754      81.807081       0.634116       0.419597      -1.061585      -0.001111      -0.016397       0.025660       0.030472       0.011593      -0.009744      -0.003227       0.022089       0.084054      -0.030034      -0.001534       0.031568             12.630825       7.078837      -4.824635       0.495391      20.430725      -5.071477      10.382914           0.000112
          436              C      42.813896      27.503302       7.251893      -0.112872      36.467203 0.40914909E+03  0.94931448E+04                                 9.655100                            6.790467      -0.021680       1.967246                    0.999605      29.098032      83.646080       0.624638       0.422619      -1.058164      -0.009819       0.029565      -0.001534       0.031191       0.001550      -0.010851       0.020696       0.017253       0.027654      -0.027149       0.002008       0.025141             13.026537       7.091741      -4.361783       0.360939      19.504184      -6.159479      12.483688           0.000706
          437              C      42.443007      27.266328       8.529881       0.026104      41.333276 0.38579404E+03  0.87640697E+04                                10.522846                            6.554588      -0.120635       1.979056                    0.999320      26.270694      73.169340       0.645638       0.417606      -1.068182      -0.007424       0.024443      -0.012204       0.028311       0.007882       0.009059      -0.002352       0.003697      -0.038188      -0.017312       0.001593       0.015719             16.622025       8.657840      -6.966628       1.460353      26.483609      -9.429696      14.724627          -0.001199
          438              C      41.768812      28.211370       9.208458      -0.120290      36.451824 0.40221206E+03  0.93025915E+04                                 9.677922                            6.744765      -0.042300       1.960240                    0.999636      29.135546      83.921523       0.624378       0.424141      -1.056053       0.002896       0.014270      -0.020367       0.025036       0.008137      -0.009762       0.011849       0.036627       0.052275      -0.032550       0.007884       0.024666             13.338550       7.705319      -5.302619       0.386034      21.041226      -5.749956      11.269105           0.000640
          439              C      41.457264      29.424793       8.633283      -0.097788      35.062209 0.40549444E+03  0.93636598E+04                                 9.363488                            6.728721       0.082350       2.001954                    0.999683      28.687884      81.597023       0.633482       0.418708      -1.063300       0.013360      -0.020552      -0.012118       0.027345      -0.012657      -0.017129       0.021941       0.002346       0.006368      -0.022464      -0.012460       0.034924             12.545048       6.922776      -3.737127       0.253765      18.849599      -6.448311      11.862769           0.000275
          440              C      42.804007      26.035774       9.242387       0.404307      34.038060 0.28348172E+03  0.60128429E+04                                 9.615909                            5.827066      -0.204675       1.982512                    0.999182      23.092377      63.883780       0.642903       0.449165      -1.040096       0.008841      -0.026047       0.017224       0.032455       0.052782       0.047208       0.025520       0.063643      -0.114706      -0.058909      -0.042463       0.101372             15.294929       8.574939      -6.717603       0.879019      23.504088      -8.015635      13.805758          -0.000075
          441              C      42.850164      23.272026      13.162788      -0.119173      36.899581 0.43660615E+03  0.10286022E+05                                 9.697894                            7.014733      -0.048004       1.952055                    0.999472      29.672200      85.677079       0.615155       0.422633      -1.059186      -0.005378       0.003470       0.016734       0.017916      -0.018749       0.001568       0.000161      -0.033049      -0.092814      -0.031045      -0.009419       0.040464             12.562548       6.877805      -1.580712      -3.306540       9.093679      -1.507298      21.716159           0.000832
          442              C      42.584772      23.206359      14.496516      -0.093865      33.714095 0.38668824E+03  0.88408682E+04                                 9.133618                            6.590524       0.046033       1.994925                    0.999708      28.455325      81.037232       0.636007       0.421221      -1.059686      -0.004100       0.011840      -0.018371       0.022237      -0.005868       0.010537      -0.013455      -0.012621      -0.086318      -0.034071       0.006237       0.027834             11.781623       6.644466      -1.700016      -3.485519       8.148707      -0.124804      20.551696           0.000313
          443              C      44.651868      27.157836      19.602004      -0.100517      33.547490 0.39508541E+03  0.90857809E+04                                 9.130634                            6.678809       0.114153       2.021280                    0.999726      28.465852      81.429702       0.629066       0.423388      -1.057828       0.020118      -0.002704       0.003774       0.020647      -0.022968      -0.001986      -0.002617       0.003566       0.029368      -0.028213       0.010058       0.018155             11.746264      17.044426       4.909684       0.065850      12.940396       0.590058       5.253972           0.000281
          444              C      45.840364      27.828788      19.665823      -0.108005      35.416238 0.40320261E+03  0.93225129E+04                                 9.456809                            6.736436       0.015774       1.980950                    0.999657      28.929994      83.061904       0.627665       0.422054      -1.058345      -0.013788      -0.024786      -0.002819       0.028502      -0.019606      -0.005463      -0.000914      -0.042327       0.044283      -0.036800       0.015127       0.021673             12.525434      20.370999       4.891371       0.040207      12.118205       0.112213       5.087098           0.000643
          445              C      24.340276       6.989317       4.591708       0.604733      23.682741 0.24926965E+03  0.51496196E+04                                 7.742850                            5.623780      -0.011684       2.061116                    0.999659      21.944897      61.058441       0.623135       0.475793      -1.019308       0.011088      -0.050220       0.025488       0.057399       0.057345       0.044015       0.044540       0.139242      -0.028361      -0.095959      -0.024253       0.120213             10.514003       5.881659      -2.805968       0.123014      17.112656      -4.840697       8.547695          -0.000577
          446              C      24.064993       8.328364       3.977757      -0.007537      38.527713 0.39259205E+03  0.89109894E+04                                 9.895660                            6.520817       0.092524       2.045638                    0.999403      26.136159      71.536291       0.664397       0.406157      -1.081249      -0.008646       0.036401      -0.006928       0.038050       0.000287       0.001351       0.002593       0.012117      -0.007408      -0.006512      -0.000999       0.007511             14.417494       6.964592      -4.279472      -0.079385      24.147146      -7.134036      12.140744           0.013440
          447              C      24.425992       8.571049       2.725620      -0.097865      32.625503 0.36574847E+03  0.82428008E+04                                 8.895509                            6.376050       0.080400       2.008187                    0.999731      28.062544      79.228891       0.652021       0.416824      -1.062952      -0.012274       0.026674      -0.000719       0.029371      -0.003839      -0.001914       0.025775       0.019191      -0.027216      -0.032950       0.011753       0.021197             11.409218       5.780455      -2.261824      -0.549190      16.981617      -5.754198      11.465582           0.000157
          448              C      24.172139       9.747355       2.113284      -0.105584      34.441809 0.38597983E+03  0.88241356E+04                                 9.234265                            6.573854      -0.008458       1.975536                    0.999671      28.607923      81.575225       0.638104       0.419862      -1.060120      -0.003163      -0.020287       0.025486       0.032728       0.011207      -0.009467       0.012882       0.040797       0.050992      -0.035981       0.011433       0.024547             11.743379       6.208008      -2.974595      -0.663153      18.051863      -4.893083      10.970267           0.000714
          449              C      23.524318      10.755210       2.752278       0.023224      39.903971 0.41782587E+03  0.96632471E+04                                10.237691                            6.810244      -0.052209       1.995589                    0.999346      26.651912      74.403269       0.636234       0.416257      -1.071221       0.009663      -0.023813       0.008286       0.027001       0.008054       0.006547      -0.007398       0.008073       0.006262      -0.015483       0.006248       0.009235             14.449914       7.088983      -3.985427      -0.225351      22.382634      -7.581196      13.878125          -0.001403
          450              C      23.123757      10.523946       4.053693      -0.115934      35.464209 0.42002020E+03  0.98502212E+04                                 9.570387                            6.943267      -0.087869       1.949179                    0.999427      29.503508      86.428982       0.606794       0.430416      -1.048981       0.013937      -0.018778      -0.005382       0.023996       0.010155       0.012125       0.029505       0.032897      -0.023188      -0.039771       0.004082       0.035689             12.297907       6.436393      -2.381917      -1.255548      17.527105      -5.199981      12.930223           0.000631
          451              C      23.377611       9.336219       4.642601      -0.096921      34.754145 0.40605341E+03  0.94071053E+04                                 9.360224                            6.774780       0.041974       1.992937                    0.999692      28.774188      82.757818       0.623727       0.423876      -1.056967       0.010016       0.004232      -0.026979       0.029088       0.017181      -0.002272       0.001552       0.028635       0.062370      -0.032864       0.011756       0.021109             11.924424       6.801345      -3.689710      -0.965504      18.826304      -3.553670      10.145623           0.000384
          452              C      23.072656      12.068562       2.119747       0.369986      33.007489 0.33228067E+03  0.73328642E+04                                 9.428038                            6.335477      -0.257029       1.950280                    0.998907      24.310227      68.582897       0.612707       0.452986      -1.037970      -0.018315       0.032598      -0.014982       0.040281       0.054357       0.031744       0.012682       0.059262      -0.068471      -0.051905      -0.032110       0.084015             13.266626       7.376122      -3.652288      -0.814179      18.217624      -6.440512      14.206132          -0.000050
          453              C      39.558314      24.106674      25.102790      -0.107441      32.797664 0.39560991E+03  0.91393021E+04                                 9.110396                            6.741677      -0.037302       1.967892                    0.999632      29.043820      84.426576       0.615404       0.430824      -1.048804       0.017961      -0.013503      -0.031173       0.038428       0.003972       0.002907       0.023116       0.013099      -0.088540      -0.040501       0.015300       0.025201             11.928886       6.906649      -0.630556      -3.441736       8.477693      -3.693601      20.402316           0.000860
          454              C      39.866565      24.366489      23.748059      -0.114448      31.993621 0.41320158E+03  0.96025166E+04                                 8.847812                            6.818224       0.112829       2.013514                    0.999724      28.931383      82.998809       0.624699       0.421902      -1.059529       0.002034      -0.014736       0.019760       0.024733      -0.007324       0.011857      -0.014280      -0.017275      -0.029013      -0.020691      -0.004548       0.025239             11.146901       6.699446      -0.865012      -3.219817       8.007618      -1.841748      18.733638           0.000297
          455              C      36.526904      22.449755      18.411262      -0.096662      33.488274 0.38254802E+03  0.87232637E+04                                 9.076079                            6.543461       0.044297       1.992668                    0.999765      28.482086      81.023934       0.639960       0.419721      -1.060563      -0.007311      -0.026573      -0.003507       0.027782      -0.016214      -0.004656      -0.000374      -0.060531       0.003712      -0.035531       0.001796       0.033735             11.648556      18.950590       4.935057       1.500412      10.994674       0.536775       5.000405           0.000205
          456              C      35.386211      21.804500      18.320785      -0.113720      34.548462 0.38541374E+03  0.88243551E+04                                 9.304110                            6.596852      -0.048700       1.962743                    0.999646      28.825033      82.756823       0.631790       0.423426      -1.055917       0.022088       0.000033       0.007419       0.023301      -0.032356      -0.007155      -0.004435      -0.030618       0.041117      -0.043878       0.014936       0.028942             12.014665      18.250818       5.695713       1.090937      12.813371       0.758827       4.979805           0.000781
          457              C      18.246143      20.508276       6.678334       0.609259      23.369572 0.24385787E+03  0.50170021E+04                                 7.702815                            5.575696      -0.019592       2.060374                    0.999602      21.889982      61.047670       0.622739       0.478071      -1.016721      -0.037063      -0.030890      -0.022868       0.053393      -0.086412      -0.064153       0.018357       0.016692      -0.050880      -0.093491      -0.028419       0.121910             10.677348      11.867821       6.398169       4.308557      11.330392       2.916058       8.833830          -0.000443
          458              C      19.268151      21.376230       7.321367      -0.013039      39.721535 0.40720345E+03  0.93308289E+04                                10.136250                            6.657487       0.061590       2.032827                    0.999314      26.453343      72.834941       0.654873       0.408169      -1.079524       0.019633       0.014339       0.019706       0.031296      -0.004921      -0.001400      -0.003641      -0.007290       0.010010      -0.008528       0.001711       0.006817             15.519716      17.150922      10.711493       7.096638      16.622924       5.044751      12.785301           0.013308
          459              C      19.800584      22.429766       6.668640      -0.100854      34.870501 0.39871361E+03  0.91782481E+04                                 9.354209                            6.679211       0.062373       1.995291                    0.999690      28.704105      81.803282       0.634142       0.419586      -1.061597       0.014756       0.007233       0.025659       0.030470      -0.015370       0.007664      -0.006821       0.009032       0.084060      -0.030044      -0.001524       0.031568             12.629979      12.913613       8.193118       4.144014      14.593967       2.964485      10.382356           0.000112
          460              C      20.710501      23.326272       7.251893      -0.112874      36.466294 0.40914500E+03  0.94929657E+04                                 9.654774                            6.790352      -0.021689       1.967242                    0.999605      29.097634      83.642822       0.624659       0.422609      -1.058177      -0.020695      -0.023286      -0.001532       0.031191      -0.008258      -0.012507      -0.019743      -0.005940       0.027634      -0.027162       0.002027       0.025136             13.025927      12.623088       7.555085       5.153649      13.971389       3.392229      12.483305           0.000707
          461              C      21.101172      23.123559       8.529881       0.026104      41.332031 0.38578491E+03  0.87637965E+04                                10.522571                            6.554477      -0.120647       1.979052                    0.999320      26.270578      73.168361       0.645650       0.417602      -1.068186      -0.017457      -0.018651      -0.012206       0.028312      -0.005542      -0.002495       0.009024       0.011802      -0.038182      -0.017312       0.001593       0.015720             16.621384      15.993329      11.201593       7.435906      19.146746       5.979356      14.724078          -0.001202
          462              C      20.619840      22.067168       9.208458      -0.120292      36.451251 0.40221126E+03  0.93025247E+04                                 9.677724                            6.744726      -0.042305       1.960237                    0.999636      29.135236      83.919119       0.624387       0.424137      -1.056061      -0.013807      -0.004627      -0.020367       0.025037      -0.019938      -0.005389      -0.014377      -0.004220       0.052273      -0.032561       0.007899       0.024662             13.338138      13.114695       8.425674       4.786303      15.631134       3.209143      11.268585           0.000642
          463              C      19.724758      21.190648       8.633283      -0.097787      35.060271 0.40547434E+03  0.93630321E+04                                 9.362977                            6.728452       0.082356       2.001955                    0.999683      28.687273      81.593224       0.633512       0.418695      -1.063314       0.011122       0.021844      -0.012119       0.027344       0.005299      -0.010446      -0.025802      -0.023105       0.006357      -0.022476      -0.012445       0.034921             12.544167      12.630539       7.032387       5.457021      13.139979       3.443541      11.861983           0.000274
          464              C      21.986363      24.051471       9.242387       0.404304      34.038979 0.28349154E+03  0.60130831E+04                                 9.615980                            5.827118      -0.204652       1.982517                    0.999182      23.092286      63.883001       0.642910       0.449158      -1.040103       0.018130       0.020685       0.017217       0.032450      -0.053957      -0.045710       0.028116       0.059587      -0.114681      -0.058901      -0.042472       0.101373             15.294922      13.954179       9.823252       6.502230      18.124777       4.769025      13.805811          -0.000073
          465              C      24.356764      25.473318      13.162788      -0.119173      36.898922 0.43660170E+03  0.10285871E+05                                 9.697754                            7.014708      -0.047994       1.952058                    0.999472      29.671952      85.675615       0.615156       0.422635      -1.059187      -0.000317      -0.006392       0.016734       0.017916       0.023679      -0.000932       0.001276      -0.015947      -0.092812      -0.031046      -0.009412       0.040458             12.562276       7.170688       1.749797       2.958603       8.800504      -2.109745      21.715635           0.000828
          466              C      24.546331      25.276316      14.496516      -0.093864      33.713319 0.38668173E+03  0.88406641E+04                                 9.133441                            6.590465       0.046043       1.994929                    0.999708      28.454958      81.035389       0.636012       0.421221      -1.059688      -0.008200      -0.009474      -0.018371       0.022238       0.008389       0.006377       0.015852      -0.003846      -0.086328      -0.034073       0.006250       0.027823             11.781299       6.300268       1.501310       1.850756       8.492601      -2.956069      20.551027           0.000320
          467              C      53.058708      25.090735      19.602004      -0.100519      33.548184 0.39509174E+03  0.90859947E+04                                 9.130842                            6.678903       0.114146       2.021276                    0.999726      28.466233      81.432031       0.629054       0.423393      -1.057821      -0.007701       0.018789       0.003784       0.020655       0.009938       0.003267      -0.000402      -0.041558       0.029375      -0.028211       0.010061       0.018151             11.746600      18.218803      -4.232144      -0.543954      11.766949      -0.237993       5.254047           0.000277
          468              C      51.883399      25.784527      19.665823      -0.107997      35.416540 0.40320294E+03  0.93225460E+04                                 9.456961                            6.736497       0.015732       1.980938                    0.999657      28.929995      83.062706       0.627653       0.422062      -1.058338       0.028361       0.000448      -0.002818       0.028504       0.028118       0.003521      -0.004279      -0.012804       0.044269      -0.036786       0.015120       0.021666             12.525711      18.417894      -6.019469      -0.117301      14.072082      -0.021272       5.087158           0.000645
          469              C      14.744940      17.584640       4.591708       0.604741      23.682033 0.24926404E+03  0.51494836E+04                                 7.742718                            5.623751      -0.011596       2.061147                    0.999660      21.944743      61.058240       0.623129       0.475799      -1.019303       0.037943       0.034706       0.025492       0.057393      -0.088988      -0.060589       0.015843       0.029703      -0.028357      -0.095985      -0.024247       0.120232             10.513569      11.874249       6.265684       4.130296      11.119024       2.526564       8.547434          -0.000584
          470              C      13.722932      16.676714       3.977757      -0.007536      38.526341 0.39258310E+03  0.89107105E+04                                 9.895337                            6.520692       0.092558       2.045649                    0.999403      26.135787      71.534309       0.664413       0.406151      -1.081256      -0.027204      -0.025687      -0.006928       0.038051      -0.005398      -0.002929      -0.000124      -0.005562      -0.007417      -0.006521      -0.001000       0.007521             14.416771      16.144476       9.579441       6.217429      14.965725       3.497908      12.140113           0.013443
          471              C      13.332260      16.868006       2.725620      -0.097862      32.624003 0.36573451E+03  0.82423789E+04                                 8.895113                            6.375860       0.080424       2.008193                    0.999731      28.062066      79.226129       0.652044       0.416815      -1.062961      -0.016964      -0.023962      -0.000718       0.029368      -0.006399      -0.021372      -0.014543      -0.016256      -0.027215      -0.032960       0.011764       0.021196             11.408526      12.221727       5.980734       5.257327      10.539036       2.401169      11.464816           0.000158
          472              C      12.440476      16.060009       2.113284      -0.105586      34.441819 0.38598653E+03  0.88242851E+04                                 9.234218                            6.573922      -0.008426       1.975545                    0.999671      28.607657      81.573179       0.638103       0.419864      -1.060124       0.019151       0.007404       0.025486       0.032728      -0.023279      -0.006432      -0.014636      -0.000986       0.050993      -0.035992       0.011448       0.024544             11.743206      12.514743       6.615878       4.568839      11.745123       1.872212      10.969752           0.000714
          473              C      11.891559      14.995052       2.752278       0.023222      39.902776 0.41781427E+03  0.96628971E+04                                10.237418                            6.810106      -0.052169       1.995601                    0.999346      26.651802      74.402279       0.636248       0.416251      -1.071226       0.015793       0.020275       0.008286       0.027002      -0.007527       0.003129       0.009370       0.009910       0.006263      -0.015484       0.006243       0.009241             14.449417      15.107260       8.614722       6.677972      14.363351       3.595390      13.877639          -0.001406
          474              C      12.292121      14.763788       4.053693      -0.115935      35.464308 0.42002700E+03  0.98503928E+04                                 9.570345                            6.943294      -0.087846       1.949186                    0.999427      29.503328      86.427712       0.606799       0.430413      -1.048987       0.009293       0.021459      -0.005382       0.023996      -0.019333      -0.031626      -0.004252       0.001140      -0.023193      -0.039787       0.004083       0.035704             12.297797      12.691539       5.993252       5.131131      11.271667       1.512729      12.930183           0.000631
          475              C      13.193796      15.577496       4.642601      -0.096921      34.752094 0.40602808E+03  0.94063769E+04                                 9.359840                            6.774547       0.041982       1.992940                    0.999692      28.773977      82.756739       0.623741       0.423873      -1.056969      -0.008674       0.006560      -0.026978       0.029088      -0.021001      -0.000219      -0.002740       0.015434       0.062363      -0.032872       0.011769       0.021103             11.923832      12.623970       7.051328       3.560108      13.002273       0.940547      10.145253           0.000384
          476              C      10.979993      13.947226       2.119747       0.369986      33.008190 0.33228929E+03  0.73330718E+04                                 9.428048                            6.335486      -0.257021       1.950282                    0.998907      24.310069      68.581614       0.612719       0.452976      -1.037980      -0.019073      -0.032161      -0.014982       0.040281      -0.052847      -0.026862       0.021150       0.064521      -0.068475      -0.051909      -0.032117       0.084026             13.266596      12.344231       6.520587       5.984737      13.249377       2.515142      14.206179          -0.000048
          477              C      25.279874      22.205169      25.102790      -0.107441      32.797507 0.39560990E+03  0.91392865E+04                                 9.110368                            6.741701      -0.037285       1.967899                    0.999632      29.043540      84.425231       0.615400       0.430827      -1.048804       0.002715       0.022308      -0.031175       0.038431      -0.007670      -0.021484      -0.009047       0.000326      -0.088535      -0.040512       0.015299       0.025212             11.928810       7.538824       0.995516       4.919588       7.845398      -1.133795      20.402209           0.000861
          478              C      24.900741      22.342214      23.748059      -0.114416      31.993412 0.41319997E+03  0.96024833E+04                                 8.847906                            6.818331       0.112783       2.013504                    0.999724      28.931004      82.998116       0.624677       0.421917      -1.059518       0.011749       0.009151       0.019750       0.024736       0.011126       0.006427       0.017413      -0.004047      -0.029017      -0.020695      -0.004530       0.025225             11.147004       6.931490       0.998905       3.204885       7.775657      -1.867674      18.733866           0.000295
          479              C      28.230507      20.408350      18.411262      -0.096664      33.489939 0.38257203E+03  0.87239730E+04                                 9.076587                            6.543841       0.044309       1.992671                    0.999765      28.482446      81.026460       0.639914       0.419743      -1.060546       0.026672       0.006949      -0.003508       0.027785       0.034322       0.002647      -0.003845       0.002184       0.003718      -0.035535       0.001797       0.033738             11.649278      17.258497      -5.913238      -1.215180      12.688620       1.031115       5.000717           0.000201
          480              C      29.359661      19.743108      18.320785      -0.113720      34.548707 0.38541845E+03  0.88244983E+04                                 9.304208                            6.596943      -0.048693       1.962746                    0.999646      28.825099      82.757433       0.631778       0.423433      -1.055912      -0.011073       0.019112       0.007418       0.023300       0.029431       0.007413      -0.003975      -0.040734       0.041116      -0.043873       0.014934       0.028939             12.014788      19.105451      -5.202456      -1.202649      11.959034       0.565392       4.979878           0.000781
          481              C      14.721863      20.508276       6.678334       0.609267      23.369819 0.24385886E+03  0.50170311E+04                                 7.702864                            5.575688      -0.019594       2.060368                    0.999603      21.890199      61.048462       0.622742       0.478068      -1.016722       0.037065      -0.030887      -0.022873       0.053395       0.086405       0.064150       0.018356       0.016682      -0.050858      -0.093486      -0.028413       0.121899             10.677557      11.868066      -6.398391      -4.308703      11.330651       2.916203       8.833955          -0.000444
          482              C      46.667856      21.376230       7.321367      -0.013041      39.723304 0.40721577E+03  0.93312187E+04                                10.136685                            6.657664       0.061570       2.032821                    0.999314      26.453757      72.837447       0.654850       0.408179      -1.079513      -0.019633       0.014342       0.019708       0.031298       0.004917       0.001395      -0.003642      -0.007286       0.010015      -0.008523       0.001704       0.006819             15.520677      17.151981     -10.712311      -7.097160      16.624022       5.045169      12.786027           0.013308
          483              C      46.135422      22.429766       6.668640      -0.100854      34.872245 0.39873017E+03  0.91787709E+04                                 9.354676                            6.679438       0.062364       1.995289                    0.999690      28.704741      81.807066       0.634116       0.419597      -1.061585      -0.014754       0.007235       0.025659       0.030470       0.015358      -0.007668      -0.006822       0.009036       0.084051      -0.030031      -0.001536       0.031567             12.630804      12.914470      -8.193819      -4.144354      14.595006       2.964772      10.382935           0.000111
          484              C      45.225506      23.326272       7.251893      -0.112874      36.467301 0.40915052E+03  0.94931867E+04                                 9.655117                            6.790478      -0.021683       1.967244                    0.999605      29.098089      83.646293       0.624638       0.422619      -1.058164       0.020694      -0.023287      -0.001534       0.031191       0.008245       0.012497      -0.019746      -0.005942       0.027654      -0.027149       0.002007       0.025142             13.026556      12.623675      -7.555639      -5.153820      13.972268       3.392339      12.483724           0.000707
          485              C      44.834835      23.123559       8.529881       0.026102      41.333358 0.38579471E+03  0.87640888E+04                                10.522858                            6.554593      -0.120635       1.979056                    0.999320      26.270722      73.169434       0.645638       0.417606      -1.068182       0.017456      -0.018651      -0.012205       0.028311       0.005541       0.002492       0.009022       0.011803      -0.038188      -0.017312       0.001594       0.015718             16.622040      15.993902     -11.202102      -7.436197      19.147564       5.979564      14.724654          -0.001203
          486              C      45.316169      22.067168       9.208458      -0.120291      36.451883 0.40221265E+03  0.93026090E+04                                 9.677932                            6.744770      -0.042300       1.960239                    0.999636      29.135577      83.921642       0.624377       0.424141      -1.056053       0.013806      -0.004627      -0.020367       0.025037       0.019929       0.005380      -0.014379      -0.004220       0.052276      -0.032550       0.007884       0.024666             13.338557      13.115051      -8.425929      -4.786596      15.631504       3.209300      11.269117           0.000641
          487              C      46.211249      21.190648       8.633283      -0.097788      35.062267 0.40549476E+03  0.93636699E+04                                 9.363498                            6.728724       0.082344       2.001952                    0.999683      28.687909      81.597131       0.633481       0.418708      -1.063300      -0.011119       0.021847      -0.012118       0.027345      -0.005312       0.010438      -0.025805      -0.023095       0.006368      -0.022465      -0.012459       0.034924             12.545051      12.631436      -7.033021      -5.457517      13.140930       3.443913      11.862786           0.000276
          488              C      43.949645      24.051471       9.242387       0.404307      34.038077 0.28348174E+03  0.60128435E+04                                 9.615913                            5.827066      -0.204677       1.982511                    0.999182      23.092378      63.883791       0.642903       0.449165      -1.040095      -0.018137       0.020681       0.017224       0.032455       0.053949       0.045705       0.028123       0.059599      -0.114705      -0.058909      -0.042463       0.101372             15.294937      13.954195      -9.823317      -6.502247      18.124844       4.769085      13.805772          -0.000071
          489              C      41.579247      25.473318      13.162788      -0.119173      36.899559 0.43660583E+03  0.10286013E+05                                 9.697890                            7.014731      -0.048004       1.952055                    0.999472      29.672201      85.677084       0.615155       0.422633      -1.059186       0.000317      -0.006392       0.016734       0.017916      -0.023686       0.000924       0.001277      -0.015950      -0.092814      -0.031045      -0.009419       0.040465             12.562542       7.170773      -1.749858      -2.958630       8.800705      -2.109890      21.716148           0.000831
          490              C      41.389682      25.276316      14.496516      -0.093865      33.714085 0.38668831E+03  0.88408699E+04                                 9.133617                            6.590525       0.046033       1.994925                    0.999708      28.455314      81.037192       0.636007       0.421221      -1.059686       0.008204      -0.009471      -0.018371       0.022237      -0.008399      -0.006383       0.015853      -0.003853      -0.086318      -0.034071       0.006237       0.027834             11.781620       6.300388      -1.501364      -1.850843       8.492782      -2.956138      20.551690           0.000313
          491              C      45.845310      25.090735      19.602004      -0.100518      33.547577 0.39508644E+03  0.90858107E+04                                 9.130650                            6.678818       0.114151       2.021278                    0.999726      28.465890      81.429851       0.629066       0.423388      -1.057828       0.007717       0.018775       0.003774       0.020647      -0.009940      -0.003259      -0.000411      -0.041565       0.029368      -0.028213       0.010058       0.018155             11.746290      18.218362       4.231955       0.543930      11.766528      -0.237999       5.253980           0.000281
          492              C      47.020619      25.784527      19.665823      -0.108006      35.416294 0.40320314E+03  0.93225290E+04                                 9.456819                            6.736441       0.015772       1.980948                    0.999657      28.930031      83.062048       0.627665       0.422054      -1.058345      -0.028359       0.000452      -0.002820       0.028503      -0.028131      -0.003523      -0.004274      -0.012795       0.044282      -0.036800       0.015127       0.021673             12.525451      18.417486       6.019262       0.117282      14.071764      -0.021283       5.087102           0.000642
          493              C      18.223064      17.584640       4.591708       0.604737      23.682412 0.24926675E+03  0.51495511E+04                                 7.742775                            5.623751      -0.011646       2.061129                    0.999659      21.944947      61.058778       0.623135       0.475794      -1.019306      -0.037944       0.034709       0.025488       0.057394       0.088978       0.060586       0.015850       0.029704      -0.028352      -0.095972      -0.024253       0.120225             10.513766      11.874521      -6.265858      -4.130476      11.119181       2.526691       8.547595          -0.000580
          494              C      19.245072      16.676714       3.977757      -0.007537      38.527622 0.39259171E+03  0.89109797E+04                                 9.895645                            6.520813       0.092523       2.045638                    0.999403      26.136144      71.536238       0.664398       0.406157      -1.081249       0.027201      -0.025688      -0.006928       0.038049       0.005393       0.002923      -0.000126      -0.005560      -0.007411      -0.006515      -0.000999       0.007514             14.417420      16.145263      -9.579950      -6.217847      14.966338       3.498184      12.140660           0.013444
          495              C      19.635742      16.868006       2.725620      -0.097865      32.625511 0.36574874E+03  0.82428107E+04                                 8.895515                            6.376054       0.080394       2.008185                    0.999731      28.062586      79.229101       0.652020       0.416824      -1.062951       0.016962      -0.023965      -0.000718       0.029369       0.006390       0.021365      -0.014544      -0.016244      -0.027219      -0.032950       0.011754       0.021196             11.409213      12.222525      -5.981179      -5.257841      10.539577       2.401473      11.465537           0.000158
          496              C      20.527526      16.060009       2.113284      -0.105585      34.441882 0.38598071E+03  0.88241609E+04                                 9.234280                            6.573861      -0.008457       1.975535                    0.999671      28.607955      81.575349       0.638104       0.419862      -1.060120      -0.019151       0.007404       0.025486       0.032728       0.023270       0.006423      -0.014640      -0.000987       0.050993      -0.035981       0.011433       0.024548             11.743393      12.514844      -6.615863      -4.569101      11.745083       1.872234      10.970251           0.000713
          497              C      21.076444      14.995052       2.752278       0.023222      39.904048 0.41782654E+03  0.96632663E+04                                10.237702                            6.810248      -0.052207       1.995589                    0.999346      26.651942      74.403365       0.636234       0.416257      -1.071221      -0.015791       0.020275       0.008286       0.027002       0.007522      -0.003134       0.009369       0.009913       0.006262      -0.015483       0.006249       0.009234             14.449923      15.107751      -8.615072      -6.678178      14.363899       3.595436      13.878120          -0.001403
          498              C      20.675883      14.763788       4.053693      -0.115935      35.464246 0.42002085E+03  0.98502401E+04                                 9.570391                            6.943271      -0.087868       1.949179                    0.999427      29.503538      86.429082       0.606794       0.430416      -1.048982      -0.009293       0.021459      -0.005382       0.023996       0.019322       0.031615      -0.004252       0.001140      -0.023187      -0.039771       0.004083       0.035688             12.297903      12.691615      -5.993375      -5.131074      11.271878       1.512641      12.930216           0.000631
          499              C      19.774208      15.577496       4.642601      -0.096921      34.754162 0.40605340E+03  0.94071047E+04                                 9.360227                            6.774780       0.041972       1.992937                    0.999692      28.774187      82.757811       0.623727       0.423876      -1.056967       0.008673       0.006559      -0.026978       0.029087       0.020990       0.000208      -0.002743       0.015442       0.062369      -0.032865       0.011757       0.021108             11.924416      12.624658      -7.051805      -3.560299      13.002970       0.940660      10.145620           0.000383
          500              C      21.988009      13.947226       2.119747       0.369986      33.007520 0.33228072E+03  0.73328657E+04                                 9.428045                            6.335478      -0.257030       1.950279                    0.998907      24.310227      68.582906       0.612707       0.452986      -1.037970       0.019074      -0.032161      -0.014982       0.040281       0.052840       0.026855       0.021150       0.064518      -0.068470      -0.051905      -0.032110       0.084015             13.266638      12.344289      -6.520663      -5.984745      13.249483       2.515167      14.206141          -0.000050
          501              C      40.656149      22.205169      25.102790      -0.107442      32.797703 0.39561021E+03  0.91393107E+04                                 9.110403                            6.741679      -0.037302       1.967892                    0.999632      29.043830      84.426617       0.615404       0.430824      -1.048804      -0.002713       0.022306      -0.031173       0.038428       0.007658       0.021473      -0.009041       0.000330      -0.088540      -0.040501       0.015300       0.025201             11.928902       7.538862      -0.995559      -4.919631       7.845493      -1.133832      20.402350           0.000860
          502              C      41.035280      22.342214      23.748059      -0.114449      31.993660 0.41320189E+03  0.96025261E+04                                 8.847819                            6.818227       0.112828       2.013514                    0.999724      28.931404      82.998891       0.624699       0.421902      -1.059529      -0.011745       0.009129       0.019760       0.024733      -0.011142      -0.006438       0.017409      -0.004047      -0.029012      -0.020691      -0.004549       0.025239             11.146914       6.931459      -0.998961      -3.204918       7.775615      -1.867572      18.733668           0.000299
          503              C      37.705510      20.408350      18.411262      -0.096662      33.488273 0.38254830E+03  0.87232718E+04                                 9.076080                            6.543463       0.044296       1.992668                    0.999765      28.482095      81.023969       0.639960       0.419721      -1.060563      -0.026668       0.006955      -0.003507       0.027782      -0.034318      -0.002652      -0.003845       0.002182       0.003712      -0.035531       0.001796       0.033735             11.648554      17.257532       5.912535       1.215066      12.687725       1.031007       5.000406           0.000205
          504              C      36.576356      19.743108      18.320785      -0.113720      34.548445 0.38541374E+03  0.88243554E+04                                 9.304108                            6.596853      -0.048700       1.962743                    0.999646      28.825039      82.756846       0.631790       0.423426      -1.055917       0.011073       0.019112       0.007419       0.023301      -0.029436      -0.007418      -0.003979      -0.040733       0.041117      -0.043878       0.014936       0.028942             12.014658      19.105352       5.202330       1.202631      11.958819       0.565365       4.979804           0.000781
          505              C      26.883759       5.547486       6.678334       0.609233      23.370268 0.24386537E+03  0.50171858E+04                                 7.702932                            5.575751      -0.019582       2.060370                    0.999602      21.890199      61.048084       0.622742       0.478066      -1.016726      -0.045285      -0.016650      -0.022860       0.053390      -0.035975      -0.016174      -0.064729      -0.158012      -0.050863      -0.093482      -0.028419       0.121901             10.677653      17.006346       3.432001       4.679965       6.192605       2.273384       8.834006          -0.000439
          506              C      28.146433       5.998593       7.321367      -0.013037      39.721709 0.40720412E+03  0.93308492E+04                                10.136281                            6.657495       0.061577       2.032822                    0.999314      26.453377      72.835082       0.654872       0.408170      -1.079524       0.022233       0.009834       0.019709       0.031296      -0.005617      -0.003855       0.000605      -0.004872       0.009995      -0.008526       0.001710       0.006816             15.519832      26.031656       5.584440       7.917272       7.742535       3.623494      12.785305           0.013302
          507              C      29.325039       5.932926       6.668640      -0.100855      34.870565 0.39871407E+03  0.91782605E+04                                 9.354218                            6.679216       0.062377       1.995291                    0.999690      28.704118      81.803302       0.634142       0.419586      -1.061597       0.013644       0.009163       0.025660       0.030472      -0.003777      -0.002078       0.010046      -0.031142       0.084062      -0.030047      -0.001522       0.031568             12.630008      21.269430       3.368949       4.639308       6.238260       2.106567      10.382335           0.000115
          508              C      30.556394       6.272684       7.251893      -0.112872      36.466185 0.40914356E+03  0.94929231E+04                                 9.654753                            6.790339      -0.021686       1.967244                    0.999605      29.097573      83.642583       0.624659       0.422609      -1.058177      -0.030514      -0.006280      -0.001533       0.031191      -0.006701      -0.023351      -0.000960      -0.011335       0.027633      -0.027162       0.002028       0.025135             13.025906      20.177199       3.193703       5.514553       6.417257       2.767065      12.483261           0.000704
          509              C      30.576175       6.712372       8.529881       0.026106      41.331976 0.38578449E+03  0.87637841E+04                                10.522562                            6.554474      -0.120647       1.979053                    0.999320      26.270548      73.168251       0.645650       0.417602      -1.068186      -0.024880      -0.005792      -0.012206       0.028311       0.002339       0.006568      -0.006673      -0.015502      -0.038184      -0.017313       0.001592       0.015721             16.621382      28.059273       4.235328       8.896222       7.080818       3.450001      14.724055          -0.001199
          510              C      29.420647       6.823722       9.208458      -0.120291      36.451200 0.40221047E+03  0.93025012E+04                                 9.677714                            6.744719      -0.042305       1.960237                    0.999636      29.135200      83.918973       0.624387       0.424136      -1.056061      -0.010911      -0.009644      -0.020367       0.025037      -0.011796      -0.015145       0.002521      -0.032424       0.052272      -0.032561       0.007899       0.024662             13.338137      22.298879       3.123193       5.172360       6.446956       2.540489      11.268575           0.000640
          511              C      28.214018       6.486818       8.633283      -0.097787      35.060244 0.40547399E+03  0.93630219E+04                                 9.362973                            6.728450       0.082359       2.001957                    0.999683      28.687255      81.593157       0.633512       0.418696      -1.063314       0.024479      -0.001291      -0.012119       0.027345      -0.007354      -0.027568       0.003855       0.020734       0.006357      -0.022475      -0.012447       0.034922             12.544180      19.102883       3.295618       5.710732       6.667680       3.004152      11.861978           0.000277
          512              C      31.822366       7.015014       9.242387       0.404303      34.038944 0.28349140E+03  0.60130788E+04                                 9.615971                            5.827115      -0.204651       1.982518                    0.999182      23.092279      63.882955       0.642911       0.449157      -1.040104       0.026979       0.005358       0.017217       0.032450      -0.001177       0.001494      -0.053644      -0.123250      -0.114682      -0.058901      -0.042472       0.101373             15.294908      25.589297       3.105697       7.381193       6.489637       3.246578      13.805790          -0.000077
          513              C      34.238922       8.356918      13.162788      -0.119173      36.898930 0.43660176E+03  0.10285872E+05                                 9.697755                            7.014708      -0.047993       1.952058                    0.999472      29.671948      85.675603       0.615156       0.422635      -1.059187      -0.005694       0.002921       0.016734       0.017916       0.004934       0.000639      -0.001445       0.048988      -0.092813      -0.031046      -0.009413       0.040458             12.562278       9.908421       0.169167      -0.347797       6.062775       3.617100      21.715638           0.000831
          514              C      34.163096       8.619589      14.496516      -0.093864      33.713309 0.38668140E+03  0.88406553E+04                                 9.133440                            6.590463       0.046043       1.994929                    0.999708      28.454962      81.035415       0.636012       0.421221      -1.059688      -0.012305      -0.002364      -0.018372       0.022238       0.002529       0.016917      -0.002404       0.016453      -0.086328      -0.034073       0.006250       0.027823             11.781297       9.244693      -0.198654      -1.634660       5.548177       3.080835      20.551020           0.000317
          515              C      48.258567      33.404823      19.602004      -0.100511      33.548005 0.39508950E+03  0.90859324E+04                                 9.130825                            6.678896       0.114126       2.021272                    0.999726      28.466131      81.431757       0.629053       0.423394      -1.057820       0.012426      -0.016060       0.003784       0.020656      -0.013025       0.001286       0.003031       0.037991       0.029381      -0.028211       0.010063       0.018149             11.746570       9.714758       0.677659      -0.478087      20.270912      -0.352079       5.254040           0.000279
          516              C      48.271754      32.040079      19.665823      -0.107996      35.416427 0.40320189E+03  0.93225152E+04                                 9.456941                            6.736488       0.015735       1.980940                    0.999657      28.929946      83.062520       0.627653       0.422062      -1.058338       0.014569       0.024338      -0.002817       0.028505       0.008516      -0.001946       0.005189       0.055103       0.044265      -0.036786       0.015119       0.021666             12.525677       9.945506      -1.127946      -0.077074      22.544376      -0.090946       5.087149           0.000643
          517              C      22.601214       3.977173       4.591708       0.604737      23.682356 0.24926705E+03  0.51495549E+04                                 7.742792                            5.623781      -0.011636       2.061134                    0.999659      21.944693      61.057905       0.623129       0.475799      -1.019304       0.049033       0.015509       0.025493       0.057399      -0.031627      -0.016573      -0.060387      -0.168963      -0.028365      -0.095972      -0.024247       0.120220             10.513802      16.734598       3.460041       4.253470       6.259278       2.313725       8.547532          -0.000576
          518              C      21.303923       3.546051       3.977757      -0.007536      38.526391 0.39258346E+03  0.89107206E+04                                 9.895345                            6.520696       0.092559       2.045649                    0.999403      26.135799      71.534348       0.664413       0.406151      -1.081256      -0.035848      -0.010716      -0.006927       0.038051      -0.005106      -0.001571      -0.002473      -0.006563      -0.007413      -0.006518      -0.000999       0.007518             14.416825      23.556506       5.300181       6.138091       7.553787       3.635535      12.140183           0.013441
          519              C      21.274252       3.112073       2.725620      -0.097862      32.623940 0.36573401E+03  0.82423627E+04                                 8.895098                            6.375855       0.080430       2.008196                    0.999731      28.062021      79.225910       0.652044       0.416814      -1.062962      -0.029235      -0.002711      -0.000718       0.029369      -0.010239      -0.023282      -0.011237      -0.002955      -0.027212      -0.032960       0.011763       0.021197             11.408512      16.139102       3.718985       4.708144       6.621589       3.352409      11.464845           0.000156
          520              C      20.128613       2.743764       2.113284      -0.105586      34.441742 0.38598595E+03  0.88242679E+04                                 9.234204                            6.573918      -0.008422       1.975546                    0.999671      28.607621      81.573045       0.638103       0.419864      -1.060124       0.015988       0.012883       0.025486       0.032728      -0.012066      -0.015891       0.001748      -0.039827       0.050993      -0.035992       0.011448       0.024543             11.743189      17.666993       3.641183       3.905796       6.592814       3.020626      10.969761           0.000716
          521              C      18.931875       2.800866       2.752278       0.023224      39.902698 0.41781341E+03  0.96628722E+04                                10.237406                            6.810101      -0.052168       1.995602                    0.999346      26.651765      74.402156       0.636248       0.416252      -1.071226       0.025454       0.003539       0.008286       0.027002       0.000528       0.009679      -0.001976      -0.017994       0.006263      -0.015484       0.006242       0.009242             14.449404      22.009858       4.629480       6.452689       7.460711       3.985602      13.877642          -0.001408
          522              C      18.931876       3.263395       4.053693      -0.115934      35.464254 0.42002598E+03  0.98503628E+04                                 9.570337                            6.943287      -0.087846       1.949186                    0.999427      29.503288      86.427571       0.606799       0.430413      -1.048987       0.023230      -0.002681      -0.005381       0.023996      -0.009173      -0.019495      -0.025263      -0.034057      -0.023193      -0.039787       0.004082       0.035705             12.297797      16.816934       3.611459       3.875648       7.146266       3.687333      12.930189           0.000631
          523              C      20.087404       3.637415       4.642601      -0.096921      34.752063 0.40602781E+03  0.94063694E+04                                 9.359834                            6.774545       0.041984       1.992940                    0.999692      28.773973      82.756728       0.623741       0.423873      -1.056968       0.001344      -0.010792      -0.026978       0.029088      -0.003817      -0.002482       0.001181      -0.044090       0.062364      -0.032872       0.011768       0.021104             11.923835      19.014325       3.361869       2.594624       6.611924       2.612879      10.145256           0.000383
          524              C      17.568648       2.535341       2.119747       0.369986      33.008159 0.33228906E+03  0.73330651E+04                                 9.428040                            6.335483      -0.257017       1.950284                    0.998907      24.310062      68.581576       0.612720       0.452975      -1.037980      -0.037388      -0.000437      -0.014982       0.040281       0.001515       0.004885      -0.033838      -0.123794      -0.068476      -0.051909      -0.032117       0.084026             13.266583      18.670065       2.868350       5.170536       6.923518       3.925360      14.206165          -0.000048
          525              C      31.870177      10.790429      25.102790      -0.107440      32.797470 0.39560933E+03  0.91392708E+04                                 9.110363                            6.741697      -0.037285       1.967899                    0.999632      29.043534      84.425223       0.615400       0.430827      -1.048803       0.020677      -0.008803      -0.031175       0.038431      -0.003694      -0.018576      -0.014082      -0.013448      -0.088535      -0.040512       0.015299       0.025212             11.928801       8.630890       0.365006       1.477897       6.753320       4.827380      20.402193           0.000860
          526              C      31.799295      10.393568      23.748059      -0.114416      31.993411 0.41319996E+03  0.96024833E+04                                 8.847907                            6.818332       0.112782       2.013504                    0.999724      28.930997      82.998108       0.624677       0.421917      -1.059518       0.013799       0.005600       0.019751       0.024736       0.003810       0.018293      -0.003140       0.021295      -0.029017      -0.020695      -0.004530       0.025225             11.147003       8.429695       0.133916      -0.015011       6.277455       3.709347      18.733860           0.000297
          527              C      31.789402      14.244162      18.411262      -0.096664      33.489914 0.38257157E+03  0.87239601E+04                                 9.076582                            6.543837       0.044308       1.992671                    0.999765      28.482450      81.026475       0.639914       0.419743      -1.060546       0.019354       0.019624      -0.003508       0.027785       0.018106      -0.002006       0.004215       0.058356       0.003718      -0.035535       0.001797       0.033738             11.649269       8.710070      -0.977797       0.285381      21.237023      -1.567933       5.000714           0.000201
          528              C      31.777863      15.554658      18.320785      -0.113720      34.548726 0.38541841E+03  0.88244978E+04                                 9.304213                            6.596945      -0.048692       1.962746                    0.999646      28.825099      82.757455       0.631777       0.423433      -1.055912       0.011015      -0.019146       0.007418       0.023300      -0.002922       0.000264       0.008407       0.071344       0.041117      -0.043873       0.014934       0.028939             12.014796       9.240179       0.493267      -0.111681      21.824330      -1.324223       4.979880           0.000782
          529              C       7.846387       2.495370       6.678334       0.609266      23.369432 0.24385698E+03  0.50169712E+04                                 7.702698                            5.575622      -0.019536       2.060388                    0.999603      21.890066      61.047505       0.622755       0.478060      -1.016728       0.008221       0.047542      -0.022874       0.053395      -0.050434      -0.047974       0.046379       0.141314      -0.050860      -0.093487      -0.028418       0.121905             10.677169       5.923689       2.966327      -0.371085      17.274130      -5.189244       8.833689          -0.000444
          530              C      24.089721      29.727434       7.321367      -0.013040      39.721738 0.40720451E+03  0.93308700E+04                                10.136313                            6.657517       0.061594       2.032829                    0.999314      26.453390      72.835411       0.654867       0.408172      -1.079521      -0.002602      -0.024174       0.019707       0.031297       0.000693       0.002452       0.003030       0.012169       0.010006      -0.008526       0.001711       0.006815             15.519824       7.478547       5.127156      -0.820529      26.295473      -8.668285      12.785451           0.013310
          531              C      23.443548      28.739565       6.668640      -0.100853      34.871574 0.39872357E+03  0.91785767E+04                                 9.354530                            6.679376       0.062374       1.995292                    0.999690      28.704548      81.806207       0.634120       0.419596      -1.061586       0.001115      -0.016395       0.025660       0.030471      -0.011598       0.009734      -0.003230       0.022090       0.084049      -0.030038      -0.001524       0.031562             12.630490       7.078652       4.824365      -0.495337      20.429976      -5.071385      10.382841           0.000110
          532              C      23.122110      27.503302       7.251893      -0.112874      36.466930 0.40914955E+03  0.94931202E+04                                 9.654971                            6.790440      -0.021688       1.967242                    0.999605      29.097785      83.644122       0.624646       0.422615      -1.058170       0.009819       0.029564      -0.001533       0.031190      -0.001561       0.010840       0.020699       0.017261       0.027636      -0.027156       0.002026       0.025130             13.026278       7.091559       4.361513      -0.360979      19.503649      -6.159578      12.483625           0.000708
          533              C      23.493001      27.266328       8.529881       0.026104      41.332121 0.38578483E+03  0.87637945E+04                                10.522592                            6.554475      -0.120642       1.979054                    0.999320      26.270563      73.168325       0.645650       0.417601      -1.068186       0.007424       0.024442      -0.012204       0.028310      -0.007884      -0.009064      -0.002353       0.003697      -0.038191      -0.017317       0.001593       0.015723             16.621459       8.657543       6.966278      -1.460333      26.482638      -9.429461      14.724195          -0.001201
          534              C      24.167197      28.211370       9.208458      -0.120290      36.451098 0.40220864E+03  0.93024490E+04                                 9.677687                            6.744693      -0.042302       1.960238                    0.999636      29.135185      83.918910       0.624390       0.424135      -1.056061      -0.002896       0.014269      -0.020368       0.025037      -0.008145       0.009754       0.011848       0.036638       0.052265      -0.032555       0.007899       0.024657             13.338077       7.705135       5.302455      -0.386038      21.040524      -5.749617      11.268572           0.000642
          535              C      24.478744      29.424793       8.633283      -0.097787      35.060525 0.40547597E+03  0.93631059E+04                                 9.363101                            6.728520       0.082367       2.001959                    0.999683      28.687399      81.594497       0.633499       0.418702      -1.063306      -0.013355      -0.020554      -0.012120       0.027344       0.012648       0.017119       0.021940       0.002366       0.006352      -0.022468      -0.012442       0.034910             12.544325       6.922489       3.736867      -0.253651      18.848341      -6.447715      11.862145           0.000273
          536              C      23.132001      26.035774       9.242387       0.404304      34.038924 0.28349098E+03  0.60130664E+04                                 9.615965                            5.827106      -0.204646       1.982519                    0.999182      23.092256      63.882827       0.642912       0.449157      -1.040104      -0.008849      -0.026044       0.017217       0.032451      -0.052782      -0.047206       0.025525       0.063657      -0.114682      -0.058902      -0.042471       0.101373             15.294928       8.574917       6.717527      -0.879013      23.504016      -8.015690      13.805851          -0.000072
          537              C      23.085848      23.272026      13.162788      -0.119174      36.899315 0.43660462E+03  0.10285974E+05                                 9.697887                            7.014770      -0.047998       1.952057                    0.999472      29.672044      85.676504       0.615147       0.422639      -1.059183       0.005376       0.003471       0.016734       0.017916       0.018742      -0.001574       0.000162      -0.033046      -0.092813      -0.031046      -0.009412       0.040458             12.562505       6.877765       1.580640       3.306460       9.093625      -1.507433      21.716124           0.000828
          538              C      23.351241      23.206359      14.496516      -0.093863      33.713617 0.38668377E+03  0.88407347E+04                                 9.133505                            6.590477       0.046055       1.994933                    0.999708      28.455192      81.036537       0.636011       0.421220      -1.059687       0.004105       0.011838      -0.018372       0.022238       0.005857      -0.010540      -0.013454      -0.012621      -0.086326      -0.034075       0.006247       0.027827             11.781423       6.644376       1.699978       3.485420       8.148601      -0.124848      20.551292           0.000319
          539              C      54.252150      27.157836      19.602004      -0.100522      33.547637 0.39508584E+03  0.90858093E+04                                 9.130732                            6.678858       0.114115       2.021271                    0.999726      28.465845      81.430237       0.629057       0.423393      -1.057823      -0.020125      -0.002700       0.003767       0.020652       0.022953       0.001986      -0.002617       0.003554       0.029366      -0.028197       0.010057       0.018140             11.746422      17.044637      -4.909794      -0.065863      12.940622       0.590074       5.254006           0.000277
          540              C      53.063653      27.828788      19.665823      -0.108004      35.416741 0.40320792E+03  0.93226807E+04                                 9.456938                            6.736504       0.015746       1.980940                    0.999657      28.930243      83.063235       0.627658       0.422057      -1.058342       0.013783      -0.024785      -0.002810       0.028498       0.019598       0.005468      -0.000918      -0.042321       0.044260      -0.036790       0.015122       0.021668             12.525637      20.371279      -4.891502      -0.040220      12.118481       0.112223       5.087151           0.000645
          541              C       8.627728       6.989317       4.591708       0.604738      23.682292 0.24926701E+03  0.51495574E+04                                 7.742752                            5.623769      -0.011608       2.061141                    0.999660      21.944877      61.058574       0.623131       0.475797      -1.019305      -0.011085      -0.050213       0.025492       0.057394      -0.057357      -0.044018       0.044545       0.139269      -0.028352      -0.095978      -0.024251       0.120230             10.513638       5.881596       2.805810      -0.122919      17.111793      -4.840326       8.547525          -0.000581
          542              C       8.903010       8.328364       3.977757      -0.007537      38.526810 0.39258733E+03  0.89108431E+04                                 9.895454                            6.520754       0.092544       2.045645                    0.999403      26.135952      71.535242       0.664405       0.406154      -1.081253       0.008644       0.036402      -0.006928       0.038050      -0.000291      -0.001360       0.002594       0.012125      -0.007409      -0.006516      -0.001002       0.007518             14.416956       6.964448       4.279342       0.079480      24.146082      -7.133496      12.140337           0.013443
          543              C       8.542010       8.571049       2.725620      -0.097864      32.624543 0.36573741E+03  0.82425011E+04                                 8.895318                            6.375938       0.080428       2.008195                    0.999731      28.062370      79.228530       0.652028       0.416822      -1.062952       0.012270       0.026672      -0.000719       0.029368       0.003836       0.001907       0.025774       0.019198      -0.027211      -0.032949       0.011760       0.021189             11.408844       5.780384       2.261901       0.549228      16.981109      -5.753639      11.465040           0.000157
          544              C       8.795863       9.747355       2.113284      -0.105587      34.442197 0.38598751E+03  0.88243333E+04                                 9.234348                            6.573957      -0.008422       1.975546                    0.999671      28.607827      81.574393       0.638096       0.419867      -1.060120       0.003163      -0.020287       0.025486       0.032728      -0.011215       0.009459       0.012882       0.040800       0.050991      -0.035984       0.011445       0.024540             11.743441       6.208090       2.974783       0.663035      18.052313      -4.892972      10.969921           0.000715
          545              C       9.443685      10.755210       2.752278       0.023223      39.902830 0.41781426E+03  0.96628999E+04                                10.237440                            6.810112      -0.052211       1.995588                    0.999346      26.651779      74.402299       0.636246       0.416252      -1.071225      -0.009663      -0.023814       0.008286       0.027002      -0.008055      -0.006552      -0.007399       0.008075       0.006258      -0.015487       0.006246       0.009241             14.449452       7.088799       3.985307       0.225305      22.381962      -7.580910      13.877595          -0.001412
[truncated: 133,091 more chars]
