# Supplementary material for: A collection of forcefield precursors for metal–organic frameworks
Source: RSC Adv. 2019 Nov 13;9(63):36492–507. doi: 10.1039/c9ra07327b (PMC9075174; doi:10.1039/c9ra07327b)
Supplement: RA-009-C9RA07327B-s3345 [file RA-009-C9RA07327B-s3345.xyz]

   94
jmolscript: load "" {1 1 1} spacegroup "x,y,z" unitcell [{      9.255300     0.000000     0.000000 }, {      0.000000     9.353700     0.000000 }, {     -2.827120    -4.676919    12.751777 }]
Cu    -0.730056    -1.608863     4.904333     0.642966
Cu     2.530586     3.067971     7.847444     0.641407
Cu     7.158236     6.285644     7.847444     0.642965
Cu     3.897594     1.608810     4.904333     0.641409
H      7.109342     7.861305     2.304501     0.092929
H      6.173123     6.536175     0.620246     0.132192
H      6.909227     3.279204     2.980855     0.138895
H      7.822076     4.713492     4.588089     0.085912
H      2.645877    -0.291062    12.657159     0.113033
H      5.194893     3.320745     0.975256     0.133164
H      7.355491     2.258728     0.596018     0.097009
H      3.946488     3.184411    10.447276     0.093812
H      4.882707     1.859263    12.131531     0.132157
H      4.146603    -1.397683     9.770922     0.138697
H      3.233754     0.036622     8.163688     0.086524
H      8.409953     4.385856     0.094618     0.113674
H      5.860937    -1.356163    11.776521     0.133237
H      3.700339    -2.418184    12.155759     0.097779
H     -0.681162    -3.184524    10.447276     0.092929
H      0.255057    -1.859394    12.131531     0.132192
H     -0.481047     1.397577     9.770922     0.138895
H     -1.393896    -0.036711     8.163688     0.085912
H      3.782303     4.967843     0.094618     0.113033
H      1.233287     1.356036    11.776521     0.133164
H     -0.927311     2.418053    12.155759     0.097009
H      2.481692     1.492370     2.304501     0.093812
H      1.545473     2.817518     0.620246     0.132157
H      2.281577     6.074464     2.980855     0.138697
H      3.194426     4.640159     4.588089     0.086523
H     -1.981773     0.290925    12.657159     0.113674
H      0.567243     6.032944     0.975256     0.133237
H      2.727841     7.094965     0.596018     0.097779
C      6.270219     0.991471     3.845936     0.539891
C      6.064626     0.060772     4.998697     0.146926
C      7.065820     6.911436     2.440690     0.088401
C      6.506370     6.139761     1.428199    -0.212635
C      6.451110     4.766637     1.639879     0.200216
C      6.939358     4.225986     2.823243    -0.180351
C      7.482402     5.086522     3.771976     0.083843
C      5.856928     3.863075     0.586582    -0.284147
C      4.785611     5.668294     8.905841     0.538667
C      4.991204     4.737607     7.753080     0.146321
C      3.990010     2.234543    10.311087     0.085193
C      4.549460     1.462857    11.323578    -0.210852
C      4.604720     0.089735    11.111898     0.199510
C      4.116472    -0.450902     9.928534    -0.178273
C      3.573428     0.409643     8.979801     0.081255
C      5.198902    -0.813838    12.165195    -0.285603
C      0.157961     3.685310     8.905841     0.539891
C      0.363554     4.616009     7.753080     0.146926
C     -0.637640    -2.234655    10.311087     0.088401
C     -0.078190    -1.462980    11.323578    -0.212634
C     -0.022930    -0.089856    11.111898     0.200216
C     -0.511178     0.450795     9.928534    -0.180351
C     -1.054222    -0.409741     8.979801     0.083843
C      0.571252     0.813706    12.165195    -0.284147
C      1.642569    -0.991513     3.845936     0.538667
C      1.436976    -0.060826     4.998697     0.146322
C      2.438170     2.442238     2.440690     0.085193
C      1.878720     3.213924     1.428199    -0.210852
C      1.823460     4.587046     1.639879     0.199510
C      2.311708     5.127683     2.823243    -0.178272
C      2.854752     4.267138     3.771976     0.081255
C      1.229278     5.490619     0.586582    -0.285603
C      6.941475     2.993184     0.000000    -0.117462
C      2.313825     6.360516     0.000000    -0.117462
N      4.980266     0.196397     5.748501    -0.223587
N      5.052575    -0.748332     6.699784    -0.022872
N      6.173995    -1.431151     6.500856    -0.084933
N      6.807910    -0.935399     5.445009    -0.209479
N      7.551033     6.420360     3.596001    -0.201361
N      6.075564     4.873240     7.003276    -0.225113
N      6.003255     3.928521     6.051993    -0.019026
N      4.881835     3.245700     6.250921    -0.089007
N      4.247920     3.741440     7.306768    -0.206160
N      3.504797     1.743480     9.155776    -0.199100
N      1.447914     4.480384     7.003276    -0.223586
N      1.375605     5.425113     6.051993    -0.022871
N      0.254185     6.107932     6.250921    -0.084933
N     -0.379730     5.612180     7.306768    -0.209479
N     -1.122853    -1.743579     9.155776    -0.201361
N      0.352616    -0.196459     5.748501    -0.225113
N      0.424925     0.748260     6.699784    -0.019026
N      1.546345     1.431081     6.500856    -0.089006
N      2.180260     0.935341     5.445009    -0.206161
N      2.923383     2.933301     3.596001    -0.199101
O      7.310881     0.963414     3.193045    -0.513176
O      5.245184     1.730415     3.685264    -0.503872
O      3.744949     5.640229     9.558732    -0.511664
O      5.810646    -2.946465     9.066513    -0.504940
O     -0.882701     3.713367     9.558732    -0.513176
O      1.182996     2.946366     9.066513    -0.503871
O      2.683231    -0.963448     3.193045    -0.511664
O      0.617534     7.623246     3.685264    -0.504940

The following XYZ coordinates are in angstroms. Other properties are in atomic units.
The sperically averaged electron density of each atom fit to a function of the form exp(a - br)
eigen_1, eigen_2 and eigen_3 are the three eigenvalues of traceless quadrupole moment tensor
  atom number  atomic symbol              X              Y              Z     net charge C6 coefficient C8 coefficient C10 coefficient fluctuating dipole atomic polarizability isotropic forcefield polarizability              a              b squared Pearson coefficient          <r^3>          <r^4>         wp_QDO          m_QDO          q_QDO       dipole_x       dipole_y       dipole_z         dipole            Qxy            Qxz            Qyz     Q(x^2-y^2)  Q(3z^2 - R^2)        eigen_1        eigen_2        eigen_3 static polarizability      alpha(xx)      alpha(xy)      alpha(xz)      alpha(yy)      alpha(yz)      alpha(zz) atomic spin moment
            1             Cu      -0.730056      -1.608863       4.904333       0.642966      81.926237 0.13409793E+04  0.39039774E+05                                15.956900                           12.495865       1.143678       2.236410                    0.994105      45.592401     116.865384       0.481814       0.436658      -1.125468       0.043163      -0.013366      -0.041204       0.061151       0.008964      -0.056616       0.006089       0.035954       0.039572      -0.048995      -0.019955       0.068951             19.113205      26.470813       2.276970       0.596294      17.152837       3.873973      13.715964           0.725198
            2             Cu       2.530586       3.067971       7.847444       0.641407      81.973525 0.13423333E+04  0.39087855E+05                                15.960007                           12.500203       1.148685       2.237568                    0.994177      45.618001     116.932257       0.481859       0.436521      -1.125591      -0.045048      -0.014676       0.040973       0.062638      -0.008459      -0.055013      -0.005110       0.034000       0.041440      -0.047099      -0.019952       0.067052             19.115428      26.465868      -2.276933       0.600439      17.160281      -3.871666      13.720135           0.725342
            3             Cu       7.158236       6.285644       7.847444       0.642965      81.926309 0.13409808E+04  0.39039829E+05                                15.956915                           12.495877       1.143671       2.236408                    0.994105      45.592414     116.865470       0.481813       0.436659      -1.125468      -0.043163       0.013366       0.041204       0.061151       0.008964      -0.056616       0.006088       0.035954       0.039573      -0.048995      -0.019955       0.068950             19.113223      26.470838       2.276972       0.596296      17.152854       3.873977      13.715977           0.725195
            4             Cu       3.897594       1.608810       4.904333       0.641409      81.973403 0.13423308E+04  0.39087755E+05                                15.959972                           12.500175       1.148708       2.237575                    0.994177      45.617998     116.932116       0.481860       0.436520      -1.125592       0.045049       0.014677      -0.040973       0.062639      -0.008459      -0.055013      -0.005112       0.034002       0.041437      -0.047101      -0.019951       0.067052             19.115387      26.465810      -2.276927       0.600436      17.160243      -3.871659      13.720107           0.725355
            5              H       7.109342       7.861305       2.304501       0.092929       1.207060 0.89221388E+01  0.89270627E+02                                 1.805893                            1.692695      -1.149836       2.317972                    0.996104       3.603736       9.913428       0.508331       1.204258      -0.725765       0.000369       0.047620      -0.013853       0.049595      -0.001922       0.007098      -0.011307      -0.014579       0.016477      -0.013236      -0.004620       0.017855              1.841223       1.418186       0.021157       0.028514       2.589745       0.070715       1.515738           0.000909
            6              H       6.173123       6.536175       0.620246       0.132192       1.039501 0.76482984E+01  0.73904300E+02                                 1.661125                            1.591658      -1.016278       2.399118                    0.997815       3.381665       9.251925       0.510311       1.242127      -0.717535      -0.014279       0.017230      -0.028079       0.035905      -0.000045       0.009505      -0.006292      -0.022278      -0.013878      -0.016982       0.001158       0.015824              1.682785       1.509802      -0.066825       0.220361       1.431637      -0.171757       2.106918           0.000488
            7              H       6.909227       3.279204       2.980855       0.138895       1.007660 0.74235189E+01  0.72972075E+02                                 1.770972                            1.675446      -1.535346       2.154802                    0.991836       3.942990      11.790617       0.439417       1.418019      -0.677304      -0.003450      -0.033786       0.007130       0.034702       0.003263       0.012432      -0.004843      -0.010446       0.013057      -0.016734       0.003881       0.012853              1.804013       1.399339       0.150178      -0.025571       2.425419      -0.261022       1.587281           0.000690
            8              H       7.822076       4.713492       4.588089       0.085912       1.330847 0.10230916E+02  0.10795734E+03                                 2.062962                            1.915392      -1.487456       2.156398                    0.991570       4.158437      12.498412       0.431655       1.344720      -0.692758       0.021298      -0.025240       0.039343       0.051367      -0.016399       0.016179      -0.001880      -0.019366       0.017657      -0.027495       0.004422       0.023073              2.125767       1.835928      -0.071087       0.398799       1.761140      -0.364238       2.780234           0.000970
            9              H       2.645877      -0.291062      12.657159       0.113033       0.909221 0.67818863E+01  0.65208312E+02                                 1.666589                            1.608120      -1.269792       2.268042                    0.993359       3.903710      11.564081       0.445488       1.429939      -0.675545      -0.007733       0.010136      -0.018622       0.022568      -0.002849       0.007688       0.001906      -0.004531       0.006165      -0.009821       0.002298       0.007523              1.698428       1.820443      -0.231575       0.276102       1.495428      -0.271834       1.779412          -0.000026
           10              H       5.194893       3.320745       0.975256       0.133164       0.915773 0.67492822E+01  0.63904314E+02                                 1.600577                            1.551481      -0.783692       2.515017                    0.998768       3.402957       9.550798       0.483690       1.337417      -0.696744      -0.010949      -0.020691       0.012744       0.026653       0.004162      -0.003460      -0.001595      -0.007672      -0.001536      -0.006583      -0.000482       0.007065              1.617165       1.833327       0.275819      -0.214426       1.497132      -0.205265       1.521035          -0.000025
           11              H       7.355491       2.258728       0.596018       0.097009       1.240276 0.98611398E+01  0.10037922E+03                                 1.791469                            1.740692      -0.760111       2.479788                    0.998578       3.586091       9.699866       0.522205       1.152254      -0.739565       0.012891      -0.035582       0.006735       0.038440      -0.007381      -0.005811      -0.002779      -0.001460      -0.032396      -0.014082       0.001106       0.012976              1.797698       1.561512      -0.198653       0.195708       1.916723      -0.400692       1.914858          -0.000034
           12              H       3.946488       3.184411      10.447276       0.093812       1.204764 0.89029257E+01  0.89032957E+02                                 1.803702                            1.690949      -1.148953       2.318355                    0.996152       3.600913       9.904067       0.508544       1.204368      -0.725727      -0.000619       0.047117       0.013914       0.049133       0.002013       0.007344       0.011310      -0.014592       0.016075      -0.013378      -0.004555       0.017933              1.838888       1.416981      -0.021102       0.028489       2.585317      -0.070684       1.514366           0.000909
           13              H       4.882707       1.859263      12.131531       0.132157       1.039474 0.76484335E+01  0.73918163E+02                                 1.662441                            1.592736      -1.017090       2.398763                    0.997806       3.381967       9.258540       0.509543       1.243789      -0.717177       0.014256       0.017198       0.027804       0.035666       0.000040       0.009446       0.006457      -0.022424      -0.013522      -0.016980       0.001032       0.015948              1.684200       1.510840       0.066989       0.220879       1.432584       0.172191       2.109176           0.000488
           14              H       4.146603      -1.397683       9.770922       0.138697       1.007029 0.74206725E+01  0.72975355E+02                                 1.774272                            1.678267      -1.537252       2.154252                    0.991753       3.949054      11.831526       0.437585       1.423346      -0.676314       0.003434      -0.033913      -0.006717       0.034742      -0.003073       0.012481       0.004887      -0.010800       0.013770      -0.016830       0.003765       0.013065              1.807519       1.401491      -0.150708      -0.025681       2.431072       0.261935       1.589994           0.000689
           15              H       3.233754       0.036622       8.163688       0.086524       1.325939 0.10187127E+02  0.10738721E+03                                 2.058587                            1.911889      -1.479218       2.160454                    0.991610       4.151686      12.474556       0.431818       1.345565      -0.692603      -0.021316      -0.025442      -0.039099       0.051288       0.016152       0.016158       0.002076      -0.019425       0.018355      -0.027348       0.004308       0.023041              2.121055       1.832609       0.070560       0.397015       1.757796       0.362406       2.772760           0.000969
           16              H       8.409953       4.385856       0.094618       0.113674       0.906969 0.67633601E+01  0.65006461E+02                                 1.666171                            1.607809      -1.278131       2.265395                    0.993172       3.902790      11.571300       0.444605       1.433303      -0.674933       0.007603       0.010441       0.018243       0.022353       0.002394       0.007711      -0.001857      -0.004532       0.007089      -0.009636       0.001934       0.007702              1.697988       1.820086       0.231303       0.275715       1.495100       0.271508       1.778780          -0.000026
           17              H       5.860937      -1.356163      11.776521       0.133237       0.915476 0.67486515E+01  0.63908884E+02                                 1.601558                            1.552508      -0.787753       2.513666                    0.998722       3.404159       9.560839       0.482925       1.339313      -0.696366       0.011163      -0.020562      -0.012600       0.026574      -0.004011      -0.003597       0.001490      -0.007848      -0.001364      -0.006711      -0.000252       0.006964              1.618138       1.834404      -0.275747      -0.214342       1.497948       0.205261       1.522060          -0.000025
           18              H       3.700339      -2.418184      12.155759       0.097779       1.239950 0.98593467E+01  0.10036927E+03                                 1.792248                            1.741427      -0.769813       2.475906                    0.998542       3.584669       9.700481       0.521626       1.153437      -0.739280      -0.012861      -0.035238      -0.006441       0.038061       0.007069      -0.005761       0.002680      -0.001246      -0.033324      -0.014155       0.001333       0.012822              1.798480       1.562183       0.198858       0.195827       1.917628       0.400917       1.915628          -0.000035
           19              H      -0.681162      -3.184524      10.447276       0.092929       1.207061 0.89221441E+01  0.89270697E+02                                 1.805894                            1.692696      -1.149836       2.317971                    0.996104       3.603737       9.913433       0.508331       1.204259      -0.725765      -0.000369      -0.047620       0.013853       0.049595      -0.001921       0.007098      -0.011307      -0.014579       0.016477      -0.013236      -0.004620       0.017855              1.841224       1.418187       0.021157       0.028514       2.589747       0.070715       1.515738           0.000909
           20              H       0.255057      -1.859394      12.131531       0.132192       1.039501 0.76483038E+01  0.73904365E+02                                 1.661125                            1.591658      -1.016279       2.399117                    0.997815       3.381666       9.251928       0.510311       1.242127      -0.717535       0.014279      -0.017230       0.028079       0.035905      -0.000045       0.009505      -0.006292      -0.022278      -0.013878      -0.016982       0.001158       0.015824              1.682786       1.509802      -0.066825       0.220361       1.431637      -0.171757       2.106918           0.000488
           21              H      -0.481047       1.397577       9.770922       0.138895       1.007660 0.74235226E+01  0.72972122E+02                                 1.770973                            1.675446      -1.535346       2.154802                    0.991836       3.942991      11.790621       0.439417       1.418019      -0.677304       0.003450       0.033786      -0.007130       0.034702       0.003263       0.012432      -0.004843      -0.010446       0.013057      -0.016734       0.003881       0.012853              1.804013       1.399339       0.150178      -0.025571       2.425419      -0.261022       1.587281           0.000690
           22              H      -1.393896      -0.036711       8.163688       0.085912       1.330848 0.10230921E+02  0.10795740E+03                                 2.062962                            1.915392      -1.487457       2.156398                    0.991570       4.158438      12.498415       0.431655       1.344720      -0.692758      -0.021298       0.025240      -0.039343       0.051367      -0.016399       0.016179      -0.001880      -0.019366       0.017657      -0.027495       0.004422       0.023073              2.125768       1.835929      -0.071087       0.398799       1.761140      -0.364238       2.780235           0.000970
           23              H       3.782303       4.967843       0.094618       0.113033       0.909221 0.67818820E+01  0.65208263E+02                                 1.666588                            1.608119      -1.269792       2.268042                    0.993359       3.903709      11.564079       0.445488       1.429939      -0.675545       0.007733      -0.010136       0.018622       0.022568      -0.002849       0.007688       0.001906      -0.004531       0.006165      -0.009821       0.002298       0.007523              1.698428       1.820443      -0.231575       0.276102       1.495428      -0.271834       1.779412          -0.000026
           24              H       1.233287       1.356036      11.776521       0.133164       0.915773 0.67492869E+01  0.63904371E+02                                 1.600578                            1.551482      -0.783692       2.515016                    0.998768       3.402958       9.550802       0.483689       1.337417      -0.696744       0.010949       0.020691      -0.012744       0.026653       0.004162      -0.003459      -0.001595      -0.007672      -0.001536      -0.006583      -0.000482       0.007065              1.617165       1.833327       0.275819      -0.214426       1.497133      -0.205265       1.521036          -0.000025
           25              H      -0.927311       2.418053      12.155759       0.097009       1.240275 0.98611384E+01  0.10037920E+03                                 1.791469                            1.740692      -0.760112       2.479788                    0.998578       3.586091       9.699866       0.522205       1.152254      -0.739565      -0.012891       0.035582      -0.006735       0.038440      -0.007381      -0.005811      -0.002779      -0.001460      -0.032396      -0.014082       0.001106       0.012976              1.797697       1.561512      -0.198653       0.195708       1.916723      -0.400692       1.914857          -0.000034
           26              H       2.481692       1.492370       2.304501       0.093812       1.204764 0.89029291E+01  0.89032997E+02                                 1.803702                            1.690949      -1.148953       2.318354                    0.996152       3.600914       9.904069       0.508544       1.204368      -0.725728       0.000619      -0.047117      -0.013914       0.049133       0.002013       0.007344       0.011310      -0.014592       0.016075      -0.013378      -0.004555       0.017933              1.838888       1.416981      -0.021102       0.028489       2.585317      -0.070684       1.514366           0.000909
           27              H       1.545473       2.817518       0.620246       0.132157       1.039475 0.76484383E+01  0.73918215E+02                                 1.662441                            1.592736      -1.017090       2.398763                    0.997806       3.381968       9.258541       0.509543       1.243788      -0.717177      -0.014256      -0.017199      -0.027804       0.035666       0.000040       0.009446       0.006457      -0.022424      -0.013522      -0.016980       0.001032       0.015948              1.684200       1.510840       0.066989       0.220880       1.432584       0.172192       2.109176           0.000488
           28              H       2.281577       6.074464       2.980855       0.138697       1.007030 0.74206754E+01  0.72975384E+02                                 1.774272                            1.678267      -1.537251       2.154252                    0.991753       3.949054      11.831523       0.437586       1.423345      -0.676314      -0.003434       0.033913       0.006717       0.034742      -0.003073       0.012481       0.004887      -0.010800       0.013769      -0.016830       0.003765       0.013065              1.807519       1.401491      -0.150708      -0.025681       2.431072       0.261935       1.589994           0.000689
           29              H       3.194426       4.640159       4.588089       0.086523       1.325940 0.10187133E+02  0.10738729E+03                                 2.058588                            1.911889      -1.479218       2.160453                    0.991610       4.151687      12.474560       0.431818       1.345565      -0.692603       0.021316       0.025442       0.039099       0.051287       0.016152       0.016158       0.002076      -0.019425       0.018355      -0.027348       0.004308       0.023041              2.121056       1.832610       0.070560       0.397015       1.757797       0.362406       2.772761           0.000969
           30              H      -1.981773       0.290925      12.657159       0.113674       0.906969 0.67633634E+01  0.65006501E+02                                 1.666171                            1.607810      -1.278131       2.265395                    0.993172       3.902791      11.571303       0.444605       1.433302      -0.674933      -0.007603      -0.010441      -0.018243       0.022353       0.002394       0.007711      -0.001857      -0.004532       0.007089      -0.009636       0.001934       0.007702              1.697989       1.820086       0.231303       0.275715       1.495100       0.271508       1.778780          -0.000026
           31              H       0.567243       6.032944       0.975256       0.133237       0.915476 0.67486509E+01  0.63908879E+02                                 1.601558                            1.552508      -0.787753       2.513666                    0.998722       3.404159       9.560840       0.482925       1.339313      -0.696366      -0.011163       0.020562       0.012600       0.026574      -0.004011      -0.003597       0.001490      -0.007848      -0.001364      -0.006711      -0.000252       0.006964              1.618138       1.834404      -0.275747      -0.214342       1.497949       0.205261       1.522060          -0.000025
           32              H       2.727841       7.094965       0.596018       0.097779       1.239949 0.98593452E+01  0.10036924E+03                                 1.792248                            1.741427      -0.769813       2.475906                    0.998542       3.584669       9.700480       0.521627       1.153437      -0.739281       0.012861       0.035238       0.006441       0.038061       0.007069      -0.005761       0.002680      -0.001246      -0.033324      -0.014155       0.001333       0.012822              1.798479       1.562183       0.198858       0.195827       1.917627       0.400917       1.915627          -0.000035
           33              C       6.270219       0.991471       3.845936       0.539891      23.994755 0.26208675E+03  0.54914006E+04                                 7.612288                            5.748724      -0.001297       2.058110                    0.999116      22.784561      64.175259       0.618214       0.472856      -1.019270      -0.006157       0.058130      -0.058406       0.082634       0.043889       0.053848       0.061710      -0.068512       0.032452      -0.074175      -0.038864       0.113040              8.541296       9.744255      -1.773142      -2.053783       8.176077      -2.552287       7.703556          -0.001488
           34              C       6.064626       0.060772       4.998697       0.146926      30.945094 0.37026253E+03  0.84374184E+04                                 8.977533                            6.699675      -0.099761       1.992986                    0.999093      26.471223      77.141421       0.591258       0.454600      -1.031855       0.000790      -0.051137       0.051712       0.072731       0.036922       0.031622       0.054564      -0.003086      -0.009167      -0.054814      -0.028239       0.083053             10.471839       9.449316      -3.215921      -0.521718      11.820985      -4.981533      10.145216          -0.000903
           35              C       7.065820       6.911436       2.440690       0.088401      26.414631 0.34224676E+03  0.75782959E+04                                 7.702403                            6.177879       0.269888       2.098392                    0.999824      26.040183      72.627810       0.661459       0.418187      -1.063183       0.008968      -0.040858       0.031422       0.052318      -0.012848      -0.021826      -0.026408       0.021703      -0.067888      -0.048912       0.017647       0.031265              8.452561       5.528843       0.947839       2.783298       9.428974       1.923746      10.399866          -0.001497
           36              C       6.506370       6.139761       1.428199      -0.212635      31.569320 0.45982992E+03  0.10920264E+05                                 8.550793                            7.089343       0.314695       2.079009                    0.999609      29.501924      84.156215       0.629251       0.409870      -1.072631      -0.004131       0.017112      -0.001874       0.017703      -0.008272       0.000666      -0.003321       0.011504       0.008126      -0.011912       0.002482       0.009431              9.268915       6.026858       1.250217       2.787237       9.778210       2.000865      12.001677           0.004850
           37              C       6.451110       4.766637       1.639879       0.200216      27.063585 0.38573245E+03  0.88059051E+04                                 8.106366                            6.758219      -0.080479       2.011046                    0.999413      25.207166      71.530149       0.604239       0.444027      -1.046718      -0.007097      -0.024159      -0.026424       0.036500       0.000538      -0.009820       0.023264       0.011661       0.009571      -0.027382       0.002865       0.024518              8.878554       5.639139       1.013675       2.721141       8.811109       1.230512      12.185414          -0.004563
           38              C       6.939358       4.225986       2.823243      -0.180351      33.236274 0.48045805E+03  0.11619241E+05                                 9.126150                            7.421084      -0.157300       1.934754                    0.997333      30.021059      88.471298       0.589214       0.429844      -1.052355      -0.001495      -0.003623       0.011123       0.011794       0.000861      -0.012490       0.009163       0.040376      -0.044576      -0.025000      -0.006076       0.031077             10.002988       6.260916       1.550857       2.886739      10.442041       0.486785      13.306008           0.005980
           39              C       7.482402       5.086522       3.771976       0.083843      26.873236 0.36416831E+03  0.82366830E+04                                 7.904886                            6.430239       0.144000       2.047772                    0.999689      27.058924      77.708845       0.636023       0.425778      -1.052393      -0.005503       0.039739      -0.027842       0.048833      -0.028824      -0.016251      -0.016573       0.048002      -0.067566      -0.046651      -0.003014       0.049665              8.574814       5.660897       1.416087       2.382197       9.741440       0.672730      10.322105           0.000971
           40              C       5.856928       3.863075       0.586582      -0.284147      27.170178 0.44413480E+03  0.10596954E+05                                 8.057871                            7.122422      -0.418793       1.854981                    0.996674      30.763295      91.882459       0.599333       0.428323      -1.046810       0.077936      -0.023853      -0.002376       0.081539       0.001156      -0.005816       0.014611      -0.015995      -0.007182      -0.015720      -0.003611       0.019330              8.593883       9.196708      -0.106262       0.025885       6.833398       1.299185       9.751545           0.000262
           41              C       4.785611       5.668294       8.905841       0.538667      24.024308 0.26244507E+03  0.55008540E+04                                 7.617973                            5.752198       0.002639       2.058768                    0.999162      22.804063      64.244112       0.618093       0.472782      -1.019298       0.007810       0.059825       0.058097       0.083757      -0.042708       0.054266      -0.062618      -0.068673       0.032049      -0.074417      -0.038955       0.113372              8.548310       9.751795       1.774178      -2.055429       8.183313       2.555514       7.709823          -0.001485
           42              C       4.991204       4.737607       7.753080       0.146321      31.011150 0.37108307E+03  0.84614855E+04                                 8.993091                            6.709069      -0.101630       1.991675                    0.999062      26.503623      77.280880       0.590535       0.454867      -1.031619       0.000762      -0.050093      -0.051674       0.071973      -0.038481       0.032142      -0.054123      -0.001125      -0.004350      -0.054687      -0.029244       0.083931             10.492096       9.464292       3.224710      -0.518134      11.847917       4.996087      10.164079          -0.000901
           43              C       3.990010       2.234543      10.311087       0.085193      26.502318 0.34367962E+03  0.76183819E+04                                 7.721551                            6.192740       0.259844       2.094542                    0.999800      26.093356      72.828745       0.660319       0.418450      -1.062960      -0.009724      -0.040660      -0.031035       0.052067       0.014055      -0.022280       0.027104       0.022839      -0.069536      -0.050458       0.017992       0.032467              8.474029       5.542842      -0.950629       2.792807       9.448801      -1.930144      10.430445          -0.001497
           44              C       4.549460       1.462857      11.323578      -0.210852      31.513929 0.45876103E+03  0.10888193E+05                                 8.539708                            7.079660       0.318158       2.080656                    0.999576      29.467083      84.022230       0.629894       0.409703      -1.072774       0.004688       0.017261       0.000333       0.017889       0.008228       0.001086       0.004008       0.012388       0.014014      -0.013185       0.003542       0.009643              9.256898       6.019075      -1.247902       2.784198       9.765233      -1.995699      11.986385           0.004850
           45              C       4.604720       0.089735      11.111898       0.199510      27.053978 0.38553293E+03  0.88000354E+04                                 8.104470                            6.756227      -0.081828       2.011040                    0.999445      25.199337      71.497905       0.604373       0.443995      -1.046758       0.006102      -0.024918       0.028343       0.038229      -0.001280      -0.009509      -0.022457       0.013391       0.008756      -0.027245       0.004089       0.023156              8.876680       5.637475      -1.013407       2.721198       8.809598      -1.229449      12.182968          -0.004561
           46              C       4.116472      -0.450902       9.928534      -0.178273      33.206029 0.47991507E+03  0.11603396E+05                                 9.121237                            7.416195      -0.150514       1.936589                    0.997326      30.006151      88.431124       0.589463       0.429763      -1.052353       0.002189      -0.002642      -0.012211       0.012684      -0.000370      -0.011085      -0.008229       0.040082      -0.044140      -0.023508      -0.006692       0.030200              9.997913       6.257078      -1.550276       2.884788      10.439625      -0.486211      13.297034           0.005986
           47              C       3.573428       0.409643       8.979801       0.081255      26.959349 0.36571075E+03  0.82816477E+04                                 7.928336                            6.449344       0.137150       2.044960                    0.999678      27.114517      77.956911       0.634165       0.426506      -1.051774       0.005848       0.040088       0.027229       0.048813       0.030244      -0.017192       0.016404       0.048147      -0.063035      -0.047415      -0.002822       0.050238              8.600505       5.677569      -1.424159       2.388236       9.773938      -0.679261      10.350007           0.000968
           48              C       5.198902      -0.813838      12.165195      -0.285603      27.248253 0.44587357E+03  0.10650374E+05                                 8.076879                            7.139165      -0.424275       1.852235                    0.996662      30.833333      92.186707       0.598189       0.428661      -1.046452      -0.078005      -0.025110       0.002405       0.081982      -0.001106      -0.006079      -0.014766      -0.015690      -0.002180      -0.015580      -0.003876       0.019456              8.614376       9.218110       0.106856       0.026102       6.848131      -1.304695       9.776887           0.000262
           49              C       0.157961       3.685310       8.905841       0.539891      23.994755 0.26208676E+03  0.54914008E+04                                 7.612288                            5.748724      -0.001297       2.058110                    0.999116      22.784559      64.175252       0.618214       0.472856      -1.019270       0.006157      -0.058130       0.058406       0.082634       0.043889       0.053848       0.061710      -0.068512       0.032452      -0.074175      -0.038864       0.113040              8.541296       9.744256      -1.773142      -2.053783       8.176077      -2.552287       7.703555          -0.001488
           50              C       0.363554       4.616009       7.753080       0.146926      30.945094 0.37026254E+03  0.84374185E+04                                 8.977533                            6.699675      -0.099759       1.992986                    0.999093      26.471220      77.141405       0.591258       0.454599      -1.031855      -0.000790       0.051137      -0.051712       0.072731       0.036922       0.031622       0.054564      -0.003086      -0.009167      -0.054814      -0.028239       0.083053             10.471838       9.449316      -3.215921      -0.521718      11.820984      -4.981532      10.145215          -0.000903
           51              C      -0.637640      -2.234655      10.311087       0.088401      26.414634 0.34224680E+03  0.75782970E+04                                 7.702404                            6.177879       0.269888       2.098392                    0.999824      26.040185      72.627818       0.661459       0.418187      -1.063183      -0.008968       0.040858      -0.031422       0.052318      -0.012848      -0.021826      -0.026407       0.021703      -0.067888      -0.048911       0.017647       0.031265              8.452561       5.528843       0.947840       2.783298       9.428975       1.923746      10.399867          -0.001497
           52              C      -0.078190      -1.462980      11.323578      -0.212634      31.569321 0.45982992E+03  0.10920264E+05                                 8.550793                            7.089343       0.314695       2.079009                    0.999609      29.501925      84.156218       0.629251       0.409870      -1.072631       0.004131      -0.017112       0.001874       0.017703      -0.008272       0.000666      -0.003322       0.011504       0.008126      -0.011912       0.002482       0.009431              9.268915       6.026858       1.250217       2.787237       9.778211       2.000865      12.001677           0.004850
           53              C      -0.022930      -0.089856      11.111898       0.200216      27.063592 0.38573255E+03  0.88059081E+04                                 8.106367                            6.758220      -0.080480       2.011046                    0.999413      25.207170      71.530163       0.604239       0.444027      -1.046718       0.007097       0.024159       0.026424       0.036500       0.000538      -0.009820       0.023264       0.011661       0.009572      -0.027382       0.002865       0.024518              8.878555       5.639140       1.013675       2.721142       8.811111       1.230512      12.185415          -0.004563
           54              C      -0.511178       0.450795       9.928534      -0.180351      33.236274 0.48045805E+03  0.11619241E+05                                 9.126150                            7.421084      -0.157300       1.934754                    0.997333      30.021060      88.471302       0.589214       0.429844      -1.052355       0.001495       0.003623      -0.011123       0.011793       0.000861      -0.012490       0.009164       0.040376      -0.044577      -0.025000      -0.006076       0.031077             10.002989       6.260916       1.550857       2.886739      10.442041       0.486785      13.306009           0.005980
           55              C      -1.054222      -0.409741       8.979801       0.083843      26.873233 0.36416826E+03  0.82366815E+04                                 7.904885                            6.430238       0.144000       2.047773                    0.999689      27.058922      77.708835       0.636023       0.425778      -1.052393       0.005503      -0.039739       0.027842       0.048833      -0.028824      -0.016251      -0.016573       0.048002      -0.067566      -0.046651      -0.003014       0.049665              8.574813       5.660896       1.416087       2.382197       9.741439       0.672729      10.322105           0.000971
           56              C       0.571252       0.813706      12.165195      -0.284147      27.170182 0.44413489E+03  0.10596957E+05                                 8.057872                            7.122423      -0.418793       1.854981                    0.996674      30.763300      91.882482       0.599333       0.428323      -1.046810      -0.077936       0.023853       0.002376       0.081539       0.001157      -0.005816       0.014611      -0.015995      -0.007182      -0.015719      -0.003610       0.019330              8.593885       9.196709      -0.106262       0.025884       6.833399       1.299185       9.751546           0.000262
           57              C       1.642569      -0.991513       3.845936       0.538667      24.024306 0.26244505E+03  0.55008536E+04                                 7.617973                            5.752198       0.002639       2.058768                    0.999162      22.804063      64.244114       0.618093       0.472782      -1.019298      -0.007810      -0.059825      -0.058097       0.083757      -0.042708       0.054266      -0.062618      -0.068674       0.032049      -0.074417      -0.038955       0.113372              8.548310       9.751794       1.774178      -2.055429       8.183313       2.555514       7.709823          -0.001485
           58              C       1.436976      -0.060826       4.998697       0.146322      31.011155 0.37108312E+03  0.84614874E+04                                 8.993093                            6.709070      -0.101633       1.991674                    0.999062      26.503629      77.280912       0.590535       0.454867      -1.031619      -0.000762       0.050093       0.051674       0.071973      -0.038482       0.032142      -0.054123      -0.001125      -0.004350      -0.054687      -0.029244       0.083931             10.492098       9.464294       3.224711      -0.518134      11.847920       4.996089      10.164081          -0.000901
           59              C       2.438170       2.442238       2.440690       0.085193      26.502316 0.34367959E+03  0.76183810E+04                                 7.721551                            6.192740       0.259844       2.094542                    0.999800      26.093356      72.828746       0.660319       0.418450      -1.062960       0.009724       0.040660       0.031035       0.052067       0.014056      -0.022280       0.027104       0.022839      -0.069536      -0.050459       0.017992       0.032467              8.474029       5.542842      -0.950629       2.792807       9.448801      -1.930144      10.430444          -0.001497
           60              C       1.878720       3.213924       1.428199      -0.210852      31.513915 0.45876074E+03  0.10888184E+05                                 8.539705                            7.079657       0.318160       2.080657                    0.999576      29.467074      84.022186       0.629894       0.409703      -1.072774      -0.004688      -0.017260      -0.000333       0.017889       0.008228       0.001086       0.004008       0.012388       0.014014      -0.013185       0.003542       0.009643              9.256894       6.019072      -1.247901       2.784197       9.765228      -1.995698      11.986380           0.004850
           61              C       1.823460       4.587046       1.639879       0.199510      27.053980 0.38553297E+03  0.88000362E+04                                 8.104470                            6.756227      -0.081827       2.011040                    0.999445      25.199337      71.497901       0.604373       0.443995      -1.046758      -0.006102       0.024918      -0.028343       0.038229      -0.001280      -0.009509      -0.022457       0.013391       0.008756      -0.027245       0.004089       0.023156              8.876680       5.637475      -1.013407       2.721198       8.809598      -1.229449      12.182968          -0.004562
           62              C       2.311708       5.127683       2.823243      -0.178272      33.206021 0.47991491E+03  0.11603390E+05                                 9.121235                            7.416193      -0.150513       1.936590                    0.997326      30.006145      88.431092       0.589463       0.429763      -1.052353      -0.002189       0.002642       0.012211       0.012684      -0.000370      -0.011085      -0.008228       0.040082      -0.044140      -0.023508      -0.006692       0.030200              9.997910       6.257076      -1.550276       2.884787      10.439623      -0.486211      13.297030           0.005986
           63              C       2.854752       4.267138       3.771976       0.081255      26.959343 0.36571062E+03  0.82816441E+04                                 7.928335                            6.449343       0.137150       2.044960                    0.999678      27.114514      77.956899       0.634165       0.426505      -1.051774      -0.005848      -0.040089      -0.027229       0.048813       0.030244      -0.017192       0.016404       0.048147      -0.063035      -0.047416      -0.002822       0.050238              8.600503       5.677568      -1.424158       2.388236       9.773936      -0.679261      10.350005           0.000968
           64              C       1.229278       5.490619       0.586582      -0.285603      27.248253 0.44587357E+03  0.10650374E+05                                 8.076879                            7.139165      -0.424275       1.852235                    0.996662      30.833334      92.186711       0.598189       0.428661      -1.046452       0.078005       0.025110      -0.002405       0.081982      -0.001106      -0.006079      -0.014766      -0.015690      -0.002180      -0.015580      -0.003876       0.019456              8.614376       9.218110       0.106856       0.026102       6.848131      -1.304695       9.776887           0.000262
           65              C       6.941475       2.993184       0.000000      -0.117462      25.410902 0.42034299E+03  0.98064713E+04                                 7.511481                            6.788651       0.102344       2.030853                    0.999117      28.451051      81.672075       0.638561       0.411144      -1.066821       0.000355       0.092880       0.000444       0.092882      -0.000886      -0.060431      -0.000318       0.004387      -0.156271      -0.084492       0.023845       0.060646              7.813510       7.670721       0.000699      -1.788421       8.152525       0.000098       7.617284          -0.000614
           66              C       2.313825       6.360516       0.000000      -0.117462      25.410908 0.42034312E+03  0.98064752E+04                                 7.511482                            6.788652       0.102344       2.030853                    0.999117      28.451056      81.672093       0.638561       0.411144      -1.066821      -0.000354      -0.092880      -0.000444       0.092882      -0.000886      -0.060432      -0.000318       0.004387      -0.156271      -0.084492       0.023845       0.060646              7.813511       7.670723       0.000699      -1.788422       8.152526       0.000098       7.617285          -0.000613
           67              N       4.980266       0.196397       5.748501      -0.223587      37.168632 0.53535172E+03  0.13067591E+05                                 9.348341                            7.497186       0.068577       2.020626                    0.999773      28.849018      80.599765       0.637325       0.393721      -1.094976       0.071784      -0.099713       0.037645       0.128502       0.040521       0.007166       0.004654      -0.002852       0.084924      -0.054745       0.018991       0.035753             10.652101      11.911230      -4.383162      -0.293008      10.993572      -3.213255       9.051503           0.058961
           68              N       5.052575      -0.748332       6.699784      -0.022872      25.910315 0.37690257E+03  0.83458063E+04                                 7.127922                            6.168691       0.960859       2.360827                    0.999852      24.812374      63.965476       0.730598       0.378607      -1.116527       0.172303       0.069141      -0.201668       0.274114      -0.060227       0.107232       0.013155      -0.110739      -0.090596      -0.155127       0.045930       0.109197              7.606836       7.888336      -2.045992      -1.207543       7.355922      -1.655884       7.576250           0.005139
           69              N       6.173995      -1.431151       6.500856      -0.084933      30.654311 0.45062120E+03  0.10468877E+05                                 8.097055                            6.811652       0.447955       2.170182                    0.999672      26.464807      70.651116       0.682799       0.386122      -1.107341      -0.054759       0.159510      -0.133808       0.215282       0.051296      -0.023406       0.050925       0.051316       0.094479      -0.097206       0.039233       0.057973              8.917533       8.774377      -2.387208      -0.603433       9.503162      -2.917393       8.475061           0.005343
           70              N       6.807910      -0.935399       5.445009      -0.209479      38.442327 0.52116921E+03  0.12666002E+05                                 9.591535                            7.418984       0.058992       2.021409                    0.999702      28.778277      80.844454       0.636362       0.396042      -1.090804      -0.110141       0.028348       0.053152       0.125538       0.048314       0.016719       0.005343      -0.026536       0.060843      -0.061512       0.013752       0.047760             11.174010      14.071966      -4.848899      -1.491350      10.750202      -1.709093       8.699863           0.043236
           71              N       7.551033       6.420360       3.596001      -0.201361      35.834288 0.53588354E+03  0.13063235E+05                                 9.179318                            7.585210      -0.111506       1.990377                    0.998878      27.928237      77.575521       0.624065       0.402621      -1.090590      -0.035434      -0.069512      -0.095677       0.123457      -0.010501      -0.019304      -0.048134       0.027411      -0.085019      -0.069066       0.031020       0.038046             10.099456       7.131925       1.605867       2.891289      12.307902       0.964418      10.858540           0.079417
           72              N       6.075564       4.873240       7.003276      -0.225113      37.192977 0.53582986E+03  0.13081242E+05                                 9.349876                            7.498739       0.063799       2.019038                    0.999739      28.859362      80.615871       0.637534       0.393533      -1.095186      -0.071662      -0.099432      -0.036872       0.127991      -0.041179       0.006596      -0.004592      -0.003496       0.084526      -0.055334       0.019771       0.035563             10.653944      11.913928       4.385598      -0.290178      10.995382       3.214651       9.052522           0.058900
           73              N       6.003255       3.928521       6.051993      -0.019026      25.762856 0.37426081E+03  0.82715020E+04                                 7.096160                            6.143189       0.972347       2.365565                    0.999858      24.739962      63.686572       0.732911       0.378133      -1.117045      -0.174463       0.068457       0.203093       0.276352       0.061704       0.106285      -0.012461      -0.111822      -0.093394      -0.154902       0.044042       0.110859              7.571669       7.850127       2.035320      -1.198051       7.323824       1.647532       7.541055           0.005122
           74              N       4.881835       3.245700       6.250921      -0.089007      30.860109 0.45426207E+03  0.10577709E+05                                 8.143500                            6.847186       0.433085       2.164201                    0.999691      26.560235      71.052951       0.679629       0.387034      -1.106375       0.052814       0.158456       0.134066       0.214175      -0.051885      -0.023055      -0.051547       0.050036       0.096907      -0.097856       0.038565       0.059291              8.971696       8.820973       2.404978      -0.602080       9.567603       2.944645       8.526512           0.005335
           75              N       4.247920       3.741440       7.306768      -0.206160      38.265973 0.51836511E+03  0.12578349E+05                                 9.554531                            7.392809       0.076452       2.027289                    0.999725      28.700250      80.510025       0.638416       0.395380      -1.091480       0.108888       0.027866      -0.052318       0.123977      -0.047552       0.015874      -0.005252      -0.028084       0.064955      -0.061534       0.014966       0.046568             11.128492      14.003865       4.823054      -1.479172      10.711185       1.708371       8.670427           0.043259
           76              N       3.504797       1.743480       9.155776      -0.199100      35.697113 0.53331542E+03  0.12983093E+05                                 9.150784                            7.562541      -0.104082       1.993731                    0.998852      27.863794      77.306650       0.625647       0.402145      -1.091075       0.035710      -0.069347       0.095834       0.123565       0.011490      -0.017988       0.047971       0.027742      -0.088309      -0.069238       0.032690       0.036548             10.066703       7.109877      -1.597879       2.880264      12.267209      -0.954341      10.823024           0.079359
           77              N       1.447914       4.480384       7.003276      -0.223586      37.168568 0.53535065E+03  0.13067558E+05                                 9.348331                            7.497179       0.068577       2.020627                    0.999773      28.848985      80.599647       0.637325       0.393721      -1.094976      -0.071784       0.099712      -0.037645       0.128501       0.040521       0.007166       0.004654      -0.002852       0.084924      -0.054745       0.018991       0.035753             10.652089      11.911215      -4.383156      -0.293009      10.993559      -3.213251       9.051494           0.058962
           78              N       1.375605       5.425113       6.051993      -0.022871      25.910304 0.37690239E+03  0.83458010E+04                                 7.127920                            6.168689       0.960861       2.360827                    0.999852      24.812369      63.965452       0.730599       0.378607      -1.116527      -0.172303      -0.069141       0.201667       0.274114      -0.060227       0.107232       0.013155      -0.110740      -0.090595      -0.155127       0.045930       0.109197              7.606833       7.888333      -2.045991      -1.207542       7.355919      -1.655883       7.576246           0.005139
           79              N       0.254185       6.107932       6.250921      -0.084933      30.654316 0.45062130E+03  0.10468880E+05                                 8.097056                            6.811653       0.447956       2.170182                    0.999672      26.464809      70.651123       0.682799       0.386122      -1.107341       0.054759      -0.159509       0.133808       0.215282       0.051295      -0.023406       0.050925       0.051316       0.094479      -0.097206       0.039233       0.057973              8.917534       8.774378      -2.387207      -0.603434       9.503163      -2.917393       8.475062           0.005343
           80              N      -0.379730       5.612180       7.306768      -0.209479      38.442304 0.52116888E+03  0.12665992E+05                                 9.591532                            7.418982       0.058992       2.021409                    0.999702      28.778267      80.844422       0.636362       0.396042      -1.090804       0.110141      -0.028348      -0.053152       0.125538       0.048314       0.016719       0.005343      -0.026536       0.060843      -0.061512       0.013752       0.047760             11.174007      14.071960      -4.848897      -1.491349      10.750199      -1.709093       8.699861           0.043236
           81              N      -1.122853      -1.743579       9.155776      -0.201361      35.834275 0.53588329E+03  0.13063228E+05                                 9.179316                            7.585209      -0.111506       1.990377                    0.998878      27.928230      77.575501       0.624065       0.402621      -1.090590       0.035434       0.069512       0.095677       0.123457      -0.010501      -0.019304      -0.048134       0.027411      -0.085019      -0.069066       0.031020       0.038046             10.099454       7.131924       1.605866       2.891288      12.307900       0.964417      10.858539           0.079418
           82              N       0.352616      -0.196459       5.748501      -0.225113      37.192997 0.53583019E+03  0.13081253E+05                                 9.349880                            7.498741       0.063800       2.019038                    0.999739      28.859372      80.615908       0.637534       0.393533      -1.095186       0.071662       0.099432       0.036872       0.127991      -0.041179       0.006596      -0.004592      -0.003496       0.084526      -0.055334       0.019771       0.035564             10.653948      11.913935       4.385601      -0.290179      10.995385       3.214652       9.052525           0.058900
           83              N       0.424925       0.748260       6.699784      -0.019026      25.762855 0.37426079E+03  0.82715014E+04                                 7.096159                            6.143189       0.972349       2.365565                    0.999858      24.739962      63.686570       0.732911       0.378133      -1.117045       0.174463      -0.068457      -0.203094       0.276353       0.061704       0.106285      -0.012461      -0.111822      -0.093394      -0.154902       0.044043       0.110859              7.571668       7.850127       2.035320      -1.198051       7.323823       1.647532       7.541055           0.005122
           84              N       1.546345       1.431081       6.500856      -0.089006      30.860088 0.45426169E+03  0.10577698E+05                                 8.143497                            6.847183       0.433083       2.164201                    0.999691      26.560224      71.052916       0.679629       0.387034      -1.106375      -0.052814      -0.158456      -0.134066       0.214175      -0.051885      -0.023055      -0.051547       0.050036       0.096907      -0.097856       0.038565       0.059291              8.971692       8.820969       2.404977      -0.602079       9.567599       2.944643       8.526508           0.005335
           85              N       2.180260       0.935341       5.445009      -0.206161      38.266051 0.51836635E+03  0.12578387E+05                                 9.554542                            7.392816       0.076455       2.027289                    0.999725      28.700288      80.510150       0.638416       0.395380      -1.091480      -0.108889      -0.027866       0.052318       0.123978      -0.047553       0.015874      -0.005252      -0.028084       0.064954      -0.061535       0.014966       0.046569             11.128506      14.003884       4.823062      -1.479174      10.711198       1.708372       8.670436           0.043258
           86              N       2.923383       2.933301       3.596001      -0.199101      35.697167 0.53331642E+03  0.12983124E+05                                 9.150793                            7.562548      -0.104083       1.993730                    0.998852      27.863822      77.306749       0.625647       0.402145      -1.091075      -0.035710       0.069347      -0.095835       0.123566       0.011490      -0.017989       0.047971       0.027743      -0.088310      -0.069238       0.032690       0.036548             10.066713       7.109884      -1.597881       2.880268      12.267222      -0.954344      10.823035           0.079357
           87              O       7.310881       0.963414       3.193045      -0.513176      28.920467 0.43121732E+03  0.97660882E+04                                 7.266236                            6.300651       1.115510       2.416877                    0.999477      26.318645      66.168525       0.783386       0.345228      -1.155371      -0.023565       0.020592       0.005581       0.031788       0.032738      -0.012158       0.083080       0.059885      -0.069160      -0.110451       0.038875       0.071577              7.653318       9.475468      -0.347527      -2.950776       6.540085      -0.687799       6.944402           0.014109
           88              O       5.245184       1.730415       3.685264      -0.503872      39.326904 0.57508589E+03  0.14133708E+05                                 9.306727                            7.540514       0.007029       2.051415                    0.996364      27.844643      75.288438       0.672175       0.370766      -1.123914       0.020000      -0.018886       0.011418       0.029783      -0.024072      -0.020772       0.032200       0.070746      -0.057551      -0.055035      -0.008585       0.063620             10.429512      13.605627      -4.043937      -0.532749      10.196847      -2.067010       7.486063           0.061911
           89              O       3.744949       5.640229       9.558732      -0.511664      28.893994 0.43068507E+03  0.97510828E+04                                 7.262474                            6.297199       1.114545       2.416963                    0.999453      26.301653      66.117127       0.783514       0.345276      -1.155324       0.025300       0.020851      -0.006514       0.033426      -0.032591      -0.013043      -0.083497       0.060591      -0.070434      -0.111306       0.040047       0.071259              7.649535       9.470889       0.347189      -2.949315       6.536753       0.687209       6.940964           0.014095
           90              O       5.810646      -2.946465       9.066513      -0.504940      39.341273 0.57527729E+03  0.14139685E+05                                 9.309341                            7.541912       0.004561       2.050799                    0.996452      27.848384      75.303626       0.672089       0.370781      -1.123895      -0.019577      -0.018551      -0.010986       0.029123       0.024370      -0.020855      -0.032246       0.069165      -0.054053      -0.054491      -0.008547       0.063038             10.433279      13.611043       4.044923      -0.532285      10.200893       2.069344       7.487900           0.061952
           91              O      -0.882701       3.713367       9.558732      -0.513176      28.920458 0.43121718E+03  0.97660843E+04                                 7.266235                            6.300651       1.115510       2.416878                    0.999477      26.318638      66.168507       0.783386       0.345228      -1.155371       0.023565      -0.020592      -0.005581       0.031788       0.032737      -0.012158       0.083080       0.059885      -0.069160      -0.110451       0.038875       0.071576              7.653317       9.475466      -0.347527      -2.950775       6.540085      -0.687799       6.944401           0.014109
           92              O       1.182996       2.946366       9.066513      -0.503871      39.326842 0.57508480E+03  0.14133674E+05                                 9.306717                            7.540506       0.007030       2.051416                    0.996364      27.844618      75.288346       0.672175       0.370766      -1.123914      -0.020001       0.018886      -0.011418       0.029784      -0.024071      -0.020773       0.032199       0.070747      -0.057551      -0.055035      -0.008586       0.063620             10.429500      13.605611      -4.043932      -0.532748      10.196835      -2.067006       7.486054           0.061913
           93              O       2.683231      -0.963448       3.193045      -0.511664      28.894002 0.43068522E+03  0.97510868E+04                                 7.262475                            6.297200       1.114543       2.416962                    0.999453      26.301657      66.117140       0.783514       0.345276      -1.155324      -0.025300      -0.020851       0.006514       0.033426      -0.032591      -0.013043      -0.083498       0.060592      -0.070434      -0.111306       0.040047       0.071259              7.649537       9.470890       0.347189      -2.949316       6.536754       0.687210       6.940965           0.014095
           94              O       0.617534       7.623246       3.685264      -0.504940      39.341285 0.57527747E+03  0.14139690E+05                                 9.309343                            7.541914       0.004561       2.050799                    0.996452      27.848388      75.303641       0.672089       0.370781      -1.123895       0.019577       0.018551       0.010986       0.029122       0.024371      -0.020854      -0.032246       0.069165      -0.054052      -0.054491      -0.008547       0.063038             10.433281      13.611046       4.044924      -0.532285      10.200895       2.069345       7.487901           0.061952

******************************************************
Auxiliary information for the entire system
The total spin magnetic moment of the unit cell is   3.998495
The total net atomic charge of the unit cell is   -0.000001
Accuracy of reproducing the electrostatic potential in the unit cell:
  The inner radius (bohr) =    5.0000
  The outer radius (bohr) =   12.0000
  Valid grid points have density less than (e/(bohr^3)) =    0.0001
  The number of valid grid points were=         2140
  The rms potential error without charges in kcal/mol is=      2.39632
  The rms potential error with partial charges in kcal/mol is=      0.45764
  The RRMSE value at monopole order=      0.19098
  The rms potential error with partial charges and cloud penetration in kcal/mol is=      0.42609
  The RRMSE value at monopole order with cloud penetration is=      0.17781
  The rms potential error with partial charges and atomic dipoles in kcal/mol is=      0.39467
  The RRMSE value at dipole order=      0.16470
  The rms potential error with partial charges, atomic dipoles and cloud penetration in kcal/mol is=      0.35433
  The RRMSE value at dipole order with cloud penetration=      0.14786

******************************************************
The electron densities and ab initio electrostatic potential were computed in VASP using the PBE functional and
projector augmented wave method. See the main text of the journal article for a description of computational details.
The atomic charges, dipoles, and quadrupoles were computed with the DDEC6 method as described in
(a) T. A. Manz and N. Gabaldon Limas, RSC Adv. 6 (2016) 47771-47801 DOI: 10.1039/c6ra04656h
(b) N. Gabaldon Limas and T. A. Manz, RSC Adv. 8 (2018) 2678-2707 DOI: 10.1039/c7ra11829e.
For each atom in the material, the electron cloud parameters were fit to the spherically averaged atom-in-material
electron density using radial positions for which this density was between 10^-4 and 10^-2 electrons per cubic bohr.
The polarizabilities, dispersion coefficients, and quantum Drude oscillator (QDO) parameters were fit using the MCLF method.
The magnetic structure of the system was optimized in VASP from the default ferromagnetic initial guess using spin polarization.
The atomic spin moments (ASMs) were computed on this optimized magnetic structure using the DDEC6 partition as inputs
to the method of T. A. Manz and D. S. Sholl, J. Chem. Theory Comput. 7 (2011) 4146-4164 DOI: 10.1021/ct200539n.
The RMSE and RRMSE were computed using a uniform grid with Ewald summation.
