# Supplementary material for: A collection of forcefield precursors for metal–organic frameworks
Source: RSC Adv. 2019 Nov 13;9(63):36492–507. doi: 10.1039/c9ra07327b (PMC9075174; doi:10.1039/c9ra07327b)
Supplement: RA-009-C9RA07327B-s3346 [file RA-009-C9RA07327B-s3346.xyz]

   94
jmolscript: load "" {1 1 1} spacegroup "x,y,z" unitcell [{      9.274100     0.000000     0.000000 }, {      0.000000     9.389900     0.000000 }, {     -0.663170    -4.694994    14.290607 }]
Cu     7.905570     1.589975     5.500740     0.630193
Cu     5.342410     6.284915     8.789867     0.629233
Cu     0.705360     3.104931     8.789867     0.630193
Cu     3.268520    -1.590009     5.500740     0.629234
H      1.158679     5.421717     3.629814     0.137994
H      0.087172     4.211354     5.236078     0.086738
H      0.355941     2.474236     1.003201     0.128183
H      8.506729     1.370917     2.686634     0.103919
H      0.976134     5.465859     0.608780     0.119053
H      2.290361     5.452710     1.486223     0.116806
H      2.969809     3.474262     0.434434     0.099062
H      2.815201     0.726745    10.660793     0.137885
H      3.886708    -0.483608     9.054529     0.086776
H      3.617939    -2.220752    13.287406     0.129012
H      4.741251    -3.324060    11.603973     0.103625
H      2.997746     0.770869    13.681827     0.119949
H      1.683519     0.757726    12.804384     0.116186
H      1.004071    -1.220730    13.856173     0.099655
H      7.452251    -0.726811    10.660793     0.137995
H      8.523758     0.483552     9.054529     0.086738
H      8.254989     2.220670    13.287406     0.128182
H      0.104201     3.323989    11.603973     0.103919
H      7.634796    -0.770953    13.681827     0.119053
H      6.320569    -0.757804    12.804384     0.116806
H      5.641121     1.220644    13.856173     0.099062
H      5.795729     3.968161     3.629814     0.137885
H      4.724222     5.178514     5.236078     0.086776
H      4.992991     6.915658     1.003201     0.129012
H      3.869679     8.018966     2.686634     0.103624
H      5.613184     3.924037     0.608780     0.119949
H      6.927411     3.937180     1.486223     0.116186
H      7.606859     5.915636     0.434434     0.099655
C      0.789448     4.585078     3.412597    -0.183329
C      0.138755     3.860174     4.364351     0.098120
C      0.308732     2.854524     1.860637    -0.214618
C      0.907296     4.085539     2.112152     0.190490
C      8.919814     2.192533     2.878128     0.101958
C      1.624238     4.879928     1.051789    -0.241280
C      1.032571    -0.017859     5.807703     0.140242
C      0.704858    -0.888299     4.635873     0.550516
C      3.184432    -0.109895    10.878010    -0.181712
C      3.835125    -0.834793     9.926256     0.094888
C      3.665148    -1.840459    12.429970    -0.215363
C      3.066584    -0.609442    12.178455     0.190853
C      4.328166    -2.502443    11.412479     0.100499
C      2.349642     0.184940    13.238818    -0.241667
C      2.941309     4.677083     8.482904     0.138562
C      3.269022     3.806636     9.654734     0.550168
C      7.821482     0.109828    10.878010    -0.183329
C      8.472175     0.834732     9.926256     0.098120
C      8.302198     1.840382    12.429970    -0.214618
C      7.703634     0.609367    12.178455     0.190490
C     -0.308884     2.502373    11.412479     0.101958
C      6.986692    -0.185022    13.238818    -0.241280
C      7.578359     4.712765     8.482904     0.140244
C      7.906072     5.583205     9.654734     0.550517
C      5.426498     4.804801     3.412597    -0.181712
C      4.775805     5.529699     4.364351     0.094887
C      4.945782     6.535365     1.860637    -0.215363
C      5.544346     5.304348     2.112152     0.190853
C      4.282764     7.197349     2.878128     0.100498
C      6.261288     4.509966     1.051789    -0.241667
C      5.669621     0.017823     5.807703     0.138561
C      5.341908     0.888270     4.635873     0.550167
C      2.318525     4.046108     0.000000    -0.176328
C      6.955575     5.343792     0.000000    -0.176328
N      8.841622     2.671414     4.123412    -0.202716
N      0.376627     0.996249     6.333025    -0.197814
N      1.136589     1.456351     7.323364    -0.071071
N      2.251041     0.746474     7.389673    -0.044232
N      2.196346    -0.188757     6.429916    -0.214325
N      4.406358    -2.023555    10.167195    -0.199066
N      3.597253     5.691194     7.957582    -0.196336
N      2.837291     6.151302     6.967243    -0.070423
N      1.722839     5.441426     6.900934    -0.044363
N      1.777534     4.506189     7.860691    -0.214692
N     -0.230692     2.023492    10.167195    -0.202716
N      8.234303     3.698657     7.957582    -0.197815
N      7.474341     3.238555     6.967243    -0.071071
N      6.359889     3.948432     6.900934    -0.044231
N      6.414584     4.883663     7.860691    -0.214328
N      4.204572     6.718461     4.123412    -0.199063
N      5.013677    -0.996288     6.333025    -0.196333
N      5.773639    -1.456396     7.323364    -0.070427
N      6.888091    -0.746520     7.389673    -0.044362
N      6.833396     0.188717     6.429916    -0.214691
O      1.636522     7.684681     4.364351    -0.511796
O      8.895878    -0.748388     4.073395    -0.534235
O      2.337358     2.989714     9.926256    -0.510685
O      4.352102     3.946544    10.217212    -0.534514
O      6.974408    -2.989775     9.926256    -0.511797
O     -0.284948     5.443294    10.217212    -0.534235
O      6.273572     1.705192     4.364351    -0.510685
O      4.258828     0.748362     4.073395    -0.534512

The following XYZ coordinates are in angstroms. Other properties are in atomic units.
The sperically averaged electron density of each atom fit to a function of the form exp(a - br)
eigen_1, eigen_2 and eigen_3 are the three eigenvalues of traceless quadrupole moment tensor
  atom number  atomic symbol              X              Y              Z     net charge C6 coefficient C8 coefficient C10 coefficient fluctuating dipole atomic polarizability isotropic forcefield polarizability              a              b squared Pearson coefficient          <r^3>          <r^4>         wp_QDO          m_QDO          q_QDO       dipole_x       dipole_y       dipole_z         dipole            Qxy            Qxz            Qyz     Q(x^2-y^2)  Q(3z^2 - R^2)        eigen_1        eigen_2        eigen_3 static polarizability      alpha(xx)      alpha(xy)      alpha(xz)      alpha(yy)      alpha(yz)      alpha(zz) atomic spin moment
            1             Cu       7.905570       1.589975       5.500740       0.630193      83.198835 0.14043893E+04  0.41228725E+05                                16.063137                           12.730277       1.345590       2.296576                    0.994021      45.523813     115.959938       0.482141       0.432732      -1.131626      -0.050526      -0.014301      -0.042424       0.067507      -0.012595       0.042601      -0.006213       0.064930      -0.043308      -0.037881      -0.027386       0.065267             19.483675      24.908215       3.852096      -2.567941      18.571937      -4.152714      14.970875           0.734428
            2             Cu       5.342410       6.284915       8.789867       0.629233      83.342548 0.14073392E+04  0.41340771E+05                                16.087858                           12.749112       1.340474       2.294664                    0.994032      45.555058     116.109807       0.481431       0.433104      -1.131280       0.051500      -0.015313       0.042040       0.068221       0.012990       0.043029       0.006741       0.064256      -0.041577      -0.037933      -0.027539       0.065472             19.514515      24.947095      -3.858525      -2.573222      18.601885       4.159604      14.994566           0.735088
            3             Cu       0.705360       3.104931       8.789867       0.630193      83.198944 0.14043914E+04  0.41228794E+05                                16.063128                           12.730269       1.345612       2.296582                    0.994022      45.523890     115.960051       0.482142       0.432731      -1.131627       0.050526       0.014301       0.042423       0.067507      -0.012594       0.042601      -0.006215       0.064933      -0.043308      -0.037880      -0.027388       0.065268             19.483666      24.908211       3.852094      -2.567940      18.571925      -4.152712      14.970863           0.734430
            4             Cu       3.268520      -1.590009       5.500740       0.629234      83.341796 0.14073242E+04  0.41340275E+05                                16.087888                           12.749142       1.340354       2.294631                    0.994032      45.554584     116.109010       0.481424       0.433111      -1.131274      -0.051496       0.015317      -0.042043       0.068221       0.012994       0.043026       0.006727       0.064240      -0.041574      -0.037933      -0.027530       0.065462             19.514544      24.947130      -3.858528      -2.573220      18.601912       4.159604      14.994590           0.735078
            5              H       1.158679       5.421717       3.629814       0.137994       0.942111 0.67138134E+01  0.64271105E+02                                 1.691739                            1.593668      -1.321579       2.264163                    0.994140       3.726196      10.947081       0.451026       1.418593      -0.678156       0.012467       0.030492       0.008250       0.033960       0.006162      -0.005117       0.000531       0.000586       0.010704      -0.009232       0.001432       0.007801              1.730466       1.511955       0.388859       0.061491       2.133329       0.255025       1.546114           0.000513
            6              H       0.087172       4.211354       5.236078       0.086738       1.285027 0.95996144E+01  0.99889509E+02                                 2.027106                            1.863426      -1.488475       2.157369                    0.991774       4.142694      12.443067       0.433949       1.356443      -0.689914      -0.003061       0.020264       0.040352       0.045258      -0.008303      -0.008065       0.000531      -0.013981       0.027091      -0.017322       0.004276       0.013047              2.103701       1.643033       0.068985      -0.104240       1.757775       0.398415       2.910293           0.000780
            7              H       0.355941       2.474236       1.003201       0.128183       1.042985 0.75374886E+01  0.71708800E+02                                 1.594488                            1.525770      -0.909208       2.450135                    0.999151       3.183510       8.312385       0.555875       1.158198      -0.738947       0.002914      -0.017348      -0.029464       0.034316       0.010269      -0.003287       0.008319      -0.017727       0.013439      -0.017791       0.002440       0.015351              1.611057       1.361508       0.022968      -0.107459       1.420068       0.144286       2.051594           0.000426
            8              H       8.506729       1.370917       2.686634       0.103919       1.248208 0.92691275E+01  0.93322710E+02                                 1.835341                            1.719772      -1.101690       2.353641                    0.996672       3.471828       9.477652       0.508421       1.196559      -0.729333      -0.021934      -0.044615      -0.015239       0.051998       0.014599       0.000537       0.013237      -0.011381       0.017974      -0.020808      -0.000696       0.021504              1.867709       1.653456       0.392842       0.019682       2.386849       0.007841       1.562822           0.000681
            9              H       0.976134       5.465859       0.608780       0.119053       1.048412 0.80509616E+01  0.79171349E+02                                 1.711002                            1.658644      -0.801585       2.485346                    0.998083       3.535192       9.908344       0.486067       1.281416      -0.708627      -0.015142       0.012228      -0.014537       0.024292      -0.006572       0.001889      -0.000126       0.003371      -0.005778      -0.006102      -0.001896       0.007998              1.732568       1.907451      -0.304236       0.294402       1.544163      -0.246562       1.746091          -0.000158
           10              H       2.290361       5.452710       1.486223       0.116806       1.039546 0.79466816E+01  0.78322705E+02                                 1.731053                            1.671065      -0.967562       2.406186                    0.996942       3.670006      10.485172       0.471598       1.317748      -0.699818       0.018469       0.009091       0.012844       0.024263       0.000236       0.000277       0.003401      -0.001967       0.018078      -0.004028      -0.003253       0.007280              1.754656       1.937496       0.365824       0.237753       1.579658       0.255761       1.746815          -0.000048
           11              H       2.969809       3.474262       0.434434       0.099062       1.122222 0.90201644E+01  0.90899941E+02                                 1.766714                            1.740341      -0.821885       2.477254                    0.997893       3.573583      10.009480       0.482693       1.259174      -0.714548       0.020395      -0.010561       0.015671       0.027804      -0.007157       0.002473      -0.003883       0.002939       0.006170      -0.008559      -0.000496       0.009055              1.763156       1.984304      -0.280101       0.127946       1.573524      -0.143543       1.731639           0.000020
           12              H       2.815201       0.726745      10.660793       0.137885       0.940391 0.66960408E+01  0.64028986E+02                                 1.686622                            1.589232      -1.304221       2.271241                    0.994381       3.715978      10.894516       0.452855       1.414451      -0.678965      -0.012422       0.030684      -0.008373       0.034145      -0.006154      -0.005188      -0.000588       0.000821       0.010937      -0.009295       0.001412       0.007883              1.725059       1.507712      -0.386836       0.061152       2.125718      -0.253699       1.541748           0.000513
           13              H       3.886708      -0.483608       9.054529       0.086776       1.280248 0.95550959E+01  0.99275741E+02                                 2.019377                            1.857081      -1.471041       2.164725                    0.992092       4.130753      12.383517       0.435552       1.353499      -0.690533       0.002827       0.020072      -0.040586       0.045366       0.008273      -0.008007      -0.000666      -0.013885       0.026816      -0.017182       0.004151       0.013031              2.095326       1.637796      -0.068591      -0.103533       1.751632      -0.395756       2.896550           0.000780
           14              H       3.617939      -2.220752      13.287406       0.129012       1.041741 0.75251019E+01  0.71554314E+02                                 1.592311                            1.523748      -0.904512       2.452140                    0.999178       3.181534       8.302365       0.556721       1.157032      -0.739208      -0.003083      -0.016954       0.029014       0.033745      -0.010421      -0.003159      -0.008538      -0.017902       0.013821      -0.017995       0.002315       0.015680              1.608851       1.359857      -0.022898      -0.107242       1.418270      -0.143972       2.048424           0.000426
           15              H       4.741251      -3.324060      11.603973       0.103625       1.241620 0.92091937E+01  0.92552806E+02                                 1.827505                            1.713172      -1.093355       2.358046                    0.996839       3.464166       9.442829       0.509949       1.195121      -0.729681       0.022013      -0.045051       0.014971       0.052329      -0.014420       0.000708      -0.013394      -0.011273       0.018463      -0.020683      -0.000936       0.021619              1.859490       1.646960      -0.389677       0.019479       2.374478      -0.007609       1.557031           0.000680
           16              H       2.997746       0.770869      13.681827       0.119949       1.049357 0.80606585E+01  0.79301960E+02                                 1.712964                            1.660363      -0.804099       2.484209                    0.998003       3.536808       9.919733       0.485429       1.282528      -0.708371       0.014966       0.011755       0.014394       0.023861       0.006499       0.001904       0.000147       0.003282      -0.005942      -0.006002      -0.001948       0.007951              1.734622       1.909894       0.304951       0.295122       1.545813       0.247117       1.748159          -0.000158
           17              H       1.683519       0.757726      12.804384       0.116186       1.042714 0.79741911E+01  0.78639001E+02                                 1.732314                            1.672089      -0.950312       2.413035                    0.997185       3.673273      10.487599       0.472380       1.314811      -0.700411      -0.018614       0.008968      -0.012868       0.024342      -0.000359       0.000106      -0.003409      -0.002331       0.018246      -0.004289      -0.003058       0.007347              1.756011       1.939201      -0.366501       0.238319       1.580770      -0.256223       1.748064          -0.000048
           18              H       1.004071      -1.220730      13.856173       0.099655       1.122116 0.90171771E+01  0.90845933E+02                                 1.765005                            1.738698      -0.811544       2.480841                    0.997970       3.572496       9.999229       0.483573       1.257213      -0.714955      -0.020612      -0.010664      -0.015631       0.027980       0.006886       0.002581       0.003668       0.002512       0.006938      -0.008301      -0.000478       0.008780              1.761453       1.982291       0.279690       0.127857       1.572084       0.143329       1.729984           0.000020
           19              H       7.452251      -0.726811      10.660793       0.137995       0.942108 0.67137947E+01  0.64270882E+02                                 1.691736                            1.593666      -1.321577       2.264165                    0.994140       3.726191      10.947064       0.451026       1.418594      -0.678156      -0.012467      -0.030492      -0.008251       0.033960       0.006162      -0.005117       0.000531       0.000586       0.010704      -0.009232       0.001432       0.007801              1.730464       1.511953       0.388858       0.061491       2.133326       0.255025       1.546112           0.000513
           20              H       8.523758       0.483552       9.054529       0.086738       1.285027 0.95996118E+01  0.99889473E+02                                 2.027106                            1.863426      -1.488475       2.157369                    0.991774       4.142693      12.443063       0.433949       1.356443      -0.689914       0.003061      -0.020264      -0.040352       0.045258      -0.008303      -0.008065       0.000531      -0.013981       0.027091      -0.017322       0.004276       0.013047              2.103700       1.643033       0.068985      -0.104240       1.757775       0.398415       2.910293           0.000780
           21              H       8.254989       2.220670      13.287406       0.128182       1.042986 0.75374985E+01  0.71708914E+02                                 1.594488                            1.525771      -0.909209       2.450134                    0.999151       3.183512       8.312390       0.555875       1.158198      -0.738947      -0.002914       0.017348       0.029464       0.034316       0.010269      -0.003287       0.008319      -0.017727       0.013440      -0.017791       0.002440       0.015351              1.611058       1.361509       0.022968      -0.107459       1.420069       0.144286       2.051596           0.000426
           22              H       0.104201       3.323989      11.603973       0.103919       1.248210 0.92691376E+01  0.93322841E+02                                 1.835343                            1.719773      -1.101692       2.353640                    0.996672       3.471829       9.477657       0.508421       1.196560      -0.729333       0.021934       0.044615       0.015239       0.051998       0.014599       0.000537       0.013237      -0.011381       0.017974      -0.020808      -0.000696       0.021504              1.867710       1.653457       0.392842       0.019682       2.386851       0.007841       1.562823           0.000681
           23              H       7.634796      -0.770953      13.681827       0.119053       1.048412 0.80509614E+01  0.79171353E+02                                 1.711003                            1.658645      -0.801586       2.485346                    0.998083       3.535192       9.908347       0.486066       1.281417      -0.708626       0.015142      -0.012228       0.014537       0.024292      -0.006572       0.001889      -0.000126       0.003371      -0.005778      -0.006102      -0.001896       0.007998              1.732569       1.907452      -0.304236       0.294402       1.544163      -0.246562       1.746092          -0.000158
           24              H       6.320569      -0.757804      12.804384       0.116806       1.039546 0.79466792E+01  0.78322665E+02                                 1.731052                            1.671064      -0.967560       2.406187                    0.996942       3.670005      10.485164       0.471599       1.317746      -0.699818      -0.018469      -0.009091      -0.012844       0.024263       0.000236       0.000277       0.003401      -0.001967       0.018078      -0.004028      -0.003253       0.007280              1.754655       1.937495       0.365824       0.237753       1.579657       0.255760       1.746813          -0.000048
           25              H       5.641121       1.220644      13.856173       0.099062       1.122222 0.90201646E+01  0.90899941E+02                                 1.766714                            1.740341      -0.821885       2.477254                    0.997893       3.573583      10.009479       0.482693       1.259173      -0.714548      -0.020395       0.010561      -0.015671       0.027804      -0.007157       0.002473      -0.003883       0.002939       0.006170      -0.008559      -0.000496       0.009055              1.763155       1.984304      -0.280101       0.127946       1.573524      -0.143543       1.731639           0.000020
           26              H       5.795729       3.968161       3.629814       0.137885       0.940392 0.66960434E+01  0.64029020E+02                                 1.686622                            1.589233      -1.304222       2.271241                    0.994381       3.715979      10.894521       0.452855       1.414451      -0.678965       0.012422      -0.030684       0.008373       0.034145      -0.006154      -0.005188      -0.000588       0.000821       0.010937      -0.009295       0.001412       0.007883              1.725060       1.507712      -0.386836       0.061152       2.125719      -0.253699       1.541748           0.000513
           27              H       4.724222       5.178514       5.236078       0.086776       1.280247 0.95550776E+01  0.99275505E+02                                 2.019376                            1.857080      -1.471039       2.164726                    0.992092       4.130749      12.383503       0.435552       1.353500      -0.690533      -0.002827      -0.020072       0.040586       0.045366       0.008273      -0.008007      -0.000666      -0.013885       0.026816      -0.017182       0.004151       0.013031              2.095324       1.637794      -0.068591      -0.103532       1.751631      -0.395756       2.896548           0.000780
           28              H       4.992991       6.915658       1.003201       0.129012       1.041743 0.75251165E+01  0.71554490E+02                                 1.592313                            1.523750      -0.904514       2.452139                    0.999178       3.181537       8.302376       0.556720       1.157032      -0.739208       0.003083       0.016954      -0.029014       0.033745      -0.010421      -0.003159      -0.008538      -0.017902       0.013821      -0.017995       0.002315       0.015680              1.608852       1.359859      -0.022898      -0.107242       1.418271      -0.143972       2.048427           0.000426
           29              H       3.869679       8.018966       2.686634       0.103624       1.241622 0.92092061E+01  0.92552959E+02                                 1.827507                            1.713173      -1.093355       2.358046                    0.996839       3.464168       9.442835       0.509948       1.195121      -0.729681      -0.022013       0.045051      -0.014971       0.052328      -0.014420       0.000708      -0.013393      -0.011273       0.018464      -0.020683      -0.000935       0.021618              1.859491       1.646961      -0.389677       0.019479       2.374480      -0.007609       1.557032           0.000680
           30              H       5.613184       3.924037       0.608780       0.119949       1.049357 0.80606594E+01  0.79301972E+02                                 1.712965                            1.660363      -0.804099       2.484209                    0.998003       3.536808       9.919734       0.485429       1.282528      -0.708371      -0.014966      -0.011755      -0.014394       0.023861       0.006499       0.001904       0.000147       0.003282      -0.005942      -0.006002      -0.001948       0.007951              1.734622       1.909895       0.304951       0.295122       1.545813       0.247117       1.748160          -0.000158
           31              H       6.927411       3.937180       1.486223       0.116186       1.042714 0.79741918E+01  0.78639008E+02                                 1.732314                            1.672089      -0.950311       2.413036                    0.997185       3.673273      10.487598       0.472380       1.314810      -0.700411       0.018614      -0.008968       0.012868       0.024342      -0.000359       0.000106      -0.003409      -0.002331       0.018246      -0.004289      -0.003058       0.007347              1.756011       1.939201      -0.366501       0.238319       1.580769      -0.256223       1.748064          -0.000048
           32              H       7.606859       5.915636       0.434434       0.099655       1.122116 0.90171714E+01  0.90845861E+02                                 1.765005                            1.738697      -0.811543       2.480842                    0.997970       3.572495       9.999225       0.483573       1.257213      -0.714955       0.020612       0.010664       0.015631       0.027980       0.006886       0.002581       0.003668       0.002512       0.006938      -0.008301      -0.000478       0.008780              1.761452       1.982290       0.279690       0.127857       1.572083       0.143329       1.729983           0.000020
           33              C       0.789448       4.585078       3.412597      -0.183329      33.063704 0.44728915E+03  0.10599563E+05                                 9.009462                            7.089069       0.149340       2.034294                    0.998695      29.298717      84.793896       0.613459       0.421329      -1.060206      -0.006775       0.002147       0.011243       0.013301      -0.011515       0.004120      -0.006726       0.002929      -0.067261      -0.023867      -0.000179       0.024047             10.163410       7.133362       2.908230      -2.651946       9.346692      -0.382180      14.010177           0.004188
           34              C       0.138755       3.860174       4.364351       0.098120      26.600354 0.33761500E+03  0.75091269E+04                                 7.929039                            6.243277       0.048372       2.031100                    0.999593      26.449302      75.856983       0.636068       0.432947      -1.045749      -0.008708      -0.038623      -0.029654       0.049467      -0.041258       0.023053       0.013841       0.011019      -0.073691      -0.052952      -0.001899       0.054852              8.845823       6.494967       2.991712      -1.942916       9.185616      -0.619202      10.856886          -0.000738
           35              C       0.308732       2.854524       1.860637      -0.214618      31.563941 0.44103936E+03  0.10361126E+05                                 8.551361                            6.936589       0.358960       2.087196                    0.999739      29.388209      83.268330       0.637281       0.409115      -1.073561       0.004022      -0.018661       0.007848       0.020639      -0.001679      -0.001428       0.010944      -0.009436       0.038383      -0.011422      -0.007396       0.018818              9.370439       7.135027       2.937488      -2.685417       9.029715      -2.058506      11.946574           0.004146
           36              C       0.907296       4.085539       2.112152       0.190490      29.752286 0.37710103E+03  0.85133555E+04                                 8.530161                            6.579894       0.143562       2.079693                    0.999298      24.795836      68.726184       0.630161       0.430538      -1.060637       0.025862       0.014324      -0.023335       0.037664      -0.005606      -0.012718      -0.014290       0.017847      -0.003027      -0.024105       0.005573       0.018532              9.976813       7.536450       2.875039      -3.820326       8.049884      -1.516725      14.344106          -0.004634
           37              C       8.919814       2.192533       2.878128       0.101958      25.809734 0.32784392E+03  0.71998023E+04                                 7.653137                            6.093734       0.151819       2.066301                    0.999790      25.822658      72.315032       0.656631       0.424748      -1.056401       0.015980       0.031096       0.035971       0.050162      -0.020961       0.021574       0.021452       0.017284      -0.074434      -0.048507       0.012563       0.035944              8.437237       5.976630       2.325555      -2.108334       8.554788      -1.542950      10.780293          -0.001271
           38              C       1.624238       4.879928       1.051789      -0.241280      29.869633 0.43333422E+03  0.10220536E+05                                 8.499865                            6.926882      -0.140720       1.950429                    0.997443      29.688386      86.621647       0.625420       0.415225      -1.060675       0.020163      -0.072676      -0.025923       0.079751      -0.007584      -0.023063       0.011576      -0.003747       0.069095      -0.024828      -0.013325       0.038153              9.896835       9.513362       0.586522      -3.755686       6.502117      -0.646282      13.675025           0.000083
           39              C       1.032571      -0.017859       5.807703       0.140242      30.327270 0.37304284E+03  0.85114748E+04                                 8.824086                            6.705331      -0.048267       2.005043                    0.999479      26.551928      77.270578       0.593946       0.451974      -1.033983       0.005462       0.044736       0.054287       0.070556       0.038458      -0.032414      -0.058168      -0.006795       0.006393      -0.056522      -0.031170       0.087692             10.231994       9.801134      -2.564531       0.994912      11.137958       4.764763       9.756890          -0.002934
           40              C       0.704858      -0.888299       4.635873       0.550516      24.119797 0.26048378E+03  0.54577499E+04                                 7.655487                            5.749228      -0.041217       2.042898                    0.999326      22.880026      64.764948       0.614333       0.475850      -1.016116      -0.003690      -0.057151      -0.058347       0.081757       0.055099      -0.054685      -0.068483      -0.065556       0.013014      -0.074232      -0.050474       0.124707              8.667050      10.644244      -2.682282       1.642620       8.240982       2.153615       7.115925          -0.002388
           41              C       3.184432      -0.109895      10.878010      -0.181712      33.053840 0.44719054E+03  0.10598187E+05                                 9.014673                            7.094739       0.142990       2.032798                    0.998763      29.290649      84.814757       0.612288       0.422096      -1.059570       0.006487       0.000967      -0.011625       0.013348       0.011044       0.002841       0.007114       0.002130      -0.066777      -0.023764       0.000486       0.023277             10.168140       7.137467      -2.908468      -2.653279       9.349060       0.382951      14.017893           0.004186
           42              C       3.835125      -0.834793       9.926256       0.094888      26.663983 0.33869304E+03  0.75394326E+04                                 7.943963                            6.256129       0.024014       2.023087                    0.999540      26.488285      76.011291       0.634947       0.433348      -1.045462       0.007898      -0.036234       0.028952       0.047048       0.042573       0.022621      -0.013908       0.012001      -0.073697      -0.053418      -0.002722       0.056140              8.862052       6.508972      -2.999516      -1.946936       9.204478       0.623213      10.872706          -0.000736
           43              C       3.665148      -1.840459      12.429970      -0.215363      31.561998 0.44100287E+03  0.10360398E+05                                 8.551956                            6.937315       0.358441       2.087374                    0.999744      29.388125      83.277629       0.637086       0.409235      -1.073447      -0.003994      -0.019768      -0.009492       0.022289       0.002229      -0.001713      -0.010066      -0.007462       0.040123      -0.011117      -0.007272       0.018389              9.370840       7.135369      -2.936570      -2.685770       9.028952       2.058842      11.948200           0.004147
           44              C       3.066584      -0.609442      12.178455       0.190853      29.764735 0.37732113E+03  0.85196816E+04                                 8.532238                            6.581676       0.143755       2.079520                    0.999274      24.803665      68.756380       0.630087       0.430520      -1.060634      -0.024238       0.013465       0.024081       0.036724       0.005058      -0.013085       0.013990       0.017862      -0.006818      -0.023883       0.004988       0.018894              9.979181       7.538617      -2.876216      -3.822583       8.051489       1.520205      14.347438          -0.004635
           45              C       4.328166      -2.502443      11.412479       0.100499      25.904310 0.32939317E+03  0.72433370E+04                                 7.676905                            6.112919       0.148754       2.064558                    0.999762      25.878893      72.552226       0.654739       0.425416      -1.055843      -0.014342       0.029692      -0.035548       0.048487       0.021416       0.022306      -0.023214       0.017772      -0.071844      -0.050131       0.014143       0.035989              8.463841       5.994622      -2.330394      -2.118587       8.575479       1.552477      10.821422          -0.001266
           46              C       2.349642       0.184940      13.238818      -0.241667      29.827513 0.43254091E+03  0.10196122E+05                                 8.488075                            6.917268      -0.134214       1.952689                    0.997515      29.662091      86.492162       0.626361       0.414833      -1.061033      -0.021839      -0.072602       0.024852       0.079785       0.007461      -0.022828      -0.012509      -0.003982       0.066783      -0.024433      -0.013496       0.037930              9.882500       9.500474      -0.585552      -3.745847       6.494658       0.645233      13.652368           0.000082
           47              C       2.941309       4.677083       8.482904       0.138562      30.367469 0.37361993E+03  0.85280310E+04                                 8.831307                            6.710251      -0.057481       2.002115                    0.999488      26.576769      77.361028       0.593757       0.451938      -1.033992      -0.005526       0.043693      -0.053193       0.069059      -0.038882      -0.033182       0.059251      -0.006626       0.007394      -0.057522      -0.031717       0.089239             10.240627       9.809851       2.567434       0.995744      11.147653      -4.768837       9.764377          -0.002934
           48              C       3.269022       3.806636       9.654734       0.550168      24.147096 0.26082895E+03  0.54671989E+04                                 7.663445                            5.754728      -0.039186       2.042890                    0.999311      22.896113      64.839399       0.613722       0.476129      -1.015890       0.004305      -0.056623       0.058290       0.081379      -0.055167      -0.054541       0.067985      -0.066188       0.013105      -0.074437      -0.049926       0.124362              8.676275      10.656510       2.685129       1.645185       8.249155      -2.155993       7.123160          -0.002380
           49              C       7.821482       0.109828      10.878010      -0.183329      33.063679 0.44728878E+03  0.10599551E+05                                 9.009456                            7.089064       0.149343       2.034296                    0.998695      29.298700      84.793814       0.613459       0.421329      -1.060207       0.006775      -0.002147      -0.011243       0.013301      -0.011515       0.004120      -0.006726       0.002929      -0.067261      -0.023867      -0.000179       0.024047             10.163402       7.133357       2.908228      -2.651943       9.346686      -0.382180      14.010164           0.004188
           50              C       8.472175       0.834732       9.926256       0.098120      26.600345 0.33761488E+03  0.75091234E+04                                 7.929036                            6.243276       0.048372       2.031100                    0.999593      26.449297      75.856956       0.636068       0.432947      -1.045749       0.008708       0.038623       0.029654       0.049467      -0.041258       0.023053       0.013841       0.011019      -0.073691      -0.052953      -0.001899       0.054851              8.845820       6.494964       2.991711      -1.942914       9.185613      -0.619201      10.856881          -0.000738
           51              C       8.302198       1.840382      12.429970      -0.214618      31.563924 0.44103905E+03  0.10361116E+05                                 8.551357                            6.936585       0.358961       2.087196                    0.999739      29.388200      83.268288       0.637281       0.409115      -1.073561      -0.004022       0.018661      -0.007848       0.020639      -0.001679      -0.001428       0.010944      -0.009436       0.038384      -0.011422      -0.007396       0.018819              9.370434       7.135023       2.937486      -2.685416       9.029711      -2.058505      11.946569           0.004146
           52              C       7.703634       0.609367      12.178455       0.190490      29.752286 0.37710106E+03  0.85133559E+04                                 8.530159                            6.579894       0.143563       2.079693                    0.999298      24.795836      68.726174       0.630161       0.430538      -1.060637      -0.025862      -0.014324       0.023335       0.037664      -0.005606      -0.012718      -0.014290       0.017847      -0.003027      -0.024105       0.005573       0.018532              9.976811       7.536449       2.875039      -3.820324       8.049883      -1.516726      14.344102          -0.004634
           53              C      -0.308884       2.502373      11.412479       0.101958      25.809725 0.32784380E+03  0.71997989E+04                                 7.653135                            6.093732       0.151819       2.066301                    0.999790      25.822655      72.315017       0.656632       0.424748      -1.056401      -0.015980      -0.031096      -0.035971       0.050162      -0.020961       0.021574       0.021452       0.017284      -0.074434      -0.048507       0.012563       0.035945              8.437234       5.976629       2.325555      -2.108333       8.554786      -1.542950      10.780288          -0.001270
           54              C       6.986692      -0.185022      13.238818      -0.241280      29.869633 0.43333425E+03  0.10220537E+05                                 8.499864                            6.926882      -0.140720       1.950429                    0.997443      29.688386      86.621641       0.625420       0.415225      -1.060675      -0.020163       0.072676       0.025923       0.079751      -0.007584      -0.023063       0.011577      -0.003746       0.069095      -0.024828      -0.013325       0.038153              9.896833       9.513360       0.586522      -3.755684       6.502117      -0.646282      13.675022           0.000083
           55              C       7.578359       4.712765       8.482904       0.140244      30.327280 0.37304291E+03  0.85114782E+04                                 8.824092                            6.705334      -0.048274       2.005040                    0.999479      26.551944      77.270670       0.593945       0.451974      -1.033983      -0.005462      -0.044735      -0.054287       0.070556       0.038458      -0.032414      -0.058169      -0.006796       0.006392      -0.056522      -0.031170       0.087693             10.232002       9.801143      -2.564536       0.994910      11.137968       4.764766       9.756895          -0.002935
           56              C       7.906072       5.583205       9.654734       0.550517      24.119791 0.26048365E+03  0.54577470E+04                                 7.655487                            5.749227      -0.041217       2.042898                    0.999326      22.880026      64.764957       0.614332       0.475850      -1.016115       0.003690       0.057151       0.058348       0.081758       0.055100      -0.054685      -0.068484      -0.065556       0.013014      -0.074233      -0.050475       0.124708              8.667050      10.644244      -2.682281       1.642621       8.240980       2.153615       7.115924          -0.002388
           57              C       5.426498       4.804801       3.412597      -0.181712      33.053854 0.44719086E+03  0.10598197E+05                                 9.014677                            7.094743       0.142988       2.032797                    0.998763      29.290660      84.814810       0.612287       0.422096      -1.059570      -0.006487      -0.000967       0.011625       0.013348       0.011044       0.002840       0.007115       0.002130      -0.066776      -0.023763       0.000486       0.023277             10.168143       7.137469      -2.908467      -2.653278       9.349061       0.382948      14.017901           0.004186
           58              C       4.775805       5.529699       4.364351       0.094887      26.663980 0.33869307E+03  0.75394326E+04                                 7.943960                            6.256128       0.024019       2.023088                    0.999540      26.488275      76.011233       0.634947       0.433347      -1.045462      -0.007898       0.036234      -0.028952       0.047047       0.042573       0.022621      -0.013908       0.012001      -0.073696      -0.053417      -0.002722       0.056139              8.862049       6.508969      -2.999514      -1.946934       9.204474       0.623212      10.872703          -0.000736
           59              C       4.945782       6.535365       1.860637      -0.215363      31.562004 0.44100305E+03  0.10360404E+05                                 8.551960                            6.937318       0.358439       2.087373                    0.999744      29.388132      83.277672       0.637086       0.409235      -1.073446       0.003994       0.019768       0.009492       0.022289       0.002229      -0.001713      -0.010066      -0.007462       0.040123      -0.011116      -0.007272       0.018389              9.370843       7.135371      -2.936571      -2.685770       9.028956       2.058841      11.948202           0.004147
           60              C       5.544346       5.304348       2.112152       0.190853      29.764731 0.37732109E+03  0.85196809E+04                                 8.532239                            6.581677       0.143755       2.079519                    0.999274      24.803664      68.756391       0.630087       0.430520      -1.060634       0.024238      -0.013465      -0.024081       0.036725       0.005058      -0.013084       0.013990       0.017862      -0.006819      -0.023883       0.004989       0.018894              9.979181       7.538617      -2.876215      -3.822580       8.051489       1.520202      14.347438          -0.004635
           61              C       4.282764       7.197349       2.878128       0.100498      25.904305 0.32939310E+03  0.72433346E+04                                 7.676903                            6.112917       0.148758       2.064559                    0.999762      25.878884      72.552182       0.654739       0.425416      -1.055843       0.014343      -0.029692       0.035547       0.048486       0.021415       0.022306      -0.023214       0.017771      -0.071843      -0.050131       0.014143       0.035988              8.463838       5.994620      -2.330393      -2.118586       8.575477       1.552475      10.821418          -0.001266
           62              C       6.261288       4.509966       1.051789      -0.241667      29.827500 0.43254072E+03  0.10196116E+05                                 8.488073                            6.917267      -0.134214       1.952689                    0.997515      29.662084      86.492140       0.626361       0.414833      -1.061033       0.021839       0.072602      -0.024852       0.079785       0.007461      -0.022828      -0.012509      -0.003982       0.066783      -0.024433      -0.013496       0.037929              9.882497       9.500471      -0.585552      -3.745845       6.494657       0.645232      13.652364           0.000082
           63              C       5.669621       0.017823       5.807703       0.138561      30.367450 0.37361968E+03  0.85280225E+04                                 8.831299                            6.710245      -0.057472       2.002118                    0.999488      26.576745      77.360899       0.593758       0.451937      -1.033993       0.005526      -0.043693       0.053193       0.069059      -0.038882      -0.033182       0.059251      -0.006625       0.007394      -0.057522      -0.031717       0.089238             10.240617       9.809836       2.567429       0.995742      11.147644      -4.768835       9.764370          -0.002933
           64              C       5.341908       0.888270       4.635873       0.550167      24.147107 0.26082910E+03  0.54672023E+04                                 7.663446                            5.754728      -0.039182       2.042892                    0.999311      22.896115      64.839394       0.613723       0.476129      -1.015891      -0.004304       0.056623      -0.058290       0.081378      -0.055167      -0.054541       0.067985      -0.066188       0.013105      -0.074436      -0.049925       0.124362              8.676276      10.656511       2.685129       1.645186       8.249155      -2.155993       7.123162          -0.002380
           65              C       2.318525       4.046108       0.000000      -0.176328      27.540492 0.41521341E+03  0.97334204E+04                                 8.173591                            6.854550      -0.165952       1.934623                    0.998765      29.751159      87.839006       0.615736       0.424344      -1.050129       0.001256       0.101403       0.000398       0.101412      -0.000540      -0.029570      -0.000876       0.016284       0.080757      -0.023353      -0.021129       0.044482              9.453423       9.407690      -0.000281      -4.245916       5.876355      -0.000265      13.076224          -0.000078
           66              C       6.955575       5.343792       0.000000      -0.176328      27.540491 0.41521341E+03  0.97334202E+04                                 8.173590                            6.854549      -0.165951       1.934624                    0.998765      29.751157      87.838993       0.615736       0.424344      -1.050129      -0.001256      -0.101403      -0.000398       0.101412      -0.000540      -0.029570      -0.000876       0.016284       0.080757      -0.023353      -0.021129       0.044482              9.453421       9.407689      -0.000281      -4.245915       5.876355      -0.000266      13.076221          -0.000078
           67              N       8.841622       2.671414       4.123412      -0.202716      36.358877 0.52177401E+03  0.12636013E+05                                 9.239625                            7.446476      -0.104698       1.991667                    0.999218      27.763238      76.889942       0.634641       0.398520      -1.093273       0.050442       0.053734      -0.087637       0.114507      -0.004337       0.026948       0.036949       0.012354      -0.068036      -0.056604       0.016854       0.039750             10.410457       7.755061       3.411016      -2.027123      11.483788      -1.034496      11.992522           0.060444
           68              N       0.376627       0.996249       6.333025      -0.197814      37.477873 0.51706094E+03  0.12537895E+05                                 9.480590                            7.439338       0.038387       2.026262                    0.999467      28.394890      79.606617       0.629311       0.401382      -1.087455       0.115722      -0.025576       0.057212       0.131601       0.043796      -0.015035       0.002794      -0.044404       0.067045      -0.062681       0.022808       0.039873             11.053676      13.521249      -4.096792       1.540147      10.770519       2.299827       8.869260           0.049615
           69              N       1.136589       1.456351       7.323364      -0.071071      31.285178 0.43915469E+03  0.10138213E+05                                 8.217896                            6.722749       0.416431       2.167989                    0.999587      26.120925      69.541273       0.687472       0.385929      -1.107342       0.017397      -0.150502      -0.140300       0.206489       0.028711       0.020719      -0.048569       0.064603       0.035835      -0.079608       0.036668       0.042940              9.283101       8.914068      -2.324224       0.433381      10.253740       3.594586       8.681494           0.008067
           70              N       2.251041       0.746474       7.389673      -0.044232      26.779359 0.38876652E+03  0.86815032E+04                                 7.279046                            6.257964       0.968210       2.347641                    0.999565      25.406140      65.922815       0.726092       0.377754      -1.116381      -0.199311      -0.061138      -0.199311       0.288423      -0.052552      -0.121815      -0.012826      -0.148480      -0.051522      -0.174919       0.063995       0.110924              7.856197       8.386330      -2.163684       0.885525       8.003726       1.990083       7.178536           0.005761
           71              N       2.196346      -0.188757       6.429916      -0.214325      37.744625 0.52983440E+03  0.12896017E+05                                 9.461071                            7.461833       0.048020       2.016238                    0.999713      28.694359      79.983337       0.638570       0.394078      -1.095021      -0.062947       0.099825       0.040745       0.124850       0.042192      -0.004436      -0.008598      -0.006789       0.083072      -0.056254       0.018797       0.037457             11.051360      12.957500      -4.701030       0.071545      11.530219       3.395254       8.666360           0.053709
           72              N       4.406358      -2.023555      10.167195      -0.199066      36.231794 0.51952553E+03  0.12567781E+05                                 9.217733                            7.429879      -0.104110       1.992718                    0.999270      27.703985      76.679777       0.635428       0.398463      -1.093330      -0.051084       0.055045       0.086648       0.114662       0.003393       0.026685      -0.037343       0.009702      -0.069822      -0.056573       0.016142       0.040431             10.384742       7.737646      -3.401062      -2.021773      11.453563       1.030836      11.963018           0.060429
           73              N       3.597253       5.691194       7.957582      -0.196336      37.406088 0.51586630E+03  0.12500032E+05                                 9.463973                            7.427177       0.048494       2.029734                    0.999449      28.359408      79.444316       0.630363       0.400997      -1.087860      -0.116436      -0.025722      -0.057420       0.132348      -0.043015      -0.014494      -0.003142      -0.044931       0.068377      -0.062243       0.023451       0.038793             11.033290      13.492847       4.087179       1.535962      10.752304      -2.296986       8.854719           0.049655
           74              N       2.837291       6.151302       6.967243      -0.070423      31.281389 0.43908090E+03  0.10135745E+05                                 8.217083                            6.722051       0.420014       2.169135                    0.999591      26.115999      69.517957       0.687550       0.385914      -1.107390      -0.018220      -0.150616       0.139944       0.206401      -0.028584       0.020462       0.048182       0.064517       0.035615      -0.079118       0.036587       0.042530              9.282231       8.911600       2.323265       0.433573      10.253561      -3.595452       8.681531           0.008049
           75              N       1.722839       5.441426       6.900934      -0.044363      26.730240 0.38789931E+03  0.86565185E+04                                 7.267262                            6.248693       0.969192       2.348308                    0.999574      25.386349      65.830597       0.727095       0.377477      -1.116686       0.198187      -0.062302       0.199733       0.288189       0.052254      -0.122314       0.013232      -0.148397      -0.050420      -0.175350       0.064805       0.110544              7.842837       8.370608       2.158972       0.883729       7.990451      -1.986173       7.167452           0.005766
           76              N       1.777534       4.506189       7.860691      -0.214692      37.795155 0.53071379E+03  0.12922869E+05                                 9.469121                            7.468014       0.045004       2.014952                    0.999693      28.718980      80.070702       0.638302       0.394077      -1.095014       0.063453       0.099617      -0.040564       0.124881      -0.042143      -0.004286       0.008887      -0.007962       0.082793      -0.056224       0.018651       0.037574             11.060875      12.970068       4.705550       0.072512      11.539267      -3.397455       8.673289           0.053774
           77              N      -0.230692       2.023492      10.167195      -0.202716      36.358925 0.52177487E+03  0.12636039E+05                                 9.239632                            7.446482      -0.104697       1.991667                    0.999218      27.763263      76.890028       0.634641       0.398520      -1.093273      -0.050442      -0.053734       0.087637       0.114508      -0.004337       0.026948       0.036949       0.012355      -0.068037      -0.056605       0.016855       0.039750             10.410465       7.755068       3.411020      -2.027125      11.483798      -1.034498      11.992531           0.060444
           78              N       8.234303       3.698657       7.957582      -0.197815      37.477938 0.51706183E+03  0.12537922E+05                                 9.480598                            7.439342       0.038393       2.026263                    0.999467      28.394918      79.606700       0.629311       0.401382      -1.087455      -0.115722       0.025576      -0.057212       0.131602       0.043796      -0.015036       0.002793      -0.044404       0.067045      -0.062681       0.022807       0.039873             11.053688      13.521269      -4.096802       1.540147      10.770531       2.299828       8.869265           0.049615
           79              N       7.474341       3.238555       6.967243      -0.071071      31.285148 0.43915410E+03  0.10138195E+05                                 8.217889                            6.722743       0.416430       2.167990                    0.999587      26.120908      69.541202       0.687472       0.385929      -1.107343      -0.017397       0.150503       0.140300       0.206490       0.028711       0.020719      -0.048569       0.064603       0.035836      -0.079608       0.036668       0.042940              9.283094       8.914061      -2.324224       0.433379      10.253733       3.594584       8.681487           0.008066
           80              N       6.359889       3.948432       6.900934      -0.044231      26.779351 0.38876628E+03  0.86814972E+04                                 7.279045                            6.257963       0.968209       2.347641                    0.999565      25.406132      65.922801       0.726092       0.377754      -1.116380       0.199311       0.061138       0.199311       0.288423      -0.052552      -0.121816      -0.012826      -0.148480      -0.051523      -0.174919       0.063995       0.110924              7.856197       8.386329      -2.163684       0.885525       8.003725       1.990083       7.178536           0.005760
           81              N       6.414584       4.883663       7.860691      -0.214328      37.744922 0.52983911E+03  0.12896161E+05                                 9.461115                            7.461862       0.048026       2.016238                    0.999713      28.694508      79.983854       0.638569       0.394078      -1.095021       0.062948      -0.099826      -0.040745       0.124852       0.042194      -0.004436      -0.008599      -0.006791       0.083072      -0.056255       0.018797       0.037458             11.051416      12.957571      -4.701063       0.071540      11.530280       3.395274       8.666397           0.053707
           82              N       4.204572       6.718461       4.123412      -0.199063      36.231502 0.51952061E+03  0.12567632E+05                                 9.217689                            7.429848      -0.104117       1.992718                    0.999270      27.703834      76.679261       0.635429       0.398463      -1.093330       0.051083      -0.055044      -0.086646       0.114660       0.003391       0.026684      -0.037342       0.009699      -0.069819      -0.056571       0.016140       0.040431             10.384690       7.737606      -3.401040      -2.021756      11.453504       1.030818      11.962959           0.060430
           83              N       5.013677      -0.996288       6.333025      -0.196333      37.405771 0.51586121E+03  0.12499879E+05                                 9.463931                            7.427148       0.048476       2.029731                    0.999449      28.359253      79.443815       0.630363       0.400998      -1.087860       0.116435       0.025721       0.057420       0.132347      -0.043013      -0.014492      -0.003144      -0.044931       0.068376      -0.062242       0.023452       0.038790             11.033237      13.492771       4.087150       1.535953      10.752254      -2.296979       8.854685           0.049656
           84              N       5.773639      -1.456396       7.323364      -0.070427      31.281601 0.43908447E+03  0.10135848E+05                                 8.217117                            6.722076       0.420031       2.169137                    0.999591      26.116113      69.518334       0.687550       0.385914      -1.107390       0.018220       0.150615      -0.139943       0.206400      -0.028585       0.020461       0.048183       0.064516       0.035615      -0.079119       0.036588       0.042530              9.282272       8.911635       2.323278       0.433572      10.253613      -3.595474       8.681569           0.008049
           85              N       6.888091      -0.746520       7.389673      -0.044362      26.730237 0.38789925E+03  0.86565176E+04                                 7.267264                            6.248695       0.969185       2.348306                    0.999574      25.386343      65.830601       0.727095       0.377477      -1.116686      -0.198187       0.062302      -0.199733       0.288189       0.052254      -0.122314       0.013232      -0.148397      -0.050420      -0.175350       0.064805       0.110544              7.842840       8.370608       2.158974       0.883727       7.990458      -1.986176       7.167454           0.005766
           86              N       6.833396       0.188717       6.429916      -0.214691      37.795097 0.53071289E+03  0.12922841E+05                                 9.469112                            7.468008       0.045003       2.014952                    0.999693      28.718951      80.070600       0.638302       0.394077      -1.095014      -0.063453      -0.099617       0.040564       0.124881      -0.042142      -0.004286       0.008887      -0.007961       0.082793      -0.056224       0.018651       0.037573             11.060863      12.970045       4.705543       0.072510      11.539261      -3.397456       8.673284           0.053774
           87              O       1.636522       7.684681       4.364351      -0.511796      41.137881 0.58522635E+03  0.14417941E+05                                 9.608158                            7.607912       0.089480       2.077591                    0.996368      27.900674      75.054990       0.670330       0.370884      -1.126005      -0.022003       0.025401       0.017881       0.038066      -0.024548       0.004546      -0.025655       0.065659      -0.144116      -0.061142      -0.005293       0.066435             11.067980      13.736510      -5.228027      -0.619516      12.128254       2.678615       7.339176           0.072549
           88              O       8.895878      -0.748388       4.073395      -0.534235      30.276451 0.45686110E+03  0.10525597E+05                                 7.547263                            6.527922       0.739707       2.277400                    0.999065      27.158576      69.474118       0.760058       0.349782      -1.148504       0.017155      -0.016438       0.014106       0.027631       0.008256      -0.001286      -0.107870       0.083360      -0.130990      -0.140383       0.060581       0.079802              8.034090      11.247323      -1.342053       2.720120       6.446569      -0.111154       6.408376           0.016219
           89              O       2.337358       2.989714       9.926256      -0.510685      41.086341 0.58434343E+03  0.14390811E+05                                 9.600942                            7.602771       0.094890       2.079425                    0.996237      27.879404      74.984701       0.670474       0.370943      -1.125956       0.022895       0.026561      -0.018220       0.039517       0.025504       0.004103       0.025043       0.065928      -0.146599      -0.061341      -0.006070       0.067412             11.059111      13.725830       5.223817      -0.619275      12.117706      -2.675753       7.333797           0.072444
           90              O       4.352102       3.946544      10.217212      -0.534514      30.240410 0.45616653E+03  0.10505147E+05                                 7.539245                            6.521056       0.738940       2.277219                    0.999036      27.151201      69.430812       0.760823       0.349578      -1.148721      -0.016468      -0.016150      -0.014094       0.027031      -0.007959      -0.001537       0.108049       0.082026      -0.129467      -0.140079       0.059914       0.080165              8.025533      11.235755       1.339526       2.717566       6.438677       0.111137       6.402168           0.016303
           91              O       6.974408      -2.989775       9.926256      -0.511797      41.138141 0.58523081E+03  0.14418078E+05                                 9.608194                            7.607938       0.089480       2.077589                    0.996368      27.900788      75.055369       0.670329       0.370884      -1.126005       0.022001      -0.025399      -0.017881       0.038065      -0.024549       0.004543      -0.025657       0.065656      -0.144117      -0.061144      -0.005290       0.066434             11.068023      13.736565      -5.228049      -0.619518      12.128302       2.678628       7.339203           0.072547
           92              O      -0.284948       5.443294      10.217212      -0.534235      30.276432 0.45686059E+03  0.10525581E+05                                 7.547254                            6.527914       0.739712       2.277402                    0.999065      27.158583      69.474099       0.760059       0.349781      -1.148504      -0.017155       0.016439      -0.014105       0.027631       0.008258      -0.001285      -0.107871       0.083361      -0.130989      -0.140384       0.060581       0.079803              8.034081      11.247313      -1.342053       2.720118       6.446561      -0.111155       6.408369           0.016218
           93              O       6.273572       1.705192       4.364351      -0.510685      41.086311 0.58434300E+03  0.14390798E+05                                 9.600939                            7.602770       0.094889       2.079425                    0.996237      27.879390      74.984664       0.670474       0.370943      -1.125956      -0.022895      -0.026561       0.018220       0.039517       0.025503       0.004104       0.025042       0.065928      -0.146598      -0.061341      -0.006071       0.067411             11.059107      13.725823       5.223813      -0.619274      12.117702      -2.675752       7.333796           0.072445
           94              O       4.258828       0.748362       4.073395      -0.534512      30.240332 0.45616501E+03  0.10505103E+05                                 7.539233                            6.521047       0.738940       2.277220                    0.999036      27.151152      69.430657       0.760823       0.349578      -1.148721       0.016469       0.016149       0.014095       0.027031      -0.007957      -0.001537       0.108047       0.082024      -0.129470      -0.140077       0.059914       0.080163              8.025521      11.235736       1.339523       2.717561       6.438667       0.111137       6.402159           0.016304

******************************************************
Auxiliary information for the entire system
The total spin magnetic moment of the unit cell is   3.999119
The total net atomic charge of the unit cell is   0.000001
Accuracy of reproducing the electrostatic potential in the unit cell:
  The inner radius (bohr) =    5.0000
  The outer radius (bohr) =   12.0000
  Valid grid points have density less than (e/(bohr^3)) =    0.0001
  The number of valid grid points were=         8222
  The rms potential error without charges in kcal/mol is=      5.54246
  The rms potential error with partial charges in kcal/mol is=      0.95627
  The RRMSE value at monopole order=      0.17253
  The rms potential error with partial charges and cloud penetration in kcal/mol is=      0.92520
  The RRMSE value at monopole order with cloud penetration is=      0.16693
  The rms potential error with partial charges and atomic dipoles in kcal/mol is=      0.90645
  The RRMSE value at dipole order=      0.16355
  The rms potential error with partial charges, atomic dipoles and cloud penetration in kcal/mol is=      0.87107
  The RRMSE value at dipole order with cloud penetration=      0.15716

******************************************************
The electron densities and ab initio electrostatic potential were computed in VASP using the PBE functional and
projector augmented wave method. See the main text of the journal article for a description of computational details.
The atomic charges, dipoles, and quadrupoles were computed with the DDEC6 method as described in
(a) T. A. Manz and N. Gabaldon Limas, RSC Adv. 6 (2016) 47771-47801 DOI: 10.1039/c6ra04656h
(b) N. Gabaldon Limas and T. A. Manz, RSC Adv. 8 (2018) 2678-2707 DOI: 10.1039/c7ra11829e.
For each atom in the material, the electron cloud parameters were fit to the spherically averaged atom-in-material
electron density using radial positions for which this density was between 10^-4 and 10^-2 electrons per cubic bohr.
The polarizabilities, dispersion coefficients, and quantum Drude oscillator (QDO) parameters were fit using the MCLF method.
The magnetic structure of the system was optimized in VASP from the default ferromagnetic initial guess using spin polarization.
The atomic spin moments (ASMs) were computed on this optimized magnetic structure using the DDEC6 partition as inputs
to the method of T. A. Manz and D. S. Sholl, J. Chem. Theory Comput. 7 (2011) 4146-4164 DOI: 10.1021/ct200539n.
The RMSE and RRMSE were computed using a uniform grid with Ewald summation.
