# Supplementary material for: A collection of forcefield precursors for metal–organic frameworks
Source: RSC Adv. 2019 Nov 13;9(63):36492–507. doi: 10.1039/c9ra07327b (PMC9075174; doi:10.1039/c9ra07327b)
Supplement: RA-009-C9RA07327B-s3347 [file RA-009-C9RA07327B-s3347.xyz]

  776
jmolscript: load "" {1 1 1} spacegroup "x,y,z" unitcell [{     38.459400     0.000000     0.000000 }, {     19.229700    33.306817     0.000000 }, {     19.229700    11.102272    31.401969 }]
Cu    33.170079     3.053791     8.637426     0.905002
Cu    34.508081     2.281295     6.452477     1.013339
Cu    13.940379    24.145444     0.000000     0.905078
Cu    15.278381    26.462932     0.000000     1.013335
Cu    24.519021     8.048481    22.764543     0.905061
Cu    23.181019     8.820977    24.949492     1.013251
Cu     5.289321     9.161373     0.000000     0.904996
Cu     3.951319     6.843885     0.000000     1.013390
Cu    33.170079     9.161373     0.000000     0.905145
Cu    34.508081     6.843885     0.000000     1.013528
Cu     5.289321     3.053791     8.637426     0.905000
Cu     3.951319     2.281295     6.452477     1.013803
Cu    24.519021    24.145444     0.000000     0.905247
Cu    23.181019    26.462932     0.000000     1.013477
Cu    13.940379     8.048481    22.764543     0.905028
Cu    15.278381     8.820977    24.949492     1.013800
Cu    27.880757     0.000000     0.000000     0.904912
Cu    30.556762     0.000000     0.000000     1.013456
Cu    19.229700    17.209854    22.764543     0.904893
Cu    19.229700    15.664862    24.949492     1.013263
Cu    10.578643     0.000000     0.000000     0.904926
Cu     7.902638     0.000000     0.000000     1.013336
Cu    19.229700    27.199235     8.637426     0.905017
Cu    19.229700    28.744227     6.452477     1.013261
Cu    36.884488     9.715598    19.152061     0.537800
Cu    28.431111    27.994379    21.723882     0.537823
Cu    48.487689    29.812932    19.152061     0.537871
Cu    40.034312    21.295269     2.775934     0.537921
Cu    48.487689    27.994379    21.723882     0.537873
Cu    28.431111    29.812932    19.152061     0.537832
Cu    36.884488    21.295269     2.775934     0.537915
Cu    40.034312     9.715598    19.152061     0.537811
Cu    38.459400    24.023097     2.775934     0.537971
Cu    26.856199    27.085103    19.152061     0.537837
Cu    38.459400    10.624874    21.723882     0.537837
Cu    50.062601    27.085103    19.152061     0.537988
Cu    50.062601    17.323986    12.249908     0.537856
Cu    38.459400    33.784215     9.678087     0.537826
Cu    26.856199    17.323986    12.249908     0.537914
Cu    38.459400    20.385992    28.626035     0.538001
Cu    28.431111    16.414710     9.678087     0.537874
Cu    36.884488    34.693491    12.249908     0.537818
Cu    40.034312    23.113820    28.626035     0.537903
Cu    48.487689    14.596157    12.249908     0.537854
Cu    36.884488    23.113820    28.626035     0.537930
Cu    40.034312    34.693491    12.249908     0.537789
Cu    48.487689    16.414710     9.678087     0.537808
Cu    28.431111    14.596157    12.249908     0.537925
H     36.428744     4.765095    10.858801     0.126170
H     36.459511     7.176509    14.372681     0.112837
H     36.424898     5.806488    12.523105     0.117722
H     32.344355    34.941071    27.194105     0.126171
H     30.867514    31.694767    24.860939     0.112837
H     31.586705    33.460028    26.151560     0.117722
H     44.574445    37.285871    23.878057     0.126171
H     46.051286    34.004039    21.595134     0.112838
H     45.332095    35.809269    22.829231     0.117723
H     40.490056    11.826140     0.872975     0.126171
H     40.459289    15.942863     1.975184     0.112837
H     40.493902    13.742393     1.300042     0.117723
H     52.547078    21.132065    27.194105     0.126171
H     50.474117    24.034199    24.860939     0.112838
H     51.643282    22.528731    26.151560     0.117723
H     24.371722    32.682869    10.858801     0.126172
H     26.444683    31.450517    14.372681     0.112837
H     25.275518    32.165503    12.523105     0.117722
H     28.456110    25.635147     0.872975     0.126171
H     32.036680    23.603431     1.975184     0.112837
H     30.113710    24.673690     1.300042     0.117722
H     48.462690     9.368097    23.878057     0.126171
H     44.882120     9.730031    21.595134     0.112837
H     46.805090     9.450254    22.829231     0.117722
H     46.432034    29.152347     0.872975     0.126170
H     42.882231    27.067340     1.975184     0.112837
H     44.770588    28.197551     1.300042     0.117722
H     22.341065    19.959665    23.878057     0.126169
H     24.444795    22.879563    21.595134     0.112837
H     23.241015    21.354110    22.829231     0.117722
H     30.486766    10.540497    27.194105     0.126171
H     34.036569    10.884668    24.860939     0.112837
H     32.148212    10.624874    26.151560     0.117723
H     54.577735    29.165669    10.858801     0.126170
H     52.474005    27.986608    14.372681     0.112838
H     53.677785    28.641642    12.523105     0.117723
H     54.577735    15.243420    20.543168     0.126170
H     52.474005    16.422481    17.029288     0.112837
H     53.677785    15.767447    18.878864     0.117722
H     30.486766    33.868592     4.207864     0.126170
H     34.036569    33.524421     6.541030     0.112837
H     32.148212    33.784215     5.250409     0.117722
H     22.341065    24.449424     7.523912     0.126171
H     24.444795    21.529526     9.806835     0.112838
H     23.241015    23.054979     8.572738     0.117723
H     46.432034    15.256742    30.528994     0.126171
H     42.882231    17.341749    29.426785     0.112837
H     44.770588    16.211538    30.101927     0.117723
H     32.344355     9.468018     4.207864     0.126171
H     30.867514    12.714322     6.541030     0.112838
H     31.586705    10.949061     5.250409     0.117723
H     36.428744    39.643994    20.543168     0.126172
H     36.459511    37.232580    17.029288     0.112837
H     36.424898    38.602601    18.878864     0.117723
H     40.490056    32.582949    30.528994     0.126171
H     40.459289    28.466226    29.426785     0.112837
H     40.493902    30.666696    30.101927     0.117722
H     44.574445     7.123218     7.523912     0.126171
H     46.051286    10.405050     9.806835     0.112837
H     45.332095     8.599820     8.572738     0.117722
H     28.456110    18.773942    30.528994     0.126171
H     32.036680    20.805658    29.426785     0.112837
H     30.113710    19.735399    30.101927     0.117722
H     48.462690    35.040992     7.523912     0.126170
H     44.882120    34.679058     9.806835     0.112837
H     46.805090    34.958835     8.572738     0.117722
H     52.547078    23.277024     4.207864     0.126172
H     50.474117    20.374890     6.541030     0.112837
H     51.643282    21.880358     5.250409     0.117723
H     24.371722    11.726220    20.543168     0.126171
H     26.444683    12.958572    17.029288     0.112838
H     25.275518    12.243586    18.878864     0.117723
H     40.490056    39.643994    20.543168     0.126170
H     40.459289    37.232580    17.029288     0.112837
H     40.493902    38.602601    18.878864     0.117722
H     44.574445     9.468018     4.207864     0.126171
H     46.051286    12.714322     6.541030     0.112837
H     45.332095    10.949061     5.250409     0.117722
H     32.344355     7.123218     7.523912     0.126170
H     30.867514    10.405050     9.806835     0.112838
H     31.586705     8.599820     8.572738     0.117723
H     36.428744    32.582949    30.528994     0.126172
H     36.459511    28.466226    29.426785     0.112837
H     36.424898    30.666696    30.101927     0.117723
H     24.371722    23.277024     4.207864     0.126171
H     26.444683    20.374890     6.541030     0.112838
H     25.275518    21.880358     5.250409     0.117723
H     52.547078    11.726220    20.543168     0.126172
H     50.474117    12.958572    17.029288     0.112837
H     51.643282    12.243586    18.878864     0.117723
H     48.462690    18.773942    30.528994     0.126170
H     44.882120    20.805658    29.426785     0.112837
H     46.805090    19.735399    30.101927     0.117722
H     28.456110    35.040992     7.523912     0.126171
H     32.036680    34.679058     9.806835     0.112837
H     30.113710    34.958835     8.572738     0.117722
H     30.486766    15.256742    30.528994     0.126171
H     34.036569    17.341749    29.426785     0.112837
H     32.148212    16.211538    30.101927     0.117723
H     54.577735    24.449424     7.523912     0.126170
H     52.474005    21.529526     9.806835     0.112837
H     53.677785    23.054979     8.572738     0.117722
H     46.432034    33.868592     4.207864     0.126171
H     42.882231    33.524421     6.541030     0.112837
H     44.770588    33.784215     5.250409     0.117722
H     22.341065    15.243420    20.543168     0.126170
H     24.444795    16.422481    17.029288     0.112838
H     23.241015    15.767447    18.878864     0.117723
H     22.341065    29.165669    10.858801     0.126170
H     24.444795    27.986608    14.372681     0.112837
H     23.241015    28.641642    12.523105     0.117722
H     46.432034    10.540497    27.194105     0.126171
H     42.882231    10.884668    24.860939     0.112837
H     44.770588    10.624874    26.151560     0.117722
H     54.577735    19.959665    23.878057     0.126170
H     52.474005    22.879563    21.595134     0.112838
H     53.677785    21.354110    22.829231     0.117723
H     30.486766    29.152347     0.872975     0.126171
H     34.036569    27.067340     1.975184     0.112837
H     32.148212    28.197551     1.300042     0.117723
H     44.574445    34.941071    27.194105     0.126171
H     46.051286    31.694767    24.860939     0.112838
H     45.332095    33.460028    26.151560     0.117723
H     40.490056     4.765095    10.858801     0.126172
H     40.459289     7.176509    14.372681     0.112837
H     40.493902     5.806488    12.523105     0.117722
H     36.428744    11.826140     0.872975     0.126170
H     36.459511    15.942863     1.975184     0.112837
H     36.424898    13.742393     1.300042     0.117722
H     32.344355    37.285871    23.878057     0.126171
H     30.867514    34.004039    21.595134     0.112837
H     31.586705    35.809269    22.829231     0.117722
H     48.462690    25.635147     0.872975     0.126171
H     44.882120    23.603431     1.975184     0.112837
H     46.805090    24.673690     1.300042     0.117722
H     28.456110     9.368097    23.878057     0.126170
H     32.036680     9.730031    21.595134     0.112837
H     30.113710     9.450254    22.829231     0.117722
H     24.371722    21.132065    27.194105     0.126172
H     26.444683    24.034199    24.860939     0.112837
H     25.275518    22.528731    26.151560     0.117723
H     52.547078    32.682869    10.858801     0.126170
H     50.474117    31.450517    14.372681     0.112838
H     51.643282    32.165503    12.523105     0.117723
H     38.459400     3.264068     7.753146     0.136201
H     34.013493    38.578176    27.278890     0.136205
H     42.905307    38.578176    27.278890     0.136198
H     38.459400     8.397759     0.493011     0.136200
H     54.862334    17.867997    27.278890     0.136198
H     22.056466    31.674783     7.753146     0.136200
H     26.502373    29.107938     0.493011     0.136199
H     50.416427    10.167461    27.278890     0.136206
H     50.416427    29.107938     0.493011     0.136204
H     22.056466    17.867997    27.278890     0.136199
H     26.502373    10.167461    27.278890     0.136198
H     54.862334    31.674783     7.753146     0.136197
H     54.862334    12.734306    23.648823     0.136200
H     26.502373    34.241628     4.123079     0.136205
H     22.056466    26.541092     4.123079     0.136197
H     50.416427    15.301151    30.908958     0.136200
H     34.013493     5.830913     4.123079     0.136198
H     38.459400    41.145021    23.648823     0.136200
H     38.459400    36.011330    30.908958     0.136199
H     42.905307     5.830913     4.123079     0.136206
H     26.502373    15.301151    30.908958     0.136204
H     50.416427    34.241628     4.123079     0.136199
H     54.862334    26.541092     4.123079     0.136198
H     22.056466    12.734306    23.648823     0.136196
C     37.258698     3.965287     9.201405    -0.001320
C     37.250621     4.558815    10.434560    -0.116750
C     36.086455     3.621561     8.594719     0.571803
C     37.286388     6.894511    13.998998    -0.106229
C     37.258698     6.082269    12.896161    -0.142901
C     33.235844    36.734754    27.445949    -0.001309
C     32.571650    35.753091    26.761700    -0.116748
C     33.532751    36.573105    28.767344     0.571835
C     31.009814    32.536319    24.443293    -0.106228
C     31.441329    33.581709    25.216409    -0.142900
C     43.682956    38.121206    25.485210    -0.001321
C     44.347150    37.148869    24.787772    -0.116752
C     43.386049    39.313146    24.892341     0.571799
C     45.908986    33.890796    22.527773    -0.106228
C     45.477471    34.968161    23.255670    -0.142901
C     39.660102     9.996930     0.671374    -0.001310
C     39.668179    11.357403     0.819905    -0.116747
C     40.832345     9.310366     0.549534     0.571836
C     39.632412    15.496552     1.833875    -0.106228
C     39.660102    14.186039     1.435698    -0.142901
C     53.654709    19.463171    27.445949    -0.001313
C     53.136661    20.529211    26.761700    -0.116752
C     53.366263    19.286867    28.767344     0.571802
C     51.131772    23.490188    24.443293    -0.106229
C     51.821349    22.593790    25.216409    -0.142901
C     23.264091    32.364012     9.201405    -0.001301
C     23.782139    32.074243    10.434560    -0.116747
C     23.552537    33.551067     8.594719     0.571841
C     25.787028    30.875419    13.998998    -0.106228
C     25.097451    31.305521    12.896161    -0.142901
C     27.286944    27.268513     0.671374    -0.001314
C     28.461110    26.581282     0.819905    -0.116749
C     26.106241    26.596604     0.549534     0.571807
C     32.063602    24.542683     1.833875    -0.106228
C     30.914820    25.173958     1.435698    -0.142901
C     49.631856     9.722482    25.485210    -0.001300
C     48.457690     9.633441    24.787772    -0.116746
C     50.812559     9.383640    24.892341     0.571841
C     44.855198     9.909888    22.527773    -0.106229
C     46.003980     9.744908    23.255670    -0.142900
C     48.431153    29.348191     0.671374    -0.001309
C     47.248911    28.674949     0.819905    -0.116748
C     48.439614    30.706665     0.549534     0.571836
C     43.682187    26.574399     1.833875    -0.106228
C     44.803278    27.253636     1.435698    -0.142900
C     22.063389    18.769945    25.485210    -0.001322
C     22.573360    19.831323    24.787772    -0.116750
C     21.179592    17.916847    24.892341     0.571799
C     24.614016    22.812949    22.527773    -0.106229
C     23.896748    21.900564    23.255670    -0.142901
C     28.487647    10.415708    27.445949    -0.001311
C     29.669889    10.331330    26.761700    -0.116748
C     28.479186    10.753661    28.767344     0.571833
C     33.236613    10.587127    24.443293    -0.106228
C     32.115522    10.438134    25.216409    -0.142901
C     54.855411    30.284334     9.201405    -0.001320
C     54.345440    29.980576    10.434560    -0.116751
C     55.739208    29.441006     8.594719     0.571797
C     52.304784    28.843703    13.998998    -0.106228
C     53.022052    29.225844    12.896161    -0.142901
C     54.855411    14.124755    22.200564    -0.001323
C     54.345440    14.428513    20.967409    -0.116751
C     55.739208    14.968083    22.807250     0.571799
C     52.304784    15.565386    17.402971    -0.106229
C     53.022052    15.183245    18.505808    -0.142900
C     28.487647    33.993381     3.956020    -0.001311
C     29.669889    34.077759     4.640269    -0.116748
C     28.479186    33.655428     2.634625     0.571833
C     33.236613    33.821962     6.958676    -0.106229
C     32.115522    33.970955     6.185560    -0.142900
C     22.063389    25.639144     5.916759    -0.001320
C     22.573360    24.577766     6.614197    -0.116752
C     21.179592    26.492242     6.509628     0.571796
C     24.614016    21.596140     8.874196    -0.106228
C     23.896748    22.508525     8.146299    -0.142901
C     48.431153    15.060898    30.730595    -0.001310
C     47.248911    15.734140    30.582064    -0.116747
C     48.439614    13.702424    30.852435     0.571835
C     43.682187    17.834690    29.568094    -0.106227
C     44.803278    17.155453    29.966271    -0.142900
C     33.235844     7.674335     3.956020    -0.001314
C     32.571650     8.655998     4.640269    -0.116751
C     33.532751     7.835984     2.634625     0.571803
C     31.009814    11.872770     6.958676    -0.106229
C     31.441329    10.827380     6.185560    -0.142901
C     37.258698    40.443802    22.200564    -0.001301
C     37.250621    39.850274    20.967409    -0.116746
C     36.086455    40.787528    22.807250     0.571841
C     37.286388    37.514578    17.402971    -0.106228
C     37.258698    38.326820    18.505808    -0.142900
C     39.660102    34.412159    30.730595    -0.001314
C     39.668179    33.051686    30.582064    -0.116749
C     40.832345    35.098723    30.852435     0.571808
C     39.632412    28.912537    29.568094    -0.106227
C     39.660102    30.223050    29.966271    -0.142901
C     43.682956     6.287883     5.916759    -0.001301
C     44.347150     7.260220     6.614197    -0.116746
C     43.386049     5.095943     6.509628     0.571842
C     45.908986    10.518293     8.874196    -0.106228
C     45.477471     9.440928     8.146299    -0.142900
C     27.286944    17.140576    30.730595    -0.001309
C     28.461110    17.827807    30.582064    -0.116748
C     26.106241    17.812485    30.852435     0.571836
C     32.063602    19.866406    29.568094    -0.106228
C     30.914820    19.235131    29.966271    -0.142900
C     49.631856    34.686607     5.916759    -0.001320
C     48.457690    34.775648     6.614197    -0.116750
C     50.812559    35.025449     6.509628     0.571802
C     44.855198    34.499201     8.874196    -0.106228
C     46.003980    34.664181     8.146299    -0.142900
C     53.654709    24.945918     3.956020    -0.001309
C     53.136661    23.879878     4.640269    -0.116748
C     53.366263    25.122222     2.634625     0.571834
C     51.131772    20.918901     6.958676    -0.106228
C     51.821349    21.815299     6.185560    -0.142901
C     23.264091    12.045077    22.200564    -0.001321
C     23.782139    12.334846    20.967409    -0.116751
C     23.552537    10.858022    22.807250     0.571799
C     25.787028    13.533670    17.402971    -0.106229
C     25.097451    13.103568    18.505808    -0.142901
C     39.660102    40.443802    22.200564    -0.001321
C     39.668179    39.850274    20.967409    -0.116750
C     40.832345    40.787528    22.807250     0.571802
C     39.632412    37.514578    17.402971    -0.106228
C     39.660102    38.326820    18.505808    -0.142900
C     43.682956     7.674335     3.956020    -0.001310
C     44.347150     8.655998     4.640269    -0.116748
C     43.386049     7.835984     2.634625     0.571835
C     45.908986    11.872770     6.958676    -0.106228
C     45.477471    10.827380     6.185560    -0.142900
C     33.235844     6.287883     5.916759    -0.001320
C     32.571650     7.260220     6.614197    -0.116752
C     33.532751     5.095943     6.509628     0.571800
C     31.009814    10.518293     8.874196    -0.106228
C     31.441329     9.440928     8.146299    -0.142901
C     37.258698    34.412159    30.730595    -0.001309
C     37.250621    33.051686    30.582064    -0.116746
C     36.086455    35.098723    30.852435     0.571835
C     37.286388    28.912537    29.568094    -0.106227
C     37.258698    30.223050    29.966271    -0.142900
C     23.264091    24.945918     3.956020    -0.001315
C     23.782139    23.879878     4.640269    -0.116751
C     23.552537    25.122222     2.634625     0.571804
C     25.787028    20.918901     6.958676    -0.106228
C     25.097451    21.815299     6.185560    -0.142901
C     53.654709    12.045077    22.200564    -0.001301
C     53.136661    12.334846    20.967409    -0.116746
C     53.366263    10.858022    22.807250     0.571841
C     51.131772    13.533670    17.402971    -0.106228
C     51.821349    13.103568    18.505808    -0.142900
C     49.631856    17.140576    30.730595    -0.001313
C     48.457690    17.827807    30.582064    -0.116749
C     50.812559    17.812485    30.852435     0.571805
C     44.855198    19.866406    29.568094    -0.106228
C     46.003980    19.235131    29.966271    -0.142901
C     27.286944    34.686607     5.916759    -0.001301
C     28.461110    34.775648     6.614197    -0.116747
C     26.106241    35.025449     6.509628     0.571841
C     32.063602    34.499201     8.874196    -0.106228
C     30.914820    34.664181     8.146299    -0.142900
C     28.487647    15.060898    30.730595    -0.001311
C     29.669889    15.734140    30.582064    -0.116748
C     28.479186    13.702424    30.852435     0.571833
C     33.236613    17.834690    29.568094    -0.106228
C     32.115522    17.155453    29.966271    -0.142900
C     54.855411    25.639144     5.916759    -0.001320
C     54.345440    24.577766     6.614197    -0.116750
C     55.739208    26.492242     6.509628     0.571799
C     52.304784    21.596140     8.874196    -0.106228
C     53.022052    22.508525     8.146299    -0.142901
C     48.431153    33.993381     3.956020    -0.001309
C     47.248911    34.077759     4.640269    -0.116747
C     48.439614    33.655428     2.634625     0.571835
C     43.682187    33.821962     6.958676    -0.106228
C     44.803278    33.970955     6.185560    -0.142900
C     22.063389    14.124755    22.200564    -0.001322
C     22.573360    14.428513    20.967409    -0.116752
C     21.179592    14.968083    22.807250     0.571796
C     24.614016    15.565386    17.402971    -0.106228
C     23.896748    15.183245    18.505808    -0.142901
C     22.063389    30.284334     9.201405    -0.001320
C     22.573360    29.980576    10.434560    -0.116750
C     21.179592    29.441006     8.594719     0.571799
C     24.614016    28.843703    13.998998    -0.106228
C     23.896748    29.225844    12.896161    -0.142900
C     48.431153    10.415708    27.445949    -0.001309
C     47.248911    10.331330    26.761700    -0.116749
C     48.439614    10.753661    28.767344     0.571836
C     43.682187    10.587127    24.443293    -0.106228
C     44.803278    10.438134    25.216409    -0.142900
C     54.855411    18.769945    25.485210    -0.001322
C     54.345440    19.831323    24.787772    -0.116752
C     55.739208    17.916847    24.892341     0.571796
C     52.304784    22.812949    22.527773    -0.106228
C     53.022052    21.900564    23.255670    -0.142901
C     28.487647    29.348191     0.671374    -0.001311
C     29.669889    28.674949     0.819905    -0.116748
C     28.479186    30.706665     0.549534     0.571833
C     33.236613    26.574399     1.833875    -0.106227
C     32.115522    27.253636     1.435698    -0.142900
C     43.682956    36.734754    27.445949    -0.001314
C     44.347150    35.753091    26.761700    -0.116751
C     43.386049    36.573105    28.767344     0.571804
C     45.908986    32.536319    24.443293    -0.106228
C     45.477471    33.581709    25.216409    -0.142901
C     39.660102     3.965287     9.201405    -0.001301
C     39.668179     4.558815    10.434560    -0.116745
C     40.832345     3.621561     8.594719     0.571841
C     39.632412     6.894511    13.998998    -0.106228
C     39.660102     6.082269    12.896161    -0.142900
C     37.258698     9.996930     0.671374    -0.001314
C     37.250621    11.357403     0.819905    -0.116749
C     36.086455     9.310366     0.549534     0.571806
C     37.286388    15.496552     1.833875    -0.106228
C     37.258698    14.186039     1.435698    -0.142901
C     33.235844    38.121206    25.485210    -0.001301
C     32.571650    37.148869    24.787772    -0.116747
C     33.532751    39.313146    24.892341     0.571842
C     31.009814    33.890796    22.527773    -0.106228
C     31.441329    34.968161    23.255670    -0.142900
C     49.631856    27.268513     0.671374    -0.001308
C     48.457690    26.581282     0.819905    -0.116747
C     50.812559    26.596604     0.549534     0.571835
C     44.855198    24.542683     1.833875    -0.106227
C     46.003980    25.173958     1.435698    -0.142900
C     27.286944     9.722482    25.485210    -0.001321
C     28.461110     9.633441    24.787772    -0.116750
C     26.106241     9.383640    24.892341     0.571801
C     32.063602     9.909888    22.527773    -0.106228
C     30.914820     9.744908    23.255670    -0.142901
C     23.264091    19.463171    27.445949    -0.001309
C     23.782139    20.529211    26.761700    -0.116747
C     23.552537    19.286867    28.767344     0.571835
C     25.787028    23.490188    24.443293    -0.106228
C     25.097451    22.593790    25.216409    -0.142901
C     53.654709    32.364012     9.201405    -0.001320
C     53.136661    32.074243    10.434560    -0.116753
C     53.366263    33.551067     8.594719     0.571799
C     51.131772    30.875419    13.998998    -0.106229
C     51.821349    31.305521    12.896161    -0.142901
C     38.459400     3.681513     8.604140    -0.075869
C     38.459400     7.318618    14.576794     0.045623
C     38.459400     5.653277    12.315852     0.056762
C     38.459400     4.853913    11.062914     0.066623
C     38.459400     7.638363    15.876836     0.217520
C     33.559672    37.898717    26.798440    -0.075862
C     30.782904    32.658444    23.093008     0.045623
C     31.667470    34.834489    24.631704     0.056763
C     32.228977    35.958039    25.426174     0.066623
C     29.906029    31.832435    22.508931     0.217524
C     43.359128    37.898717    26.798440    -0.075877
C     46.135896    32.658444    23.093008     0.045624
C     45.251330    34.834489    24.631704     0.056764
C     44.689823    35.958039    25.426174     0.066623
C     47.012771    31.832435    22.508931     0.217526
C     38.459400     9.339231     0.602918    -0.075868
C     38.459400    16.182672     2.041128     0.045623
C     38.459400    13.495922     1.224677     0.056764
C     38.459400    12.048186     0.888676     0.066622
C     38.459400    17.514945     1.909240     0.217526
C     54.500816    18.600747    26.798440    -0.075877
C     51.350991    23.625635    23.093008     0.045624
C     52.793218    21.771556    24.631704     0.056764
C     53.485488    20.723501    25.426174     0.066623
C     51.074083    24.798035    22.508931     0.217525
C     22.417984    31.466060     8.604140    -0.075870
C     25.567809    29.647508    14.576794     0.045623
C     24.125582    30.480178    12.315852     0.056762
C     23.433312    30.879860    11.062914     0.066623
C     25.844717    29.487635    15.876836     0.217519
C     27.317712    28.637201     0.602918    -0.075869
C     33.244305    25.215481     2.041128     0.045622
C     30.917512    26.558856     1.224677     0.056763
C     29.663735    27.282724     0.888676     0.066622
C     34.398087    24.549345     1.909240     0.217524
C     49.601088    10.114170    26.798440    -0.075862
C     43.674495    10.329554    23.093008     0.045623
C     46.001288    10.007588    24.631704     0.056763
C     47.255065     9.932093    25.426174     0.066623
C     42.520713     9.983163    22.508931     0.217520
C     49.601088    28.637201     0.602918    -0.075863
C     43.674495    25.215481     2.041128     0.045623
C     46.001288    26.558856     1.224677     0.056763
C     47.255065    27.282724     0.888676     0.066623
C     42.520713    24.549345     1.909240     0.217525
C     22.417984    18.600747    26.798440    -0.075869
C     25.567809    23.625635    23.093008     0.045623
C     24.125582    21.771556    24.631704     0.056762
C     23.433312    20.723501    25.426174     0.066623
C     25.844717    24.798035    22.508931     0.217521
C     27.317712    10.114170    26.798440    -0.075870
C     33.244305    10.329554    23.093008     0.045623
C     30.917512    10.007588    24.631704     0.056762
C     29.663735     9.932093    25.426174     0.066622
C     34.398087     9.983163    22.508931     0.217520
C     54.500816    31.466060     8.604140    -0.075879
C     51.350991    29.647508    14.576794     0.045624
C     52.793218    30.480178    12.315852     0.056763
C     53.485488    30.879860    11.062914     0.066623
C     51.074083    29.487635    15.876836     0.217524
C     54.500816    12.943029    22.797829    -0.075869
C     51.350991    14.761581    16.825175     0.045623
C     52.793218    13.928911    19.086117     0.056762
C     53.485488    13.529229    20.339055     0.066623
C     51.074083    14.921454    15.525133     0.217520
C     27.317712    34.294919     4.603529    -0.075862
C     33.244305    34.079535     8.308961     0.045624
C     30.917512    34.401501     6.770265     0.056763
C     29.663735    34.476996     5.975795     0.066623
C     34.398087    34.425926     8.893038     0.217520
C     22.417984    25.808342     4.603529    -0.075878
C     25.567809    20.783454     8.308961     0.045624
C     24.125582    22.637533     6.770265     0.056764
C     23.433312    23.685588     5.975795     0.066623
C     25.844717    19.611054     8.893038     0.217525
C     49.601088    15.771888    30.799051    -0.075868
C     43.674495    19.193608    29.360841     0.045622
C     46.001288    17.850233    30.177292     0.056763
C     47.255065    17.126365    30.513293     0.066622
C     42.520713    19.859744    29.492729     0.217524
C     33.559672     6.510372     4.603529    -0.075876
C     30.782904    11.750645     8.308961     0.045624
C     31.667470     9.574600     6.770265     0.056763
C     32.228977     8.451050     5.975795     0.066623
C     29.906029    12.576654     8.893038     0.217526
C     38.459400    40.727576    22.797829    -0.075870
C     38.459400    37.090471    16.825175     0.045623
C     38.459400    38.755812    19.086117     0.056762
C     38.459400    39.555176    20.339055     0.066622
C     38.459400    36.770726    15.525133     0.217521
C     38.459400    35.069858    30.799051    -0.075869
C     38.459400    28.226417    29.360841     0.045622
C     38.459400    30.913167    30.177292     0.056764
C     38.459400    32.360903    30.513293     0.066622
C     38.459400    26.894144    29.492729     0.217526
C     43.359128     6.510372     4.603529    -0.075861
C     46.135896    11.750645     8.308961     0.045623
C     45.251330     9.574600     6.770265     0.056763
C     44.689823     8.451050     5.975795     0.066623
C     47.012771    12.576654     8.893038     0.217524
C     27.317712    15.771888    30.799051    -0.075863
C     33.244305    19.193608    29.360841     0.045622
C     30.917512    17.850233    30.177292     0.056763
C     29.663735    17.126365    30.513293     0.066622
C     34.398087    19.859744    29.492729     0.217525
C     49.601088    34.294919     4.603529    -0.075869
C     43.674495    34.079535     8.308961     0.045624
C     46.001288    34.401501     6.770265     0.056762
C     47.255065    34.476996     5.975795     0.066623
C     42.520713    34.425926     8.893038     0.217519
C     54.500816    25.808342     4.603529    -0.075871
C     51.350991    20.783454     8.308961     0.045622
C     52.793218    22.637533     6.770265     0.056763
C     53.485488    23.685588     5.975795     0.066622
C     51.074083    19.611054     8.893038     0.217522
C     22.417984    12.943029    22.797829    -0.075878
C     25.567809    14.761581    16.825175     0.045625
C     24.125582    13.928911    19.086117     0.056763
C     23.433312    13.529229    20.339055     0.066623
C     25.844717    14.921454    15.525133     0.217524
N     37.382537     8.033604    16.646184    -0.240274
N     37.790206     8.526545    17.701290    -0.057429
N     29.506052    30.584540    22.945419    -0.240273
N     28.929161    29.993899    22.028481    -0.057427
N     47.412748    31.827994    21.186908    -0.240269
N     47.989639    30.766617    20.935693    -0.057431
N     39.536263    18.372040     2.025427    -0.240266
N     39.128594    19.531117     2.138474    -0.057430
N     50.193363    25.768374    22.945419    -0.240269
N     49.970298    26.563297    22.028481    -0.057436
N     26.725437    30.222606    16.646184    -0.240271
N     26.948502    29.623083    17.701290    -0.057434
N     34.601922    23.188206     2.025427    -0.240266
N     35.809547    22.961720     2.138474    -0.057436
N     42.316878     9.638993    21.186908    -0.240273
N     41.109253     9.670079    20.935693    -0.057427
N     41.240015    25.053388     2.025427    -0.240263
N     40.440059    24.120797     2.138474    -0.057434
N     25.648574    25.146647    21.186908    -0.240272
N     26.279308    26.176937    20.935693    -0.057427
N     35.678785    10.260720    22.945419    -0.240270
N     36.478741    10.056438    22.028481    -0.057430
N     51.270226    28.357424    16.646184    -0.240264
N     50.639492    28.464006    17.701290    -0.057442
N     51.270226    16.051665    14.755785    -0.240269
N     50.639492    15.945083    13.700679    -0.057431
N     35.678785    34.148369     8.456550    -0.240272
N     36.478741    34.352651     9.373488    -0.057430
N     25.648574    19.262442    10.215061    -0.240268
N     26.279308    18.232152    10.466276    -0.057434
N     41.240015    19.355701    29.376542    -0.240262
N     40.440059    20.288292    29.263495    -0.057438
N     29.506052    13.824549     8.456550    -0.240269
N     28.929161    14.415190     9.373488    -0.057432
N     37.382537    36.375485    14.755785    -0.240273
N     37.790206    35.882544    13.700679    -0.057428
N     39.536263    26.037049    29.376542    -0.240267
N     39.128594    24.877972    29.263495    -0.057431
N     47.412748    12.581095    10.215061    -0.240272
N     47.989639    13.642472    10.466276    -0.057427
N     34.601922    21.220883    29.376542    -0.240266
N     35.809547    21.447369    29.263495    -0.057435
N     42.316878    34.770096    10.215061    -0.240274
N     41.109253    34.739010    10.466276    -0.057428
N     50.193363    18.640715     8.456550    -0.240272
N     49.970298    17.845792     9.373488    -0.057432
N     26.725437    14.186483    14.755785    -0.240267
N     26.948502    14.786006    13.700679    -0.057441
N     39.536263    36.375485    14.755785    -0.240279
N     39.128594    35.882544    13.700679    -0.057396
N     47.412748    13.824549     8.456550    -0.240277
N     47.989639    14.415190     9.373488    -0.057393
N     29.506052    12.581095    10.215061    -0.240272
N     28.929161    13.642472    10.466276    -0.057404
N     37.382537    26.037049    29.376542    -0.240271
N     37.790206    24.877972    29.263495    -0.057399
N     26.725437    18.640715     8.456550    -0.240274
N     26.948502    17.845792     9.373488    -0.057405
N     50.193363    14.186483    14.755785    -0.240275
N     49.970298    14.786006    13.700679    -0.057403
N     42.316878    21.220883    29.376542    -0.240271
N     41.109253    21.447369    29.263495    -0.057402
N     34.601922    34.770096    10.215061    -0.240278
N     35.809547    34.739010    10.466276    -0.057395
N     35.678785    19.355701    29.376542    -0.240267
N     36.478741    20.288292    29.263495    -0.057404
N     51.270226    19.262442    10.215061    -0.240276
N     50.639492    18.232152    10.466276    -0.057397
N     41.240015    34.148369     8.456550    -0.240276
N     40.440059    34.352651     9.373488    -0.057396
N     25.648574    16.051665    14.755785    -0.240271
N     26.279308    15.945083    13.700679    -0.057402
N     25.648574    28.357424    16.646184    -0.240275
N     26.279308    28.464006    17.701290    -0.057396
N     41.240015    10.260720    22.945419    -0.240276
N     40.440059    10.056438    22.028481    -0.057397
N     51.270226    25.146647    21.186908    -0.240269
N     50.639492    26.176937    20.935693    -0.057409
N     35.678785    25.053388     2.025427    -0.240267
N     36.478741    24.120797     2.138474    -0.057402
N     47.412748    30.584540    22.945419    -0.240275
N     47.989639    29.993899    22.028481    -0.057399
N     39.536263     8.033604    16.646184    -0.240277
N     39.128594     8.526545    17.701290    -0.057393
N     37.382537    18.372040     2.025427    -0.240272
N     37.790206    19.531117     2.138474    -0.057400
N     29.506052    31.827994    21.186908    -0.240277
N     28.929161    30.766617    20.935693    -0.057392
N     42.316878    23.188206     2.025427    -0.240271
N     41.109253    22.961720     2.138474    -0.057401
N     34.601922     9.638993    21.186908    -0.240278
N     35.809547     9.670079    20.935693    -0.057396
N     26.725437    25.768374    22.945419    -0.240277
N     26.948502    26.563297    22.028481    -0.057401
N     50.193363    30.222606    16.646184    -0.240273
N     49.970298    29.623083    17.701290    -0.057403
O     34.953826     3.589809     9.257614    -0.540750
O     36.027228     2.954537     7.333616    -0.571764
O     32.973167    35.627858    29.486135    -0.540737
O     34.177330    37.578083    29.550509    -0.571895
O     43.945633    39.675746    23.761556    -0.540754
O     42.741470    40.386514    25.578788    -0.571782
O     41.964974     9.924765     0.298633    -0.540736
O     40.891572     7.899045     0.341025    -0.571899
O     52.827447    20.244105    29.486135    -0.540736
O     53.914310    18.226156    29.550509    -0.571725
O     24.091353    34.547829     9.257614    -0.540732
O     23.004490    33.935872     7.333616    -0.571822
O     26.072012    25.308518     0.298633    -0.540740
O     24.854387    27.250972     0.341025    -0.571732
O     50.846788     8.717726    23.761556    -0.540733
O     52.064413     9.405179    25.578788    -0.571819
O     47.341214    31.380351     0.298633    -0.540741
O     49.632240    31.463618     0.341025    -0.571888
O     20.585778    18.220161    23.761556    -0.540752
O     20.572318    16.821941    25.578788    -0.571775
O     29.577586    10.741670    29.486135    -0.540740
O     27.286560    10.809394    29.550509    -0.571910
O     56.333022    28.475996     9.257614    -0.540755
O     56.346482    29.723225     7.333616    -0.571770
O     56.333022    15.933093    22.144355    -0.540753
O     56.346482    14.685864    24.068353    -0.571775
O     29.577586    33.667419     1.915834    -0.540742
O     27.286560    33.599695     1.851460    -0.571908
O     20.585778    26.188928     7.640413    -0.540755
O     20.572318    27.587148     5.823181    -0.571769
O     47.341214    13.028738    31.103336    -0.540740
O     49.632240    12.945471    31.060944    -0.571890
O     32.973167     8.781231     1.915834    -0.540737
O     34.177330     6.831006     1.851460    -0.571726
O     34.953826    40.819280    22.144355    -0.540733
O     36.027228    41.454552    24.068353    -0.571821
O     41.964974    34.484324    31.103336    -0.540741
O     40.891572    36.510044    31.060944    -0.571731
O     43.945633     4.733343     7.640413    -0.540735
O     42.741470     4.022575     5.823181    -0.571821
O     26.072012    19.100571    31.103336    -0.540735
O     24.854387    17.158117    31.060944    -0.571897
O     50.846788    35.691363     7.640413    -0.540748
O     52.064413    35.003910     5.823181    -0.571764
O     52.827447    24.164984     1.915834    -0.540733
O     53.914310    26.182933     1.851460    -0.571896
O     24.091353     9.861260    22.144355    -0.540752
O     23.004490    10.473217    24.068353    -0.571782
O     41.964974    40.819280    22.144355    -0.540752
O     40.891572    41.454552    24.068353    -0.571780
O     43.945633     8.781231     1.915834    -0.540737
O     42.741470     6.831006     1.851460    -0.571897
O     32.973167     4.733343     7.640413    -0.540752
O     34.177330     4.022575     5.823181    -0.571767
O     34.953826    34.484324    31.103336    -0.540736
O     36.027228    36.510044    31.060944    -0.571897
O     24.091353    24.164984     1.915834    -0.540742
O     23.004490    26.182933     1.851460    -0.571733
O     52.827447     9.861260    22.144355    -0.540732
O     53.914310    10.473217    24.068353    -0.571821
O     50.846788    19.100571    31.103336    -0.540734
O     52.064413    17.158117    31.060944    -0.571724
O     26.072012    35.691363     7.640413    -0.540734
O     24.854387    35.003910     5.823181    -0.571820
O     29.577586    13.028738    31.103336    -0.540742
O     27.286560    12.945471    31.060944    -0.571908
O     56.333022    26.188928     7.640413    -0.540753
O     56.346482    27.587148     5.823181    -0.571767
O     47.341214    33.667419     1.915834    -0.540738
O     49.632240    33.599695     1.851460    -0.571890
O     20.585778    15.933093    22.144355    -0.540754
O     20.572318    14.685864    24.068353    -0.571777
O     20.585778    28.475996     9.257614    -0.540753
O     20.572318    29.723225     7.333616    -0.571768
O     47.341214    10.741670    29.486135    -0.540741
O     49.632240    10.809394    29.550509    -0.571888
O     56.333022    18.220161    23.761556    -0.540756
O     56.346482    16.821941    25.578788    -0.571777
O     29.577586    31.380351     0.298633    -0.540741
O     27.286560    31.463618     0.341025    -0.571910
O     43.945633    35.627858    29.486135    -0.540743
O     42.741470    37.578083    29.550509    -0.571734
O     41.964974     3.589809     9.257614    -0.540733
O     40.891572     2.954537     7.333616    -0.571823
O     34.953826     9.924765     0.298633    -0.540735
O     36.027228     7.899045     0.341025    -0.571723
O     32.973167    39.675746    23.761556    -0.540734
O     34.177330    40.386514    25.578788    -0.571819
O     50.846788    25.308518     0.298633    -0.540736
O     52.064413    27.250972     0.341025    -0.571895
O     26.072012     8.717726    23.761556    -0.540750
O     24.854387     9.405179    25.578788    -0.571779
O     24.091353    20.244105    29.486135    -0.540733
O     23.004490    18.226156    29.550509    -0.571898
O     52.827447    34.547829     9.257614    -0.540751
O     53.914310    33.935872     7.333616    -0.571765
O     38.459400    10.587127    19.808362    -0.738636
O     28.398421    28.013253    19.808362    -0.738621
O     48.520379    28.013253    19.808362    -0.738560
O     38.459400    22.204545     3.378852    -0.738543
O     48.520379    16.395836    11.593607    -0.738628
O     38.459400    33.821962    11.593607    -0.738635
O     28.398421    16.395836    11.593607    -0.738567
O     38.459400    22.204544    28.023117    -0.738549

The following XYZ coordinates are in angstroms. Other properties are in atomic units.
The sperically averaged electron density of each atom fit to a function of the form exp(a - br)
eigen_1, eigen_2 and eigen_3 are the three eigenvalues of traceless quadrupole moment tensor
  atom number  atomic symbol              X              Y              Z     net charge C6 coefficient C8 coefficient C10 coefficient fluctuating dipole atomic polarizability isotropic forcefield polarizability              a              b squared Pearson coefficient          <r^3>          <r^4>         wp_QDO          m_QDO          q_QDO       dipole_x       dipole_y       dipole_z         dipole            Qxy            Qxz            Qyz     Q(x^2-y^2)    Q(3z^2-R^2)        eigen_1        eigen_2        eigen_3 static polarizability      alpha(xx)      alpha(xy)      alpha(xz)      alpha(yy)      alpha(yz)      alpha(zz) atomic spin moment
            1             Cu      33.170079       3.053791       8.637426       0.905002      54.438565 0.75440076E+03  0.19118878E+05                                12.659864                            9.587757       0.910411       2.228412                    0.995873      39.594731      96.294799       0.528911       0.456944      -1.107064      -0.056769       0.032776       0.092704       0.113539       0.013354       0.103391      -0.059693      -0.015420      -0.199678      -0.150978       0.048700       0.102278             17.970211      19.368777       1.708835       6.347434      21.342295      -3.664792      13.199560           0.657903
            2             Cu      34.508081       2.281295       6.452477       1.013339      47.795679 0.62359826E+03  0.15023038E+05                                11.420839                            8.549553       1.079592       2.312883                    0.996533      37.328671      87.629372       0.578416       0.439555      -1.121291       0.068903      -0.039781      -0.112518       0.137806       0.025200       0.092341      -0.053312      -0.029098      -0.208988      -0.145058       0.063929       0.081129             16.246919      17.488846       1.767921       5.813729      19.530615      -3.356666      11.721295           0.526237
            3             Cu      13.940379      24.145444       0.000000       0.905078      54.432683 0.75431055E+03  0.19115929E+05                                12.658669                            9.586932       0.911006       2.228589                    0.995877      39.593953      96.289733       0.528957       0.456920      -1.107084      -0.056771      -0.098325      -0.000002       0.113538      -0.101898       0.021870      -0.012623       0.117669       0.199615      -0.150933       0.048683       0.102249             17.968341      19.366853      -6.553347       0.504587      11.799730      -0.291322      22.738441           0.658020
            4             Cu      15.278381      26.462932       0.000000       1.013335      47.804072 0.62369305E+03  0.15026034E+05                                11.422644                            8.550587       1.078858       2.312659                    0.996530      37.328957      87.634805       0.578336       0.439594      -1.121255       0.068902       0.119338       0.000001       0.137801      -0.095445       0.007024      -0.004053       0.110220       0.208957      -0.145039       0.063918       0.081121             16.249968      17.492294      -6.071989       0.271127      10.481010      -0.156537      20.776598           0.526412
            5             Cu      24.519021       8.048481      22.764543       0.905061      54.434233 0.75433342E+03  0.19116698E+05                                12.659075                            9.587219       0.910565       2.228470                    0.995874      39.593798      96.290558       0.528936       0.456934      -1.107073       0.056763      -0.032773      -0.092694       0.113527       0.013358       0.103401      -0.059698      -0.015425      -0.199704      -0.150993       0.048708       0.102285             17.968984      19.367447       1.708713       6.346950      21.340803      -3.664505      13.198703           0.657959
            6             Cu      23.181019       8.820977      24.949492       1.013251      47.802512 0.62369571E+03  0.15026045E+05                                11.422118                            8.550398       1.079298       2.312773                    0.996532      37.330294      87.636485       0.578366       0.439573      -1.121274      -0.068906       0.039782       0.112522       0.137811       0.025195       0.092332      -0.053308      -0.029092      -0.208965      -0.145044       0.063920       0.081124             16.248942      17.491050       1.768158       5.814557      19.533080      -3.357138      11.722697           0.526342
            7             Cu       5.289321       9.161373       0.000000       0.904996      54.438325 0.75440015E+03  0.19118834E+05                                12.659711                            9.587660       0.910784       2.228507                    0.995876      39.595143      96.295317       0.528922       0.456935      -1.107071       0.056779       0.098339       0.000002       0.113553      -0.101880       0.021871      -0.012623       0.117650       0.199573      -0.150905       0.048668       0.102237             17.969936      19.368584      -6.553992       0.504641      11.800727      -0.291353      22.740496           0.657959
            8             Cu       3.951319       6.843885       0.000000       1.013390      47.799572 0.62362902E+03  0.15024050E+05                                11.421761                            8.550001       1.079091       2.312743                    0.996531      37.328040      87.630304       0.578373       0.439579      -1.121269      -0.068899      -0.119332      -0.000002       0.137794      -0.095456       0.007024      -0.004052       0.110232       0.208984      -0.145056       0.063928       0.081128             16.248575      17.490780      -6.071408       0.271087      10.480182      -0.156512      20.774765           0.526387
            9             Cu      33.170079       9.161373       0.000000       0.905145      54.428294 0.75423312E+03  0.19113468E+05                                12.658086                            9.586488       0.910766       2.228548                    0.995875      39.592066      96.283757       0.528966       0.456925      -1.107081      -0.056768       0.098325       0.000000       0.113536       0.101943      -0.021871      -0.012627       0.117713       0.199710      -0.150998       0.048713       0.102286             17.967534      19.365894       6.552993      -0.504616      11.799142      -0.291337      22.737565           0.658050
           10             Cu      34.508081       6.843885       0.000000       1.013528      47.782480 0.62340545E+03  0.15017085E+05                                11.418355                            8.547868       1.080223       2.313114                    0.996537      37.325516      87.615348       0.578515       0.439518      -1.121326       0.068897      -0.119333      -0.000000       0.137794       0.095487      -0.007019      -0.004052       0.110258       0.209053      -0.145101       0.063954       0.081147             16.243063      17.484679       6.068960      -0.271009      10.476845      -0.156463      20.767667           0.526094
           11             Cu       5.289321       3.053791       8.637426       0.905000      54.439438 0.75440685E+03  0.19119039E+05                                12.659876                            9.587679       0.910859       2.228525                    0.995876      39.595404      96.295921       0.528924       0.456933      -1.107073       0.056783       0.032784       0.092721       0.113562      -0.013342      -0.103349      -0.059668      -0.015408      -0.199601      -0.150914       0.048674       0.102241             17.970333      19.369033      -1.708938      -6.347611      21.342358      -3.664794      13.199608           0.657924
           12             Cu       3.951319       2.281295       6.452477       1.013803      47.769523 0.62319531E+03  0.15010660E+05                                11.416101                            8.546210       1.080465       2.313249                    0.996538      37.320953      87.598796       0.578597       0.439495      -1.121347      -0.068886      -0.039771      -0.112485       0.137767      -0.025219      -0.092382      -0.053336      -0.029120      -0.209122      -0.145133       0.063974       0.081159             16.239713      17.481138      -1.767196      -5.810979      19.521740      -3.354970      11.716260           0.525959
           13             Cu      24.519021      24.145444       0.000000       0.905247      54.421098 0.75411877E+03  0.19109751E+05                                12.656716                            9.585524       0.911106       2.228667                    0.995875      39.590728      96.276868       0.529014       0.456902      -1.107101       0.056760      -0.098311      -0.000000       0.113520       0.101970      -0.021870      -0.012626       0.117744       0.199774      -0.151040       0.048735       0.102305             17.965442      19.363621       6.552159      -0.504547      11.797838      -0.291300      22.734866           0.658125
           14             Cu      23.181019      26.462932       0.000000       1.013477      47.786338 0.62346060E+03  0.15018783E+05                                11.419065                            8.548335       1.080075       2.313056                    0.996536      37.326503      87.619454       0.578489       0.439527      -1.121317      -0.068901       0.119340       0.000000       0.137802       0.095480      -0.007020      -0.004053       0.110251       0.209036      -0.145091       0.063947       0.081144             16.244190      17.485906       6.069443      -0.271044      10.477520      -0.156486      20.769142           0.526114
           15             Cu      13.940379       8.048481      22.764543       0.905028      54.437534 0.75437625E+03  0.19118049E+05                                12.659534                            9.587438       0.910927       2.228551                    0.995877      39.594961      96.293965       0.528935       0.456929      -1.107076      -0.056781      -0.032783      -0.092718       0.113558      -0.013344      -0.103353      -0.059670      -0.015409      -0.199614      -0.150922       0.048678       0.102244             17.969813      19.368470      -1.708884      -6.347406      21.341734      -3.664684      13.199235           0.657948
           16             Cu      15.278381       8.820977      24.949492       1.013800      47.769950 0.62320096E+03  0.15010836E+05                                11.416186                            8.546262       1.080447       2.313243                    0.996538      37.321029      87.599188       0.578594       0.439497      -1.121346       0.068886       0.039771       0.112485       0.137767      -0.025218      -0.092381      -0.053336      -0.029119      -0.209123      -0.145132       0.063973       0.081159             16.239853      17.481296      -1.767212      -5.811034      19.521912      -3.355011      11.716351           0.525964
           17             Cu      27.880757       0.000000       0.000000       0.904912      54.444900 0.75450268E+03  0.19122144E+05                                12.660860                            9.588441       0.910580       2.228427                    0.995875      39.596747      96.302022       0.528888       0.456948      -1.107060      -0.113559      -0.000003      -0.000002       0.113559       0.000003       0.000003       0.025253      -0.235268       0.199553      -0.150893       0.048661       0.102232             17.971725       8.017447      -0.000020      -0.000001      23.154924       0.582776      22.742805           0.657864
           18             Cu      30.556762       0.000000       0.000000       1.013456      47.794490 0.62355678E+03  0.15021819E+05                                11.420798                            8.549366       1.079312       2.312825                    0.996532      37.326879      87.625088       0.578411       0.439565      -1.121282       0.137786       0.000003       0.000002       0.137786       0.000005       0.000003       0.008107      -0.220468       0.209003      -0.145068       0.063935       0.081133             16.247049       6.974295      -0.000025      -0.000005      20.994090       0.312969      20.772761           0.526307
           19             Cu      19.229700      17.209854      22.764543       0.904893      54.446306 0.75452532E+03  0.19122914E+05                                12.661269                            9.588752       0.910089       2.228296                    0.995872      39.596455      96.302671       0.528864       0.456964      -1.107047      -0.000000       0.065556      -0.092710       0.113546      -0.000000       0.000000       0.119364       0.030823      -0.199629      -0.150947       0.048683       0.102264             17.972345      22.331488      -0.000135      -0.000082      18.384456       7.330380      13.201090           0.657806
           20             Cu      19.229700      15.664862      24.949492       1.013263      47.801223 0.62367926E+03  0.15025546E+05                                11.421911                            8.550285       1.079291       2.312777                    0.996532      37.329867      87.635106       0.578370       0.439573      -1.121274       0.000000      -0.079564       0.112521       0.137809       0.000001       0.000000       0.106613       0.058183      -0.208957      -0.145039       0.063918       0.081121             16.248582      20.553374      -0.000145      -0.000088      16.469912       6.713923      11.722458           0.526306
           21             Cu      10.578643       0.000000       0.000000       0.904926      54.443695 0.75448615E+03  0.19121611E+05                                12.660649                            9.588317       0.910596       2.228436                    0.995875      39.596474      96.300930       0.528893       0.456946      -1.107061       0.113552       0.000003       0.000002       0.113552       0.000004       0.000003       0.025253      -0.235272       0.199556      -0.150895       0.048662       0.102233             17.971370       8.017341      -0.000016       0.000001      23.154434       0.582761      22.742334           0.657883
           22             Cu       7.902638       0.000000       0.000000       1.013336      47.803568 0.62368719E+03  0.15025847E+05                                11.422517                            8.550513       1.078891       2.312671                    0.996530      37.328969      87.634513       0.578343       0.439591      -1.121258      -0.137794      -0.000002      -0.000001       0.137794       0.000004       0.000003       0.008109      -0.220433       0.208965      -0.145044       0.063921       0.081123             16.249751       6.975277      -0.000021      -0.000002      20.997676       0.313053      20.776299           0.526430
           23             Cu      19.229700      27.199235       8.637426       0.905017      54.437981 0.75439124E+03  0.19118567E+05                                12.659737                            9.587667       0.910430       2.228420                    0.995873      39.594659      96.294289       0.528916       0.456941      -1.107066      -0.000000      -0.065545       0.092694       0.113526       0.000000      -0.000001       0.119390       0.030844      -0.199690      -0.150984       0.048704       0.102281             17.970024      22.328567      -0.000127      -0.000079      18.382067       7.329352      13.199438           0.657900
           24             Cu      19.229700      28.744227       6.452477       1.013261      47.802152 0.62369088E+03  0.15025906E+05                                11.422091                            8.550390       1.079260       2.312764                    0.996531      37.330042      87.635933       0.578364       0.439576      -1.121272      -0.000000       0.079564      -0.112521       0.137810       0.000000       0.000000       0.106614       0.058183      -0.208957      -0.145040       0.063918       0.081122             16.248892      20.553782      -0.000138      -0.000087      16.470227       6.714088      11.722668           0.526310
           25             Cu      36.884488       9.715598      19.152061       0.537800      99.892402 0.16308290E+04  0.50769582E+05                                19.745335                           14.832010       0.360169       1.938998                    0.998046      51.317241     144.310237       0.388945       0.505851      -1.065368      -0.009093       0.083365      -0.035045       0.090888       0.062818       0.089750      -0.000874       0.071550      -0.183563      -0.116457      -0.018699       0.135157             29.919108      29.583593      -4.133608     -15.037136      16.912916      11.474033      43.260814           0.446746
           26             Cu      28.431111      27.994379      21.723882       0.537823      99.889551 0.16307790E+04  0.50767553E+05                                19.744781                           14.831634       0.360234       1.939013                    0.998046      51.317295     144.308967       0.388956       0.505841      -1.065375       0.076740      -0.044305      -0.020189       0.090882      -0.043156       0.014822      -0.008566       0.049823       0.399794      -0.116462      -0.018731       0.135193             29.918164      23.659636      18.974171       1.302945      45.569121      -0.752217      20.525734           0.446772
           27             Cu      48.487689      29.812932      19.152061       0.537871      99.894047 0.16308070E+04  0.50768758E+05                                19.745661                           14.831964       0.360222       1.939020                    0.998046      51.316577     144.308469       0.388943       0.505855      -1.065365      -0.076753      -0.033807      -0.035047       0.090897       0.000424       0.045627      -0.077306      -0.144623      -0.183586      -0.116469      -0.018721       0.135189             29.920565      23.661534      -7.553936     -17.456850      22.836666       7.286499      43.263496           0.446821
           28             Cu      40.034312      21.295269       2.775934       0.537921      99.882780 0.16306451E+04  0.50762323E+05                                19.743954                           14.831043       0.360241       1.939031                    0.998046      51.315426     144.302013       0.388963       0.505842      -1.065374       0.009106      -0.005257       0.090273       0.090883      -0.105579      -0.029331       0.016932       0.121904      -0.032670      -0.116465      -0.018741       0.135206             29.916890      29.581458      15.553859      -1.115104      47.541450       0.643868      12.627763           0.446870
           29             Cu      48.487689      27.994379      21.723882       0.537873      99.893797 0.16308021E+04  0.50768561E+05                                19.745620                           14.831934       0.360227       1.939022                    0.998046      51.316550     144.308294       0.388944       0.505854      -1.065365      -0.076750      -0.044315      -0.020191       0.090896       0.043158      -0.014808      -0.008557       0.049836       0.399803      -0.116468      -0.018724       0.135192             29.920505      23.661532     -18.976438      -1.302889      45.573561      -0.752390      20.526421           0.446824
           30             Cu      28.431111      29.812932      19.152061       0.537832      99.888169 0.16307535E+04  0.50766565E+05                                19.744635                           14.831541       0.360222       1.939013                    0.998046      51.316847     144.307468       0.388957       0.505843      -1.065374       0.076739      -0.033803      -0.035047       0.090884      -0.000417      -0.045629      -0.077316      -0.144622      -0.183543      -0.116466      -0.018728       0.135194             29.917911      23.659475       7.553013      17.454579      22.835268       7.285128      43.258989           0.446780
           31             Cu      36.884488      21.295269       2.775934       0.537915      99.886480 0.16307074E+04  0.50764815E+05                                19.744562                           14.831432       0.360206       1.939021                    0.998045      51.315735     144.304273       0.388954       0.505850      -1.065369      -0.009104      -0.005253       0.090273       0.090883       0.105553       0.029334       0.016934       0.121896      -0.032612      -0.116450      -0.018726       0.135176             29.917997      29.582550     -15.554654       1.115186      47.543301       0.643788      12.628139           0.446861
           32             Cu      40.034312       9.715598      19.152061       0.537811      99.887396 0.16307425E+04  0.50766152E+05                                19.744581                           14.831528       0.360197       1.939009                    0.998046      51.316537     144.306616       0.388955       0.505845      -1.065372       0.009100       0.083366      -0.035044       0.090889      -0.062824      -0.089772      -0.000873       0.071584      -0.183574      -0.116476      -0.018710       0.135186             29.917754      29.582484       4.133331      15.036359      16.912174      11.473326      43.258603           0.446760
           33             Cu      38.459400      24.023097       2.775934       0.537971      99.879244 0.16305756E+04  0.50759602E+05                                19.743500                           14.830721       0.360257       1.939043                    0.998046      51.314533     144.298540       0.388968       0.505842      -1.065375       0.000003       0.010515       0.090270       0.090880      -0.000003      -0.000001      -0.033882      -0.243818      -0.032684      -0.116461      -0.018752       0.135213             29.916179      56.520123       0.000101      -0.000028      20.600922      -1.287618      12.627493           0.446914
           34             Cu      26.856199      27.085103      19.152061       0.537837      99.887866 0.16307447E+04  0.50766304E+05                                19.744829                           14.831680       0.360149       1.939003                    0.998045      51.315872     144.305507       0.388947       0.505855      -1.065366       0.067651      -0.049567      -0.035047       0.090895       0.062387       0.044115       0.078165       0.073047      -0.183589      -0.116468      -0.018690       0.135157             29.918239      16.500363       3.419744       2.418049      29.994896     -18.758943      43.259456           0.446781
           35             Cu      38.459400      10.624874      21.723882       0.537837      99.887527 0.16307414E+04  0.50766089E+05                                19.744545                           14.831479       0.360228       1.939016                    0.998046      51.316725     144.306929       0.388958       0.505842      -1.065374       0.000000       0.088611      -0.020187       0.090881      -0.000002      -0.000005       0.017117      -0.099661       0.399808      -0.116465      -0.018732       0.135197             29.917757      56.523030       0.000064      -0.000021      12.704745       1.504470      20.525495           0.446782
           36             Cu      50.062601      27.085103      19.152061       0.537988      99.887909 0.16306845E+04  0.50763931E+05                                19.744799                           14.831335       0.360291       1.939051                    0.998046      51.315283     144.302845       0.388955       0.505850      -1.065369      -0.067644      -0.049558      -0.035045       0.090883      -0.062438      -0.044151       0.078144       0.073080      -0.183587      -0.116453      -0.018762       0.135215             29.919263      16.500283      -3.419552      -2.418075      29.995886     -18.760532      43.261621           0.446925
           37             Cu      50.062601      17.323986      12.249908       0.537856      99.887347 0.16307328E+04  0.50765827E+05                                19.744732                           14.831599       0.360163       1.939008                    0.998045      51.315840     144.305141       0.388949       0.505853      -1.065367      -0.067649       0.049561       0.035048       0.090890       0.062391       0.044121       0.078158       0.073056      -0.183582      -0.116461      -0.018701       0.135162             29.918115      16.500284       3.419628       2.418163      29.994716     -18.758873      43.259345           0.446797
           38             Cu      38.459400      33.784215       9.678087       0.537826      99.888046 0.16307520E+04  0.50766510E+05                                19.744626                           14.831540       0.360221       1.939014                    0.998046      51.316806     144.307359       0.388956       0.505843      -1.065374      -0.000003      -0.088613       0.020188       0.090884      -0.000002      -0.000002       0.017118      -0.099670       0.399793      -0.116467      -0.018725       0.135192             29.917873      56.523234       0.000011       0.000129      12.704795       1.504482      20.525589           0.446774
           39             Cu      26.856199      17.323986      12.249908       0.537914      99.889646 0.16307242E+04  0.50765523E+05                                19.745123                           14.831602       0.360224       1.939030                    0.998046      51.315413     144.304140       0.388947       0.505856      -1.065365       0.067653       0.049571       0.035049       0.090899      -0.062414      -0.044135       0.078166       0.073062      -0.183609      -0.116474      -0.018721       0.135195             29.919673      16.500547      -3.419707      -2.418023      29.996342     -18.760713      43.262132           0.446858
           40             Cu      38.459400      20.385992      28.626035       0.538001      99.878251 0.16305543E+04  0.50758749E+05                                19.743323                           14.830581       0.360286       1.939052                    0.998045      51.314451     144.297839       0.388972       0.505839      -1.065377       0.000001      -0.010513      -0.090264       0.090874      -0.000007      -0.000002      -0.033895      -0.243814      -0.032735      -0.116451      -0.018773       0.135225             29.915935      56.519690      -0.000008       0.000060      20.600724      -1.287611      12.627389           0.446941
           41             Cu      28.431111      16.414710       9.678087       0.537874      99.894327 0.16308112E+04  0.50768908E+05                                19.745664                           14.831957       0.360240       1.939024                    0.998046      51.316755     144.308899       0.388944       0.505853      -1.065366       0.076750       0.044311       0.020191       0.090894       0.043157      -0.014811      -0.008553       0.049833       0.399804      -0.116467      -0.018725       0.135193             29.920597      23.661550     -18.976486      -1.302966      45.573783      -0.752259      20.526459           0.446823
           42             Cu      36.884488      34.693491      12.249908       0.537818      99.887490 0.16307434E+04  0.50766185E+05                                19.744587                           14.831526       0.360203       1.939010                    0.998046      51.316573     144.306705       0.388955       0.505845      -1.065372      -0.009097      -0.083363       0.035045       0.090886      -0.062827      -0.089772      -0.000868       0.071586      -0.183563      -0.116473      -0.018716       0.135189             29.917782      29.582395       4.133365      15.036315      16.912250      11.473443      43.258700           0.446765
           43             Cu      40.034312      23.113820      28.626035       0.537903      99.886912 0.16307170E+04  0.50765193E+05                                19.744618                           14.831477       0.360200       1.939019                    0.998045      51.315862     144.304782       0.388953       0.505850      -1.065369       0.009100       0.005255      -0.090276       0.090885       0.105553       0.029334       0.016935       0.121888      -0.032607      -0.116449      -0.018725       0.135174             29.918063      29.582526     -15.554603       1.115143      47.543492       0.643870      12.628170           0.446851
           44             Cu      48.487689      14.596157      12.249908       0.537854      99.886806 0.16307259E+04  0.50765473E+05                                19.744426                           14.831385       0.360244       1.939022                    0.998046      51.316625     144.306334       0.388960       0.505841      -1.065375      -0.076738       0.033801       0.035042       0.090880      -0.000414      -0.045621      -0.077316      -0.144638      -0.183548      -0.116461      -0.018740       0.135201             29.917600      23.659192       7.552985      17.454357      22.835105       7.285172      43.258503           0.446799
           45             Cu      36.884488      23.113820      28.626035       0.537930      99.882424 0.16306375E+04  0.50762018E+05                                19.743888                           14.830991       0.360251       1.939034                    0.998046      51.315411     144.301802       0.388965       0.505841      -1.065375      -0.009105       0.005253      -0.090271       0.090881      -0.105575      -0.029337       0.016934       0.121909      -0.032695      -0.116459      -0.018752       0.135210             29.916801      29.581475      15.553884      -1.115155      47.541204       0.643778      12.627724           0.446877
           46             Cu      40.034312      34.693491      12.249908       0.537789      99.892725 0.16308364E+04  0.50769878E+05                                19.745397                           14.832060       0.360159       1.938995                    0.998046      51.317259     144.310467       0.388944       0.505852      -1.065367       0.009096      -0.083368       0.035043       0.090890       0.062814       0.089750      -0.000878       0.071549      -0.183571      -0.116460      -0.018694       0.135154             29.919183      29.583776      -4.133588     -15.037220      16.912900      11.473966      43.260874           0.446737
           47             Cu      48.487689      16.414710       9.678087       0.537808      99.890309 0.16307939E+04  0.50768141E+05                                19.744881                           14.831705       0.360229       1.939011                    0.998046      51.317482     144.309718       0.388955       0.505841      -1.065374      -0.076739       0.044308       0.020190       0.090883      -0.043157       0.014821      -0.008568       0.049825       0.399792      -0.116463      -0.018729       0.135192             29.918319      23.659802      18.974301       1.302888      45.569317      -0.752337      20.525837           0.446759
           48             Cu      28.431111      14.596157      12.249908       0.537925      99.892187 0.16307668E+04  0.50767155E+05                                19.745349                           14.831718       0.360274       1.939037                    0.998046      51.316334     144.306939       0.388949       0.505851      -1.065368       0.076743       0.033806       0.035048       0.090888       0.000423       0.045609      -0.077311      -0.144656      -0.183568      -0.116456      -0.018748       0.135204             29.920143      23.661239      -7.553756     -17.456687      22.836216       7.286329      43.262975           0.446868
           49              H      36.428744       4.765095      10.858801       0.126170       1.117870 0.81593842E+01  0.79743151E+02                                 1.712814                            1.616756      -1.149798       2.339717                    0.996525       3.401130       9.212061       0.521683       1.201332      -0.727044      -0.034874       0.006468       0.016912       0.039294      -0.005214      -0.008265       0.001216       0.010818       0.000176      -0.008430      -0.004325       0.012755              1.774540       1.999202      -0.066531      -0.148023       1.494080       0.303039       1.830339           0.000198
           50              H      36.459511       7.176509      14.372681       0.112837       1.446097 0.10986024E+02  0.11496293E+03                                 2.013428                            1.865723      -1.078840       2.364619                    0.996791       3.500779       9.620521       0.492611       1.188188      -0.733449      -0.036977       0.010937       0.011193       0.040152      -0.000572       0.004830       0.005657       0.028829      -0.040001      -0.017358      -0.004390       0.021748              2.094770       2.405425      -0.306304      -0.334155       1.767998       0.364841       2.110888           0.000025
           51              H      36.424898       5.806488      12.523105       0.117722       1.152019 0.81206535E+01  0.78366091E+02                                 1.684495                            1.565573      -0.850562       2.473499                    0.999006       3.198875       8.292915       0.560766       1.131845      -0.746469      -0.035651      -0.009753      -0.011882       0.038824       0.001123       0.001136       0.010643       0.025962      -0.014635      -0.018724       0.003099       0.015625              1.770651       1.931475       0.230264       0.350760       1.529708       0.361063       1.850769          -0.000001
           52              H      32.344355      34.941071      27.194105       0.126171       1.117916 0.81598298E+01  0.79748981E+02                                 1.712900                            1.616832      -1.149795       2.339722                    0.996525       3.401190       9.212454       0.521654       1.201379      -0.727034      -0.010074      -0.032419       0.019790       0.039296       0.004605      -0.001321      -0.006705      -0.011588      -0.017230      -0.008428      -0.004326       0.012754              1.774633       1.432609       0.259526       0.082529       2.059550      -0.097190       1.831739           0.000198
           53              H      30.867514      31.694767      24.860939       0.112837       1.446087 0.10985914E+02  0.11496111E+03                                 2.013393                            1.865693      -1.078847       2.364615                    0.996791       3.500739       9.620279       0.492624       1.188162      -0.733455      -0.002824      -0.033917       0.021304       0.040152      -0.003079       0.003059      -0.011180      -0.018798       0.044453      -0.017361      -0.004387       0.021749              2.094732       1.652590       0.286690       0.085157       2.703619      -0.232119       1.927986           0.000025
           54              H      31.586705      33.460028      26.151560       0.117722       1.152092 0.81212675E+01  0.78373447E+02                                 1.684574                            1.565639      -0.850546       2.473507                    0.999006       3.198873       8.292968       0.560751       1.131855      -0.746468       0.004071      -0.008479       0.037667       0.038824       0.004914       0.003817      -0.006094      -0.021377       0.036670      -0.018723       0.003098       0.015625              1.770737       1.403392       0.133262       0.282184       1.593805       0.151716       2.315015          -0.000001
           55              H      44.574445      37.285871      23.878057       0.126171       1.117620 0.81572268E+01  0.79717721E+02                                 1.712618                            1.616586      -1.149782       2.339726                    0.996525       3.401158       9.212235       0.521684       1.201396      -0.727026       0.010076       0.007850      -0.037161       0.039295      -0.000289      -0.004784      -0.000686       0.005438       0.033839      -0.008430      -0.004326       0.012757              1.774330       1.432403      -0.164275      -0.217115       1.795656      -0.003990       2.094932           0.000198
           56              H      46.051286      34.004039      21.595134       0.112838       1.446131 0.10986356E+02  0.11496741E+03                                 2.013483                            1.865771      -1.078832       2.364624                    0.996791       3.500744       9.620504       0.492596       1.188213      -0.733444       0.002824       0.008780      -0.039079       0.040153      -0.001859       0.003920      -0.012728      -0.023172       0.031331      -0.017361      -0.004389       0.021750              2.094831       1.652660      -0.175869      -0.241925       1.868365       0.063231       2.763467           0.000025
           57              H      45.332095      35.809269      22.829231       0.117723       1.152130 0.81216173E+01  0.78377970E+02                                 1.684645                            1.565701      -0.850542       2.473510                    0.999006       3.198892       8.293183       0.560723       1.131896      -0.746459      -0.004071       0.032687      -0.020550       0.038824      -0.005238      -0.003362      -0.007144      -0.024345       0.027771      -0.018725       0.003099       0.015626              1.770818       1.403448      -0.310489      -0.031581       2.330358      -0.108659       1.578646          -0.000001
           58              H      40.490056      11.826140       0.872975       0.126171       1.117878 0.81594827E+01  0.79744685E+02                                 1.712861                            1.616798      -1.149776       2.339731                    0.996525       3.401103       9.212146       0.521659       1.201380      -0.727034       0.034876       0.018100       0.000460       0.039296       0.009529       0.002160      -0.000781       0.005169      -0.016780      -0.008429      -0.004326       0.012755              1.774590       1.999257       0.161736       0.013385       1.983512       0.130028       1.341001           0.000198
           59              H      40.459289      15.942863       1.975184       0.112837       1.446061 0.10985832E+02  0.11496225E+03                                 2.013540                            1.865819      -1.078838       2.364620                    0.996791       3.500817       9.621183       0.492546       1.188331      -0.733415       0.036977       0.014199       0.006581       0.040152      -0.004367       0.002149       0.006155       0.030235      -0.035768      -0.017358      -0.004389       0.021746              2.094890       2.405569       0.417181       0.177416       2.302248       0.176022       1.576854           0.000025
           60              H      40.493902      13.742393       1.300042       0.117723       1.152075 0.81211231E+01  0.78371749E+02                                 1.684558                            1.565626      -0.850543       2.473509                    0.999006       3.198871       8.292962       0.560753       1.131857      -0.746468       0.035651      -0.014454      -0.005234       0.038824      -0.001447      -0.000680       0.006498       0.014238      -0.049803      -0.018723       0.003099       0.015625              1.770720       1.931552      -0.407483      -0.100182       2.042128       0.179939       1.338480          -0.000001
           61              H      52.547078      21.132065      27.194105       0.126171       1.117618 0.81572111E+01  0.79717543E+02                                 1.712618                            1.616586      -1.149778       2.339729                    0.996525       3.401153       9.212225       0.521683       1.201398      -0.727026      -0.023038       0.024935       0.019789       0.039295      -0.007321      -0.005146       0.004498      -0.002185      -0.017236      -0.008430      -0.004326       0.012756              1.774331       1.677785      -0.401128      -0.125395       1.813791      -0.022874       1.831416           0.000198
           62              H      50.474117      24.034199      24.860939       0.112838       1.446130 0.10986349E+02  0.11496731E+03                                 2.013482                            1.865770      -1.078833       2.364623                    0.996791       3.500746       9.620509       0.492596       1.188213      -0.733444      -0.027961       0.019405       0.021305       0.040153      -0.006602      -0.011213       0.002941       0.014727       0.044453      -0.017361      -0.004389       0.021750              2.094830       2.192680      -0.598493      -0.243610       2.163733       0.042303       1.928077           0.000025
           63              H      51.643282      22.528731      26.151560       0.117723       1.152130 0.81216183E+01  0.78377980E+02                                 1.684645                            1.565701      -0.850543       2.473509                    0.999006       3.198892       8.293182       0.560723       1.131895      -0.746459      -0.009379       0.000714       0.037667       0.038824      -0.011715      -0.007187      -0.000259       0.002174       0.036673      -0.018725       0.003099       0.015626              1.770817       1.430851      -0.149092      -0.009703       1.566471      -0.320260       2.315130          -0.000001
           64              H      24.371722      32.682869      10.858801       0.126172       1.117873 0.81594376E+01  0.79744127E+02                                 1.712856                            1.616793      -1.149771       2.339733                    0.996525       3.401094       9.212112       0.521660       1.201379      -0.727034       0.023039       0.026970       0.016912       0.039296       0.007292       0.005186       0.006548       0.003618       0.000174      -0.008429      -0.004326       0.012754              1.774585       1.678017       0.251997       0.336465       1.815348      -0.023332       1.830388           0.000198
           65              H      26.444683      31.450517      14.372681       0.112837       1.446062 0.10985839E+02  0.11496233E+03                                 2.013540                            1.865819      -1.078840       2.364619                    0.996791       3.500818       9.621186       0.492546       1.188331      -0.733415       0.027960       0.026554       0.011193       0.040152       0.012767       0.002482      -0.007014      -0.013426      -0.039998      -0.017358      -0.004389       0.021747              2.094891       2.192750       0.429202       0.483083       1.980910       0.106974       2.111014           0.000025
           66              H      25.275518      32.165503      12.523105       0.117722       1.152075 0.81211217E+01  0.78371722E+02                                 1.684557                            1.565626      -0.850543       2.473509                    0.999006       3.198871       8.292958       0.560753       1.131856      -0.746468       0.009379       0.035751      -0.011883       0.038824       0.010679       0.008648      -0.006306      -0.014926      -0.014636      -0.018723       0.003099       0.015625              1.770719       1.430781       0.058840       0.137319       2.030531      -0.484332       1.850846          -0.000001
           67              H      28.456110      25.635147       0.872975       0.126171       1.117863 0.81593189E+01  0.79742427E+02                                 1.712814                            1.616756      -1.149786       2.339724                    0.996525       3.401123       9.212065       0.521680       1.201341      -0.727042      -0.001762      -0.039252       0.000460       0.039295      -0.002527      -0.001757      -0.001480      -0.019090      -0.016777      -0.008430      -0.004325       0.012755              1.774540       1.847320      -0.074045       0.105909       2.135331      -0.076603       1.340970           0.000198
           68              H      32.036680      23.603431       1.975184       0.112837       1.446091 0.10985972E+02  0.11496223E+03                                 2.013422                            1.865717      -1.078838       2.364620                    0.996791       3.500774       9.620495       0.492612       1.188186      -0.733449      -0.006192      -0.039122       0.006580       0.040152       0.015275       0.004256      -0.004939      -0.007563      -0.035772      -0.017358      -0.004390       0.021748              2.094763       1.966671      -0.163834       0.063724       2.740844      -0.241636       1.576775           0.000025
           69              H      30.113710      24.673690       1.300042       0.117722       1.152019 0.81206559E+01  0.78366132E+02                                 1.684497                            1.565574      -0.850563       2.473499                    0.999006       3.198875       8.292920       0.560765       1.131847      -0.746469      -0.030343      -0.023647      -0.005234       0.038824       0.006888       0.005967      -0.002660      -0.004616      -0.049805      -0.018724       0.003099       0.015625              1.770653       2.367266       0.155852       0.205909       1.606252      -0.003210       1.338440          -0.000001
           70              H      48.462690       9.368097      23.878057       0.126171       1.117913 0.81598048E+01  0.79748661E+02                                 1.712896                            1.616829      -1.149792       2.339724                    0.996525       3.401184       9.212428       0.521655       1.201377      -0.727034       0.001763      -0.012651      -0.037162       0.039296       0.002498       0.001796       0.004485      -0.002216       0.033836      -0.008428      -0.004326       0.012754              1.774629       1.847422      -0.075178       0.105123       1.381141       0.190077       2.095324           0.000198
           71              H      44.882120       9.730031      21.595134       0.112837       1.446090 0.10985945E+02  0.11496153E+03                                 2.013397                            1.865697      -1.078848       2.364615                    0.996791       3.500740       9.620290       0.492623       1.188163      -0.733455       0.006192      -0.006836      -0.039079       0.040152      -0.009106      -0.012983       0.002966       0.014803       0.031327      -0.017361      -0.004387       0.021749              2.094737       1.966646      -0.005468       0.175705       1.554223       0.177889       2.763342           0.000025
           72              H      46.805090       9.450254      22.829231       0.117722       1.152093 0.81212749E+01  0.78373534E+02                                 1.684574                            1.565640      -0.850547       2.473507                    0.999006       3.198874       8.292971       0.560751       1.131855      -0.746468       0.030343      -0.012818      -0.020550       0.038824      -0.007923      -0.004505       0.006482       0.021241       0.027770      -0.018723       0.003098       0.015625              1.770738       2.367401      -0.246103      -0.078308       1.366232       0.081675       1.578581          -0.000001
           73              H      46.432034      29.152347       0.872975       0.126170       1.117919 0.81598552E+01  0.79749245E+02                                 1.712899                            1.616831      -1.149798       2.339720                    0.996525       3.401192       9.212443       0.521656       1.201373      -0.727035      -0.033113       0.021153       0.000460       0.039295      -0.007002      -0.000404       0.002261       0.013920      -0.016781      -0.008429      -0.004326       0.012755              1.774632       2.127570      -0.087689      -0.119305       1.855300      -0.053425       1.341026           0.000198
           74              H      42.882231      27.067340       1.975184       0.112837       1.446085 0.10985897E+02  0.11496088E+03                                 2.013391                            1.865692      -1.078846       2.364616                    0.996791       3.500737       9.620270       0.492625       1.188161      -0.733455      -0.030785       0.024924       0.006581       0.040152      -0.010913      -0.006408      -0.001216      -0.022677      -0.035773      -0.017361      -0.004387       0.021749              2.094729       2.689139      -0.253302      -0.241119       2.018294       0.065629       1.576754           0.000025
           75              H      44.770588      28.197551       1.300042       0.117722       1.152094 0.81212765E+01  0.78373554E+02                                 1.684575                            1.565640      -0.850547       2.473507                    0.999006       3.198875       8.292974       0.560751       1.131854      -0.746468      -0.005308       0.038101      -0.005235       0.038824      -0.005443      -0.005287      -0.003839      -0.009624      -0.049802      -0.018723       0.003098       0.015625              1.770739       1.661612       0.251626      -0.105743       2.312114      -0.176732       1.338491          -0.000001
           76              H      22.341065      19.959665      23.878057       0.126169       1.117875 0.81594278E+01  0.79743667E+02                                 1.712818                            1.616759      -1.149805       2.339713                    0.996525       3.401136       9.212076       0.521684       1.201330      -0.727045      -0.011835       0.004800      -0.037161       0.039294      -0.002211       0.002985      -0.003799      -0.003219       0.033838      -0.008431      -0.004325       0.012756              1.774544       1.562747       0.239473       0.112044       1.665666      -0.186064       2.095220           0.000198
           77              H      24.444795      22.879563      21.595134       0.112837       1.446100 0.10986056E+02  0.11496336E+03                                 2.013433                            1.865727      -1.078840       2.364619                    0.996791       3.500781       9.620534       0.492610       1.188189      -0.733449      -0.009017      -0.001944      -0.039078       0.040152       0.010961       0.009062       0.009760       0.008368       0.031320      -0.017358      -0.004390       0.021748              2.094775       1.662091       0.181324       0.066207       1.858837      -0.241115       2.763397           0.000025
           78              H      23.241015      21.354110      22.829231       0.117722       1.152019 0.81206470E+01  0.78366013E+02                                 1.684495                            1.565573      -0.850562       2.473499                    0.999006       3.198874       8.292912       0.560766       1.131845      -0.746469      -0.026272      -0.019869      -0.020550       0.038824       0.013159       0.007867       0.000660       0.003100       0.027772      -0.018724       0.003099       0.015625              1.770650       1.829564       0.556524       0.109879       1.903877       0.026977       1.578510          -0.000001
           79              H      30.486766      10.540497      27.194105       0.126171       1.117879 0.81594879E+01  0.79744736E+02                                 1.712861                            1.616798      -1.149781       2.339728                    0.996525       3.401103       9.212141       0.521660       1.201378      -0.727034       0.033113       0.007485       0.019790       0.039296       0.002715       0.006468       0.002208       0.013770      -0.017231      -0.008429      -0.004326       0.012755              1.774590       2.127517       0.141706       0.042904       1.364561       0.120063       1.831691           0.000198
           80              H      34.036569      10.884668      24.860939       0.112837       1.446065 0.10985868E+02  0.11496273E+03                                 2.013545                            1.865823      -1.078840       2.364619                    0.996791       3.500819       9.621197       0.492545       1.188332      -0.733415       0.030785       0.014512       0.021304       0.040152       0.009675       0.008150       0.008238       0.004061       0.044459      -0.017358      -0.004389       0.021747              2.094896       2.689377       0.311801       0.158459       1.667179       0.189831       1.928132           0.000025
           81              H      32.148212      10.624874      26.151560       0.117723       1.152075 0.81211195E+01  0.78371701E+02                                 1.684557                            1.565626      -0.850542       2.473509                    0.999006       3.198870       8.292957       0.560753       1.131856      -0.746468       0.005308       0.007765       0.037667       0.038824       0.006799       0.003368       0.006353       0.019200       0.036670      -0.018723       0.003099       0.015625              1.770720       1.661594       0.015819      -0.272480       1.335576       0.168518       2.314989          -0.000001
           82              H      54.577735      29.165669      10.858801       0.126170       1.117622 0.81572434E+01  0.79717915E+02                                 1.712619                            1.616587      -1.149786       2.339724                    0.996525       3.401160       9.212239       0.521684       1.201395      -0.727026       0.011837      -0.033436       0.016913       0.039295      -0.002079       0.003080      -0.007767      -0.014440       0.000177      -0.008431      -0.004326       0.012757              1.774332       1.562578      -0.185418      -0.188400       1.930289      -0.279655       1.830129           0.000198
           83              H      52.474005      27.986608      14.372681       0.112838       1.446123 0.10986285E+02  0.11496647E+03                                 2.013475                            1.865765      -1.078831       2.364624                    0.996791       3.500738       9.620478       0.492597       1.188212      -0.733444       0.009016      -0.037493       0.011193       0.040153      -0.012199      -0.007315       0.001352      -0.015411      -0.039999      -0.017361      -0.004390       0.021750              2.094823       1.662126      -0.122861      -0.148898       2.511390      -0.471821       2.110952           0.000025
           84              H      53.677785      28.641642      12.523105       0.117723       1.152130 0.81216206E+01  0.78378013E+02                                 1.684646                            1.565702      -0.850541       2.473510                    0.999006       3.198891       8.293182       0.560722       1.131896      -0.746459       0.026272      -0.025998      -0.011883       0.038824      -0.011805      -0.009786      -0.004337      -0.011036      -0.014634      -0.018725       0.003099       0.015626              1.770819       1.829740      -0.289143      -0.488145       1.631763       0.123254       1.850953          -0.000001
           85              H      54.577735      15.243420      20.543168       0.126170       1.117875 0.81594309E+01  0.79743705E+02                                 1.712818                            1.616760      -1.149806       2.339713                    0.996525       3.401136       9.212077       0.521684       1.201330      -0.727045       0.011835       0.033435      -0.016913       0.039294       0.002077      -0.003079      -0.007766      -0.014440       0.000177      -0.008431      -0.004325       0.012756              1.774544       1.562747       0.185459       0.188429       1.930542      -0.279712       1.830343           0.000197
           86              H      52.474005      16.422481      17.029288       0.112837       1.446096 0.10986022E+02  0.11496292E+03                                 2.013429                            1.865724      -1.078840       2.364619                    0.996791       3.500779       9.620524       0.492610       1.188189      -0.733449       0.009017       0.037491      -0.011193       0.040152       0.012198       0.007314       0.001354      -0.015405      -0.040001      -0.017358      -0.004390       0.021748              2.094771       1.662088       0.122862       0.148885       2.511336      -0.471807       2.110889           0.000025
           87              H      53.677785      15.767447      18.878864       0.117722       1.152019 0.81206488E+01  0.78366034E+02                                 1.684495                            1.565573      -0.850562       2.473500                    0.999006       3.198874       8.292912       0.560766       1.131845      -0.746469       0.026272       0.025998       0.011882       0.038824       0.011803       0.009785      -0.004338      -0.011036      -0.014635      -0.018724       0.003099       0.015625              1.770650       1.829564       0.289102       0.488070       1.631618       0.123235       1.850769          -0.000001
           88              H      30.486766      33.868592       4.207864       0.126170       1.117920 0.81598658E+01  0.79749383E+02                                 1.712901                            1.616833      -1.149801       2.339718                    0.996525       3.401194       9.212454       0.521655       1.201375      -0.727035       0.033113      -0.007485      -0.019790       0.039295      -0.002715      -0.006467       0.002208       0.013770      -0.017231      -0.008429      -0.004326       0.012755              1.774633       2.127572      -0.141711      -0.042905       1.364589       0.120068       1.831740           0.000198
           89              H      34.036569      33.524421       6.541030       0.112837       1.446093 0.10985970E+02  0.11496186E+03                                 2.013400                            1.865699      -1.078850       2.364614                    0.996791       3.500744       9.620304       0.492623       1.188163      -0.733455       0.030785      -0.014513      -0.021304       0.040152      -0.009679      -0.008153       0.008239       0.004065       0.044453      -0.017361      -0.004387       0.021749              2.094739       2.689153      -0.311766      -0.158444       1.667072       0.189809       1.927992           0.000025
           90              H      32.148212      33.784215       5.250409       0.117722       1.152093 0.81212698E+01  0.78373468E+02                                 1.684573                            1.565638      -0.850547       2.473507                    0.999006       3.198874       8.292968       0.560752       1.131854      -0.746469       0.005308      -0.007765      -0.037667       0.038824      -0.006799      -0.003369       0.006352       0.019200       0.036670      -0.018723       0.003098       0.015625              1.770737       1.661610      -0.015820       0.272483       1.335587       0.168521       2.315015          -0.000001
           91              H      22.341065      24.449424       7.523912       0.126171       1.117621 0.81572339E+01  0.79717804E+02                                 1.712618                            1.616586      -1.149785       2.339725                    0.996525       3.401159       9.212237       0.521684       1.201395      -0.727026      -0.011837      -0.004801       0.037161       0.039295       0.002211      -0.002986      -0.003800      -0.003219       0.033840      -0.008431      -0.004326       0.012757              1.774331       1.562577      -0.239431      -0.112014       1.665482      -0.186032       2.094933           0.000198
           92              H      24.444795      21.529526       9.806835       0.112838       1.446131 0.10986361E+02  0.11496746E+03                                 2.013482                            1.865770      -1.078834       2.364623                    0.996791       3.500747       9.620509       0.492596       1.188212      -0.733444      -0.009016       0.001944       0.039079       0.040153      -0.010963      -0.009063       0.009759       0.008366       0.031331      -0.017361      -0.004390       0.021750              2.094830       1.662131      -0.181337      -0.066202       1.858893      -0.241128       2.763465           0.000025
           93              H      23.241015      23.054979       8.572738       0.117723       1.152129 0.81216135E+01  0.78377922E+02                                 1.684644                            1.565700      -0.850542       2.473510                    0.999006       3.198891       8.293179       0.560723       1.131895      -0.746459      -0.026272       0.019869       0.020550       0.038824      -0.013161      -0.007868       0.000660       0.003099       0.027771      -0.018725       0.003099       0.015626              1.770817       1.829739      -0.556608      -0.109892       1.904067       0.026980       1.578645          -0.000001
           94              H      46.432034      15.256742      30.528994       0.126171       1.117879 0.81594892E+01  0.79744749E+02                                 1.712861                            1.616798      -1.149778       2.339730                    0.996525       3.401103       9.212140       0.521660       1.201378      -0.727034      -0.033113      -0.021153      -0.000460       0.039296       0.007003       0.000403       0.002261       0.013920      -0.016780      -0.008429      -0.004326       0.012755              1.774589       2.127515       0.087686       0.119300       1.855252      -0.053422       1.341000           0.000198
           95              H      42.882231      17.341749      29.426785       0.112837       1.446053 0.10985756E+02  0.11496126E+03                                 2.013533                            1.865813      -1.078832       2.364623                    0.996791       3.500805       9.621142       0.492546       1.188332      -0.733415      -0.030785      -0.024923      -0.006581       0.040152       0.010909       0.006405      -0.001217      -0.022681      -0.035768      -0.017358      -0.004389       0.021746              2.094883       2.689358       0.253328       0.241146       2.018442       0.065636       1.576849           0.000025
           96              H      44.770588      16.211538      30.101927       0.117723       1.152075 0.81211235E+01  0.78371760E+02                                 1.684559                            1.565627      -0.850541       2.473510                    0.999006       3.198870       8.292962       0.560752       1.131857      -0.746467      -0.005308      -0.038101       0.005234       0.038824       0.005442       0.005287      -0.003838      -0.009624      -0.049803      -0.018723       0.003099       0.015625              1.770722       1.661595      -0.251624       0.105741       2.312089      -0.176730       1.338481          -0.000001
           97              H      32.344355       9.468018       4.207864       0.126171       1.117617 0.81571961E+01  0.79717358E+02                                 1.712616                            1.616584      -1.149777       2.339729                    0.996525       3.401151       9.212217       0.521684       1.201398      -0.727026      -0.010076       0.032419      -0.019789       0.039295      -0.004607       0.001323      -0.006706      -0.011587      -0.017236      -0.008430      -0.004326       0.012756              1.774329       1.432401      -0.259456      -0.082507       2.059170      -0.097158       1.831414           0.000198
           98              H      30.867514      12.714322       6.541030       0.112838       1.446128 0.10986330E+02  0.11496707E+03                                 2.013481                            1.865769      -1.078831       2.364624                    0.996791       3.500742       9.620496       0.492596       1.188213      -0.733444      -0.002824       0.033918      -0.021305       0.040153       0.003076      -0.003060      -0.011182      -0.018798       0.044452      -0.017361      -0.004389       0.021750              2.094829       1.652659      -0.286711      -0.085169       2.703751      -0.232124       1.928076           0.000025
           99              H      31.586705      10.949061       5.250409       0.117723       1.152129 0.81216084E+01  0.78377858E+02                                 1.684644                            1.565700      -0.850542       2.473510                    0.999006       3.198890       8.293175       0.560723       1.131895      -0.746459       0.004071       0.008479      -0.037667       0.038824      -0.004916      -0.003818      -0.006095      -0.021377       0.036673      -0.018725       0.003099       0.015626              1.770816       1.403448      -0.133271      -0.282204       1.593872       0.151727       2.315129          -0.000001
          100              H      36.428744      39.643994      20.543168       0.126172       1.117871 0.81594224E+01  0.79743959E+02                                 1.712856                            1.616793      -1.149771       2.339734                    0.996525       3.401092       9.212112       0.521659       1.201381      -0.727034      -0.034876      -0.006467      -0.016912       0.039296       0.005213       0.008264       0.001217       0.010821       0.000174      -0.008429      -0.004326       0.012754              1.774585       1.999251       0.066532       0.148026       1.494114       0.303053       1.830388           0.000198
          101              H      36.459511      37.232580      17.029288       0.112837       1.446061 0.10985830E+02  0.11496223E+03                                 2.013540                            1.865819      -1.078838       2.364620                    0.996791       3.500815       9.621178       0.492545       1.188331      -0.733415      -0.036977      -0.010937      -0.011193       0.040152       0.000570      -0.004833       0.005657       0.028825      -0.039998      -0.017358      -0.004389       0.021746              2.094891       2.405570       0.306331       0.334184       1.768091       0.364876       2.111013           0.000026
          102              H      36.424898      38.602601      18.878864       0.117723       1.152074 0.81211160E+01  0.78371659E+02                                 1.684557                            1.565625      -0.850542       2.473510                    0.999006       3.198869       8.292954       0.560753       1.131856      -0.746468      -0.035651       0.009753       0.011883       0.038824      -0.001123      -0.001137       0.010642       0.025960      -0.014636      -0.018723       0.003099       0.015625              1.770719       1.931550      -0.230280      -0.350784       1.529761       0.361088       1.850845          -0.000001
          103              H      40.490056      32.582949      30.528994       0.126171       1.117863 0.81593209E+01  0.79742452E+02                                 1.712814                            1.616756      -1.149787       2.339723                    0.996525       3.401124       9.212068       0.521680       1.201340      -0.727042       0.034874      -0.018101      -0.000460       0.039295      -0.009530      -0.002160      -0.000781       0.005168      -0.016777      -0.008430      -0.004325       0.012755              1.774540       1.999204      -0.161735      -0.013385       1.983448       0.130021       1.340970           0.000198
          104              H      40.459289      28.466226      29.426785       0.112837       1.446095 0.10986005E+02  0.11496268E+03                                 2.013426                            1.865721      -1.078840       2.364619                    0.996791       3.500777       9.620511       0.492611       1.188187      -0.733449       0.036977      -0.014199      -0.006580       0.040152       0.004363      -0.002149       0.006155       0.030239      -0.035772      -0.017358      -0.004390       0.021748              2.094768       2.405422      -0.417145      -0.177401       2.302104       0.176005       1.576778           0.000025
          105              H      40.493902      30.666696      30.101927       0.117722       1.152020 0.81206625E+01  0.78366211E+02                                 1.684497                            1.565575      -0.850564       2.473498                    0.999006       3.198877       8.292926       0.560765       1.131846      -0.746469       0.035651       0.014454       0.005234       0.038824       0.001445       0.000680       0.006498       0.014238      -0.049805      -0.018724       0.003099       0.015625              1.770652       1.931478       0.407454       0.100175       2.042039       0.179927       1.338440          -0.000001
          106              H      44.574445       7.123218       7.523912       0.126171       1.117913 0.81598026E+01  0.79748624E+02                                 1.712895                            1.616828      -1.149791       2.339724                    0.996525       3.401183       9.212421       0.521655       1.201376      -0.727034       0.010074      -0.007852       0.037162       0.039296       0.000289       0.004782      -0.000687       0.005434       0.033837      -0.008428      -0.004326       0.012755              1.774628       1.432605       0.164317       0.217173       1.795957      -0.003999       2.095322           0.000198
          107              H      46.051286      10.405050       9.806835       0.112837       1.446087 0.10985911E+02  0.11496108E+03                                 2.013395                            1.865695      -1.078845       2.364617                    0.996791       3.500735       9.620274       0.492623       1.188164      -0.733455       0.002824      -0.008780       0.039079       0.040152       0.001857      -0.003923      -0.012727      -0.023173       0.031327      -0.017361      -0.004387       0.021749              2.094734       1.652592       0.175850       0.241909       1.868273       0.063221       2.763337           0.000026
          108              H      45.332095       8.599820       8.572738       0.117722       1.152093 0.81212749E+01  0.78373544E+02                                 1.684575                            1.565640      -0.850547       2.473507                    0.999006       3.198874       8.292975       0.560751       1.131856      -0.746468      -0.004071      -0.032687       0.020550       0.038824       0.005237       0.003361      -0.007143      -0.024343       0.027770      -0.018723       0.003098       0.015625              1.770739       1.403393       0.310467       0.031579       2.330242      -0.108654       1.578583          -0.000001
          109              H      28.456110      18.773942      30.528994       0.126171       1.117919 0.81598546E+01  0.79749260E+02                                 1.712901                            1.616833      -1.149797       2.339720                    0.996525       3.401192       9.212453       0.521654       1.201376      -0.727034      -0.001763       0.039253      -0.000460       0.039295       0.002526       0.001756      -0.001481      -0.019088      -0.016781      -0.008428      -0.004326       0.012755              1.774634       1.847429       0.074052      -0.105920       2.135447      -0.076609       1.341027           0.000198
          110              H      32.036680      20.805658      29.426785       0.112837       1.446083 0.10985871E+02  0.11496053E+03                                 2.013388                            1.865689      -1.078845       2.364616                    0.996791       3.500733       9.620256       0.492625       1.188162      -0.733455      -0.006192       0.039122      -0.006581       0.040152      -0.015276      -0.004257      -0.004942      -0.007563      -0.035773      -0.017361      -0.004387       0.021749              2.094727       1.966637       0.163832      -0.063723       2.740791      -0.241630       1.576753           0.000025
          111              H      30.113710      19.735399      30.101927       0.117722       1.152092 0.81212651E+01  0.78373415E+02                                 1.684573                            1.565639      -0.850547       2.473507                    0.999006       3.198872       8.292964       0.560751       1.131855      -0.746468      -0.030343       0.023647       0.005235       0.038824      -0.006889      -0.005968      -0.002660      -0.004616      -0.049802      -0.018723       0.003098       0.015625              1.770737       2.367401      -0.155862      -0.205926       1.606322      -0.003210       1.338490          -0.000001
          112              H      48.462690      35.040992       7.523912       0.126170       1.117871 0.81593952E+01  0.79743297E+02                                 1.712817                            1.616758      -1.149799       2.339717                    0.996525       3.401132       9.212073       0.521683       1.201333      -0.727044       0.001761       0.012650       0.037161       0.039294      -0.002499      -0.001798       0.004485      -0.002219       0.033838      -0.008430      -0.004325       0.012755              1.774543       1.847324       0.075171      -0.105114       1.381086       0.190064       2.095219           0.000198
          113              H      44.882120      34.679058       9.806835       0.112837       1.446098 0.10986040E+02  0.11496315E+03                                 2.013431                            1.865725      -1.078840       2.364619                    0.996791       3.500779       9.620525       0.492610       1.188189      -0.733449       0.006192       0.006837       0.039078       0.040152       0.009104       0.012983       0.002968       0.014801       0.031320      -0.017358      -0.004390       0.021748              2.094773       1.966679       0.005468      -0.175707       1.554245       0.177894       2.763395           0.000026
          114              H      46.805090      34.958835       8.572738       0.117722       1.152020 0.81206603E+01  0.78366177E+02                                 1.684497                            1.565574      -0.850562       2.473499                    0.999006       3.198876       8.292920       0.560766       1.131846      -0.746469       0.030343       0.012817       0.020550       0.038824       0.007922       0.004505       0.006483       0.021243       0.027772      -0.018724       0.003099       0.015625              1.770652       2.367265       0.246084       0.078303       1.366179       0.081669       1.578512          -0.000001
          115              H      52.547078      23.277024       4.207864       0.126172       1.117876 0.81594692E+01  0.79744554E+02                                 1.712863                            1.616800      -1.149775       2.339732                    0.996525       3.401101       9.212153       0.521657       1.201384      -0.727033      -0.023038      -0.024935      -0.019791       0.039296       0.007320       0.005146       0.004497      -0.002183      -0.017230      -0.008429      -0.004326       0.012755              1.774592       1.678023       0.401223       0.125430       1.814060      -0.022875       1.831693           0.000198
          116              H      50.474117      20.374890       6.541030       0.112837       1.446062 0.10985835E+02  0.11496228E+03                                 2.013540                            1.865819      -1.078840       2.364619                    0.996791       3.500818       9.621185       0.492546       1.188330      -0.733415      -0.027960      -0.019404      -0.021304       0.040152       0.006596       0.011209       0.002939       0.014727       0.044459      -0.017358      -0.004389       0.021747              2.094891       2.192749       0.598523       0.243627       2.163795       0.042314       1.928128           0.000025
          117              H      51.643282      21.880358       5.250409       0.117723       1.152075 0.81211220E+01  0.78371740E+02                                 1.684558                            1.565627      -0.850542       2.473510                    0.999006       3.198870       8.292961       0.560752       1.131857      -0.746468      -0.009379      -0.000714      -0.037667       0.038824       0.011713       0.007186      -0.000259       0.002176       0.036671      -0.018723       0.003099       0.015625              1.770721       1.430782       0.149079       0.009701       1.566390      -0.320233       2.314990          -0.000001
          118              H      24.371722      11.726220      20.543168       0.126171       1.117620 0.81572300E+01  0.79717761E+02                                 1.712619                            1.616586      -1.149782       2.339726                    0.996525       3.401158       9.212236       0.521684       1.201396      -0.727026       0.023038      -0.026969      -0.016913       0.039295      -0.007292      -0.005187       0.006551       0.003619       0.000177      -0.008431      -0.004326       0.012757              1.774331       1.677785      -0.251933      -0.336389       1.815081      -0.023331       1.830128           0.000198
          119              H      26.444683      12.958572      17.029288       0.112838       1.446126 0.10986311E+02  0.11496680E+03                                 2.013477                            1.865766      -1.078833       2.364623                    0.996791       3.500742       9.620489       0.492597       1.188211      -0.733445       0.027961      -0.026555      -0.011193       0.040153      -0.012773      -0.002486      -0.007012      -0.013424      -0.039999      -0.017361      -0.004390       0.021750              2.094825       2.192674      -0.429173      -0.483059       1.980846       0.106962       2.110954           0.000025
          120              H      25.275518      12.243586      18.878864       0.117723       1.152130 0.81216204E+01  0.78378007E+02                                 1.684645                            1.565701      -0.850542       2.473510                    0.999006       3.198892       8.293183       0.560723       1.131896      -0.746459       0.009379      -0.035751       0.011883       0.038824      -0.010681      -0.008649      -0.006306      -0.014928      -0.014634      -0.018725       0.003099       0.015626              1.770818       1.430851      -0.058845      -0.137331       2.030650      -0.484373       1.850953          -0.000001
          121              H      40.490056      39.643994      20.543168       0.126170       1.117871 0.81593916E+01  0.79743269E+02                                 1.712817                            1.616759      -1.149799       2.339717                    0.996525       3.401134       9.212085       0.521682       1.201335      -0.727044       0.034874      -0.006468      -0.016912       0.039294      -0.005214      -0.008265       0.001216       0.010818       0.000176      -0.008430      -0.004325       0.012755              1.774544       1.999205      -0.066530      -0.148023       1.494083       0.303040       1.830343           0.000198
          122              H      40.459289      37.232580      17.029288       0.112837       1.446099 0.10986044E+02  0.11496321E+03                                 2.013432                            1.865727      -1.078840       2.364619                    0.996791       3.500780       9.620533       0.492609       1.188190      -0.733448       0.036977      -0.010937      -0.011193       0.040152      -0.000572       0.004830       0.005657       0.028829      -0.040001      -0.017358      -0.004390       0.021748              2.094775       2.405430      -0.306305      -0.334156       1.768002       0.364843       2.110893           0.000025
          123              H      40.493902      38.602601      18.878864       0.117722       1.152020 0.81206608E+01  0.78366190E+02                                 1.684497                            1.565575      -0.850562       2.473499                    0.999006       3.198876       8.292923       0.560765       1.131847      -0.746469       0.035651       0.009753       0.011883       0.038824       0.001123       0.001136       0.010643       0.025962      -0.014635      -0.018724       0.003099       0.015625              1.770653       1.931477       0.230265       0.350761       1.529710       0.361064       1.850772          -0.000001
          124              H      44.574445       9.468018       4.207864       0.126171       1.117918 0.81598480E+01  0.79749179E+02                                 1.712900                            1.616832      -1.149797       2.339721                    0.996525       3.401191       9.212449       0.521655       1.201376      -0.727034       0.010074       0.032419      -0.019790       0.039295       0.004605      -0.001321      -0.006705      -0.011588      -0.017230      -0.008428      -0.004326       0.012755              1.774632       1.432609       0.259526       0.082529       2.059550      -0.097190       1.831738           0.000198
          125              H      46.051286      12.714322       6.541030       0.112837       1.446086 0.10985905E+02  0.11496099E+03                                 2.013393                            1.865693      -1.078845       2.364616                    0.996791       3.500737       9.620275       0.492624       1.188163      -0.733455       0.002824       0.033917      -0.021304       0.040152      -0.003079       0.003059      -0.011180      -0.018798       0.044453      -0.017361      -0.004387       0.021749              2.094732       1.652590       0.286690       0.085157       2.703618      -0.232119       1.927986           0.000025
          126              H      45.332095      10.949061       5.250409       0.117722       1.152093 0.81212717E+01  0.78373504E+02                                 1.684575                            1.565640      -0.850547       2.473507                    0.999006       3.198873       8.292971       0.560751       1.131856      -0.746468      -0.004071       0.008479      -0.037667       0.038824       0.004914       0.003817      -0.006094      -0.021377       0.036670      -0.018723       0.003098       0.015625              1.770739       1.403393       0.133262       0.282185       1.593806       0.151716       2.315017          -0.000001
          127              H      32.344355       7.123218       7.523912       0.126170       1.117621 0.81572313E+01  0.79717760E+02                                 1.712618                            1.616585      -1.149781       2.339726                    0.996525       3.401157       9.212226       0.521685       1.201394      -0.727027      -0.010076      -0.007850       0.037161       0.039295      -0.000289      -0.004784      -0.000686       0.005438       0.033840      -0.008430      -0.004326       0.012757              1.774330       1.432402      -0.164274      -0.217115       1.795655      -0.003991       2.094932           0.000198
          128              H      30.867514      10.405050       9.806835       0.112838       1.446125 0.10986304E+02  0.11496673E+03                                 2.013479                            1.865767      -1.078828       2.364626                    0.996791       3.500737       9.620481       0.492596       1.188214      -0.733444      -0.002824      -0.008780       0.039080       0.040153      -0.001859       0.003920      -0.012728      -0.023172       0.031331      -0.017361      -0.004389       0.021750              2.094826       1.652657      -0.175869      -0.241924       1.868362       0.063231       2.763460           0.000025
          129              H      31.586705       8.599820       8.572738       0.117723       1.152131 0.81216233E+01  0.78378051E+02                                 1.684647                            1.565702      -0.850542       2.473510                    0.999006       3.198892       8.293187       0.560722       1.131897      -0.746459       0.004071      -0.032687       0.020550       0.038824      -0.005238      -0.003362      -0.007144      -0.024345       0.027771      -0.018725       0.003099       0.015626              1.770820       1.403450      -0.310489      -0.031581       2.330361      -0.108660       1.578648          -0.000001
          130              H      36.428744      32.582949      30.528994       0.126172       1.117875 0.81594592E+01  0.79744430E+02                                 1.712861                            1.616798      -1.149774       2.339732                    0.996525       3.401101       9.212151       0.521658       1.201383      -0.727033      -0.034876      -0.018100      -0.000460       0.039296       0.009529       0.002160      -0.000781       0.005169      -0.016780      -0.008429      -0.004326       0.012754              1.774590       1.999257       0.161736       0.013385       1.983512       0.130028       1.341001           0.000198
          131              H      36.459511      28.466226      29.426785       0.112837       1.446058 0.10985800E+02  0.11496183E+03                                 2.013538                            1.865817      -1.078835       2.364621                    0.996791       3.500811       9.621165       0.492546       1.188332      -0.733415      -0.036977      -0.014199      -0.006581       0.040152      -0.004367       0.002149       0.006155       0.030235      -0.035768      -0.017358      -0.004389       0.021746              2.094888       2.405566       0.417180       0.177416       2.302246       0.176021       1.576852           0.000025
          132              H      36.424898      30.666696      30.101927       0.117723       1.152075 0.81211261E+01  0.78371792E+02                                 1.684559                            1.565627      -0.850543       2.473509                    0.999006       3.198871       8.292965       0.560752       1.131857      -0.746467      -0.035651       0.014454       0.005234       0.038824      -0.001447      -0.000680       0.006498       0.014238      -0.049803      -0.018723       0.003099       0.015625              1.770721       1.931553      -0.407483      -0.100182       2.042130       0.179939       1.338481          -0.000001
          133              H      24.371722      23.277024       4.207864       0.126171       1.117613 0.81571651E+01  0.79717009E+02                                 1.712616                            1.616583      -1.149770       2.339733                    0.996525       3.401148       9.212217       0.521682       1.201401      -0.727025       0.023038      -0.024935      -0.019789       0.039295      -0.007321      -0.005146       0.004498      -0.002185      -0.017235      -0.008430      -0.004326       0.012756              1.774328       1.677782      -0.401127      -0.125395       1.813789      -0.022874       1.831413           0.000198
          134              H      26.444683      20.374890       6.541030       0.112838       1.446128 0.10986326E+02  0.11496700E+03                                 2.013479                            1.865767      -1.078833       2.364623                    0.996791       3.500744       9.620497       0.492597       1.188212      -0.733444       0.027961      -0.019405      -0.021305       0.040153      -0.006602      -0.011213       0.002941       0.014727       0.044452      -0.017361      -0.004389       0.021750              2.094827       2.192677      -0.598491      -0.243609       2.163729       0.042303       1.928074           0.000025
          135              H      25.275518      21.880358       5.250409       0.117723       1.152130 0.81216217E+01  0.78378018E+02                                 1.684645                            1.565701      -0.850544       2.473509                    0.999006       3.198893       8.293184       0.560723       1.131895      -0.746459       0.009379      -0.000714      -0.037667       0.038824      -0.011715      -0.007187      -0.000259       0.002174       0.036673      -0.018725       0.003099       0.015626              1.770817       1.430851      -0.149092      -0.009703       1.566471      -0.320260       2.315130          -0.000001
          136              H      52.547078      11.726220      20.543168       0.126172       1.117872 0.81594253E+01  0.79743992E+02                                 1.712856                            1.616793      -1.149770       2.339734                    0.996525       3.401092       9.212111       0.521659       1.201381      -0.727034      -0.023038      -0.026971      -0.016912       0.039296       0.007292       0.005186       0.006548       0.003618       0.000174      -0.008429      -0.004326       0.012754              1.774585       1.678017       0.251997       0.336465       1.815348      -0.023332       1.830388           0.000198
          137              H      50.474117      12.958572      17.029288       0.112837       1.446059 0.10985815E+02  0.11496203E+03                                 2.013540                            1.865819      -1.078837       2.364621                    0.996791       3.500813       9.621174       0.492545       1.188332      -0.733415      -0.027960      -0.026554      -0.011193       0.040152       0.012767       0.002482      -0.007014      -0.013425      -0.039997      -0.017358      -0.004389       0.021746              2.094891       2.192749       0.429202       0.483083       1.980910       0.106974       2.111013           0.000025
          138              H      51.643282      12.243586      18.878864       0.117723       1.152074 0.81211101E+01  0.78371591E+02                                 1.684557                            1.565625      -0.850542       2.473510                    0.999006       3.198868       8.292952       0.560753       1.131857      -0.746468      -0.009379      -0.035751       0.011883       0.038824       0.010679       0.008648      -0.006306      -0.014926      -0.014636      -0.018723       0.003099       0.015625              1.770719       1.430780       0.058840       0.137319       2.030531      -0.484332       1.850845          -0.000001
          139              H      48.462690      18.773942      30.528994       0.126170       1.117869 0.81593712E+01  0.79743037E+02                                 1.712817                            1.616759      -1.149794       2.339720                    0.996525       3.401129       9.212076       0.521681       1.201337      -0.727043       0.001761       0.039252      -0.000460       0.039294      -0.002528      -0.001757      -0.001480      -0.019090      -0.016777      -0.008430      -0.004325       0.012755              1.774544       1.847324      -0.074045       0.105909       2.135336      -0.076603       1.340972           0.000198
          140              H      44.882120      20.805658      29.426785       0.112837       1.446090 0.10985959E+02  0.11496207E+03                                 2.013422                            1.865718      -1.078835       2.364622                    0.996791       3.500770       9.620487       0.492611       1.188188      -0.733449       0.006192       0.039122      -0.006580       0.040152       0.015275       0.004256      -0.004939      -0.007563      -0.035773      -0.017358      -0.004390       0.021748              2.094764       1.966671      -0.163834       0.063724       2.740845      -0.241636       1.576776           0.000025
          141              H      46.805090      19.735399      30.101927       0.117722       1.152018 0.81206412E+01  0.78365945E+02                                 1.684494                            1.565572      -0.850562       2.473500                    0.999006       3.198873       8.292909       0.560766       1.131846      -0.746469       0.030343       0.023647       0.005234       0.038824       0.006888       0.005967      -0.002660      -0.004616      -0.049805      -0.018724       0.003099       0.015625              1.770650       2.367262       0.155852       0.205908       1.606249      -0.003210       1.338438          -0.000001
          142              H      28.456110      35.040992       7.523912       0.126171       1.117914 0.81598064E+01  0.79748666E+02                                 1.712895                            1.616828      -1.149792       2.339724                    0.996525       3.401184       9.212422       0.521655       1.201376      -0.727034      -0.001763       0.012651       0.037162       0.039296       0.002498       0.001796       0.004485      -0.002216       0.033836      -0.008428      -0.004326       0.012754              1.774628       1.847421      -0.075178       0.105123       1.381141       0.190077       2.095323           0.000198
          143              H      32.036680      34.679058       9.806835       0.112837       1.446089 0.10985930E+02  0.11496132E+03                                 2.013395                            1.865695      -1.078846       2.364616                    0.996791       3.500739       9.620283       0.492624       1.188163      -0.733455      -0.006192       0.006836       0.039079       0.040152      -0.009106      -0.012983       0.002966       0.014803       0.031327      -0.017361      -0.004387       0.021749              2.094735       1.966644      -0.005468       0.175704       1.554221       0.177889       2.763339           0.000025
          144              H      30.113710      34.958835       8.572738       0.117722       1.152094 0.81212818E+01  0.78373619E+02                                 1.684575                            1.565640      -0.850547       2.473507                    0.999006       3.198875       8.292975       0.560751       1.131855      -0.746468      -0.030343       0.012818       0.020550       0.038824      -0.007923      -0.004505       0.006482       0.021242       0.027770      -0.018723       0.003098       0.015625              1.770739       2.367403      -0.246103      -0.078308       1.366233       0.081675       1.578582          -0.000001
          145              H      30.486766      15.256742      30.528994       0.126171       1.117920 0.81598648E+01  0.79749374E+02                                 1.712901                            1.616833      -1.149800       2.339719                    0.996525       3.401194       9.212455       0.521655       1.201374      -0.727035       0.033113      -0.021153      -0.000460       0.039295      -0.007002      -0.000404       0.002261       0.013920      -0.016780      -0.008429      -0.004326       0.012755              1.774634       2.127572      -0.087689      -0.119305       1.855302      -0.053425       1.341027           0.000198
          146              H      34.036569      17.341749      29.426785       0.112837       1.446080 0.10985842E+02  0.11496016E+03                                 2.013386                            1.865687      -1.078841       2.364618                    0.996791       3.500729       9.620242       0.492625       1.188162      -0.733455       0.030785      -0.024924      -0.006581       0.040153      -0.010913      -0.006408      -0.001216      -0.022676      -0.035773      -0.017361      -0.004387       0.021749              2.094724       2.689132      -0.253301      -0.241118       2.018290       0.065629       1.576751           0.000025
          147              H      32.148212      16.211538      30.101927       0.117723       1.152093 0.81212676E+01  0.78373450E+02                                 1.684574                            1.565639      -0.850547       2.473507                    0.999006       3.198873       8.292969       0.560751       1.131855      -0.746468       0.005308      -0.038101       0.005235       0.038824      -0.005443      -0.005287      -0.003838      -0.009624      -0.049802      -0.018723       0.003098       0.015625              1.770738       1.661611       0.251626      -0.105743       2.312113      -0.176732       1.338490          -0.000001
          148              H      54.577735      24.449424       7.523912       0.126170       1.117872 0.81594008E+01  0.79743379E+02                                 1.712819                            1.616760      -1.149802       2.339715                    0.996525       3.401135       9.212088       0.521682       1.201335      -0.727044       0.011836      -0.004800       0.037161       0.039294      -0.002211       0.002985      -0.003799      -0.003219       0.033838      -0.008431      -0.004325       0.012755              1.774545       1.562747       0.239473       0.112044       1.665667      -0.186064       2.095221           0.000198
          149              H      52.474005      21.529526       9.806835       0.112837       1.446096 0.10986021E+02  0.11496289E+03                                 2.013429                            1.865724      -1.078838       2.364621                    0.996791       3.500777       9.620518       0.492610       1.188189      -0.733449       0.009017       0.001944       0.039078       0.040152       0.010961       0.009062       0.009759       0.008368       0.031320      -0.017358      -0.004390       0.021748              2.094771       1.662088       0.181324       0.066207       1.858834      -0.241114       2.763392           0.000025
          150              H      53.677785      23.054979       8.572738       0.117722       1.152018 0.81206408E+01  0.78365945E+02                                 1.684495                            1.565573      -0.850560       2.473500                    0.999006       3.198873       8.292911       0.560766       1.131846      -0.746469       0.026272       0.019869       0.020550       0.038824       0.013159       0.007867       0.000660       0.003100       0.027772      -0.018724       0.003099       0.015625              1.770650       1.829564       0.556524       0.109879       1.903877       0.026977       1.578510          -0.000001
          151              H      46.432034      33.868592       4.207864       0.126171       1.117877 0.81594662E+01  0.79744461E+02                                 1.712858                            1.616795      -1.149777       2.339730                    0.996525       3.401098       9.212120       0.521660       1.201377      -0.727035      -0.033113      -0.007485      -0.019790       0.039296       0.002715       0.006468       0.002208       0.013770      -0.017231      -0.008429      -0.004326       0.012755              1.774586       2.127512       0.141705       0.042905       1.364559       0.120063       1.831688           0.000198
          152              H      42.882231      33.524421       6.541030       0.112837       1.446061 0.10985835E+02  0.11496231E+03                                 2.013542                            1.865821      -1.078837       2.364621                    0.996791       3.500814       9.621181       0.492545       1.188333      -0.733415      -0.030785      -0.014512      -0.021304       0.040152       0.009675       0.008150       0.008238       0.004061       0.044459      -0.017358      -0.004389       0.021746              2.094893       2.689373       0.311800       0.158459       1.667177       0.189831       1.928130           0.000025
          153              H      44.770588      33.784215       5.250409       0.117722       1.152075 0.81211186E+01  0.78371685E+02                                 1.684557                            1.565625      -0.850542       2.473510                    0.999006       3.198870       8.292955       0.560753       1.131856      -0.746468      -0.005308      -0.007765      -0.037667       0.038824       0.006799       0.003368       0.006353       0.019200       0.036671      -0.018723       0.003099       0.015625              1.770719       1.661593       0.015819      -0.272480       1.335576       0.168518       2.314989          -0.000001
          154              H      22.341065      15.243420      20.543168       0.126170       1.117626 0.81572734E+01  0.79718241E+02                                 1.712619                            1.616587      -1.149790       2.339722                    0.996525       3.401162       9.212231       0.521686       1.201390      -0.727027      -0.011836       0.033435      -0.016914       0.039295      -0.002078       0.003080      -0.007767      -0.014440       0.000178      -0.008431      -0.004326       0.012757              1.774332       1.562578      -0.185418      -0.188399       1.930289      -0.279656       1.830129           0.000198
          155              H      24.444795      16.422481      17.029288       0.112838       1.446130 0.10986343E+02  0.11496724E+03                                 2.013483                            1.865771      -1.078831       2.364624                    0.996791       3.500744       9.620507       0.492595       1.188214      -0.733444      -0.009016       0.037493      -0.011193       0.040153      -0.012199      -0.007315       0.001352      -0.015411      -0.039999      -0.017361      -0.004390       0.021750              2.094831       1.662132      -0.122862      -0.148899       2.511401      -0.471824       2.110960           0.000025
          156              H      23.241015      15.767447      18.878864       0.117723       1.152130 0.81216230E+01  0.78378026E+02                                 1.684644                            1.565700      -0.850542       2.473510                    0.999006       3.198893       8.293181       0.560724       1.131894      -0.746459      -0.026272       0.025998       0.011883       0.038824      -0.011805      -0.009786      -0.004337      -0.011036      -0.014634      -0.018725       0.003099       0.015626              1.770817       1.829738      -0.289143      -0.488144       1.631761       0.123254       1.850951          -0.000001
          157              H      22.341065      29.165669      10.858801       0.126170       1.117873 0.81594133E+01  0.79743530E+02                                 1.712819                            1.616761      -1.149803       2.339715                    0.996525       3.401137       9.212094       0.521682       1.201334      -0.727044      -0.011836      -0.033436       0.016912       0.039294       0.002077      -0.003079      -0.007766      -0.014440       0.000177      -0.008430      -0.004325       0.012755              1.774546       1.562748       0.185460       0.188430       1.930544      -0.279712       1.830345           0.000197
          158              H      24.444795      27.986608      14.372681       0.112837       1.446100 0.10986053E+02  0.11496332E+03                                 2.013433                            1.865727      -1.078840       2.364619                    0.996791       3.500782       9.620539       0.492609       1.188190      -0.733448      -0.009017      -0.037491       0.011193       0.040152       0.012198       0.007314       0.001354      -0.015405      -0.040001      -0.017358      -0.004390       0.021748              2.094775       1.662091       0.122862       0.148885       2.511341      -0.471809       2.110894           0.000025
          159              H      23.241015      28.641642      12.523105       0.117722       1.152018 0.81206444E+01  0.78365990E+02                                 1.684495                            1.565573      -0.850562       2.473500                    0.999006       3.198873       8.292912       0.560766       1.131846      -0.746469      -0.026272      -0.025998      -0.011883       0.038824       0.011803       0.009785      -0.004338      -0.011036      -0.014635      -0.018724       0.003099       0.015625              1.770651       1.829564       0.289102       0.488070       1.631619       0.123235       1.850769          -0.000001
          160              H      46.432034      10.540497      27.194105       0.126171       1.117918 0.81598471E+01  0.79749145E+02                                 1.712898                            1.616830      -1.149798       2.339720                    0.996525       3.401190       9.212436       0.521656       1.201373      -0.727035      -0.033113       0.007485       0.019790       0.039295      -0.002715      -0.006467       0.002208       0.013770      -0.017231      -0.008429      -0.004326       0.012755              1.774630       2.127568      -0.141711      -0.042905       1.364587       0.120068       1.831736           0.000197
          161              H      42.882231      10.884668      24.860939       0.112837       1.446090 0.10985939E+02  0.11496144E+03                                 2.013397                            1.865697      -1.078847       2.364615                    0.996791       3.500740       9.620289       0.492623       1.188163      -0.733455      -0.030785       0.014513       0.021304       0.040152      -0.009679      -0.008153       0.008239       0.004065       0.044453      -0.017361      -0.004387       0.021749              2.094736       2.689148      -0.311765      -0.158444       1.667069       0.189808       1.927989           0.000026
          162              H      44.770588      10.624874      26.151560       0.117722       1.152093 0.81212694E+01  0.78373466E+02                                 1.684574                            1.565639      -0.850547       2.473507                    0.999006       3.198873       8.292967       0.560751       1.131854      -0.746468      -0.005308       0.007765       0.037667       0.038824      -0.006799      -0.003369       0.006352       0.019200       0.036670      -0.018723       0.003098       0.015625              1.770738       1.661610      -0.015820       0.272483       1.335587       0.168521       2.315016          -0.000001
          163              H      54.577735      19.959665      23.878057       0.126170       1.117626 0.81572788E+01  0.79718306E+02                                 1.712619                            1.616587      -1.149789       2.339722                    0.996525       3.401164       9.212237       0.521686       1.201390      -0.727027       0.011836       0.004801      -0.037161       0.039295       0.002211      -0.002986      -0.003800      -0.003219       0.033840      -0.008431      -0.004326       0.012757              1.774332       1.562578      -0.239431      -0.112014       1.665483      -0.186032       2.094934           0.000197
          164              H      52.474005      22.879563      21.595134       0.112838       1.446124 0.10986289E+02  0.11496652E+03                                 2.013476                            1.865765      -1.078828       2.364626                    0.996791       3.500737       9.620475       0.492597       1.188213      -0.733444       0.009016      -0.001944      -0.039080       0.040153      -0.010963      -0.009063       0.009759       0.008365       0.031332      -0.017361      -0.004389       0.021750              2.094823       1.662127      -0.181337      -0.066202       1.858888      -0.241127       2.763455           0.000025
          165              H      53.677785      21.354110      22.829231       0.117723       1.152131 0.81216278E+01  0.78378095E+02                                 1.684646                            1.565702      -0.850543       2.473510                    0.999006       3.198893       8.293186       0.560723       1.131895      -0.746459       0.026272      -0.019869      -0.020550       0.038824      -0.013161      -0.007868       0.000660       0.003099       0.027771      -0.018725       0.003099       0.015626              1.770819       1.829741      -0.556609      -0.109892       1.904069       0.026980       1.578647          -0.000001
          166              H      30.486766      29.152347       0.872975       0.126171       1.117879 0.81594933E+01  0.79744803E+02                                 1.712861                            1.616798      -1.149780       2.339729                    0.996525       3.401104       9.212145       0.521659       1.201378      -0.727034       0.033113       0.021153       0.000460       0.039296       0.007003       0.000403       0.002261       0.013920      -0.016780      -0.008429      -0.004326       0.012755              1.774590       2.127516       0.087685       0.119300       1.855253      -0.053422       1.341001           0.000198
          167              H      34.036569      27.067340       1.975184       0.112837       1.446058 0.10985802E+02  0.11496187E+03                                 2.013539                            1.865818      -1.078834       2.364622                    0.996791       3.500810       9.621166       0.492545       1.188333      -0.733415       0.030785       0.024923       0.006581       0.040152       0.010909       0.006405      -0.001217      -0.022681      -0.035768      -0.017358      -0.004389       0.021746              2.094890       2.689367       0.253329       0.241147       2.018449       0.065636       1.576853           0.000025
          168              H      32.148212      28.197551       1.300042       0.117723       1.152075 0.81211174E+01  0.78371679E+02                                 1.684558                            1.565626      -0.850541       2.473510                    0.999006       3.198870       8.292958       0.560753       1.131856      -0.746468       0.005308       0.038101      -0.005234       0.038824       0.005442       0.005287      -0.003838      -0.009624      -0.049803      -0.018723       0.003099       0.015625              1.770720       1.661594      -0.251624       0.105741       2.312087      -0.176730       1.338480          -0.000001
          169              H      44.574445      34.941071      27.194105       0.126171       1.117611 0.81571500E+01  0.79716829E+02                                 1.712614                            1.616582      -1.149770       2.339733                    0.996525       3.401146       9.212212       0.521682       1.201402      -0.727025       0.010076      -0.032419       0.019789       0.039295      -0.004607       0.001323      -0.006706      -0.011587      -0.017235      -0.008430      -0.004326       0.012756              1.774327       1.432400      -0.259456      -0.082507       2.059168      -0.097158       1.831412           0.000198
          170              H      46.051286      31.694767      24.860939       0.112838       1.446130 0.10986342E+02  0.11496723E+03                                 2.013482                            1.865770      -1.078831       2.364624                    0.996791       3.500744       9.620503       0.492596       1.188213      -0.733444       0.002824      -0.033918       0.021305       0.040153       0.003076      -0.003060      -0.011182      -0.018798       0.044452      -0.017361      -0.004389       0.021750              2.094830       1.652660      -0.286712      -0.085169       2.703753      -0.232124       1.928077           0.000025
          171              H      45.332095      33.460028      26.151560       0.117723       1.152130 0.81216154E+01  0.78377950E+02                                 1.684645                            1.565701      -0.850542       2.473510                    0.999006       3.198891       8.293181       0.560723       1.131896      -0.746459      -0.004071      -0.008479       0.037668       0.038824      -0.004916      -0.003818      -0.006095      -0.021377       0.036673      -0.018725       0.003099       0.015626              1.770818       1.403449      -0.133271      -0.282204       1.593873       0.151727       2.315131          -0.000001
          172              H      40.490056       4.765095      10.858801       0.126172       1.117872 0.81594235E+01  0.79743960E+02                                 1.712855                            1.616793      -1.149771       2.339734                    0.996525       3.401091       9.212104       0.521660       1.201380      -0.727034       0.034876       0.006467       0.016912       0.039296       0.005213       0.008264       0.001217       0.010821       0.000174      -0.008429      -0.004326       0.012754              1.774583       1.999250       0.066532       0.148026       1.494113       0.303053       1.830387           0.000198
          173              H      40.459289       7.176509      14.372681       0.112837       1.446061 0.10985825E+02  0.11496217E+03                                 2.013541                            1.865819      -1.078836       2.364621                    0.996791       3.500814       9.621177       0.492545       1.188332      -0.733415       0.036977       0.010937       0.011193       0.040152       0.000570      -0.004833       0.005657       0.028825      -0.039997      -0.017358      -0.004389       0.021746              2.094892       2.405571       0.306331       0.334184       1.768091       0.364875       2.111013           0.000025
          174              H      40.493902       5.806488      12.523105       0.117722       1.152074 0.81211157E+01  0.78371652E+02                                 1.684557                            1.565625      -0.850541       2.473510                    0.999006       3.198869       8.292953       0.560753       1.131856      -0.746468       0.035651      -0.009753      -0.011883       0.038824      -0.001124      -0.001137       0.010642       0.025960      -0.014636      -0.018723       0.003099       0.015625              1.770719       1.931550      -0.230280      -0.350784       1.529761       0.361088       1.850845          -0.000001
          175              H      36.428744      11.826140       0.872975       0.126170       1.117869 0.81593751E+01  0.79743080E+02                                 1.712817                            1.616759      -1.149795       2.339719                    0.996525       3.401131       9.212080       0.521681       1.201337      -0.727043      -0.034874       0.018101       0.000460       0.039294      -0.009530      -0.002161      -0.000781       0.005167      -0.016777      -0.008430      -0.004325       0.012755              1.774544       1.999207      -0.161735      -0.013385       1.983451       0.130022       1.340972           0.000198
          176              H      36.459511      15.942863       1.975184       0.112837       1.446094 0.10986003E+02  0.11496265E+03                                 2.013426                            1.865721      -1.078839       2.364620                    0.996791       3.500777       9.620513       0.492611       1.188188      -0.733449      -0.036977       0.014199       0.006580       0.040152       0.004363      -0.002149       0.006155       0.030239      -0.035772      -0.017358      -0.004390       0.021748              2.094769       2.405423      -0.417145      -0.177401       2.302105       0.176005       1.576779           0.000025
          177              H      36.424898      13.742393       1.300042       0.117722       1.152019 0.81206555E+01  0.78366126E+02                                 1.684496                            1.565574      -0.850564       2.473498                    0.999006       3.198876       8.292922       0.560766       1.131846      -0.746469      -0.035651      -0.014454      -0.005234       0.038824       0.001445       0.000680       0.006498       0.014238      -0.049805      -0.018724       0.003099       0.015625              1.770652       1.931477       0.407454       0.100175       2.042038       0.179927       1.338439          -0.000001
          178              H      32.344355      37.285871      23.878057       0.126171       1.117913 0.81598028E+01  0.79748635E+02                                 1.712896                            1.616828      -1.149792       2.339724                    0.996525       3.401184       9.212427       0.521655       1.201377      -0.727034      -0.010074       0.007852      -0.037162       0.039296       0.000289       0.004782      -0.000687       0.005434       0.033836      -0.008428      -0.004326       0.012754              1.774629       1.432606       0.164317       0.217173       1.795958      -0.003999       2.095323           0.000198
          179              H      30.867514      34.004039      21.595134       0.112837       1.446088 0.10985917E+02  0.11496116E+03                                 2.013395                            1.865695      -1.078844       2.364617                    0.996791       3.500736       9.620276       0.492623       1.188164      -0.733455      -0.002824       0.008780      -0.039079       0.040152       0.001857      -0.003923      -0.012727      -0.023173       0.031327      -0.017361      -0.004387       0.021749              2.094734       1.652592       0.175850       0.241909       1.868273       0.063220       2.763338           0.000026
          180              H      31.586705      35.809269      22.829231       0.117722       1.152093 0.81212676E+01  0.78373444E+02                                 1.684573                            1.565638      -0.850547       2.473507                    0.999006       3.198874       8.292969       0.560752       1.131854      -0.746469       0.004071       0.032687      -0.020550       0.038824       0.005236       0.003361      -0.007143      -0.024343       0.027770      -0.018723       0.003098       0.015625              1.770737       1.403392       0.310466       0.031579       2.330238      -0.108654       1.578581          -0.000001
          181              H      48.462690      25.635147       0.872975       0.126171       1.117916 0.81598296E+01  0.79748987E+02                                 1.712901                            1.616833      -1.149795       2.339722                    0.996525       3.401190       9.212458       0.521653       1.201380      -0.727033       0.001763      -0.039253       0.000460       0.039296       0.002526       0.001756      -0.001481      -0.019088      -0.016781      -0.008428      -0.004326       0.012754              1.774634       1.847429       0.074052      -0.105920       2.135446      -0.076609       1.341027           0.000198
          182              H      44.882120      23.603431       1.975184       0.112837       1.446084 0.10985886E+02  0.11496074E+03                                 2.013390                            1.865691      -1.078846       2.364616                    0.996791       3.500735       9.620265       0.492624       1.188162      -0.733455       0.006192      -0.039122       0.006581       0.040152      -0.015276      -0.004257      -0.004942      -0.007563      -0.035773      -0.017361      -0.004387       0.021749              2.094729       1.966639       0.163832      -0.063723       2.740794      -0.241630       1.576754           0.000025
          183              H      46.805090      24.673690       1.300042       0.117722       1.152093 0.81212717E+01  0.78373503E+02                                 1.684575                            1.565640      -0.850547       2.473507                    0.999006       3.198873       8.292971       0.560751       1.131856      -0.746468       0.030343      -0.023647      -0.005235       0.038824      -0.006889      -0.005968      -0.002660      -0.004616      -0.049802      -0.018723       0.003098       0.015625              1.770739       2.367404      -0.155863      -0.205926       1.606323      -0.003210       1.338491          -0.000001
          184              H      28.456110       9.368097      23.878057       0.126170       1.117872 0.81593998E+01  0.79743372E+02                                 1.712819                            1.616760      -1.149800       2.339716                    0.996525       3.401135       9.212090       0.521682       1.201335      -0.727044      -0.001761      -0.012650      -0.037161       0.039294      -0.002499      -0.001798       0.004485      -0.002219       0.033838      -0.008430      -0.004325       0.012755              1.774545       1.847327       0.075171      -0.105114       1.381088       0.190065       2.095222           0.000198
          185              H      32.036680       9.730031      21.595134       0.112837       1.446098 0.10986039E+02  0.11496314E+03                                 2.013432                            1.865726      -1.078838       2.364620                    0.996791       3.500778       9.620525       0.492610       1.188190      -0.733449      -0.006192      -0.006837      -0.039078       0.040152       0.009104       0.012983       0.002968       0.014801       0.031320      -0.017358      -0.004390       0.021748              2.094774       1.966681       0.005468      -0.175707       1.554246       0.177894       2.763396           0.000026
          186              H      30.113710       9.450254      22.829231       0.117722       1.152021 0.81206656E+01  0.78366245E+02                                 1.684498                            1.565575      -0.850563       2.473499                    0.999006       3.198877       8.292925       0.560766       1.131846      -0.746469      -0.030343      -0.012817      -0.020550       0.038824       0.007922       0.004505       0.006483       0.021243       0.027772      -0.018724       0.003099       0.015625              1.770653       2.367267       0.246084       0.078302       1.366180       0.081669       1.578513          -0.000001
          187              H      24.371722      21.132065      27.194105       0.126172       1.117878 0.81594848E+01  0.79744710E+02                                 1.712862                            1.616798      -1.149777       2.339731                    0.996525       3.401101       9.212140       0.521659       1.201380      -0.727034       0.023038       0.024935       0.019791       0.039296       0.007320       0.005146       0.004497      -0.002183      -0.017230      -0.008429      -0.004326       0.012755              1.774590       1.678022       0.401223       0.125430       1.814058      -0.022875       1.831691           0.000198
          188              H      26.444683      24.034199      24.860939       0.112837       1.446061 0.10985826E+02  0.11496218E+03                                 2.013540                            1.865819      -1.078839       2.364620                    0.996791       3.500816       9.621182       0.492545       1.188331      -0.733415       0.027960       0.019404       0.021304       0.040152       0.006596       0.011209       0.002939       0.014727       0.044459      -0.017358      -0.004389       0.021746              2.094891       2.192750       0.598523       0.243628       2.163795       0.042314       1.928129           0.000026
          189              H      25.275518      22.528731      26.151560       0.117723       1.152074 0.81211137E+01  0.78371629E+02                                 1.684556                            1.565625      -0.850542       2.473510                    0.999006       3.198869       8.292953       0.560753       1.131856      -0.746468       0.009379       0.000714       0.037667       0.038824       0.011713       0.007186      -0.000259       0.002176       0.036670      -0.018723       0.003099       0.015625              1.770718       1.430780       0.149079       0.009702       1.566388      -0.320232       2.314987          -0.000001
          190              H      52.547078      32.682869      10.858801       0.126170       1.117621 0.81572363E+01  0.79717814E+02                                 1.712617                            1.616585      -1.149783       2.339726                    0.996525       3.401158       9.212226       0.521685       1.201393      -0.727027      -0.023038       0.026968       0.016913       0.039295      -0.007292      -0.005187       0.006551       0.003619       0.000178      -0.008430      -0.004326       0.012757              1.774330       1.677784      -0.251933      -0.336388       1.815080      -0.023331       1.830127           0.000198
          191              H      50.474117      31.450517      14.372681       0.112838       1.446131 0.10986360E+02  0.11496746E+03                                 2.013484                            1.865772      -1.078833       2.364623                    0.996791       3.500747       9.620515       0.492596       1.188213      -0.733444      -0.027961       0.026555       0.011193       0.040153      -0.012773      -0.002486      -0.007012      -0.013424      -0.039999      -0.017361      -0.004389       0.021750              2.094832       2.192682      -0.429176      -0.483061       1.980853       0.106962       2.110961           0.000025
          192              H      51.643282      32.165503      12.523105       0.117723       1.152132 0.81216323E+01  0.78378144E+02                                 1.684646                            1.565702      -0.850544       2.473509                    0.999006       3.198895       8.293190       0.560723       1.131895      -0.746459      -0.009379       0.035751      -0.011883       0.038824      -0.010681      -0.008649      -0.006306      -0.014928      -0.014634      -0.018725       0.003099       0.015626              1.770819       1.430852      -0.058845      -0.137331       2.030651      -0.484373       1.850953          -0.000001
          193              H      38.459400       3.264068       7.753146       0.136201       1.167808 0.88072440E+01  0.87902959E+02                                 1.782237                            1.695877      -1.298284       2.279921                    0.995095       3.433405       9.456695       0.501144       1.224560      -0.722187       0.000008      -0.021560      -0.040168       0.045588      -0.000003      -0.000007       0.007931      -0.008706       0.031782      -0.009650      -0.004982       0.014632              1.831931       1.854178      -0.000001      -0.000002       1.567779       0.335509       2.073837           0.000674
          194              H      34.013493      38.578176      27.278890       0.136205       1.167908 0.88081612E+01  0.87914428E+02                                 1.782370                            1.695995      -1.298232       2.279954                    0.995095       3.433293       9.456520       0.501113       1.224603      -0.722181       0.020350       0.033314       0.023554       0.045593       0.006598       0.004664       0.009440      -0.004440      -0.008914      -0.009645      -0.004984       0.014629              1.832073       1.588939       0.286132       0.202327       1.986743       0.093635       1.920537           0.000675
          195              H      42.905307      38.578176      27.278890       0.136198       1.167990 0.88089375E+01  0.87923840E+02                                 1.782416                            1.696038      -1.298283       2.279913                    0.995096       3.433472       9.457006       0.501123       1.224557      -0.722190      -0.020346       0.033307       0.023552       0.045585      -0.006600      -0.004667       0.009447      -0.004433      -0.008924      -0.009655      -0.004982       0.014636              1.832121       1.588979      -0.286141      -0.202332       1.986798       0.093636       1.920586           0.000675
          196              H      38.459400       8.397759       0.493011       0.136200       1.167809 0.88072382E+01  0.87902822E+02                                 1.782231                            1.695872      -1.298293       2.279915                    0.995095       3.433405       9.456668       0.501147       1.224553      -0.722189       0.000006      -0.045057      -0.006938       0.045588      -0.000006      -0.000001       0.002542      -0.023948      -0.013939      -0.009651      -0.004982       0.014632              1.831925       1.854172      -0.000005      -0.000001       2.228481       0.101912       1.413123           0.000675
          197              H      54.862334      17.867997      27.278890       0.136198       1.167992 0.88089588E+01  0.87924139E+02                                 1.782421                            1.696043      -1.298282       2.279914                    0.995096       3.433475       9.457031       0.501120       1.224561      -0.722189       0.018671      -0.034274       0.023553       0.045585      -0.005219       0.005847      -0.008765      -0.009215      -0.008924      -0.009655      -0.004982       0.014636              1.832127       1.639543      -0.315332      -0.020075       1.936245      -0.222043       1.920593           0.000674
          198              H      22.056466      31.674783       7.753146       0.136200       1.167817 0.88073276E+01  0.87903992E+02                                 1.782244                            1.695884      -1.298297       2.279914                    0.995095       3.433420       9.456743       0.501144       1.224558      -0.722188      -0.018668       0.010787      -0.040168       0.045588      -0.003772       0.006864      -0.003972       0.004347       0.031782      -0.009650      -0.004982       0.014632              1.831939       1.639385       0.124015       0.290559       1.782588      -0.167757       2.073845           0.000675
          199              H      26.502373      29.107938       0.493011       0.136199       1.167813 0.88072787E+01  0.87903279E+02                                 1.782230                            1.695872      -1.298300       2.279911                    0.995095       3.433412       9.456673       0.501149       1.224547      -0.722190      -0.039018       0.022533      -0.006938       0.045588      -0.010372       0.002201      -0.001272       0.011964      -0.013939      -0.009651      -0.004982       0.014632              1.831925       2.134898      -0.162082       0.088258       1.947754      -0.050957       1.413123           0.000675
          200              H      50.416427      10.167461      27.278890       0.136206       1.167901 0.88080909E+01  0.87913578E+02                                 1.782365                            1.695990      -1.298221       2.279960                    0.995096       3.433282       9.456491       0.501113       1.224606      -0.722180       0.039026       0.000967       0.023555       0.045593       0.001376       0.010507      -0.000680       0.013648      -0.008912      -0.009645      -0.004984       0.014629              1.832068       2.135084      -0.029188       0.182253       1.440589       0.128402       1.920530           0.000674
          201              H      50.416427      29.107938       0.493011       0.136204       1.167912 0.88081857E+01  0.87914602E+02                                 1.782361                            1.695987      -1.298246       2.279945                    0.995095       3.433297       9.456481       0.501120       1.224587      -0.722184       0.039024       0.022531      -0.006940       0.045593       0.010366      -0.002205      -0.001273       0.011969      -0.013942      -0.009646      -0.004984       0.014630              1.832064       2.135080       0.162098      -0.088269       1.947906      -0.050962       1.413208           0.000675
          202              H      22.056466      17.867997      27.278890       0.136199       1.167814 0.88072823E+01  0.87903266E+02                                 1.782226                            1.695868      -1.298304       2.279908                    0.995095       3.433412       9.456650       0.501152       1.224541      -0.722191      -0.018668      -0.034275       0.023558       0.045588       0.005215      -0.005845      -0.008766      -0.009214      -0.008906      -0.009651      -0.004981       0.014633              1.831921       1.639368       0.315275       0.020070       1.936020      -0.222008       1.920374           0.000675
          203              H      26.502373      10.167461      27.278890       0.136198       1.167817 0.88073045E+01  0.87903527E+02                                 1.782227                            1.695868      -1.298312       2.279903                    0.995095       3.433418       9.456663       0.501153       1.224538      -0.722192      -0.039017       0.000970       0.023558       0.045588      -0.001382      -0.010514      -0.000679       0.013640      -0.008907      -0.009651      -0.004981       0.014632              1.831921       2.134894       0.029184      -0.182229       1.440496       0.128385       1.920375           0.000675
          204              H      54.862334      31.674783       7.753146       0.136197       1.168001 0.88090387E+01  0.87925073E+02                                 1.782424                            1.696046      -1.298297       2.279905                    0.995096       3.433488       9.457052       0.501123       1.224553      -0.722190       0.018671       0.010780      -0.040164       0.045585       0.003773      -0.006870      -0.003967       0.004357       0.031789      -0.009655      -0.004981       0.014636              1.832130       1.639545      -0.124039      -0.290606       1.782773      -0.167782       2.074071           0.000675
          205              H      54.862334      12.734306      23.648823       0.136200       1.167815 0.88073026E+01  0.87903680E+02                                 1.782242                            1.695882      -1.298293       2.279916                    0.995095       3.433415       9.456726       0.501144       1.224559      -0.722188       0.018668      -0.010787       0.040168       0.045588      -0.003772       0.006865      -0.003971       0.004347       0.031782      -0.009650      -0.004982       0.014632              1.831937       1.639382       0.124015       0.290559       1.782585      -0.167757       2.073843           0.000674
          206              H      26.502373      34.241628       4.123079       0.136205       1.167904 0.88081176E+01  0.87913871E+02                                 1.782364                            1.695990      -1.298229       2.279956                    0.995095       3.433287       9.456492       0.501115       1.224601      -0.722181      -0.039026      -0.000967      -0.023554       0.045593       0.001376       0.010507      -0.000680       0.013648      -0.008914      -0.009645      -0.004984       0.014629              1.832067       2.135082      -0.029188       0.182253       1.440589       0.128402       1.920531           0.000675
          207              H      22.056466      26.541092       4.123079       0.136197       1.167997 0.88089986E+01  0.87924619E+02                                 1.782424                            1.696046      -1.298288       2.279910                    0.995096       3.433482       9.457049       0.501121       1.224559      -0.722189      -0.018671       0.034274      -0.023552       0.045585      -0.005219       0.005847      -0.008765      -0.009214      -0.008923      -0.009655      -0.004981       0.014636              1.832130       1.639545      -0.315333      -0.020076       1.936248      -0.222044       1.920596           0.000674
          208              H      50.416427      15.301151      30.908958       0.136200       1.167807 0.88072247E+01  0.87902670E+02                                 1.782230                            1.695872      -1.298288       2.279918                    0.995095       3.433402       9.456664       0.501147       1.224555      -0.722188       0.039018      -0.022534       0.006938       0.045588      -0.010373       0.002201      -0.001272       0.011963      -0.013940      -0.009650      -0.004982       0.014632              1.831925       2.134899      -0.162082       0.088258       1.947753      -0.050957       1.413123           0.000675
          209              H      34.013493       5.830913       4.123079       0.136198       1.167987 0.88089125E+01  0.87923579E+02                                 1.782418                            1.696040      -1.298274       2.279918                    0.995096       3.433467       9.457010       0.501120       1.224564      -0.722188       0.020347      -0.033307      -0.023552       0.045586      -0.006600      -0.004667       0.009446      -0.004434      -0.008924      -0.009655      -0.004982       0.014636              1.832124       1.588981      -0.286141      -0.202332       1.986801       0.093636       1.920589           0.000675
          210              H      38.459400      41.145021      23.648823       0.136200       1.167812 0.88072794E+01  0.87903374E+02                                 1.782238                            1.695878      -1.298293       2.279916                    0.995095       3.433412       9.456708       0.501145       1.224557      -0.722188      -0.000008       0.021560       0.040168       0.045588      -0.000003      -0.000007       0.007931      -0.008706       0.031782      -0.009650      -0.004982       0.014632              1.831933       1.854180      -0.000001      -0.000002       1.567780       0.335509       2.073838           0.000674
          211              H      38.459400      36.011330      30.908958       0.136199       1.167814 0.88072884E+01  0.87903407E+02                                 1.782232                            1.695873      -1.298301       2.279911                    0.995095       3.433413       9.456680       0.501149       1.224548      -0.722190      -0.000006       0.045057       0.006938       0.045588      -0.000006      -0.000001       0.002542      -0.023948      -0.013939      -0.009651      -0.004982       0.014632              1.831927       1.854175      -0.000005      -0.000001       2.228482       0.101913       1.413124           0.000675
          212              H      42.905307       5.830913       4.123079       0.136206       1.167899 0.88080780E+01  0.87913394E+02                                 1.782362                            1.695988      -1.298221       2.279960                    0.995096       3.433279       9.456472       0.501114       1.224603      -0.722181      -0.020350      -0.033314      -0.023555       0.045593       0.006598       0.004665       0.009440      -0.004441      -0.008913      -0.009645      -0.004984       0.014630              1.832065       1.588933       0.286130       0.202325       1.986734       0.093635       1.920527           0.000675
          213              H      26.502373      15.301151      30.908958       0.136204       1.167911 0.88081712E+01  0.87914395E+02                                 1.782357                            1.695983      -1.298250       2.279943                    0.995095       3.433295       9.456463       0.501122       1.224585      -0.722185      -0.039024      -0.022531       0.006940       0.045593       0.010366      -0.002205      -0.001273       0.011970      -0.013942      -0.009646      -0.004984       0.014630              1.832061       2.135074       0.162097      -0.088269       1.947902      -0.050962       1.413205           0.000675
          214              H      50.416427      34.241628       4.123079       0.136199       1.167810 0.88072420E+01  0.87902808E+02                                 1.782225                            1.695867      -1.298295       2.279913                    0.995095       3.433406       9.456646       0.501151       1.224546      -0.722190       0.039017      -0.000970      -0.023558       0.045588      -0.001382      -0.010514      -0.000679       0.013641      -0.008906      -0.009651      -0.004982       0.014632              1.831920       2.134893       0.029183      -0.182230       1.440495       0.128385       1.920373           0.000675
          215              H      54.862334      26.541092       4.123079       0.136198       1.167824 0.88073796E+01  0.87904486E+02                                 1.782236                            1.695877      -1.298318       2.279901                    0.995095       3.433429       9.456712       0.501151       1.224541      -0.722191       0.018668       0.034275      -0.023558       0.045588       0.005215      -0.005845      -0.008766      -0.009214      -0.008906      -0.009651      -0.004981       0.014632              1.831931       1.639377       0.315278       0.020071       1.936031      -0.222009       1.920386           0.000675
          216              H      22.056466      12.734306      23.648823       0.136196       1.168002 0.88090363E+01  0.87925005E+02                                 1.782420                            1.696042      -1.298299       2.279903                    0.995096       3.433488       9.457036       0.501125       1.224549      -0.722191      -0.018671      -0.010780       0.040164       0.045585       0.003773      -0.006870      -0.003967       0.004357       0.031789      -0.009655      -0.004981       0.014636              1.832126       1.639542      -0.124039      -0.290605       1.782770      -0.167782       2.074067           0.000675
          217              C      37.258698       3.965287       9.201405      -0.001320      40.020319 0.35843086E+03  0.79690039E+04                                10.061789                            6.209342       0.050506       2.039647                    0.999320      25.617963      69.866739       0.682952       0.403382      -1.080866       0.035152       0.003158       0.027083       0.044487      -0.003726      -0.015583      -0.009060      -0.032465      -0.005111      -0.027066       0.006113       0.020952             15.004551      23.472192       3.502338       5.385696       7.989309       4.658500      13.552152           0.006010
          218              C      37.250621       4.558815      10.434560      -0.116750      37.538653 0.42421949E+03  0.99257999E+04                                 9.910306                            6.948586      -0.024783       1.972247                    0.999457      29.028342      83.619954       0.613335       0.426809      -1.056240      -0.002078      -0.012095      -0.009952       0.015801      -0.004276      -0.024359      -0.030060      -0.072812      -0.063468      -0.053783      -0.004839       0.058623             13.493617      13.719438       2.825252       4.880141       9.201098       6.958923      17.560316          -0.001364
          219              C      36.086455       3.621561       8.594719       0.571803      29.805394 0.28709125E+03  0.61222479E+04                                 8.914117                            5.983173       0.006555       2.051646                    0.999754      22.651488      63.289344       0.614244       0.467600      -1.027410      -0.048010      -0.024930      -0.026405       0.060197      -0.038300      -0.018418      -0.041328      -0.138879      -0.013620      -0.087514      -0.007305       0.094820             12.845563      20.963043       4.581467       6.584997       7.088682       2.917101      10.484965           0.000202
          220              C      37.286388       6.894511      13.998998      -0.106229      38.362583 0.41112445E+03  0.95690786E+04                                10.047027                            6.814444      -0.028824       1.968108                    0.999415      29.198548      84.603586       0.621284       0.423564      -1.055517       0.019110      -0.017406      -0.006605       0.026679      -0.012447      -0.008545      -0.015994       0.033173      -0.027945      -0.030958       0.005224       0.025734             14.571105      10.325872       0.757471       2.034132      11.381360       9.820856      22.006084           0.000458
          221              C      37.258698       6.082269      12.896161      -0.142901      38.285143 0.42654735E+03  0.99620099E+04                                 9.877462                            6.848513       0.164103       2.019389                    0.999744      29.332004      83.539842       0.636018       0.412341      -1.068799       0.007141       0.008551       0.019082       0.022097       0.016239       0.014551       0.001658       0.054814      -0.012775      -0.029953      -0.008899       0.038852             14.011316       9.894323      -0.281019      -0.285209      11.477621       9.667302      20.662004           0.000009
          222              C      33.235844      36.734754      27.445949      -0.001309      40.019971 0.35842444E+03  0.79688353E+04                                10.061801                            6.209324       0.050522       2.039657                    0.999320      25.617774      69.866390       0.682946       0.403387      -1.080861      -0.020285       0.005427      -0.039203       0.044472      -0.003596      -0.015488       0.004323       0.005360      -0.062522      -0.027063       0.006108       0.020955             15.004651       7.305825       2.037650       4.350083      11.686793      -2.364377      26.021335           0.006010
          223              C      32.571650      35.753091      26.761700      -0.116748      37.538939 0.42422006E+03  0.99258419E+04                                 9.910438                            6.948640      -0.024779       1.972251                    0.999457      29.028478      83.621172       0.613324       0.426815      -1.056234       0.001144       0.011555       0.010723       0.015805      -0.024354      -0.038555       0.004402       0.024665      -0.105328      -0.053774      -0.004844       0.058618             13.493871       8.213084       3.752723       5.536065      12.107620       3.984591      20.160908          -0.001358
          224              C      33.532751      36.573105      28.767344       0.571835      29.805003 0.28708692E+03  0.61221427E+04                                 8.914044                            5.983123       0.006462       2.051613                    0.999754      22.651566      63.289831       0.614246       0.467599      -1.027409       0.007194       0.001378       0.059784       0.060231      -0.044701      -0.022930       0.021165       0.037861      -0.245595      -0.087536      -0.007318       0.094854             12.845487       6.602566       0.524128       3.716061       7.190380      -2.195960      24.743515           0.000206
          225              C      31.009814      32.536319      24.443293      -0.106228      38.362424 0.41112291E+03  0.95690209E+04                                10.046960                            6.814407      -0.028828       1.968106                    0.999415      29.198493      84.602962       0.621290       0.423561      -1.055520      -0.004656       0.025751      -0.005197       0.026679      -0.003474      -0.002197      -0.027368       0.000994      -0.026320      -0.030953       0.005216       0.025738             14.571014       9.205262       6.055906       5.780701      17.872880       7.129526      16.634901           0.000459
          226              C      31.441329      33.581709      25.216409      -0.142900      38.284700 0.42654180E+03  0.99618381E+04                                 9.877320                            6.848420       0.164112       2.019392                    0.999744      29.331957      83.539260       0.636030       0.412335      -1.068804      -0.010644      -0.010573      -0.016223       0.022096       0.007091       0.008081      -0.014580       0.008885       0.103656      -0.029951      -0.008908       0.038860             14.011093       8.485980       6.206813       4.302429      19.438272       6.354650      14.109028           0.000009
          227              C      43.682956      38.121206      25.485210      -0.001321      40.022339 0.35844618E+03  0.79694501E+04                                10.062196                            6.209523       0.050469       2.039635                    0.999320      25.618308      69.868726       0.682933       0.403389      -1.080859       0.020293      -0.035167       0.018185       0.044489       0.015801      -0.001778       0.012336       0.028047       0.005569      -0.027061       0.006114       0.020948             15.005320       7.306124      -4.780764      -0.471060      22.943642      -6.344210      14.766194           0.006008
          228              C      44.347150      37.148869      24.787772      -0.116752      37.540682 0.42424238E+03  0.99265034E+04                                 9.910845                            6.948903      -0.024802       1.972241                    0.999457      29.028757      83.622798       0.613302       0.426825      -1.056227      -0.001139       0.013956       0.007324       0.015802       0.044459       0.010096       0.016102       0.057749      -0.006071      -0.053772      -0.004833       0.058605             13.494592       8.213560      -6.470894      -1.692843      21.772026       0.568506      10.498189          -0.001355
          229              C      43.386049      39.313146      24.892341       0.571799      29.805903 0.28709426E+03  0.61223271E+04                                 8.914188                            5.983174       0.006493       2.051622                    0.999754      22.651728      63.290050       0.614248       0.467595      -1.027413      -0.007163       0.056787      -0.018647       0.060198       0.036506       0.034482       0.049082       0.116841      -0.008485      -0.087504      -0.007307       0.094811             12.845772       6.602673      -3.678335       0.744566      21.413433      -7.224599      10.521210           0.000209
          230              C      45.908986      33.890796      22.527773      -0.106228      38.363582 0.41113118E+03  0.95692791E+04                                10.047237                            6.814512      -0.028822       1.968108                    0.999415      29.198677      84.604296       0.621279       0.423565      -1.055515       0.004656       0.003684       0.026011       0.026680       0.003215       0.002533      -0.017310       0.029452       0.059062      -0.030953       0.005211       0.025742             14.571708       9.205715      -7.469251      -3.782935      21.254753       5.934714      13.254655           0.000461
          231              C      45.477471      34.968161      23.255670      -0.142901      38.285966 0.42655343E+03  0.99621893E+04                                 9.877586                            6.848536       0.164109       2.019391                    0.999744      29.332145      83.540449       0.636021       0.412338      -1.068801       0.010644      -0.018820      -0.004561       0.022097      -0.009993      -0.003999      -0.029025      -0.031968      -0.018902      -0.029962      -0.008900       0.038862             14.011693       8.486341      -6.125683      -4.417949      18.696194       6.617739      14.852543           0.000006
          232              C      39.660102       9.996930       0.671374      -0.001310      40.019911 0.35842392E+03  0.79688226E+04                                10.061792                            6.209318       0.050517       2.039655                    0.999320      25.617790      69.866473       0.682947       0.403387      -1.080861      -0.035142       0.026574      -0.006053       0.044473       0.015923      -0.001686      -0.001141      -0.010092       0.062081      -0.027060       0.006106       0.020955             15.004645      23.472214      -6.245432      -1.506858      15.862360       1.875094       5.679361           0.006012
          233              C      39.668179      11.357403       0.819905      -0.116747      37.538202 0.42421116E+03  0.99255803E+04                                 9.910330                            6.948581      -0.024776       1.972251                    0.999457      29.028101      83.619822       0.613325       0.426817      -1.056233       0.002084      -0.013418      -0.008088       0.015805       0.024380      -0.004097      -0.001965       0.006659       0.174901      -0.053770      -0.004847       0.058617             13.493718      13.719521      -5.542945      -1.036985      21.005674       2.785481       5.755959          -0.001364
          234              C      40.832345       9.310366       0.549534       0.571836      29.805151 0.28708761E+03  0.61221652E+04                                 8.914105                            5.983150       0.006466       2.051614                    0.999754      22.651578      63.290051       0.614241       0.467602      -1.027406       0.048018      -0.033255      -0.014704       0.060231       0.030125       0.029979      -0.008188      -0.045158       0.267735      -0.087537      -0.007315       0.094852             12.845595      20.963016      -7.735692      -2.124471      11.941245       1.201543       5.632526           0.000202
          235              C      39.632412      15.496552       1.833875      -0.106228      38.362695 0.41112681E+03  0.95691454E+04                                10.046988                            6.814409      -0.028823       1.968108                    0.999415      29.198642      84.603859       0.621294       0.423557      -1.055521      -0.019111      -0.012030      -0.014208       0.026680       0.012195       0.008883      -0.013260       0.040901      -0.004760      -0.030950       0.005222       0.025728             14.571056      10.325870      -2.170285      -0.036106      26.998238       4.299403       6.389060           0.000459
          236              C      39.660102      14.186039       1.435698      -0.142901      38.284774 0.42654284E+03  0.99618701E+04                                 9.877350                            6.848434       0.164111       2.019392                    0.999744      29.332001      83.539469       0.636029       0.412336      -1.068804      -0.007141       0.020841       0.001702       0.022097      -0.019140      -0.010465      -0.005315       0.035089      -0.071953      -0.029956      -0.008904       0.038859             14.011155       9.894225       0.362493       0.169859      25.717490       4.632588       6.421750           0.000008
          237              C      53.654709      19.463171      27.445949      -0.001313      40.022068 0.35844411E+03  0.79693944E+04                                10.062159                            6.209511       0.050469       2.039636                    0.999320      25.618215      69.868475       0.682932       0.403390      -1.080858       0.014842       0.014861      -0.039215       0.044486       0.004113       0.011480       0.011257       0.003541      -0.062514      -0.027061       0.006114       0.020947             15.005227       8.827231      -2.915931      -4.222857      10.166069      -2.585193      26.022380           0.006005
          238              C      53.136661      20.529211      26.761700      -0.116752      37.540593 0.42424193E+03  0.99264893E+04                                 9.910825                            6.948897      -0.024797       1.972244                    0.999457      29.028728      83.622673       0.613302       0.426825      -1.056227       0.009439      -0.006765       0.010717       0.015803       0.022847       0.023088       0.031186       0.029825      -0.105333      -0.053771      -0.004833       0.058604             13.494533       7.884327      -3.562914       0.682988      12.437370      -6.787311      20.161901          -0.001356
          239              C      53.366263      19.286867      28.767344       0.571802      29.805983 0.28709642E+03  0.61223899E+04                                 8.914213                            5.983209       0.006451       2.051607                    0.999754      22.651836      63.290613       0.614244       0.467597      -1.027411      -0.002412      -0.006879       0.059752       0.060195       0.038720       0.029777       0.009281       0.058468      -0.245523      -0.087508      -0.007303       0.094811             12.845753       6.589689      -0.516612      -3.759931       7.203564      -2.120202      24.744007           0.000205
          240              C      51.131772      23.490188      24.443293      -0.106229      38.363562 0.41113119E+03  0.95692797E+04                                10.047235                            6.814512      -0.028823       1.968108                    0.999415      29.198690      84.604343       0.621279       0.423565      -1.055515       0.024629      -0.008843      -0.005196       0.026680       0.002160      -0.022611       0.015580       0.005497      -0.026317      -0.030953       0.005211       0.025742             14.571703      10.461814      -6.781545       3.284269      16.617667      -8.571602      16.635628           0.000459
          241              C      51.821349      22.593790      25.216409      -0.142901      38.285984 0.42655363E+03  0.99621948E+04                                 9.877589                            6.848537       0.164108       2.019390                    0.999744      29.332147      83.540453       0.636021       0.412338      -1.068801      -0.003835       0.014504      -0.016223       0.022097       0.000296      -0.016673       0.000286      -0.016742       0.103655      -0.029962      -0.008900       0.038862             14.011702      11.325381      -7.846305       3.352299      16.600135      -6.903772      14.109590           0.000008
          242              C      23.264091      32.364012       9.201405      -0.001301      40.019561 0.35842099E+03  0.79687422E+04                                10.061738                            6.209297       0.050524       2.039660                    0.999320      25.617672      69.866115       0.682947       0.403388      -1.080860      -0.014842      -0.032008       0.027070       0.044470      -0.012206      -0.000055       0.018015       0.022681      -0.005081      -0.027059       0.006106       0.020954             15.004518       8.826828       4.953036       1.341501      22.634522      -6.993531      13.552204           0.006003
          243              C      23.782139      32.074243      10.434560      -0.116747      37.538142 0.42421101E+03  0.99255743E+04                                 9.910314                            6.948578      -0.024771       1.972253                    0.999457      29.028073      83.619683       0.613326       0.426816      -1.056233      -0.009435       0.007854      -0.009955       0.015805      -0.029391      -0.013855       0.036118       0.043786      -0.063474      -0.053770      -0.004847       0.058617             13.493664       7.883943       0.543871       3.586537      15.036649      -7.705859      17.560399          -0.001353
          244              C      23.552537      33.551067       8.594719       0.571841      29.805188 0.28708936E+03  0.61222191E+04                                 8.914126                            5.983184       0.006415       2.051596                    0.999754      22.651690      63.290687       0.614236       0.467605      -1.027404       0.002401       0.054055      -0.026455       0.060229      -0.041006      -0.026598       0.036620       0.135819      -0.013594      -0.087542      -0.007311       0.094853             12.845559       6.589615       3.717032      -0.766225      21.462079      -7.161329      10.484983           0.000201
          245              C      25.787028      30.875419      13.998998      -0.106228      38.362700 0.41112666E+03  0.95691419E+04                                10.046989                            6.814409      -0.028825       1.968107                    0.999415      29.198655      84.603924       0.621293       0.423557      -1.055521      -0.024629      -0.007848      -0.006606       0.026680       0.020584      -0.009582       0.015389       0.004960      -0.027947      -0.030950       0.005222       0.025728             14.571051      10.461469      -0.835745       7.488017      11.245709      -6.671999      22.005975           0.000461
          246              C      25.097451      31.305521      12.896161      -0.142901      38.284799 0.42654295E+03  0.99618732E+04                                 9.877353                            6.848434       0.164111       2.019391                    0.999744      29.332002      83.539462       0.636029       0.412336      -1.068804       0.003835      -0.010460       0.019082       0.022097       0.015612      -0.005842      -0.013436      -0.055546      -0.012780      -0.029956      -0.008904       0.038859             14.011159      11.325016      -0.545076       8.514614      10.046700      -4.586640      20.661762           0.000005
          247              C      27.286944      27.268513       0.671374      -0.001314      40.020109 0.35842880E+03  0.79689477E+04                                10.061761                            6.209328       0.050512       2.039651                    0.999320      25.617870      69.866468       0.682952       0.403383      -1.080865       0.040599       0.017148      -0.006051       0.044485      -0.012328      -0.000148       0.002028      -0.022564       0.062072      -0.027066       0.006114       0.020952             15.004494      23.172917       6.417798       2.377207      16.161234       0.367396       5.679331           0.006007
          248              C      28.461110      26.581282       0.819905      -0.116749      37.538533 0.42421818E+03  0.99257607E+04                                 9.910283                            6.948573      -0.024775       1.972251                    0.999457      29.028278      83.619714       0.613336       0.426809      -1.056240      -0.012658       0.004907      -0.008087       0.015802      -0.009313       0.000342       0.004524      -0.045572       0.174917      -0.053782      -0.004840       0.058621             13.493573      23.984036      -0.383550       2.930724      10.740757      -0.494694       5.755926          -0.001357
          249              C      26.106241      26.596604       0.549534       0.571807      29.805347 0.28709171E+03  0.61222674E+04                                 8.914120                            5.983190       0.006516       2.051632                    0.999754      22.651573      63.289866       0.614240       0.467602      -1.027408      -0.052759      -0.024975      -0.014702       0.060195      -0.034609      -0.022071      -0.021865      -0.029631       0.267646      -0.087519      -0.007303       0.094821             12.845523      20.895668       7.774322       2.102721      12.008358       1.239051       5.632542           0.000201
          250              C      32.063602      24.542683       1.833875      -0.106228      38.362545 0.41112391E+03  0.95690616E+04                                10.047019                            6.814438      -0.028823       1.968108                    0.999415      29.198529      84.603479       0.621285       0.423564      -1.055517      -0.000863       0.022565      -0.014208       0.026679       0.011609      -0.015929      -0.001066      -0.041591      -0.004758      -0.030958       0.005224       0.025734             14.571106      24.709768      -6.134261       3.741454      12.614464      -2.118439       6.389087           0.000459
          251              C      30.914820      25.173958       1.435698      -0.142901      38.285146 0.42654746E+03  0.99620128E+04                                 9.877461                            6.848513       0.164102       2.019389                    0.999744      29.332007      83.539845       0.636019       0.412341      -1.068799       0.021620      -0.004236       0.001702       0.022097       0.024759       0.000626       0.011717       0.015593      -0.071953      -0.029953      -0.008899       0.038852             14.011328      21.447945      -7.033062       3.927043      14.164208      -2.463443       6.421830           0.000007
          252              C      49.631856       9.722482      25.485210      -0.001300      40.019628 0.35842181E+03  0.79687638E+04                                10.061748                            6.209306       0.050528       2.039661                    0.999320      25.617670      69.866089       0.682946       0.403388      -1.080860      -0.040582       0.000009       0.018184       0.044470       0.004245       0.011578      -0.004637      -0.041386       0.005539      -0.027061       0.006108       0.020953             15.004516      23.173045      -4.380543      -5.258348       7.074898       3.579895      14.765606           0.006006
          253              C      48.457690       9.633441      24.787772      -0.116746      37.538818 0.42421926E+03  0.99258166E+04                                 9.910409                            6.948629      -0.024774       1.972252                    0.999457      29.028441      83.620984       0.613326       0.426814      -1.056234       0.012663      -0.005990       0.007320       0.015805       0.002772       0.008887      -0.016804      -0.105894      -0.006077      -0.053773      -0.004844       0.058617             13.493793      23.984486      -2.635347       1.338464       5.998935       1.181854      10.497958          -0.001364
          254              C      50.812559       9.383640      24.892341       0.571841      29.805027 0.28708859E+03  0.61221943E+04                                 8.914063                            5.983157       0.006408       2.051594                    0.999754      22.651669      63.290442       0.614241       0.467602      -1.027406       0.052809      -0.022179      -0.018623       0.060229       0.032355       0.025277      -0.054429      -0.121701      -0.008511      -0.087541      -0.007313       0.094854             12.845439      20.895528      -4.573884      -6.628765       7.119721       2.967425      10.521068           0.000201
          255              C      44.855198       9.909888      22.527773      -0.106229      38.362457 0.41112300E+03  0.95690242E+04                                10.046965                            6.814409      -0.028829       1.968106                    0.999415      29.198502      84.603011       0.621290       0.423561      -1.055520       0.000862      -0.005874       0.026010       0.026679       0.011138      -0.016259       0.006451      -0.020319       0.059053      -0.030953       0.005216       0.025738             14.571023      24.709670      -1.482736       7.030541       5.749246       0.308759      13.254153           0.000459
          256              C      46.003980       9.744908      23.255670      -0.142900      38.284698 0.42654162E+03  0.99618328E+04                                 9.877319                            6.848418       0.164113       2.019392                    0.999744      29.331952      83.539241       0.636030       0.412335      -1.068804      -0.021620       0.000192      -0.004561       0.022096      -0.008852      -0.023140       0.017969       0.033274      -0.018908      -0.029952      -0.008908       0.038860             14.011093      21.447634      -1.358114       7.939621       5.733641       0.517176      14.852003           0.000007
          257              C      48.431153      29.348191       0.671374      -0.001309      40.019990 0.35842442E+03  0.79688350E+04                                10.061804                            6.209324       0.050525       2.039658                    0.999320      25.617783      69.866421       0.682946       0.403387      -1.080861      -0.005442      -0.043721      -0.006053       0.044473      -0.003596       0.001826      -0.000889       0.032626       0.062083      -0.027062       0.006107       0.020955             15.004664      12.356237      -0.172653      -0.870438      26.978404      -2.242492       5.679353           0.006010
          258              C      47.248911      28.674949       0.819905      -0.116748      37.538952 0.42422031E+03  0.99258487E+04                                 9.910436                            6.948639      -0.024781       1.972249                    0.999457      29.028503      83.621229       0.613325       0.426815      -1.056234       0.010579       0.008513      -0.008087       0.015805      -0.015079       0.003743      -0.002564       0.038899       0.174905      -0.053774      -0.004843       0.058617             13.493859      14.383949       5.926419      -1.893814      20.341625      -2.290810       5.756002          -0.001362
          259              C      48.439614      30.706665       0.549534       0.571836      29.805001 0.28708668E+03  0.61221350E+04                                 8.914042                            5.983119       0.006467       2.051615                    0.999754      22.651533      63.289683       0.614247       0.467599      -1.027409       0.004793       0.058212      -0.014704       0.060231       0.004485      -0.007903       0.030056       0.074757       0.267733      -0.087536      -0.007316       0.094852             12.845489       7.497339      -0.038809       0.021692      25.406647      -2.440578       5.632482           0.000200
          260              C      43.682187      26.574399       1.833875      -0.106228      38.362463 0.41112298E+03  0.95690224E+04                                10.046965                            6.814406      -0.028828       1.968106                    0.999415      29.198491      84.602936       0.621290       0.423561      -1.055520       0.019973      -0.010536      -0.014208       0.026679      -0.023817       0.007035       0.014322       0.000675      -0.004758      -0.030953       0.005216       0.025738             14.571038      20.950587       8.304566      -3.705334      16.373466      -2.180986       6.389060           0.000459
          261              C      44.803278      27.253636       1.435698      -0.142900      38.284709 0.42654157E+03  0.99618320E+04                                 9.877324                            6.848419       0.164111       2.019392                    0.999744      29.331961      83.539292       0.636030       0.412335      -1.068804      -0.014478      -0.016605       0.001701       0.022096      -0.005631       0.009832      -0.006407      -0.050695      -0.071947      -0.029952      -0.008908       0.038860             14.011112      22.075497       6.670388      -4.096842      13.536108      -2.169184       6.421731           0.000009
          262              C      22.063389      18.769945      25.485210      -0.001322      40.020502 0.35843189E+03  0.79690335E+04                                10.061823                            6.209351       0.050502       2.039645                    0.999320      25.618014      69.866932       0.682952       0.403383      -1.080866       0.020312       0.035156       0.018185       0.044488      -0.020051      -0.009798      -0.007706       0.013341       0.005568      -0.027066       0.006113       0.020954             15.004641      14.893231       9.161038       5.729535      15.354945       2.763981      14.765747           0.006009
          263              C      22.573360      19.831323      24.787772      -0.116750      37.538731 0.42422011E+03  0.99258190E+04                                 9.910322                            6.948592      -0.024788       1.972245                    0.999457      29.028373      83.620095       0.613334       0.426809      -1.056240      -0.011513      -0.007967       0.007323       0.015801      -0.047250      -0.019005       0.000698       0.048130      -0.006073      -0.053784      -0.004839       0.058623             13.493654      12.777450       9.105523       0.354233      17.205660      -1.750104      10.497851          -0.001362
          264              C      21.179592      17.916847      24.892341       0.571799      29.805571 0.28709214E+03  0.61222689E+04                                 8.914150                            5.983178       0.006571       2.051650                    0.999754      22.651490      63.289266       0.614244       0.467599      -1.027411      -0.045595      -0.034600      -0.018647       0.060198      -0.068854      -0.059751       0.005320       0.004816      -0.008486      -0.087511      -0.007307       0.094818             12.845659      14.525060       8.252259       5.884399      13.490696       4.257079      10.521223           0.000201
          265              C      24.614016      22.812949      22.527773      -0.106229      38.362619 0.41112456E+03  0.95690820E+04                                10.047034                            6.814445      -0.028824       1.968108                    0.999415      29.198552      84.603607       0.621284       0.423564      -1.055517      -0.005518       0.002190       0.026010       0.026679      -0.014374       0.013716       0.010850      -0.009148       0.059050      -0.030958       0.005224       0.025734             14.571127      11.773496       8.951517      -3.247890      18.685598      -6.243059      13.254288           0.000462
          266              C      23.896748      21.900564      23.255670      -0.142901      38.285157 0.42654749E+03  0.99620145E+04                                 9.877466                            6.848516       0.164103       2.019389                    0.999744      29.332009      83.539872       0.636018       0.412341      -1.068799       0.010977       0.018627      -0.004561       0.022097       0.018831       0.027129       0.011051      -0.001322      -0.018901      -0.029953      -0.008899       0.038852             14.011331      10.838439       7.483518      -3.522026      16.343254      -7.134697      14.852300           0.000004
          267              C      28.487647      10.415708      27.445949      -0.001311      40.020026 0.35842427E+03  0.79688324E+04                                10.061813                            6.209321       0.050516       2.039655                    0.999320      25.617809      69.866544       0.682947       0.403387      -1.080861       0.005443      -0.020281      -0.039204       0.044473      -0.000529       0.003997      -0.015574      -0.008909      -0.062519      -0.027061       0.006105       0.020956             15.004710      12.356149       0.878159      -0.127535       6.636436       4.949515      26.021545           0.006005
          268              C      29.669889      10.331330      26.761700      -0.116748      37.538279 0.42421179E+03  0.99255996E+04                                 9.910347                            6.948589      -0.024778       1.972250                    0.999457      29.028124      83.619927       0.613324       0.426817      -1.056232      -0.010578      -0.004788       0.010723       0.015805       0.001489       0.015461      -0.035591      -0.054513      -0.105332      -0.053771      -0.004847       0.058618             13.493750      14.383841      -0.189994      -6.218800       5.936717       2.802043      20.160691          -0.001350
          269              C      28.479186      10.753661      28.767344       0.571833      29.805232 0.28708783E+03  0.61221693E+04                                 8.914118                            5.983148       0.006479       2.051619                    0.999754      22.651575      63.289980       0.614242       0.467602      -1.027407      -0.004791       0.005541       0.059785       0.060232       0.005949      -0.006867      -0.030440      -0.096354      -0.245589      -0.087534      -0.007317       0.094851             12.845648       7.497391      -0.007528       0.043725       6.295664       4.316255      24.743890           0.000210
          270              C      33.236613      10.587127      24.443293      -0.106228      38.362723 0.41112684E+03  0.95691471E+04                                10.046993                            6.814410      -0.028824       1.968107                    0.999415      29.198648      84.603903       0.621293       0.423557      -1.055521      -0.019973      -0.016907      -0.005197       0.026680       0.001297       0.024794       0.011782      -0.006514      -0.026316      -0.030950       0.005222       0.025728             14.571063      20.950645       0.725271      -9.064660       6.127616       1.441490      16.634927           0.000462
          271              C      32.115522      10.438134      25.216409      -0.142901      38.284775 0.42654256E+03  0.99618619E+04                                 9.877349                            6.848431       0.164112       2.019392                    0.999744      29.331994      83.539439       0.636029       0.412336      -1.068804       0.014478      -0.003931      -0.016223       0.022096      -0.007398       0.008581       0.014290       0.007841       0.103655      -0.029956      -0.008903       0.038859             14.011157      22.075608       1.639089      -7.654570       5.848810       0.548678      14.109054           0.000004
          272              C      54.855411      30.284334       9.201405      -0.001320      40.022414 0.35844610E+03  0.79694494E+04                                10.062215                            6.209525       0.050464       2.039633                    0.999320      25.618317      69.868800       0.682932       0.403389      -1.080858      -0.020309       0.028864       0.027085       0.044488       0.015916       0.015634      -0.008967       0.009783      -0.005115      -0.027062       0.006113       0.020948             15.005375      14.894048      -8.456018      -6.727754      16.569172       2.335202      13.552905           0.006011
          273              C      54.345440      29.980576      10.434560      -0.116751      37.540673 0.42424188E+03  0.99264891E+04                                 9.910844                            6.948899      -0.024802       1.972241                    0.999457      29.028744      83.622753       0.613302       0.426825      -1.056227       0.011517       0.004250      -0.009950       0.015802       0.033652       0.038204      -0.006071       0.029003      -0.063456      -0.053772      -0.004833       0.058605             13.494599      12.778448      -3.369318      -8.467603      10.143510       0.747078      17.561839          -0.001364
          274              C      55.739208      29.441006       8.594719       0.571797      29.806080 0.28709546E+03  0.61223595E+04                                 8.914226                            5.983188       0.006488       2.051620                    0.999754      22.651775      63.290230       0.614247       0.467595      -1.027412       0.045597      -0.029112      -0.026404       0.060198       0.079278       0.044993       0.004716       0.003099      -0.013622      -0.087503      -0.007308       0.094811             12.845858      14.525311      -8.298762      -5.819021      13.527050       4.244413      10.485212           0.000198
          275              C      52.304784      28.843703      13.998998      -0.106228      38.363537 0.41113075E+03  0.95692659E+04                                10.047228                            6.814507      -0.028822       1.968109                    0.999415      29.198664      84.604220       0.621280       0.423565      -1.055515       0.005519       0.025253      -0.006605       0.026680      -0.008153       0.018114       0.000596      -0.038157      -0.027935      -0.030953       0.005211       0.025742             14.571702      11.773921       0.078383      -9.522748       9.933925      -3.148966      22.007260           0.000457
          276              C      53.022052      29.225844      12.896161      -0.142901      38.285988 0.42655356E+03  0.99621930E+04                                 9.877591                            6.848537       0.164109       2.019391                    0.999744      29.332140      83.540435       0.636021       0.412338      -1.068801      -0.010977       0.001909       0.019083       0.022097      -0.031864      -0.008717       0.011772       0.000719      -0.012768      -0.029962      -0.008900       0.038862             14.011711      10.838739       0.826114      -8.229892      10.533667      -5.080747      20.662725           0.000009
          277              C      54.855411      14.124755      22.200564      -0.001323      40.020480 0.35843181E+03  0.79690310E+04                                10.061816                            6.209349       0.050501       2.039644                    0.999320      25.618018      69.866931       0.682952       0.403382      -1.080866      -0.020311      -0.028864      -0.027083       0.044488      -0.015921      -0.015638      -0.008965       0.009780      -0.005112      -0.027066       0.006113       0.020953             15.004618      14.893223       8.455503       6.727281      16.568414       2.334934      13.552216           0.006006
          278              C      54.345440      14.428513      20.967409      -0.116751      37.538769 0.42422044E+03  0.99258284E+04                                 9.910328                            6.948594      -0.024789       1.972245                    0.999457      29.028386      83.620134       0.613334       0.426809      -1.056240       0.011514      -0.004248       0.009952       0.015801      -0.033668      -0.038213      -0.006066       0.028999      -0.063466      -0.053784      -0.004839       0.058623             13.493666      12.777474       3.369144       8.466720      10.143138       0.746880      17.560386          -0.001357
          279              C      55.739208      14.968083      22.807250       0.571799      29.805571 0.28709208E+03  0.61222672E+04                                 8.914149                            5.983177       0.006570       2.051650                    0.999754      22.651488      63.289256       0.614245       0.467599      -1.027411       0.045595       0.029114       0.026406       0.060198      -0.079285      -0.044999       0.004714       0.003103      -0.013623      -0.087511      -0.007307       0.094819             12.845653      14.525064       8.298602       5.818854      13.526873       4.244280      10.485023           0.000206
          280              C      52.304784      15.565386      17.402971      -0.106229      38.362578 0.41112438E+03  0.95690767E+04                                10.047028                            6.814444      -0.028824       1.968108                    0.999415      29.198548      84.603587       0.621284       0.423564      -1.055517       0.005519      -0.025253       0.006605       0.026679       0.008141      -0.018124       0.000597      -0.038146      -0.027945      -0.030958       0.005224       0.025734             14.571114      11.773489      -0.078301       9.522190       9.933753      -3.148810      22.006099           0.000462
          281              C      53.022052      15.183245      18.505808      -0.142900      38.285155 0.42654756E+03  0.99620163E+04                                 9.877466                            6.848516       0.164103       2.019389                    0.999744      29.332005      83.539858       0.636018       0.412341      -1.068799      -0.010976      -0.001909      -0.019082       0.022097       0.031855       0.008711       0.011773       0.000720      -0.012775      -0.029953      -0.008900       0.038852             14.011329      10.838442      -0.826096       8.229540      10.533517      -5.080647      20.662028           0.000004
          282              C      28.487647      33.993381       3.956020      -0.001311      40.020073 0.35842518E+03  0.79688560E+04                                10.061816                            6.209329       0.050520       2.039656                    0.999320      25.617814      69.866515       0.682946       0.403387      -1.080861       0.005442       0.020281       0.039204       0.044473       0.000523      -0.004000      -0.015574      -0.008909      -0.062521      -0.027062       0.006107       0.020955             15.004686      12.356220      -0.878189       0.127431       6.636421       4.949486      26.021416           0.006011
          283              C      29.669889      34.077759       4.640269      -0.116748      37.538981 0.42422043E+03  0.99258533E+04                                 9.910445                            6.948643      -0.024783       1.972249                    0.999457      29.028509      83.621283       0.613324       0.426815      -1.056234      -0.010579       0.004787      -0.010722       0.015805      -0.001497      -0.015465      -0.035591      -0.054515      -0.105333      -0.053774      -0.004844       0.058618             13.493885      14.383948       0.189979       6.218796       5.936769       2.802083      20.160938          -0.001362
          284              C      28.479186      33.655428       2.634625       0.571833      29.805045 0.28708685E+03  0.61221381E+04                                 8.914047                            5.983117       0.006478       2.051618                    0.999754      22.651536      63.289639       0.614247       0.467598      -1.027409      -0.004791      -0.005541      -0.059785       0.060232      -0.005956       0.006864      -0.030440      -0.096354      -0.245589      -0.087534      -0.007318       0.094852             12.845513       7.497334       0.007529      -0.043755       6.295608       4.316194      24.743596           0.000207
          285              C      33.236613      33.821962       6.958676      -0.106229      38.362478 0.41112338E+03  0.95690355E+04                                10.046969                            6.814412      -0.028830       1.968105                    0.999415      29.198513      84.603056       0.621290       0.423561      -1.055520      -0.019973       0.016907       0.005197       0.026679      -0.001306      -0.024800       0.011781      -0.006513      -0.026320      -0.030953       0.005216       0.025738             14.571028      20.950563      -0.725241       9.064711       6.127604       1.441472      16.634918           0.000458
          286              C      32.115522      33.970955       6.185560      -0.142900      38.284704 0.42654172E+03  0.99618360E+04                                 9.877322                            6.848420       0.164111       2.019392                    0.999744      29.331959      83.539275       0.636030       0.412335      -1.068804       0.014478       0.003931       0.016223       0.022096       0.007393      -0.008586       0.014288       0.007839       0.103656      -0.029952      -0.008908       0.038860             14.011096      22.075454      -1.639076       7.654511       5.848795       0.548686      14.109037           0.000009
          287              C      22.063389      25.639144       5.916759      -0.001320      40.022404 0.35844635E+03  0.79694561E+04                                10.062211                            6.209527       0.050463       2.039632                    0.999320      25.618320      69.868800       0.682932       0.403389      -1.080858       0.020309      -0.035157      -0.018185       0.044488       0.020046       0.009795      -0.007708       0.013345       0.005568      -0.027062       0.006113       0.020948             15.005355      14.894038      -9.161648      -5.729810      15.355791       2.764177      14.766236           0.006008
          288              C      22.573360      24.577766       6.614197      -0.116752      37.540684 0.42424230E+03  0.99265011E+04                                 9.910845                            6.948901      -0.024803       1.972241                    0.999457      29.028761      83.622807       0.613302       0.426825      -1.056227      -0.011517       0.007964      -0.007324       0.015802       0.047236       0.018992       0.000692       0.048131      -0.006071      -0.053772      -0.004833       0.058605             13.494596      12.778458      -9.106441      -0.354089      17.207141      -1.750291      10.498190          -0.001362
          289              C      21.179592      26.492242       6.509628       0.571796      29.806077 0.28709569E+03  0.61223653E+04                                 8.914223                            5.983189       0.006489       2.051620                    0.999754      22.651786      63.290259       0.614248       0.467595      -1.027413      -0.045598       0.034597       0.018646       0.060198       0.068846       0.059747       0.005322       0.004811      -0.008485      -0.087503      -0.007308       0.094810             12.845842      14.525300      -8.252467      -5.884459      13.490954       4.257152      10.521272           0.000204
          290              C      24.614016      21.596140       8.874196      -0.106228      38.363613 0.41113137E+03  0.95692850E+04                                10.047243                            6.814514      -0.028823       1.968108                    0.999415      29.198689      84.604345       0.621279       0.423565      -1.055515      -0.005519      -0.002190      -0.026010       0.026680       0.014360      -0.013724       0.010849      -0.009158       0.059063      -0.030953       0.005211       0.025742             14.571723      11.773947      -8.952028       3.248152      18.686561      -6.243482      13.254661           0.000458
          291              C      23.896748      22.508525       8.146299      -0.142901      38.285973 0.42655341E+03  0.99621887E+04                                 9.877588                            6.848536       0.164108       2.019391                    0.999744      29.332139      83.540436       0.636021       0.412338      -1.068801       0.010977      -0.018627       0.004561       0.022097      -0.018839      -0.027136       0.011050      -0.001325      -0.018902      -0.029962      -0.008900       0.038862             14.011700      10.838743      -7.483848       3.522160      16.343816      -7.134930      14.852540           0.000010
          292              C      48.431153      15.060898      30.730595      -0.001310      40.019905 0.35842380E+03  0.79688189E+04                                10.061790                            6.209317       0.050519       2.039656                    0.999320      25.617787      69.866455       0.682947       0.403387      -1.080861      -0.005442       0.043721       0.006053       0.044472       0.003591      -0.001831      -0.000889       0.032626       0.062080      -0.027060       0.006105       0.020955             15.004641      12.356111       0.172457       0.870447      26.978454      -2.242524       5.679360           0.006009
          293              C      47.248911      15.734140      30.582064      -0.116747      37.538228 0.42421151E+03  0.99255901E+04                                 9.910333                            6.948584      -0.024776       1.972251                    0.999457      29.028114      83.619858       0.613325       0.426817      -1.056233       0.010578      -0.008514       0.008088       0.015805       0.015073      -0.003750      -0.002565       0.038900       0.174902      -0.053770      -0.004847       0.058617             13.493720      14.383802      -5.926462       1.893803      20.341399      -2.290796       5.755960          -0.001363
          294              C      48.439614      13.702424      30.852435       0.571835      29.805171 0.28708771E+03  0.61221674E+04                                 8.914106                            5.983149       0.006468       2.051615                    0.999754      22.651576      63.290026       0.614241       0.467602      -1.027406       0.004793      -0.058212       0.014704       0.060231      -0.004491       0.007898       0.030056       0.074757       0.267733      -0.087536      -0.007315       0.094851             12.845599       7.497382       0.038724      -0.021674      25.406887      -2.440619       5.632526           0.000201
          295              C      43.682187      17.834690      29.568094      -0.106227      38.362656 0.41112600E+03  0.95691208E+04                                10.046978                            6.814401      -0.028820       1.968109                    0.999415      29.198603      84.603686       0.621294       0.423557      -1.055521       0.019973       0.010535       0.014208       0.026679       0.023808      -0.007042       0.014323       0.000671      -0.004760      -0.030950       0.005222       0.025728             14.571049      20.950614      -8.304500       3.705338      16.373478      -2.180973       6.389055           0.000458
          296              C      44.803278      17.155453      29.966271      -0.142900      38.284722 0.42654196E+03  0.99618449E+04                                 9.877341                            6.848428       0.164113       2.019393                    0.999744      29.331978      83.539389       0.636029       0.412336      -1.068804      -0.014479       0.016605      -0.001702       0.022096       0.005624      -0.009835      -0.006405      -0.050695      -0.071952      -0.029956      -0.008903       0.038859             14.011143      22.075567      -6.670434       4.096863      13.536116      -2.169194       6.421745           0.000010
          297              C      33.235844       7.674335       3.956020      -0.001314      40.022065 0.35844435E+03  0.79694003E+04                                10.062158                            6.209513       0.050470       2.039637                    0.999320      25.618212      69.868454       0.682932       0.403390      -1.080858      -0.020291      -0.005423       0.039215       0.044486       0.003590       0.015489       0.004313       0.005352      -0.062514      -0.027061       0.006114       0.020947             15.005219       7.306091      -2.037701      -4.350279      11.687195      -2.364477      26.022371           0.006008
          298              C      32.571650       8.655998       4.640269      -0.116751      37.540548 0.42424139E+03  0.99264733E+04                                 9.910816                            6.948892      -0.024795       1.972244                    0.999457      29.028716      83.622618       0.613303       0.426825      -1.056227       0.001139      -0.011557      -0.010717       0.015802       0.024338       0.038551       0.004402       0.024661      -0.105333      -0.053771      -0.004833       0.058604             13.494521       8.213529      -3.752976      -5.536489      12.108140       3.985146      20.161894          -0.001359
          299              C      33.532751       7.835984       2.634625       0.571803      29.805952 0.28709615E+03  0.61223828E+04                                 8.914207                            5.983206       0.006449       2.051607                    0.999754      22.651831      63.290597       0.614244       0.467597      -1.027411       0.007164      -0.001350      -0.059752       0.060195       0.044677       0.022926       0.021147       0.037831      -0.245523      -0.087508      -0.007303       0.094811             12.845739       6.602693      -0.524124      -3.716114       7.190548      -2.196077      24.743976           0.000200
          300              C      31.009814      11.872770       6.958676      -0.106229      38.363549 0.41113096E+03  0.95692727E+04                                10.047232                            6.814510      -0.028822       1.968108                    0.999415      29.198672      84.604270       0.621279       0.423565      -1.055515      -0.004656      -0.025751       0.005196       0.026680       0.003460       0.002187      -0.027372       0.000992      -0.026317      -0.030953       0.005211       0.025742             14.571698       9.205710      -6.056333      -5.781089      17.873758       7.130061      16.635624           0.000460
          301              C      31.441329      10.827380       6.185560      -0.142901      38.285957 0.42655327E+03  0.99621842E+04                                 9.877583                            6.848533       0.164110       2.019391                    0.999744      29.332137      83.540407       0.636021       0.412338      -1.068801      -0.010644       0.010573       0.016223       0.022097      -0.007101      -0.008089      -0.014582       0.008884       0.103655      -0.029962      -0.008900       0.038862             14.011690       8.486340      -6.207181      -4.302690      19.439146       6.355058      14.109584           0.000007
          302              C      37.258698      40.443802      22.200564      -0.001301      40.019574 0.35842107E+03  0.79687448E+04                                10.061743                            6.209299       0.050522       2.039659                    0.999320      25.617674      69.866139       0.682947       0.403388      -1.080860       0.035140      -0.003150      -0.027070       0.044469       0.003719       0.015574      -0.009055      -0.032482      -0.005081      -0.027060       0.006106       0.020954             15.004523      23.472055      -3.502392      -5.385827       7.989302       4.658545      13.552211           0.006004
          303              C      37.250621      39.850274      20.967409      -0.116746      37.538114 0.42421059E+03  0.99255621E+04                                 9.910311                            6.948575      -0.024770       1.972254                    0.999457      29.028058      83.619639       0.613326       0.426817      -1.056233      -0.002085       0.012098       0.009954       0.015805       0.004264       0.024351      -0.030058      -0.072799      -0.063475      -0.053770      -0.004847       0.058617             13.493660      13.719470      -2.825280      -4.880204       9.201114       6.958962      17.560395          -0.001355
          304              C      36.086455      40.787528      22.807250       0.571841      29.805188 0.28708947E+03  0.61222230E+04                                 8.914128                            5.983186       0.006410       2.051595                    0.999754      22.651709      63.290782       0.614236       0.467605      -1.027403      -0.048013       0.024948       0.026454       0.060229       0.038308       0.018414      -0.041344      -0.138935      -0.013595      -0.087542      -0.007311       0.094853             12.845557      20.962992      -4.581447      -6.585004       7.088689       2.917096      10.484990           0.000207
          305              C      37.286388      37.514578      17.402971      -0.106228      38.362693 0.41112669E+03  0.95691424E+04                                10.046987                            6.814409      -0.028823       1.968108                    0.999415      29.198645      84.603880       0.621293       0.423557      -1.055521       0.019111       0.017405       0.006606       0.026680       0.012440       0.008536      -0.015992       0.033172      -0.027947      -0.030950       0.005222       0.025728             14.571044      10.325870      -0.757455      -2.034108      11.381304       9.820808      22.005958           0.000459
          306              C      37.258698      38.326820      18.505808      -0.142900      38.284768 0.42654256E+03  0.99618616E+04                                 9.877347                            6.848431       0.164113       2.019392                    0.999744      29.331986      83.539402       0.636029       0.412336      -1.068804       0.007141      -0.008551      -0.019082       0.022096      -0.016246      -0.014557       0.001659       0.054813      -0.012780      -0.029955      -0.008904       0.038859             14.011148       9.894221       0.280989       0.285162      11.477481       9.667185      20.661742           0.000007
          307              C      39.660102      34.412159      30.730595      -0.001314      40.020105 0.35842905E+03  0.79689545E+04                                10.061761                            6.209331       0.050511       2.039651                    0.999320      25.617872      69.866475       0.682952       0.403383      -1.080865      -0.035150      -0.026586       0.006051       0.044485      -0.015934       0.001682      -0.001142      -0.010070       0.062071      -0.027066       0.006114       0.020952             15.004488      23.472112       6.245033       1.506777      15.862021       1.875025       5.679331           0.006006
          308              C      39.668179      33.051686      30.582064      -0.116749      37.538541 0.42421836E+03  0.99257660E+04                                 9.910284                            6.948574      -0.024777       1.972250                    0.999457      29.028288      83.619751       0.613336       0.426809      -1.056240       0.002080       0.013416       0.008087       0.015802      -0.024390       0.004089      -0.001966       0.006654       0.174916      -0.053782      -0.004840       0.058621             13.493574      13.719408       5.542736       1.036945      21.005385       2.785431       5.755928          -0.001356
          309              C      40.832345      35.098723      30.852435       0.571808      29.805305 0.28709145E+03  0.61222604E+04                                 8.914113                            5.983188       0.006514       2.051631                    0.999754      22.651566      63.289846       0.614240       0.467602      -1.027407       0.048009       0.033203       0.014702       0.060195      -0.030135      -0.029971      -0.008182      -0.045129       0.267647      -0.087519      -0.007303       0.094822             12.845507      20.962917       7.735463       2.124410      11.941065       1.201484       5.632539           0.000199
          310              C      39.632412      28.912537      29.568094      -0.106227      38.362543 0.41112417E+03  0.95690693E+04                                10.047019                            6.814440      -0.028823       1.968108                    0.999415      29.198528      84.603482       0.621285       0.423564      -1.055517      -0.019111       0.012029       0.014208       0.026679      -0.012205      -0.008887      -0.013262       0.040902      -0.004757      -0.030958       0.005225       0.025734             14.571102      10.325864       2.170278       0.036103      26.998355       4.299412       6.389087           0.000459
          311              C      39.660102      30.223050      29.966271      -0.142901      38.285136 0.42654744E+03  0.99620126E+04                                 9.877461                            6.848514       0.164101       2.019388                    0.999744      29.332014      83.539876       0.636019       0.412341      -1.068799      -0.007141      -0.020841      -0.001702       0.022097       0.019132       0.010460      -0.005316       0.035087      -0.071953      -0.029952      -0.008900       0.038852             14.011322       9.894336      -0.362597      -0.169886      25.717802       4.632638       6.421829           0.000009
          312              C      43.682956       6.287883       5.916759      -0.001301      40.019626 0.35842195E+03  0.79687674E+04                                10.061747                            6.209307       0.050529       2.039662                    0.999320      25.617677      69.866101       0.682947       0.403388      -1.080861       0.020284       0.035149      -0.018184       0.044470      -0.015798       0.001773       0.012345       0.028046       0.005538      -0.027061       0.006108       0.020953             15.004512       7.305774       4.780433       0.471109      22.942160      -6.343794      14.765602           0.006006
          313              C      44.347150       7.260220       6.614197      -0.116746      37.538826 0.42421929E+03  0.99258175E+04                                 9.910410                            6.948629      -0.024774       1.972252                    0.999457      29.028443      83.620988       0.613326       0.426814      -1.056234      -0.001144      -0.013961      -0.007320       0.015805      -0.044467      -0.010109       0.016099       0.057748      -0.006077      -0.053773      -0.004844       0.058617             13.493796       8.213048       6.470300       1.692752      21.770378       0.568227      10.497961          -0.001361
          314              C      43.386049       5.095943       6.509628       0.571842      29.804981 0.28708819E+03  0.61221828E+04                                 8.914052                            5.983151       0.006414       2.051596                    0.999754      22.651644      63.290328       0.614242       0.467601      -1.027406      -0.007197      -0.056824       0.018623       0.060229      -0.036520      -0.034498       0.049105       0.116891      -0.008510      -0.087541      -0.007312       0.094854             12.845422       6.602564       3.678151      -0.744515      21.412644      -7.224380      10.521057           0.000206
          315              C      45.908986      10.518293       8.874196      -0.106228      38.362435 0.41112288E+03  0.95690198E+04                                10.046960                            6.814406      -0.028827       1.968107                    0.999415      29.198484      84.602927       0.621290       0.423561      -1.055520       0.004656      -0.003683      -0.026010       0.026679      -0.003229      -0.002542      -0.017306       0.029452       0.059053      -0.030953       0.005216       0.025738             14.571021       9.205266       7.468738       3.782668      21.253646       5.934255      13.254151           0.000460
          316              C      45.477471       9.440928       8.146299      -0.142900      38.284698 0.42654177E+03  0.99618377E+04                                 9.877322                            6.848421       0.164112       2.019392                    0.999744      29.331957      83.539274       0.636030       0.412335      -1.068804       0.010644       0.018819       0.004561       0.022096       0.009982       0.003992      -0.029024      -0.031969      -0.018908      -0.029951      -0.008908       0.038860             14.011097       8.485981       6.125302       4.417700      18.695300       6.617324      14.852011           0.000005
          317              C      27.286944      17.140576      30.730595      -0.001309      40.019986 0.35842416E+03  0.79688283E+04                                10.061805                            6.209322       0.050522       2.039658                    0.999320      25.617778      69.866418       0.682946       0.403387      -1.080861       0.040585      -0.017148       0.006053       0.044473       0.012330       0.000143       0.002026      -0.022542       0.062085      -0.027062       0.006107       0.020955             15.004671      23.173360      -6.417916      -2.377274      16.161301       0.367424       5.679353           0.006008
          318              C      28.461110      17.827807      30.582064      -0.116748      37.538938 0.42422008E+03  0.99258424E+04                                 9.910436                            6.948639      -0.024780       1.972250                    0.999457      29.028491      83.621205       0.613325       0.426815      -1.056234      -0.012663      -0.004905       0.008087       0.015805       0.009303      -0.000349       0.004524      -0.045567       0.174905      -0.053774      -0.004844       0.058618             13.493861      23.984639       0.383464      -2.930805      10.740943      -0.494687       5.756002          -0.001359
          319              C      26.106241      17.812485      30.852435       0.571836      29.805031 0.28708694E+03  0.61221421E+04                                 8.914048                            5.983122       0.006466       2.051614                    0.999754      22.651544      63.289730       0.614246       0.467599      -1.027409      -0.052808       0.024956       0.014704       0.060231       0.034614       0.022078      -0.021873      -0.029609       0.267734      -0.087536      -0.007317       0.094853             12.845503      20.895764      -7.774359      -2.102759      12.008261       1.239070       5.632486           0.000207
          320              C      32.063602      19.866406      29.568094      -0.106228      38.362388 0.41112226E+03  0.95690011E+04                                10.046951                            6.814400      -0.028826       1.968107                    0.999415      29.198472      84.602852       0.621291       0.423561      -1.055520      -0.000862      -0.022565       0.014208       0.026679      -0.011617       0.015921      -0.001069      -0.041590      -0.004758      -0.030953       0.005216       0.025738             14.571015      24.709671       6.134217      -3.741448      12.614323      -2.118416       6.389051           0.000460
          321              C      30.914820      19.235131      29.966271      -0.142900      38.284708 0.42654176E+03  0.99618367E+04                                 9.877323                            6.848420       0.164112       2.019392                    0.999744      29.331948      83.539229       0.636030       0.412335      -1.068804       0.021620       0.004236      -0.001701       0.022096      -0.024767      -0.000632       0.011718       0.015595      -0.071946      -0.029951      -0.008908       0.038860             14.011113      21.447683       7.032862      -3.926989      14.163924      -2.463378       6.421731           0.000007
          322              C      49.631856      34.686607       5.916759      -0.001320      40.020348 0.35843083E+03  0.79690035E+04                                10.061797                            6.209343       0.050506       2.039647                    0.999320      25.617961      69.866749       0.682952       0.403383      -1.080866      -0.040601      -0.000012      -0.018185       0.044487      -0.004249      -0.011573      -0.004632      -0.041398       0.005569      -0.027066       0.006113       0.020953             15.004578      23.173087       4.380563       5.258410       7.074945       3.579918      14.765702           0.006006
          323              C      48.457690      34.775648       6.614197      -0.116750      37.538666 0.42421959E+03  0.99258030E+04                                 9.910309                            6.948587      -0.024784       1.972247                    0.999457      29.028341      83.619967       0.613335       0.426809      -1.056240       0.012657       0.005987      -0.007322       0.015801      -0.002783      -0.008897      -0.016807      -0.105903      -0.006073      -0.053783      -0.004839       0.058622             13.493623      23.984153       2.635280      -1.338517       5.998879       1.181824      10.497837          -0.001357
          324              C      50.812559      35.025449       6.509628       0.571802      29.805445 0.28709157E+03  0.61222566E+04                                 8.914129                            5.983177       0.006555       2.051645                    0.999754      22.651497      63.289382       0.614243       0.467600      -1.027410       0.052761       0.022186       0.018646       0.060197      -0.032343      -0.025270      -0.054406      -0.121668      -0.008484      -0.087514      -0.007305       0.094820             12.845591      20.895814       4.573973       6.628875       7.119779       2.967473      10.521180           0.000206
          325              C      44.855198      34.499201       8.874196      -0.106228      38.362595 0.41112429E+03  0.95690742E+04                                10.047030                            6.814443      -0.028824       1.968108                    0.999415      29.198544      84.603578       0.621284       0.423564      -1.055517       0.000863       0.005874      -0.026010       0.026679      -0.011148       0.016254       0.006454      -0.020322       0.059050      -0.030958       0.005224       0.025733             14.571116      24.709784       1.482728      -7.030586       5.749278       0.308775      13.254285           0.000460
          326              C      46.003980      34.664181       8.146299      -0.142900      38.285151 0.42654734E+03  0.99620100E+04                                 9.877464                            6.848514       0.164103       2.019389                    0.999744      29.332007      83.539864       0.636018       0.412341      -1.068799      -0.021620      -0.000193       0.004561       0.022097       0.008843       0.023135       0.017969       0.033278      -0.018901      -0.029953      -0.008899       0.038852             14.011325      21.447948       1.358101      -7.939840       5.733723       0.517185      14.852302           0.000007
          327              C      53.654709      24.945918       3.956020      -0.001309      40.019927 0.35842334E+03  0.79688071E+04                                10.061799                            6.209314       0.050518       2.039656                    0.999320      25.617775      69.866446       0.682947       0.403387      -1.080861       0.014842      -0.014854       0.039203       0.044472      -0.004122      -0.011489       0.011249       0.003538      -0.062520      -0.027061       0.006105       0.020956             15.004679       8.826869       2.915790       4.222640      10.165698      -2.585184      26.021469           0.006008
          328              C      53.136661      23.879878       4.640269      -0.116748      37.538298 0.42421217E+03  0.99256106E+04                                 9.910351                            6.948593      -0.024775       1.972252                    0.999457      29.028112      83.619902       0.613324       0.426817      -1.056232       0.009435       0.006767      -0.010723       0.015806      -0.022860      -0.023092       0.031186       0.029835      -0.105328      -0.053770      -0.004847       0.058618             13.493751       7.883967       3.562721      -0.682758      12.436607      -6.786655      20.160679          -0.001358
          329              C      53.366263      25.122222       2.634625       0.571834      29.805252 0.28708849E+03  0.61221898E+04                                 8.914128                            5.983160       0.006463       2.051613                    0.999754      22.651625      63.290248       0.614240       0.467602      -1.027406      -0.002404       0.006919      -0.059784       0.060231      -0.038748      -0.029796       0.009273       0.058482      -0.245594      -0.087537      -0.007316       0.094853             12.845646       6.589586       0.516595       3.759841       7.203492      -2.120279      24.743860           0.000203
          330              C      51.131772      20.918901       6.958676      -0.106228      38.362679 0.41112664E+03  0.95691411E+04                                10.046986                            6.814409      -0.028825       1.968107                    0.999415      29.198649      84.603894       0.621293       0.423557      -1.055521       0.024629       0.008844       0.005197       0.026680      -0.002172       0.022601       0.015581       0.005504      -0.026316      -0.030950       0.005222       0.025728             14.571046      10.461464       6.781186      -3.283955      16.616770      -8.570956      16.634904           0.000463
          331              C      51.821349      21.815299       6.185560      -0.142901      38.284783 0.42654289E+03  0.99618713E+04                                 9.877350                            6.848433       0.164112       2.019392                    0.999744      29.331998      83.539449       0.636029       0.412336      -1.068804      -0.003835      -0.014504       0.016223       0.022097      -0.000304       0.016666       0.000286      -0.016734       0.103656      -0.029956      -0.008903       0.038859             14.011156      11.325005       7.845956      -3.352109      16.599419      -6.903382      14.109042           0.000002
          332              C      23.264091      12.045077      22.200564      -0.001321      40.022372 0.35844605E+03  0.79694471E+04                                10.062205                            6.209523       0.050469       2.039635                    0.999320      25.618305      69.868732       0.682932       0.403389      -1.080859      -0.014843       0.032021      -0.027085       0.044489       0.012194       0.000052       0.018023       0.022676      -0.005116      -0.027061       0.006113       0.020948             15.005354       8.827264      -4.953363      -1.341533      22.635921      -6.993981      13.552879           0.006007
          333              C      23.782139      12.334846      20.967409      -0.116751      37.540666 0.42424221E+03  0.99264983E+04                                 9.910842                            6.948901      -0.024800       1.972242                    0.999457      29.028751      83.622773       0.613302       0.426825      -1.056227      -0.009439      -0.007849       0.009950       0.015802       0.029384       0.013844       0.036121       0.043784      -0.063457      -0.053772      -0.004833       0.058605             13.494586       7.884335      -0.543704      -3.586816      15.037606      -7.706672      17.561819          -0.001358
          334              C      23.552537      10.858022      22.807250       0.571799      29.805928 0.28709431E+03  0.61223284E+04                                 8.914193                            5.983174       0.006495       2.051623                    0.999754      22.651729      63.290051       0.614248       0.467595      -1.027413       0.002413      -0.054045       0.026403       0.060198       0.040981       0.026581       0.036608       0.135766      -0.013619      -0.087504      -0.007307       0.094811             12.845793       6.589657      -3.717102       0.766251      21.462556      -7.161575      10.485167           0.000208
          335              C      25.787028      13.533670      17.402971      -0.106229      38.363557 0.41113081E+03  0.95692680E+04                                10.047232                            6.814508      -0.028823       1.968108                    0.999415      29.198677      84.604273       0.621280       0.423565      -1.055515      -0.024629       0.007847       0.006605       0.026680      -0.020598       0.009573       0.015389       0.004958      -0.027935      -0.030953       0.005211       0.025742             14.571708      10.461808       0.835931      -7.488461      11.246043      -6.672459      22.007272           0.000460
          336              C      25.097451      13.103568      18.505808      -0.142901      38.286002 0.42655360E+03  0.99621941E+04                                 9.877592                            6.848537       0.164109       2.019391                    0.999744      29.332147      83.540452       0.636021       0.412338      -1.068801       0.003835       0.010461      -0.019083       0.022097      -0.015621       0.005837      -0.013435      -0.055550      -0.012768      -0.029962      -0.008900       0.038862             14.011715      11.325378       0.545154      -8.515008      10.047032      -4.586919      20.662734           0.000006
          337              C      39.660102      40.443802      22.200564      -0.001321      40.020398 0.35843120E+03  0.79690136E+04                                10.061803                            6.209344       0.050505       2.039646                    0.999320      25.617979      69.866795       0.682952       0.403382      -1.080866      -0.035152      -0.003158      -0.027084       0.044488      -0.003726      -0.015584      -0.009060      -0.032465      -0.005113      -0.027067       0.006114       0.020953             15.004590      23.472258       3.502362       5.385732       7.989326       4.658517      13.552187           0.006007
          338              C      39.668179      39.850274      20.967409      -0.116750      37.538713 0.42421995E+03  0.99258142E+04                                 9.910320                            6.948591      -0.024785       1.972247                    0.999457      29.028357      83.620040       0.613334       0.426809      -1.056240       0.002079       0.012096       0.009953       0.015801      -0.004276      -0.024359      -0.030060      -0.072812      -0.063469      -0.053783      -0.004839       0.058622             13.493651      13.719471       2.825268       4.880168       9.201118       6.958946      17.560364          -0.001354
          339              C      40.832345      40.787528      22.807250       0.571802      29.805392 0.28709093E+03  0.61222398E+04                                 8.914118                            5.983169       0.006558       2.051647                    0.999754      22.651492      63.289361       0.614244       0.467600      -1.027410       0.048011       0.024929       0.026404       0.060197      -0.038299      -0.018417      -0.041328      -0.138880      -0.013621      -0.087513      -0.007307       0.094820             12.845581      20.963054       4.581486       6.585035       7.088692       2.917121      10.484997           0.000209
          340              C      39.632412      37.514578      17.402971      -0.106228      38.362598 0.41112447E+03  0.95690796E+04                                10.047032                            6.814445      -0.028823       1.968108                    0.999415      29.198550      84.603612       0.621284       0.423564      -1.055517      -0.019110       0.017405       0.006605       0.026679      -0.012448      -0.008545      -0.015994       0.033173      -0.027944      -0.030958       0.005224       0.025734             14.571120      10.325881       0.757476       2.034141      11.381369       9.820868      22.006109           0.000459
          341              C      39.660102      38.326820      18.505808      -0.142900      38.285160 0.42654746E+03  0.99620135E+04                                 9.877466                            6.848515       0.164102       2.019388                    0.999744      29.332008      83.539868       0.636018       0.412341      -1.068799      -0.007141      -0.008551      -0.019082       0.022097       0.016239       0.014551       0.001658       0.054813      -0.012775      -0.029953      -0.008900       0.038852             14.011328       9.894325      -0.281015      -0.285202      11.477631       9.667315      20.662028           0.000007
          342              C      43.682956       7.674335       3.956020      -0.001310      40.019963 0.35842461E+03  0.79688399E+04                                10.061798                            6.209325       0.050521       2.039657                    0.999320      25.617781      69.866407       0.682946       0.403387      -1.080861       0.020285      -0.005427       0.039203       0.044473      -0.003596      -0.015487       0.004323       0.005360      -0.062521      -0.027062       0.006108       0.020955             15.004638       7.305823       2.037649       4.350081      11.686789      -2.364368      26.021303           0.006010
          343              C      44.347150       8.655998       4.640269      -0.116748      37.538947 0.42422030E+03  0.99258490E+04                                 9.910439                            6.948642      -0.024780       1.972250                    0.999457      29.028492      83.621218       0.613324       0.426815      -1.056234      -0.001144      -0.011555      -0.010723       0.015805      -0.024354      -0.038555       0.004402       0.024664      -0.105330      -0.053774      -0.004844       0.058618             13.493867       8.213083       3.752722       5.536061      12.107623       3.984590      20.160894          -0.001361
          344              C      43.386049       7.835984       2.634625       0.571835      29.804987 0.28708683E+03  0.61221390E+04                                 8.914037                            5.983120       0.006467       2.051614                    0.999754      22.651544      63.289717       0.614247       0.467599      -1.027409      -0.007194      -0.001379      -0.059784       0.060231      -0.044700      -0.022930       0.021165       0.037860      -0.245595      -0.087536      -0.007317       0.094853             12.845471       6.602557       0.524127       3.716043       7.190380      -2.195975      24.743477           0.000204
          345              C      45.908986      11.872770       6.958676      -0.106228      38.362422 0.41112278E+03  0.95690174E+04                                10.046961                            6.814407      -0.028827       1.968107                    0.999415      29.198485      84.602943       0.621290       0.423561      -1.055520       0.004656      -0.025750       0.005197       0.026679      -0.003473      -0.002197      -0.027368       0.000994      -0.026321      -0.030953       0.005216       0.025738             14.571021       9.205266       6.055907       5.780708      17.872880       7.129531      16.634917           0.000459
          346              C      45.477471      10.827380       6.185560      -0.142900      38.284704 0.42654183E+03  0.99618391E+04                                 9.877322                            6.848420       0.164113       2.019392                    0.999744      29.331957      83.539270       0.636030       0.412335      -1.068804       0.010644       0.010573       0.016223       0.022096       0.007091       0.008081      -0.014580       0.008885       0.103656      -0.029951      -0.008908       0.038860             14.011097       8.485982       6.206813       4.302431      19.438274       6.354652      14.109036           0.000006
          347              C      33.235844       6.287883       5.916759      -0.001320      40.022270 0.35844591E+03  0.79694424E+04                                10.062183                            6.209520       0.050471       2.039635                    0.999320      25.618296      69.868676       0.682933       0.403389      -1.080859      -0.020292       0.035167      -0.018186       0.044488       0.015800      -0.001778       0.012336       0.028046       0.005567      -0.027061       0.006113       0.020947             15.005286       7.306113      -4.780748      -0.471064      22.943570      -6.344188      14.766177           0.006008
          348              C      32.571650       7.260220       6.614197      -0.116752      37.540654 0.42424229E+03  0.99264998E+04                                 9.910836                            6.948900      -0.024799       1.972242                    0.999457      29.028759      83.622773       0.613302       0.426825      -1.056227       0.001139      -0.013956      -0.007324       0.015802       0.044459       0.010095       0.016102       0.057749      -0.006070      -0.053772      -0.004832       0.058604             13.494570       8.213550      -6.470879      -1.692842      21.771977       0.568504      10.498182          -0.001357
          349              C      33.532751       5.095943       6.509628       0.571800      29.805898 0.28709447E+03  0.61223323E+04                                 8.914185                            5.983176       0.006490       2.051621                    0.999754      22.651721      63.290019       0.614248       0.467595      -1.027413       0.007164      -0.056787       0.018645       0.060197       0.036507       0.034481       0.049083       0.116842      -0.008480      -0.087505      -0.007305       0.094810             12.845756       6.602667      -3.678313       0.744560      21.413378      -7.224600      10.521223           0.000201
          350              C      31.009814      10.518293       8.874196      -0.106228      38.363567 0.41113091E+03  0.95692708E+04                                10.047235                            6.814509      -0.028820       1.968109                    0.999415      29.198659      84.604217       0.621280       0.423565      -1.055515      -0.004656      -0.003684      -0.026010       0.026679       0.003215       0.002533      -0.017310       0.029452       0.059062      -0.030953       0.005211       0.025741             14.571714       9.205720      -7.469260      -3.782936      21.254770       5.934718      13.254651           0.000460
          351              C      31.441329       9.440928       8.146299      -0.142901      38.285956 0.42655328E+03  0.99621850E+04                                 9.877585                            6.848534       0.164110       2.019391                    0.999744      29.332140      83.540433       0.636021       0.412338      -1.068801      -0.010644       0.018820       0.004561       0.022097      -0.009993      -0.003999      -0.029025      -0.031968      -0.018902      -0.029962      -0.008900       0.038862             14.011693       8.486342      -6.125684      -4.417948      18.696197       6.617735      14.852540           0.000007
          352              C      37.258698      34.412159      30.730595      -0.001309      40.019913 0.35842367E+03  0.79688161E+04                                10.061796                            6.209317       0.050515       2.039655                    0.999320      25.617779      69.866452       0.682946       0.403387      -1.080861       0.035142      -0.026574       0.006053       0.044472       0.015924      -0.001686      -0.001141      -0.010091       0.062083      -0.027061       0.006106       0.020956             15.004656      23.472242      -6.245438      -1.506862      15.862363       1.875096       5.679363           0.006005
          353              C      37.250621      33.051686      30.582064      -0.116746      37.538176 0.42421071E+03  0.99255674E+04                                 9.910328                            6.948579      -0.024774       1.972252                    0.999457      29.028076      83.619744       0.613325       0.426817      -1.056233      -0.002085       0.013418       0.008088       0.015805       0.024380      -0.004097      -0.001965       0.006660       0.174904      -0.053770      -0.004848       0.058618             13.493719      13.719524      -5.542951      -1.036987      21.005673       2.785482       5.755958          -0.001350
          354              C      36.086455      35.098723      30.852435       0.571835      29.805190 0.28708798E+03  0.61221764E+04                                 8.914115                            5.983155       0.006462       2.051612                    0.999754      22.651613      63.290209       0.614241       0.467602      -1.027406      -0.048018       0.033254       0.014704       0.060231       0.030124       0.029979      -0.008188      -0.045158       0.267736      -0.087536      -0.007316       0.094852             12.845614      20.963031      -7.735717      -2.124473      11.941278       1.201548       5.632533           0.000205
          355              C      37.286388      28.912537      29.568094      -0.106227      38.362653 0.41112633E+03  0.95691306E+04                                10.046979                            6.814404      -0.028821       1.968109                    0.999415      29.198620      84.603756       0.621294       0.423557      -1.055521       0.019111       0.012030       0.014208       0.026680       0.012195       0.008883      -0.013260       0.040901      -0.004760      -0.030950       0.005222       0.025728             14.571044      10.325863      -2.170289      -0.036107      26.998214       4.299399       6.389054           0.000459
          356              C      37.258698      30.223050      29.966271      -0.142900      38.284748 0.42654256E+03  0.99618616E+04                                 9.877344                            6.848431       0.164112       2.019392                    0.999744      29.331992      83.539423       0.636029       0.412336      -1.068804       0.007141      -0.020841      -0.001702       0.022096      -0.019140      -0.010465      -0.005315       0.035089      -0.071952      -0.029955      -0.008904       0.038859             14.011145       9.894219       0.362489       0.169858      25.717471       4.632584       6.421746           0.000008
          357              C      23.264091      24.945918       3.956020      -0.001315      40.022063 0.35844395E+03  0.79693888E+04                                10.062154                            6.209507       0.050476       2.039639                    0.999320      25.618207      69.868415       0.682933       0.403389      -1.080858      -0.014842      -0.014862       0.039216       0.044487       0.004112       0.011479       0.011258       0.003541      -0.062513      -0.027061       0.006114       0.020947             15.005223       8.827227      -2.915928      -4.222860      10.166062      -2.585190      26.022380           0.006007
          358              C      23.782139      23.879878       4.640269      -0.116751      37.540576 0.42424167E+03  0.99264810E+04                                 9.910821                            6.948894      -0.024793       1.972245                    0.999457      29.028710      83.622595       0.613303       0.426824      -1.056227      -0.009439       0.006765      -0.010718       0.015803       0.022847       0.023088       0.031186       0.029824      -0.105330      -0.053770      -0.004833       0.058603             13.494531       7.884323      -3.562911       0.682988      12.437364      -6.787312      20.161905          -0.001363
          359              C      23.552537      25.122222       2.634625       0.571804      29.805837 0.28709497E+03  0.61223524E+04                                 8.914186                            5.983195       0.006449       2.051607                    0.999754      22.651805      63.290539       0.614245       0.467597      -1.027410       0.002413       0.006879      -0.059753       0.060196       0.038720       0.029778       0.009281       0.058467      -0.245528      -0.087510      -0.007303       0.094813             12.845707       6.589667      -0.516606      -3.759903       7.203549      -2.120218      24.743905           0.000201
          360              C      25.787028      20.918901       6.958676      -0.106228      38.363554 0.41113108E+03  0.95692766E+04                                10.047234                            6.814512      -0.028823       1.968108                    0.999415      29.198684      84.604319       0.621279       0.423565      -1.055515      -0.024629       0.008843       0.005196       0.026680       0.002159      -0.022612       0.015580       0.005497      -0.026317      -0.030953       0.005211       0.025742             14.571701      10.461811      -6.781543       3.284268      16.617664      -8.571601      16.635627           0.000457
          361              C      25.097451      21.815299       6.185560      -0.142901      38.285993 0.42655379E+03  0.99621992E+04                                 9.877589                            6.848537       0.164107       2.019390                    0.999744      29.332155      83.540473       0.636021       0.412338      -1.068801       0.003835      -0.014504       0.016223       0.022097       0.000296      -0.016673       0.000286      -0.016742       0.103656      -0.029962      -0.008900       0.038862             14.011701      11.325379      -7.846303       3.352299      16.600133      -6.903773      14.109590           0.000010
          362              C      53.654709      12.045077      22.200564      -0.001301      40.019568 0.35842101E+03  0.79687431E+04                                10.061742                            6.209299       0.050522       2.039660                    0.999320      25.617671      69.866129       0.682947       0.403388      -1.080860       0.014842       0.032007      -0.027070       0.044470      -0.012206      -0.000055       0.018015       0.022681      -0.005081      -0.027060       0.006106       0.020954             15.004525       8.826828       4.953034       1.341501      22.634538      -6.993541      13.552210           0.006004
          363              C      53.136661      12.334846      20.967409      -0.116746      37.538104 0.42421050E+03  0.99255593E+04                                 9.910309                            6.948574      -0.024770       1.972254                    0.999457      29.028050      83.619606       0.613326       0.426817      -1.056233       0.009435      -0.007854       0.009954       0.015805      -0.029391      -0.013856       0.036118       0.043785      -0.063475      -0.053770      -0.004847       0.058617             13.493658       7.883938       0.543869       3.586533      15.036647      -7.705860      17.560388          -0.001359
          364              C      53.366263      10.858022      22.807250       0.571841      29.805207 0.28708959E+03  0.61222260E+04                                 8.914132                            5.983188       0.006410       2.051594                    0.999754      22.651710      63.290787       0.614236       0.467605      -1.027403      -0.002401      -0.054055       0.026455       0.060229      -0.041007      -0.026598       0.036619       0.135819      -0.013595      -0.087542      -0.007311       0.094853             12.845568       6.589618       3.717028      -0.766224      21.462089      -7.161339      10.484995           0.000198
          365              C      51.131772      13.533670      17.402971      -0.106228      38.362654 0.41112608E+03  0.95691244E+04                                10.046980                            6.814403      -0.028822       1.968109                    0.999415      29.198629      84.603810       0.621294       0.423557      -1.055521       0.024629       0.007848       0.006606       0.026679       0.020584      -0.009582       0.015389       0.004960      -0.027946      -0.030950       0.005222       0.025728             14.571042      10.461458      -0.835746       7.488008      11.245707      -6.672001      22.005960           0.000462
          366              C      51.821349      13.103568      18.505808      -0.142900      38.284761 0.42654253E+03  0.99618604E+04                                 9.877345                            6.848430       0.164113       2.019392                    0.999744      29.331984      83.539386       0.636029       0.412336      -1.068804      -0.003835       0.010460      -0.019082       0.022097       0.015612      -0.005842      -0.013436      -0.055546      -0.012781      -0.029955      -0.008904       0.038859             14.011149      11.325005      -0.545077       8.514605      10.046696      -4.586641      20.661746           0.000003
          367              C      49.631856      17.140576      30.730595      -0.001313      40.020115 0.35842907E+03  0.79689560E+04                                10.061764                            6.209332       0.050505       2.039649                    0.999320      25.617883      69.866533       0.682952       0.403383      -1.080865      -0.040599      -0.017148       0.006050       0.044485      -0.012328      -0.000148       0.002028      -0.022563       0.062073      -0.027066       0.006114       0.020952             15.004490      23.172922       6.417785       2.377208      16.161216       0.367395       5.679333           0.006008
          368              C      48.457690      17.827807      30.582064      -0.116749      37.538565 0.42421866E+03  0.99257752E+04                                 9.910289                            6.948578      -0.024779       1.972249                    0.999457      29.028306      83.619826       0.613335       0.426809      -1.056240       0.012658      -0.004907       0.008086       0.015801      -0.009314       0.000342       0.004523      -0.045572       0.174919      -0.053782      -0.004840       0.058622             13.493578      23.984046      -0.383550       2.930723      10.740758      -0.494694       5.755929          -0.001363
          369              C      50.812559      17.812485      30.852435       0.571805      29.805491 0.28709317E+03  0.61223048E+04                                 8.914147                            5.983204       0.006516       2.051631                    0.999754      22.651604      63.289942       0.614240       0.467602      -1.027408       0.052759       0.024974       0.014701       0.060195      -0.034608      -0.022071      -0.021864      -0.029631       0.267643      -0.087517      -0.007303       0.094820             12.845567      20.895730       7.774365       2.102731      12.008414       1.239061       5.632557           0.000206
          370              C      44.855198      19.866406      29.568094      -0.106228      38.362526 0.41112367E+03  0.95690544E+04                                10.047015                            6.814435      -0.028820       1.968109                    0.999415      29.198518      84.603433       0.621285       0.423563      -1.055517       0.000862      -0.022565       0.014208       0.026679       0.011608      -0.015929      -0.001066      -0.041591      -0.004759      -0.030958       0.005224       0.025734             14.571100      24.709765      -6.134248       3.741451      12.614452      -2.118435       6.389084           0.000458
          371              C      46.003980      19.235131      29.966271      -0.142901      38.285136 0.42654738E+03  0.99620104E+04                                 9.877460                            6.848513       0.164103       2.019389                    0.999744      29.332001      83.539821       0.636019       0.412341      -1.068799      -0.021620       0.004236      -0.001702       0.022097       0.024759       0.000626       0.011717       0.015593      -0.071953      -0.029953      -0.008899       0.038852             14.011323      21.447942      -7.033055       3.927041      14.164198      -2.463440       6.421829           0.000010
          372              C      27.286944      34.686607       5.916759      -0.001301      40.019639 0.35842187E+03  0.79687651E+04                                10.061750                            6.209306       0.050529       2.039662                    0.999320      25.617674      69.866095       0.682947       0.403388      -1.080861       0.040582      -0.000009      -0.018184       0.044470       0.004245       0.011578      -0.004637      -0.041386       0.005538      -0.027061       0.006108       0.020953             15.004523      23.173036      -4.380542      -5.258357       7.074900       3.579903      14.765631           0.006007
          373              C      28.461110      34.775648       6.614197      -0.116747      37.538835 0.42421947E+03  0.99258229E+04                                 9.910412                            6.948631      -0.024775       1.972252                    0.999457      29.028450      83.621016       0.613325       0.426815      -1.056234      -0.012663       0.005989      -0.007320       0.015805       0.002772       0.008887      -0.016804      -0.105894      -0.006077      -0.053773      -0.004844       0.058617             13.493797      23.984482      -2.635344       1.338467       5.998937       1.181857      10.497972          -0.001362
          374              C      26.106241      35.025449       6.509628       0.571841      29.805013 0.28708838E+03  0.61221877E+04                                 8.914059                            5.983153       0.006414       2.051596                    0.999754      22.651650      63.290350       0.614242       0.467602      -1.027406      -0.052809       0.022180       0.018623       0.060229       0.032355       0.025277      -0.054429      -0.121701      -0.008510      -0.087541      -0.007312       0.094854             12.845436      20.895510      -4.573884      -6.628774       7.119719       2.967432      10.521080           0.000196
          375              C      32.063602      34.499201       8.874196      -0.106228      38.362456 0.41112289E+03  0.95690209E+04                                10.046966                            6.814408      -0.028828       1.968106                    0.999415      29.198496      84.602985       0.621290       0.423561      -1.055520      -0.000862       0.005874      -0.026010       0.026679       0.011138      -0.016259       0.006451      -0.020319       0.059054      -0.030953       0.005216       0.025738             14.571029      24.709684      -1.482736       7.030544       5.749247       0.308759      13.254155           0.000458
          376              C      30.914820      34.664181       8.146299      -0.142900      38.284717 0.42654179E+03  0.99618380E+04                                 9.877323                            6.848420       0.164111       2.019392                    0.999744      29.331959      83.539271       0.636030       0.412335      -1.068804       0.021620      -0.000192       0.004561       0.022096      -0.008852      -0.023140       0.017969       0.033275      -0.018908      -0.029952      -0.008908       0.038860             14.011103      21.447649      -1.358113       7.939628       5.733644       0.517178      14.852015           0.000008
          377              C      28.487647      15.060898      30.730595      -0.001311      40.020102 0.35842511E+03  0.79688543E+04                                10.061824                            6.209330       0.050522       2.039657                    0.999320      25.617813      69.866528       0.682946       0.403387      -1.080861       0.005442       0.043722       0.006053       0.044473      -0.003596       0.001826      -0.000889       0.032626       0.062085      -0.027062       0.006107       0.020955             15.004716      12.356250      -0.172630      -0.870440      26.978533      -2.242509       5.679366           0.006008
          378              C      29.669889      15.734140      30.582064      -0.116748      37.538972 0.42422027E+03  0.99258483E+04                                 9.910442                            6.948641      -0.024782       1.972249                    0.999457      29.028502      83.621248       0.613325       0.426815      -1.056234      -0.010579      -0.008513       0.008087       0.015805      -0.015079       0.003743      -0.002564       0.038898       0.174907      -0.053774      -0.004844       0.058618             13.493883      14.383961       5.926445      -1.893818      20.341681      -2.290819       5.756008          -0.001358
          379              C      28.479186      13.702424      30.852435       0.571833      29.805043 0.28708662E+03  0.61221323E+04                                 8.914050                            5.983116       0.006476       2.051618                    0.999754      22.651528      63.289625       0.614247       0.467599      -1.027409      -0.004791      -0.058213       0.014704       0.060232       0.004486      -0.007904       0.030056       0.074753       0.267733      -0.087534      -0.007318       0.094852             12.845527       7.497341      -0.038771       0.021686      25.406756      -2.440595       5.632485           0.000207
          380              C      33.236613      17.834690      29.568094      -0.106228      38.362424 0.41112245E+03  0.95690060E+04                                10.046957                            6.814401      -0.028825       1.968108                    0.999415      29.198463      84.602811       0.621291       0.423561      -1.055520      -0.019973       0.010536       0.014208       0.026679      -0.023817       0.007035       0.014323       0.000675      -0.004758      -0.030953       0.005216       0.025738             14.571035      20.950575       8.304577      -3.705332      16.373474      -2.180989       6.389057           0.000461
          381              C      32.115522      17.155453      29.966271      -0.142900      38.284691 0.42654137E+03  0.99618258E+04                                 9.877320                            6.848417       0.164111       2.019392                    0.999744      29.331953      83.539249       0.636030       0.412335      -1.068804       0.014478       0.016605      -0.001701       0.022096      -0.005630       0.009832      -0.006407      -0.050695      -0.071946      -0.029952      -0.008908       0.038860             14.011109      22.075484       6.670397      -4.096840      13.536115      -2.169186       6.421729           0.000006
          382              C      54.855411      25.639144       5.916759      -0.001320      40.020466 0.35843119E+03  0.79690148E+04                                10.061821                            6.209347       0.050502       2.039645                    0.999320      25.617984      69.866856       0.682952       0.403383      -1.080865      -0.020311      -0.035155      -0.018185       0.044487      -0.020051      -0.009798      -0.007706       0.013341       0.005568      -0.027067       0.006113       0.020954             15.004643      14.893232       9.161036       5.729545      15.354936       2.763986      14.765760           0.006007
          383              C      54.345440      24.577766       6.614197      -0.116750      37.538732 0.42421997E+03  0.99258151E+04                                 9.910324                            6.948592      -0.024786       1.972246                    0.999457      29.028358      83.620052       0.613334       0.426809      -1.056240       0.011514       0.007968      -0.007322       0.015801      -0.047249      -0.019004       0.000699       0.048131      -0.006073      -0.053783      -0.004840       0.058623             13.493661      12.777460       9.105532       0.354235      17.205668      -1.750102      10.497855          -0.001359
          384              C      55.739208      26.492242       6.509628       0.571799      29.805589 0.28709249E+03  0.61222816E+04                                 8.914159                            5.983186       0.006556       2.051645                    0.999754      22.651551      63.289577       0.614243       0.467600      -1.027410       0.045595       0.034599       0.018647       0.060197      -0.068854      -0.059751       0.005320       0.004815      -0.008487      -0.087512      -0.007308       0.094820             12.845668      14.525065       8.252265       5.884389      13.490717       4.257079      10.521222           0.000208
          385              C      52.304784      21.596140       8.874196      -0.106228      38.362605 0.41112436E+03  0.95690757E+04                                10.047032                            6.814443      -0.028822       1.968109                    0.999415      29.198539      84.603553       0.621284       0.423564      -1.055517       0.005519      -0.002190      -0.026010       0.026679      -0.014373       0.013717       0.010849      -0.009149       0.059050      -0.030958       0.005224       0.025734             14.571130      11.773500       8.951522      -3.247892      18.685606      -6.243061      13.254285           0.000463
          386              C      53.022052      22.508525       8.146299      -0.142901      38.285152 0.42654743E+03  0.99620125E+04                                 9.877465                            6.848515       0.164103       2.019389                    0.999744      29.332005      83.539855       0.636018       0.412341      -1.068799      -0.010976      -0.018627       0.004561       0.022097       0.018831       0.027129       0.011051      -0.001322      -0.018901      -0.029953      -0.008899       0.038852             14.011332      10.838441       7.483521      -3.522028      16.343257      -7.134698      14.852298           0.000002
          387              C      48.431153      33.993381       3.956020      -0.001309      40.019908 0.35842366E+03  0.79688153E+04                                10.061792                            6.209316       0.050519       2.039656                    0.999320      25.617780      69.866441       0.682947       0.403387      -1.080861      -0.005442       0.020280       0.039203       0.044472      -0.000529       0.003996      -0.015573      -0.008908      -0.062518      -0.027060       0.006105       0.020955             15.004653      12.356121       0.878157      -0.127531       6.636419       4.949490      26.021419           0.006005
          388              C      47.248911      34.077759       4.640269      -0.116747      37.538193 0.42421101E+03  0.99255757E+04                                 9.910329                            6.948581      -0.024776       1.972251                    0.999457      29.028091      83.619784       0.613325       0.426817      -1.056233       0.010578       0.004787      -0.010722       0.015805       0.001489       0.015461      -0.035591      -0.054512      -0.105332      -0.053771      -0.004847       0.058618             13.493711      14.383802      -0.189993      -6.218773       5.936707       2.802034      20.160625          -0.001357
          389              C      48.439614      33.655428       2.634625       0.571835      29.805191 0.28708793E+03  0.61221733E+04                                 8.914111                            5.983152       0.006468       2.051615                    0.999754      22.651582      63.290051       0.614241       0.467602      -1.027406       0.004793      -0.005541      -0.059784       0.060231       0.005950      -0.006866      -0.030440      -0.096353      -0.245594      -0.087536      -0.007315       0.094852             12.845610       7.497388      -0.007525       0.043750       6.295660       4.316234      24.743780           0.000210
          390              C      43.682187      33.821962       6.958676      -0.106228      38.362713 0.41112676E+03  0.95691446E+04                                10.046992                            6.814410      -0.028823       1.968108                    0.999415      29.198640      84.603874       0.621293       0.423557      -1.055521       0.019973       0.016907       0.005197       0.026679       0.001297       0.024794       0.011782      -0.006514      -0.026316      -0.030950       0.005222       0.025728             14.571057      20.950628       0.725268      -9.064654       6.127615       1.441492      16.634928           0.000460
          391              C      44.803278      33.970955       6.185560      -0.142900      38.284765 0.42654254E+03  0.99618614E+04                                 9.877347                            6.848431       0.164113       2.019392                    0.999744      29.331994      83.539436       0.636029       0.412336      -1.068804      -0.014479       0.003930       0.016223       0.022097      -0.007398       0.008581       0.014290       0.007841       0.103656      -0.029956      -0.008903       0.038859             14.011146      22.075583       1.639087      -7.654557       5.848808       0.548679      14.109048           0.000007
          392              C      22.063389      14.124755      22.200564      -0.001322      40.022462 0.35844673E+03  0.79694664E+04                                10.062219                            6.209529       0.050465       2.039633                    0.999320      25.618347      69.868881       0.682932       0.403389      -1.080858       0.020310      -0.028865      -0.027085       0.044489       0.015916       0.015634      -0.008966       0.009784      -0.005115      -0.027061       0.006113       0.020948             15.005383      14.894050      -8.456020      -6.727751      16.569189       2.335195      13.552909           0.006008
          393              C      22.573360      14.428513      20.967409      -0.116752      37.540743 0.42424288E+03  0.99265184E+04                                 9.910854                            6.948907      -0.024805       1.972240                    0.999457      29.028792      83.622919       0.613302       0.426825      -1.056227      -0.011516      -0.004251       0.009950       0.015802       0.033652       0.038204      -0.006071       0.029002      -0.063454      -0.053773      -0.004832       0.058605             13.494610      12.778452      -3.369316      -8.467604      10.143524       0.747067      17.561856          -0.001361
          394              C      21.179592      14.968083      22.807250       0.571796      29.806091 0.28709535E+03  0.61223530E+04                                 8.914222                            5.983182       0.006504       2.051626                    0.999754      22.651725      63.289952       0.614249       0.467595      -1.027413      -0.045597       0.029112       0.026404       0.060198       0.079278       0.044993       0.004716       0.003098      -0.013621      -0.087502      -0.007307       0.094809             12.845860      14.525318      -8.298785      -5.819011      13.527073       4.244408      10.485190           0.000203
          395              C      24.614016      15.565386      17.402971      -0.106228      38.363576 0.41113102E+03  0.95692752E+04                                10.047239                            6.814512      -0.028823       1.968108                    0.999415      29.198680      84.604317       0.621279       0.423565      -1.055515      -0.005519      -0.025253       0.006605       0.026680      -0.008152       0.018114       0.000596      -0.038156      -0.027934      -0.030953       0.005211       0.025742             14.571721      11.773939       0.078377      -9.522763       9.933939      -3.148962      22.007285           0.000461
          396              C      23.896748      15.183245      18.505808      -0.142901      38.286016 0.42655379E+03  0.99621997E+04                                 9.877596                            6.848539       0.164109       2.019391                    0.999744      29.332149      83.540468       0.636021       0.412338      -1.068801       0.010977      -0.001909      -0.019083       0.022097      -0.031864      -0.008717       0.011772       0.000719      -0.012768      -0.029962      -0.008900       0.038862             14.011723      10.838748       0.826116      -8.229901      10.533676      -5.080755      20.662747           0.000005
          397              C      22.063389      30.284334       9.201405      -0.001320      40.020439 0.35843114E+03  0.79690132E+04                                10.061814                            6.209346       0.050500       2.039645                    0.999320      25.617987      69.866855       0.682952       0.403383      -1.080865       0.020310       0.028863       0.027083       0.044487      -0.015921      -0.015638      -0.008965       0.009780      -0.005113      -0.027067       0.006113       0.020954             15.004618      14.893227       8.455510       6.727280      16.568416       2.334937      13.552212           0.006006
          398              C      22.573360      29.980576      10.434560      -0.116750      37.538731 0.42421978E+03  0.99258095E+04                                 9.910323                            6.948589      -0.024787       1.972246                    0.999457      29.028353      83.620027       0.613335       0.426809      -1.056240      -0.011514       0.004247      -0.009952       0.015801      -0.033667      -0.038212      -0.006065       0.028999      -0.063468      -0.053783      -0.004840       0.058623             13.493664      12.777477       3.369150       8.466722      10.143134       0.746888      17.560381          -0.001352
          399              C      21.179592      29.441006       8.594719       0.571799      29.805575 0.28709231E+03  0.61222769E+04                                 8.914156                            5.983184       0.006554       2.051645                    0.999754      22.651544      63.289555       0.614243       0.467600      -1.027410      -0.045595      -0.029114      -0.026405       0.060197      -0.079286      -0.044999       0.004715       0.003104      -0.013624      -0.087512      -0.007308       0.094820             12.845658      14.525066       8.298590       5.818863      13.526864       4.244287      10.485045           0.000204
          400              C      24.614016      28.843703      13.998998      -0.106228      38.362586 0.41112443E+03  0.95690784E+04                                10.047029                            6.814444      -0.028824       1.968108                    0.999415      29.198554      84.603618       0.621284       0.423564      -1.055517      -0.005519       0.025253      -0.006605       0.026679       0.008141      -0.018124       0.000597      -0.038146      -0.027944      -0.030958       0.005224       0.025734             14.571116      11.773492      -0.078296       9.522192       9.933756      -3.148806      22.006099           0.000461
          401              C      23.896748      29.225844      12.896161      -0.142900      38.285148 0.42654749E+03  0.99620140E+04                                 9.877464                            6.848515       0.164102       2.019388                    0.999744      29.332003      83.539844       0.636018       0.412341      -1.068799       0.010976       0.001909       0.019082       0.022097       0.031855       0.008711       0.011773       0.000720      -0.012775      -0.029953      -0.008900       0.038852             14.011324      10.838440      -0.826094       8.229539      10.533511      -5.080641      20.662021           0.000005
          402              C      48.431153      10.415708      27.445949      -0.001309      40.019941 0.35842438E+03  0.79688332E+04                                10.061792                            6.209322       0.050525       2.039658                    0.999320      25.617778      69.866382       0.682947       0.403387      -1.080861      -0.005442      -0.020281      -0.039203       0.044473       0.000523      -0.003999      -0.015573      -0.008908      -0.062520      -0.027062       0.006107       0.020954             15.004626      12.356198      -0.878193       0.127413       6.636403       4.949459      26.021276           0.006008
          403              C      47.248911      10.331330      26.761700      -0.116749      37.538950 0.42422037E+03  0.99258506E+04                                 9.910436                            6.948641      -0.024781       1.972249                    0.999457      29.028505      83.621241       0.613325       0.426815      -1.056234       0.010579      -0.004787       0.010722       0.015805      -0.001497      -0.015464      -0.035590      -0.054514      -0.105333      -0.053774      -0.004844       0.058618             13.493859      14.383930       0.189975       6.218772       5.936762       2.802075      20.160884          -0.001361
          404              C      48.439614      10.753661      28.767344       0.571836      29.804980 0.28708670E+03  0.61221352E+04                                 8.914036                            5.983118       0.006467       2.051615                    0.999754      22.651531      63.289664       0.614247       0.467599      -1.027409       0.004793       0.005541       0.059784       0.060231      -0.005957       0.006863      -0.030440      -0.096352      -0.245596      -0.087536      -0.007316       0.094853             12.845467       7.497329       0.007522      -0.043789       6.295602       4.316171      24.743469           0.000204
          405              C      43.682187      10.587127      24.443293      -0.106228      38.362452 0.41112307E+03  0.95690258E+04                                10.046964                            6.814409      -0.028828       1.968107                    0.999415      29.198497      84.602984       0.621290       0.423561      -1.055520       0.019973      -0.016908      -0.005197       0.026679      -0.001306      -0.024800       0.011781      -0.006513      -0.026321      -0.030953       0.005216       0.025738             14.571019      20.950545      -0.725239       9.064703       6.127601       1.441473      16.634913           0.000460
          406              C      44.803278      10.438134      25.216409      -0.142900      38.284688 0.42654158E+03  0.99618317E+04                                 9.877318                            6.848418       0.164112       2.019392                    0.999744      29.331954      83.539252       0.636030       0.412335      -1.068804      -0.014478      -0.003931      -0.016223       0.022096       0.007393      -0.008586       0.014288       0.007839       0.103656      -0.029952      -0.008908       0.038860             14.011088      22.075440      -1.639076       7.654501       5.848794       0.548686      14.109030           0.000006
          407              C      54.855411      18.769945      25.485210      -0.001322      40.022445 0.35844704E+03  0.79694745E+04                                10.062213                            6.209530       0.050464       2.039632                    0.999320      25.618351      69.868878       0.682932       0.403389      -1.080859      -0.020310       0.035158       0.018186       0.044489       0.020045       0.009795      -0.007707       0.013344       0.005567      -0.027061       0.006113       0.020948             15.005359      14.894041      -9.161654      -5.729804      15.355802       2.764175      14.766232           0.006005
          408              C      54.345440      19.831323      24.787772      -0.116752      37.540717 0.42424284E+03  0.99265167E+04                                 9.910849                            6.948905      -0.024805       1.972240                    0.999457      29.028794      83.622915       0.613302       0.426825      -1.056227       0.011516      -0.007964       0.007324       0.015802       0.047236       0.018993       0.000691       0.048130      -0.006069      -0.053772      -0.004832       0.058605             13.494600      12.778457      -9.106440      -0.354087      17.207146      -1.750295      10.498197          -0.001355
          409              C      55.739208      17.916847      24.892341       0.571796      29.806059 0.28709528E+03  0.61223511E+04                                 8.914214                            5.983181       0.006503       2.051625                    0.999754      22.651723      63.289941       0.614249       0.467595      -1.027413       0.045598      -0.034598      -0.018646       0.060198       0.068846       0.059746       0.005321       0.004811      -0.008482      -0.087502      -0.007307       0.094809             12.845838      14.525300      -8.252466      -5.884473      13.490937       4.257157      10.521277           0.000203
          410              C      52.304784      22.812949      22.527773      -0.106228      38.363587 0.41113099E+03  0.95692731E+04                                10.047237                            6.814509      -0.028821       1.968109                    0.999415      29.198666      84.604233       0.621280       0.423565      -1.055515       0.005519       0.002190       0.026010       0.026680       0.014361      -0.013724       0.010848      -0.009158       0.059063      -0.030953       0.005211       0.025742             14.571723      11.773948      -8.952033       3.248155      18.686569      -6.243484      13.254652           0.000459
          411              C      53.022052      21.900564      23.255670      -0.142901      38.285994 0.42655364E+03  0.99621959E+04                                 9.877593                            6.848539       0.164108       2.019390                    0.999744      29.332149      83.540478       0.636021       0.412338      -1.068801      -0.010977       0.018628      -0.004561       0.022097      -0.018840      -0.027136       0.011049      -0.001326      -0.018902      -0.029962      -0.008899       0.038862             14.011710      10.838752      -7.483856       3.522160      16.343831      -7.134933      14.852546           0.000007
          412              C      28.487647      29.348191       0.671374      -0.001311      40.020019 0.35842443E+03  0.79688369E+04                                10.061811                            6.209322       0.050515       2.039654                    0.999320      25.617816      69.866562       0.682947       0.403387      -1.080861       0.005443      -0.043722      -0.006053       0.044473       0.003592      -0.001831      -0.000889       0.032626       0.062083      -0.027061       0.006105       0.020956             15.004695      12.356134       0.172444       0.870451      26.978578      -2.242540       5.679373           0.006008
          413              C      29.669889      28.674949       0.819905      -0.116748      37.538268 0.42421172E+03  0.99255969E+04                                 9.910342                            6.948586      -0.024778       1.972250                    0.999457      29.028123      83.619904       0.613325       0.426817      -1.056233      -0.010578       0.008514      -0.008088       0.015805       0.015073      -0.003750      -0.002565       0.038900       0.174904      -0.053771      -0.004847       0.058618             13.493747      14.383823      -5.926488       1.893808      20.341450      -2.290805       5.755967          -0.001356
          414              C      28.479186      30.706665       0.549534       0.571833      29.805225 0.28708777E+03  0.61221679E+04                                 8.914116                            5.983147       0.006478       2.051618                    0.999754      22.651576      63.289986       0.614242       0.467602      -1.027407      -0.004791       0.058213      -0.014704       0.060232      -0.004491       0.007898       0.030056       0.074753       0.267733      -0.087534      -0.007317       0.094851             12.845639       7.497386       0.038695      -0.021668      25.407001      -2.440637       5.632530           0.000206
          415              C      33.236613      26.574399       1.833875      -0.106227      38.362688 0.41112623E+03  0.95691279E+04                                10.046985                            6.814403      -0.028821       1.968109                    0.999415      29.198618      84.603758       0.621294       0.423557      -1.055521      -0.019973      -0.010536      -0.014208       0.026679       0.023808      -0.007042       0.014323       0.000672      -0.004760      -0.030950       0.005222       0.025728             14.571066      20.950632      -8.304514       3.705342      16.373505      -2.180977       6.389060           0.000459
          416              C      32.115522      27.253636       1.435698      -0.142900      38.284744 0.42654215E+03  0.99618501E+04                                 9.877345                            6.848429       0.164112       2.019392                    0.999744      29.331985      83.539409       0.636029       0.412336      -1.068804       0.014478      -0.016605       0.001702       0.022096       0.005624      -0.009835      -0.006405      -0.050695      -0.071952      -0.029956      -0.008904       0.038859             14.011154      22.075586      -6.670450       4.096867      13.536129      -2.169198       6.421748           0.000007
          417              C      43.682956      36.734754      27.445949      -0.001314      40.022051 0.35844402E+03  0.79693905E+04                                10.062154                            6.209509       0.050475       2.039639                    0.999320      25.618196      69.868382       0.682933       0.403389      -1.080858       0.020292       0.005423      -0.039216       0.044486       0.003590       0.015490       0.004313       0.005352      -0.062514      -0.027061       0.006114       0.020947             15.005219       7.306087      -2.037698      -4.350275      11.687194      -2.364489      26.022375           0.006006
          418              C      44.347150      35.753091      26.761700      -0.116751      37.540525 0.42424104E+03  0.99264627E+04                                 9.910813                            6.948889      -0.024793       1.972245                    0.999457      29.028693      83.622533       0.613303       0.426824      -1.056227      -0.001139       0.011557       0.010718       0.015803       0.024338       0.038552       0.004402       0.024660      -0.105330      -0.053770      -0.004833       0.058604             13.494519       8.213525      -3.752974      -5.536486      12.108137       3.985143      20.161895          -0.001355
          419              C      43.386049      36.573105      28.767344       0.571804      29.805804 0.28709467E+03  0.61223445E+04                                 8.914179                            5.983191       0.006450       2.051608                    0.999754      22.651799      63.290516       0.614245       0.467597      -1.027410      -0.007163       0.001350       0.059753       0.060196       0.044677       0.022926       0.021148       0.037832      -0.245527      -0.087510      -0.007303       0.094813             12.845693       6.602679      -0.524123      -3.716110       7.190525      -2.196049      24.743874           0.000206
          420              C      45.908986      32.536319      24.443293      -0.106228      38.363551 0.41113097E+03  0.95692732E+04                                10.047233                            6.814511      -0.028821       1.968109                    0.999415      29.198674      84.604284       0.621279       0.423565      -1.055515       0.004656       0.025751      -0.005196       0.026680       0.003460       0.002187      -0.027372       0.000992      -0.026317      -0.030953       0.005211       0.025742             14.571698       9.205709      -6.056332      -5.781088      17.873759       7.130058      16.635625           0.000461
          421              C      45.477471      33.581709      25.216409      -0.142901      38.285954 0.42655324E+03  0.99621831E+04                                 9.877582                            6.848533       0.164109       2.019391                    0.999744      29.332137      83.540405       0.636021       0.412338      -1.068801       0.010644      -0.010573      -0.016223       0.022097      -0.007101      -0.008089      -0.014582       0.008884       0.103655      -0.029962      -0.008900       0.038862             14.011688       8.486338      -6.207180      -4.302688      19.439146       6.355057      14.109581           0.000005
          422              C      39.660102       3.965287       9.201405      -0.001301      40.019557 0.35842110E+03  0.79687453E+04                                10.061738                            6.209299       0.050522       2.039659                    0.999320      25.617674      69.866125       0.682947       0.403388      -1.080860      -0.035140       0.003150       0.027070       0.044470       0.003719       0.015574      -0.009055      -0.032482      -0.005081      -0.027060       0.006106       0.020954             15.004511      23.472025      -3.502394      -5.385830       7.989301       4.658545      13.552207           0.006007
          423              C      39.668179       4.558815      10.434560      -0.116745      37.538071 0.42421013E+03  0.99255483E+04                                 9.910301                            6.948570      -0.024770       1.972254                    0.999457      29.028043      83.619567       0.613326       0.426816      -1.056233       0.002084      -0.012098      -0.009954       0.015805       0.004264       0.024351      -0.030058      -0.072799      -0.063475      -0.053770      -0.004847       0.058617             13.493645      13.719454      -2.825280      -4.880203       9.201105       6.958953      17.560375          -0.001362
          424              C      40.832345       3.621561       8.594719       0.571841      29.805162 0.28708921E+03  0.61222153E+04                                 8.914121                            5.983183       0.006414       2.051596                    0.999754      22.651689      63.290689       0.614236       0.467605      -1.027404       0.048013      -0.024949      -0.026455       0.060229       0.038308       0.018414      -0.041344      -0.138935      -0.013595      -0.087542      -0.007311       0.094853             12.845545      20.962970      -4.581445      -6.584997       7.088685       2.917095      10.484981           0.000196
          425              C      39.632412       6.894511      13.998998      -0.106228      38.362671 0.41112636E+03  0.95691329E+04                                10.046985                            6.814407      -0.028823       1.968108                    0.999415      29.198629      84.603832       0.621293       0.423557      -1.055521      -0.019111      -0.017406      -0.006605       0.026680       0.012440       0.008536      -0.015992       0.033172      -0.027946      -0.030950       0.005222       0.025728             14.571042      10.325873      -0.757462      -2.034120      11.381301       9.820804      22.005952           0.000458
          426              C      39.660102       6.082269      12.896161      -0.142900      38.284759 0.42654251E+03  0.99618600E+04                                 9.877344                            6.848430       0.164114       2.019393                    0.999744      29.331984      83.539390       0.636029       0.412336      -1.068804      -0.007141       0.008551       0.019082       0.022097      -0.016246      -0.014557       0.001659       0.054813      -0.012780      -0.029956      -0.008903       0.038859             14.011142       9.894219       0.280983       0.285153      11.477476       9.667179      20.661731           0.000009
          427              C      37.258698       9.996930       0.671374      -0.001314      40.020138 0.35842947E+03  0.79689671E+04                                10.061769                            6.209336       0.050504       2.039648                    0.999320      25.617892      69.866570       0.682951       0.403383      -1.080865       0.035150       0.026586      -0.006051       0.044485      -0.015934       0.001682      -0.001142      -0.010072       0.062072      -0.027066       0.006114       0.020952             15.004496      23.472113       6.245036       1.506777      15.862038       1.875028       5.679336           0.006009
          428              C      37.250621      11.357403       0.819905      -0.116749      37.538583 0.42421891E+03  0.99257829E+04                                 9.910293                            6.948580      -0.024781       1.972248                    0.999457      29.028319      83.619879       0.613335       0.426809      -1.056240      -0.002079      -0.013415      -0.008086       0.015801      -0.024390       0.004088      -0.001966       0.006653       0.174918      -0.053782      -0.004840       0.058622             13.493583      13.719414       5.542736       1.036945      21.005404       2.785433       5.755932          -0.001364
          429              C      36.086455       9.310366       0.549534       0.571806      29.805459 0.28709297E+03  0.61222997E+04                                 8.914141                            5.983202       0.006517       2.051632                    0.999754      22.651601      63.289933       0.614240       0.467602      -1.027408      -0.048008      -0.033204      -0.014702       0.060195      -0.030134      -0.029970      -0.008182      -0.045127       0.267643      -0.087517      -0.007303       0.094820             12.845554      20.963023       7.735486       2.124424      11.941086       1.201487       5.632554           0.000202
          430              C      37.286388      15.496552       1.833875      -0.106228      38.362568 0.41112436E+03  0.95690750E+04                                10.047024                            6.814442      -0.028823       1.968108                    0.999415      29.198535      84.603516       0.621285       0.423564      -1.055517       0.019111      -0.012029      -0.014209       0.026680      -0.012206      -0.008887      -0.013262       0.040902      -0.004758      -0.030958       0.005224       0.025734             14.571115      10.325873       2.170286       0.036105      26.998381       4.299415       6.389091           0.000459
          431              C      37.258698      14.186039       1.435698      -0.142901      38.285157 0.42654766E+03  0.99620194E+04                                 9.877466                            6.848516       0.164099       2.019387                    0.999744      29.332020      83.539908       0.636018       0.412341      -1.068799       0.007141       0.020842       0.001702       0.022097       0.019132       0.010460      -0.005316       0.035087      -0.071953      -0.029953      -0.008899       0.038852             14.011332       9.894341      -0.362594      -0.169885      25.717822       4.632641       6.421832           0.000007
          432              C      33.235844      38.121206      25.485210      -0.001301      40.019628 0.35842182E+03  0.79687641E+04                                10.061748                            6.209306       0.050529       2.039662                    0.999320      25.617673      69.866097       0.682946       0.403388      -1.080860      -0.020283      -0.035149       0.018184       0.044470      -0.015798       0.001773       0.012345       0.028046       0.005538      -0.027061       0.006108       0.020953             15.004518       7.305775       4.780433       0.471111      22.942163      -6.343802      14.765617           0.006005
          433              C      32.571650      37.148869      24.787772      -0.116747      37.538859 0.42421964E+03  0.99258280E+04                                 9.910416                            6.948632      -0.024775       1.972252                    0.999457      29.028456      83.621038       0.613325       0.426814      -1.056234       0.001144       0.013961       0.007320       0.015805      -0.044467      -0.010109       0.016099       0.057747      -0.006077      -0.053773      -0.004844       0.058617             13.493806       8.213054       6.470307       1.692754      21.770394       0.568226      10.497971          -0.001358
          434              C      33.532751      39.313146      24.892341       0.571842      29.805004 0.28708841E+03  0.61221895E+04                                 8.914059                            5.983155       0.006409       2.051594                    0.999754      22.651662      63.290422       0.614241       0.467602      -1.027406       0.007196       0.056824      -0.018623       0.060229      -0.036520      -0.034498       0.049105       0.116891      -0.008510      -0.087541      -0.007312       0.094854             12.845435       6.602571       3.678158      -0.744518      21.412665      -7.224390      10.521070           0.000194
          435              C      31.009814      33.890796      22.527773      -0.106228      38.362442 0.41112290E+03  0.95690205E+04                                10.046962                            6.814407      -0.028827       1.968107                    0.999415      29.198486      84.602935       0.621290       0.423561      -1.055520      -0.004656       0.003683       0.026010       0.026679      -0.003229      -0.002542      -0.017306       0.029452       0.059054      -0.030953       0.005216       0.025738             14.571025       9.205269       7.468742       3.782667      21.253656       5.934252      13.254151           0.000460
          436              C      31.441329      34.968161      23.255670      -0.142900      38.284697 0.42654175E+03  0.99618366E+04                                 9.877320                            6.848419       0.164112       2.019392                    0.999744      29.331957      83.539259       0.636030       0.412335      -1.068804      -0.010644      -0.018819      -0.004561       0.022096       0.009982       0.003992      -0.029024      -0.031969      -0.018908      -0.029951      -0.008908       0.038860             14.011097       8.485982       6.125303       4.417700      18.695299       6.617324      14.852009           0.000008
          437              C      49.631856      27.268513       0.671374      -0.001308      40.019995 0.35842411E+03  0.79688272E+04                                10.061808                            6.209322       0.050521       2.039657                    0.999320      25.617775      69.866415       0.682946       0.403388      -1.080861      -0.040585       0.017147      -0.006053       0.044472       0.012329       0.000143       0.002026      -0.022544       0.062085      -0.027063       0.006107       0.020955             15.004679      23.173394      -6.417925      -2.377280      16.161288       0.367427       5.679356           0.006012
          438              C      48.457690      26.581282       0.819905      -0.116747      37.538905 0.42421951E+03  0.99258259E+04                                 9.910432                            6.948635      -0.024779       1.972251                    0.999457      29.028462      83.621111       0.613325       0.426815      -1.056234       0.012663       0.004905      -0.008087       0.015805       0.009303      -0.000349       0.004524      -0.045567       0.174907      -0.053774      -0.004844       0.058618             13.493863      23.984661       0.383454      -2.930809      10.740926      -0.494685       5.756002          -0.001364
          439              C      50.812559      26.596604       0.549534       0.571835      29.805060 0.28708721E+03  0.61221508E+04                                 8.914057                            5.983127       0.006460       2.051612                    0.999754      22.651576      63.289881       0.614246       0.467599      -1.027408       0.052808      -0.024957      -0.014704       0.060231       0.034613       0.022078      -0.021873      -0.029607       0.267735      -0.087536      -0.007317       0.094853             12.845520      20.895826      -7.774356      -2.102765      12.008241       1.239068       5.632492           0.000205
          440              C      44.855198      24.542683       1.833875      -0.106227      38.362397 0.41112233E+03  0.95690035E+04                                10.046954                            6.814401      -0.028827       1.968107                    0.999415      29.198476      84.602881       0.621291       0.423561      -1.055520       0.000862       0.022565      -0.014208       0.026679      -0.011616       0.015921      -0.001069      -0.041590      -0.004759      -0.030953       0.005215       0.025738             14.571017      24.709681       6.134207      -3.741449      12.614319      -2.118414       6.389052           0.000459
          441              C      46.003980      25.173958       1.435698      -0.142900      38.284706 0.42654178E+03  0.99618374E+04                                 9.877322                            6.848420       0.164111       2.019392                    0.999744      29.331950      83.539237       0.636030       0.412335      -1.068804      -0.021620      -0.004236       0.001701       0.022096      -0.024767      -0.000632       0.011718       0.015595      -0.071946      -0.029952      -0.008908       0.038860             14.011107      21.447683       7.032850      -3.926988      14.163908      -2.463374       6.421729           0.000008
          442              C      27.286944       9.722482      25.485210      -0.001321      40.020427 0.35843111E+03  0.79690116E+04                                10.061811                            6.209344       0.050505       2.039647                    0.999320      25.617975      69.866798       0.682952       0.403383      -1.080866       0.040601       0.000012       0.018185       0.044488      -0.004249      -0.011573      -0.004632      -0.041400       0.005569      -0.027067       0.006113       0.020954             15.004621      23.173165       4.380583       5.258439       7.074960       3.579931      14.765739           0.006006
          443              C      28.461110       9.633441      24.787772      -0.116750      37.538725 0.42422005E+03  0.99258175E+04                                 9.910323                            6.948593      -0.024785       1.972247                    0.999457      29.028357      83.620049       0.613334       0.426809      -1.056240      -0.012657      -0.005988       0.007322       0.015801      -0.002783      -0.008896      -0.016807      -0.105903      -0.006073      -0.053783      -0.004839       0.058622             13.493654      23.984217       2.635290      -1.338521       5.998888       1.181827      10.497857          -0.001353
          444              C      26.106241       9.383640      24.892341       0.571801      29.805444 0.28709126E+03  0.61222485E+04                                 8.914129                            5.983172       0.006559       2.051647                    0.999754      22.651500      63.289391       0.614244       0.467600      -1.027410      -0.052761      -0.022187      -0.018648       0.060197      -0.032343      -0.025269      -0.054406      -0.121667      -0.008488      -0.087513      -0.007307       0.094820             12.845610      20.895877       4.573985       6.628884       7.119778       2.967470      10.521174           0.000202
          445              C      32.063602       9.909888      22.527773      -0.106228      38.362600 0.41112419E+03  0.95690713E+04                                10.047032                            6.814442      -0.028822       1.968109                    0.999415      29.198540      84.603565       0.621285       0.423564      -1.055517      -0.000862      -0.005874       0.026010       0.026679      -0.011148       0.016254       0.006454      -0.020322       0.059050      -0.030958       0.005224       0.025734             14.571130      24.709816       1.482730      -7.030597       5.749280       0.308775      13.254292           0.000462
          446              C      30.914820       9.744908      23.255670      -0.142901      38.285168 0.42654743E+03  0.99620125E+04                                 9.877467                            6.848514       0.164101       2.019388                    0.999744      29.332011      83.539876       0.636018       0.412341      -1.068799       0.021620       0.000193      -0.004561       0.022097       0.008843       0.023135       0.017969       0.033278      -0.018901      -0.029953      -0.008899       0.038852             14.011339      21.447977       1.358102      -7.939854       5.733726       0.517184      14.852313           0.000004
          447              C      23.264091      19.463171      27.445949      -0.001309      40.019902 0.35842343E+03  0.79688094E+04                                10.061793                            6.209315       0.050517       2.039656                    0.999320      25.617777      69.866440       0.682947       0.403387      -1.080861      -0.014842       0.014854      -0.039203       0.044472      -0.004122      -0.011489       0.011248       0.003538      -0.062519      -0.027061       0.006105       0.020956             15.004660       8.826861       2.915786       4.222630      10.165692      -2.585186      26.021429           0.006009
          448              C      23.782139      20.529211      26.761700      -0.116747      37.538257 0.42421181E+03  0.99255995E+04                                 9.910342                            6.948589      -0.024775       1.972252                    0.999457      29.028104      83.619857       0.613325       0.426817      -1.056232      -0.009435      -0.006767       0.010723       0.015805      -0.022860      -0.023092       0.031186       0.029835      -0.105330      -0.053771      -0.004847       0.058618             13.493731       7.883959       3.562716      -0.682754      12.436593      -6.786641      20.160641          -0.001360
          449              C      23.552537      19.286867      28.767344       0.571835      29.805198 0.28708802E+03  0.61221760E+04                                 8.914114                            5.983154       0.006467       2.051614                    0.999754      22.651584      63.290067       0.614241       0.467602      -1.027406       0.002403      -0.006920       0.059784       0.060231      -0.038747      -0.029796       0.009273       0.058481      -0.245595      -0.087537      -0.007315       0.094852             12.845619       6.589579       0.516598       3.759841       7.203480      -2.120253      24.743797           0.000208
          450              C      25.787028      23.490188      24.443293      -0.106228      38.362658 0.41112636E+03  0.95691329E+04                                10.046982                            6.814406      -0.028824       1.968108                    0.999415      29.198636      84.603847       0.621294       0.423557      -1.055521      -0.024629      -0.008844      -0.005197       0.026679      -0.002172       0.022601       0.015581       0.005503      -0.026317      -0.030950       0.005222       0.025728             14.571041      10.461458       6.781181      -3.283950      16.616762      -8.570952      16.634903           0.000462
          451              C      25.097451      22.593790      25.216409      -0.142901      38.284771 0.42654277E+03  0.99618676E+04                                 9.877348                            6.848433       0.164112       2.019392                    0.999744      29.331992      83.539423       0.636029       0.412336      -1.068804       0.003835       0.014504      -0.016223       0.022096      -0.000304       0.016666       0.000286      -0.016734       0.103656      -0.029956      -0.008903       0.038859             14.011151      11.325001       7.845952      -3.352105      16.599413      -6.903378      14.109038           0.000003
          452              C      53.654709      32.364012       9.201405      -0.001320      40.022318 0.35844585E+03  0.79694413E+04                                10.062194                            6.209521       0.050470       2.039635                    0.999320      25.618298      69.868703       0.682933       0.403389      -1.080859       0.014843      -0.032021       0.027085       0.044489       0.012194       0.000051       0.018022       0.022675      -0.005113      -0.027061       0.006113       0.020947             15.005324       8.827260      -4.953360      -1.341539      22.635863      -6.993941      13.552848           0.006010
          453              C      53.136661      32.074243      10.434560      -0.116753      37.540706 0.42424292E+03  0.99265190E+04                                 9.910847                            6.948906      -0.024802       1.972241                    0.999457      29.028781      83.622870       0.613302       0.426825      -1.056227       0.009439       0.007848      -0.009950       0.015802       0.029384       0.013844       0.036121       0.043785      -0.063456      -0.053772      -0.004832       0.058604             13.494586       7.884341      -0.543707      -3.586820      15.037600      -7.706661      17.561817          -0.001364
          454              C      53.366263      33.551067       8.594719       0.571799      29.805953 0.28709480E+03  0.61223411E+04                                 8.914198                            5.983180       0.006490       2.051621                    0.999754      22.651733      63.290064       0.614248       0.467595      -1.027413      -0.002413       0.054044      -0.026404       0.060197       0.040981       0.026580       0.036609       0.135767      -0.013618      -0.087505      -0.007305       0.094810             12.845788       6.589667      -3.717118       0.766251      21.462556      -7.161541      10.485142           0.000202
          455              C      51.131772      30.875419      13.998998      -0.106229      38.363591 0.41113102E+03  0.95692753E+04                                10.047241                            6.814511      -0.028824       1.968108                    0.999415      29.198690      84.604352       0.621279       0.423565      -1.055515       0.024629      -0.007847      -0.006605       0.026680      -0.020598       0.009573       0.015389       0.004958      -0.027935      -0.030953       0.005211       0.025742             14.571726      10.461816       0.835931      -7.488466      11.246064      -6.672474      22.007296           0.000456
          456              C      51.821349      31.305521      12.896161      -0.142901      38.286036 0.42655392E+03  0.99622038E+04                                 9.877599                            6.848540       0.164107       2.019390                    0.999744      29.332160      83.540510       0.636021       0.412338      -1.068801      -0.003835      -0.010461       0.019083       0.022097      -0.015620       0.005837      -0.013435      -0.055550      -0.012768      -0.029962      -0.008900       0.038862             14.011729      11.325389       0.545155      -8.515018      10.047042      -4.586924      20.662756           0.000010
          457              C      38.459400       3.681513       8.604140      -0.075869      36.061686 0.39714684E+03  0.91462063E+04                                 9.648143                            6.733318      -0.039416       1.978868                    0.999507      28.169738      80.672563       0.621266       0.428093      -1.054779       0.000014       0.000816       0.026195       0.026208      -0.000015      -0.000023      -0.029457      -0.107342       0.020613      -0.057107      -0.008023       0.065130             12.930980      23.358114      -0.000047      -0.000099       6.234721       2.099836       9.200105           0.000121
          458              C      38.459400       7.318618      14.576794       0.045623      42.873641 0.36213521E+03  0.81308775E+04                                10.818574                            6.392004      -0.135562       1.975587                    0.999263      26.165159      73.430779       0.644770       0.423092      -1.060329      -0.000000      -0.000704      -0.021812       0.021823      -0.000002      -0.000002       0.019627      -0.017040      -0.072405      -0.031527       0.003547       0.027979             18.501950      10.581659      -0.000031      -0.000066      12.137948      12.671463      32.786244           0.000295
          459              C      38.459400       5.653277      12.315852       0.056762      42.500324 0.42558766E+03  0.98852035E+04                                10.705827                            6.877826      -0.095932       1.970723                    0.999333      26.881752      75.133273       0.632652       0.416816      -1.071181       0.000000       0.009999       0.006391       0.011867      -0.000002      -0.000001       0.024997       0.008919       0.034253      -0.026603      -0.001250       0.027852             17.112625      10.702253      -0.000012      -0.000022      13.783609      12.911285      26.852013           0.000579
          460              C      38.459400       4.853913      11.062914       0.066623      42.920562 0.40458087E+03  0.92692556E+04                                10.673708                            6.665701      -0.033889       1.996554                    0.999244      26.323489      72.817090       0.649156       0.411830      -1.075550       0.000000      -0.003723      -0.006318       0.007333      -0.000002      -0.000001       0.007236       0.017568      -0.000521      -0.012833       0.003962       0.008871             16.633795      13.418642      -0.000023      -0.000045      12.300319      11.033200      24.182424           0.000617
          461              C      38.459400       7.638363      15.876836       0.217520      47.870538 0.34015839E+03  0.75576899E+04                                11.966466                            6.351583      -0.084462       2.000083                    0.999408      25.226876      71.622772       0.619847       0.444748      -1.041795       0.000000      -0.004952       0.010551       0.011655      -0.000001      -0.000002      -0.004050      -0.047897      -0.045368      -0.016387      -0.015472       0.031859             22.800854       9.244299      -0.000048      -0.000104      14.644244      17.063358      44.514021           0.005746
          462              C      33.559672      37.898717      26.798440      -0.075862      36.060484 0.39713105E+03  0.91457531E+04                                 9.647910                            6.733159      -0.039379       1.978883                    0.999507      28.169333      80.671046       0.621277       0.428090      -1.054781      -0.020914      -0.012883      -0.009111       0.026199      -0.024711      -0.017475       0.030693       0.062769      -0.106189      -0.057097      -0.008025       0.065122             12.930655       6.231771       1.712876       1.211205      13.920946      -6.672528      18.639246           0.000125
          463              C      30.782904      32.658444      23.093008       0.045623      42.873254 0.36213312E+03  0.81308080E+04                                10.818466                            6.391954      -0.135559       1.975587                    0.999263      26.165087      73.430153       0.644778       0.423088      -1.060333       0.017403       0.010751       0.007602       0.021823      -0.011874      -0.008396       0.009727      -0.045042       0.031287      -0.031531       0.003551       0.027980             18.501755      13.956569      11.396145       8.058289      24.171961       9.609891      17.376735           0.000292
          464              C      31.667470      34.834489      24.631704       0.056763      42.500343 0.42558842E+03  0.98852246E+04                                10.705821                            6.877833      -0.095930       1.970724                    0.999333      26.881755      75.133265       0.632652       0.416816      -1.071181       0.000555      -0.009679      -0.006844       0.011867       0.015110       0.010685       0.010296      -0.032661       0.018100      -0.026603      -0.001247       0.027851             17.112604      10.322983       8.544010       6.041541      23.775765       9.244372      17.239065           0.000580
          465              C      32.228977      35.958039      25.426174       0.066623      42.920821 0.40458282E+03  0.92693160E+04                                10.673757                            6.665724      -0.033888       1.996554                    0.999244      26.323560      72.817463       0.649153       0.411830      -1.075549       0.003009       0.005461       0.003861       0.007333       0.005249       0.003712      -0.003728      -0.013440       0.018711      -0.012834       0.003961       0.008873             16.633873       9.819541       7.576279       5.357260      22.248405       6.243504      17.833674           0.000614
          466              C      29.906029      31.832435      22.508931       0.217524      47.870033 0.34015609E+03  0.75576173E+04                                11.966360                            6.351544      -0.084459       2.000084                    0.999408      25.226742      71.622023       0.619852       0.444746      -1.041797      -0.011474      -0.001673      -0.001183       0.011656      -0.019055      -0.013474       0.013449       0.001597      -0.020619      -0.016383      -0.015479       0.031862             22.800644      18.469766      16.140787      11.413238      30.206731      14.822698      19.725434           0.005751
          467              C      43.359128      37.898717      26.798440      -0.075877      36.062253 0.39715349E+03  0.91464301E+04                                 9.648299                            6.733411      -0.039460       1.978850                    0.999507      28.170333      80.675504       0.621255       0.428098      -1.054773       0.020925      -0.012899      -0.009120       0.026219       0.024707       0.017469       0.030698       0.062781      -0.106184      -0.057103      -0.008018       0.065121             12.931173       6.232028      -1.712982      -1.211256      13.921600      -6.672759      18.639892           0.000126
          468              C      46.135896      32.658444      23.093008       0.045624      42.874571 0.36214000E+03  0.81309764E+04                                10.818578                            6.391927      -0.135554       1.975589                    0.999263      26.164997      73.429230       0.644795       0.423076      -1.060344      -0.017405       0.010750       0.007602       0.021825       0.011876       0.008397       0.009728      -0.045027       0.031270      -0.031523       0.003545       0.027978             18.502375      13.957046     -11.396672      -8.058663      24.172840       9.610421      17.377240           0.000292
          469              C      45.251330      34.834489      24.631704       0.056764      42.501437 0.42559351E+03  0.98853646E+04                                10.705982                            6.877844      -0.095936       1.970722                    0.999333      26.881769      75.133199       0.632656       0.416813      -1.071184      -0.000555      -0.009679      -0.006844       0.011867      -0.015112      -0.010686       0.010296      -0.032654       0.018092      -0.026601      -0.001250       0.027850             17.113208      10.323353      -8.544454      -6.041830      23.776722       9.244883      17.239550           0.000584
          470              C      44.689823      35.958039      25.426174       0.066623      42.922490 0.40459519E+03  0.92696682E+04                                10.674016                            6.665812      -0.033889       1.996553                    0.999244      26.323631      72.817875       0.649151       0.411829      -1.075551      -0.003008       0.005461       0.003861       0.007333      -0.005252      -0.003714      -0.003728      -0.013436       0.018708      -0.012834       0.003962       0.008872             16.634576       9.820024      -7.576840      -5.357618      22.249572       6.244268      17.834132           0.000612
          471              C      47.012771      31.832435      22.508931       0.217526      47.872937 0.34016566E+03  0.75579095E+04                                11.966961                            6.351695      -0.084444       2.000090                    0.999408      25.226966      71.623854       0.619833       0.444754      -1.041789       0.011476      -0.001672      -0.001182       0.011657       0.019049       0.013470       0.013448       0.001603      -0.020621      -0.016382      -0.015472       0.031854             22.802486      18.471232     -16.142260     -11.414317      30.209228      14.824180      19.726999           0.005750
          472              C      38.459400       9.339231       0.602918      -0.075868      36.061681 0.39714681E+03  0.91462050E+04                                 9.648142                            6.733318      -0.039423       1.978865                    0.999507      28.169750      80.672584       0.621266       0.428093      -1.054779       0.000011       0.024970      -0.007962       0.026208      -0.000020      -0.000006      -0.009283      -0.050281       0.191801      -0.057107      -0.008024       0.065131             12.930987      23.358131      -0.000175      -0.000037      10.190450       0.701276       5.244379           0.000119
          473              C      38.459400      16.182672       2.041128       0.045623      42.873663 0.36213522E+03  0.81308773E+04                                10.818577                            6.392002      -0.135560       1.975587                    0.999263      26.165161      73.430761       0.644770       0.423092      -1.060329      -0.000000      -0.020800       0.006607       0.021824      -0.000002      -0.000001       0.029320       0.010376       0.009846      -0.031526       0.003547       0.027979             18.501984      10.581661      -0.000068      -0.000008      38.456596       3.366459       6.467697           0.000295
          474              C      38.459400      13.495922       1.224677       0.056764      42.500298 0.42558723E+03  0.98851921E+04                                10.705826                            6.877825      -0.095935       1.970722                    0.999333      26.881745      75.133272       0.632652       0.416816      -1.071181       0.000000       0.009358       0.007297       0.011867      -0.000001      -0.000001       0.012658      -0.025980      -0.070443      -0.026602      -0.001250       0.027852             17.112633      10.702260      -0.000067      -0.000014      33.515236       5.935110       7.120404           0.000581
          475              C      38.459400      12.048186       0.888676       0.066622      42.920605 0.40458109E+03  0.92692624E+04                                10.673716                            6.665703      -0.033890       1.996553                    0.999244      26.323504      72.817152       0.649156       0.411830      -1.075550       0.000000      -0.007198      -0.001404       0.007334      -0.000001      -0.000001       0.002949       0.005443      -0.036895      -0.012833       0.003963       0.008871             16.633819      13.418664      -0.000118      -0.000023      29.797034       4.847203       6.685759           0.000618
          476              C      38.459400      17.514945       1.909240       0.217526      47.870362 0.34015632E+03  0.75576326E+04                                11.966446                            6.351565      -0.084455       2.000086                    0.999408      25.226796      71.622507       0.619847       0.444748      -1.041795      -0.000000       0.008298      -0.008187       0.011657      -0.000002      -0.000000       0.011504      -0.003901       0.086625      -0.016388      -0.015471       0.031860             22.800860       9.244288      -0.000050      -0.000004      51.920182       3.884340       7.238111           0.005747
          477              C      54.500816      18.600747      26.798440      -0.075877      36.062273 0.39715341E+03  0.91464293E+04                                 9.648307                            6.733413      -0.039461       1.978849                    0.999507      28.170343      80.675585       0.621254       0.428098      -1.054772      -0.000708       0.024572      -0.009119       0.026219       0.039539       0.035320      -0.000221       0.011404      -0.106183      -0.057103      -0.008018       0.065121             12.931192      10.515739      -4.186184      -6.384423       9.637921       2.287412      18.639918           0.000127
          478              C      51.350991      23.625635      23.093008       0.045624      42.874597 0.36213987E+03  0.81309722E+04                                10.818582                            6.391925      -0.135554       1.975589                    0.999263      26.164993      73.429199       0.644795       0.423076      -1.060344       0.000607      -0.020449       0.007602       0.021824      -0.013560       0.012623       0.002408       0.043083       0.031270      -0.031523       0.003545       0.027978             18.502405      11.749104     -10.121932       4.293552      26.380857     -11.784242      17.377253           0.000295
          479              C      52.793218      21.771556      24.631704       0.056764      42.501454 0.42559383E+03  0.98853741E+04                                10.705986                            6.877847      -0.095936       1.970722                    0.999333      26.881773      75.133220       0.632656       0.416813      -1.071184      -0.008660       0.004359      -0.006844       0.011867      -0.021695       0.003574      -0.014402      -0.009848       0.018092      -0.026601      -0.001250       0.027850             17.113221      13.013680     -10.097722       4.985391      21.086435      -9.854823      17.239548           0.000580
          480              C      53.485488      20.723501      25.426174       0.066623      42.922483 0.40459522E+03  0.92696694E+04                                10.674017                            6.665814      -0.033891       1.996553                    0.999244      26.323632      72.817894       0.649151       0.411829      -1.075550       0.003225      -0.005336       0.003861       0.007333      -0.008443      -0.005085      -0.001352      -0.002379       0.018707      -0.012834       0.003962       0.008872             16.634580      12.580457      -9.170580       2.728879      19.489159      -7.761959      17.834122           0.000613
          481              C      51.074083      24.798035      22.508931       0.217525      47.872988 0.34016513E+03  0.75578941E+04                                11.966969                            6.351687      -0.084438       2.000092                    0.999408      25.226940      71.623741       0.619834       0.444754      -1.041789       0.004289       0.010774      -0.001183       0.011656       0.010219       0.018381       0.004941       0.032194      -0.020621      -0.016382      -0.015472       0.031854             22.802544      13.295172     -13.153904       7.130986      35.385464     -17.297212      19.726996           0.005749
          482              C      22.417984      31.466060       8.604140      -0.075870      36.061832 0.39714835E+03  0.91462513E+04                                 9.648174                            6.733334      -0.039424       1.978865                    0.999507      28.169794      80.672805       0.621265       0.428094      -1.054779       0.000714      -0.000396       0.026195       0.026208      -0.046488      -0.025523       0.014709       0.053646       0.020612      -0.057107      -0.008024       0.065131             12.931040      10.515583       7.414676       1.818473      19.077402      -1.049997       9.200135           0.000129
          483              C      25.567809      29.647508      14.576794       0.045623      42.873668 0.36213525E+03  0.81308793E+04                                10.818580                            6.392005      -0.135562       1.975586                    0.999263      26.165167      73.430817       0.644770       0.423092      -1.060329      -0.000610       0.000352      -0.021812       0.021823      -0.007379       0.016996      -0.009815       0.008517      -0.072404      -0.031526       0.003547       0.027979             18.501970      11.748875      -0.673902      10.973809      10.970754      -6.335767      32.786282           0.000292
          484              C      24.125582      30.480178      12.315852       0.056762      42.500354 0.42558792E+03  0.98852115E+04                                10.705833                            6.877829      -0.095935       1.970722                    0.999333      26.881759      75.133308       0.632652       0.416816      -1.071181       0.008660      -0.005000       0.006390       0.011867       0.003861       0.021648      -0.012499      -0.004462       0.034253      -0.026603      -0.001249       0.027852             17.112646      13.013286      -1.334267      11.181518      11.472600      -6.455652      26.852054           0.000584
          485              C      23.433312      30.879860      11.062914       0.066623      42.920617 0.40458122E+03  0.92692657E+04                                10.673718                            6.665704      -0.033890       1.996553                    0.999244      26.323498      72.817126       0.649156       0.411830      -1.075550      -0.003224       0.001862      -0.006318       0.007333       0.007607       0.006266      -0.003619      -0.008787      -0.000521      -0.012833       0.003962       0.008871             16.633823      12.579915       0.484248       9.555044      13.139086      -5.516623      24.182468           0.000609
          486              C      25.844717      29.487635      15.876836       0.217519      47.870654 0.34015907E+03  0.75577088E+04                                11.966485                            6.351589      -0.084459       2.000083                    0.999408      25.226904      71.622873       0.619846       0.444748      -1.041795      -0.004288       0.002478       0.010550       0.011655      -0.020740      -0.003508       0.002024       0.023955      -0.045360      -0.016390      -0.015469       0.031860             22.800909      13.294288      -2.338254      14.777344      10.594304      -8.531705      44.514136           0.005746
          487              C      27.317712      28.637201       0.602918      -0.075869      36.061792 0.39714784E+03  0.91462343E+04                                 9.648162                            6.733327      -0.039426       1.978864                    0.999507      28.169780      80.672683       0.621266       0.428093      -1.054779       0.021630      -0.012475      -0.007962       0.026209      -0.021782      -0.008042       0.004636       0.025105       0.191801      -0.057107      -0.008024       0.065131             12.931030      13.482253       5.701724       0.607303      20.066447      -0.350673       5.244389           0.000127
          488              C      33.244305      25.215481       2.041128       0.045622      42.873654 0.36213475E+03  0.81308640E+04                                10.818575                            6.391998      -0.135559       1.975587                    0.999263      26.165153      73.430724       0.644771       0.423091      -1.060329      -0.018013       0.010399       0.006607       0.021823       0.004492       0.025391      -0.014661      -0.005192       0.009846      -0.031526       0.003547       0.027979             18.501990      31.487806     -12.070253       2.915437      17.550468      -1.683240       6.467697           0.000294
          489              C      30.917512      26.558856       1.224677       0.056763      42.500315 0.42558773E+03  0.98852055E+04                                10.705828                            6.877828      -0.095933       1.970723                    0.999333      26.881746      75.133260       0.632652       0.416816      -1.071181       0.008105      -0.004679       0.007297       0.011867      -0.011250       0.010962      -0.006330       0.012988      -0.070444      -0.026603      -0.001249       0.027852             17.112646      27.811955      -9.878359       5.139952      16.405575      -2.967571       7.120407           0.000583
          490              C      29.663735      27.282724       0.888676       0.066622      42.920600 0.40458107E+03  0.92692616E+04                                10.673714                            6.665703      -0.033888       1.996554                    0.999244      26.323498      72.817121       0.649156       0.411830      -1.075550      -0.006233       0.003599      -0.001404       0.007333       0.002356       0.002553      -0.001475      -0.002724      -0.036895      -0.012833       0.003962       0.008871             16.633823      25.702338      -7.092102       4.197787      17.513372      -2.423623       6.685759           0.000613
          491              C      34.398087      24.549345       1.909240       0.217524      47.870530 0.34015727E+03  0.75576580E+04                                11.966467                            6.351569      -0.084449       2.000088                    0.999408      25.226831      71.622596       0.619848       0.444748      -1.041795       0.007185      -0.004150      -0.008187       0.011656      -0.001693       0.009961      -0.005755       0.001947       0.086626      -0.016391      -0.015469       0.031860             22.800922      41.251226     -18.479326       3.363945      19.913413      -1.942188       7.238127           0.005750
          492              C      49.601088      10.114170      26.798440      -0.075862      36.060418 0.39713025E+03  0.91457298E+04                                 9.647898                            6.733152      -0.039372       1.978886                    0.999507      28.169299      80.670915       0.621277       0.428090      -1.054781      -0.021613      -0.011671      -0.009111       0.026198       0.014825       0.017843      -0.030480      -0.074184      -0.106187      -0.057097      -0.008025       0.065122             12.930633      13.482035      -2.473072      -5.172976       6.670663       4.385188      18.639200           0.000124
          493              C      43.674495      10.329554      23.093008       0.045623      42.873262 0.36213299E+03  0.81308050E+04                                10.818467                            6.391954      -0.135560       1.975587                    0.999263      26.165090      73.430175       0.644778       0.423088      -1.060333       0.018012       0.009696       0.007602       0.021823      -0.025441       0.004226      -0.012135       0.001955       0.031286      -0.031531       0.003551       0.027980             18.501748      31.487441       1.274678      12.351550       6.641064       2.173739      17.376739           0.000294
          494              C      46.001288      10.007588      24.631704       0.056763      42.500342 0.42558854E+03  0.98852276E+04                                10.705820                            6.877833      -0.095928       1.970724                    0.999333      26.881754      75.133255       0.632652       0.416816      -1.071181      -0.008105       0.005320      -0.006844       0.011867      -0.006588       0.014259       0.004105       0.042502       0.018100      -0.026603      -0.001247       0.027851             17.112598      27.811891      -1.553220      11.026626       6.286848       0.609941      17.239056           0.000581
          495              C      47.255065       9.932093      25.426174       0.066623      42.920800 0.40458270E+03  0.92693128E+04                                10.673754                            6.665724      -0.033888       1.996554                    0.999244      26.323556      72.817453       0.649153       0.411831      -1.075549       0.006233      -0.000125       0.003861       0.007333      -0.003195      -0.001372       0.005078       0.015812       0.018711      -0.012834       0.003961       0.008873             16.633861      25.702423      -1.593719       8.085643       6.365505       1.517771      17.833655           0.000617
          496              C      42.520713       9.983163      22.508931       0.217520      47.870247 0.34015761E+03  0.75576593E+04                                11.966392                            6.351557      -0.084458       2.000084                    0.999408      25.226801      71.622229       0.619851       0.444745      -1.041798      -0.007184      -0.009101      -0.001184       0.011655      -0.008833       0.004913      -0.018396      -0.033801      -0.020614      -0.016385      -0.015477       0.031862             22.800698      41.250870       2.988159      18.543529       7.425694       2.472822      19.725531           0.005747
          497              C      49.601088      28.637201       0.602918      -0.075863      36.060610 0.39713179E+03  0.91457740E+04                                 9.647933                            6.733166      -0.039388       1.978879                    0.999507      28.169377      80.671174       0.621277       0.428090      -1.054781      -0.021616      -0.012480      -0.007966       0.026200       0.021766       0.008029       0.004636       0.025131       0.191789      -0.057098      -0.008026       0.065124             12.930722      13.482158      -5.701587      -0.607318      20.065754      -0.350633       5.244255           0.000121
          498              C      43.674495      25.215481       2.041128       0.045623      42.873286 0.36213289E+03  0.81308013E+04                                10.818471                            6.391951      -0.135558       1.975587                    0.999262      26.165088      73.430141       0.644778       0.423087      -1.060333       0.018013       0.010399       0.006607       0.021823      -0.004496      -0.025394      -0.014661      -0.005192       0.009845      -0.031531       0.003551       0.027980             18.501786      31.487540      12.070081      -2.915414      17.550177      -1.683213       6.467643           0.000294
          499              C      46.001288      26.558856       1.224677       0.056763      42.500357 0.42558850E+03  0.98852266E+04                                10.705825                            6.877834      -0.095929       1.970724                    0.999333      26.881748      75.133246       0.632652       0.416816      -1.071181      -0.008105      -0.004679       0.007297       0.011867       0.011248      -0.010964      -0.006330       0.012988      -0.070442      -0.026603      -0.001247       0.027850             17.112628      27.811985       9.878272      -5.139945      16.405505      -2.967545       7.120394           0.000579
          500              C      47.255065      27.282724       0.888676       0.066623      42.920836 0.40458270E+03  0.92693128E+04                                10.673762                            6.665724      -0.033886       1.996555                    0.999244      26.323556      72.817461       0.649153       0.411831      -1.075549       0.006233       0.003599      -0.001405       0.007333      -0.002359      -0.002555      -0.001475      -0.002724      -0.036895      -0.012834       0.003961       0.008873             16.633897      25.702532       7.091971      -4.197801      17.513387      -2.423598       6.685772           0.000618
          501              C      42.520713      24.549345       1.909240       0.217525      47.870150 0.34015597E+03  0.75576139E+04                                11.966381                            6.351541      -0.084452       2.000087                    0.999408      25.226737      71.622004       0.619852       0.444745      -1.041798      -0.007185      -0.004151      -0.008186       0.011656       0.001687      -0.009965      -0.005757       0.001946       0.086629      -0.016386      -0.015477       0.031862             22.800728      41.250998      18.479070      -3.363922      19.913110      -1.942157       7.238077           0.005752
          502              C      22.417984      18.600747      26.798440      -0.075869      36.061883 0.39714852E+03  0.91462548E+04                                 9.648181                            6.733335      -0.039429       1.978862                    0.999507      28.169825      80.672856       0.621265       0.428094      -1.054779       0.000714       0.024566      -0.009107       0.026210      -0.039558      -0.035323      -0.000227       0.011397      -0.106142      -0.057108      -0.008024       0.065132             12.931079      10.515588       4.186023       6.384503       9.637639       2.287470      18.640010           0.000126
          503              C      25.567809      23.625635      23.093008       0.045623      42.873646 0.36213510E+03  0.81308746E+04                                10.818576                            6.392003      -0.135562       1.975586                    0.999263      26.165161      73.430787       0.644770       0.423092      -1.060329      -0.000610      -0.020447       0.007602       0.021823       0.013565      -0.012623       0.002405       0.043080       0.031285      -0.031526       0.003547       0.027979             18.501963      11.748867      10.121564      -4.293297      26.380040     -11.783779      17.376983           0.000292
          504              C      24.125582      21.771556      24.631704       0.056762      42.500330 0.42558791E+03  0.98852108E+04                                10.705830                            6.877829      -0.095933       1.970723                    0.999333      26.881754      75.133287       0.632652       0.416816      -1.071181       0.008660       0.004358      -0.006844       0.011867       0.021697      -0.003575      -0.014403      -0.009847       0.018100      -0.026603      -0.001249       0.027852             17.112644      13.013266      10.097262      -4.985129      21.085579      -9.854368      17.239088           0.000585
          505              C      23.433312      20.723501      25.426174       0.066623      42.920596 0.40458097E+03  0.92692591E+04                                10.673716                            6.665703      -0.033889       1.996554                    0.999244      26.323494      72.817124       0.649156       0.411830      -1.075550      -0.003224      -0.005336       0.003861       0.007333       0.008443       0.005083      -0.001352      -0.002376       0.018712      -0.012833       0.003962       0.008870             16.633829      12.579893       9.169974      -2.728457      19.487995      -7.761326      17.833600           0.000615
          506              C      25.844717      24.798035      22.508931       0.217521      47.870561 0.34015830E+03  0.75576873E+04                                11.966472                            6.351582      -0.084461       2.000083                    0.999408      25.226865      71.622737       0.619847       0.444748      -1.041795      -0.004288       0.010773      -0.001183       0.011655      -0.010222      -0.018385       0.004940       0.032195      -0.020622      -0.016388      -0.015471       0.031859             22.800884      13.294248      13.152747      -7.130304      35.382685     -17.295759      19.725719           0.005745
          507              C      27.317712      10.114170      26.798440      -0.075870      36.061942 0.39714910E+03  0.91462717E+04                                 9.648192                            6.733340      -0.039435       1.978860                    0.999507      28.169847      80.672936       0.621265       0.428094      -1.054779       0.021632      -0.011665      -0.009107       0.026210      -0.014844      -0.017857      -0.030477      -0.074216      -0.106145      -0.057108      -0.008025       0.065132             12.931101      13.482343       2.473177       5.173271       6.670905       4.385416      18.640055           0.000132
          508              C      33.244305      10.329554      23.093008       0.045623      42.873651 0.36213492E+03  0.81308694E+04                                10.818576                            6.392001      -0.135561       1.975587                    0.999263      26.165157      73.430768       0.644770       0.423092      -1.060329      -0.018013       0.009696       0.007602       0.021823       0.025436      -0.004228      -0.012134       0.001954       0.031285      -0.031526       0.003547       0.027979             18.501973      31.487793      -1.274705     -12.351718       6.641130       2.173787      17.376996           0.000290
          509              C      30.917512      10.007588      24.631704       0.056762      42.500336 0.42558775E+03  0.98852063E+04                                10.705831                            6.877828      -0.095934       1.970722                    0.999333      26.881751      75.133275       0.632652       0.416816      -1.071181       0.008105       0.005320      -0.006844       0.011867       0.006585      -0.014261       0.004105       0.042503       0.018100      -0.026603      -0.001249       0.027852             17.112656      27.811995       1.553212     -11.026721       6.286860       0.609937      17.239113           0.000585
          510              C      29.663735       9.932093      25.426174       0.066622      42.920610 0.40458090E+03  0.92692566E+04                                10.673717                            6.665701      -0.033887       1.996554                    0.999244      26.323494      72.817112       0.649156       0.411830      -1.075550      -0.006233      -0.000124       0.003861       0.007334       0.003193       0.001370       0.005078       0.015811       0.018712      -0.012833       0.003962       0.008870             16.633838      25.702396       1.593687      -8.085751       6.365488       1.517752      17.833631           0.000610
          511              C      34.398087       9.983163      22.508931       0.217520      47.870612 0.34015866E+03  0.75576968E+04                                11.966475                            6.351583      -0.084456       2.000085                    0.999408      25.226886      71.622788       0.619847       0.444748      -1.041795       0.007184      -0.009102      -0.001184       0.011656       0.008827      -0.004917      -0.018394      -0.033801      -0.020620      -0.016390      -0.015469       0.031859             22.800900      41.251251      -2.988192     -18.543718       7.425746       2.472848      19.725704           0.005749
          512              C      54.500816      31.466060       8.604140      -0.075879      36.062449 0.39715502E+03  0.91464762E+04                                 9.648340                            6.733428      -0.039470       1.978845                    0.999507      28.170407      80.675821       0.621253       0.428098      -1.054772      -0.000708      -0.000408       0.026207       0.026220       0.046479       0.025504       0.014724       0.053669       0.020605      -0.057104      -0.008019       0.065123             12.931265      10.515779      -7.414742      -1.818629      19.077568      -1.049971       9.200447           0.000120
          513              C      51.350991      29.647508      14.576794       0.045624      42.874609 0.36213984E+03  0.81309716E+04                                10.818586                            6.391926      -0.135554       1.975589                    0.999263      26.164989      73.429194       0.644795       0.423076      -1.060344       0.000607       0.000351      -0.021813       0.021824       0.007381      -0.016992      -0.009810       0.008523      -0.072409      -0.031523       0.003545       0.027978             18.502420      11.749095       0.674031     -10.974226      10.970813      -6.335997      32.787351           0.000298
          514              C      52.793218      30.480178      12.315852       0.056763      42.501514 0.42559398E+03  0.98853786E+04                                10.705996                            6.877848      -0.095937       1.970721                    0.999333      26.881783      75.133258       0.632655       0.416813      -1.071184      -0.008660      -0.005000       0.006391       0.011867      -0.003863      -0.021646      -0.012497      -0.004460       0.034256      -0.026601      -0.001249       0.027850             17.113253      13.013687       1.334378     -11.182038      11.472858      -6.455937      26.853214           0.000579
          515              C      53.485488      30.879860      11.062914       0.066623      42.922539 0.40459528E+03  0.92696713E+04                                10.674028                            6.665815      -0.033891       1.996553                    0.999244      26.323630      72.817894       0.649151       0.411829      -1.075550       0.003225       0.001862      -0.006317       0.007333      -0.007609      -0.006265      -0.003617      -0.008786      -0.000515      -0.012834       0.003962       0.008872             16.634615      12.580466      -0.484037      -9.555751      13.139350      -5.516986      24.184030           0.000617
          516              C      51.074083      29.487635      15.876836       0.217524      47.873044 0.34016564E+03  0.75579080E+04                                11.966975                            6.351689      -0.084436       2.000093                    0.999408      25.226972      71.623842       0.619834       0.444753      -1.041789       0.004289       0.002479       0.010552       0.011657       0.020736       0.003508       0.002025       0.023952      -0.045361      -0.016385      -0.015470       0.031855             22.802558      13.295147       2.338543     -14.778585      10.594885      -8.532478      44.517644           0.005749
          517              C      54.500816      12.943029      22.797829      -0.075869      36.061798 0.39714805E+03  0.91462421E+04                                 9.648166                            6.733330      -0.039421       1.978866                    0.999507      28.169782      80.672749       0.621265       0.428094      -1.054779      -0.000714       0.000396      -0.026196       0.026208      -0.046489      -0.025523       0.014708       0.053645       0.020612      -0.057107      -0.008024       0.065131             12.931027      10.515570       7.414664       1.818471      19.077384      -1.050000       9.200128           0.000129
          518              C      51.350991      14.761581      16.825175       0.045623      42.873649 0.36213505E+03  0.81308728E+04                                10.818576                            6.392002      -0.135562       1.975586                    0.999262      26.165157      73.430761       0.644770       0.423092      -1.060329       0.000610      -0.000352       0.021812       0.021823      -0.007379       0.016997      -0.009815       0.008517      -0.072404      -0.031527       0.003547       0.027979             18.501969      11.748866      -0.673908      10.973801      10.970756      -6.335783      32.786283           0.000291
          519              C      52.793218      13.928911      19.086117       0.056762      42.500338 0.42558781E+03  0.98852078E+04                                10.705830                            6.877828      -0.095933       1.970722                    0.999333      26.881755      75.133286       0.632652       0.416816      -1.071181      -0.008660       0.004999      -0.006391       0.011867       0.003862       0.021648      -0.012499      -0.004462       0.034253      -0.026603      -0.001249       0.027853             17.112640      13.013278      -1.334269      11.181510      11.472601      -6.455656      26.852043           0.000585
          520              C      53.485488      13.529229      20.339055       0.066623      42.920606 0.40458115E+03  0.92692638E+04                                10.673717                            6.665704      -0.033889       1.996554                    0.999244      26.323495      72.817121       0.649156       0.411830      -1.075550       0.003224      -0.001862       0.006318       0.007333       0.007606       0.006266      -0.003619      -0.008787      -0.000521      -0.012833       0.003962       0.008871             16.633821      12.579909       0.484243       9.555039      13.139090      -5.516632      24.182466           0.000613
          521              C      51.074083      14.921454      15.525133       0.217520      47.870611 0.34015861E+03  0.75576953E+04                                11.966476                            6.351582      -0.084456       2.000085                    0.999408      25.226886      71.622786       0.619847       0.444748      -1.041795       0.004288      -0.002479      -0.010550       0.011655      -0.020740      -0.003509       0.002023       0.023955      -0.045360      -0.016390      -0.015469       0.031860             22.800902      13.294255      -2.338272      14.777308      10.594326      -8.531764      44.514125           0.005749
          522              C      27.317712      34.294919       4.603529      -0.075862      36.060498 0.39713097E+03  0.91457508E+04                                 9.647914                            6.733159      -0.039378       1.978883                    0.999507      28.169333      80.671045       0.621277       0.428090      -1.054781       0.021614       0.011671       0.009111       0.026199       0.014824       0.017843      -0.030481      -0.074184      -0.106189      -0.057097      -0.008025       0.065122             12.930668      13.482050      -2.473076      -5.172992       6.670676       4.385207      18.639277           0.000121
          523              C      33.244305      34.079535       8.308961       0.045624      42.873264 0.36213298E+03  0.81308046E+04                                10.818468                            6.391954      -0.135560       1.975587                    0.999263      26.165089      73.430177       0.644778       0.423088      -1.060333      -0.018012      -0.009696      -0.007602       0.021823      -0.025441       0.004226      -0.012135       0.001955       0.031287      -0.031531       0.003551       0.027980             18.501755      31.487461       1.274676      12.351553       6.641065       2.173738      17.376738           0.000296
          524              C      30.917512      34.401501       6.770265       0.056763      42.500355 0.42558859E+03  0.98852291E+04                                10.705823                            6.877834      -0.095929       1.970724                    0.999333      26.881756      75.133265       0.632652       0.416816      -1.071181       0.008104      -0.005320       0.006844       0.011867      -0.006588       0.014259       0.004105       0.042502       0.018100      -0.026603      -0.001247       0.027851             17.112610      27.811904      -1.553217      11.026642       6.286850       0.609943      17.239076           0.000579
          525              C      29.663735      34.476996       5.975795       0.066623      42.920817 0.40458274E+03  0.92693139E+04                                10.673757                            6.665724      -0.033887       1.996554                    0.999244      26.323558      72.817461       0.649153       0.411831      -1.075549      -0.006233       0.000125      -0.003861       0.007333      -0.003195      -0.001372       0.005078       0.015812       0.018711      -0.012833       0.003961       0.008873             16.633874      25.702428      -1.593714       8.085661       6.365507       1.517775      17.833687           0.000616
          526              C      34.398087      34.425926       8.893038       0.217520      47.870252 0.34015763E+03  0.75576597E+04                                11.966392                            6.351557      -0.084458       2.000084                    0.999408      25.226802      71.622226       0.619851       0.444745      -1.041798       0.007184       0.009101       0.001184       0.011655      -0.008833       0.004913      -0.018396      -0.033801      -0.020614      -0.016386      -0.015477       0.031862             22.800703      41.250931       2.988147      18.543508       7.425692       2.472811      19.725486           0.005747
          527              C      22.417984      25.808342       4.603529      -0.075878      36.062313 0.39715373E+03  0.91464385E+04                                 9.648314                            6.733416      -0.039463       1.978848                    0.999507      28.170359      80.675641       0.621254       0.428098      -1.054772       0.000708      -0.024572       0.009120       0.026219       0.039539       0.035320      -0.000220       0.011404      -0.106184      -0.057103      -0.008019       0.065122             12.931203      10.515746      -4.186185      -6.384431       9.637925       2.287413      18.639939           0.000126
          528              C      25.567809      20.783454       8.308961       0.045624      42.874627 0.36214025E+03  0.81309838E+04                                10.818588                            6.391930      -0.135556       1.975588                    0.999263      26.165011      73.429288       0.644794       0.423076      -1.060343      -0.000607       0.020449      -0.007602       0.021825      -0.013560       0.012623       0.002408       0.043083       0.031269      -0.031523       0.003545       0.027978             18.502403      11.749106     -10.121931       4.293547      26.380851     -11.784234      17.377251           0.000297
          529              C      24.125582      22.637533       6.770265       0.056764      42.501464 0.42559389E+03  0.98853758E+04                                10.705988                            6.877848      -0.095937       1.970721                    0.999333      26.881774      75.133228       0.632655       0.416813      -1.071184       0.008659      -0.004359       0.006844       0.011867      -0.021695       0.003574      -0.014402      -0.009848       0.018092      -0.026601      -0.001249       0.027850             17.113225      13.013682     -10.097724       4.985394      21.086439      -9.854828      17.239554           0.000578
          530              C      23.433312      23.685588       5.975795       0.066623      42.922492 0.40459523E+03  0.92696695E+04                                10.674018                            6.665813      -0.033891       1.996553                    0.999244      26.323632      72.817886       0.649151       0.411829      -1.075550      -0.003225       0.005335      -0.003861       0.007333      -0.008444      -0.005085      -0.001352      -0.002379       0.018708      -0.012834       0.003962       0.008872             16.634582      12.580459      -9.170582       2.728881      19.489161      -7.761962      17.834125           0.000618
          531              C      25.844717      19.611054       8.893038       0.217525      47.873060 0.34016600E+03  0.75579191E+04                                11.966983                            6.351698      -0.084444       2.000090                    0.999408      25.226974      71.623891       0.619833       0.444754      -1.041789      -0.004289      -0.010774       0.001182       0.011656       0.010219       0.018381       0.004941       0.032194      -0.020621      -0.016382      -0.015472       0.031855             22.802549      13.295162     -13.153884       7.130985      35.385452     -17.297227      19.727032           0.005745
          532              C      49.601088      15.771888      30.799051      -0.075868      36.061698 0.39714700E+03  0.91462103E+04                                 9.648145                            6.733320      -0.039420       1.978867                    0.999507      28.169736      80.672537       0.621266       0.428093      -1.054779      -0.021630       0.012475       0.007962       0.026208      -0.021783      -0.008042       0.004636       0.025104       0.191801      -0.057107      -0.008024       0.065131             12.930995      13.482230       5.701704       0.607303      20.066375      -0.350669       5.244381           0.000121
          533              C      43.674495      19.193608      29.360841       0.045622      42.873627 0.36213457E+03  0.81308583E+04                                10.818570                            6.391995      -0.135557       1.975588                    0.999262      26.165144      73.430677       0.644771       0.423091      -1.060329       0.018013      -0.010399      -0.006607       0.021824       0.004492       0.025391      -0.014661      -0.005192       0.009845      -0.031526       0.003548       0.027979             18.501977      31.487809     -12.070228       2.915435      17.550429      -1.683235       6.467693           0.000296
          534              C      46.001288      17.850233      30.177292       0.056763      42.500295 0.42558763E+03  0.98852027E+04                                10.705824                            6.877827      -0.095933       1.970723                    0.999333      26.881742      75.133248       0.632652       0.416816      -1.071181      -0.008104       0.004679      -0.007298       0.011867      -0.011250       0.010962      -0.006330       0.012988      -0.070443      -0.026602      -0.001250       0.027852             17.112630      27.811937      -9.878338       5.139947      16.405551      -2.967564       7.120403           0.000579
          535              C      47.255065      17.126365      30.513293       0.066622      42.920586 0.40458110E+03  0.92692625E+04                                10.673712                            6.665703      -0.033888       1.996554                    0.999244      26.323499      72.817128       0.649156       0.411830      -1.075550       0.006233      -0.003599       0.001404       0.007333       0.002356       0.002554      -0.001475      -0.002724      -0.036896      -0.012833       0.003963       0.008871             16.633808      25.702324      -7.092080       4.197782      17.513346      -2.423616       6.685755           0.000618
          536              C      42.520713      19.859744      29.492729       0.217524      47.870468 0.34015681E+03  0.75576446E+04                                11.966455                            6.351564      -0.084446       2.000089                    0.999408      25.226809      71.622498       0.619848       0.444747      -1.041795      -0.007184       0.004151       0.008187       0.011656      -0.001693       0.009961      -0.005755       0.001947       0.086626      -0.016390      -0.015469       0.031860             22.800897      41.251261     -18.479260       3.363945      19.913312      -1.942177       7.238120           0.005751
          537              C      33.559672       6.510372       4.603529      -0.075876      36.062170 0.39715273E+03  0.91464083E+04                                 9.648286                            6.733405      -0.039455       1.978852                    0.999507      28.170297      80.675391       0.621255       0.428098      -1.054773      -0.020925       0.012899       0.009119       0.026218       0.024707       0.017469       0.030698       0.062781      -0.106184      -0.057103      -0.008018       0.065121             12.931147       6.232021      -1.712978      -1.211257      13.921564      -6.672733      18.639854           0.000124
          538              C      30.782904      11.750645       8.308961       0.045624      42.874572 0.36213980E+03  0.81309702E+04                                10.818579                            6.391925      -0.135553       1.975590                    0.999263      26.164986      73.429180       0.644795       0.423076      -1.060344       0.017406      -0.010751      -0.007602       0.021825       0.011876       0.008397       0.009728      -0.045027       0.031270      -0.031523       0.003545       0.027978             18.502392      13.957060     -11.396690      -8.058672      24.172869       9.610436      17.377246           0.000293
          539              C      31.667470       9.574600       6.770265       0.056763      42.501434 0.42559357E+03  0.98853662E+04                                10.705981                            6.877844      -0.095935       1.970722                    0.999333      26.881772      75.133204       0.632656       0.416813      -1.071184       0.000555       0.009679       0.006844       0.011867      -0.015112      -0.010686       0.010296      -0.032654       0.018092      -0.026601      -0.001249       0.027850             17.113204      10.323352      -8.544451      -6.041830      23.776710       9.244879      17.239550           0.000582
          540              C      32.228977       8.451050       5.975795       0.066623      42.922465 0.40459506E+03  0.92696645E+04                                10.674012                            6.665812      -0.033890       1.996553                    0.999244      26.323626      72.817861       0.649151       0.411829      -1.075550       0.003008      -0.005461      -0.003861       0.007333      -0.005252      -0.003714      -0.003728      -0.013435       0.018707      -0.012834       0.003962       0.008872             16.634565       9.820019      -7.576832      -5.357616      22.249547       6.244262      17.834128           0.000613
          541              C      29.906029      12.576654       8.893038       0.217526      47.872903 0.34016491E+03  0.75578886E+04                                11.966957                            6.351687      -0.084439       2.000092                    0.999408      25.226939      71.623753       0.619834       0.444754      -1.041789      -0.011476       0.001672       0.001183       0.011657       0.019049       0.013470       0.013448       0.001603      -0.020622      -0.016383      -0.015472       0.031855             22.802503      18.471244     -16.142294     -11.414307      30.209301      14.824184      19.726965           0.005747
          542              C      38.459400      40.727576      22.797829      -0.075870      36.061768 0.39714756E+03  0.91462276E+04                                 9.648159                            6.733325      -0.039422       1.978866                    0.999507      28.169772      80.672694       0.621266       0.428093      -1.054779      -0.000014      -0.000816      -0.026195       0.026208      -0.000015      -0.000024      -0.029457      -0.107343       0.020612      -0.057107      -0.008024       0.065130             12.931012      23.358184      -0.000038      -0.000086       6.234730       2.099840       9.200121           0.000126
[truncated: 156,052 more chars]
