# Supplementary material for: A collection of forcefield precursors for metal–organic frameworks
Source: RSC Adv. 2019 Nov 13;9(63):36492–507. doi: 10.1039/c9ra07327b (PMC9075174; doi:10.1039/c9ra07327b)
Supplement: RA-009-C9RA07327B-s3348 [file RA-009-C9RA07327B-s3348.xyz]

  552
jmolscript: load "" {1 1 1} spacegroup "x,y,z" unitcell [{     29.330400     0.000000     0.000000 }, {     14.665200    25.400872     0.000000 }, {     14.665200     8.466957    23.948171 }]
Cu    19.970483     5.446963    15.315095     0.904664
Cu    18.640056     6.189684    17.469712     0.882819
Cu     5.305283     9.146007    -0.030414     0.904663
Cu     3.974856     6.867041    -0.012453     0.882821
Cu    24.025117     3.019994     8.633076     0.904662
Cu    25.355544     2.277273     6.478459     0.882820
Cu     9.359917    16.254865     0.030414     0.904663
Cu    10.690344    18.533831     0.012453     0.882822
Cu    19.933233    16.233359    -0.030414     0.904662
Cu    18.624804    18.525025    -0.012453     0.882820
Cu     9.397167     5.382445    15.315095     0.904662
Cu    10.705596     6.163267    17.469712     0.882823
Cu    24.062367     9.167513     0.030414     0.904661
Cu    25.370796     6.875847     0.012453     0.882821
Cu     5.268033     3.084512     8.633076     0.904663
Cu     3.959604     2.303690     6.478459     0.882821
Cu    10.573316    -0.021506     0.030414     0.904663
Cu     7.934460    -0.008806     0.012453     0.882822
Cu    14.702450    19.296365     8.633076     0.904662
Cu    14.680452    20.819909     6.478459     0.882821
Cu    18.757084     0.021506    -0.030414     0.904662
Cu    21.395940     0.008806    -0.012453     0.882822
Cu    14.627950    14.571464    15.315095     0.904660
Cu    14.649948    13.047920    17.469712     0.882824
H     33.900076    28.181421    19.848244     0.137418
H     35.612972    24.516921    19.678212     0.134707
H     35.202346    26.745425    16.267993     0.156983
H     35.683365    22.870945    17.738410     0.087370
H     37.035496    23.482259    18.368247     0.089420
H     37.683698    21.130138    17.721647     0.132138
H     29.394927     8.361967     0.316116     0.137416
H     27.418058    11.874061     0.701681     0.134707
H     31.489117    11.758910     1.123169     0.156982
H     28.051595    13.926451     2.066727     0.087369
H     27.890277    14.002654     0.464595     0.089420
H     27.060227    16.249784     1.259674     0.132137
H     29.265873     3.085359     7.778366     0.137416
H     31.242742     4.619572    10.961078     0.134706
H     27.171683     4.978571    10.712017     0.156983
H     30.609205     6.590679    12.441075     0.087370
H     30.770523     5.105575    13.046964     0.089420
H     31.600573     6.604227    14.900552     0.132138
H     24.760724    28.106911    19.953616     0.137417
H     23.047828    26.725104    16.555371     0.134705
H     23.458454    24.252752    19.793163     0.156982
H     22.977435    24.347582    15.650130     0.087369
H     21.625304    25.145170    16.016537     0.089420
H     20.977102    23.751509    14.014470     0.132139
H     21.874612    21.164007     0.316116     0.137416
H     25.904609    21.119978     0.701681     0.134706
H     23.769356    17.651913     1.123169     0.156983
H     27.365263    19.545124     2.066727     0.087370
H     27.511915    19.646728     0.464595     0.089420
H     29.873012    19.242007     1.259674     0.132138
H     36.786188     7.352705    19.848244     0.137417
H     32.756191     7.701544    19.678212     0.134705
H     34.891444     6.942905    16.267993     0.156982
H     31.295537     8.463570    17.738410     0.087369
H     31.148885     6.986933    18.368247     0.089420
H     28.787788     7.601634    17.721647     0.132139
H     41.291337    15.304872    19.953616     0.137418
H     40.951104    17.479186    16.555371     0.134706
H     38.604672    18.359750    19.793163     0.156983
H     38.927307    18.728909    15.650130     0.087370
H     40.294104    19.501096    16.016537     0.089420
H     39.411258    20.759286    14.014470     0.132138
H     17.369463    23.914074     7.778366     0.137416
H     17.709696    21.434949    10.961078     0.134706
H     20.056128    24.781091    10.712017     0.156982
H     19.733493    20.998054    12.441075     0.087369
H     18.366696    21.600901    13.046964     0.089420
H     19.249542    20.132731    14.900552     0.132137
H     21.939139     7.389960    19.953616     0.137416
H     23.992267     6.597453    16.555371     0.134707
H     25.928074     8.189241    19.793163     0.156982
H     26.086458     7.725252    15.650130     0.087369
H     26.071793     6.155478    16.016537     0.089420
H     27.602839     6.290949    14.014470     0.132137
H     41.355864    23.802310     7.778366     0.137417
H     39.038762    24.747223    10.961078     0.134707
H     40.763390    21.042082    10.712017     0.156983
H     37.648501    23.213010    12.441075     0.087370
H     38.853981    24.095267    13.046964     0.089420
H     37.141086    24.064786    14.900552     0.132138
H     36.721661    21.275770     0.316116     0.137417
H     34.668533    17.807705     0.701681     0.134705
H     32.732726    21.390921     1.123169     0.156982
H     32.574342    17.330168     2.066727     0.087369
H     32.589007    17.152362     0.464595     0.089420
H     31.057961    15.309952     1.259674     0.132139
H     17.304936    15.267617    19.848244     0.137416
H     19.622038    18.583278    19.678212     0.134706
H     17.897410    17.113414    16.267993     0.156983
H     21.012299    19.467228    17.738410     0.087369
H     19.806819    20.332551    18.368247     0.089420
H     21.519714    22.069971    17.721647     0.132138
H     24.760724     5.686408     4.099927     0.137418
H     23.047828     9.350908     4.269959     0.134707
H     23.458454     7.122404     7.680178     0.156983
H     22.977435    10.996884     6.209761     0.087370
H     21.625304    10.385570     5.579924     0.089420
H     20.977102    12.737691     6.226524     0.132138
H     29.265873    25.505862    23.632055     0.137416
H     31.242742    21.993768    23.246490     0.134706
H     27.171683    22.108919    22.825002     0.156982
H     30.609205    19.941378    21.881444     0.087369
H     30.770523    19.865175    23.483576     0.089420
H     31.600573    17.618045    22.688497     0.132137
H     29.394927    30.782470    16.169805     0.137416
H     27.418058    29.248257    12.987093     0.134706
H     31.489117    28.889258    13.236154     0.156983
H     28.051595    27.277150    11.507096     0.087369
H     27.890277    28.762254    10.901207     0.089420
H     27.060227    27.263602     9.047619     0.132138
H     33.900076     5.760918     3.994555     0.137417
H     35.612972     7.142725     7.392800     0.134705
H     35.202346     9.615077     4.155008     0.156982
H     35.683365     9.520247     8.298041     0.087369
H     37.035496     8.722659     7.931634     0.089420
H     37.683698    10.116320     9.933701     0.132139
H     36.786188    12.703822    23.632055     0.137416
H     32.756191    12.747851    23.246490     0.134706
H     34.891444    16.215916    22.825002     0.156983
H     31.295537    14.322705    21.881444     0.087369
H     31.148885    14.221101    23.483576     0.089420
H     28.787788    14.625822    22.688497     0.132138
H     21.874612    26.515124     4.099927     0.137417
H     25.904609    26.166285     4.269959     0.134705
H     23.769356    26.924924     7.680178     0.156982
H     27.365263    25.404259     6.209761     0.087369
H     27.511915    26.880896     5.579924     0.089420
H     29.873012    26.266195     6.226524     0.132139
H     17.369463    18.562957     3.994555     0.137418
H     17.709696    16.388643     7.392800     0.134707
H     20.056128    15.508079     4.155008     0.156983
H     19.733493    15.138920     8.298041     0.087370
H     18.366696    14.366733     7.931634     0.089420
H     19.249542    13.108543     9.933701     0.132138
H     41.291337     9.953755    16.169805     0.137416
H     40.951104    12.432880    12.987093     0.134706
H     38.604672     9.086738    13.236154     0.156982
H     38.927307    12.869775    11.507096     0.087369
H     40.294104    12.266928    10.901207     0.089420
H     39.411258    13.735098     9.047619     0.132137
H     36.721661    26.477869     3.994555     0.137416
H     34.668533    27.270376     7.392800     0.134706
H     32.732726    25.678588     4.155008     0.156982
H     32.574342    26.142577     8.298041     0.087369
H     32.589007    27.712351     7.931634     0.089420
H     31.057961    27.576880     9.933701     0.132137
H     17.304936    10.065519    16.169805     0.137418
H     19.622038     9.120606    12.987093     0.134707
H     17.897410    12.825747    13.236154     0.156983
H     21.012299    10.654819    11.507096     0.087370
H     19.806819     9.772562    10.901207     0.089420
H     21.519714     9.803043     9.047619     0.132138
H     21.939139    12.592059    23.632055     0.137417
H     23.992267    16.060124    23.246490     0.134705
H     25.928074    12.476908    22.825002     0.156982
H     26.086458    16.537661    21.881444     0.087369
H     26.071793    16.715467    23.483576     0.089420
H     27.602839    18.557877    22.688497     0.132139
H     41.355864    18.600212     4.099927     0.137416
H     39.038762    15.284551     4.269959     0.134706
H     40.763390    16.754415     7.680178     0.156983
H     37.648501    14.400601     6.209761     0.087369
H     38.853981    13.535278     5.579924     0.089420
H     37.141086    11.797858     6.226524     0.132138
C     34.586408    27.625988    18.025788     0.015833
C     34.313342    27.477478    19.363054    -0.139917
C     34.645068    26.294982    20.001512     0.014019
C     35.313802    25.309429    19.254329    -0.238474
C     35.536713    25.495702    17.891679     0.254179
C     35.123154    26.645514    17.206761    -0.212596
C     34.389894    26.188299    21.488694     0.609910
C     34.254974    28.880791    17.271421     0.577039
C     36.504616    23.389123    17.537246    -0.058653
C     37.334666    22.696526    16.433235     0.120417
C     37.850881    21.480671    16.852328    -0.247871
C     30.562277     9.987623     0.625047     0.015832
C     29.384661     9.298582     0.472258    -0.139917
C     28.180648     9.977463     0.546018     0.014020
C     28.221711    11.372817     0.713655    -0.238472
C     29.441856    12.019693     0.898056     0.254178
C     30.664933    11.337256     0.922005    -0.212594
C     26.904776     9.200196     0.308931     0.609910
C     31.902676     9.315346     0.555598     0.577041
C     28.515015    14.149979     1.218962    -0.058653
C     29.016565    15.611376     1.235726     0.120416
C     27.972402    16.522421     1.247700    -0.247869
C     28.098523     3.918508     9.208072     0.015833
C     29.276139     3.544776     8.609367    -0.139917
C     30.480152     3.840612     9.224835     0.014020
C     30.439089     4.463780    10.484509    -0.238472
C     29.218944     4.853260    11.032922     0.254177
C     27.995867     4.648359    10.381532    -0.212593
C     31.756024     3.357995     8.571050     0.609909
C     26.758124     3.628938     8.597393     0.577042
C     30.145785     5.865908    12.934407    -0.058653
C     29.644235     6.368845    14.306637     0.120417
C     30.688398     6.683816    15.161587    -0.247868
C     24.074392    26.203539    20.037435     0.015832
C     24.347458    27.414822    19.451662    -0.139916
C     24.015732    27.622601    18.123976     0.014019
C     23.346998    26.589633    17.443848    -0.238472
C     23.124087    25.367004    18.073685     0.254178
C     23.537646    25.104528    19.386044    -0.212594
C     24.270906    28.989168    17.527666     0.609909
C     24.405826    25.910583    21.471930     0.577041
C     22.156184    24.330648    16.205727    -0.058653
C     21.326134    23.058911    15.920744     0.120417
C     20.809919    23.048751    14.634727    -0.247869
C     22.698797    19.340224     0.625047     0.015833
C     22.690877    20.704589     0.472258    -0.139917
C     23.880812    21.407855     0.546018     0.014019
C     25.068693    20.674616     0.713655    -0.238472
C     25.018831    19.294502     0.898056     0.254177
C     23.816285    18.576504     0.922005    -0.212593
C     23.845615    22.901426     0.308931     0.609909
C     21.446388    18.515542     0.555598     0.577042
C     27.327134    19.032027     1.218962    -0.058653
C     28.341966    17.866973     1.235726     0.120417
C     29.653034    18.315722     1.247700    -0.247868
C     35.962003     7.036041    18.025788     0.015832
C     35.969923     7.346779    19.363054    -0.139916
C     34.779988     7.650742    20.001512     0.014019
C     33.592107     7.564379    19.254329    -0.238471
C     33.641969     7.278196    17.891679     0.254177
C     34.844515     7.061442    17.206761    -0.212594
C     34.815185     7.925072    21.488694     0.609909
C     37.214412     6.695670    17.271421     0.577041
C     31.333666     7.493257    17.537246    -0.058653
C     30.318834     7.120711    16.433235     0.120417
C     29.007766     7.281583    16.852328    -0.247869
C     39.986134    16.850938    20.037435     0.015833
C     40.898603    16.008815    19.451662    -0.139917
C     41.244408    16.192209    18.123976     0.014019
C     40.684198    17.287833    17.443848    -0.238474
C     39.736826    18.092194    18.073685     0.254179
C     39.302736    17.865280    19.386044    -0.212596
C     42.300303    15.287938    17.527666     0.609910
C     39.566710    16.710387    21.471930     0.577039
C     39.323267    19.448601    16.205727    -0.058653
C     38.636936    20.803314    15.920744     0.120417
C     38.886244    21.255449    14.634727    -0.247870
C     18.674666    24.508455     9.208072     0.015832
C     17.762197    23.675475     8.609367    -0.139917
C     17.416392    22.484852     9.224835     0.014020
C     17.976602    22.208829    10.484509    -0.238471
C     18.923974    23.070765    11.032922     0.254177
C     19.358064    24.232432    10.381532    -0.212594
C     16.360497    21.621222     8.571050     0.609910
C     19.094090    25.814059     8.597393     0.577041
C     19.337533    21.761774    12.934407    -0.058653
C     20.023864    21.944660    14.306637     0.120417
C     19.774556    20.882903    15.161587    -0.247869
C     23.930673     7.747266    20.037435     0.015832
C     22.745139     7.378106    19.451662    -0.139917
C     22.731060     6.986933    18.123976     0.014020
C     23.960004     6.924277    17.443848    -0.238471
C     25.130287     7.342545    18.073685     0.254178
C     25.150818     7.831935    19.386044    -0.212594
C     21.419991     6.524637    17.527666     0.609910
C     24.018665     8.180774    21.471930     0.577041
C     26.511749     7.022494    16.205727    -0.058653
C     28.028130     6.939518    15.920744     0.120416
C     28.295037     6.497543    14.634727    -0.247869
C     41.218011    22.374781     9.208072     0.015833
C     40.952864    23.581492     8.609367    -0.139917
C     40.094657    24.476280     9.224835     0.014019
C     39.575509    24.129135    10.484509    -0.238474
C     39.848281    22.877719    11.032922     0.254179
C     40.637269    21.920952    10.381532    -0.212596
C     39.874679    25.822526     8.571050     0.609910
C     42.138986    21.358746     8.597393     0.577039
C     38.507882    23.174062    12.934407    -0.058653
C     38.323101    22.488238    14.306637     0.120417
C     37.528247    23.235024    15.161587    -0.247871
C     34.730127    21.473897     0.625047     0.015832
C     35.915661    20.798573     0.472258    -0.139916
C     35.929740    19.416427     0.546018     0.014019
C     34.700796    18.754310     0.713655    -0.238472
C     33.530513    19.487549     0.898056     0.254178
C     33.509982    20.887984     0.922005    -0.212594
C     37.240809    18.700122     0.308931     0.609909
C     34.642135    22.970855     0.555598     0.577041
C     32.149051    17.619738     1.218962    -0.058653
C     30.632670    17.323395     1.235726     0.120417
C     30.365763    15.963601     1.247700    -0.247869
C     17.442789    16.139714    18.025788     0.015833
C     17.707936    15.977487    19.363054    -0.139917
C     18.566143    16.856018    20.001512     0.014019
C     19.085291    17.927935    19.254329    -0.238472
C     18.812519    18.027845    17.891679     0.254177
C     18.023531    17.094787    17.206761    -0.212594
C     18.786121    16.688373    21.488694     0.609909
C     16.521814    15.225282    17.271421     0.577042
C     20.152918    19.919364    17.537246    -0.058653
C     20.337699    20.984507    16.433235     0.120417
C     21.132553    22.039490    16.852328    -0.247868
C     24.074392     6.241841     5.922383     0.015833
C     24.347458     6.390351     4.585117    -0.139917
C     24.015732     7.572847     3.946659     0.014019
C     23.346998     8.558400     4.693842    -0.238474
C     23.124087     8.372127     6.056492     0.254179
C     23.537646     7.222315     6.741410    -0.212596
C     24.270906     7.679530     2.459477     0.609909
C     24.405826     4.987038     6.676750     0.577039
C     22.156184    10.478706     6.410925    -0.058653
C     21.326134    11.171303     7.514936     0.120417
C     20.809919    12.387158     7.095843    -0.247870
C     28.098523    23.880206    23.323124     0.015832
C     29.276139    24.569247    23.475913    -0.139917
C     30.480152    23.890366    23.402153     0.014020
C     30.439089    22.495012    23.234516    -0.238471
C     29.218944    21.848136    23.050115     0.254178
C     27.995867    22.530573    23.026166    -0.212594
C     31.756024    24.667633    23.639240     0.609910
C     26.758124    24.552483    23.392573     0.577041
C     30.145785    19.717850    22.729209    -0.058653
C     29.644235    18.256453    22.712445     0.120417
C     30.688398    17.345408    22.700471    -0.247869
C     30.562277    29.949321    14.740099     0.015833
C     29.384661    30.323053    15.338804    -0.139917
C     28.180648    30.027217    14.723336     0.014020
C     28.221711    29.404049    13.463662    -0.238472
C     29.441856    29.014569    12.915249     0.254177
C     30.664933    29.219470    13.566639    -0.212593
C     26.904776    30.509834    15.377121     0.609909
C     31.902676    30.238891    15.350778     0.577042
C     28.515015    28.001921    11.013764    -0.058653
C     29.016565    27.498984     9.641534     0.120417
C     27.972402    27.184013     8.786584    -0.247868
C     34.586408     7.664290     3.910736     0.015832
C     34.313342     6.453007     4.496509    -0.139916
C     34.645068     6.245228     5.824195     0.014019
C     35.313802     7.278196     6.504323    -0.238472
C     35.536713     8.500825     5.874486     0.254178
C     35.123154     8.763301     4.562127    -0.212594
C     34.389894     4.878661     6.420505     0.609909
C     34.254974     7.957246     2.476241     0.577041
C     36.504616     9.537181     7.742444    -0.058653
C     37.334666    10.808918     8.027427     0.120417
C     37.850881    10.819078     9.313444    -0.247869
C     35.962003    14.527605    23.323124     0.015833
C     35.969923    13.163240    23.475913    -0.139917
C     34.779988    12.459974    23.402153     0.014019
C     33.592107    13.193213    23.234516    -0.238472
C     33.641969    14.573327    23.050115     0.254177
C     34.844515    15.291325    23.026166    -0.212593
C     34.815185    10.966403    23.639240     0.609909
C     37.214412    15.352287    23.392573     0.577042
C     31.333666    14.835802    22.729209    -0.058653
C     30.318834    16.000856    22.712445     0.120417
C     29.007766    15.552107    22.700471    -0.247868
C     22.698797    26.831788     5.922383     0.015832
C     22.690877    26.521050     4.585117    -0.139916
C     23.880812    26.217087     3.946659     0.014019
C     25.068693    26.303450     4.693842    -0.238471
C     25.018831    26.589633     6.056492     0.254177
C     23.816285    26.806387     6.741410    -0.212594
C     23.845615    25.942757     2.459477     0.609909
C     21.446388    27.172159     6.676750     0.577041
C     27.327134    26.374572     6.410925    -0.058653
C     28.341966    26.747118     7.514936     0.120417
C     29.653034    26.586246     7.095843    -0.247869
C     18.674666    17.016891     3.910736     0.015833
C     17.762197    17.859014     4.496509    -0.139917
C     17.416392    17.675620     5.824195     0.014019
C     17.976602    16.579996     6.504323    -0.238474
C     18.923974    15.775635     5.874486     0.254179
C     19.358064    16.002549     4.562127    -0.212596
C     16.360497    18.579891     6.420505     0.609910
C     19.094090    17.157442     2.476241     0.577039
C     19.337533    14.419228     7.742444    -0.058653
C     20.023864    13.064515     8.027427     0.120417
C     19.774556    12.612380     9.313444    -0.247870
C     39.986134     9.359374    14.740099     0.015832
C     40.898603    10.192354    15.338804    -0.139917
C     41.244408    11.382977    14.723336     0.014020
C     40.684198    11.659000    13.463662    -0.238471
C     39.736826    10.797064    12.915249     0.254177
C     39.302736     9.635397    13.566639    -0.212594
C     42.300303    12.246607    15.377121     0.609910
C     39.566710     8.053770    15.350778     0.577041
C     39.323267    12.106055    11.013764    -0.058653
C     38.636936    11.923169     9.641534     0.120417
C     38.886244    12.984926     8.786584    -0.247869
C     34.730127    26.120563     3.910736     0.015832
C     35.915661    26.489723     4.496509    -0.139917
C     35.929740    26.880896     5.824195     0.014019
C     34.700796    26.943552     6.504323    -0.238471
C     33.530513    26.525284     5.874486     0.254178
C     33.509982    26.035894     4.562127    -0.212594
C     37.240809    27.343192     6.420505     0.609911
C     34.642135    25.687055     2.476241     0.577041
C     32.149051    26.845335     7.742444    -0.058653
C     30.632670    26.928311     8.027427     0.120417
C     30.365763    27.370286     9.313444    -0.247869
C     17.442789    11.493048    14.740099     0.015833
C     17.707936    10.286337    15.338804    -0.139917
C     18.566143     9.391549    14.723336     0.014019
C     19.085291     9.738694    13.463662    -0.238474
C     18.812519    10.990110    12.915249     0.254179
C     18.023531    11.946877    13.566639    -0.212596
C     18.786121     8.045303    15.377121     0.609910
C     16.521814    12.509083    15.350778     0.577039
C     20.152918    10.693767    11.013764    -0.058653
C     20.337699    11.379591     9.641534     0.120417
C     21.132553    10.632805     8.786584    -0.247870
C     23.930673    12.393932    23.323124     0.015832
C     22.745139    13.069256    23.475913    -0.139916
C     22.731060    14.451402    23.402153     0.014019
C     23.960004    15.113519    23.234516    -0.238472
C     25.130287    14.380280    23.050115     0.254178
C     25.150818    12.979845    23.026166    -0.212594
C     21.419991    15.167707    23.639240     0.609909
C     24.018665    10.896974    23.392573     0.577041
C     26.511749    16.248091    22.729209    -0.058653
C     28.028130    16.544434    22.712445     0.120417
C     28.295037    17.904228    22.700471    -0.247869
C     41.218011    17.728115     5.922383     0.015833
C     40.952864    17.890342     4.585117    -0.139917
C     40.094657    17.011811     3.946659     0.014019
C     39.575509    15.939894     4.693842    -0.238472
C     39.848281    15.839984     6.056492     0.254177
C     40.637269    16.773042     6.741410    -0.212593
C     39.874679    17.179456     2.459477     0.609909
C     42.138986    18.642547     6.676750     0.577042
C     38.507882    13.948465     6.410925    -0.058653
C     38.323101    12.883322     7.514936     0.120417
C     37.528247    11.828339     7.095843    -0.247868
O     33.709429    29.805383    18.097633    -0.564907
O     34.727487    29.163757    16.181540    -0.502919
O     33.706496    26.958114    22.043812    -0.480275
O     34.821051    25.024939    22.041897    -0.592495
O     36.202513    24.589737    17.024755    -0.185071
O     31.761890     7.994501     0.289773    -0.564908
O     32.955931     9.913283     0.399695    -0.502919
O     26.895977     8.030740     0.318990    -0.480273
O     25.781422     9.963915     0.320905    -0.592493
O     29.626637    13.416741     1.070483    -0.185071
O     26.898910     2.938034     7.440697    -0.564905
O     25.704869     3.681264     9.213101    -0.502917
O     31.764823     2.977659     7.465124    -0.480276
O     32.879378     3.623858     9.287101    -0.592494
O     29.034163     5.481508    12.292596    -0.185072
O     24.951371    26.997740    22.068240    -0.564907
O     23.933313    24.977354    22.102006    -0.502919
O     24.954304    29.769144    18.068416    -0.480275
O     23.839749    29.122946    16.246439    -0.592494
O     22.458287    24.247672    17.508508    -0.185071
O     20.372896    19.297889     0.289773    -0.564905
O     21.437589    17.304429     0.399695    -0.502918
O     22.837236    23.493775     0.318990    -0.480276
O     25.068693    23.492420     0.320905    -0.592494
O     26.136319    18.435953     1.070483    -0.185072
O     38.287904     6.705830    18.097633    -0.564908
O     37.223211     6.144979    16.181540    -0.502919
O     35.823564     8.132004    22.043812    -0.480275
O     33.592107     8.133359    22.041897    -0.592494
O     32.524481     7.154579    17.024755    -0.185071
O     40.235443    15.694352    22.068240    -0.564907
O     38.994767    17.586209    22.102006    -0.502918
O     42.634083    14.306110    18.068416    -0.480275
O     42.631736    15.594442    16.246439    -0.592495
O     39.100356    19.228460    17.508508    -0.185071
O     18.425357    26.037587     7.440697    -0.564908
O     19.666033    26.700042     9.213101    -0.502919
O     16.026717    21.803770     7.465124    -0.480273
O     16.029064    20.515437     9.287101    -0.592493
O     19.560444    22.916667    12.292596    -0.185071
O     22.804386     8.109651    22.068240    -0.564908
O     25.063120     8.238180    22.102006    -0.502919
O     20.402813     6.726489    18.068416    -0.480273
O     21.519714     6.084355    16.246439    -0.592493
O     26.432556     7.325611    17.508508    -0.185071
O     42.666933    21.826123     7.440697    -0.564907
O     42.620298    20.420438     9.213101    -0.502919
O     40.199660    26.020314     7.465124    -0.480275
O     39.082758    26.662449     9.287101    -0.592496
O     39.396593    22.403569    12.292596    -0.185071
O     35.856414    23.509354     0.289773    -0.564908
O     33.597680    23.584032     0.399695    -0.502919
O     38.257987    19.277230     0.318990    -0.480275
O     37.141086    17.345409     0.320905    -0.592494
O     32.228244    18.949050     1.070483    -0.185071
O     15.993867    14.290530    18.097633    -0.564906
O     16.040502    15.493008    16.181540    -0.502917
O     18.461140    15.711624    22.043812    -0.480276
O     19.578042    17.643445    22.041897    -0.592494
O     19.264207    19.057427    17.024755    -0.185072
O     24.951371     4.062446     5.850538    -0.564907
O     23.933313     4.704072     7.766631    -0.502919
O     24.954304     6.909715     1.904359    -0.480275
O     23.839749     8.842890     1.906274    -0.592495
O     22.458287     9.278092     6.923416    -0.185071
O     26.898910    25.873328    23.658398    -0.564908
O     25.704869    23.954546    23.548476    -0.502919
O     31.764823    25.837089    23.629181    -0.480273
O     32.879378    23.903914    23.627266    -0.592493
O     29.034163    20.451088    22.877688    -0.185072
O     31.761890    30.929795    16.507474    -0.564905
O     32.955931    30.186565    14.735070    -0.502918
O     26.895977    30.890170    16.483047    -0.480276
O     25.781422    30.243971    14.661070    -0.592494
O     29.626637    28.386321    11.655575    -0.185072
O     33.709429     6.870089     1.879931    -0.564907
O     34.727487     8.890475     1.846165    -0.502919
O     33.706496     4.098685     5.879755    -0.480275
O     34.821051     4.744883     7.701732    -0.592494
O     36.202513     9.620157     6.439663    -0.185071
O     38.287904    14.569940    23.658398    -0.564906
O     37.223211    16.563400    23.548476    -0.502917
O     35.823564    10.374054    23.629181    -0.480276
O     33.592107    10.375409    23.627266    -0.592494
O     32.524481    15.431876    22.877688    -0.185072
O     20.372896    27.161999     5.850538    -0.564907
O     21.437589    27.722850     7.766631    -0.502919
O     22.837236    25.735825     1.904359    -0.480275
O     25.068693    25.734470     1.906274    -0.592494
O     26.136319    26.713250     6.923416    -0.185071
O     18.425357    18.173477     1.879931    -0.564907
O     19.666033    16.281620     1.846165    -0.502919
O     16.026717    19.561719     5.879755    -0.480275
O     16.029064    18.273387     7.701732    -0.592496
O     19.560444    14.639369     6.439663    -0.185071
O     40.235443     7.830242    16.507474    -0.564908
O     38.994767     7.167787    14.735070    -0.502919
O     42.634083    12.064059    16.483047    -0.480274
O     42.631736    13.352392    14.661070    -0.592492
O     39.100356    10.951162    11.655575    -0.185071
O     35.856414    25.758178     1.879931    -0.564908
O     33.597680    25.629649     1.846165    -0.502919
O     38.257987    27.141340     5.879755    -0.480273
O     37.141086    27.783474     7.701732    -0.592493
O     32.228244    26.542218     6.439663    -0.185071
O     15.993867    12.041706    16.507474    -0.564908
O     16.040502    13.447391    14.735070    -0.502919
O     18.461140     7.847515    16.483047    -0.480275
O     19.578042     7.205380    14.661070    -0.592496
O     19.264207    11.464260    11.655575    -0.185071
O     22.804386    10.358475    23.658398    -0.564908
O     25.063120    10.283797    23.548476    -0.502919
O     20.402813    14.590599    23.629181    -0.480275
O     21.519714    16.522420    23.627266    -0.592494
O     26.432556    14.918779    22.877688    -0.185071
O     42.666933    19.577299     5.850538    -0.564905
O     42.620298    18.374821     7.766631    -0.502918
O     40.199660    18.156205     1.904359    -0.480276
O     39.082758    16.224384     1.906274    -0.592494
O     39.396593    14.810402     6.923416    -0.185072

The following XYZ coordinates are in angstroms. Other properties are in atomic units.
The sperically averaged electron density of each atom fit to a function of the form exp(a - br)
eigen_1, eigen_2 and eigen_3 are the three eigenvalues of traceless quadrupole moment tensor
  atom number  atomic symbol              X              Y              Z     net charge C6 coefficient C8 coefficient C10 coefficient fluctuating dipole atomic polarizability isotropic forcefield polarizability              a              b squared Pearson coefficient          <r^3>          <r^4>         wp_QDO          m_QDO          q_QDO       dipole_x       dipole_y       dipole_z         dipole            Qxy            Qxz            Qyz     Q(x^2-y^2)  Q(3z^2 - R^2)        eigen_1        eigen_2        eigen_3 static polarizability      alpha(xx)      alpha(xy)      alpha(xz)      alpha(yy)      alpha(yz)      alpha(zz) atomic spin moment
            1             Cu      19.970483       5.446963      15.315095       0.904664      50.229352 0.71159118E+03  0.17740826E+05                                11.860902                            9.193608       1.019766       2.272366                    0.996062      39.134176      93.850037       0.551557       0.445423      -1.116142       0.065560      -0.040878      -0.109200       0.133768       0.032699       0.080475      -0.044615      -0.040371      -0.206930      -0.134050       0.061132       0.072918             15.762641      17.188413       1.326680       5.291734      18.238702      -3.396188      11.860808           0.714608
            2             Cu      18.640056       6.189684      17.469712       0.882819      48.506880 0.70315527E+03  0.17464200E+05                                11.560433                            9.121927       1.120509       2.298065                    0.996796      39.233984      93.663705       0.555719       0.443765      -1.118086      -0.066576       0.047431       0.115077       0.141155       0.020207       0.083777      -0.041016      -0.033734      -0.183474      -0.127293       0.056844       0.070449             15.270595      16.800622       0.524581       5.630845      17.209512      -3.390447      11.801652           0.701838
            3             Cu       5.305283       9.146007      -0.030414       0.904663      50.228237 0.71157399E+03  0.17740280E+05                                11.860684                            9.193463       1.019823       2.272384                    0.996063      39.134031      93.849210       0.551564       0.445420      -1.116145       0.065564       0.116581       0.002143       0.133769      -0.086765      -0.004004       0.004163       0.097590       0.206923      -0.134044       0.061127       0.072917             15.762266      17.188136      -5.431251       0.513015      10.434648      -0.637041      19.664013           0.714608
            4             Cu       3.974856       6.867041      -0.012453       0.882821      48.506430 0.70314634E+03  0.17463919E+05                                11.560340                            9.121851       1.120565       2.298083                    0.996797      39.233879      93.663215       0.555723       0.443763      -1.118088      -0.066579      -0.124304      -0.006361       0.141155      -0.085716       0.008875       0.002235       0.088593       0.183473      -0.127290       0.056844       0.070446             15.270427      16.800523      -5.483663       1.382306      10.271422      -0.937465      18.739336           0.701838
            5             Cu      24.025117       3.019994       8.633076       0.904662      50.229456 0.71159292E+03  0.17740882E+05                                11.860925                            9.193625       1.019759       2.272364                    0.996062      39.134192      93.850142       0.551556       0.445424      -1.116142      -0.065561       0.040879       0.109201       0.133769       0.032698       0.080475      -0.044615      -0.040370      -0.206929      -0.134049       0.061132       0.072917             15.762672      17.188447       1.326682       5.291745      18.238738      -3.396196      11.860831           0.714607
            6             Cu      25.355544       2.277273       6.478459       0.882820      48.506781 0.70315363E+03  0.17464148E+05                                11.560413                            9.121912       1.120514       2.298067                    0.996796      39.233969      93.663610       0.555720       0.443765      -1.118087       0.066576      -0.047430      -0.115077       0.141155       0.020208       0.083777      -0.041016      -0.033734      -0.183477      -0.127294       0.056844       0.070450             15.270566      16.800590       0.524580       5.630832      17.209479      -3.390439      11.801630           0.701838
            7             Cu       9.359917      16.254865       0.030414       0.904663      50.228270 0.71157447E+03  0.17740295E+05                                11.860691                            9.193467       1.019823       2.272383                    0.996063      39.134037      93.849240       0.551564       0.445420      -1.116145      -0.065563      -0.116580      -0.002143       0.133769      -0.086765      -0.004004       0.004163       0.097590       0.206924      -0.134044       0.061127       0.072917             15.762276      17.188148      -5.431256       0.513015      10.434654      -0.637041      19.664025           0.714608
            8             Cu      10.690344      18.533831       0.012453       0.882822      48.506347 0.70314500E+03  0.17463876E+05                                11.560324                            9.121840       1.120571       2.298085                    0.996797      39.233864      93.663134       0.555724       0.443763      -1.118088       0.066579       0.124303       0.006361       0.141154      -0.085716       0.008875       0.002235       0.088594       0.183474      -0.127291       0.056845       0.070446             15.270403      16.800497      -5.483653       1.382303      10.271406      -0.937463      18.739305           0.701838
            9             Cu      19.933233      16.233359      -0.030414       0.904662      50.229469 0.71159321E+03  0.17740891E+05                                11.860927                            9.193627       1.019758       2.272363                    0.996062      39.134195      93.850156       0.551555       0.445424      -1.116142       0.068183      -0.115068       0.002141       0.133769       0.085641       0.005603       0.001388       0.101501       0.206933      -0.134050       0.061132       0.072918             15.762676      16.826916       5.640064      -0.808304      10.796380      -0.125816      19.664731           0.714608
           10             Cu      18.624804      18.525025      -0.012453       0.882820      48.506828 0.70315445E+03  0.17464174E+05                                11.560423                            9.121919       1.120511       2.298066                    0.996796      39.233975      93.663658       0.555720       0.443765      -1.118086      -0.074364       0.119810      -0.006359       0.141155       0.081218      -0.002506      -0.008800       0.104182       0.183478      -0.127293       0.056844       0.070450             15.270580      16.652755       5.569021      -1.503072      10.419330      -0.728421      18.739655           0.701837
           11             Cu       9.397167       5.382445      15.315095       0.904662      50.228293 0.71157504E+03  0.17740314E+05                                11.860697                            9.193473       1.019819       2.272382                    0.996063      39.134039      93.849267       0.551564       0.445420      -1.116144      -0.068186      -0.036340      -0.109199       0.133769      -0.033827      -0.078868      -0.047381      -0.036448      -0.206943      -0.134042       0.061126       0.072916             15.762282      16.826646      -1.118029      -5.586836      18.599651      -2.884701      11.860551           0.714608
           12             Cu      10.705596       6.163267      17.469712       0.882823      48.506348 0.70314488E+03  0.17463872E+05                                11.560322                            9.121837       1.120572       2.298085                    0.996797      39.233866      93.663127       0.555724       0.443763      -1.118088       0.074367       0.033943       0.115073       0.141154      -0.024708      -0.077404      -0.052042      -0.018131      -0.183497      -0.127291       0.056845       0.070446             15.270402      16.652671      -0.439290      -5.751527      17.357017      -3.181249      11.801518           0.701840
           13             Cu      24.062367       9.167513       0.030414       0.904661      50.229542 0.71159437E+03  0.17740928E+05                                11.860942                            9.193638       1.019755       2.272362                    0.996062      39.134207      93.850226       0.551555       0.445424      -1.116141      -0.068183       0.115068      -0.002140       0.133769       0.085641       0.005603       0.001388       0.101502       0.206932      -0.134050       0.061132       0.072917             15.762697      16.826938       5.640073      -0.808306      10.796394      -0.125816      19.664758           0.714607
           14             Cu      25.370796       6.875847       0.012453       0.882821      48.506790 0.70315376E+03  0.17464152E+05                                11.560413                            9.121912       1.120514       2.298067                    0.996796      39.233974      93.663624       0.555720       0.443765      -1.118087       0.074364      -0.119809       0.006359       0.141155       0.081219      -0.002506      -0.008800       0.104183       0.183480      -0.127294       0.056844       0.070450             15.270568      16.652742       5.569016      -1.503071      10.419322      -0.728420      18.739640           0.701838
           15             Cu       5.268033       3.084512       8.633076       0.904663      50.228231 0.71157400E+03  0.17740280E+05                                11.860684                            9.193463       1.019822       2.272383                    0.996063      39.134029      93.849204       0.551564       0.445420      -1.116145       0.068185       0.036339       0.109199       0.133769      -0.033827      -0.078868      -0.047382      -0.036448      -0.206943      -0.134043       0.061126       0.072917             15.762264      16.826625      -1.118028      -5.586828      18.599629      -2.884698      11.860537           0.714608
           16             Cu       3.959604       2.303690       6.478459       0.882821      48.506440 0.70314655E+03  0.17463925E+05                                11.560342                            9.121853       1.120565       2.298083                    0.996797      39.233881      93.663224       0.555723       0.443763      -1.118088      -0.074367      -0.033943      -0.115074       0.141154      -0.024708      -0.077404      -0.052042      -0.018131      -0.183497      -0.127290       0.056844       0.070446             15.270429      16.652700      -0.439290      -5.751537      17.357048      -3.181255      11.801539           0.701838
           17             Cu      10.573316      -0.021506       0.030414       0.904663      50.228294 0.71157493E+03  0.17740310E+05                                11.860696                            9.193471       1.019822       2.272383                    0.996063      39.134041      93.849263       0.551564       0.445420      -1.116145       0.133743       0.001517      -0.002138       0.133769       0.001137      -0.001595      -0.005549      -0.199075       0.206924      -0.134043       0.061126       0.072917             15.762281       7.419426      -0.208733       0.295184      20.203416       0.762794      19.664002           0.714608
           18             Cu       7.934460      -0.008806       0.012453       0.882822      48.506393 0.70314549E+03  0.17463891E+05                                11.560331                            9.121842       1.120570       2.298085                    0.996797      39.233877      93.663176       0.555724       0.443763      -1.118088      -0.140939      -0.004500       0.006356       0.141154       0.004510      -0.006363       0.006568      -0.192764       0.183475      -0.127292       0.056845       0.070447             15.270415       7.154699      -0.085365       0.120710      19.917250       1.665834      18.739296           0.701838
           19             Cu      14.702450      19.296365       8.633076       0.904662      50.229446 0.71159295E+03  0.17740882E+05                                11.860923                            9.193625       1.019758       2.272363                    0.996062      39.134192      93.850140       0.551556       0.445424      -1.116142      -0.002622      -0.077217       0.109200       0.133769       0.001131      -0.001600       0.092001       0.076822      -0.206930      -0.134050       0.061132       0.072918             15.762668      19.125101      -0.208918       0.295061      16.302076       6.280881      11.860827           0.714608
           20             Cu      14.680452      20.819909       6.478459       0.882821      48.506783 0.70315366E+03  0.17464149E+05                                11.560413                            9.121912       1.120515       2.298067                    0.996796      39.233968      93.663612       0.555720       0.443765      -1.118087       0.007788       0.081372      -0.115077       0.141155       0.004502      -0.006368       0.093061       0.051868      -0.183475      -0.127294       0.056844       0.070450             15.270566      17.561556      -0.085469       0.120627      16.448502       6.571667      11.801641           0.701838
           21             Cu      18.757084       0.021506      -0.030414       0.904662      50.228312 0.71157523E+03  0.17740320E+05                                11.860700                            9.193474       1.019819       2.272382                    0.996063      39.134044      93.849282       0.551564       0.445420      -1.116144      -0.133744      -0.001517       0.002139       0.133769       0.001137      -0.001595      -0.005549      -0.199074       0.206924      -0.134043       0.061126       0.072917             15.762287       7.419428      -0.208733       0.295183      20.203423       0.762795      19.664011           0.714608
           22             Cu      21.395940       0.008806      -0.012453       0.882822      48.506382 0.70314534E+03  0.17463887E+05                                11.560329                            9.121841       1.120571       2.298085                    0.996797      39.233876      93.663169       0.555724       0.443763      -1.118088       0.140939       0.004500      -0.006356       0.141154       0.004510      -0.006363       0.006568      -0.192763       0.183475      -0.127292       0.056845       0.070447             15.270412       7.154698      -0.085365       0.120709      19.917245       1.665834      18.739293           0.701838
           23             Cu      14.627950      14.571464      15.315095       0.904660      50.229582 0.71159524E+03  0.17740956E+05                                11.860952                            9.193647       1.019750       2.272360                    0.996062      39.134212      93.850276       0.551554       0.445424      -1.116141       0.002622       0.077217      -0.109201       0.133770       0.001130      -0.001600       0.092000       0.076820      -0.206927      -0.134048       0.061132       0.072917             15.762708      19.125149      -0.208919       0.295062      16.302119       6.280899      11.860857           0.714607
           24             Cu      14.649948      13.047920      17.469712       0.882824      48.506624 0.70315085E+03  0.17464059E+05                                11.560379                            9.121886       1.120525       2.298071                    0.996796      39.233944      93.663450       0.555722       0.443764      -1.118087      -0.007788      -0.081371       0.115076       0.141154       0.004502      -0.006369       0.093063       0.051869      -0.183479      -0.127296       0.056845       0.070451             15.270519      17.561502      -0.085468       0.120627      16.448451       6.571646      11.801605           0.701840
           25              H      33.900076      28.181421      19.848244       0.137418       1.138745 0.85191150E+01  0.83966732E+02                                 1.722479                            1.645643      -1.192835       2.323656                    0.996364       3.351904       9.048415       0.521297       1.192087      -0.730142      -0.019323       0.033625       0.021523       0.044354      -0.007029      -0.006272       0.010215      -0.009760      -0.002192      -0.009245      -0.007755       0.017000              1.752461       1.500480      -0.251191      -0.162782       1.926575       0.098195       1.830327           0.000586
           26              H      35.612972      24.516921      19.678212       0.134707       1.232454 0.93684950E+01  0.95029483E+02                                 1.845037                            1.746512      -1.343727       2.245601                    0.994873       3.572480       9.943383       0.494553       1.220968      -0.722189       0.009723      -0.029507       0.024311       0.039449      -0.007716      -0.000010      -0.009413      -0.017549      -0.000196      -0.012809      -0.003698       0.016508              1.899402       1.573942      -0.347311      -0.063589       2.178481      -0.166326       1.945784           0.000383
           27              H      35.202346      26.745425      16.267993       0.156983       1.132988 0.82313611E+01  0.80186866E+02                                 1.710373                            1.615131      -1.124424       2.375040                    0.997138       3.153755       8.378321       0.529053       1.188434      -0.732978       0.002812       0.003488      -0.040382       0.040630      -0.002288      -0.001238       0.002376       0.001473       0.049381      -0.010689      -0.006078       0.016767              1.754930       1.394081      -0.134205      -0.052285       1.657543      -0.132925       2.213166           0.000158
           28              H      35.683365      22.870945      17.738410       0.087370       1.525696 0.12706826E+02  0.13673418E+03                                 2.039568                            1.965813      -0.917306       2.422097                    0.998199       3.557716       9.644011       0.499100       1.140456      -0.747305      -0.029624      -0.015115      -0.001109       0.033276      -0.001872       0.008211      -0.004460       0.001897      -0.025413      -0.012992       0.002145       0.010848              2.064329       2.368160       0.296713      -0.311871       2.096255      -0.013122       1.728572          -0.000006
           29              H      37.035496      23.482259      18.368247       0.089420       1.414712 0.11517398E+02  0.12112617E+03                                 1.943153                            1.872379      -0.932848       2.418967                    0.998120       3.512150       9.462688       0.510221       1.141469      -0.745911       0.023300       0.008795       0.026001       0.036004       0.002923       0.007379      -0.000701      -0.012010      -0.009968      -0.011587       0.003125       0.008462              1.974357       1.843986      -0.176302       0.251392       1.784935       0.223812       2.294149          -0.000007
           30              H      37.683698      21.130138      17.721647       0.132138       1.291767 0.96528560E+01  0.97887797E+02                                 1.854119                            1.737257      -1.284692       2.269452                    0.996078       3.459826       9.388103       0.515145       1.172475      -0.735214      -0.009090      -0.011334       0.034173       0.037133      -0.002173      -0.012096      -0.003242      -0.002281       0.047790      -0.015252      -0.005742       0.020994              1.924307       1.557091      -0.186196      -0.160763       1.965024      -0.383780       2.250805           0.000003
           31              H      29.394927       8.361967       0.316116       0.137416       1.138712 0.85187974E+01  0.83962751E+02                                 1.722429                            1.645597      -1.192850       2.323647                    0.996363       3.351937       9.048434       0.521312       1.192066      -0.730146       0.001840      -0.043718      -0.007247       0.044353       0.001093      -0.000528       0.005081      -0.024279      -0.022617      -0.009244      -0.007756       0.016999              1.752408       1.769775      -0.017315       0.002594       2.106782       0.129683       1.380666           0.000586
           32              H      27.418058      11.874061       0.701681       0.134707       1.232410 0.93679812E+01  0.95022087E+02                                 1.844918                            1.746404      -1.343746       2.245590                    0.994872       3.572358       9.942628       0.494599       1.220884      -0.722209      -0.036886       0.013824      -0.002132       0.039449      -0.008544      -0.000596       0.000592       0.010751      -0.038333      -0.012806      -0.003699       0.016505              1.899276       2.180003      -0.220622       0.025985       2.122558       0.067728       1.395265           0.000383
           33              H      31.489117      11.758910       1.123169       0.156982       1.132988 0.82313229E+01  0.80186095E+02                                 1.710349                            1.615109      -1.124439       2.375032                    0.997138       3.153703       8.378058       0.529068       1.188407      -0.732985       0.034985       0.018334       0.009521       0.040629       0.010253       0.007633       0.003497       0.004640      -0.020539      -0.010689      -0.006077       0.016766              1.754904       2.153255       0.157598       0.154047       1.741387       0.105837       1.370071           0.000158
           34              H      28.051595      13.926451       2.066727       0.087369       1.526743 0.12717737E+02  0.13688248E+03                                 2.040756                            1.966879      -0.917313       2.422093                    0.998199       3.557958       9.646105       0.498875       1.140714      -0.747255      -0.007821      -0.006504       0.031680       0.033273      -0.010234       0.002292      -0.003654       0.004183       0.014587      -0.012989       0.002145       0.010844              2.065557       1.864520       0.100924      -0.450811       2.039495      -0.171215       2.292656          -0.000006
           35              H      27.890277      14.002654       0.464595       0.089420       1.415789 0.11528272E+02  0.12126920E+03                                 1.944302                            1.873411      -0.932862       2.418960                    0.998120       3.512336       9.464323       0.510020       1.141650      -0.745881      -0.016152      -0.004670      -0.031835       0.036002      -0.006925       0.000420       0.005848       0.006487       0.013430      -0.011591       0.003127       0.008465              1.975551       1.914517       0.079714       0.432791       2.058608       0.152198       1.953530          -0.000007
           36              H      27.060227      16.249784       1.259674       0.132137       1.291638 0.96516294E+01  0.97871093E+02                                 1.853879                            1.737056      -1.284706       2.269443                    0.996077       3.459739       9.387300       0.515222       1.172352      -0.735242      -0.034445      -0.013801       0.001374       0.037132       0.012853      -0.001471       0.000291       0.007709      -0.045256      -0.015245      -0.005744       0.020989              1.924041       2.516971       0.019276      -0.015476       1.881936      -0.014972       1.373216           0.000003
           37              H      29.265873       3.085359       7.778366       0.137416       1.138705 0.85187300E+01  0.83961881E+02                                 1.722418                            1.645587      -1.192852       2.323646                    0.996363       3.351931       9.048393       0.521315       1.192061      -0.730147      -0.001840      -0.021405      -0.038803       0.044353       0.000134      -0.001207       0.011321      -0.006630       0.030330      -0.009245      -0.007755       0.016999              1.752396       1.769763       0.003327       0.017191       1.542848       0.329058       1.944578           0.000586
           38              H      31.242742       4.619572      10.961078       0.134706       1.232433 0.93682502E+01  0.95025894E+02                                 1.844975                            1.746456      -1.343730       2.245598                    0.994873       3.572414       9.942976       0.494578       1.220922      -0.722200       0.036886       0.002598       0.013744       0.039449       0.003410       0.007856       0.004795       0.022638      -0.002673      -0.012807      -0.003699       0.016505              1.899336       2.180073       0.049042       0.216672       1.518689       0.281259       1.999247           0.000383
           39              H      27.171683       4.978571      10.712017       0.156983       1.132814 0.82297374E+01  0.80166576E+02                                 1.710136                            1.614920      -1.124426       2.375038                    0.997138       3.153614       8.377536       0.529116       1.188359      -0.732994      -0.034986       0.015088       0.014112       0.040630      -0.010613      -0.007124       0.005216       0.009509      -0.005932      -0.010688      -0.006078       0.016766              1.754679       2.152949      -0.197732      -0.097219       1.477683       0.198970       1.633405           0.000158
           40              H      30.609205       6.590679      12.441075       0.087370       1.526723 0.12717526E+02  0.13687968E+03                                 2.040746                            1.966869      -0.917301       2.422099                    0.998199       3.557917       9.645986       0.498873       1.140721      -0.747253       0.007822       0.027700      -0.016692       0.033273       0.001251       0.010412      -0.005790      -0.001861      -0.003555      -0.012988       0.002145       0.010843              2.065546       1.864510       0.391385      -0.245422       2.156903      -0.212729       2.175226          -0.000005
           41              H      30.770523       5.105575      13.046964       0.089420       1.415821 0.11528606E+02  0.12127370E+03                                 1.944344                            1.873448      -0.932858       2.418962                    0.998120       3.512349       9.464426       0.510010       1.141663      -0.745879       0.016152      -0.031571       0.006209       0.036002       0.001912       0.006669       0.001419      -0.006038      -0.024152      -0.011590       0.003127       0.008463              1.975595       1.914558      -0.434627       0.069110       2.060913       0.151406       1.951314          -0.000006
           42              H      31.600573       6.604227      14.900552       0.132138       1.291584 0.96511040E+01  0.97864165E+02                                 1.853804                            1.736989      -1.284685       2.269454                    0.996078       3.459673       9.386960       0.515241       1.172327      -0.735248       0.034445      -0.003305      -0.013470       0.037133      -0.002898      -0.012609       0.006125       0.024214       0.004258      -0.015245      -0.005745       0.020990              1.923960       2.516856       0.008165      -0.023333       1.420281       0.148220       1.834743           0.000003
           43              H      24.760724      28.106911      19.953616       0.137417       1.138867 0.85203261E+01  0.83982496E+02                                 1.722698                            1.645838      -1.192836       2.323655                    0.996364       3.351969       9.049093       0.521224       1.192201      -0.730117       0.019323       0.031499       0.024527       0.044353       0.008250       0.004533       0.009822      -0.010871      -0.005512      -0.009242      -0.007752       0.016994              1.752688       1.500651       0.237255       0.182606       1.903000       0.106645       1.854413           0.000586
           44              H      23.047828      26.725104      16.555371       0.134705       1.232465 0.93685442E+01  0.95029675E+02                                 1.845010                            1.746485      -1.343751       2.245588                    0.994872       3.572468       9.943186       0.494573       1.220925      -0.722199      -0.009722       0.013084      -0.035923       0.039448       0.002581       0.007270      -0.004532      -0.003744       0.041208      -0.012807      -0.003698       0.016505              1.899374       1.573914       0.175728       0.306259       1.867065      -0.056221       2.257143           0.000383
           45              H      23.458454      24.252752      19.793163       0.156982       1.133018 0.82315925E+01  0.80189455E+02                                 1.710383                            1.615138      -1.124442       2.375031                    0.997138       3.153757       8.378266       0.529061       1.188411      -0.732983      -0.002811      -0.036910       0.016749       0.040629       0.001927       0.001746      -0.006142      -0.022624      -0.022906      -0.010689      -0.006078       0.016767              1.754941       1.394082       0.094032       0.109100       2.067904      -0.278013       1.802837           0.000158
           46              H      22.977435      24.347582      15.650130       0.087369       1.526754 0.12717854E+02  0.13688413E+03                                 2.040777                            1.966897      -0.917315       2.422092                    0.998199       3.557945       9.646104       0.498868       1.140724      -0.747252       0.029621      -0.006082      -0.013880       0.033273      -0.007110       0.004501       0.000222       0.015147       0.014377      -0.012989       0.002145       0.010844              2.065579       2.369718       0.195317      -0.384076       1.762131       0.105461       2.064887          -0.000006
           47              H      21.625304      25.145170      16.016537       0.089420       1.415755 0.11527944E+02  0.12126514E+03                                 1.944289                            1.873398      -0.932848       2.418967                    0.998120       3.512314       9.464304       0.510014       1.141667      -0.745877      -0.023298       0.027446      -0.000375       0.036003      -0.007931      -0.000291       0.002908      -0.001825       0.020671      -0.011591       0.003129       0.008463              1.975538       1.845050      -0.178427       0.250255       2.379820       0.014073       1.701745          -0.000007
           48              H      20.977102      23.751509      14.014470       0.132139       1.291576 0.96510292E+01  0.97863199E+02                                 1.853794                            1.736981      -1.284672       2.269461                    0.996078       3.459665       9.386923       0.515243       1.172325      -0.735248       0.009090       0.028440      -0.022077       0.037133       0.012125      -0.001988      -0.009670      -0.020464      -0.006777      -0.015245      -0.005745       0.020990              1.923949       1.556839       0.213586       0.121922       1.977477      -0.388193       2.237532           0.000003
           49              H      21.874612      21.164007       0.316116       0.137416       1.138706 0.85187441E+01  0.83962061E+02                                 1.722420                            1.645589      -1.192852       2.323646                    0.996363       3.351932       9.048400       0.521315       1.192061      -0.730146      -0.038781       0.020266      -0.007247       0.044353      -0.011060       0.004665      -0.002083       0.010246      -0.022616      -0.009245      -0.007755       0.016999              1.752398       2.037514      -0.137270       0.111011       1.839020      -0.067087       1.380660           0.000586
           50              H      25.904609      21.119978       0.701681       0.134706       1.232433 0.93682458E+01  0.95025843E+02                                 1.844975                            1.746456      -1.343730       2.245598                    0.994873       3.572414       9.942977       0.494578       1.220923      -0.722200       0.030415       0.025032      -0.002132       0.039449       0.008927       0.000811       0.000220       0.009422      -0.038335      -0.012807      -0.003699       0.016505              1.899336       2.328063       0.135186       0.045664       1.974644      -0.056371       1.395302           0.000383
           51              H      23.769356      17.651913       1.123169       0.156983       1.132812 0.82297223E+01  0.80166398E+02                                 1.710135                            1.614919      -1.124426       2.375038                    0.997138       3.153612       8.377531       0.529116       1.188359      -0.732994      -0.001615      -0.039466       0.009521       0.040630      -0.003118      -0.000789      -0.008356      -0.020082      -0.020536      -0.010688      -0.006078       0.016766              1.754678       1.707650       0.099524       0.014631       2.186460      -0.186290       1.369924           0.000158
           52              H      27.365263      19.545124       2.066727       0.087370       1.526724 0.12717535E+02  0.13687980E+03                                 2.040746                            1.966869      -0.917302       2.422098                    0.998199       3.557918       9.645989       0.498873       1.140721      -0.747253      -0.001722       0.010026       0.031680       0.033273       0.006929      -0.004309      -0.000158       0.015632       0.014585      -0.012988       0.002145       0.010843              2.065547       1.908336      -0.126228       0.077128       1.995655       0.476018       2.292649          -0.000006
           53              H      27.511915      19.646728       0.464595       0.089420       1.415818 0.11528575E+02  0.12127328E+03                                 1.944340                            1.873445      -0.932857       2.418962                    0.998120       3.512347       9.464415       0.510010       1.141662      -0.745879       0.004032       0.016323      -0.031835       0.036002       0.006272       0.004854      -0.003288       0.008750       0.013426      -0.011590       0.003127       0.008463              1.975592       1.953590      -0.102256      -0.084590       2.019617      -0.450922       1.953568          -0.000007
           54              H      29.873012      19.242007       1.259674       0.132138       1.291585 0.96511122E+01  0.97864260E+02                                 1.853804                            1.736990      -1.284685       2.269454                    0.996078       3.459674       9.386961       0.515242       1.172326      -0.735248       0.005271       0.036731       0.001374       0.037133      -0.003089       0.000987       0.001128      -0.026118      -0.045254      -0.015244      -0.005745       0.020990              1.923960       2.023910       0.265326      -0.005228       2.374800       0.020887       1.373170           0.000003
           55              H      36.786188       7.352705      19.848244       0.137417       1.138868 0.85203294E+01  0.83982548E+02                                 1.722700                            1.645840      -1.192836       2.323655                    0.996364       3.351970       9.049101       0.521223       1.192202      -0.730117       0.038781      -0.000078       0.021522       0.044353      -0.000716       0.011979       0.000321       0.017047      -0.002188      -0.009242      -0.007752       0.016994              1.752689       2.037883      -0.058923       0.166467       1.389613       0.091896       1.830573           0.000586
           56              H      32.756191       7.701544      19.678212       0.134705       1.232464 0.93685339E+01  0.95029541E+02                                 1.845008                            1.746484      -1.343750       2.245588                    0.994872       3.572466       9.943178       0.494573       1.220925      -0.722199      -0.030415       0.006334       0.024310       0.039448      -0.003741      -0.008146       0.004715       0.022135      -0.000199      -0.012807      -0.003698       0.016505              1.899373       2.328111      -0.088118      -0.112239       1.424263       0.138230       1.945743           0.000383
           57              H      34.891444       6.942905      16.267993       0.156982       1.133018 0.82315894E+01  0.80189419E+02                                 1.710383                            1.615138      -1.124445       2.375030                    0.997137       3.153757       8.378266       0.529061       1.188411      -0.732983       0.001615      -0.004178      -0.040382       0.040629       0.001782       0.002676      -0.000119       0.003228       0.049382      -0.010689      -0.006078       0.016767              1.754941       1.707905      -0.046981      -0.088977       1.343724       0.111747       2.213194           0.000158
           58              H      31.295537       8.463570      17.738410       0.087369       1.526752 0.12717838E+02  0.13688391E+03                                 2.040775                            1.966896      -0.917314       2.422093                    0.998199       3.557943       9.646096       0.498869       1.140724      -0.747252       0.001722       0.033210      -0.001108       0.033273       0.001753      -0.007970      -0.004871       0.002303      -0.025407      -0.012988       0.002145       0.010844              2.065577       1.908365      -0.030643       0.144722       2.558883       0.276909       1.729482          -0.000006
           59              H      31.148885       6.986933      18.368247       0.089420       1.415754 0.11527930E+02  0.12126495E+03                                 1.944288                            1.873397      -0.932847       2.418967                    0.998120       3.512313       9.464300       0.510015       1.141667      -0.745877      -0.004032      -0.024574       0.026001       0.036003      -0.006667      -0.004296      -0.006042       0.000960      -0.009940      -0.011591       0.003129       0.008463              1.975537       1.953535       0.113833       0.068207       1.677445      -0.329949       2.295631          -0.000007
           60              H      28.787788       7.601634      17.721647       0.132139       1.291575 0.96510251E+01  0.97863137E+02                                 1.853793                            1.736980      -1.284672       2.269461                    0.996078       3.459664       9.386916       0.515244       1.172324      -0.735248      -0.005271       0.013540       0.034172       0.037133       0.000097       0.003240       0.012094       0.004893       0.047779      -0.015245      -0.005745       0.020990              1.923948       2.023896      -0.083512      -0.251891       1.497583       0.331024       2.250365           0.000003
           61              H      41.291337      15.304872      19.953616       0.137418       1.138745 0.85191155E+01  0.83966736E+02                                 1.722479                            1.645643      -1.192835       2.323656                    0.996364       3.351905       9.048417       0.521297       1.192087      -0.730142       0.017618      -0.032485       0.024528       0.044354      -0.008834       0.006239      -0.008840      -0.008866      -0.005517      -0.009245      -0.007755       0.017000              1.752460       1.596751      -0.292785       0.001055       1.806468      -0.211417       1.854162           0.000586
           62              H      40.951104      17.479186      16.555371       0.134706       1.232456 0.93685080E+01  0.95029650E+02                                 1.845039                            1.746513      -1.343729       2.245600                    0.994873       3.572484       9.943397       0.494553       1.220968      -0.722189       0.016193       0.001877      -0.035923       0.039449      -0.002913      -0.007561      -0.004031      -0.002598       0.041213      -0.012809      -0.003698       0.016508              1.899404       1.641629      -0.214801      -0.201826       1.799413      -0.237105       2.257171           0.000383
           63              H      38.604672      18.359750      19.793163       0.156983       1.132989 0.82313660E+01  0.80186927E+02                                 1.710374                            1.615131      -1.124422       2.375041                    0.997138       3.153755       8.378322       0.529053       1.188434      -0.732978      -0.030559       0.020891       0.016749       0.040630      -0.010761      -0.006192       0.001560       0.007968      -0.022904      -0.010689      -0.006078       0.016767              1.754930       1.818001      -0.338779      -0.295307       1.643963       0.044516       1.802828           0.000158
           64              H      38.927307      18.728909      15.650130       0.087370       1.525694 0.12706809E+02  0.13673394E+03                                 2.039565                            1.965811      -0.917306       2.422096                    0.998199       3.557715       9.644004       0.499101       1.140455      -0.747305      -0.020081      -0.022613      -0.013881       0.033276       0.010120      -0.002055      -0.004012       0.004751       0.014352      -0.012992       0.002145       0.010848              2.064327       1.743933       0.165265       0.283081       2.385402       0.279621       2.063646          -0.000005
           65              H      40.294104      19.501096      16.016537       0.089420       1.414714 0.11517428E+02  0.12112656E+03                                 1.943156                            1.872381      -0.932849       2.418967                    0.998120       3.512152       9.462697       0.510220       1.141470      -0.745911       0.035419       0.006455      -0.000375       0.036004       0.003185       0.002667      -0.001197       0.014638       0.020658      -0.011587       0.003125       0.008462              1.974359       2.399050      -0.142218      -0.112844       1.823186      -0.223543       1.700842          -0.000006
           66              H      39.411258      20.759286      14.014470       0.132138       1.291767 0.96528464E+01  0.97887684E+02                                 1.854118                            1.737257      -1.284692       2.269451                    0.996078       3.459826       9.388105       0.515145       1.172476      -0.735213       0.020085      -0.022092      -0.022077       0.037133      -0.014928      -0.007385       0.006554      -0.010772      -0.006776      -0.015252      -0.005742       0.020994              1.924306       1.687633      -0.289003      -0.397264       1.847289       0.088533       2.237997           0.000003
           67              H      17.369463      23.914074       7.778366       0.137416       1.138711 0.85187924E+01  0.83962682E+02                                 1.722428                            1.645596      -1.192850       2.323647                    0.996363       3.351937       9.048431       0.521312       1.192065      -0.730146      -0.017618       0.012296      -0.038803       0.044353      -0.002937       0.010408      -0.004616       0.003085       0.030330      -0.009244      -0.007756       0.016999              1.752407       1.596705       0.096595       0.276380       1.715925      -0.179417       1.944590           0.000586
           68              H      17.709696      21.434949      10.961078       0.134706       1.232410 0.93679799E+01  0.95022066E+02                                 1.844918                            1.746403      -1.343745       2.245591                    0.994872       3.572358       9.942626       0.494599       1.220884      -0.722209      -0.016193      -0.033243       0.013744       0.039449       0.008097       0.000224      -0.009201      -0.017225      -0.002673      -0.012806      -0.003699       0.016505              1.899276       1.641513       0.261856       0.135231       2.057135      -0.328260       1.999178           0.000383
           69              H      20.056128      24.781091      10.712017       0.156982       1.132988 0.82313200E+01  0.80186050E+02                                 1.710348                            1.615107      -1.124438       2.375032                    0.997138       3.153702       8.378051       0.529069       1.188405      -0.732985       0.030559       0.022754       0.014112       0.040629       0.009424       0.008080       0.003559       0.013630      -0.005935      -0.010689      -0.006077       0.016766              1.754903       1.817974       0.391342       0.220967       1.813128      -0.015297       1.633606           0.000158
           70              H      19.733493      20.998054      12.441075       0.087369       1.526746 0.12717773E+02  0.13688297E+03                                 2.040760                            1.966882      -0.917313       2.422093                    0.998199       3.557961       9.646119       0.498874       1.140714      -0.747254       0.020078      -0.020624      -0.016692       0.033273      -0.001432      -0.010222      -0.006122      -0.001235      -0.003549      -0.012989       0.002145       0.010844              2.065561       1.744865      -0.322303      -0.061517       2.276573       0.318907       2.175243          -0.000005
           71              H      18.366696      21.600901      13.046964       0.089420       1.415788 0.11528267E+02  0.12126913E+03                                 1.944301                            1.873410      -0.932861       2.418960                    0.998120       3.512334       9.464316       0.510020       1.141650      -0.745881      -0.035417       0.001798       0.006209       0.036002      -0.003572      -0.002106      -0.006485      -0.000292      -0.024154      -0.011591       0.003127       0.008465              1.975551       2.400662       0.153933       0.096561       1.574720      -0.135550       1.951269          -0.000007
           72              H      19.249542      20.132731      14.900552       0.132137       1.291637 0.96516252E+01  0.97871046E+02                                 1.853879                            1.737056      -1.284706       2.269443                    0.996077       3.459738       9.387299       0.515222       1.172353      -0.735242      -0.020084      -0.028178      -0.013470       0.037132       0.011934       0.011609       0.007856      -0.007089       0.004259      -0.015245      -0.005744       0.020989              1.924041       1.687418       0.470776       0.140037       2.249883      -0.053909       1.834822           0.000003
           73              H      21.939139       7.389960      19.953616       0.137416       1.138713 0.85188053E+01  0.83962843E+02                                 1.722429                            1.645598      -1.192850       2.323647                    0.996363       3.351938       9.048436       0.521312       1.192065      -0.730146      -0.036941       0.000985       0.024527       0.044353       0.000578      -0.010775      -0.000982       0.019732      -0.005519      -0.009244      -0.007756       0.016999              1.752408       2.007536       0.055580      -0.183614       1.395584       0.104790       1.854104           0.000586
           74              H      23.992267       6.597453      16.555371       0.134707       1.232409 0.93679718E+01  0.95021968E+02                                 1.844917                            1.746403      -1.343745       2.245591                    0.994872       3.572357       9.942624       0.494599       1.220884      -0.722209      -0.006471      -0.014962      -0.035923       0.039449       0.000330       0.000290       0.008562       0.006340       0.041208      -0.012806      -0.003699       0.016505              1.899275       1.945855       0.039071      -0.104432       1.494951       0.293316       2.257018           0.000383
           75              H      25.928074       8.189241      19.793163       0.156982       1.132987 0.82313102E+01  0.80185930E+02                                 1.710347                            1.615107      -1.124437       2.375033                    0.997138       3.153700       8.378044       0.529069       1.188406      -0.732985       0.033370       0.016020       0.016749       0.040629       0.008832       0.004446       0.004583       0.014649      -0.022905      -0.010689      -0.006077       0.016766              1.754902       1.980834       0.244748       0.186209       1.481075       0.233482       1.802795           0.000158
           76              H      26.086458       7.725252      15.650130       0.087369       1.526745 0.12717764E+02  0.13688284E+03                                 2.040759                            1.966881      -0.917313       2.422093                    0.998199       3.557960       9.646114       0.498874       1.140714      -0.747254      -0.009543       0.028694      -0.013880       0.033273      -0.003005      -0.002444       0.003787      -0.019889       0.014373      -0.012989       0.002145       0.010844              2.065560       2.083157      -0.360747       0.100703       2.048655      -0.385343       2.064867          -0.000006
           77              H      26.071793       6.155478      16.016537       0.089420       1.415787 0.11528259E+02  0.12126903E+03                                 1.944301                            1.873410      -0.932861       2.418960                    0.998120       3.512334       9.464318       0.510019       1.141651      -0.745881      -0.012120      -0.033899      -0.000375       0.036002       0.004755      -0.002375      -0.001708      -0.012825       0.020670      -0.011591       0.003127       0.008465              1.975551       2.091619       0.320777      -0.137316       2.133276       0.209693       1.701757          -0.000007
           78              H      27.602839       6.290949      14.014470       0.132137       1.291637 0.96516218E+01  0.97871000E+02                                 1.853878                            1.737055      -1.284705       2.269444                    0.996077       3.459737       9.387295       0.515222       1.172353      -0.735242      -0.029174      -0.006348      -0.022076       0.037132       0.002799       0.009367       0.003115       0.031232      -0.006781      -0.015245      -0.005744       0.020989              1.924040       2.057387       0.075352       0.275239       1.477086       0.299706       2.237648           0.000003
           79              H      41.355864      23.802310       7.778366       0.137417       1.138743 0.85190930E+01  0.83966435E+02                                 1.722474                            1.645639      -1.192835       2.323656                    0.996364       3.351902       9.048396       0.521299       1.192084      -0.730142       0.019458       0.009110      -0.038803       0.044354       0.002804      -0.009202      -0.006706       0.003546       0.030330      -0.009245      -0.007755       0.017000              1.752456       1.602510      -0.099927      -0.293581       1.710213      -0.149650       1.944646           0.000587
           80              H      39.038762      24.747223      10.961078       0.134707       1.232454 0.93684993E+01  0.95029536E+02                                 1.845038                            1.746512      -1.343727       2.245601                    0.994873       3.572481       9.943386       0.494553       1.220968      -0.722189      -0.020693       0.030645       0.013745       0.039449      -0.011509      -0.008083       0.004406      -0.005415      -0.002673      -0.012809      -0.003698       0.016508              1.899402       1.726566      -0.310923      -0.351914       1.972338       0.047015       1.999302           0.000383
           81              H      40.763390      21.042082      10.712017       0.156983       1.132989 0.82313649E+01  0.80186907E+02                                 1.710373                            1.615131      -1.124424       2.375040                    0.997138       3.153756       8.378322       0.529054       1.188433      -0.732978       0.004427      -0.037842       0.014113       0.040630       0.001187      -0.000957      -0.008779      -0.023138      -0.005931      -0.010689      -0.006078       0.016767              1.754930       1.475452      -0.193575      -0.123736       2.155702      -0.183713       1.633634           0.000158
           82              H      37.648501      23.213010      12.441075       0.087370       1.525692 0.12706789E+02  0.13673366E+03                                 2.039563                            1.965809      -0.917305       2.422097                    0.998199       3.557713       9.643995       0.499101       1.140454      -0.747305      -0.027902      -0.007078      -0.016693       0.033276       0.000191      -0.000189       0.011917       0.003095      -0.003554      -0.012992       0.002145       0.010848              2.064325       2.421187      -0.069034       0.306642       1.597893      -0.106080       2.173894          -0.000006
           83              H      38.853981      24.095267      13.046964       0.089420       1.414714 0.11517422E+02  0.12112650E+03                                 1.943156                            1.872381      -0.932849       2.418967                    0.998120       3.512152       9.462697       0.510220       1.141470      -0.745911       0.019267       0.029775       0.006211       0.036004       0.001660      -0.004553       0.005070       0.006343      -0.024145      -0.011587       0.003125       0.008462              1.974359       1.647018       0.280389      -0.165510       2.325961      -0.015836       1.950098          -0.000007
           84              H      37.141086      24.064786      14.900552       0.132138       1.291766 0.96528449E+01  0.97887657E+02                                 1.854117                            1.737256      -1.284691       2.269452                    0.996078       3.459825       9.388099       0.515145       1.172475      -0.735214      -0.014360       0.031483      -0.013470       0.037133      -0.009040       0.000996      -0.013984      -0.017132       0.004264      -0.015252      -0.005742       0.020994              1.924305       1.701788      -0.479051      -0.116730       2.236074      -0.094325       1.835053           0.000003
           85              H      36.721661      21.275770       0.316116       0.137417       1.138867 0.85203262E+01  0.83982502E+02                                 1.722699                            1.645839      -1.192835       2.323655                    0.996364       3.351969       9.049095       0.521223       1.192201      -0.730117       0.036941       0.023452      -0.007248       0.044353       0.009962      -0.004140      -0.003000       0.014028      -0.022605      -0.009242      -0.007752       0.016994              1.752688       2.007884       0.154625      -0.113636       1.869335      -0.062612       1.380847           0.000586
           86              H      34.668533      17.807705       0.701681       0.134705       1.232464 0.93685364E+01  0.95029583E+02                                 1.845009                            1.746485      -1.343751       2.245588                    0.994872       3.572468       9.943188       0.494572       1.220925      -0.722199       0.006471      -0.038855      -0.002131       0.039448      -0.000383      -0.000215      -0.000813      -0.020172      -0.038337      -0.012807      -0.003698       0.016505              1.899373       1.945961       0.085442      -0.071653       2.356836      -0.011361       1.395323           0.000383
           87              H      32.732726      21.390921       1.123169       0.156982       1.133018 0.82315969E+01  0.80189508E+02                                 1.710384                            1.615139      -1.124445       2.375029                    0.997137       3.153758       8.378269       0.529061       1.188411      -0.732983      -0.033370       0.021131       0.009521       0.040629      -0.007136      -0.006846       0.004862       0.015438      -0.020540      -0.010689      -0.006078       0.016767              1.754941       1.980883      -0.257152      -0.168687       1.913847       0.080492       1.370095           0.000158
           88              H      32.574342      17.330168       2.066727       0.087369       1.526755 0.12717862E+02  0.13688425E+03                                 2.040778                            1.966898      -0.917315       2.422092                    0.998199       3.557945       9.646106       0.498868       1.140725      -0.747252       0.009543      -0.003522       0.031680       0.033273       0.003305       0.002018       0.003812      -0.019819       0.014584      -0.012988       0.002145       0.010844              2.065580       2.083178       0.025304       0.373689       1.820879      -0.304813       2.292683          -0.000006
           89              H      32.589007      17.152362       0.464595       0.089420       1.415755 0.11527949E+02  0.12126521E+03                                 1.944290                            1.873399      -0.932848       2.418967                    0.998120       3.512315       9.464310       0.510014       1.141668      -0.745877       0.012120      -0.011654      -0.031835       0.036003       0.000652      -0.005275      -0.002560      -0.015240       0.013425      -0.011591       0.003129       0.008463              1.975540       2.091606       0.022536      -0.348201       1.881492       0.298707       1.953520          -0.000007
           90              H      31.057961      15.309952       1.259674       0.132139       1.291576 0.96510370E+01  0.97863299E+02                                 1.853795                            1.736982      -1.284673       2.269461                    0.996078       3.459666       9.386927       0.515243       1.172325      -0.735248       0.029175      -0.022931       0.001375       0.037133      -0.009766       0.000484      -0.001421       0.018406      -0.045255      -0.015245      -0.005745       0.020990              1.923950       2.057289      -0.284600       0.020703       2.341396      -0.005916       1.373165           0.000003
           91              H      17.304936      15.267617      19.848244       0.137416       1.138705 0.85187361E+01  0.83961962E+02                                 1.722419                            1.645589      -1.192851       2.323647                    0.996363       3.351931       9.048396       0.521315       1.192061      -0.730146      -0.019457      -0.033547       0.021522       0.044353       0.007740      -0.005710      -0.010539      -0.007294      -0.002195      -0.009245      -0.007755       0.016999              1.752398       1.602459       0.310086      -0.003650       1.824477      -0.190061       1.830256           0.000586
           92              H      19.622038      18.583278      19.678212       0.134706       1.232434 0.93682560E+01  0.95025971E+02                                 1.844976                            1.746457      -1.343730       2.245598                    0.994873       3.572414       9.942978       0.494577       1.220923      -0.722200       0.020693       0.023173       0.024311       0.039449       0.011455       0.008156       0.004697      -0.004588      -0.000199      -0.012807      -0.003699       0.016505              1.899338       1.726508       0.435424       0.175824       2.025799       0.028084       1.945705           0.000383
           93              H      17.897410      17.113414      16.267993       0.156983       1.132813 0.82297248E+01  0.80166422E+02                                 1.710134                            1.614919      -1.124426       2.375038                    0.997138       3.153612       8.377529       0.529117       1.188359      -0.732994      -0.004426       0.000691      -0.040382       0.040630       0.000504      -0.001439      -0.002259      -0.004700       0.049378      -0.010688      -0.006078       0.016766              1.754678       1.475258       0.181140       0.141230       1.575951       0.021178       2.212824           0.000158
           94              H      21.012299      19.467228      17.738410       0.087369       1.526726 0.12717562E+02  0.13688015E+03                                 2.040749                            1.966872      -0.917303       2.422097                    0.998199       3.557920       9.645996       0.498873       1.140721      -0.747253       0.027900      -0.018096      -0.001108       0.033273       0.000120      -0.000234       0.009337      -0.004187      -0.025406      -0.012988       0.002145       0.010843              2.065549       2.422758      -0.266359       0.167444       2.044430      -0.263780       1.729460          -0.000006
           95              H      19.806819      20.332551      18.368247       0.089420       1.415818 0.11528576E+02  0.12127331E+03                                 1.944341                            1.873445      -0.932857       2.418962                    0.998120       3.512347       9.464417       0.510010       1.141662      -0.745879      -0.019265       0.015779       0.026001       0.036002       0.003750      -0.003085       0.006740       0.011068      -0.009943      -0.011590       0.003127       0.008463              1.975592       1.647925       0.062639      -0.319860       1.983151       0.105908       2.295701          -0.000007
           96              H      21.519714      22.069971      17.721647       0.132138       1.291585 0.96511185E+01  0.97864336E+02                                 1.853804                            1.736990      -1.284685       2.269454                    0.996078       3.459675       9.386963       0.515242       1.172325      -0.735248       0.014360      -0.002205       0.034172       0.037133       0.002070       0.008852      -0.008853      -0.002619       0.047781      -0.015244      -0.005745       0.020990              1.923960       1.701495       0.269660       0.412625       1.820006       0.052633       2.250380           0.000003
           97              H      24.760724       5.686408       4.099927       0.137418       1.138745 0.85191161E+01  0.83966741E+02                                 1.722479                            1.645642      -1.192835       2.323656                    0.996364       3.351905       9.048416       0.521297       1.192086      -0.730142       0.019323      -0.033625      -0.021523       0.044354      -0.007029      -0.006272       0.010215      -0.009760      -0.002192      -0.009245      -0.007755       0.017000              1.752460       1.500479      -0.251191      -0.162782       1.926575       0.098194       1.830326           0.000586
           98              H      23.047828       9.350908       4.269959       0.134707       1.232454 0.93684950E+01  0.95029483E+02                                 1.845037                            1.746512      -1.343727       2.245601                    0.994873       3.572480       9.943383       0.494553       1.220968      -0.722189      -0.009722       0.029507      -0.024311       0.039449      -0.007716      -0.000010      -0.009413      -0.017549      -0.000196      -0.012809      -0.003698       0.016508              1.899402       1.573942      -0.347311      -0.063589       2.178481      -0.166326       1.945784           0.000383
           99              H      23.458454       7.122404       7.680178       0.156983       1.132989 0.82313624E+01  0.80186881E+02                                 1.710373                            1.615131      -1.124424       2.375040                    0.997138       3.153755       8.378321       0.529053       1.188434      -0.732978      -0.002812      -0.003488       0.040382       0.040630      -0.002289      -0.001238       0.002376       0.001473       0.049381      -0.010689      -0.006078       0.016767              1.754930       1.394081      -0.134205      -0.052285       1.657543      -0.132925       2.213166           0.000158
          100              H      22.977435      10.996884       6.209761       0.087370       1.525694 0.12706803E+02  0.13673385E+03                                 2.039565                            1.965810      -0.917305       2.422097                    0.998199       3.557714       9.644001       0.499101       1.140455      -0.747305       0.029624       0.015115       0.001109       0.033276      -0.001872       0.008211      -0.004460       0.001897      -0.025413      -0.012992       0.002145       0.010848              2.064327       2.368157       0.296712      -0.311870       2.096253      -0.013122       1.728570          -0.000006
          101              H      21.625304      10.385570       5.579924       0.089420       1.414712 0.11517404E+02  0.12112627E+03                                 1.943155                            1.872380      -0.932848       2.418967                    0.998120       3.512150       9.462691       0.510220       1.141470      -0.745911      -0.023300      -0.008795      -0.026001       0.036004       0.002923       0.007379      -0.000701      -0.012010      -0.009968      -0.011587       0.003125       0.008462              1.974358       1.843987      -0.176302       0.251392       1.784936       0.223812       2.294151          -0.000007
          102              H      20.977102      12.737691       6.226524       0.132138       1.291768 0.96528611E+01  0.97887865E+02                                 1.854120                            1.737258      -1.284692       2.269451                    0.996078       3.459826       9.388105       0.515145       1.172476      -0.735214       0.009090       0.011334      -0.034173       0.037133      -0.002173      -0.012096      -0.003242      -0.002281       0.047790      -0.015252      -0.005742       0.020994              1.924308       1.557092      -0.186197      -0.160763       1.965025      -0.383780       2.250806           0.000003
          103              H      29.265873      25.505862      23.632055       0.137416       1.138712 0.85187983E+01  0.83962756E+02                                 1.722428                            1.645597      -1.192850       2.323647                    0.996363       3.351937       9.048432       0.521312       1.192065      -0.730146      -0.001840       0.043718       0.007247       0.044353       0.001093      -0.000528       0.005081      -0.024279      -0.022617      -0.009244      -0.007756       0.016999              1.752407       1.769775      -0.017315       0.002594       2.106782       0.129683       1.380666           0.000586
          104              H      31.242742      21.993768      23.246490       0.134706       1.232411 0.93679954E+01  0.95022269E+02                                 1.844919                            1.746405      -1.343746       2.245590                    0.994872       3.572361       9.942639       0.494598       1.220885      -0.722208       0.036886      -0.013824       0.002132       0.039449      -0.008544      -0.000596       0.000592       0.010751      -0.038333      -0.012806      -0.003699       0.016505              1.899277       2.180005      -0.220622       0.025985       2.122561       0.067728       1.395266           0.000383
          105              H      27.171683      22.108919      22.825002       0.156982       1.132988 0.82313204E+01  0.80186060E+02                                 1.710348                            1.615108      -1.124438       2.375032                    0.997138       3.153703       8.378056       0.529068       1.188406      -0.732985      -0.034985      -0.018334      -0.009521       0.040629       0.010253       0.007633       0.003497       0.004640      -0.020539      -0.010689      -0.006077       0.016766              1.754903       2.153254       0.157598       0.154047       1.741386       0.105837       1.370070           0.000158
          106              H      30.609205      19.941378      21.881444       0.087369       1.526746 0.12717773E+02  0.13688296E+03                                 2.040759                            1.966882      -0.917315       2.422092                    0.998199       3.557962       9.646121       0.498874       1.140714      -0.747254       0.007821       0.006504      -0.031680       0.033273      -0.010234       0.002292      -0.003654       0.004183       0.014587      -0.012989       0.002145       0.010844              2.065560       1.864523       0.100924      -0.450812       2.039498      -0.171216       2.292660          -0.000006
          107              H      30.770523      19.865175      23.483576       0.089420       1.415789 0.11528274E+02  0.12126923E+03                                 1.944302                            1.873411      -0.932862       2.418960                    0.998120       3.512336       9.464324       0.510019       1.141650      -0.745881       0.016152       0.004670       0.031835       0.036002      -0.006925       0.000420       0.005848       0.006487       0.013430      -0.011591       0.003127       0.008465              1.975552       1.914517       0.079714       0.432791       2.058608       0.152198       1.953530          -0.000006
          108              H      31.600573      17.618045      22.688497       0.132137       1.291637 0.96516243E+01  0.97871032E+02                                 1.853879                            1.737055      -1.284706       2.269444                    0.996077       3.459738       9.387298       0.515222       1.172353      -0.735242       0.034445       0.013801      -0.001374       0.037132       0.012853      -0.001471       0.000291       0.007709      -0.045256      -0.015245      -0.005744       0.020989              1.924041       2.516971       0.019276      -0.015476       1.881936      -0.014972       1.373216           0.000003
          109              H      29.394927      30.782470      16.169805       0.137416       1.138705 0.85187356E+01  0.83961951E+02                                 1.722418                            1.645588      -1.192853       2.323646                    0.996363       3.351932       9.048397       0.521315       1.192061      -0.730147       0.001840       0.021405       0.038803       0.044353       0.000134      -0.001207       0.011321      -0.006630       0.030330      -0.009245      -0.007755       0.016999              1.752397       1.769763       0.003327       0.017191       1.542848       0.329058       1.944579           0.000587
          110              H      27.418058      29.248257      12.987093       0.134706       1.232434 0.93682573E+01  0.95025987E+02                                 1.844976                            1.746457      -1.343731       2.245598                    0.994873       3.572415       9.942981       0.494577       1.220923      -0.722200      -0.036886      -0.002598      -0.013744       0.039449       0.003410       0.007856       0.004795       0.022638      -0.002673      -0.012807      -0.003699       0.016505              1.899338       2.180075       0.049042       0.216672       1.518689       0.281259       1.999249           0.000383
          111              H      31.489117      28.889258      13.236154       0.156983       1.132813 0.82297340E+01  0.80166543E+02                                 1.710136                            1.614921      -1.124426       2.375038                    0.997138       3.153613       8.377536       0.529116       1.188360      -0.732994       0.034986      -0.015088      -0.014112       0.040630      -0.010613      -0.007124       0.005216       0.009509      -0.005932      -0.010688      -0.006078       0.016766              1.754680       2.152949      -0.197732      -0.097219       1.477684       0.198970       1.633406           0.000158
          112              H      28.051595      27.277150      11.507096       0.087369       1.526724 0.12717536E+02  0.13687981E+03                                 2.040746                            1.966869      -0.917302       2.422098                    0.998199       3.557919       9.645990       0.498874       1.140720      -0.747253      -0.007822      -0.027700       0.016692       0.033273       0.001250       0.010412      -0.005790      -0.001861      -0.003555      -0.012988       0.002145       0.010843              2.065547       1.864510       0.391385      -0.245422       2.156904      -0.212729       2.175227          -0.000006
          113              H      27.890277      28.762254      10.901207       0.089420       1.415819 0.11528588E+02  0.12127345E+03                                 1.944341                            1.873446      -0.932858       2.418962                    0.998120       3.512348       9.464417       0.510011       1.141661      -0.745879      -0.016152       0.031571      -0.006209       0.036002       0.001912       0.006669       0.001419      -0.006038      -0.024152      -0.011590       0.003127       0.008463              1.975592       1.914555      -0.434626       0.069110       2.060910       0.151405       1.951311          -0.000007
          114              H      27.060227      27.263602       9.047619       0.132138       1.291584 0.96511059E+01  0.97864183E+02                                 1.853803                            1.736989      -1.284685       2.269454                    0.996078       3.459674       9.386961       0.515242       1.172326      -0.735248      -0.034445       0.003305       0.013470       0.037133      -0.002898      -0.012609       0.006125       0.024214       0.004258      -0.015245      -0.005745       0.020990              1.923960       2.516855       0.008165      -0.023333       1.420280       0.148220       1.834743           0.000003
          115              H      33.900076       5.760918       3.994555       0.137417       1.138867 0.85203226E+01  0.83982461E+02                                 1.722699                            1.645839      -1.192835       2.323655                    0.996364       3.351968       9.049093       0.521223       1.192202      -0.730117      -0.019323      -0.031499      -0.024527       0.044353       0.008250       0.004533       0.009822      -0.010871      -0.005512      -0.009242      -0.007752       0.016994              1.752688       1.500651       0.237255       0.182606       1.903000       0.106645       1.854413           0.000586
          116              H      35.612972       7.142725       7.392800       0.134705       1.232464 0.93685372E+01  0.95029587E+02                                 1.845009                            1.746485      -1.343750       2.245588                    0.994872       3.572467       9.943183       0.494573       1.220925      -0.722199       0.009722      -0.013084       0.035923       0.039448       0.002581       0.007270      -0.004532      -0.003744       0.041208      -0.012807      -0.003698       0.016505              1.899373       1.573913       0.175727       0.306258       1.867064      -0.056221       2.257142           0.000383
          117              H      35.202346       9.615077       4.155008       0.156982       1.133017 0.82315848E+01  0.80189358E+02                                 1.710382                            1.615137      -1.124442       2.375031                    0.997138       3.153756       8.378261       0.529062       1.188411      -0.732984       0.002811       0.036910      -0.016749       0.040629       0.001927       0.001746      -0.006142      -0.022624      -0.022906      -0.010689      -0.006078       0.016767              1.754940       1.394082       0.094032       0.109100       2.067902      -0.278012       1.802836           0.000158
          118              H      35.683365       9.520247       8.298041       0.087369       1.526754 0.12717855E+02  0.13688416E+03                                 2.040777                            1.966897      -0.917315       2.422092                    0.998199       3.557945       9.646104       0.498868       1.140724      -0.747252      -0.029621       0.006082       0.013880       0.033273      -0.007110       0.004501       0.000222       0.015147       0.014377      -0.012989       0.002145       0.010844              2.065579       2.369718       0.195317      -0.384076       1.762131       0.105461       2.064887          -0.000005
          119              H      37.035496       8.722659       7.931634       0.089420       1.415753 0.11527925E+02  0.12126489E+03                                 1.944288                            1.873397      -0.932846       2.418968                    0.998120       3.512311       9.464294       0.510014       1.141668      -0.745877       0.023298      -0.027446       0.000375       0.036003      -0.007931      -0.000291       0.002908      -0.001825       0.020671      -0.011591       0.003129       0.008463              1.975537       1.845049      -0.178427       0.250255       2.379818       0.014073       1.701744          -0.000006
          120              H      37.683698      10.116320       9.933701       0.132139       1.291574 0.96510176E+01  0.97863051E+02                                 1.853793                            1.736980      -1.284671       2.269462                    0.996078       3.459663       9.386916       0.515244       1.172325      -0.735248      -0.009090      -0.028440       0.022077       0.037133       0.012125      -0.001988      -0.009670      -0.020464      -0.006777      -0.015245      -0.005745       0.020990              1.923948       1.556838       0.213586       0.121922       1.977475      -0.388193       2.237531           0.000003
          121              H      36.786188      12.703822      23.632055       0.137416       1.138706 0.85187372E+01  0.83961975E+02                                 1.722419                            1.645589      -1.192852       2.323646                    0.996363       3.351931       9.048396       0.521315       1.192061      -0.730146       0.038781      -0.020266       0.007247       0.044353      -0.011060       0.004665      -0.002083       0.010246      -0.022616      -0.009245      -0.007755       0.016999              1.752398       2.037513      -0.137270       0.111011       1.839020      -0.067087       1.380660           0.000586
          122              H      32.756191      12.747851      23.246490       0.134706       1.232433 0.93682459E+01  0.95025846E+02                                 1.844975                            1.746456      -1.343730       2.245598                    0.994873       3.572414       9.942978       0.494577       1.220923      -0.722200      -0.030415      -0.025032       0.002132       0.039449       0.008927       0.000811       0.000220       0.009422      -0.038336      -0.012807      -0.003699       0.016505              1.899336       2.328063       0.135186       0.045664       1.974644      -0.056371       1.395302           0.000383
          123              H      34.891444      16.215916      22.825002       0.156983       1.132813 0.82297243E+01  0.80166420E+02                                 1.710135                            1.614919      -1.124426       2.375038                    0.997138       3.153613       8.377533       0.529116       1.188359      -0.732994       0.001615       0.039466      -0.009521       0.040630      -0.003118      -0.000789      -0.008356      -0.020082      -0.020537      -0.010688      -0.006078       0.016766              1.754678       1.707650       0.099524       0.014631       2.186460      -0.186290       1.369924           0.000158
          124              H      31.295537      14.322705      21.881444       0.087369       1.526726 0.12717558E+02  0.13688012E+03                                 2.040749                            1.966872      -0.917302       2.422098                    0.998199       3.557920       9.645998       0.498873       1.140721      -0.747253       0.001722      -0.010026      -0.031680       0.033273       0.006929      -0.004309      -0.000159       0.015632       0.014585      -0.012988       0.002145       0.010843              2.065549       1.908338      -0.126228       0.077128       1.995658       0.476019       2.292652          -0.000005
          125              H      31.148885      14.221101      23.483576       0.089420       1.415817 0.11528571E+02  0.12127323E+03                                 1.944339                            1.873444      -0.932857       2.418963                    0.998120       3.512347       9.464413       0.510011       1.141661      -0.745879      -0.004032      -0.016323       0.031835       0.036002       0.006272       0.004854      -0.003287       0.008750       0.013426      -0.011590       0.003127       0.008463              1.975591       1.953589      -0.102255      -0.084590       2.019616      -0.450922       1.953567          -0.000007
          126              H      28.787788      14.625822      22.688497       0.132138       1.291583 0.96511005E+01  0.97864113E+02                                 1.853803                            1.736989      -1.284684       2.269454                    0.996078       3.459672       9.386954       0.515242       1.172326      -0.735248      -0.005271      -0.036731      -0.001374       0.037133      -0.003089       0.000987       0.001129      -0.026118      -0.045254      -0.015245      -0.005745       0.020990              1.923959       2.023909       0.265325      -0.005228       2.374798       0.020887       1.373169           0.000003
          127              H      21.874612      26.515124       4.099927       0.137417       1.138867 0.85203253E+01  0.83982498E+02                                 1.722699                            1.645839      -1.192835       2.323655                    0.996364       3.351969       9.049098       0.521223       1.192202      -0.730117      -0.038781       0.000078      -0.021522       0.044353      -0.000716       0.011979       0.000321       0.017047      -0.002188      -0.009242      -0.007752       0.016994              1.752689       2.037882      -0.058923       0.166467       1.389612       0.091896       1.830572           0.000586
          128              H      25.904609      26.166285       4.269959       0.134705       1.232463 0.93685268E+01  0.95029448E+02                                 1.845007                            1.746483      -1.343750       2.245589                    0.994872       3.572465       9.943173       0.494573       1.220924      -0.722199       0.030415      -0.006334      -0.024310       0.039448      -0.003741      -0.008146       0.004715       0.022135      -0.000199      -0.012807      -0.003698       0.016505              1.899371       2.328110      -0.088118      -0.112239       1.424263       0.138230       1.945742           0.000383
          129              H      23.769356      26.924924       7.680178       0.156982       1.133018 0.82315946E+01  0.80189481E+02                                 1.710384                            1.615138      -1.124445       2.375029                    0.997137       3.153758       8.378269       0.529061       1.188411      -0.732983      -0.001615       0.004178       0.040382       0.040629       0.001782       0.002676      -0.000119       0.003228       0.049382      -0.010689      -0.006078       0.016767              1.754941       1.707906      -0.046981      -0.088977       1.343724       0.111747       2.213194           0.000158
          130              H      27.365263      25.404259       6.209761       0.087369       1.526753 0.12717844E+02  0.13688399E+03                                 2.040776                            1.966896      -0.917314       2.422092                    0.998199       3.557944       9.646099       0.498869       1.140724      -0.747252      -0.001722      -0.033210       0.001107       0.033273       0.001753      -0.007970      -0.004871       0.002303      -0.025407      -0.012988       0.002145       0.010844              2.065577       1.908366      -0.030643       0.144722       2.558884       0.276909       1.729482          -0.000005
          131              H      27.511915      26.880896       5.579924       0.089420       1.415752 0.11527918E+02  0.12126480E+03                                 1.944287                            1.873396      -0.932846       2.418968                    0.998120       3.512311       9.464295       0.510014       1.141668      -0.745877       0.004032       0.024574      -0.026001       0.036003      -0.006667      -0.004296      -0.006042       0.000960      -0.009940      -0.011591       0.003129       0.008463              1.975536       1.953535       0.113833       0.068207       1.677445      -0.329949       2.295630          -0.000007
          132              H      29.873012      26.266195       6.226524       0.132139       1.291575 0.96510266E+01  0.97863164E+02                                 1.853794                            1.736981      -1.284672       2.269461                    0.996078       3.459664       9.386919       0.515244       1.172324      -0.735248       0.005271      -0.013540      -0.034172       0.037133       0.000097       0.003240       0.012094       0.004893       0.047779      -0.015245      -0.005745       0.020990              1.923949       2.023897      -0.083512      -0.251891       1.497584       0.331025       2.250366           0.000003
          133              H      17.369463      18.562957       3.994555       0.137418       1.138745 0.85191141E+01  0.83966721E+02                                 1.722479                            1.645643      -1.192835       2.323656                    0.996364       3.351904       9.048415       0.521297       1.192087      -0.730142      -0.017618       0.032485      -0.024528       0.044354      -0.008834       0.006239      -0.008840      -0.008866      -0.005517      -0.009245      -0.007755       0.017000              1.752461       1.596752      -0.292785       0.001055       1.806468      -0.211417       1.854162           0.000587
          134              H      17.709696      16.388643       7.392800       0.134707       1.232455 0.93684997E+01  0.95029547E+02                                 1.845038                            1.746512      -1.343728       2.245600                    0.994873       3.572483       9.943394       0.494553       1.220968      -0.722189      -0.016193      -0.001877       0.035923       0.039449      -0.002913      -0.007561      -0.004031      -0.002598       0.041213      -0.012809      -0.003698       0.016508              1.899403       1.641628      -0.214801      -0.201826       1.799412      -0.237105       2.257169           0.000383
          135              H      20.056128      15.508079       4.155008       0.156983       1.132988 0.82313603E+01  0.80186855E+02                                 1.710373                            1.615131      -1.124422       2.375042                    0.997138       3.153754       8.378318       0.529053       1.188434      -0.732978       0.030559      -0.020890      -0.016749       0.040630      -0.010761      -0.006192       0.001560       0.007968      -0.022904      -0.010689      -0.006078       0.016767              1.754930       1.818000      -0.338779      -0.295307       1.643962       0.044516       1.802827           0.000158
          136              H      19.733493      15.138920       8.298041       0.087370       1.525696 0.12706826E+02  0.13673417E+03                                 2.039567                            1.965812      -0.917307       2.422096                    0.998199       3.557717       9.644012       0.499100       1.140455      -0.747305       0.020081       0.022613       0.013881       0.033276       0.010120      -0.002055      -0.004012       0.004752       0.014352      -0.012992       0.002145       0.010848              2.064329       1.743934       0.165265       0.283081       2.385404       0.279621       2.063648          -0.000006
          137              H      18.366696      14.366733       7.931634       0.089420       1.414714 0.11517420E+02  0.12112647E+03                                 1.943155                            1.872381      -0.932849       2.418967                    0.998120       3.512151       9.462694       0.510220       1.141470      -0.745911      -0.035419      -0.006455       0.000375       0.036004       0.003185       0.002667      -0.001197       0.014638       0.020657      -0.011587       0.003125       0.008462              1.974359       2.399049      -0.142218      -0.112844       1.823186      -0.223543       1.700841          -0.000007
          138              H      19.249542      13.108543       9.933701       0.132138       1.291767 0.96528519E+01  0.97887753E+02                                 1.854119                            1.737257      -1.284692       2.269451                    0.996078       3.459827       9.388108       0.515145       1.172476      -0.735214      -0.020085       0.022092       0.022077       0.037133      -0.014928      -0.007385       0.006554      -0.010772      -0.006776      -0.015252      -0.005742       0.020994              1.924307       1.687634      -0.289003      -0.397264       1.847289       0.088533       2.237998           0.000003
          139              H      41.291337       9.953755      16.169805       0.137416       1.138712 0.85187969E+01  0.83962742E+02                                 1.722428                            1.645597      -1.192851       2.323647                    0.996363       3.351938       9.048436       0.521312       1.192065      -0.730146       0.017618      -0.012296       0.038803       0.044353      -0.002937       0.010408      -0.004616       0.003085       0.030330      -0.009244      -0.007756       0.016999              1.752408       1.596705       0.096595       0.276381       1.715926      -0.179417       1.944591           0.000587
          140              H      40.951104      12.432880      12.987093       0.134706       1.232410 0.93679856E+01  0.95022136E+02                                 1.844918                            1.746404      -1.343745       2.245591                    0.994872       3.572359       9.942629       0.494599       1.220884      -0.722209       0.016193       0.033243      -0.013744       0.039449       0.008097       0.000224      -0.009201      -0.017225      -0.002673      -0.012806      -0.003699       0.016505              1.899276       1.641514       0.261856       0.135231       2.057135      -0.328260       1.999179           0.000383
          141              H      38.604672       9.086738      13.236154       0.156982       1.132988 0.82313219E+01  0.80186075E+02                                 1.710348                            1.615108      -1.124438       2.375032                    0.997138       3.153702       8.378052       0.529069       1.188406      -0.732985      -0.030559      -0.022754      -0.014112       0.040629       0.009424       0.008080       0.003559       0.013630      -0.005935      -0.010689      -0.006077       0.016766              1.754903       1.817975       0.391342       0.220967       1.813129      -0.015297       1.633606           0.000158
          142              H      38.927307      12.869775      11.507096       0.087369       1.526745 0.12717757E+02  0.13688275E+03                                 2.040758                            1.966881      -0.917313       2.422093                    0.998199       3.557960       9.646113       0.498874       1.140714      -0.747255      -0.020078       0.020624       0.016692       0.033273      -0.001432      -0.010222      -0.006122      -0.001235      -0.003549      -0.012989       0.002145       0.010844              2.065559       1.744864      -0.322303      -0.061517       2.276571       0.318906       2.175241          -0.000006
          143              H      40.294104      12.266928      10.901207       0.089420       1.415790 0.11528289E+02  0.12126943E+03                                 1.944304                            1.873413      -0.932862       2.418960                    0.998120       3.512336       9.464327       0.510019       1.141651      -0.745881       0.035417      -0.001798      -0.006209       0.036002      -0.003572      -0.002106      -0.006485      -0.000292      -0.024154      -0.011591       0.003127       0.008465              1.975554       2.400666       0.153933       0.096561       1.574722      -0.135550       1.951272          -0.000007
          144              H      39.411258      13.735098       9.047619       0.132137       1.291638 0.96516331E+01  0.97871142E+02                                 1.853879                            1.737056      -1.284707       2.269443                    0.996077       3.459740       9.387304       0.515222       1.172352      -0.735242       0.020084       0.028178       0.013470       0.037132       0.011933       0.011609       0.007856      -0.007089       0.004259      -0.015245      -0.005744       0.020989              1.924041       1.687418       0.470776       0.140037       2.249884      -0.053910       1.834822           0.000003
          145              H      36.721661      26.477869       3.994555       0.137416       1.138713 0.85188068E+01  0.83962864E+02                                 1.722430                            1.645598      -1.192850       2.323647                    0.996363       3.351938       9.048437       0.521312       1.192065      -0.730146       0.036941      -0.000985      -0.024527       0.044353       0.000578      -0.010775      -0.000982       0.019732      -0.005519      -0.009244      -0.007756       0.016999              1.752409       2.007537       0.055580      -0.183614       1.395585       0.104790       1.854105           0.000586
          146              H      34.668533      27.270376       7.392800       0.134706       1.232410 0.93679860E+01  0.95022147E+02                                 1.844918                            1.746404      -1.343746       2.245590                    0.994872       3.572360       9.942634       0.494599       1.220884      -0.722208       0.006471       0.014962       0.035923       0.039449       0.000330       0.000290       0.008562       0.006340       0.041208      -0.012806      -0.003699       0.016505              1.899276       1.945856       0.039071      -0.104432       1.494952       0.293316       2.257020           0.000383
          147              H      32.732726      25.678588       4.155008       0.156982       1.132989 0.82313275E+01  0.80186145E+02                                 1.710349                            1.615108      -1.124439       2.375032                    0.997138       3.153703       8.378056       0.529068       1.188406      -0.732985      -0.033370      -0.016021      -0.016749       0.040629       0.008832       0.004446       0.004583       0.014649      -0.022905      -0.010689      -0.006077       0.016766              1.754904       1.980837       0.244749       0.186209       1.481077       0.233482       1.802798           0.000158
          148              H      32.574342      26.142577       8.298041       0.087369       1.526747 0.12717787E+02  0.13688315E+03                                 2.040760                            1.966883      -0.917314       2.422092                    0.998199       3.557963       9.646125       0.498874       1.140714      -0.747254       0.009543      -0.028694       0.013880       0.033273      -0.003005      -0.002444       0.003787      -0.019889       0.014373      -0.012989       0.002145       0.010844              2.065562       2.083159      -0.360747       0.100704       2.048657      -0.385343       2.064869          -0.000006
          149              H      32.589007      27.712351       7.931634       0.089420       1.415787 0.11528262E+02  0.12126907E+03                                 1.944301                            1.873410      -0.932862       2.418960                    0.998120       3.512335       9.464321       0.510019       1.141651      -0.745881       0.012120       0.033899       0.000375       0.036002       0.004755      -0.002375      -0.001708      -0.012825       0.020670      -0.011591       0.003127       0.008465              1.975551       2.091619       0.320777      -0.137316       2.133276       0.209693       1.701757          -0.000006
          150              H      31.057961      27.576880       9.933701       0.132137       1.291637 0.96516251E+01  0.97871045E+02                                 1.853879                            1.737056      -1.284706       2.269444                    0.996077       3.459738       9.387299       0.515222       1.172353      -0.735242       0.029174       0.006347       0.022076       0.037132       0.002799       0.009367       0.003115       0.031232      -0.006781      -0.015245      -0.005744       0.020989              1.924041       2.057387       0.075352       0.275239       1.477086       0.299706       2.237649           0.000003
          151              H      17.304936      10.065519      16.169805       0.137418       1.138743 0.85190919E+01  0.83966424E+02                                 1.722474                            1.645639      -1.192835       2.323656                    0.996364       3.351902       9.048397       0.521299       1.192084      -0.730142      -0.019458      -0.009110       0.038803       0.044354       0.002804      -0.009202      -0.006706       0.003546       0.030330      -0.009245      -0.007755       0.017000              1.752456       1.602510      -0.099927      -0.293581       1.710213      -0.149650       1.944645           0.000586
          152              H      19.622038       9.120606      12.987093       0.134707       1.232454 0.93684922E+01  0.95029440E+02                                 1.845036                            1.746511      -1.343727       2.245601                    0.994873       3.572480       9.943380       0.494554       1.220967      -0.722190       0.020693      -0.030645      -0.013745       0.039449      -0.011509      -0.008083       0.004406      -0.005415      -0.002673      -0.012809      -0.003698       0.016508              1.899401       1.726565      -0.310923      -0.351913       1.972337       0.047015       1.999301           0.000383
          153              H      17.897410      12.825747      13.236154       0.156983       1.132989 0.82313636E+01  0.80186895E+02                                 1.710373                            1.615131      -1.124424       2.375040                    0.997138       3.153755       8.378321       0.529053       1.188434      -0.732978      -0.004427       0.037842      -0.014113       0.040630       0.001187      -0.000957      -0.008779      -0.023138      -0.005931      -0.010689      -0.006078       0.016767              1.754930       1.475453      -0.193575      -0.123736       2.155703      -0.183713       1.633635           0.000158
          154              H      21.012299      10.654819      11.507096       0.087370       1.525693 0.12706792E+02  0.13673371E+03                                 2.039564                            1.965809      -0.917305       2.422097                    0.998199       3.557713       9.643996       0.499101       1.140455      -0.747305       0.027902       0.007078       0.016693       0.033276       0.000191      -0.000189       0.011917       0.003095      -0.003554      -0.012992       0.002145       0.010848              2.064325       2.421187      -0.069034       0.306642       1.597894      -0.106080       2.173895          -0.000005
          155              H      19.806819       9.772562      10.901207       0.089420       1.414712 0.11517408E+02  0.12112631E+03                                 1.943155                            1.872380      -0.932848       2.418968                    0.998120       3.512149       9.462688       0.510220       1.141470      -0.745911      -0.019267      -0.029775      -0.006211       0.036004       0.001660      -0.004553       0.005070       0.006343      -0.024145      -0.011587       0.003125       0.008462              1.974358       1.647017       0.280389      -0.165510       2.325960      -0.015836       1.950097          -0.000007
          156              H      21.519714       9.803043       9.047619       0.132138       1.291767 0.96528481E+01  0.97887700E+02                                 1.854118                            1.737257      -1.284692       2.269452                    0.996078       3.459825       9.388100       0.515145       1.172476      -0.735214       0.014360      -0.031483       0.013470       0.037133      -0.009040       0.000996      -0.013984      -0.017132       0.004264      -0.015252      -0.005742       0.020994              1.924306       1.701789      -0.479051      -0.116730       2.236075      -0.094325       1.835054           0.000003
          157              H      21.939139      12.592059      23.632055       0.137417       1.138868 0.85203304E+01  0.83982552E+02                                 1.722699                            1.645839      -1.192836       2.323654                    0.996364       3.351970       9.049098       0.521223       1.192201      -0.730117      -0.036941      -0.023452       0.007248       0.044353       0.009962      -0.004140      -0.003000       0.014028      -0.022605      -0.009242      -0.007752       0.016994              1.752689       2.007884       0.154625      -0.113636       1.869335      -0.062612       1.380847           0.000586
          158              H      23.992267      16.060124      23.246490       0.134705       1.232463 0.93685264E+01  0.95029443E+02                                 1.845007                            1.746483      -1.343749       2.245589                    0.994872       3.572466       9.943176       0.494573       1.220924      -0.722199      -0.006471       0.038855       0.002131       0.039448      -0.000383      -0.000215      -0.000813      -0.020172      -0.038337      -0.012807      -0.003698       0.016505              1.899371       1.945959       0.085442      -0.071653       2.356833      -0.011361       1.395322           0.000383
          159              H      25.928074      12.476908      22.825002       0.156982       1.133018 0.82315963E+01  0.80189498E+02                                 1.710383                            1.615138      -1.124446       2.375029                    0.997137       3.153758       8.378268       0.529061       1.188411      -0.732984       0.033370      -0.021131      -0.009522       0.040629      -0.007136      -0.006846       0.004862       0.015438      -0.020540      -0.010689      -0.006078       0.016767              1.754941       1.980883      -0.257152      -0.168687       1.913846       0.080492       1.370094           0.000158
          160              H      26.086458      16.537661      21.881444       0.087369       1.526752 0.12717835E+02  0.13688387E+03                                 2.040775                            1.966895      -0.917315       2.422092                    0.998199       3.557943       9.646094       0.498869       1.140724      -0.747252      -0.009544       0.003522      -0.031680       0.033273       0.003305       0.002018       0.003812      -0.019819       0.014584      -0.012988       0.002145       0.010844              2.065576       2.083174       0.025304       0.373688       1.820876      -0.304812       2.292679          -0.000006
          161              H      26.071793      16.715467      23.483576       0.089420       1.415753 0.11527928E+02  0.12126493E+03                                 1.944288                            1.873397      -0.932847       2.418967                    0.998120       3.512312       9.464298       0.510014       1.141668      -0.745877      -0.012120       0.011654       0.031835       0.036003       0.000652      -0.005275      -0.002560      -0.015240       0.013425      -0.011591       0.003129       0.008463              1.975537       2.091604       0.022536      -0.348201       1.881490       0.298707       1.953518          -0.000007
          162              H      27.602839      18.557877      22.688497       0.132139       1.291576 0.96510313E+01  0.97863220E+02                                 1.853794                            1.736981      -1.284672       2.269461                    0.996078       3.459665       9.386921       0.515244       1.172324      -0.735248      -0.029175       0.022931      -0.001375       0.037133      -0.009766       0.000484      -0.001421       0.018406      -0.045255      -0.015245      -0.005745       0.020990              1.923949       2.057288      -0.284600       0.020703       2.341394      -0.005916       1.373164           0.000003
          163              H      41.355864      18.600212       4.099927       0.137416       1.138706 0.85187372E+01  0.83961972E+02                                 1.722419                            1.645588      -1.192852       2.323646                    0.996363       3.351931       9.048395       0.521315       1.192061      -0.730147       0.019457       0.033547      -0.021522       0.044353       0.007740      -0.005710      -0.010539      -0.007294      -0.002195      -0.009245      -0.007755       0.016999              1.752397       1.602459       0.310086      -0.003650       1.824477      -0.190061       1.830256           0.000587
          164              H      39.038762      15.284551       4.269959       0.134706       1.232434 0.93682560E+01  0.95025966E+02                                 1.844976                            1.746457      -1.343730       2.245598                    0.994873       3.572414       9.942976       0.494578       1.220922      -0.722200      -0.020693      -0.023173      -0.024311       0.039449       0.011455       0.008156       0.004697      -0.004588      -0.000199      -0.012807      -0.003699       0.016505              1.899337       1.726508       0.435424       0.175824       2.025799       0.028084       1.945705           0.000383
          165              H      40.763390      16.754415       7.680178       0.156983       1.132813 0.82297305E+01  0.80166498E+02                                 1.710136                            1.614920      -1.124426       2.375038                    0.997138       3.153613       8.377535       0.529116       1.188359      -0.732994       0.004426      -0.000691       0.040382       0.040630       0.000504      -0.001439      -0.002259      -0.004700       0.049378      -0.010688      -0.006078       0.016766              1.754679       1.475259       0.181140       0.141231       1.575952       0.021178       2.212826           0.000158
          166              H      37.648501      14.400601       6.209761       0.087369       1.526726 0.12717554E+02  0.13688005E+03                                 2.040748                            1.966871      -0.917302       2.422098                    0.998199       3.557919       9.645992       0.498873       1.140721      -0.747253      -0.027900       0.018096       0.001107       0.033273       0.000120      -0.000234       0.009337      -0.004187      -0.025406      -0.012988       0.002145       0.010843              2.065548       2.422757      -0.266359       0.167444       2.044429      -0.263780       1.729460          -0.000006
          167              H      38.853981      13.535278       5.579924       0.089420       1.415817 0.11528564E+02  0.12127313E+03                                 1.944338                            1.873443      -0.932857       2.418962                    0.998120       3.512347       9.464411       0.510011       1.141661      -0.745879       0.019265      -0.015779      -0.026001       0.036002       0.003750      -0.003085       0.006741       0.011068      -0.009943      -0.011590       0.003127       0.008463              1.975590       1.647923       0.062638      -0.319859       1.983148       0.105908       2.295698          -0.000007
          168              H      37.141086      11.797858       6.226524       0.132138       1.291584 0.96511013E+01  0.97864119E+02                                 1.853803                            1.736988      -1.284684       2.269455                    0.996078       3.459672       9.386953       0.515242       1.172326      -0.735248      -0.014360       0.002205      -0.034172       0.037133       0.002070       0.008852      -0.008853      -0.002619       0.047781      -0.015244      -0.005745       0.020990              1.923959       1.701494       0.269659       0.412625       1.820005       0.052633       2.250378           0.000003
          169              C      34.586408      27.625988      18.025788       0.015833      40.330110 0.41168958E+03  0.94666704E+04                                10.165424                            6.690242       0.004383       2.008300                    0.999232      26.616036      73.593009       0.653332       0.407704      -1.079014       0.020192      -0.031099       0.036716       0.052182      -0.000084      -0.009961       0.008956      -0.009037      -0.037811      -0.019798       0.004897       0.014900             14.251612       6.917691      -4.212039      -0.197306      19.909453      -6.043182      15.927693           0.012705
          170              C      34.313342      27.477478      19.363054      -0.139917      36.949856 0.43703799E+03  0.10311529E+05                                 9.735026                            7.039587      -0.122822       1.930097                    0.999427      29.779107      86.399286       0.610514       0.425213      -1.056264       0.006656      -0.005191      -0.018687       0.020505       0.007508      -0.006949       0.028035       0.026529      -0.089489      -0.047510       0.017348       0.030162             12.405669       6.066068      -1.832018      -0.797988      13.303050      -5.968019      17.847889           0.000412
          171              C      34.645068      26.294982      20.001512       0.014019      41.435523 0.42079008E+03  0.97156653E+04                                10.325899                            6.750822       0.036160       2.018612                    0.999216      26.649656      73.507825       0.653161       0.406143      -1.081528       0.010088      -0.020427      -0.043394       0.049011      -0.010162      -0.006970      -0.006957      -0.003553      -0.048535      -0.021256       0.002827       0.018429             14.468755       7.367884      -2.113443      -4.079436      11.697373      -2.510339      24.341007           0.012108
          172              C      35.313802      25.309429      19.254329      -0.238474      40.063064 0.50254858E+03  0.12281744E+05                                10.232685                            7.536959      -0.139291       1.906572                    0.999084      31.760567      93.863386       0.591260       0.423882      -1.056816      -0.013606       0.025291       0.034099       0.044582      -0.005498       0.010260      -0.021274      -0.009211      -0.070983      -0.034156       0.004660       0.029496             12.706452       8.161694      -3.853144      -4.484107      11.934870       2.473622      18.022793          -0.001168
          173              C      35.536713      25.495702      17.891679       0.254179      36.945775 0.36639101E+03  0.82087949E+04                                 9.742593                            6.445909       0.005099       2.017544                    0.999463      25.007690      68.956325       0.642860       0.425260      -1.064354       0.027024      -0.033060      -0.022953       0.048478      -0.031914      -0.008140       0.017563      -0.054747      -0.048175      -0.034017      -0.021307       0.055324             13.617371       9.152006      -6.985368      -3.342693      18.117734       2.500823      13.582373           0.001111
          174              C      35.123154      26.645514      17.206761      -0.212596      38.019022 0.45781125E+03  0.10891866E+05                                 9.806433                            7.118762      -0.032983       1.950656                    0.999504      30.348588      87.472664       0.620207       0.415101      -1.066143       0.002522       0.023493      -0.016574       0.028861       0.036359      -0.003897       0.012992       0.065871       0.036063      -0.057668       0.014521       0.043147             12.423504       7.711559      -5.816940      -0.416696      18.645328      -1.134337      10.913624          -0.000877
          175              C      34.389894      26.188299      21.488694       0.609910      23.179672 0.24792544E+03  0.51121298E+04                                 7.621781                            5.613822      -0.010148       2.065641                    0.999554      21.798528      60.485293       0.623158       0.476681      -1.019391      -0.006826      -0.010785       0.055730       0.057173       0.062720       0.049046       0.017852       0.049774      -0.255252      -0.099498      -0.022928       0.122426              9.891627       5.798339      -0.762672      -2.919923       6.601339      -1.478413      17.275204          -0.000522
          176              C      34.254974      28.880791      17.271421       0.577039      25.014223 0.27083763E+03  0.57058627E+04                                 8.002901                            5.847457      -0.036297       2.044606                    0.999587      22.507677      63.001667       0.614098       0.473431      -1.021761      -0.013609       0.052831      -0.029674       0.062103       0.038134       0.047848       0.056512       0.139688      -0.037147      -0.100329      -0.016025       0.116354             10.574183       5.752642      -2.676580       0.532845      15.586976      -5.664984      10.382930          -0.000532
          177              C      36.504616      23.389123      17.537246      -0.058653      27.761381 0.33688617E+03  0.74349759E+04                                 7.973565                            5.965741       0.043531       2.018073                    0.999245      27.147603      75.749759       0.700540       0.396166      -1.076970      -0.004616       0.060192      -0.046107       0.075962      -0.017416       0.020397      -0.011971      -0.050508      -0.082323      -0.041380      -0.007255       0.048635             10.686478       9.499957      -4.934722      -3.356566      13.191003       3.779620       9.368474           0.000040
          178              C      37.334666      22.696526      16.433235       0.120417      40.896511 0.41764302E+03  0.96678560E+04                                10.441410                            6.858093      -0.181276       1.946542                    0.999025      26.453438      74.130510       0.626539       0.422311      -1.066268      -0.000540       0.010341       0.000841       0.010390      -0.018740      -0.020060       0.024288       0.005410      -0.006802      -0.026297      -0.015766       0.042062             14.941759      11.614578      -7.523378      -5.750696      17.005368       2.619013      16.205331           0.000119
          179              C      37.850881      21.480671      16.852328      -0.247871      40.249149 0.48288921E+03  0.11670212E+05                                10.165457                            7.315398      -0.094570       1.922481                    0.999586      31.543692      92.342735       0.609839       0.415585      -1.063320       0.000674      -0.004067       0.005382       0.006779       0.007790      -0.018822       0.001899       0.010735       0.067821      -0.023861      -0.008161       0.032022             13.067828      10.093694      -7.113959      -2.137788      17.910892      -0.801814      11.198898          -0.000091
          180              C      30.562277       9.987623       0.625047       0.015832      40.327790 0.41166818E+03  0.94660430E+04                                10.164994                            6.690042       0.004406       2.008307                    0.999232      26.615774      73.591448       0.653346       0.407701      -1.079018      -0.047933       0.015082      -0.014063       0.052181      -0.001914      -0.011252       0.002618      -0.026958      -0.001420      -0.019799       0.004900       0.014898             14.250836      22.951151      -4.487920      -0.392633      14.244744       1.628424       5.556613           0.012704
          181              C      29.384661       9.298582       0.472258      -0.139917      36.949180 0.43703165E+03  0.10311317E+05                                 9.734832                            7.039490      -0.122817       1.930098                    0.999427      29.778883      86.397679       0.610526       0.425207      -1.056270       0.012261       0.016114       0.003246       0.020506       0.001289      -0.011346      -0.004293      -0.064892       0.079987      -0.047519       0.017340       0.030179             12.405356      21.959097      -0.109476       0.420027       9.993918       0.821032       5.263052           0.000414
          182              C      28.180648       9.977463       0.546018       0.014020      41.433565 0.42077416E+03  0.97151660E+04                                10.325438                            6.750607       0.036181       2.018618                    0.999216      26.649253      73.505232       0.653186       0.406133      -1.081540       0.023637       0.039898       0.015861       0.049011      -0.012021      -0.008288      -0.009619      -0.011077      -0.027574      -0.021259       0.002832       0.018427             14.467922      22.491828       5.401405       1.234625      15.332707       1.551612       5.579233           0.012107
          183              C      28.221711      11.372817       0.713655      -0.238472      40.059823 0.50250936E+03  0.12280456E+05                                10.231829                            7.536460      -0.139274       1.906577                    0.999084      31.759639      93.857142       0.591308       0.423860      -1.056838      -0.013242      -0.040791      -0.012174       0.044581      -0.027896      -0.005583      -0.010942       0.020030       0.001613      -0.034175       0.004691       0.029484             12.705162      13.659863       3.845281       0.959837      18.989838       1.922861       5.465785          -0.001166
          184              C      29.441856      12.019693       0.898056       0.254178      36.944015 0.36638220E+03  0.82085177E+04                                 9.742147                            6.445770       0.005097       2.017542                    0.999463      25.007432      68.954449       0.642879       0.425252      -1.064363      -0.000346       0.048462       0.001172       0.048477      -0.021830      -0.001008       0.015275      -0.061219      -0.090861      -0.034013      -0.021310       0.055323             13.616444      12.735790      -1.817884       0.311334      22.888099       2.080659       5.225443           0.001109
          185              C      30.664933      11.337256       0.922005      -0.212594      38.017130 0.45778847E+03  0.10891160E+05                                 9.806012                            7.118522      -0.032964       1.950663                    0.999504      30.348053      87.469715       0.620227       0.415094      -1.066151       0.027096      -0.006393      -0.007606       0.028861       0.037104      -0.003364      -0.008127       0.006144       0.121805      -0.057672       0.014508       0.043164             12.422829      14.559598      -5.026839       0.141728      17.273246       1.771700       5.435642          -0.000873
          186              C      26.904776       9.200196       0.308931       0.609910      23.179499 0.24792488E+03  0.51121168E+04                                 7.621769                            5.613845      -0.010109       2.065655                    0.999554      21.798396      60.484978       0.623151       0.476686      -1.019388      -0.051730      -0.023023      -0.007916       0.057173      -0.036903      -0.021397      -0.005164      -0.015329       0.360059      -0.099506      -0.022928       0.122434              9.891540      15.110948       4.828120       1.033436       9.952823       0.629179       4.610848          -0.000525
          187              C      31.902676       9.315346       0.555598       0.577041      25.013672 0.27083357E+03  0.57057447E+04                                 8.002716                            5.847374      -0.036258       2.044621                    0.999587      22.507473      63.000509       0.614109       0.473424      -1.021766       0.054730      -0.029089      -0.003899       0.062103       0.025268       0.038749      -0.013091      -0.057177       0.325016      -0.100331      -0.016029       0.116361             10.573827      17.457950      -4.687947      -0.889566       9.361840       0.674491       4.901691          -0.000532
          188              C      28.515015      14.149979       1.218962      -0.058653      27.756808 0.33683078E+03  0.74334617E+04                                 7.972138                            5.964812       0.043519       2.018068                    0.999245      27.147445      75.748300       0.700670       0.396107      -1.077007       0.072398      -0.021058      -0.009239       0.075962      -0.044244       0.001426       0.007238       0.003819      -0.024391      -0.041388      -0.007244       0.048632             10.683895       7.078249      -0.504730      -0.224349      19.106275       0.829751       5.867162           0.000039
          189              C      29.016565      15.611376       1.235726       0.120416      40.896833 0.41765169E+03  0.96680621E+04                                10.441313                            6.858090      -0.181274       1.946542                    0.999025      26.453216      74.128788       0.626553       0.422302      -1.066279       0.005284      -0.007603      -0.004716       0.010390       0.009550      -0.000055      -0.000827      -0.065624      -0.047235      -0.026302      -0.015757       0.042058             14.941405      14.002482       0.608803      -0.000946      25.597945       0.425144       5.223788           0.000120
          190              C      27.972402      16.522421       1.247700      -0.247869      40.248143 0.48288329E+03  0.11669979E+05                                10.165137                            7.315293      -0.094565       1.922482                    0.999586      31.543234      92.339629       0.609854       0.415578      -1.063329      -0.006742       0.000564      -0.000427       0.006779       0.027100      -0.005171       0.000450       0.006642      -0.026332      -0.023868      -0.008139       0.032007             13.067175      14.191063      -4.164786      -0.052706      19.948993      -0.073582       5.061467          -0.000092
          191              C      28.098523       3.918508       9.208072       0.015833      40.327645 0.41166725E+03  0.94660046E+04                                10.164929                            6.690006       0.004410       2.008308                    0.999232      26.615679      73.590824       0.653353       0.407697      -1.079021       0.047933      -0.008231       0.018907       0.052181       0.011243      -0.001949       0.006495      -0.015992       0.031485      -0.019797       0.004900       0.014897             14.250760      22.951102       1.866176       4.100419       7.545429       3.996901      12.255749           0.012703
          192              C      29.276139       3.544776       8.609367      -0.139917      36.949019 0.43703001E+03  0.10311268E+05                                 9.734805                            7.039478      -0.122812       1.930100                    0.999427      29.778820      86.397432       0.610526       0.425208      -1.056270      -0.012262       0.008431       0.014110       0.020507       0.010262      -0.005000      -0.005712      -0.068903       0.067956      -0.047518       0.017338       0.030179             12.405319      21.959026      -0.359493       0.243245       6.304740       2.125340       8.952190           0.000413
          193              C      30.480152       3.840612       9.224835       0.014020      41.433724 0.42077451E+03  0.97151939E+04                                10.325528                            6.750652       0.036179       2.018618                    0.999216      26.649377      73.506094       0.653177       0.406138      -1.081534      -0.023637       0.028253       0.032330       0.049012       0.011816       0.008569      -0.001408       0.012150       0.042098      -0.021254       0.002830       0.018424             14.468063      22.491996      -2.964513      -4.681020       7.638275       4.272104      13.273918           0.012109
          194              C      30.439089       4.463780      10.484509      -0.238472      40.060114 0.50251259E+03  0.12280592E+05                                10.231991                            7.536562      -0.139268       1.906580                    0.999084      31.759832      93.858859       0.591293       0.423868      -1.056830       0.013241      -0.025076      -0.034400       0.044581       0.014554       0.024434      -0.011906       0.017295      -0.006607      -0.034163       0.004683       0.029480             12.705389      13.660068      -2.186737      -3.305485       8.177188       5.745890      16.278911          -0.001167
          195              C      29.218944       4.853260      11.032922       0.254177      36.944126 0.36638291E+03  0.82085406E+04                                 9.742172                            6.445781       0.005095       2.017542                    0.999463      25.007475      68.954675       0.642877       0.425253      -1.064362       0.000346       0.017259       0.045301       0.048478       0.008225       0.020246       0.035777      -0.003228       0.083105      -0.034013      -0.021308       0.055321             13.616493      12.735750       0.312418       1.817643       8.495783       7.169191      19.617945           0.001110
          196              C      27.995867       4.648359      10.381532      -0.212593      38.017251 0.45779232E+03  0.10891237E+05                                 9.805947                            7.118501      -0.032955       1.950665                    0.999504      30.347871      87.468132       0.620237       0.415088      -1.066158      -0.027097      -0.009302      -0.003492       0.028862      -0.009202      -0.036112      -0.026430      -0.045613      -0.033466      -0.057683       0.014516       0.043168             12.422754      14.559424       1.542069       4.786682       7.864484       5.098171      14.844355          -0.000874
          197              C      31.756024       3.357995       8.571050       0.609909      23.179467 0.24792488E+03  0.51121143E+04                                 7.621720                            5.613813      -0.010130       2.065648                    0.999554      21.798511      60.485185       0.623159       0.476680      -1.019392       0.051731      -0.015137      -0.019066       0.057173       0.032468       0.027656      -0.058186      -0.165292      -0.089840      -0.099498      -0.022932       0.122431              9.891458      15.110777      -2.583678      -4.207482       5.599831       2.168181       8.963765          -0.000526
          198              C      26.758124       3.628938       8.597393       0.577042      25.013824 0.27083439E+03  0.57057717E+04                                 8.002808                            5.847424      -0.036235       2.044629                    0.999587      22.507409      63.000582       0.614100       0.473431      -1.021761      -0.054730      -0.013372      -0.026127       0.062103      -0.044959      -0.010911      -0.052268      -0.167990      -0.007416      -0.100336      -0.016025       0.116362             10.573988      17.458279       2.401377       4.123400       5.821274       1.926305       8.442412          -0.000532
          199              C      30.145785       5.865908      12.934407      -0.058653      27.756615 0.33682855E+03  0.74333967E+04                                 7.972071                            5.964771       0.043532       2.018073                    0.999245      27.147365      75.747881       0.700677       0.396105      -1.077010      -0.072398      -0.015729      -0.016774       0.075962       0.013400       0.042185       0.008862       0.008417      -0.010612      -0.041382      -0.007245       0.048627             10.683785       7.078199       0.379722       0.401023       7.859647       4.805941      17.113508           0.000038
          200              C      29.644235       6.368845      14.306637       0.120417      40.896714 0.41765041E+03  0.96680219E+04                                10.441283                            6.858072      -0.181267       1.946544                    0.999025      26.453171      74.128541       0.626555       0.422301      -1.066280      -0.005284      -0.006980      -0.005596       0.010390      -0.003134      -0.009024       0.017091      -0.014944       0.104804      -0.026302      -0.015757       0.042059             14.941359      14.002457      -0.202073      -0.574371       7.754786       6.733628      23.066834           0.000120
          201              C      30.688398       6.683816      15.161587      -0.247868      40.247588 0.48287747E+03  0.11669779E+05                                10.164971                            7.315200      -0.094557       1.922485                    0.999586      31.543029      92.338160       0.609865       0.415572      -1.063335       0.006743      -0.000216       0.000674       0.006780      -0.004168      -0.027279       0.003442       0.015109      -0.000931      -0.023874      -0.008139       0.032013             13.066926      14.190792       1.437929       3.908955       6.669283       4.621371      18.340702          -0.000093
          202              C      24.074392      26.203539      20.037435       0.015832      40.327950 0.41166979E+03  0.94660914E+04                                10.165033                            6.690067       0.004406       2.008307                    0.999232      26.615804      73.591625       0.653343       0.407702      -1.079016      -0.020189       0.024249      -0.041560       0.052181       0.009413      -0.003242       0.014327       0.006156       0.007765      -0.019795       0.004897       0.014898             14.250873       6.917369       1.590015       3.905049      12.571329      -3.448739      23.263922           0.012704
          203              C      24.347458      27.414822      19.451662      -0.139916      36.948119 0.43701674E+03  0.10310883E+05                                 9.734570                            7.039298      -0.122801       1.930103                    0.999427      29.778712      86.396997       0.610543       0.425199      -1.056275      -0.006654      -0.019350       0.001334       0.020505       0.004038      -0.009402       0.031699       0.036899      -0.058415      -0.047513       0.017340       0.030173             12.404959       6.065795       1.363011       1.461212      13.591026      -6.069509      17.558057           0.000415
          204              C      24.015732      27.622601      18.123976       0.014019      41.433720 0.42077498E+03  0.97152058E+04                                10.325521                            6.750656       0.036182       2.018619                    0.999216      26.649377      73.506050       0.653177       0.406138      -1.081534      -0.010085      -0.047722      -0.004795       0.049012       0.009955       0.007252       0.002774       0.023974       0.034034      -0.021255       0.002831       0.018424             14.468022       7.367569       4.550299       0.632857      21.356971      -5.925503      14.679527           0.012105
          205              C      23.346998      26.589633      17.443848      -0.238472      40.060371 0.50251533E+03  0.12280680E+05                                10.232037                            7.536580      -0.139270       1.906579                    0.999084      31.759985      93.859483       0.591293       0.423868      -1.056829       0.013611       0.040577       0.012476       0.044581      -0.007855       0.008589      -0.003942       0.039818       0.076043      -0.034166       0.004682       0.029483             12.705440       8.161067       5.511477       2.137999      18.899383       0.010780      11.055869          -0.001165
          206              C      23.124087      25.367004      18.073685       0.254178      36.944079 0.36638261E+03  0.82085320E+04                                 9.742164                            6.445778       0.005111       2.017547                    0.999463      25.007451      68.954600       0.642878       0.425253      -1.064363      -0.027023      -0.032660      -0.023519       0.048477       0.018308       0.027374       0.029833      -0.020040       0.055935      -0.034012      -0.021308       0.055320             13.616453       9.151310       5.479330       5.471230      15.656827       3.369935      16.041221           0.001109
          207              C      23.537646      25.104528      19.386044      -0.212594      38.017447 0.45779215E+03  0.10891271E+05                                 9.806058                            7.118541      -0.032965       1.950663                    0.999504      30.348220      87.470328       0.620227       0.415092      -1.066151      -0.002517      -0.007797       0.027672       0.028859      -0.008463      -0.035584      -0.005910       0.012410      -0.124363      -0.057676       0.014514       0.043162             12.422888       7.711146       2.331671       5.344989      11.059253       1.547354      18.498265          -0.000874
          208              C      24.270906      28.989168      17.527666       0.609909      23.179390 0.24792455E+03  0.51121023E+04                                 7.621678                            5.613797      -0.010128       2.065648                    0.999554      21.798468      60.484893       0.623162       0.476678      -1.019394       0.006829       0.048947      -0.028745       0.057173      -0.067153      -0.042788       0.046173       0.129875      -0.014942      -0.099500      -0.022932       0.122432              9.891385       5.798237       3.007040      -0.254207      15.159502      -4.504174       8.716415          -0.000520
          209              C      24.405826      25.910583      21.471930       0.577041      25.013612 0.27083327E+03  0.57057354E+04                                 8.002687                            5.847363      -0.036257       2.044621                    0.999587      22.507472      63.000444       0.614111       0.473423      -1.021767       0.013612      -0.010367       0.059699       0.062103      -0.057829      -0.020010       0.027843       0.058596      -0.280428      -0.100330      -0.016031       0.116361             10.573774       5.752464       0.389835       2.700935       7.400317      -2.770522      18.568540          -0.000535
          210              C      22.156184      24.330648      16.205727      -0.058653      27.756678 0.33682949E+03  0.74334171E+04                                 7.972065                            5.964765       0.043528       2.018071                    0.999245      27.147327      75.747578       0.700680       0.396103      -1.077012       0.004615      -0.023405       0.072119       0.075962      -0.013434       0.023212       0.011563       0.016058       0.117351      -0.041386      -0.007243       0.048629             10.683776       9.497803       4.807358       3.531830      12.165657       4.138994      10.387866           0.000040
          211              C      21.326134      23.058911      15.920744       0.120417      40.896589 0.41764969E+03  0.96679964E+04                                10.441246                            6.858058      -0.181274       1.946542                    0.999025      26.453147      74.128328       0.626557       0.422300      -1.066281       0.000539       0.004241       0.009470       0.010390       0.025152       0.010977       0.019111      -0.009232      -0.050749      -0.026300      -0.015756       0.042056             14.941291      11.614273       7.929650       5.175637      17.940463       2.288086      15.269137           0.000121
          212              C      20.809919      23.048751      14.634727      -0.247869      40.247735 0.48287941E+03  0.11669837E+05                                10.164990                            7.315212      -0.094557       1.922485                    0.999586      31.543105      92.338415       0.609865       0.415572      -1.063335      -0.000674       0.003719      -0.005629       0.006780       0.015134      -0.013635      -0.010864      -0.025357      -0.040504      -0.023874      -0.008137       0.032011             13.066953      10.093198       4.386754       5.994083      11.440177       1.485918      17.667485          -0.000095
          213              C      22.698797      19.340224       0.625047       0.015833      40.327632 0.41166726E+03  0.94660049E+04                                10.164927                            6.690006       0.004410       2.008308                    0.999232      26.615678      73.590820       0.653353       0.407697      -1.079021       0.037028       0.033971      -0.014063       0.052181      -0.010719       0.007891       0.008434       0.016788      -0.001418      -0.019797       0.004900       0.014897             14.250754      20.307884       6.014012       1.606544      16.887792      -0.474161       5.556587           0.012704
          214              C      22.690877      20.704589       0.472258      -0.139917      36.949044 0.43703018E+03  0.10311273E+05                                 9.734809                            7.039479      -0.122812       1.930100                    0.999427      29.778823      86.397448       0.610526       0.425207      -1.056270       0.007824      -0.018675       0.003246       0.020507      -0.028746       0.001952       0.011969       0.030206       0.079989      -0.047518       0.017338       0.030180             12.405325      13.080005       5.235806       0.501022      18.872928      -0.774260       5.263042           0.000413
          215              C      23.880812      21.407855       0.546018       0.014019      41.433749 0.42077471E+03  0.97151996E+04                                10.325532                            6.750653       0.036179       2.018618                    0.999216      26.649379      73.506097       0.653177       0.406138      -1.081534       0.022734      -0.040420       0.015860       0.049012       0.001213      -0.004188       0.011984       0.026353      -0.027578      -0.021255       0.002830       0.018425             14.468072      12.444875       0.399228       0.726439      25.380065      -1.845041       5.579274           0.012106
          216              C      25.068693      20.674616       0.713655      -0.238472      40.060085 0.50251208E+03  0.12280577E+05                                10.231987                            7.536558      -0.139268       1.906580                    0.999084      31.759826      93.858834       0.591293       0.423868      -1.056830      -0.028706       0.031863      -0.012175       0.044581       0.022617      -0.006686       0.010300       0.038290       0.001594      -0.034163       0.004683       0.029480             12.705383      14.327513      -4.230707       1.185355      18.322778      -1.792703       5.465860          -0.001167
          217              C      25.018831      19.294502       0.898056       0.254177      36.944078 0.36638247E+03  0.82085280E+04                                 9.742163                            6.445777       0.005097       2.017542                    0.999463      25.007461      68.954619       0.642878       0.425253      -1.064363       0.042143      -0.023931       0.001172       0.048477      -0.015595       0.013731      -0.006766       0.068416      -0.090862      -0.034013      -0.021308       0.055321             13.616476      21.924385      -3.487253       1.646252      13.699588      -1.309961       5.225456           0.001110
          218              C      23.816285      18.576504       0.922005      -0.212593      38.017224 0.45779230E+03  0.10891236E+05                                 9.805943                            7.118500      -0.032954       1.950666                    0.999504      30.347867      87.468111       0.620237       0.415088      -1.066158      -0.019085      -0.020271      -0.007606       0.028862      -0.015896      -0.005360       0.006977      -0.067356       0.121811      -0.057684       0.014516       0.043168             12.422744      20.948204       1.338370       1.463474      10.884406      -1.008545       5.435622          -0.000875
          219              C      23.845615      22.901426       0.308931       0.609909      23.179489 0.24792505E+03  0.51121187E+04                                 7.621726                            5.613816      -0.010130       2.065647                    0.999554      21.798512      60.485193       0.623158       0.476680      -1.019392       0.005928       0.056311      -0.007916       0.057173       0.011811       0.006223       0.021109       0.071571       0.360052      -0.099498      -0.022932       0.122431              9.891468       7.061043      -0.180562       0.028173      18.002544      -1.209559       4.610818          -0.000524
          220              C      21.446388      18.515542       0.555598       0.577042      25.013803 0.27083423E+03  0.57057675E+04                                 8.002804                            5.847423      -0.036236       2.044629                    0.999587      22.507408      63.000580       0.614100       0.473431      -1.021761      -0.052557      -0.032853      -0.003898       0.062103      -0.037396      -0.030712      -0.027013      -0.015185       0.325018      -0.100336      -0.016025       0.116362             10.573981      15.445957       5.849836       1.028912      11.374234       0.433146       4.901750          -0.000533
          221              C      27.327134      19.032027       1.218962      -0.058653      27.756610 0.33682868E+03  0.74334002E+04                                 7.972071                            5.964772       0.043532       2.018073                    0.999245      27.147365      75.747874       0.700677       0.396105      -1.077010      -0.054435      -0.052169      -0.009238       0.075962       0.023775       0.005554      -0.004856       0.074714      -0.024395      -0.041383      -0.007244       0.048627             10.683782      16.536112      -4.955870       0.830749       9.648102      -0.220597       5.867131           0.000041
          222              C      28.341966      17.866973       1.235726       0.120417      40.896682 0.41765007E+03  0.96680121E+04                                10.441277                            6.858069      -0.181267       1.946545                    0.999025      26.453170      74.128538       0.626555       0.422301      -1.066280      -0.009226      -0.000774      -0.004716       0.010390      -0.033193      -0.000689       0.000460       0.016266      -0.047236      -0.026302      -0.015757       0.042059             14.941346      22.171683      -5.325361       0.368664      17.428584      -0.211761       5.223771           0.000119
          223              C      29.653034      18.315722       1.247700      -0.247868      40.247575 0.48287687E+03  0.11669761E+05                                10.164968                            7.315195      -0.094557       1.922485                    0.999586      31.543024      92.338138       0.609865       0.415572      -1.063335       0.003860       0.005558      -0.000428       0.006780      -0.010677       0.002971       0.004247      -0.050275      -0.026323      -0.023874      -0.008139       0.032012             13.066924      22.115893      -0.410843      -0.037363      12.023487       0.082431       5.061391          -0.000091
          224              C      35.962003       7.036041      18.025788       0.015832      40.327926 0.41166980E+03  0.94660919E+04                                10.165030                            6.690068       0.004406       2.008307                    0.999232      26.615806      73.591638       0.653343       0.407702      -1.079016      -0.037028      -0.001935       0.036715       0.052181      -0.003872       0.012734       0.004144       0.004659      -0.037811      -0.019795       0.004897       0.014898             14.250864      20.307928      -3.519322      -5.134421       6.517612       3.192301      15.927052           0.012704
          225              C      35.969923       7.346779      19.363054      -0.139916      36.948099 0.43701691E+03  0.10310888E+05                                 9.734567                            7.039300      -0.122802       1.930103                    0.999427      29.778714      86.397012       0.610543       0.425199      -1.056275      -0.007824      -0.003166      -0.018688       0.020505       0.007732       0.027750      -0.008007      -0.026290      -0.089499      -0.047513       0.017340       0.030173             12.404951      13.079746      -2.217525      -4.768949       6.288388       3.674794      17.846719           0.000413
          226              C      34.779988       7.650742      20.001512       0.014019      41.433733 0.42077538E+03  0.97152170E+04                                10.325524                            6.750660       0.036182       2.018619                    0.999216      26.649377      73.506049       0.653176       0.406138      -1.081534      -0.022734       0.001480      -0.043395       0.049011       0.003540      -0.002541       0.009513       0.019366      -0.048541      -0.021255       0.002831       0.018424             14.468025      12.444968      -0.818003      -0.134328       6.619656       4.787714      24.339450           0.012109
          227              C      33.592107       7.564379      19.254329      -0.238471      40.060351 0.50251477E+03  0.12280663E+05                                10.232032                            7.536575      -0.139270       1.906579                    0.999084      31.759979      93.859457       0.591293       0.423868      -1.056829       0.028706      -0.000856       0.034098       0.044581      -0.001244      -0.023556       0.001743       0.014089      -0.071006      -0.034166       0.004683       0.029483             12.705435      14.327559       0.292649       4.383794       5.767639       2.646234      18.021108          -0.001167
          228              C      33.641969       7.278196      17.891679       0.254177      36.944090 0.36638259E+03  0.82085317E+04                                 9.742166                            6.445777       0.005110       2.017547                    0.999463      25.007461      68.954633       0.642878       0.425253      -1.064363      -0.042142      -0.006873      -0.022954       0.048478      -0.007749       0.019279      -0.001737       0.082644      -0.048182      -0.034012      -0.021310       0.055322             13.616454      21.924295      -0.389722       3.836396       5.343658       1.644320      13.581409           0.001110
          229              C      34.844515       7.061442      17.206761      -0.212594      38.017433 0.45779185E+03  0.10891263E+05                                 9.806056                            7.118539      -0.032965       1.950663                    0.999504      30.348220      87.470332       0.620227       0.415093      -1.066151       0.019085      -0.013925      -0.016575       0.028859       0.010343       0.013195      -0.003136      -0.095935       0.036052      -0.057676       0.014514       0.043162             12.422885      20.948249      -1.825922      -0.774056       5.407168       0.928017      10.913237          -0.000875
          230              C      34.815185       7.925072      21.488694       0.609909      23.179381 0.24792452E+03  0.51121015E+04                                 7.621677                            5.613797      -0.010128       2.065648                    0.999554      21.798466      60.484888       0.623162       0.476678      -1.019394      -0.005927       0.011307       0.055729       0.057173      -0.009811      -0.009064      -0.051405      -0.133529      -0.255250      -0.099500      -0.022932       0.122431              9.891381       7.061005       0.033620       0.179590       5.338495       3.267809      17.274643          -0.000526
          231              C      37.214412       6.695670      17.271421       0.577041      25.013593 0.27083316E+03  0.57057328E+04                                 8.002684                            5.847362      -0.036257       2.044621                    0.999587      22.507475      63.000459       0.614111       0.473423      -1.021767       0.052558      -0.014626      -0.029674       0.062103       0.041416       0.025016      -0.069697      -0.135907      -0.037152      -0.100330      -0.016031       0.116361             10.573766      15.445623      -2.919942      -5.172142       5.893067       2.370948      10.382610          -0.000531
          232              C      31.333666       7.493257      17.537246      -0.058653      27.756659 0.33682932E+03  0.74334122E+04                                 7.972062                            5.964764       0.043529       2.018071                    0.999245      27.147322      75.747556       0.700680       0.396103      -1.077012       0.054436      -0.026100      -0.046106       0.075962      -0.013165      -0.020568      -0.011684       0.055400      -0.082330      -0.041386      -0.007243       0.048629             10.683770      16.536127       0.868714       4.949344       6.148587       1.016674       9.366595           0.000041
          233              C      30.318834       7.120711      16.433235       0.120417      40.896576 0.41764969E+03  0.96679964E+04                                10.441243                            6.858058      -0.181274       1.946542                    0.999025      26.453148      74.128327       0.626557       0.422300      -1.066281       0.009226      -0.004704       0.000842       0.010390       0.011711       0.031063       0.005224       0.029740      -0.006810      -0.026300      -0.015756       0.042056             14.941284      22.171626       1.427560       5.143698       6.446744       3.670879      16.205483           0.000119
          234              C      29.007766       7.281583      16.852328      -0.247869      40.247727 0.48287918E+03  0.11669830E+05                                10.164988                            7.315209      -0.094557       1.922485                    0.999586      31.543097      92.338377       0.609865       0.415572      -1.063335      -0.003860       0.001450       0.005382       0.006780       0.000747       0.011052       0.015343      -0.018900       0.067797      -0.023874      -0.008137       0.032011             13.066950      22.115929       0.172196       0.374942       5.886782       2.252096      11.198139          -0.000092
          235              C      39.986134      16.850938      20.037435       0.015833      40.330145 0.41168973E+03  0.94666747E+04                                10.165430                            6.690243       0.004383       2.008300                    0.999232      26.616037      73.593013       0.653332       0.407704      -1.079014       0.031097       0.005362      -0.041559       0.052182      -0.002044       0.014028      -0.004357      -0.019392       0.007767      -0.019798       0.004897       0.014901             14.251625       9.781218      -3.243288      -4.939545       9.708210      -1.657698      23.265447           0.012704
          236              C      40.898603      16.008815      19.451662      -0.139917      36.949874 0.43703781E+03  0.10311524E+05                                 9.735030                            7.039586      -0.122822       1.930096                    0.999427      29.779113      86.399313       0.610514       0.425213      -1.056264      -0.013428       0.015439       0.001335       0.020505       0.013949       0.032149      -0.007713      -0.025458      -0.058406      -0.047510       0.017348       0.030162             12.405678      10.529940      -3.940236      -5.987494       9.127905       1.769574      17.559189           0.000414
          237              C      41.244408      16.192209      18.123976       0.014019      41.435511 0.42078982E+03  0.97156583E+04                                10.325897                            6.750820       0.036159       2.018611                    0.999216      26.649659      73.507841       0.653161       0.406143      -1.081528      -0.036284       0.032597      -0.004794       0.049011       0.005400      -0.001227      -0.007672      -0.029235       0.034035      -0.021256       0.002827       0.018429             14.468752      13.919754      -8.333327      -5.448449      14.806419       2.415007      14.680083           0.012105
          238              C      40.684198      17.287833      17.443848      -0.238474      40.063042 0.50254838E+03  0.12281739E+05                                10.232682                            7.536957      -0.139293       1.906572                    0.999084      31.760573      93.863411       0.591260       0.423883      -1.056816       0.028340      -0.032073       0.012478       0.044582       0.021155      -0.007719      -0.005478      -0.006321       0.076059      -0.034156       0.004660       0.029497             12.706447      11.442696      -7.406322      -1.059788      15.620105      -1.856972      11.056540          -0.001166
          239              C      39.736826      18.092194      18.073685       0.254179      36.945770 0.36639112E+03  0.82087977E+04                                 9.742592                            6.445910       0.005101       2.017544                    0.999463      25.007688      68.956316       0.642860       0.425260      -1.064354      -0.014773       0.039733      -0.023518       0.048478      -0.017835       0.012148      -0.038624      -0.021696       0.055939      -0.034017      -0.021307       0.055324             13.617369       9.285827      -5.557238       0.183042      15.524343      -6.423779      16.041935           0.001110
          240              C      39.302736      17.865280      19.386044      -0.212596      38.019020 0.45781135E+03  0.10891869E+05                                 9.806432                            7.118763      -0.032982       1.950657                    0.999504      30.348582      87.472639       0.620207       0.415101      -1.066143      -0.005490       0.006082       0.027674       0.028861       0.009593       0.012669       0.033769       0.008427      -0.124346      -0.057668       0.014521       0.043147             12.423502       8.203248      -2.615722      -1.332437      10.568039      -5.403012      18.499221          -0.000875
          241              C      42.300303      15.287938      17.527666       0.609910      23.179682 0.24792563E+03  0.51121348E+04                                 7.621784                            5.613824      -0.010148       2.065641                    0.999554      21.798532      60.485312       0.623157       0.476681      -1.019391       0.038977      -0.030385      -0.028745       0.057173       0.089812       0.061379       0.013966       0.051365      -0.014942      -0.099498      -0.022928       0.122426              9.891631      10.215300      -5.557286      -3.773757      10.743018       2.472366       8.716574          -0.000521
          242              C      39.566710      16.710387      21.471930       0.577039      25.014235 0.27083764E+03  0.57058631E+04                                 8.002904                            5.847457      -0.036298       2.044606                    0.999587      22.507679      63.001677       0.614098       0.473431      -1.021761      -0.015782      -0.006603       0.059700       0.062103       0.054284       0.034113       0.003403       0.070856      -0.280428      -0.100329      -0.016025       0.116354             10.574189       6.650936      -0.908452      -3.749994       6.502202      -0.953924      18.569429          -0.000533
          243              C      39.323267      19.448601      16.205727      -0.058653      27.761418 0.33688664E+03  0.74349886E+04                                 7.973573                            5.965746       0.043531       2.018073                    0.999245      27.147600      75.749751       0.700540       0.396166      -1.076970      -0.022578       0.007706       0.072118       0.075962       0.013663      -0.001597      -0.025889       0.015227       0.117359      -0.041380      -0.007255       0.048636             10.686491       7.336469      -3.560422       1.819399      14.332362      -5.130739      10.390642           0.000040
          244              C      38.636936      20.803314      15.920744       0.120417      40.896533 0.41764324E+03  0.96678626E+04                                10.441414                            6.858095      -0.181276       1.946542                    0.999025      26.453442      74.130533       0.626539       0.422311      -1.066268       0.003402      -0.002588       0.009469       0.010390      -0.016579       0.011058      -0.019065      -0.038958      -0.050744      -0.026297      -0.015766       0.042062             14.941767       9.491693      -6.703952      -0.606261      20.063271      -5.626955      15.270337           0.000119
          245              C      38.886244      21.255449      14.634727      -0.247870      40.249095 0.48288834E+03  0.11670187E+05                                10.165449                            7.315391      -0.094570       1.922481                    0.999586      31.543692      92.342742       0.609839       0.415585      -1.063320       0.003557      -0.001276      -0.005629       0.006779      -0.018561      -0.002601       0.017228      -0.013553      -0.040500      -0.023861      -0.008161       0.032022             13.067817       7.304825      -2.776694      -1.710560      14.229559      -5.934265      17.669067          -0.000091
          246              C      18.674666      24.508455       9.208072       0.015832      40.327786 0.41166804E+03  0.94660390E+04                                10.164993                            6.690041       0.004406       2.008308                    0.999232      26.615773      73.591444       0.653346       0.407701      -1.079018      -0.031095      -0.037396       0.018907       0.052181      -0.012547       0.006598      -0.001562      -0.011484       0.031482      -0.019799       0.004900       0.014898             14.250836       9.780764       5.737767       1.411288      20.715874      -5.549517      12.255869           0.012705
          247              C      17.762197      23.675475       8.609367      -0.139917      36.949152 0.43703126E+03  0.10311305E+05                                 9.734827                            7.039487      -0.122818       1.930098                    0.999427      29.778879      86.397664       0.610526       0.425207      -1.056270       0.013432       0.006402       0.014110       0.020506      -0.034970      -0.002447       0.007183       0.016668       0.067955      -0.047519       0.017340       0.030179             12.405349      10.529680       6.958279       1.718994      17.734156      -1.273312       8.952211           0.000413
          248              C      17.416392      22.484852       9.224835       0.014020      41.433554 0.42077425E+03  0.97151686E+04                                10.325436                            6.750608       0.036181       2.018618                    0.999216      26.649254      73.505238       0.653186       0.406133      -1.081540       0.036286       0.006344       0.032330       0.049012      -0.000650      -0.005505      -0.006719      -0.026547       0.042098      -0.021258       0.002832       0.018427             14.467918      13.918915       7.914045       6.040154      16.211107       1.917798      13.273732           0.012107
          249              C      17.976602      22.208829      10.484509      -0.238471      40.059821 0.50250933E+03  0.12280456E+05                                10.231831                            7.536462      -0.139275       1.906577                    0.999084      31.759638      93.857157       0.591308       0.423860      -1.056838      -0.028336       0.001070      -0.034400       0.044581       0.000206      -0.022536      -0.015210      -0.033866      -0.006611      -0.034175       0.004691       0.029484             12.705164      11.441492       3.467478       6.628680      10.395424      -0.010305      16.278574          -0.001167
          250              C      18.923974      23.070765      11.032922       0.254177      36.944044 0.36638264E+03  0.82085304E+04                                 9.742152                            6.445774       0.005096       2.017542                    0.999463      25.007448      68.954509       0.642879       0.425252      -1.064363       0.014774      -0.008929       0.045301       0.048478      -0.005512       0.020860      -0.035423      -0.012636       0.083105      -0.034012      -0.021310       0.055323             13.616451       9.285183       1.679784       5.299807      11.946357      -5.158728      19.617812           0.001110
          251              C      19.358064      24.232432      10.381532      -0.212594      38.017153 0.45778885E+03  0.10891171E+05                                 9.806015                            7.118525      -0.032963       1.950663                    0.999504      30.348050      87.469699       0.620227       0.415094      -1.066151       0.005492       0.028117      -0.003492       0.028861      -0.015153      -0.004834       0.044479       0.038736      -0.033469      -0.057672       0.014508       0.043164             12.422834       8.202885       2.128059       2.021868      14.221238      -6.694409      14.844380          -0.000876
          252              C      16.360497      21.621222       8.571050       0.609910      23.179501 0.24792510E+03  0.51121222E+04                                 7.621769                            5.613848      -0.010108       2.065655                    0.999554      21.798398      60.484982       0.623151       0.476686      -1.019388      -0.038975      -0.037231      -0.019067       0.057173      -0.087812      -0.064220       0.005138       0.026402      -0.089844      -0.099506      -0.022928       0.122434              9.891538      10.215188       5.410268       3.981458      10.495621       2.559722       8.963805          -0.000524
          253              C      19.094090      25.814059       8.597393       0.577041      25.013684 0.27083360E+03  0.57057454E+04                                 8.002718                            5.847374      -0.036258       2.044621                    0.999587      22.507477      63.000517       0.614110       0.473424      -1.021766       0.015784       0.054084      -0.026126       0.062103      -0.050264      -0.039812       0.035580       0.161859      -0.007418      -0.100331      -0.016029       0.116361             10.573831       6.650770       3.838186      -0.393439      16.628397      -4.534050       8.442326          -0.000533
          254              C      19.337533      21.761774      12.934407      -0.058653      27.756842 0.33683115E+03  0.74334719E+04                                 7.972145                            5.964815       0.043519       2.018068                    0.999245      27.147448      75.748314       0.700670       0.396107      -1.077007       0.022577       0.070563      -0.016774       0.075962      -0.003059      -0.013420      -0.040968      -0.027422      -0.010609      -0.041387      -0.007244       0.048632             10.683908       7.335461      -0.528264       3.961595       7.602503      -2.750359      17.113758           0.000039
          255              C      20.023864      21.944660      14.306637       0.120417      40.896838 0.41765159E+03  0.96680592E+04                                10.441313                            6.858088      -0.181274       1.946542                    0.999025      26.453214      74.128780       0.626553       0.422302      -1.066279      -0.003403       0.008066      -0.005596       0.010390      -0.004906       0.019313      -0.000732       0.012896       0.104803      -0.026302      -0.015757       0.042058             14.941408       9.491696       2.806342       6.118664      12.265584      -2.869466      23.066946           0.000121
          256              C      19.774556      20.882903      15.161587      -0.247869      40.248136 0.48288317E+03  0.11669975E+05                                10.165136                            7.315291      -0.094565       1.922483                    0.999586      31.543234      92.339625       0.609854       0.415578      -1.063329      -0.003557      -0.005732       0.000674       0.006780       0.008622       0.016620       0.021898      -0.000353      -0.000928      -0.023868      -0.008139       0.032007             13.067174       7.304496       2.537999       2.047790      13.555949      -5.696062      18.341079          -0.000094
          257              C      23.930673       7.747266      20.037435       0.015832      40.327809 0.41166804E+03  0.94660389E+04                                10.164996                            6.690041       0.004406       2.008308                    0.999232      26.615772      73.591437       0.653346       0.407701      -1.079018      -0.010905      -0.029609      -0.041560       0.052181      -0.007377      -0.010788      -0.009971       0.013226       0.007764      -0.019799       0.004900       0.014898             14.250845      12.534690       1.653193       1.034122       6.953862       5.106258      23.263982           0.012706
          258              C      22.745139       7.378106      19.451662      -0.139917      36.949192 0.43703137E+03  0.10311309E+05                                 9.734833                            7.039488      -0.122818       1.930098                    0.999427      29.778883      86.397679       0.610526       0.425207      -1.056270       0.020085       0.003914       0.001333       0.020506      -0.018005      -0.022754      -0.023991      -0.011457      -0.058419      -0.047519       0.017340       0.030179             12.405362      12.890408       2.577155       4.526148       6.766946       4.300416      17.558731           0.000412
          259              C      22.731060       6.986933      18.123976       0.014020      41.433566 0.42077419E+03  0.97151668E+04                                10.325438                            6.750608       0.036181       2.018618                    0.999216      26.649253      73.505229       0.653186       0.406133      -1.081540       0.046371       0.015127      -0.004796       0.049011      -0.015363      -0.006031       0.004893       0.005253       0.034034      -0.021259       0.002832       0.018427             14.467924      21.800228       3.782458       4.815272       6.924216       3.510778      14.679328           0.012110
          260              C      23.960004       6.924277      17.443848      -0.238471      40.059799 0.50250917E+03  0.12280451E+05                                10.231825                            7.536459      -0.139274       1.906577                    0.999084      31.759633      93.857120       0.591308       0.423860      -1.056838      -0.041947      -0.008502       0.012475       0.044581      -0.013324      -0.000884       0.009408      -0.033523       0.076039      -0.034175       0.004691       0.029484             12.705156      20.987438       1.894044      -1.078322       6.072451       1.846104      11.055579          -0.001168
          261              C      25.130287       7.342545      18.073685       0.254178      36.943996 0.36638193E+03  0.82085103E+04                                 9.742142                            6.445767       0.005097       2.017543                    0.999463      25.007433      68.954447       0.642879       0.425252      -1.064363       0.041796      -0.007072      -0.023519       0.048477      -0.000478      -0.039525       0.008790       0.041731       0.055937      -0.034013      -0.021310       0.055323             13.616437      18.775678       0.077275      -5.654141       6.032438       3.053240      16.041196           0.001110
          262              C      25.150818       7.831935      19.386044      -0.212594      38.017142 0.45778864E+03  0.10891164E+05                                 9.806012                            7.118522      -0.032962       1.950664                    0.999504      30.348041      87.469653       0.620227       0.415093      -1.066151       0.008012       0.001717       0.027673       0.028861      -0.001150       0.022906      -0.027861      -0.020861      -0.124361      -0.057672       0.014508       0.043164             12.422832      12.241463       0.283908      -4.012589       6.528858       3.855191      18.498174          -0.000876
          263              C      21.419991       6.524637      17.527666       0.609910      23.179505 0.24792499E+03  0.51121196E+04                                 7.621770                            5.613846      -0.010109       2.065655                    0.999554      21.798396      60.484975       0.623151       0.476686      -1.019388      -0.045803      -0.018560      -0.028746       0.057173      -0.022666      -0.018597      -0.060142      -0.181254      -0.014944      -0.099506      -0.022928       0.122434              9.891541      15.423626       2.550088       4.027929       5.534459       2.031972       8.716539          -0.000527
          264              C      24.018665       8.180774      21.471930       0.577041      25.013674 0.27083338E+03  0.57057397E+04                                 8.002716                            5.847371      -0.036257       2.044621                    0.999587      22.507474      63.000508       0.614110       0.473424      -1.021766       0.002173       0.016972       0.059700       0.062103       0.003536      -0.014110      -0.031250      -0.129461      -0.280429      -0.100331      -0.016029       0.116361             10.573829       7.325985       0.518626       1.048865       5.826845       3.724368      18.568657          -0.000537
          265              C      26.511749       7.022494      16.205727      -0.058653      27.756830 0.33683085E+03  0.74334637E+04                                 7.972142                            5.964812       0.043520       2.018069                    0.999245      27.147446      75.748304       0.700670       0.396107      -1.077007       0.017963       0.015699       0.072119       0.075962      -0.000241      -0.021625       0.014321      -0.031296       0.117350      -0.041387      -0.007244       0.048632             10.683905      15.662180      -1.248493      -5.350504       6.001525       0.989192      10.388011           0.000041
          266              C      28.028130       6.939518      15.920744       0.120416      40.896853 0.41765163E+03  0.96680605E+04                                10.441316                            6.858089      -0.181274       1.946542                    0.999025      26.453215      74.128785       0.626553       0.422302      -1.066279      -0.003942      -0.001654       0.009470       0.010390      -0.008581      -0.022041      -0.000049       0.048183      -0.050749      -0.026301      -0.015757       0.042058             14.941414      23.226341      -1.225516      -4.569419       6.328590       3.338237      15.269312           0.000119
          267              C      28.295037       6.497543      14.634727      -0.247869      40.248147 0.48288320E+03  0.11669976E+05                                10.165138                            7.315292      -0.094565       1.922482                    0.999586      31.543233      92.339626       0.609854       0.415578      -1.063329      -0.002883      -0.002443      -0.005629       0.006779       0.003405       0.016219      -0.006374       0.038892      -0.040510      -0.023868      -0.008139       0.032007             13.067179      14.902700      -1.610149      -4.283958       6.631003       4.448170      17.667835          -0.000092
          268              C      41.218011      22.374781       9.208072       0.015833      40.330118 0.41168988E+03  0.94666789E+04                                10.165426                            6.690245       0.004383       2.008300                    0.999232      26.616038      73.593022       0.653331       0.407704      -1.079014      -0.016836       0.045629       0.018908       0.052182       0.001298      -0.004654      -0.004938       0.027471       0.031482      -0.019798       0.004897       0.014901             14.251613      13.013780      -7.604452      -5.512036      17.484559       1.552751      12.256501           0.012701
          269              C      40.952864      23.581492       8.609367      -0.139917      36.949856 0.43703783E+03  0.10311525E+05                                 9.735028                            7.039587      -0.122822       1.930096                    0.999427      29.779110      86.399303       0.610514       0.425213      -1.056264      -0.001167      -0.014832       0.014111       0.020505       0.024695       0.007435      -0.001480       0.052222       0.067957      -0.047510       0.017348       0.030162             12.405673       9.907233      -6.598952      -1.962290      18.357321      -0.852072       8.952467           0.000415
          270              C      40.094657      24.476280       9.224835       0.014019      41.435523 0.42078992E+03  0.97156610E+04                                10.325899                            6.750820       0.036160       2.018612                    0.999216      26.649659      73.507840       0.653161       0.406143      -1.081528      -0.012647      -0.034596       0.032331       0.049011      -0.011173      -0.003071       0.008124       0.014388       0.042102      -0.021256       0.002827       0.018429             14.468755       8.784706      -4.949899      -1.359216      21.347099      -6.190334      13.274460           0.012104
          271              C      39.575509      24.129135      10.484509      -0.238474      40.063081 0.50254889E+03  0.12281754E+05                                10.232689                            7.536962      -0.139292       1.906572                    0.999084      31.760572      93.863411       0.591260       0.423883      -1.056816       0.015100       0.024006      -0.034398       0.044582      -0.014780      -0.001921       0.027111       0.016546      -0.006594      -0.034156       0.004659       0.029497             12.706457       7.654658      -1.280922      -3.323509      14.184475      -5.736255      16.280238          -0.001165
          272              C      39.848281      22.877719      11.032922       0.254179      36.945794 0.36639139E+03  0.82088055E+04                                 9.742597                            6.445913       0.005098       2.017544                    0.999463      25.007694      68.956344       0.642860       0.425260      -1.064354      -0.015119      -0.008329       0.045301       0.048478      -0.002719      -0.041108      -0.000358       0.015859       0.083113      -0.034017      -0.021307       0.055324             13.617376       9.826796      -1.992160      -7.117987      11.405866      -2.010849      19.619467           0.001109
          273              C      40.637269      21.920952      10.381532      -0.212596      38.019028 0.45781164E+03  0.10891878E+05                                 9.806435                            7.118766      -0.032983       1.950656                    0.999504      30.348591      87.472680       0.620206       0.415101      -1.066143       0.021606      -0.018814      -0.003490       0.028861       0.024338       0.040931      -0.018065       0.006866      -0.033462      -0.057668       0.014521       0.043147             12.423503      10.874266      -3.670252      -6.808917      11.550955       1.596342      14.845287          -0.000873
          274              C      39.874679      25.822526       8.571050       0.609910      23.179692 0.24792564E+03  0.51121350E+04                                 7.621786                            5.613824      -0.010148       2.065641                    0.999554      21.798529      60.485299       0.623157       0.476681      -1.019391      -0.012753       0.052370      -0.019066       0.057173       0.055334       0.036559       0.053043       0.138885      -0.089840      -0.099498      -0.022928       0.122426              9.891635       5.740100      -2.826603       0.226085      14.970922      -4.728023       8.963884          -0.000521
          275              C      42.138986      21.358746       8.597393       0.577039      25.014210 0.27083769E+03  0.57058644E+04                                 8.002899                            5.847458      -0.036298       2.044606                    0.999587      22.507676      63.001665       0.614098       0.473431      -1.021761       0.038948      -0.040710      -0.026125       0.062103       0.095216       0.050715       0.016686       0.006117      -0.007414      -0.100329      -0.016025       0.116354             10.574176      10.810398      -6.239807      -3.730064      12.469552       2.607925       8.442578          -0.000527
          276              C      38.507882      23.174062      12.934407      -0.058653      27.761408 0.33688656E+03  0.74349861E+04                                 7.973571                            5.965745       0.043531       2.018073                    0.999245      27.147602      75.749753       0.700540       0.396166      -1.076970       0.049820      -0.054834      -0.016774       0.075962      -0.010352      -0.028774       0.032102       0.018995      -0.010605      -0.041380      -0.007255       0.048636             10.686486       7.994649       0.148537      -4.364771       6.945558      -2.056380      17.119251           0.000041
          277              C      38.323101      22.488238      14.306637       0.120417      40.896527 0.41764323E+03  0.96678621E+04                                10.441413                            6.858095      -0.181276       1.946542                    0.999025      26.453441      74.130527       0.626539       0.422311      -1.066268       0.008686      -0.001086      -0.005596       0.010390       0.008032      -0.010293      -0.016362       0.002040       0.104809      -0.026297      -0.015765       0.042062             14.941765       9.142234      -2.604480      -5.544927      12.615582      -3.863628      23.067479           0.000118
          278              C      37.528247      23.235024      15.161587      -0.247871      40.249125 0.48288890E+03  0.11670203E+05                                10.165454                            7.315396      -0.094569       1.922481                    0.999586      31.543689      92.342722       0.609839       0.415585      -1.063320      -0.003186       0.005946       0.000674       0.006779      -0.004475       0.010644      -0.025350      -0.014785      -0.000914      -0.023861      -0.008161       0.032022             13.067822       9.795715      -3.976411      -5.957144      11.066099       1.074871      18.341652          -0.000091
          279              C      34.730127      21.473897       0.625047       0.015832      40.327938 0.41166952E+03  0.94660840E+04                                10.165030                            6.690065       0.004406       2.008307                    0.999232      26.615804      73.591628       0.653343       0.407702      -1.079016       0.010906      -0.049053      -0.014063       0.052181       0.012627       0.003355      -0.011054       0.010165      -0.001421      -0.019795       0.004897       0.014898             14.250869      12.534846      -1.526121      -1.213957      24.661142      -1.154229       5.556618           0.012706
          280              C      35.915661      20.798573       0.472258      -0.139916      36.948115 0.43701645E+03  0.10310875E+05                                 9.734569                            7.039295      -0.122802       1.930103                    0.999427      29.778713      86.397002       0.610543       0.425199      -1.056275      -0.020084       0.002562       0.003244       0.020505       0.027449       0.009383      -0.007681       0.034678       0.079985      -0.047513       0.017340       0.030173             12.404959      12.890133      -5.125923      -0.921056      19.061850      -0.046791       5.262894           0.000410
          281              C      35.929740      19.416427       0.546018       0.014019      41.433742 0.42077537E+03  0.97152165E+04                                10.325526                            6.750660       0.036182       2.018619                    0.999216      26.649375      73.506043       0.653176       0.406138      -1.081534      -0.046371       0.000521       0.015860       0.049012       0.010804       0.012470      -0.002368      -0.015282      -0.027579      -0.021255       0.002831       0.018424             14.468030      21.800306      -5.800641      -1.961052      16.024528       0.293391       5.579256           0.012110
          282              C      34.700796      18.754310       0.713655      -0.238472      40.060356 0.50251542E+03  0.12280682E+05                                10.232035                            7.536581      -0.139270       1.906579                    0.999084      31.759988      93.859497       0.591292       0.423868      -1.056829       0.041947       0.008929      -0.012173       0.044581       0.005268       0.012259       0.000635      -0.058329       0.001597      -0.034166       0.004682       0.029483             12.705436      20.987876       0.385300      -2.145210      11.662557      -0.130190       5.465876          -0.001170
          283              C      33.530513      19.487549       0.898056       0.254178      36.944091 0.36638271E+03  0.82085349E+04                                 9.742167                            6.445779       0.005110       2.017547                    0.999463      25.007453      68.954611       0.642878       0.425253      -1.064363      -0.041796      -0.024531       0.001172       0.048477       0.037421      -0.012725      -0.008510      -0.007201      -0.090858      -0.034012      -0.021308       0.055320             13.616458      18.775692       5.304946      -1.957574      16.848236      -0.770700       5.225446           0.001112
          284              C      33.509982      20.887984       0.922005      -0.212594      38.017472 0.45779259E+03  0.10891284E+05                                 9.806063                            7.118545      -0.032966       1.950662                    0.999504      30.348227      87.470359       0.620227       0.415093      -1.066151      -0.008011       0.026662      -0.007604       0.028859      -0.021219       0.008713       0.001150       0.061193       0.121809      -0.057676       0.014514       0.043162             12.422894      12.241525       3.688418      -1.605214      19.591496      -0.763110       5.435662          -0.000879
          285              C      37.240809      18.700122       0.308931       0.609909      23.179384 0.24792450E+03  0.51121008E+04                                 7.621677                            5.613796      -0.010127       2.065648                    0.999554      21.798466      60.484885       0.623162       0.476678      -1.019394       0.045803      -0.033288      -0.007916       0.057173       0.025083       0.015167      -0.015948      -0.056252       0.360053      -0.099500      -0.022932       0.122432              9.891382      15.423353      -4.647484      -1.061576       9.640007       0.580379       4.610787          -0.000524
          286              C      34.642135      22.970855       0.555598       0.577041      25.013613 0.27083322E+03  0.57057342E+04                                 8.002688                            5.847363      -0.036257       2.044621                    0.999587      22.507472      63.000445       0.614111       0.473423      -1.021767      -0.002172       0.061943      -0.003899       0.062103       0.012120      -0.008042       0.040102       0.072355       0.325016      -0.100330      -0.016031       0.116361             10.573776       7.325961      -1.161776      -0.139336      19.493694      -1.107626       4.901673          -0.000532
          287              C      32.149051      17.619738       1.218962      -0.058653      27.756675 0.33682920E+03  0.74334094E+04                                 7.972065                            5.964762       0.043528       2.018071                    0.999245      27.147329      75.747592       0.700680       0.396103      -1.077012      -0.017962       0.073227      -0.009239       0.075962       0.020462      -0.006983      -0.002384      -0.078544      -0.024391      -0.041386      -0.007243       0.048629             10.683777      15.661990       5.460554      -0.606400      10.522219      -0.609166       5.867123           0.000041
          288              C      30.632670      17.323395       1.235726       0.120417      40.896610 0.41764987E+03  0.96680015E+04                                10.441250                            6.858059      -0.181274       1.946542                    0.999025      26.453146      74.128323       0.626557       0.422300      -1.066281       0.003942       0.008377      -0.004716       0.010390       0.023638       0.000741       0.000365       0.049353      -0.047233      -0.026300      -0.015756       0.042056             14.941301      23.226230       4.716546      -0.367706      16.373913      -0.213387       5.223760           0.000118
          289              C      30.365763      15.963601       1.247700      -0.247869      40.247744 0.48287964E+03  0.11669844E+05                                10.164992                            7.315214      -0.094559       1.922484                    0.999586      31.543107      92.338428       0.609865       0.415572      -1.063335       0.002883      -0.006122      -0.000427       0.006780      -0.016435       0.002191      -0.004706       0.043617      -0.026330      -0.023874      -0.008137       0.032011             13.066955      14.902481       4.575593       0.090072      19.236981      -0.008855       5.061404          -0.000091
          290              C      17.442789      16.139714      18.025788       0.015833      40.327638 0.41166726E+03  0.94660049E+04                                10.164928                            6.690006       0.004410       2.008308                    0.999232      26.615677      73.590815       0.653353       0.407697      -1.079021       0.016838       0.033035       0.036715       0.052181       0.003949      -0.002779      -0.013103       0.004370      -0.037815      -0.019797       0.004900       0.014897             14.250759      13.013004       7.731055       5.331861      13.812485       2.850527      15.926787           0.012705
          291              C      17.707936      15.977487      19.363054      -0.139917      36.949030 0.43702984E+03  0.10311263E+05                                 9.734806                            7.039476      -0.122812       1.930100                    0.999427      29.778819      86.397431       0.610526       0.425207      -1.056270       0.001171       0.008358      -0.018689       0.020507      -0.015255      -0.020810      -0.020031      -0.000262      -0.089506      -0.047518       0.017338       0.030179             12.405322       9.906986       4.049591       5.567300       9.461626       2.292905      17.847354           0.000412
          292              C      18.566143      16.856018      20.001512       0.014019      41.433718 0.42077439E+03  0.97151906E+04                                10.325527                            6.750651       0.036179       2.018618                    0.999216      26.649378      73.506092       0.653177       0.406138      -1.081534       0.012649       0.018949      -0.043395       0.049012       0.006613       0.009508      -0.002557      -0.015822      -0.048540      -0.021255       0.002830       0.018424             14.468062       8.784365       2.931373       4.213446      10.280191      -2.277602      24.339629           0.012109
          293              C      19.085291      17.927935      19.254329      -0.238472      40.060108 0.50251229E+03  0.12280583E+05                                10.231989                            7.536559      -0.139267       1.906580                    0.999084      31.759826      93.858833       0.591293       0.423868      -1.056830      -0.015096      -0.024431       0.034099       0.044581       0.006719       0.013286       0.019525      -0.004905      -0.071004      -0.034163       0.004683       0.029480             12.705387       7.654139       3.560211       0.099756      12.441009      -5.119648      18.021013          -0.001168
          294              C      18.812519      18.027845      17.891679       0.254177      36.944061 0.36638229E+03  0.82085230E+04                                 9.742160                            6.445775       0.005097       2.017542                    0.999463      25.007459      68.954612       0.642878       0.425253      -1.064363       0.015120       0.039933      -0.022953       0.048477       0.039660      -0.011143      -0.015829      -0.027903      -0.048176      -0.034013      -0.021308       0.055321             13.616472       9.826317       7.374500      -0.494274      17.441719      -4.144718      13.581381           0.001110
          295              C      18.023531      17.094787      17.206761      -0.212594      38.017238 0.45779254E+03  0.10891243E+05                                 9.805945                            7.118502      -0.032955       1.950665                    0.999504      30.347870      87.468119       0.620237       0.415088      -1.066158      -0.021605      -0.009564      -0.016576       0.028862      -0.046721      -0.009311      -0.009866       0.030041       0.036049      -0.057684       0.014516       0.043168             12.422747      10.873683       7.642436       1.190644      15.481663       0.206325      10.912896          -0.000876
          296              C      18.786121      16.688373      21.488694       0.609909      23.179476 0.24792507E+03  0.51121192E+04                                 7.621723                            5.613816      -0.010130       2.065647                    0.999554      21.798512      60.485191       0.623158       0.476680      -1.019392       0.012756      -0.000520       0.055729       0.057173      -0.052918      -0.039987       0.033550       0.083746      -0.255250      -0.099498      -0.022932       0.122431              9.891462       5.740041       0.729060       2.740226       6.659533      -1.789472      17.274812          -0.000526
          297              C      16.521814      15.225282      17.271421       0.577042      25.013811 0.27083430E+03  0.57057693E+04                                 8.002805                            5.847423      -0.036235       2.044629                    0.999587      22.507407      63.000576       0.614100       0.473431      -1.021761      -0.038945      -0.038203      -0.029674       0.062103      -0.079561      -0.072868       0.013180      -0.003788      -0.037154      -0.100336      -0.016025       0.116362             10.573983      10.810175       5.596491       4.639498      10.528959       3.293850      10.382816          -0.000536
          298              C      20.152918      19.919364      17.537246      -0.058653      27.756622 0.33682875E+03  0.74334021E+04                                 7.972072                            5.964772       0.043532       2.018073                    0.999245      27.147368      75.747888       0.700677       0.396105      -1.077010      -0.049821      -0.034092      -0.046106       0.075962       0.030571       0.000164       0.023650      -0.004905      -0.082330      -0.041383      -0.007244       0.048627             10.683785       7.993134       4.063571      -1.594217      14.691571      -4.794605       9.366651           0.000040
          299              C      20.337699      20.984507      16.433235       0.120417      40.896707 0.41765035E+03  0.96680201E+04                                10.441282                            6.858072      -0.181267       1.946544                    0.999025      26.453171      74.128541       0.626555       0.422301      -1.066280      -0.008687      -0.005638       0.000842       0.010390       0.007021      -0.011008      -0.029515      -0.035160      -0.006809      -0.026302      -0.015757       0.042059             14.941356       9.141703       6.095320       0.607241      19.476756      -6.290033      16.205610           0.000121
          300              C      21.132553      22.039490      16.852328      -0.247868      40.247592 0.48287720E+03  0.11669771E+05                                10.164971                            7.315197      -0.094557       1.922485                    0.999586      31.543026      92.338146       0.609865       0.415572      -1.063335       0.003185       0.002618       0.005383       0.006780      -0.008563       0.007756      -0.017245       0.008137       0.067800      -0.023874      -0.008139       0.032013             13.066928       9.794943       6.941329       1.762917      18.207722      -1.450717      11.198118          -0.000095
          301              C      24.074392       6.241841       5.922383       0.015833      40.330110 0.41168958E+03  0.94666706E+04                                10.165424                            6.690242       0.004383       2.008300                    0.999232      26.616036      73.593011       0.653332       0.407704      -1.079014      -0.020192       0.031099      -0.036716       0.052182      -0.000084      -0.009961       0.008955      -0.009037      -0.037811      -0.019798       0.004897       0.014900             14.251612       6.917691      -4.212038      -0.197306      19.909453      -6.043182      15.927694           0.012704
          302              C      24.347458       6.390351       4.585117      -0.139917      36.949864 0.43703809E+03  0.10311532E+05                                 9.735028                            7.039588      -0.122822       1.930096                    0.999427      29.779110      86.399300       0.610514       0.425213      -1.056264      -0.006656       0.005191       0.018687       0.020505       0.007508      -0.006949       0.028035       0.026529      -0.089489      -0.047510       0.017348       0.030162             12.405672       6.066070      -1.832018      -0.797988      13.303053      -5.968022      17.847894           0.000414
          303              C      24.015732       7.572847       3.946659       0.014019      41.435528 0.42079011E+03  0.97156662E+04                                10.325900                            6.750822       0.036160       2.018612                    0.999216      26.649657      73.507831       0.653161       0.406143      -1.081528      -0.010087       0.020427       0.043394       0.049011      -0.010162      -0.006971      -0.006957      -0.003553      -0.048535      -0.021256       0.002827       0.018429             14.468757       7.367885      -2.113443      -4.079437      11.697374      -2.510340      24.341012           0.012106
          304              C      23.346998       8.558400       4.693842      -0.238474      40.063064 0.50254857E+03  0.12281744E+05                                10.232685                            7.536958      -0.139291       1.906572                    0.999084      31.760567      93.863385       0.591260       0.423882      -1.056816       0.013606      -0.025291      -0.034099       0.044582      -0.005498       0.010260      -0.021275      -0.009211      -0.070983      -0.034156       0.004660       0.029497             12.706452       8.161694      -3.853144      -4.484107      11.934870       2.473622      18.022793          -0.001166
          305              C      23.124087       8.372127       6.056492       0.254179      36.945773 0.36639100E+03  0.82087943E+04                                 9.742592                            6.445909       0.005099       2.017544                    0.999463      25.007689      68.956321       0.642860       0.425260      -1.064354      -0.027024       0.033060       0.022953       0.048478      -0.031914      -0.008140       0.017563      -0.054747      -0.048175      -0.034017      -0.021307       0.055324             13.617370       9.152006      -6.985367      -3.342693      18.117731       2.500823      13.582373           0.001110
          306              C      23.537646       7.222315       6.741410      -0.212596      38.019013 0.45781115E+03  0.10891863E+05                                 9.806431                            7.118761      -0.032982       1.950657                    0.999504      30.348585      87.472650       0.620207       0.415101      -1.066143      -0.002522      -0.023493       0.016574       0.028861       0.036359      -0.003897       0.012992       0.065871       0.036064      -0.057668       0.014521       0.043147             12.423500       7.711557      -5.816937      -0.416696      18.645321      -1.134336      10.913623          -0.000874
          307              C      24.270906       7.679530       2.459477       0.609909      23.179675 0.24792546E+03  0.51121304E+04                                 7.621782                            5.613822      -0.010147       2.065641                    0.999554      21.798531      60.485305       0.623158       0.476681      -1.019391       0.006826       0.010785      -0.055730       0.057173       0.062720       0.049046       0.017852       0.049774      -0.255252      -0.099498      -0.022928       0.122426              9.891629       5.798339      -0.762672      -2.919923       6.601340      -1.478414      17.275207          -0.000523
          308              C      24.405826       4.987038       6.676750       0.577039      25.014226 0.27083765E+03  0.57058634E+04                                 8.002902                            5.847457      -0.036298       2.044606                    0.999587      22.507677      63.001669       0.614098       0.473431      -1.021761       0.013609      -0.052831       0.029674       0.062103       0.038134       0.047848       0.056512       0.139688      -0.037147      -0.100329      -0.016025       0.116354             10.574184       5.752643      -2.676580       0.532845      15.586978      -5.664985      10.382932          -0.000531
          309              C      22.156184      10.478706       6.410925      -0.058653      27.761380 0.33688618E+03  0.74349759E+04                                 7.973565                            5.965741       0.043531       2.018073                    0.999245      27.147601      75.749749       0.700540       0.396166      -1.076970       0.004616      -0.060192       0.046107       0.075962      -0.017416       0.020397      -0.011971      -0.050508      -0.082323      -0.041380      -0.007255       0.048636             10.686477       9.499956      -4.934722      -3.356565      13.191002       3.779620       9.368474           0.000041
          310              C      21.326134      11.171303       7.514936       0.120417      40.896505 0.41764298E+03  0.96678546E+04                                10.441408                            6.858092      -0.181276       1.946542                    0.999025      26.453436      74.130501       0.626539       0.422311      -1.066268       0.000540      -0.010342      -0.000841       0.010390      -0.018740      -0.020060       0.024288       0.005410      -0.006802      -0.026297      -0.015766       0.042062             14.941757      11.614575      -7.523376      -5.750694      17.005366       2.619012      16.205329           0.000119
          311              C      20.809919      12.387158       7.095843      -0.247870      40.249138 0.48288906E+03  0.11670208E+05                                10.165455                            7.315396      -0.094569       1.922481                    0.999586      31.543688      92.342716       0.609839       0.415585      -1.063320      -0.000674       0.004067      -0.005382       0.006779       0.007791      -0.018822       0.001899       0.010735       0.067821      -0.023861      -0.008161       0.032022             13.067824      10.093690      -7.113956      -2.137787      17.910886      -0.801814      11.198895          -0.000091
          312              C      28.098523      23.880206      23.323124       0.015832      40.327791 0.41166820E+03  0.94660436E+04                                10.164994                            6.690042       0.004406       2.008307                    0.999232      26.615775      73.591450       0.653346       0.407701      -1.079018       0.047933      -0.015082       0.014063       0.052181      -0.001914      -0.011252       0.002618      -0.026958      -0.001420      -0.019799       0.004900       0.014898             14.250836      22.951152      -4.487921      -0.392633      14.244743       1.628424       5.556613           0.012705
          313              C      29.276139      24.569247      23.475913      -0.139917      36.949181 0.43703165E+03  0.10311317E+05                                 9.734832                            7.039490      -0.122818       1.930098                    0.999427      29.778883      86.397681       0.610526       0.425207      -1.056270      -0.012261      -0.016114      -0.003246       0.020506       0.001289      -0.011346      -0.004292      -0.064892       0.079987      -0.047519       0.017340       0.030179             12.405356      21.959098      -0.109477       0.420027       9.993919       0.821032       5.263052           0.000411
          314              C      30.480152      23.890366      23.402153       0.014020      41.433572 0.42077424E+03  0.97151683E+04                                10.325438                            6.750608       0.036180       2.018618                    0.999216      26.649256      73.505243       0.653186       0.406133      -1.081540      -0.023637      -0.039898      -0.015860       0.049011      -0.012021      -0.008287      -0.009619      -0.011077      -0.027574      -0.021259       0.002832       0.018427             14.467923      22.491829       5.401404       1.234625      15.332708       1.551613       5.579233           0.012109
          315              C      30.439089      22.495012      23.234516      -0.238471      40.059832 0.50250946E+03  0.12280460E+05                                10.231832                            7.536462      -0.139275       1.906577                    0.999084      31.759643      93.857172       0.591308       0.423860      -1.056838       0.013242       0.040791       0.012174       0.044581      -0.027896      -0.005583      -0.010942       0.020030       0.001612      -0.034175       0.004691       0.029484             12.705166      13.659867       3.845281       0.959837      18.989843       1.922861       5.465786          -0.001169
          316              C      29.218944      21.848136      23.050115       0.254178      36.944021 0.36638228E+03  0.82085199E+04                                 9.742148                            6.445771       0.005097       2.017542                    0.999463      25.007435      68.954460       0.642879       0.425252      -1.064363       0.000346      -0.048462      -0.001172       0.048477      -0.021830      -0.001008       0.015275      -0.061219      -0.090861      -0.034013      -0.021310       0.055323             13.616445      12.735792      -1.817885       0.311334      22.888100       2.080659       5.225443           0.001111
          317              C      27.995867      22.530573      23.026166      -0.212594      38.017127 0.45778842E+03  0.10891159E+05                                 9.806011                            7.118522      -0.032963       1.950663                    0.999504      30.348051      87.469707       0.620227       0.415094      -1.066151      -0.027096       0.006393       0.007606       0.028861       0.037104      -0.003364      -0.008126       0.006144       0.121805      -0.057672       0.014508       0.043164             12.422828      14.559598      -5.026840       0.141728      17.273245       1.771700       5.435642          -0.000877
          318              C      31.756024      24.667633      23.639240       0.609910      23.179505 0.24792495E+03  0.51121186E+04                                 7.621770                            5.613846      -0.010109       2.065655                    0.999554      21.798399      60.484987       0.623151       0.476686      -1.019388       0.051730       0.023023       0.007916       0.057173      -0.036903      -0.021396      -0.005164      -0.015329       0.360059      -0.099506      -0.022928       0.122434              9.891541      15.110950       4.828121       1.033436       9.952825       0.629179       4.610849          -0.000524
          319              C      26.758124      24.552483      23.392573       0.577041      25.013674 0.27083360E+03  0.57057454E+04                                 8.002716                            5.847374      -0.036258       2.044621                    0.999587      22.507474      63.000511       0.614109       0.473424      -1.021766      -0.054730       0.029090       0.003899       0.062103       0.025268       0.038749      -0.013090      -0.057177       0.325017      -0.100331      -0.016029       0.116361             10.573828      17.457953      -4.687948      -0.889566       9.361840       0.674491       4.901691          -0.000532
          320              C      30.145785      19.717850      22.729209      -0.058653      27.756806 0.33683075E+03  0.74334613E+04                                 7.972138                            5.964812       0.043519       2.018068                    0.999245      27.147448      75.748317       0.700670       0.396107      -1.077007      -0.072398       0.021058       0.009239       0.075962      -0.044245       0.001426       0.007238       0.003819      -0.024391      -0.041388      -0.007244       0.048632             10.683895       7.078249      -0.504730      -0.224350      19.106274       0.829751       5.867163           0.000041
          321              C      29.644235      18.256453      22.712445       0.120417      40.896831 0.41765168E+03  0.96680617E+04                                10.441312                            6.858089      -0.181274       1.946542                    0.999025      26.453215      74.128784       0.626553       0.422302      -1.066279      -0.005284       0.007603       0.004716       0.010390       0.009550      -0.000055      -0.000826      -0.065625      -0.047236      -0.026302      -0.015757       0.042058             14.941404      14.002480       0.608804      -0.000946      25.597945       0.425143       5.223788           0.000119
          322              C      30.688398      17.345408      22.700471      -0.247869      40.248137 0.48288322E+03  0.11669977E+05                                10.165136                            7.315292      -0.094565       1.922483                    0.999586      31.543231      92.339616       0.609854       0.415578      -1.063329       0.006742      -0.000564       0.000427       0.006779       0.027100      -0.005171       0.000450       0.006642      -0.026332      -0.023868      -0.008139       0.032007             13.067173      14.191060      -4.164785      -0.052706      19.948992      -0.073582       5.061467          -0.000092
          323              C      30.562277      29.949321      14.740099       0.015833      40.327647 0.41166725E+03  0.94660047E+04                                10.164930                            6.690006       0.004410       2.008308                    0.999232      26.615679      73.590825       0.653353       0.407697      -1.079021      -0.047933       0.008231      -0.018907       0.052181       0.011243      -0.001949       0.006495      -0.015992       0.031485      -0.019797       0.004900       0.014897             14.250762      22.951105       1.866175       4.100419       7.545430       3.996901      12.255750           0.012704
          324              C      29.384661      30.323053      15.338804      -0.139917      36.949026 0.43703007E+03  0.10311270E+05                                 9.734806                            7.039479      -0.122813       1.930099                    0.999427      29.778823      86.397447       0.610526       0.425208      -1.056270       0.012262      -0.008431      -0.014110       0.020507       0.010262      -0.005000      -0.005712      -0.068903       0.067956      -0.047518       0.017338       0.030179             12.405321      21.959031      -0.359493       0.243244       6.304741       2.125341       8.952192           0.000413
          325              C      28.180648      30.027217      14.723336       0.014020      41.433732 0.42077456E+03  0.97151957E+04                                10.325529                            6.750652       0.036179       2.018618                    0.999216      26.649379      73.506103       0.653177       0.406138      -1.081534       0.023637      -0.028253      -0.032330       0.049012       0.011816       0.008569      -0.001408       0.012150       0.042098      -0.021254       0.002830       0.018424             14.468066      22.492000      -2.964514      -4.681022       7.638276       4.272105      13.273921           0.012108
          326              C      28.221711      29.404049      13.463662      -0.238472      40.060118 0.50251262E+03  0.12280594E+05                                10.231993                            7.536563      -0.139268       1.906580                    0.999084      31.759833      93.858872       0.591293       0.423868      -1.056829      -0.013241       0.025076       0.034400       0.044581       0.014554       0.024434      -0.011906       0.017295      -0.006607      -0.034163       0.004683       0.029480             12.705392      13.660071      -2.186738      -3.305486       8.177190       5.745891      16.278915          -0.001168
          327              C      29.441856      29.014569      12.915249       0.254177      36.944130 0.36638293E+03  0.82085412E+04                                 9.742173                            6.445781       0.005095       2.017542                    0.999463      25.007476      68.954680       0.642877       0.425253      -1.064362      -0.000346      -0.017259      -0.045301       0.048478       0.008225       0.020246       0.035777      -0.003228       0.083105      -0.034013      -0.021308       0.055321             13.616495      12.735751       0.312418       1.817642       8.495785       7.169192      19.617948           0.001111
          328              C      30.664933      29.219470      13.566639      -0.212593      38.017258 0.45779240E+03  0.10891239E+05                                 9.805949                            7.118501      -0.032955       1.950665                    0.999504      30.347873      87.468143       0.620237       0.415088      -1.066158       0.027097       0.009302       0.003492       0.028862      -0.009202      -0.036112      -0.026430      -0.045613      -0.033466      -0.057683       0.014516       0.043168             12.422757      14.559427       1.542069       4.786683       7.864485       5.098172      14.844358          -0.000876
          329              C      26.904776      30.509834      15.377121       0.609909      23.179468 0.24792489E+03  0.51121146E+04                                 7.621721                            5.613814      -0.010130       2.065647                    0.999554      21.798513      60.485198       0.623158       0.476680      -1.019392      -0.051731       0.015138       0.019066       0.057173       0.032468       0.027656      -0.058186      -0.165292      -0.089840      -0.099498      -0.022932       0.122431              9.891460      15.110781      -2.583679      -4.207483       5.599832       2.168181       8.963766          -0.000522
          330              C      31.902676      30.238891      15.350778       0.577042      25.013821 0.27083435E+03  0.57057707E+04                                 8.002807                            5.847424      -0.036235       2.044629                    0.999587      22.507409      63.000583       0.614100       0.473431      -1.021761       0.054730       0.013372       0.026127       0.062103      -0.044959      -0.010911      -0.052268      -0.167990      -0.007416      -0.100336      -0.016025       0.116362             10.573987      17.458277       2.401377       4.123400       5.821273       1.926305       8.442411          -0.000530
          331              C      28.515015      28.001921      11.013764      -0.058653      27.756614 0.33682851E+03  0.74333957E+04                                 7.972072                            5.964771       0.043532       2.018073                    0.999245      27.147362      75.747869       0.700677       0.396105      -1.077010       0.072398       0.015729       0.016774       0.075962       0.013400       0.042185       0.008862       0.008417      -0.010612      -0.041382      -0.007245       0.048627             10.683786       7.078199       0.379723       0.401022       7.859647       4.805942      17.113512           0.000040
          332              C      29.016565      27.498984       9.641534       0.120417      40.896718 0.41765044E+03  0.96680228E+04                                10.441283                            6.858072      -0.181268       1.946544                    0.999025      26.453172      74.128546       0.626555       0.422301      -1.066280       0.005284       0.006980       0.005596       0.010390      -0.003134      -0.009025       0.017091      -0.014945       0.104803      -0.026302      -0.015757       0.042059             14.941361      14.002458      -0.202073      -0.574372       7.754787       6.733629      23.066839           0.000120
          333              C      27.972402      27.184013       8.786584      -0.247868      40.247591 0.48287749E+03  0.11669779E+05                                10.164972                            7.315200      -0.094557       1.922485                    0.999586      31.543030      92.338165       0.609865       0.415572      -1.063335      -0.006743       0.000216      -0.000674       0.006780      -0.004168      -0.027279       0.003442       0.015109      -0.000931      -0.023874      -0.008139       0.032013             13.066927      14.190794       1.437929       3.908955       6.669284       4.621372      18.340704          -0.000093
          334              C      34.586408       7.664290       3.910736       0.015832      40.327959 0.41166987E+03  0.94660939E+04                                10.165035                            6.690068       0.004405       2.008307                    0.999232      26.615807      73.591641       0.653343       0.407702      -1.079016       0.020190      -0.024249       0.041560       0.052181       0.009413      -0.003242       0.014327       0.006156       0.007765      -0.019795       0.004897       0.014898             14.250877       6.917370       1.590016       3.905051      12.571331      -3.448739      23.263929           0.012703
          335              C      34.313342       6.453007       4.496509      -0.139916      36.948127 0.43701684E+03  0.10310886E+05                                 9.734572                            7.039299      -0.122802       1.930103                    0.999427      29.778715      86.397014       0.610543       0.425199      -1.056275       0.006654       0.019350      -0.001334       0.020505       0.004038      -0.009402       0.031699       0.036899      -0.058415      -0.047513       0.017340       0.030173             12.404961       6.065796       1.363011       1.461213      13.591028      -6.069510      17.558060           0.000414
          336              C      34.645068       6.245228       5.824195       0.014019      41.433719 0.42077498E+03  0.97152056E+04                                10.325521                            6.750656       0.036182       2.018619                    0.999216      26.649377      73.506050       0.653177       0.406138      -1.081534       0.010085       0.047722       0.004795       0.049012       0.009955       0.007252       0.002774       0.023974       0.034034      -0.021255       0.002831       0.018424             14.468022       7.367568       4.550298       0.632857      21.356970      -5.925504      14.679529           0.012107
          337              C      35.313802       7.278196       6.504323      -0.238472      40.060374 0.50251538E+03  0.12280681E+05                                10.232037                            7.536580      -0.139271       1.906579                    0.999084      31.759986      93.859485       0.591293       0.423868      -1.056829      -0.013612      -0.040577      -0.012476       0.044581      -0.007855       0.008589      -0.003942       0.039818       0.076043      -0.034166       0.004682       0.029484             12.705440       8.161067       5.511477       2.137999      18.899384       0.010779      11.055869          -0.001167
          338              C      35.536713       8.500825       5.874486       0.254178      36.944081 0.36638263E+03  0.82085326E+04                                 9.742165                            6.445778       0.005111       2.017547                    0.999463      25.007452      68.954605       0.642878       0.425253      -1.064363       0.027023       0.032660       0.023519       0.048477       0.018308       0.027374       0.029833      -0.020040       0.055935      -0.034012      -0.021308       0.055320             13.616454       9.151311       5.479331       5.471231      15.656829       3.369937      16.041222           0.001110
          339              C      35.123154       8.763301       4.562127      -0.212594      38.017459 0.45779232E+03  0.10891276E+05                                 9.806061                            7.118543      -0.032966       1.950662                    0.999504      30.348224      87.470348       0.620227       0.415093      -1.066151       0.002517       0.007797      -0.027672       0.028859      -0.008463      -0.035584      -0.005910       0.012410      -0.124363      -0.057676       0.014514       0.043162             12.422892       7.711149       2.331673       5.344992      11.059255       1.547356      18.498272          -0.000875
          340              C      34.389894       4.878661       6.420505       0.609909      23.179387 0.24792451E+03  0.51121012E+04                                 7.621677                            5.613796      -0.010128       2.065648                    0.999554      21.798466      60.484885       0.623162       0.476678      -1.019394      -0.006829      -0.048947       0.028746       0.057173      -0.067153      -0.042788       0.046173       0.129875      -0.014942      -0.099500      -0.022932       0.122432              9.891383       5.798236       3.007039      -0.254207      15.159500      -4.504173       8.716414          -0.000521
          341              C      34.254974       7.957246       2.476241       0.577041      25.013615 0.27083329E+03  0.57057359E+04                                 8.002688                            5.847363      -0.036257       2.044621                    0.999587      22.507472      63.000446       0.614111       0.473423      -1.021767      -0.013612       0.010367      -0.059699       0.062103      -0.057829      -0.020010       0.027843       0.058596      -0.280428      -0.100330      -0.016031       0.116361             10.573775       5.752464       0.389835       2.700936       7.400318      -2.770523      18.568544          -0.000532
          342              C      36.504616       9.537181       7.742444      -0.058653      27.756677 0.33682946E+03  0.74334162E+04                                 7.972065                            5.964765       0.043529       2.018071                    0.999245      27.147324      75.747567       0.700680       0.396103      -1.077012      -0.004614       0.023405      -0.072119       0.075962      -0.013434       0.023212       0.011563       0.016058       0.117352      -0.041386      -0.007243       0.048629             10.683776       9.497803       4.807358       3.531831      12.165657       4.138994      10.387867           0.000039
          343              C      37.334666      10.808918       8.027427       0.120417      40.896596 0.41764977E+03  0.96679987E+04                                10.441247                            6.858058      -0.181274       1.946542                    0.999025      26.453150      74.128338       0.626557       0.422300      -1.066281      -0.000539      -0.004241      -0.009470       0.010390       0.025152       0.010977       0.019111      -0.009233      -0.050749      -0.026300      -0.015756       0.042056             14.941293      11.614276       7.929652       5.175639      17.940466       2.288087      15.269138           0.000120
          344              C      37.850881      10.819078       9.313444      -0.247869      40.247733 0.48287938E+03  0.11669836E+05                                10.164990                            7.315211      -0.094557       1.922485                    0.999586      31.543103      92.338404       0.609865       0.415572      -1.063335       0.000674      -0.003719       0.005629       0.006780       0.015134      -0.013635      -0.010864      -0.025357      -0.040504      -0.023874      -0.008137       0.032011             13.066952      10.093197       4.386754       5.994083      11.440176       1.485919      17.667483          -0.000093
          345              C      35.962003      14.527605      23.323124       0.015833      40.327637 0.41166729E+03  0.94660058E+04                                10.164928                            6.690006       0.004410       2.008308                    0.999232      26.615679      73.590826       0.653353       0.407697      -1.079021      -0.037028      -0.033971       0.014063       0.052181      -0.010719       0.007891       0.008434       0.016788      -0.001418      -0.019797       0.004900       0.014897             14.250757      20.307888       6.014014       1.606545      16.887794      -0.474161       5.556588           0.012703
          346              C      35.969923      13.163240      23.475913      -0.139917      36.949050 0.43703025E+03  0.10311275E+05                                 9.734810                            7.039480      -0.122812       1.930099                    0.999427      29.778824      86.397456       0.610526       0.425208      -1.056270      -0.007824       0.018675      -0.003246       0.020507      -0.028746       0.001952       0.011969       0.030206       0.079989      -0.047518       0.017338       0.030179             12.405328      13.080007       5.235809       0.501022      18.872932      -0.774260       5.263043           0.000416
          347              C      34.779988      12.459974      23.402153       0.014019      41.433761 0.42077483E+03  0.97152031E+04                                10.325534                            6.750655       0.036178       2.018618                    0.999216      26.649383      73.506116       0.653177       0.406138      -1.081534      -0.022734       0.040420      -0.015860       0.049012       0.001213      -0.004188       0.011984       0.026353      -0.027578      -0.021255       0.002830       0.018425             14.468075      12.444878       0.399229       0.726439      25.380073      -1.845041       5.579276           0.012104
          348              C      33.592107      13.193213      23.234516      -0.238472      40.060094 0.50251222E+03  0.12280581E+05                                10.231988                            7.536559      -0.139268       1.906580                    0.999084      31.759831      93.858855       0.591293       0.423868      -1.056830       0.028706      -0.031863       0.012175       0.044581       0.022617      -0.006686       0.010299       0.038290       0.001593      -0.034163       0.004683       0.029480             12.705385      14.327515      -4.230707       1.185356      18.322780      -1.792703       5.465860          -0.001163
          349              C      33.641969      14.573327      23.050115       0.254177      36.944079 0.36638247E+03  0.82085282E+04                                 9.742164                            6.445777       0.005096       2.017542                    0.999463      25.007461      68.954623       0.642878       0.425253      -1.064362      -0.042143       0.023931      -0.001172       0.048477      -0.015595       0.013731      -0.006766       0.068416      -0.090862      -0.034013      -0.021308       0.055322             13.616477      21.924387      -3.487252       1.646252      13.699589      -1.309962       5.225456           0.001108
          350              C      34.844515      15.291325      23.026166      -0.212593      38.017235 0.45779244E+03  0.10891240E+05                                 9.805945                            7.118502      -0.032955       1.950665                    0.999504      30.347872      87.468132       0.620237       0.415088      -1.066158       0.019085       0.020271       0.007606       0.028862      -0.015896      -0.005360       0.006977      -0.067356       0.121811      -0.057684       0.014516       0.043168             12.422747      20.948210       1.338371       1.463474      10.884409      -1.008545       5.435623          -0.000872
          351              C      34.815185      10.966403      23.639240       0.609909      23.179495 0.24792511E+03  0.51121202E+04                                 7.621727                            5.613816      -0.010130       2.065647                    0.999554      21.798514      60.485199       0.623158       0.476680      -1.019392      -0.005928      -0.056311       0.007916       0.057173       0.011811       0.006223       0.021109       0.071571       0.360052      -0.099498      -0.022932       0.122431              9.891470       7.061044      -0.180562       0.028173      18.002548      -1.209560       4.610819          -0.000522
          352              C      37.214412      15.352287      23.392573       0.577042      25.013805 0.27083424E+03  0.57057680E+04                                 8.002805                            5.847423      -0.036236       2.044629                    0.999587      22.507410      63.000591       0.614100       0.473431      -1.021761       0.052557       0.032852       0.003899       0.062103      -0.037396      -0.030712      -0.027014      -0.015186       0.325018      -0.100336      -0.016025       0.116362             10.573982      15.445960       5.849838       1.028912      11.374236       0.433146       4.901751          -0.000532
          353              C      31.333666      14.835802      22.729209      -0.058653      27.756602 0.33682857E+03  0.74333972E+04                                 7.972069                            5.964771       0.043533       2.018073                    0.999245      27.147362      75.747865       0.700677       0.396105      -1.077010       0.054435       0.052169       0.009238       0.075962       0.023775       0.005554      -0.004856       0.074714      -0.024395      -0.041383      -0.007245       0.048627             10.683779      16.536106      -4.955868       0.830749       9.648100      -0.220596       5.867131           0.000040
          354              C      30.318834      16.000856      22.712445       0.120417      40.896686 0.41765012E+03  0.96680138E+04                                10.441277                            6.858070      -0.181268       1.946544                    0.999025      26.453172      74.128544       0.626555       0.422301      -1.066280       0.009226       0.000774       0.004716       0.010390      -0.033193      -0.000689       0.000460       0.016266      -0.047235      -0.026302      -0.015757       0.042059             14.941346      22.171682      -5.325362       0.368663      17.428586      -0.211761       5.223771           0.000119
          355              C      29.007766      15.552107      22.700471      -0.247868      40.247575 0.48287691E+03  0.11669762E+05                                10.164967                            7.315194      -0.094557       1.922485                    0.999586      31.543025      92.338135       0.609865       0.415572      -1.063335      -0.003860      -0.005558       0.000428       0.006780      -0.010677       0.002971       0.004247      -0.050275      -0.026323      -0.023874      -0.008139       0.032013             13.066922      22.115890      -0.410843      -0.037363      12.023485       0.082431       5.061391          -0.000092
          356              C      22.698797      26.831788       5.922383       0.015832      40.327928 0.41166982E+03  0.94660924E+04                                10.165030                            6.690068       0.004406       2.008307                    0.999232      26.615807      73.591640       0.653343       0.407702      -1.079016       0.037028       0.001935      -0.036715       0.052181      -0.003872       0.012734       0.004144       0.004659      -0.037811      -0.019795       0.004897       0.014898             14.250864      20.307928      -3.519321      -5.134420       6.517612       3.192301      15.927052           0.012701
          357              C      22.690877      26.521050       4.585117      -0.139916      36.948098 0.43701692E+03  0.10310888E+05                                 9.734567                            7.039300      -0.122802       1.930103                    0.999427      29.778714      86.397010       0.610543       0.425199      -1.056275       0.007824       0.003166       0.018688       0.020505       0.007732       0.027750      -0.008007      -0.026290      -0.089499      -0.047513       0.017340       0.030173             12.404950      13.079744      -2.217525      -4.768948       6.288387       3.674794      17.846718           0.000416
          358              C      23.880812      26.217087       3.946659       0.014019      41.433730 0.42077536E+03  0.97152163E+04                                10.325523                            6.750660       0.036181       2.018619                    0.999216      26.649376      73.506045       0.653176       0.406138      -1.081534       0.022734      -0.001480       0.043395       0.049012       0.003540      -0.002541       0.009513       0.019366      -0.048541      -0.021255       0.002831       0.018424             14.468024      12.444967      -0.818002      -0.134327       6.619656       4.787714      24.339449           0.012104
          359              C      25.068693      26.303450       4.693842      -0.238471      40.060346 0.50251470E+03  0.12280661E+05                                10.232032                            7.536575      -0.139270       1.906579                    0.999084      31.759976      93.859444       0.591293       0.423868      -1.056829      -0.028706       0.000856      -0.034098       0.044581      -0.001244      -0.023556       0.001743       0.014089      -0.071006      -0.034166       0.004682       0.029483             12.705434      14.327557       0.292649       4.383794       5.767639       2.646234      18.021107          -0.001165
          360              C      25.018831      26.589633       6.056492       0.254177      36.944101 0.36638270E+03  0.82085348E+04                                 9.742168                            6.445778       0.005109       2.017547                    0.999463      25.007465      68.954650       0.642878       0.425253      -1.064363       0.042142       0.006873       0.022954       0.048478      -0.007749       0.019279      -0.001737       0.082644      -0.048182      -0.034012      -0.021309       0.055322             13.616458      21.924302      -0.389722       3.836398       5.343660       1.644320      13.581411           0.001109
          361              C      23.816285      26.806387       6.741410      -0.212594      38.017444 0.45779198E+03  0.10891267E+05                                 9.806058                            7.118540      -0.032966       1.950662                    0.999504      30.348225      87.470356       0.620227       0.415093      -1.066151      -0.019085       0.013925       0.016575       0.028859       0.010343       0.013195      -0.003136      -0.095935       0.036052      -0.057676       0.014514       0.043162             12.422888      20.948256      -1.825923      -0.774056       5.407169       0.928017      10.913240          -0.000872
          362              C      23.845615      25.942757       2.459477       0.609909      23.179377 0.24792448E+03  0.51121003E+04                                 7.621675                            5.613796      -0.010127       2.065648                    0.999554      21.798464      60.484878       0.623162       0.476678      -1.019394       0.005927      -0.011307      -0.055729       0.057173      -0.009811      -0.009064      -0.051405      -0.133529      -0.255250      -0.099500      -0.022932       0.122431              9.891379       7.061004       0.033620       0.179591       5.338494       3.267809      17.274639          -0.000520
          363              C      21.446388      27.172159       6.676750       0.577041      25.013592 0.27083315E+03  0.57057324E+04                                 8.002683                            5.847362      -0.036257       2.044621                    0.999587      22.507474      63.000453       0.614111       0.473423      -1.021767      -0.052558       0.014626       0.029674       0.062103       0.041416       0.025016      -0.069697      -0.135907      -0.037152      -0.100330      -0.016031       0.116361             10.573765      15.445622      -2.919942      -5.172141       5.893066       2.370947      10.382608          -0.000529
          364              C      27.327134      26.374572       6.410925      -0.058653      27.756661 0.33682933E+03  0.74334125E+04                                 7.972063                            5.964764       0.043529       2.018071                    0.999245      27.147322      75.747560       0.700680       0.396103      -1.077012      -0.054435       0.026100       0.046106       0.075962      -0.013165      -0.020568      -0.011684       0.055400      -0.082330      -0.041386      -0.007243       0.048629             10.683772      16.536132       0.868714       4.949346       6.148588       1.016675       9.366595           0.000039
          365              C      28.341966      26.747118       7.514936       0.120417      40.896584 0.41764974E+03  0.96679981E+04                                10.441245                            6.858058      -0.181274       1.946542                    0.999025      26.453150      74.128340       0.626557       0.422300      -1.066281      -0.009226       0.004704      -0.000842       0.010390       0.011711       0.031063       0.005224       0.029740      -0.006810      -0.026300      -0.015756       0.042056             14.941288      22.171634       1.427560       5.143700       6.446745       3.670879      16.205486           0.000120
          366              C      29.653034      26.586246       7.095843      -0.247869      40.247746 0.48287942E+03  0.11669837E+05                                10.164992                            7.315212      -0.094558       1.922484                    0.999586      31.543105      92.338415       0.609865       0.415572      -1.063335       0.003860      -0.001450      -0.005382       0.006780       0.000747       0.011052       0.015343      -0.018899       0.067797      -0.023874      -0.008137       0.032011             13.066956      22.115941       0.172196       0.374942       5.886784       2.252097      11.198143          -0.000093
          367              C      18.674666      17.016891       3.910736       0.015833      40.330142 0.41168971E+03  0.94666740E+04                                10.165429                            6.690243       0.004384       2.008300                    0.999232      26.616036      73.593009       0.653332       0.407704      -1.079014      -0.031097      -0.005362       0.041559       0.052182      -0.002044       0.014028      -0.004357      -0.019392       0.007767      -0.019798       0.004897       0.014901             14.251624       9.781218      -3.243288      -4.939544       9.708210      -1.657698      23.265445           0.012705
          368              C      17.762197      17.859014       4.496509      -0.139917      36.949872 0.43703779E+03  0.10311524E+05                                 9.735029                            7.039586      -0.122822       1.930096                    0.999427      29.779112      86.399311       0.610514       0.425213      -1.056264       0.013428      -0.015439      -0.001335       0.020505       0.013950       0.032149      -0.007713      -0.025458      -0.058406      -0.047510       0.017348       0.030162             12.405677      10.529939      -3.940235      -5.987493       9.127904       1.769573      17.559188           0.000413
          369              C      17.416392      17.675620       5.824195       0.014019      41.435507 0.42078979E+03  0.97156574E+04                                10.325896                            6.750819       0.036160       2.018612                    0.999216      26.649658      73.507837       0.653161       0.406143      -1.081528       0.036284      -0.032597       0.004794       0.049011       0.005400      -0.001227      -0.007672      -0.029235       0.034035      -0.021256       0.002827       0.018429             14.468751      13.919753      -8.333326      -5.448449      14.806417       2.415007      14.680083           0.012106
          370              C      17.976602      16.579996       6.504323      -0.238474      40.063042 0.50254838E+03  0.12281739E+05                                10.232683                            7.536958      -0.139292       1.906572                    0.999084      31.760571      93.863406       0.591260       0.423883      -1.056816      -0.028340       0.032073      -0.012478       0.044582       0.021155      -0.007719      -0.005478      -0.006321       0.076059      -0.034156       0.004659       0.029497             12.706448      11.442697      -7.406323      -1.059788      15.620106      -1.856971      11.056539          -0.001166
          371              C      18.923974      15.775635       5.874486       0.254179      36.945775 0.36639118E+03  0.82087992E+04                                 9.742593                            6.445911       0.005100       2.017544                    0.999463      25.007690      68.956324       0.642860       0.425260      -1.064354       0.014773      -0.039733       0.023519       0.048478      -0.017835       0.012148      -0.038624      -0.021696       0.055939      -0.034017      -0.021307       0.055324             13.617370       9.285828      -5.557239       0.183043      15.524344      -6.423780      16.041936           0.001110
          372              C      19.358064      16.002549       4.562127      -0.212596      38.019018 0.45781134E+03  0.10891868E+05                                 9.806432                            7.118763      -0.032983       1.950657                    0.999504      30.348581      87.472633       0.620207       0.415101      -1.066143       0.005490      -0.006082      -0.027674       0.028861       0.009593       0.012669       0.033769       0.008427      -0.124346      -0.057668       0.014521       0.043147             12.423501       8.203247      -2.615722      -1.332437      10.568038      -5.403012      18.499219          -0.000875
          373              C      16.360497      18.579891       6.420505       0.609910      23.179682 0.24792563E+03  0.51121346E+04                                 7.621783                            5.613824      -0.010148       2.065641                    0.999554      21.798531      60.485306       0.623158       0.476681      -1.019391      -0.038977       0.030385       0.028745       0.057173       0.089812       0.061379       0.013966       0.051365      -0.014942      -0.099498      -0.022928       0.122426              9.891630      10.215300      -5.557286      -3.773756      10.743018       2.472366       8.716573          -0.000523
          374              C      19.094090      17.157442       2.476241       0.577039      25.014234 0.27083762E+03  0.57058627E+04                                 8.002903                            5.847457      -0.036297       2.044606                    0.999587      22.507678      63.001671       0.614098       0.473431      -1.021761       0.015782       0.006603      -0.059701       0.062103       0.054283       0.034113       0.003403       0.070856      -0.280428      -0.100329      -0.016025       0.116354             10.574188       6.650935      -0.908452      -3.749993       6.502202      -0.953924      18.569426          -0.000535
          375              C      19.337533      14.419228       7.742444      -0.058653      27.761422 0.33688670E+03  0.74349904E+04                                 7.973574                            5.965746       0.043530       2.018073                    0.999245      27.147604      75.749769       0.700539       0.396166      -1.076970       0.022578      -0.007706      -0.072118       0.075962       0.013663      -0.001597      -0.025889       0.015227       0.117359      -0.041380      -0.007255       0.048636             10.686492       7.336469      -3.560423       1.819400      14.332364      -5.130739      10.390643           0.000041
          376              C      20.023864      13.064515       8.027427       0.120417      40.896530 0.41764322E+03  0.96678618E+04                                10.441414                            6.858095      -0.181276       1.946542                    0.999025      26.453441      74.130527       0.626539       0.422311      -1.066268      -0.003402       0.002588      -0.009469       0.010390      -0.016579       0.011058      -0.019065      -0.038958      -0.050744      -0.026297      -0.015765       0.042062             14.941765       9.491692      -6.703951      -0.606261      20.063269      -5.626953      15.270335           0.000119
          377              C      19.774556      12.612380       9.313444      -0.247870      40.249091 0.48288830E+03  0.11670186E+05                                10.165448                            7.315391      -0.094569       1.922481                    0.999586      31.543692      92.342737       0.609839       0.415585      -1.063320      -0.003557       0.001275       0.005629       0.006779      -0.018561      -0.002601       0.017228      -0.013553      -0.040500      -0.023861      -0.008161       0.032022             13.067815       7.304824      -2.776694      -1.710559      14.229557      -5.934263      17.669063          -0.000092
          378              C      39.986134       9.359374      14.740099       0.015832      40.327789 0.41166806E+03  0.94660398E+04                                10.164993                            6.690041       0.004406       2.008308                    0.999232      26.615774      73.591447       0.653346       0.407701      -1.079018       0.031095       0.037396      -0.018907       0.052181      -0.012547       0.006598      -0.001562      -0.011484       0.031482      -0.019799       0.004900       0.014899             14.250836       9.780764       5.737767       1.411289      20.715875      -5.549517      12.255870           0.012706
          379              C      40.898603      10.192354      15.338804      -0.139917      36.949163 0.43703138E+03  0.10311309E+05                                 9.734829                            7.039488      -0.122818       1.930098                    0.999427      29.778884      86.397686       0.610526       0.425207      -1.056270      -0.013432      -0.006403      -0.014110       0.020506      -0.034970      -0.002447       0.007183       0.016668       0.067955      -0.047519       0.017340       0.030179             12.405353      10.529682       6.958281       1.718995      17.734162      -1.273312       8.952213           0.000411
          380              C      41.244408      11.382977      14.723336       0.014020      41.433554 0.42077425E+03  0.97151686E+04                                10.325436                            6.750608       0.036181       2.018618                    0.999216      26.649254      73.505237       0.653186       0.406133      -1.081540      -0.036286      -0.006344      -0.032330       0.049012      -0.000650      -0.005505      -0.006719      -0.026547       0.042097      -0.021258       0.002832       0.018427             14.467918      13.918915       7.914044       6.040154      16.211107       1.917798      13.273732           0.012111
          381              C      40.684198      11.659000      13.463662      -0.238471      40.059808 0.50250913E+03  0.12280450E+05                                10.231828                            7.536460      -0.139275       1.906577                    0.999084      31.759633      93.857132       0.591308       0.423860      -1.056838       0.028336      -0.001070       0.034400       0.044581       0.000205      -0.022536      -0.015210      -0.033866      -0.006611      -0.034175       0.004691       0.029484             12.705159      11.441487       3.467476       6.628677      10.395421      -0.010307      16.278569          -0.001170
          382              C      39.736826      10.797064      12.915249       0.254177      36.944042 0.36638265E+03  0.82085303E+04                                 9.742151                            6.445774       0.005096       2.017542                    0.999463      25.007448      68.954505       0.642879       0.425252      -1.064363      -0.014774       0.008929      -0.045301       0.048479      -0.005512       0.020860      -0.035423      -0.012636       0.083105      -0.034012      -0.021310       0.055323             13.616450       9.285182       1.679784       5.299806      11.946356      -5.158728      19.617811           0.001112
          383              C      39.302736       9.635397      13.566639      -0.212594      38.017148 0.45778877E+03  0.10891169E+05                                 9.806014                            7.118524      -0.032963       1.950664                    0.999504      30.348048      87.469689       0.620227       0.415094      -1.066151      -0.005492      -0.028117       0.003492       0.028861      -0.015153      -0.004834       0.044479       0.038736      -0.033469      -0.057672       0.014508       0.043164             12.422832       8.202884       2.128058       2.021868      14.221236      -6.694407      14.844378          -0.000878
          384              C      42.300303      12.246607      15.377121       0.609910      23.179498 0.24792506E+03  0.51121213E+04                                 7.621769                            5.613848      -0.010109       2.065655                    0.999554      21.798397      60.484984       0.623151       0.476686      -1.019388       0.038975       0.037231       0.019067       0.057173      -0.087812      -0.064220       0.005138       0.026402      -0.089844      -0.099506      -0.022928       0.122434              9.891538      10.215188       5.410269       3.981458      10.495622       2.559722       8.963804          -0.000527
          385              C      39.566710       8.053770      15.350778       0.577041      25.013679 0.27083355E+03  0.57057440E+04                                 8.002717                            5.847373      -0.036258       2.044621                    0.999587      22.507476      63.000517       0.614110       0.473424      -1.021766      -0.015784      -0.054084       0.026126       0.062103      -0.050264      -0.039812       0.035580       0.161859      -0.007418      -0.100331      -0.016029       0.116361             10.573830       6.650769       3.838186      -0.393439      16.628396      -4.534049       8.442325          -0.000532
          386              C      39.323267      12.106055      11.013764      -0.058653      27.756841 0.33683113E+03  0.74334714E+04                                 7.972145                            5.964815       0.043520       2.018068                    0.999245      27.147448      75.748317       0.700670       0.396107      -1.077007      -0.022577      -0.070563       0.016774       0.075962      -0.003059      -0.013420      -0.040968      -0.027422      -0.010609      -0.041387      -0.007244       0.048632             10.683907       7.335462      -0.528263       3.961595       7.602503      -2.750360      17.113757           0.000042
          387              C      38.636936      11.923169       9.641534       0.120417      40.896841 0.41765162E+03  0.96680601E+04                                10.441314                            6.858089      -0.181274       1.946542                    0.999025      26.453215      74.128785       0.626553       0.422302      -1.066279       0.003403      -0.008066       0.005596       0.010390      -0.004906       0.019313      -0.000732       0.012896       0.104803      -0.026301      -0.015757       0.042058             14.941410       9.491698       2.806342       6.118665      12.265584      -2.869467      23.066947           0.000119
          388              C      38.886244      12.984926       8.786584      -0.247869      40.248137 0.48288316E+03  0.11669975E+05                                10.165136                            7.315292      -0.094565       1.922482                    0.999586      31.543234      92.339630       0.609854       0.415578      -1.063329       0.003557       0.005732      -0.000674       0.006779       0.008622       0.016620       0.021898      -0.000353      -0.000927      -0.023868      -0.008139       0.032007             13.067176       7.304496       2.537999       2.047790      13.555951      -5.696063      18.341080          -0.000093
          389              C      34.730127      26.120563       3.910736       0.015832      40.327823 0.41166817E+03  0.94660428E+04                                10.164999                            6.690042       0.004406       2.008307                    0.999232      26.615777      73.591460       0.653346       0.407701      -1.079018       0.010905       0.029609       0.041560       0.052181      -0.007377      -0.010788      -0.009971       0.013226       0.007764      -0.019799       0.004900       0.014899             14.250849      12.534694       1.653193       1.034121       6.953864       5.106260      23.263990           0.012703
          390              C      35.915661      26.489723       4.496509      -0.139917      36.949196 0.43703142E+03  0.10311310E+05                                 9.734834                            7.039488      -0.122818       1.930097                    0.999427      29.778885      86.397691       0.610526       0.425207      -1.056270      -0.020085      -0.003914      -0.001333       0.020506      -0.018005      -0.022754      -0.023991      -0.011456      -0.058419      -0.047518       0.017340       0.030179             12.405363      12.890410       2.577155       4.526148       6.766946       4.300416      17.558731           0.000416
          391              C      35.929740      26.880896       5.824195       0.014019      41.433577 0.42077430E+03  0.97151702E+04                                10.325440                            6.750609       0.036181       2.018618                    0.999216      26.649257      73.505246       0.653186       0.406133      -1.081540      -0.046371      -0.015127       0.004796       0.049011      -0.015363      -0.006031       0.004893       0.005253       0.034034      -0.021259       0.002832       0.018427             14.467928      21.800234       3.782459       4.815273       6.924217       3.510779      14.679331           0.012104
          392              C      34.700796      26.943552       6.504323      -0.238471      40.059818 0.50250940E+03  0.12280458E+05                                10.231830                            7.536462      -0.139275       1.906577                    0.999084      31.759642      93.857168       0.591308       0.423860      -1.056838       0.041947       0.008502      -0.012475       0.044581      -0.013324      -0.000884       0.009408      -0.033523       0.076039      -0.034175       0.004691       0.029484             12.705163      20.987450       1.894045      -1.078323       6.072454       1.846105      11.055585          -0.001165
          393              C      33.530513      26.525284       5.874486       0.254178      36.944011 0.36638202E+03  0.82085132E+04                                 9.742146                            6.445769       0.005097       2.017542                    0.999463      25.007437      68.954472       0.642879       0.425252      -1.064363      -0.041796       0.007072       0.023519       0.048477      -0.000478      -0.039525       0.008790       0.041731       0.055937      -0.034013      -0.021310       0.055323             13.616444      18.775687       0.077274      -5.654146       6.032440       3.053242      16.041205           0.001108
          394              C      33.509982      26.035894       4.562127      -0.212594      38.017171 0.45778898E+03  0.10891175E+05                                 9.806019                            7.118526      -0.032964       1.950663                    0.999504      30.348054      87.469718       0.620227       0.415094      -1.066151      -0.008012      -0.001717      -0.027673       0.028861      -0.001150       0.022906      -0.027861      -0.020861      -0.124361      -0.057672       0.014508       0.043164             12.422842      12.241473       0.283908      -4.012593       6.528862       3.855195      18.498190          -0.000873
          395              C      37.240809      27.343192       6.420505       0.609911      23.179503 0.24792497E+03  0.51121190E+04                                 7.621770                            5.613846      -0.010109       2.065655                    0.999554      21.798394      60.484970       0.623151       0.476686      -1.019388       0.045803       0.018560       0.028746       0.057173      -0.022666      -0.018597      -0.060142      -0.181254      -0.014944      -0.099506      -0.022928       0.122434              9.891541      15.423627       2.550088       4.027929       5.534459       2.031972       8.716538          -0.000522
          396              C      34.642135      25.687055       2.476241       0.577041      25.013679 0.27083342E+03  0.57057408E+04                                 8.002717                            5.847372      -0.036258       2.044621                    0.999587      22.507475      63.000516       0.614109       0.473424      -1.021766      -0.002173      -0.016972      -0.059699       0.062103       0.003536      -0.014110      -0.031250      -0.129461      -0.280429      -0.100331      -0.016029       0.116361             10.573833       7.325987       0.518626       1.048865       5.826847       3.724369      18.568665          -0.000531
          397              C      32.149051      26.845335       7.742444      -0.058653      27.756835 0.33683088E+03  0.74334651E+04                                 7.972145                            5.964813       0.043519       2.018068                    0.999245      27.147452      75.748338       0.700670       0.396108      -1.077007      -0.017962      -0.015699      -0.072119       0.075962      -0.000241      -0.021625       0.014321      -0.031296       0.117350      -0.041387      -0.007244       0.048632             10.683910      15.662188      -1.248494      -5.350508       6.001527       0.989193      10.388016           0.000040
          398              C      30.632670      26.928311       8.027427       0.120417      40.896864 0.41765171E+03  0.96680629E+04                                10.441318                            6.858090      -0.181274       1.946542                    0.999025      26.453218      74.128800       0.626553       0.422302      -1.066279       0.003942       0.001654      -0.009470       0.010390      -0.008581      -0.022041      -0.000049       0.048183      -0.050749      -0.026302      -0.015757       0.042058             14.941419      23.226350      -1.225518      -4.569423       6.328591       3.338238      15.269317           0.000120
          399              C      30.365763      27.370286       9.313444      -0.247869      40.248153 0.48288325E+03  0.11669978E+05                                10.165139                            7.315292      -0.094565       1.922483                    0.999586      31.543235      92.339637       0.609854       0.415578      -1.063329       0.002883       0.002443       0.005629       0.006779       0.003405       0.016219      -0.006374       0.038892      -0.040510      -0.023868      -0.008139       0.032007             13.067182      14.902702      -1.610149      -4.283959       6.631004       4.448172      17.667840          -0.000094
          400              C      17.442789      11.493048      14.740099       0.015833      40.330117 0.41168987E+03  0.94666788E+04                                10.165426                            6.690245       0.004383       2.008300                    0.999232      26.616038      73.593019       0.653331       0.407704      -1.079014       0.016836      -0.045629      -0.018908       0.052182       0.001298      -0.004654      -0.004938       0.027471       0.031482      -0.019798       0.004897       0.014901             14.251612      13.013779      -7.604451      -5.512035      17.484557       1.552750      12.256500           0.012703
          401              C      17.707936      10.286337      15.338804      -0.139917      36.949858 0.43703785E+03  0.10311525E+05                                 9.735029                            7.039588      -0.122822       1.930096                    0.999427      29.779110      86.399304       0.610514       0.425213      -1.056264       0.001167       0.014832      -0.014111       0.020505       0.024696       0.007435      -0.001480       0.052222       0.067957      -0.047510       0.017348       0.030163             12.405675       9.907234      -6.598953      -1.962290      18.357324      -0.852072       8.952466           0.000413
          402              C      18.566143       9.391549      14.723336       0.014019      41.435519 0.42078987E+03  0.97156594E+04                                10.325898                            6.750820       0.036160       2.018612                    0.999216      26.649657      73.507832       0.653161       0.406143      -1.081528       0.012647       0.034596      -0.032331       0.049011      -0.011173      -0.003071       0.008124       0.014388       0.042102      -0.021256       0.002827       0.018429             14.468754       8.784705      -4.949899      -1.359216      21.347098      -6.190333      13.274458           0.012107
          403              C      19.085291       9.738694      13.463662      -0.238474      40.063068 0.50254872E+03  0.12281748E+05                                10.232686                            7.536960      -0.139291       1.906572                    0.999084      31.760566      93.863378       0.591260       0.423883      -1.056816      -0.015100      -0.024006       0.034398       0.044582      -0.014780      -0.001921       0.027111       0.016545      -0.006594      -0.034156       0.004660       0.029497             12.706453       7.654656      -1.280921      -3.323507      14.184470      -5.736253      16.280232          -0.001167
          404              C      18.812519      10.990110      12.915249       0.254179      36.945782 0.36639130E+03  0.82088025E+04                                 9.742594                            6.445912       0.005099       2.017544                    0.999463      25.007690      68.956323       0.642860       0.425260      -1.064354       0.015119       0.008329      -0.045300       0.048478      -0.002718      -0.041108      -0.000358       0.015859       0.083113      -0.034017      -0.021307       0.055324             13.617371       9.826792      -1.992160      -7.117984      11.405862      -2.010848      19.619459           0.001110
          405              C      18.023531      11.946877      13.566639      -0.212596      38.019012 0.45781146E+03  0.10891872E+05                                 9.806431                            7.118764      -0.032983       1.950657                    0.999504      30.348585      87.472652       0.620207       0.415101      -1.066143      -0.021606       0.018814       0.003490       0.028861       0.024338       0.040931      -0.018065       0.006866      -0.033462      -0.057668       0.014521       0.043147             12.423497      10.874261      -3.670249      -6.808913      11.550951       1.596340      14.845280          -0.000875
          406              C      18.786121       8.045303      15.377121       0.609910      23.179692 0.24792565E+03  0.51121350E+04                                 7.621785                            5.613824      -0.010147       2.065641                    0.999554      21.798530      60.485299       0.623158       0.476680      -1.019391       0.012753      -0.052370       0.019066       0.057173       0.055334       0.036559       0.053043       0.138885      -0.089840      -0.099498      -0.022928       0.122426              9.891634       5.740099      -2.826602       0.226085      14.970920      -4.728022       8.963883          -0.000523
          407              C      16.521814      12.509083      15.350778       0.577039      25.014211 0.27083771E+03  0.57058649E+04                                 8.002899                            5.847458      -0.036298       2.044606                    0.999587      22.507677      63.001671       0.614098       0.473431      -1.021760      -0.038948       0.040710       0.026125       0.062103       0.095216       0.050715       0.016686       0.006117      -0.007415      -0.100329      -0.016025       0.116354             10.574177      10.810399      -6.239808      -3.730063      12.469553       2.607924       8.442578          -0.000532
          408              C      20.152918      10.693767      11.013764      -0.058653      27.761399 0.33688647E+03  0.74349835E+04                                 7.973568                            5.965743       0.043532       2.018073                    0.999245      27.147596      75.749728       0.700540       0.396166      -1.076970      -0.049820       0.054834       0.016774       0.075962      -0.010352      -0.028774       0.032102       0.018995      -0.010605      -0.041380      -0.007255       0.048636             10.686482       7.994647       0.148537      -4.364768       6.945556      -2.056378      17.119243           0.000039
          409              C      20.337699      11.379591       9.641534       0.120417      40.896525 0.41764324E+03  0.96678622E+04                                10.441413                            6.858095      -0.181276       1.946542                    0.999025      26.453441      74.130525       0.626539       0.422311      -1.066268      -0.008686       0.001086       0.005596       0.010390       0.008032      -0.010293      -0.016362       0.002040       0.104809      -0.026297      -0.015766       0.042062             14.941763       9.142233      -2.604481      -5.544926      12.615582      -3.863627      23.067474           0.000120
          410              C      21.132553      10.632805       8.786584      -0.247870      40.249119 0.48288884E+03  0.11670201E+05                                10.165452                            7.315394      -0.094569       1.922481                    0.999586      31.543688      92.342714       0.609839       0.415585      -1.063320       0.003185      -0.005946      -0.000674       0.006779      -0.004475       0.010644      -0.025351      -0.014785      -0.000914      -0.023861      -0.008161       0.032022             13.067819       9.795712      -3.976410      -5.957142      11.066098       1.074870      18.341647          -0.000092
          411              C      23.930673      12.393932      23.323124       0.015832      40.327937 0.41166950E+03  0.94660834E+04                                10.165031                            6.690065       0.004406       2.008307                    0.999232      26.615803      73.591626       0.653343       0.407702      -1.079016      -0.010906       0.049053       0.014063       0.052181       0.012627       0.003355      -0.011054       0.010164      -0.001421      -0.019795       0.004897       0.014898             14.250868      12.534846      -1.526122      -1.213957      24.661141      -1.154229       5.556618           0.012705
          412              C      22.745139      13.069256      23.475913      -0.139916      36.948119 0.43701650E+03  0.10310876E+05                                 9.734570                            7.039296      -0.122802       1.930103                    0.999427      29.778715      86.397012       0.610543       0.425199      -1.056275       0.020084      -0.002562      -0.003244       0.020505       0.027449       0.009383      -0.007681       0.034678       0.079985      -0.047513       0.017340       0.030173             12.404960      12.890134      -5.125924      -0.921056      19.061853      -0.046791       5.262894           0.000414
          413              C      22.731060      14.451402      23.402153       0.014019      41.433741 0.42077537E+03  0.97152166E+04                                10.325525                            6.750660       0.036182       2.018619                    0.999216      26.649375      73.506043       0.653176       0.406138      -1.081534       0.046372      -0.000521      -0.015860       0.049012       0.010803       0.012470      -0.002368      -0.015282      -0.027579      -0.021255       0.002831       0.018424             14.468030      21.800304      -5.800642      -1.961052      16.024529       0.293391       5.579256           0.012106
          414              C      23.960004      15.113519      23.234516      -0.238472      40.060339 0.50251520E+03  0.12280675E+05                                10.232031                            7.536579      -0.139269       1.906579                    0.999084      31.759980      93.859456       0.591293       0.423868      -1.056829      -0.041947      -0.008929       0.012173       0.044581       0.005268       0.012259       0.000635      -0.058330       0.001597      -0.034166       0.004682       0.029483             12.705431      20.987867       0.385300      -2.145209      11.662552      -0.130190       5.465874          -0.001166
          415              C      25.130287      14.380280      23.050115       0.254178      36.944083 0.36638266E+03  0.82085334E+04                                 9.742165                            6.445778       0.005110       2.017547                    0.999463      25.007451      68.954598       0.642878       0.425253      -1.064363       0.041796       0.024531      -0.001172       0.048477       0.037421      -0.012725      -0.008510      -0.007201      -0.090858      -0.034012      -0.021308       0.055320             13.616454      18.775687       5.304944      -1.957574      16.848230      -0.770699       5.225445           0.001110
          416              C      25.150818      12.979845      23.026166      -0.212594      38.017465 0.45779251E+03  0.10891282E+05                                 9.806062                            7.118544      -0.032965       1.950663                    0.999504      30.348224      87.470346       0.620227       0.415093      -1.066151       0.008011      -0.026662       0.007604       0.028860      -0.021219       0.008713       0.001150       0.061193       0.121809      -0.057676       0.014514       0.043162             12.422892      12.241524       3.688417      -1.605214      19.591491      -0.763110       5.435662          -0.000876
          417              C      21.419991      15.167707      23.639240       0.609909      23.179385 0.24792451E+03  0.51121010E+04                                 7.621677                            5.613796      -0.010128       2.065648                    0.999554      21.798465      60.484882       0.623162       0.476678      -1.019394      -0.045803       0.033288       0.007916       0.057172       0.025083       0.015167      -0.015948      -0.056252       0.360053      -0.099500      -0.022932       0.122432              9.891383      15.423354      -4.647485      -1.061576       9.640008       0.580379       4.610787          -0.000522
          418              C      24.018665      10.896974      23.392573       0.577041      25.013610 0.27083319E+03  0.57057335E+04                                 8.002687                            5.847362      -0.036257       2.044621                    0.999587      22.507472      63.000446       0.614111       0.473423      -1.021767       0.002172      -0.061943       0.003899       0.062103       0.012120      -0.008042       0.040102       0.072355       0.325017      -0.100330      -0.016031       0.116361             10.573775       7.325961      -1.161776      -0.139336      19.493691      -1.107626       4.901672          -0.000536
          419              C      26.511749      16.248091      22.729209      -0.058653      27.756666 0.33682908E+03  0.74334058E+04                                 7.972063                            5.964761       0.043529       2.018071                    0.999245      27.147317      75.747539       0.700680       0.396103      -1.077012       0.017962      -0.073227       0.009238       0.075962       0.020462      -0.006984      -0.002384      -0.078544      -0.024391      -0.041386      -0.007243       0.048629             10.683774      15.661985       5.460552      -0.606400      10.522216      -0.609165       5.867121           0.000041
          420              C      28.028130      16.544434      22.712445       0.120417      40.896610 0.41764992E+03  0.96680028E+04                                10.441249                            6.858059      -0.181274       1.946542                    0.999025      26.453148      74.128322       0.626557       0.422300      -1.066281      -0.003942      -0.008377       0.004716       0.010390       0.023638       0.000741       0.000365       0.049353      -0.047233      -0.026300      -0.015756       0.042056             14.941298      23.226223       4.716545      -0.367706      16.373911      -0.213387       5.223759           0.000119
          421              C      28.295037      17.904228      22.700471      -0.247869      40.247723 0.48287939E+03  0.11669836E+05                                10.164988                            7.315211      -0.094558       1.922484                    0.999586      31.543099      92.338385       0.609865       0.415572      -1.063335      -0.002883       0.006122       0.000427       0.006780      -0.016435       0.002191      -0.004706       0.043616      -0.026330      -0.023874      -0.008137       0.032011             13.066948      14.902473       4.575590       0.090072      19.236971      -0.008855       5.061402          -0.000092
          422              C      41.218011      17.728115       5.922383       0.015833      40.327641 0.41166729E+03  0.94660058E+04                                10.164929                            6.690006       0.004410       2.008308                    0.999232      26.615678      73.590821       0.653353       0.407697      -1.079021      -0.016838      -0.033035      -0.036715       0.052181       0.003950      -0.002779      -0.013103       0.004370      -0.037815      -0.019797       0.004900       0.014897             14.250760      13.013005       7.731055       5.331862      13.812485       2.850528      15.926789           0.012704
          423              C      40.952864      17.890342       4.585117      -0.139917      36.949032 0.43702988E+03  0.10311264E+05                                 9.734806                            7.039477      -0.122812       1.930100                    0.999427      29.778821      86.397438       0.610526       0.425207      -1.056270      -0.001171      -0.008358       0.018689       0.020507      -0.015255      -0.020810      -0.020031      -0.000261      -0.089506      -0.047518       0.017338       0.030179             12.405322       9.906985       4.049590       5.567299       9.461626       2.292904      17.847356           0.000413
          424              C      40.094657      17.011811       3.946659       0.014019      41.433723 0.42077445E+03  0.97151923E+04                                10.325527                            6.750651       0.036179       2.018618                    0.999216      26.649380      73.506100       0.653177       0.406138      -1.081534      -0.012649      -0.018949       0.043395       0.049012       0.006613       0.009509      -0.002557      -0.015822      -0.048540      -0.021255       0.002830       0.018424             14.468063       8.784366       2.931373       4.213446      10.280191      -2.277602      24.339632           0.012107
          425              C      39.575509      15.939894       4.693842      -0.238472      40.060111 0.50251234E+03  0.12280585E+05                                10.231990                            7.536559      -0.139268       1.906580                    0.999084      31.759828      93.858840       0.591293       0.423868      -1.056830       0.015096       0.024431      -0.034099       0.044581       0.006719       0.013286       0.019525      -0.004905      -0.071004      -0.034163       0.004683       0.029480             12.705388       7.654139       3.560211       0.099756      12.441009      -5.119648      18.021016          -0.001167
          426              C      39.848281      15.839984       6.056492       0.254177      36.944070 0.36638236E+03  0.82085250E+04                                 9.742162                            6.445776       0.005096       2.017542                    0.999463      25.007462      68.954626       0.642878       0.425253      -1.064362      -0.015120      -0.039933       0.022953       0.048477       0.039660      -0.011143      -0.015829      -0.027903      -0.048176      -0.034013      -0.021308       0.055321             13.616475       9.826319       7.374501      -0.494274      17.441723      -4.144719      13.581384           0.001109
          427              C      40.637269      16.773042       6.741410      -0.212593      38.017245 0.45779261E+03  0.10891245E+05                                 9.805947                            7.118503      -0.032955       1.950665                    0.999504      30.347872      87.468137       0.620237       0.415088      -1.066158       0.021605       0.009564       0.016576       0.028862      -0.046721      -0.009311      -0.009866       0.030041       0.036049      -0.057684       0.014516       0.043168             12.422750      10.873685       7.642438       1.190645      15.481667       0.206326      10.912899          -0.000875
          428              C      39.874679      17.179456       2.459477       0.609909      23.179475 0.24792505E+03  0.51121186E+04                                 7.621723                            5.613816      -0.010130       2.065647                    0.999554      21.798510      60.485186       0.623158       0.476680      -1.019392      -0.012756       0.000520      -0.055729       0.057173      -0.052918      -0.039987       0.033550       0.083746      -0.255249      -0.099498      -0.022933       0.122431              9.891462       5.740042       0.729060       2.740226       6.659533      -1.789471      17.274812          -0.000523
          429              C      42.138986      18.642547       6.676750       0.577042      25.013811 0.27083429E+03  0.57057690E+04                                 8.002805                            5.847423      -0.036235       2.044629                    0.999587      22.507406      63.000572       0.614100       0.473431      -1.021761       0.038946       0.038203       0.029674       0.062103      -0.079561      -0.072868       0.013180      -0.003789      -0.037154      -0.100336      -0.016025       0.116362             10.573983      10.810175       5.596492       4.639497      10.528959       3.293850      10.382815          -0.000535
          430              C      38.507882      13.948465       6.410925      -0.058653      27.756618 0.33682868E+03  0.74334002E+04                                 7.972073                            5.964772       0.043532       2.018073                    0.999245      27.147363      75.747870       0.700677       0.396105      -1.077010       0.049820       0.034092       0.046106       0.075962       0.030571       0.000164       0.023650      -0.004905      -0.082330      -0.041383      -0.007244       0.048627             10.683786       7.993134       4.063572      -1.594217      14.691573      -4.794606       9.366651           0.000039
          431              C      38.323101      12.883322       7.514936       0.120417      40.896704 0.41765032E+03  0.96680191E+04                                10.441281                            6.858071      -0.181267       1.946545                    0.999025      26.453170      74.128535       0.626555       0.422301      -1.066280       0.008687       0.005638      -0.000842       0.010390       0.007021      -0.011008      -0.029515      -0.035160      -0.006809      -0.026302      -0.015757       0.042059             14.941355       9.141702       6.095320       0.607241      19.476756      -6.290032      16.205607           0.000121
          432              C      37.528247      11.828339       7.095843      -0.247868      40.247591 0.48287721E+03  0.11669771E+05                                10.164971                            7.315197      -0.094556       1.922485                    0.999586      31.543024      92.338137       0.609865       0.415572      -1.063335      -0.003185      -0.002618      -0.005383       0.006780      -0.008564       0.007756      -0.017245       0.008137       0.067800      -0.023874      -0.008139       0.032013             13.066928       9.794943       6.941330       1.762917      18.207724      -1.450716      11.198117          -0.000094
          433              O      33.709429      29.805383      18.097633      -0.564907      33.629648 0.54724502E+03  0.13193641E+05                                 8.286701                            7.186597       0.363217       2.142366                    0.998962      28.277879      74.065829       0.717839       0.353913      -1.144819       0.024606      -0.020866       0.008825       0.033448      -0.024740       0.012817       0.045451      -0.020290      -0.044258      -0.058201       0.005271       0.052929              9.646476       6.942591      -2.729504       0.541061      14.567415      -1.830560       7.429424           0.089219
          434              O      34.727487      29.163757      16.181540      -0.502919      32.303281 0.46627009E+03  0.10854370E+05                                 8.157400                            6.695906       0.173654       2.102590                    0.998976      27.057254      70.784167       0.729670       0.360589      -1.133803      -0.002190      -0.002611       0.022943       0.023195       0.046919       0.034043      -0.023269       0.081037       0.037284      -0.081912       0.015913       0.065999              9.862625       6.212448      -0.682640       0.242854      12.283730      -5.357938      11.091697           0.046847
          435              O      33.706496      26.958114      22.043812      -0.480275      28.714482 0.41052244E+03  0.92561379E+04                                 7.499299                            6.266301       0.325508       2.167620                    0.999195      26.081869      67.126495       0.757349       0.358688      -1.135430       0.002515      -0.017221      -0.013529       0.022043       0.055015       0.010001       0.043612       0.073042      -0.090116      -0.077838      -0.011032       0.088870              8.843137       6.891394      -0.686549      -3.268394       5.932359       0.848086      13.705659           0.039040
          436              O      34.821051      25.024939      22.041897      -0.592495      34.939076 0.55986622E+03  0.13574671E+05                                 8.496159                            7.263247       0.439283       2.161089                    0.999114      28.620085      75.167352       0.714912       0.353353      -1.145308      -0.019938       0.006810      -0.021258       0.029930       0.008470       0.031852      -0.047901      -0.050352      -0.020112      -0.063634       0.000015       0.063620              9.990080       6.317126      -0.177633      -0.852085       8.390949      -3.456215      15.262165           0.081370
          437              O      36.202513      24.589737      17.024755      -0.185071      30.261393 0.30907806E+03  0.64495055E+04                                 7.875856                            5.353848       0.415347       2.259254                    0.999396      22.168169      53.735895       0.844020       0.347772      -1.151684      -0.010255      -0.096483       0.150174       0.178791      -0.103757      -0.033417       0.019360      -0.185103      -0.132400      -0.123671      -0.042148       0.165820             11.400311       8.836376      -7.354935      -3.357114      17.279852       4.569809       8.084706           0.000529
          438              O      31.761890       7.994501       0.289773      -0.564908      33.630737 0.54726816E+03  0.13194332E+05                                 8.286880                            7.186762       0.363197       2.142360                    0.998962      28.278033      74.066498       0.717829       0.353914      -1.144819      -0.019251       0.023957      -0.013193       0.033445      -0.014343       0.020161       0.020427      -0.091078       0.007874      -0.058199       0.005265       0.052934              9.646654      11.534870      -4.410568      -0.647609      11.095818       1.020436       6.309274           0.089220
          439              O      32.955931       9.913283       0.399695      -0.502919      32.302868 0.46626594E+03  0.10854235E+05                                 8.157275                            6.695844       0.173656       2.102591                    0.998976      27.057196      70.783577       0.729680       0.360586      -1.133807      -0.020240      -0.010340      -0.004626       0.023195       0.016028       0.012197      -0.019921       0.090493       0.183628      -0.081914       0.015910       0.066004              9.862392      16.540070      -2.258937      -0.871817       7.020580       0.154344       6.026527           0.046846
          440              O      26.895977       8.030740       0.318990      -0.480273      28.714038 0.41051647E+03  0.92559660E+04                                 7.499196                            6.266244       0.325551       2.167636                    0.999195      26.081734      67.125922       0.757355       0.358687      -1.135432       0.001105       0.019311       0.010577       0.022045       0.022204      -0.013197       0.000508      -0.048878       0.263271      -0.077842      -0.011040       0.088882              8.842962      10.314734       4.534482       0.423535      10.819859       0.330416       5.394294           0.039040
          441              O      25.781422       9.963915       0.320905      -0.592493      34.937637 0.55984160E+03  0.13573906E+05                                 8.495850                            7.263037       0.439340       2.161109                    0.999114      28.619782      75.165757       0.714930       0.353348      -1.145313       0.021289      -0.006029       0.020160       0.029933      -0.038793      -0.001564       0.005347       0.100247      -0.000413      -0.063640       0.000028       0.063613              9.989619      16.229415       2.046301       0.720582       7.654509       0.308870       6.084931           0.081371
          442              O      29.626637      13.416741       1.070483      -0.185071      30.259450 0.30906421E+03  0.64491268E+04                                 7.875411                            5.353685       0.415371       2.259261                    0.999397      22.168016      53.734676       0.844045       0.347767      -1.151692      -0.178321      -0.012392       0.003797       0.178792      -0.074668      -0.012847       0.036247      -0.137340      -0.355185      -0.123666      -0.042152       0.165818             11.399320       6.841294      -3.164699      -0.394119      22.780843       1.918428       4.575825           0.000530
          443              O      26.898910       2.938034       7.440697      -0.564905      33.628970 0.54723380E+03  0.13193296E+05                                 8.286560                            7.186508       0.363267       2.142384                    0.998963      28.277708      74.065041       0.717846       0.353911      -1.144821       0.019253      -0.004453       0.026986       0.033447      -0.014236       0.020241       0.028955      -0.066950       0.080267      -0.058203       0.005277       0.052925              9.646255      11.534334       2.080634       3.942238       7.482227       2.297822       9.922204           0.089220
          444              O      25.704869       3.681264       9.213101      -0.502917      32.302310 0.46625588E+03  0.10853939E+05                                 8.157168                            6.695759       0.173707       2.102608                    0.998976      27.056982      70.782734       0.729687       0.360584      -1.133808       0.020241      -0.007809      -0.008205       0.023194      -0.016846      -0.011050      -0.058571      -0.018819      -0.144279      -0.081913       0.015908       0.066005              9.862265      16.539843       1.574901       1.839087       6.233930       0.432421       6.813022           0.046847
          445              O      31.764823       2.977659       7.465124      -0.480276      28.715631 0.41054306E+03  0.92567156E+04                                 7.499502                            6.266473       0.325475       2.167609                    0.999195      26.082025      67.127216       0.757337       0.358690      -1.135429      -0.001104       0.016409       0.014679       0.022044       0.005031      -0.025336      -0.033288      -0.144472      -0.023518      -0.077842      -0.011027       0.088870              8.843356      10.315250      -1.910928      -4.134212       6.205058       1.962193      10.009759           0.039040
          446              O      32.879378       3.623858       9.287101      -0.592494      34.938444 0.55985765E+03  0.13574393E+05                                 8.495990                            7.263152       0.439301       2.161095                    0.999114      28.619970      75.166521       0.714923       0.353349      -1.145312      -0.021290       0.016996      -0.012405       0.029933       0.014401       0.036047      -0.011526       0.052517      -0.143617      -0.063637       0.000027       0.063610              9.989784      16.229698      -1.361499      -1.689129       6.453550       0.733534       7.286106           0.081371
          447              O      29.034163       5.481508      12.292596      -0.185072      30.259928 0.30906909E+03  0.64492525E+04                                 7.875490                            5.353728       0.415332       2.259247                    0.999396      22.168049      53.734812       0.844042       0.347767      -1.151692       0.178322      -0.000551      -0.012948       0.178792       0.037002       0.066114       0.105585       0.058776       0.233169      -0.123665      -0.042152       0.165817             11.399453       6.841340       1.426455       2.852293       7.804496       7.213497      19.552524           0.000530
          448              O      24.951371      26.997740      22.068240      -0.564907      33.629621 0.54724648E+03  0.13193669E+05                                 8.286652                            7.186583       0.363219       2.142367                    0.998962      28.277849      74.065441       0.717844       0.353910      -1.144822      -0.024604       0.001363      -0.022615       0.033446      -0.003839       0.027590       0.045494      -0.020165      -0.043891      -0.058196       0.005271       0.052925              9.646362       6.942527       0.399704       2.753682       7.071924       0.819428      14.924636           0.089221
          449              O      23.933313      24.977354      22.102006      -0.502919      32.303884 0.46628277E+03  0.10854738E+05                                 8.157508                            6.696016       0.173638       2.102586                    0.998976      27.057333      70.784584       0.729661       0.360591      -1.133801       0.002193       0.020760      -0.010109       0.023194      -0.047740      -0.032898      -0.036691       0.043066      -0.076587      -0.081919       0.015919       0.066000              9.862706       6.212526      -0.001405       0.724540       7.856568      -3.792675      15.519025           0.046847
          450              O      24.954304      29.769144      18.068416      -0.480275      28.714635 0.41052670E+03  0.92562480E+04                                 7.499288                            6.266316       0.325499       2.167617                    0.999195      26.081866      67.126300       0.757352       0.358686      -1.135433      -0.002512      -0.018497      -0.011727       0.022045      -0.027775      -0.048534       0.036602       0.053219      -0.149592      -0.077837      -0.011038       0.088875              8.843072       6.891363       3.310268      -0.442166      13.374852      -1.783265       6.263002           0.039040
          451              O      23.839749      29.122946      16.246439      -0.592494      34.939348 0.55987442E+03  0.13574906E+05                                 8.496168                            7.263289       0.439286       2.161091                    0.999114      28.620057      75.167130       0.714912       0.353352      -1.145310       0.019941      -0.017773       0.013505       0.029932      -0.032865       0.002629      -0.026185       0.011064       0.164172      -0.063646       0.000023       0.063623              9.990019       6.317125       0.862542      -0.116517      12.326203      -4.847467      11.326728           0.081370
          452              O      22.458287      24.247672      17.508508      -0.185071      30.259337 0.30906337E+03  0.64491027E+04                                 7.875381                            5.353672       0.415387       2.259266                    0.999397      22.167996      53.734535       0.844048       0.347766      -1.151693       0.010254       0.109425      -0.141023       0.178792       0.066088       0.086680       0.064950      -0.056155       0.254426      -0.123665      -0.042151       0.165816             11.399259       8.835399       5.615845       5.814631      11.977151       6.443092      13.385227           0.000530
          453              O      20.372896      19.297889       0.289773      -0.564905      33.628956 0.54723374E+03  0.13193294E+05                                 8.286558                            7.186508       0.363267       2.142384                    0.998963      28.277705      74.065031       0.717846       0.353911      -1.144821       0.030374       0.004694      -0.013194       0.033447      -0.032264       0.007607      -0.027681       0.070369       0.007914      -0.058203       0.005277       0.052925              9.646250      15.024548       2.395238       1.207456       7.605142       0.050612       6.309062           0.089220
          454              O      21.437589      17.304429       0.399695      -0.502918      32.302297 0.46625547E+03  0.10853927E+05                                 8.157166                            6.695756       0.173707       2.102608                    0.998976      27.056984      70.782740       0.729687       0.360584      -1.133808       0.001167       0.022698      -0.004627       0.023194       0.031164      -0.023357      -0.000602      -0.073013       0.183630      -0.081913       0.015907       0.066006              9.862262      11.356552       5.251445       0.569560      12.203756       0.677835       6.026478           0.046847
          455              O      22.837236      23.493775       0.318990      -0.480276      28.715675 0.41054382E+03  0.92567372E+04                                 7.499512                            6.266481       0.325473       2.167609                    0.999195      26.082033      67.127263       0.757336       0.358690      -1.135429       0.016171      -0.010610       0.010578       0.022044      -0.032274       0.007033       0.011169      -0.014025       0.263238      -0.077843      -0.011028       0.088870              8.843370       6.766858      -2.486084       0.074389      14.368756      -0.532044       5.394494           0.039040
          456              O      25.068693      23.492420       0.320905      -0.592494      34.938480 0.55985828E+03  0.13574412E+05                                 8.495998                            7.263157       0.439300       2.161095                    0.999114      28.619976      75.166558       0.714923       0.353349      -1.145312      -0.015867      -0.015422       0.020159       0.029933       0.062803       0.005414      -0.001322       0.017054      -0.000415      -0.063637       0.000027       0.063610              9.989795       8.026219       2.689927      -0.092799      15.858160      -0.778491       6.085007           0.081371
          457              O      26.136319      18.435953       1.070483      -0.185072      30.259926 0.30906920E+03  0.64492554E+04                                 7.875489                            5.353729       0.415331       2.259247                    0.999396      22.168050      53.734814       0.844042       0.347767      -1.151692       0.078429       0.160627       0.003797       0.178792      -0.022138       0.037815      -0.006997       0.197997      -0.355183      -0.123665      -0.042152       0.165817             11.399450      21.536860      -5.319815       1.858482       8.085626      -0.617915       4.575865           0.000529
          458              O      38.287904       6.705830      18.097633      -0.564908      33.629650 0.54724721E+03  0.13193692E+05                                 8.286658                            7.186589       0.363218       2.142366                    0.998962      28.277862      74.065497       0.717844       0.353910      -1.144822      -0.030374      -0.010874       0.008824       0.033446       0.003580       0.032952      -0.033824       0.052982      -0.044266      -0.058196       0.005271       0.052925              9.646368      15.024759      -1.936845      -1.855817       6.484931       0.446708       7.429414           0.089219
          459              O      37.223211       6.144979      16.181540      -0.502919      32.303851 0.46628203E+03  0.10854717E+05                                 8.157501                            6.696010       0.173639       2.102586                    0.998976      27.057325      70.784551       0.729662       0.360591      -1.133801      -0.001165       0.003205       0.022942       0.023194       0.011620      -0.037174      -0.017848      -0.121797       0.037294      -0.081919       0.015920       0.065999              9.862697      11.357144      -2.287617      -4.761525       7.139159       2.468665      11.091789           0.046847
          460              O      35.823564       8.132004      22.043812      -0.480275      28.714631 0.41052663E+03  0.92562463E+04                                 7.499288                            6.266316       0.325497       2.167617                    0.999195      26.081864      67.126300       0.757352       0.358686      -1.135433      -0.016171       0.006435      -0.013530       0.022045       0.004121       0.032765      -0.030474      -0.131814      -0.090112      -0.077837      -0.011038       0.088875              8.843072       6.766674       0.758535       2.368605       6.057047       2.406438      13.705494           0.039040
          461              O      33.592107       8.133359      22.041897      -0.592494      34.939363 0.55987474E+03  0.13574915E+05                                 8.496171                            7.263291       0.439285       2.161090                    0.999114      28.620061      75.167146       0.714912       0.353352      -1.145310       0.015867       0.013866      -0.021258       0.029932      -0.026045      -0.057415      -0.003642       0.010499      -0.020099      -0.063645       0.000022       0.063623              9.990022       8.026357      -0.809165      -2.567086       6.681727       2.465973      15.261980           0.081371
          462              O      32.524481       7.154579      17.024755      -0.185071      30.259338 0.30906335E+03  0.64491021E+04                                 7.875381                            5.353671       0.415345       2.259252                    0.999396      22.167996      53.734536       0.844048       0.347766      -1.151693      -0.078429       0.057122       0.150174       0.178792      -0.028274       0.033474       0.019257       0.272253      -0.132406      -0.123665      -0.042151       0.165816             11.399260      21.536514       0.021044       5.634910       4.577396       0.622390       8.083870           0.000529
          463              O      40.235443      15.694352      22.068240      -0.564907      33.629685 0.54724572E+03  0.13193662E+05                                 8.286707                            7.186601       0.363215       2.142365                    0.998962      28.277893      74.065881       0.717839       0.353913      -1.144819       0.013485       0.020628      -0.022614       0.033448      -0.006815       0.025600      -0.046647       0.016732      -0.043897      -0.058201       0.005271       0.052929              9.646486       6.693453      -0.255873      -0.667185       7.321102      -2.794569      14.924903           0.089220
          464              O      38.994767      17.586209      22.102006      -0.502918      32.303243 0.46626940E+03  0.10854350E+05                                 8.157393                            6.695900       0.173656       2.102591                    0.998976      27.057239      70.784105       0.729671       0.360589      -1.133803       0.016884      -0.012277      -0.010109       0.023195       0.042520      -0.015331       0.046827       0.061143      -0.076601      -0.081912       0.015914       0.065998              9.862616       7.446687      -0.711174      -3.646817       6.622220       1.268850      15.518939           0.046846
          465              O      42.634083      14.306110      18.068416      -0.480275      28.714543 0.41052362E+03  0.92561717E+04                                 7.499312                            6.266312       0.325506       2.167619                    0.999195      26.081890      67.126584       0.757348       0.358688      -1.135430      -0.014760       0.011426      -0.011726       0.022043       0.036929       0.055967       0.023731       0.021486      -0.149586      -0.077838      -0.011033       0.088871              8.843153       8.887307      -4.462660      -1.323288      11.379136       1.274587       6.263015           0.039040
          466              O      42.631736      15.594442      16.246439      -0.592495      34.939056 0.55986572E+03  0.13574656E+05                                 8.496156                            7.263243       0.439284       2.161089                    0.999114      28.620076      75.167320       0.714912       0.353353      -1.145308      -0.025360      -0.008381       0.013506       0.029930       0.021222      -0.023992       0.010813       0.051368       0.164166      -0.063635       0.000014       0.063620              9.990075      10.077018      -3.033341      -4.139849       8.566424       2.524728      11.326783           0.081370
          467              O      39.100356      19.228460      17.508508      -0.185071      30.261394 0.30907819E+03  0.64495088E+04                                 7.875856                            5.353849       0.415389       2.259269                    0.999397      22.168166      53.735888       0.844020       0.347772      -1.151684       0.089637      -0.063593      -0.141023       0.178791      -0.057363       0.012905      -0.107545      -0.086395       0.254431      -0.123671      -0.042148       0.165820             11.400312       6.328856      -4.169045       2.673081      14.486217      -8.258190      13.385863           0.000529
          468              O      18.425357      26.037587       7.440697      -0.564908      33.630710 0.54726752E+03  0.13194313E+05                                 8.286874                            7.186757       0.363198       2.142360                    0.998962      28.278025      74.066461       0.717830       0.353914      -1.144819      -0.013482      -0.014446       0.026984       0.033445      -0.021871       0.014960      -0.032012       0.058111       0.080296      -0.058199       0.005265       0.052934              9.646647       6.693593       0.714345       0.018848      12.323760      -4.563231       9.922589           0.089219
          469              O      19.666033      26.700042       9.213101      -0.502919      32.302863 0.46626582E+03  0.10854231E+05                                 8.157273                            6.695843       0.173657       2.102591                    0.998976      27.057195      70.783566       0.729680       0.360585      -1.133807      -0.016882      -0.013624      -0.008207       0.023195       0.000273      -0.045199       0.038850       0.038581      -0.144302      -0.081913       0.015910       0.066003              9.862391       7.446572       3.675197      -0.545062      15.327485      -1.808968       6.813117           0.046847
          470              O      16.026717      21.803770       7.465124      -0.480273      28.714017 0.41051611E+03  0.92559560E+04                                 7.499192                            6.266241       0.325551       2.167635                    0.999195      26.081730      67.125904       0.757356       0.358687      -1.135432       0.014763      -0.007247       0.014681       0.022045      -0.065083      -0.016166       0.038586       0.063511      -0.023543      -0.077842      -0.011040       0.088882              8.842957       8.887099       2.735048       3.766197       7.632442       2.599081      10.009330           0.039040
          471              O      16.029064      20.515437       9.287101      -0.592493      34.937660 0.55984232E+03  0.13573928E+05                                 8.495854                            7.263042       0.439339       2.161108                    0.999114      28.619790      75.165787       0.714930       0.353348      -1.145313       0.025364       0.009939      -0.012404       0.029933       0.015537      -0.028010      -0.025459      -0.051208      -0.143609      -0.063640       0.000027       0.063613              9.989621      10.076521       4.913841       1.479773      12.606361       1.096033       7.285982           0.081371
          472              O      19.560444      22.916667      12.292596      -0.185071      30.259460 0.30906435E+03  0.64491305E+04                                 7.875412                            5.353686       0.415343       2.259251                    0.999396      22.168016      53.734674       0.844045       0.347767      -1.151692      -0.089637      -0.154155      -0.012949       0.178792       0.006950       0.058382      -0.110050      -0.093477       0.233167      -0.123666      -0.042152       0.165818             11.399323       6.328268      -1.130282       4.820819       8.317440      -6.076891      19.552262           0.000530
          473              O      22.804386       8.109651      22.068240      -0.564908      33.630775 0.54726892E+03  0.13194356E+05                                 8.286888                            7.186768       0.363195       2.142359                    0.998962      28.278039      74.066532       0.717829       0.353914      -1.144818       0.011121      -0.021988      -0.022614       0.033445       0.010646      -0.053201       0.001147       0.003443      -0.043883      -0.058199       0.005265       0.052934              9.646665       7.385920      -0.143826      -2.086561       6.628907       1.975107      14.925166           0.089221
          474              O      25.063120       8.238180      22.102006      -0.502919      32.302849 0.46626531E+03  0.10854217E+05                                 8.157272                            6.695840       0.173656       2.102591                    0.998976      27.057191      70.783563       0.729680       0.360586      -1.133807      -0.019075      -0.008481      -0.010110       0.023195       0.005217       0.048217      -0.010144      -0.104226      -0.076596      -0.081913       0.015910       0.066003              9.862390       7.444155       0.712575       2.922192       6.624568       2.523715      15.518447           0.046847
          475              O      20.402813       6.726489      18.068416      -0.480273      28.714020 0.41051618E+03  0.92559578E+04                                 7.499193                            6.266241       0.325551       2.167636                    0.999195      26.081727      67.125895       0.757356       0.358687      -1.135432       0.017276       0.007072      -0.011727       0.022045      -0.009160      -0.007435      -0.060339      -0.074722      -0.149591      -0.077842      -0.011040       0.088882              8.842958      14.620546       1.152282       1.765385       5.645412       0.508689       6.262916           0.039040
          476              O      21.519714       6.084355      16.246439      -0.592493      34.937682 0.55984244E+03  0.13573932E+05                                 8.495858                            7.263043       0.439339       2.161108                    0.999114      28.619798      75.165820       0.714930       0.353348      -1.145313       0.005423       0.026157       0.013505       0.029933       0.011633       0.021355       0.015366      -0.062460       0.164153      -0.063640       0.000027       0.063613              9.989629      11.570397       2.170610       4.256072       7.072172       2.322714      11.326318           0.081372
          477              O      26.432556       7.325611      17.508508      -0.185071      30.259460 0.30906418E+03  0.64491259E+04                                 7.875412                            5.353684       0.415343       2.259251                    0.999396      22.168013      53.734660       0.844046       0.347767      -1.151692      -0.099892      -0.045832      -0.141023       0.178792      -0.008728      -0.099590       0.042594       0.142545       0.254426      -0.123666      -0.042152       0.165818             11.399325      16.055251      -1.447528      -8.487272       4.757398       1.814097      13.385325           0.000530
          478              O      42.666933      21.826123       7.440697      -0.564907      33.629665 0.54724548E+03  0.13193655E+05                                 8.286704                            7.186600       0.363216       2.142366                    0.998962      28.277890      74.065873       0.717839       0.353913      -1.144819      -0.005767       0.018901       0.026986       0.033447       0.036101      -0.035203       0.003052       0.008807       0.080283      -0.058201       0.005271       0.052929              9.646479      10.297390      -2.795052      -3.961260       8.719590       2.265271       9.922458           0.089219
          479              O      42.620298      20.420438       9.213101      -0.502919      32.303244 0.46626958E+03  0.10854355E+05                                 8.157393                            6.695901       0.173654       2.102590                    0.998976      27.057243      70.784116       0.729671       0.360589      -1.133803      -0.003356       0.021434      -0.008205       0.023195       0.016566       0.056244       0.019718      -0.019776      -0.144288      -0.081912       0.015914       0.065999              9.862613      10.174713      -5.250334      -1.294159      12.599905       1.376615       6.813222           0.046846
          480              O      40.199660      26.020314       7.465124      -0.480275      28.714488 0.41052262E+03  0.92561429E+04                                 7.499300                            6.266302       0.325509       2.167620                    0.999195      26.081870      67.126497       0.757349       0.358688      -1.135430      -0.013656      -0.009159       0.014681       0.022043       0.060036       0.041497      -0.005298       0.080963      -0.023531      -0.077838      -0.011032       0.088870              8.843139       5.577550      -0.824275       0.367792      10.942329      -4.561332      10.009537           0.039040
          481              O      39.082758      26.662449       9.287101      -0.592496      34.939098 0.55986666E+03  0.13574684E+05                                 8.496163                            7.263250       0.439283       2.161088                    0.999114      28.620088      75.167364       0.714912       0.353353      -1.145308      -0.004072      -0.026933      -0.012404       0.029930      -0.029952      -0.008044       0.036982      -0.001316      -0.143601      -0.063634       0.000015       0.063620              9.990086       7.718662      -3.552603       0.209368      14.965348      -1.829737       7.286247           0.081370
          482              O      39.396593      22.403569      12.292596      -0.185071      30.261405 0.30907822E+03  0.64495098E+04                                 7.875858                            5.353849       0.415347       2.259254                    0.999396      22.168173      53.735909       0.844020       0.347772      -1.151684      -0.088684       0.154706      -0.012948       0.178791      -0.043956      -0.124499       0.004463       0.034697       0.233171      -0.123671      -0.042148       0.165820             11.400314       8.799420      -0.295856      -7.673855       5.846963      -1.137053      19.554558           0.000529
          483              O      35.856414      23.509354       0.289773      -0.564908      33.629638 0.54724709E+03  0.13193688E+05                                 8.286656                            7.186587       0.363219       2.142367                    0.998962      28.277854      74.065461       0.717844       0.353910      -1.144822      -0.011121      -0.028652      -0.013193       0.033446       0.046601      -0.027774       0.007249       0.020694       0.007893      -0.058196       0.005271       0.052925              9.646366       7.385730       2.015096      -0.559898      15.244268      -1.071005       6.309099           0.089219
          484              O      33.597680      23.584032       0.399695      -0.502919      32.303856 0.46628195E+03  0.10854714E+05                                 8.157502                            6.696009       0.173641       2.102587                    0.998976      27.057327      70.784553       0.729662       0.360591      -1.133801       0.019075      -0.012358      -0.004626       0.023194      -0.047207       0.011151       0.020521      -0.017484       0.183620      -0.081919       0.015919       0.066000              9.862700       7.444335      -2.992688       0.302257      16.117076      -0.832239       6.026688           0.046846
          485              O      38.257987      19.277230       0.318990      -0.480275      28.714620 0.41052649E+03  0.92562421E+04                                 7.499285                            6.266314       0.325498       2.167617                    0.999195      26.081862      67.126281       0.757353       0.358686      -1.135433      -0.017275      -0.008699       0.010577       0.022045       0.010059       0.006156      -0.011678       0.062898       0.263252      -0.077837      -0.011038       0.088875              8.843068      14.620745      -2.048566      -0.497916       6.514126       0.201586       5.394332           0.039040
          486              O      37.141086      17.345409       0.320905      -0.592494      34.939384 0.55987493E+03  0.13574922E+05                                 8.496175                            7.263293       0.439285       2.161090                    0.999114      28.620066      75.167172       0.714912       0.353352      -1.145310      -0.005421       0.021451       0.020159       0.029932      -0.024021      -0.003855      -0.004029      -0.117323      -0.000429      -0.063645       0.000023       0.063622              9.990029      11.570931      -4.736457      -0.627828      12.314026       0.469642       6.085130           0.081371
          487              O      32.228244      18.949050       1.070483      -0.185071      30.259340 0.30906314E+03  0.64490969E+04                                 7.875381                            5.353670       0.415373       2.259262                    0.999397      22.167997      53.734542       0.844048       0.347766      -1.151693       0.099892      -0.148235       0.003797       0.178792       0.096802      -0.024967      -0.029251      -0.060658      -0.355182      -0.123665      -0.042151       0.165816             11.399262      16.055180       8.484315      -1.464347      13.566799      -1.300529       4.575808           0.000529
          488              O      15.993867      14.290530      18.097633      -0.564906      33.629044 0.54723535E+03  0.13193344E+05                                 8.286575                            7.186521       0.363263       2.142382                    0.998963      28.277732      74.065150       0.717845       0.353911      -1.144821       0.005770       0.031742       0.008824       0.033447       0.021147      -0.045775      -0.011624      -0.032693      -0.044266      -0.058202       0.005278       0.052925              9.646274      10.297156       4.666205       1.314729      11.212330       1.383805       7.429335           0.089221
          489              O      16.040502      15.493008      16.181540      -0.502917      32.302265 0.46625511E+03  0.10853916E+05                                 8.157159                            6.695752       0.173708       2.102609                    0.998976      27.056971      70.782686       0.729687       0.360584      -1.133809       0.003358      -0.000591       0.022942       0.023194      -0.058556       0.003126       0.041112       0.040749       0.037276      -0.081913       0.015908       0.066005              9.862252      10.174301       2.970031       4.518439       8.321121       2.889093      11.091334           0.046847
          490              O      18.461140      15.711624      22.043812      -0.480276      28.715647 0.41054369E+03  0.92567331E+04                                 7.499506                            6.266479       0.325475       2.167609                    0.999195      26.082030      67.127240       0.757336       0.358690      -1.135429       0.013659       0.010786      -0.013530       0.022044      -0.059137      -0.042777      -0.013145       0.058755      -0.090105      -0.077842      -0.011027       0.088870              8.843358       5.577698      -0.071996       0.899762       7.246377      -3.254607      13.706001           0.039040
          491              O      19.578042      17.643445      22.041897      -0.592494      34.938475 0.55985791E+03  0.13574401E+05                                 8.495997                            7.263155       0.439302       2.161096                    0.999114      28.619972      75.166548       0.714923       0.353349      -1.145312       0.004074      -0.020674      -0.021260       0.029933       0.017562       0.025548       0.051537       0.039856      -0.020105      -0.063637       0.000027       0.063610              9.989796       7.718502       0.986813       3.419057       6.989319       0.990150      15.261566           0.081371
          492              O      19.264207      19.057427      17.024755      -0.185072      30.259919 0.30906912E+03  0.64492533E+04                                 7.875488                            5.353728       0.415332       2.259247                    0.999396      22.168048      53.734805       0.844042       0.347767      -1.151692       0.088684       0.039361       0.150175       0.178792       0.132027      -0.000061      -0.038620      -0.087157      -0.132407      -0.123665      -0.042152       0.165817             11.399449       8.799048       7.333096      -2.278508      17.315263      -5.191314       8.084037           0.000530
          493              O      24.951371       4.062446       5.850538      -0.564907      33.629661 0.54724533E+03  0.13193650E+05                                 8.286703                            7.186599       0.363216       2.142366                    0.998962      28.277887      74.065857       0.717839       0.353913      -1.144819      -0.024607       0.020866      -0.008824       0.033447      -0.024740       0.012817       0.045451      -0.020290      -0.044257      -0.058201       0.005271       0.052929              9.646479       6.942593      -2.729504       0.541062      14.567418      -1.830561       7.429426           0.089219
          494              O      23.933313       4.704072       7.766631      -0.502919      32.303245 0.46626945E+03  0.10854351E+05                                 8.157393                            6.695901       0.173655       2.102591                    0.998976      27.057241      70.784110       0.729671       0.360589      -1.133803       0.002190       0.002611      -0.022943       0.023195       0.046919       0.034043      -0.023269       0.081037       0.037285      -0.081912       0.015914       0.065999              9.862615       6.212442      -0.682638       0.242853      12.283716      -5.357933      11.091687           0.046846
          495              O      24.954304       6.909715       1.904359      -0.480275      28.714507 0.41052287E+03  0.92561503E+04                                 7.499304                            6.266305       0.325508       2.167619                    0.999195      26.081878      67.126535       0.757349       0.358688      -1.135430      -0.002515       0.017221       0.013529       0.022043       0.055015       0.010001       0.043612       0.073042      -0.090116      -0.077838      -0.011033       0.088870              8.843144       6.891399      -0.686550      -3.268397       5.932363       0.848086      13.705671           0.039040
          496              O      23.839749       8.842890       1.906274      -0.592495      34.939081 0.55986629E+03  0.13574673E+05                                 8.496162                            7.263248       0.439284       2.161089                    0.999114      28.620079      75.167345       0.714911       0.353353      -1.145307       0.019938      -0.006810       0.021258       0.029930       0.008470       0.031852      -0.047901      -0.050353      -0.020112      -0.063634       0.000015       0.063620              9.990083       6.317127      -0.177633      -0.852085       8.390951      -3.456216      15.262171           0.081370
          497              O      22.458287       9.278092       6.923416      -0.185071      30.261386 0.30907800E+03  0.64495039E+04                                 7.875854                            5.353847       0.415347       2.259254                    0.999396      22.168168      53.735889       0.844020       0.347772      -1.151684       0.010254       0.096483      -0.150174       0.178791      -0.103757      -0.033417       0.019360      -0.185103      -0.132400      -0.123671      -0.042148       0.165820             11.400308       8.836374      -7.354933      -3.357113      17.279846       4.569808       8.084704           0.000529
          498              O      26.898910      25.873328      23.658398      -0.564908      33.630730 0.54726803E+03  0.13194328E+05                                 8.286878                            7.186760       0.363197       2.142360                    0.998962      28.278034      74.066495       0.717830       0.353914      -1.144819       0.019251      -0.023957       0.013193       0.033445      -0.014343       0.020161       0.020427      -0.091078       0.007874      -0.058199       0.005265       0.052934              9.646651      11.534866      -4.410566      -0.647609      11.095815       1.020435       6.309272           0.089220
          499              O      25.704869      23.954546      23.548476      -0.502919      32.302869 0.46626592E+03  0.10854235E+05                                 8.157275                            6.695844       0.173656       2.102591                    0.998976      27.057194      70.783573       0.729680       0.360586      -1.133807       0.020240       0.010340       0.004626       0.023195       0.016028       0.012197      -0.019921       0.090493       0.183628      -0.081914       0.015910       0.066003              9.862393      16.540072      -2.258938      -0.871817       7.020581       0.154344       6.026527           0.046846
          500              O      31.764823      25.837089      23.629181      -0.480273      28.714014 0.41051606E+03  0.92559540E+04                                 7.499190                            6.266239       0.325552       2.167636                    0.999195      26.081728      67.125887       0.757356       0.358687      -1.135432      -0.001105      -0.019311      -0.010576       0.022045       0.022204      -0.013197       0.000508      -0.048878       0.263270      -0.077842      -0.011040       0.088882              8.842955      10.314723       4.534477       0.423535      10.819851       0.330416       5.394290           0.039040
          501              O      32.879378      23.903914      23.627266      -0.592493      34.937657 0.55984200E+03  0.13573918E+05                                 8.495853                            7.263040       0.439338       2.161108                    0.999114      28.619791      75.165790       0.714930       0.353348      -1.145313      -0.021289       0.006029      -0.020159       0.029933      -0.038793      -0.001564       0.005347       0.100248      -0.000413      -0.063640       0.000028       0.063613              9.989623      16.229423       2.046303       0.720582       7.654512       0.308870       6.084933           0.081370
          502              O      29.034163      20.451088      22.877688      -0.185072      30.259448 0.30906420E+03  0.64491265E+04                                 7.875411                            5.353685       0.415371       2.259261                    0.999397      22.168016      53.734675       0.844045       0.347767      -1.151692       0.178321       0.012391      -0.003797       0.178792      -0.074668      -0.012847       0.036247      -0.137340      -0.355185      -0.123666      -0.042152       0.165818             11.399319       6.841294      -3.164700      -0.394120      22.780840       1.918428       4.575824           0.000529
          503              O      31.761890      30.929795      16.507474      -0.564905      33.628960 0.54723357E+03  0.13193289E+05                                 8.286558                            7.186507       0.363267       2.142384                    0.998963      28.277702      74.065019       0.717846       0.353911      -1.144821      -0.019253       0.004453      -0.026986       0.033447      -0.014236       0.020241       0.028955      -0.066950       0.080267      -0.058203       0.005277       0.052925              9.646253      11.534332       2.080634       3.942237       7.482226       2.297822       9.922203           0.089220
          504              O      32.955931      30.186565      14.735070      -0.502918      32.302357 0.46625670E+03  0.10853963E+05                                 8.157178                            6.695767       0.173706       2.102608                    0.998976      27.056998      70.782805       0.729686       0.360584      -1.133808      -0.020241       0.007809       0.008205       0.023194      -0.016846      -0.011050      -0.058571      -0.018820      -0.144280      -0.081913       0.015907       0.066006              9.862278      16.539866       1.574903       1.839092       6.233938       0.432421       6.813031           0.046846
          505              O      26.895977      30.890170      16.483047      -0.480276      28.715667 0.41054369E+03  0.92567336E+04                                 7.499510                            6.266480       0.325475       2.167609                    0.999195      26.082038      67.127275       0.757336       0.358690      -1.135429       0.001104      -0.016409      -0.014679       0.022044       0.005031      -0.025336      -0.033288      -0.144472      -0.023518      -0.077842      -0.011028       0.088870              8.843366      10.315264      -1.910931      -4.134219       6.205065       1.962195      10.009769           0.039040
          506              O      25.781422      30.243971      14.661070      -0.592494      34.938433 0.55985741E+03  0.13574385E+05                                 8.495988                            7.263150       0.439302       2.161096                    0.999114      28.619966      75.166503       0.714923       0.353349      -1.145312       0.021290      -0.016996       0.012405       0.029933       0.014401       0.036047      -0.011526       0.052517      -0.143618      -0.063637       0.000027       0.063610              9.989781      16.229693      -1.361499      -1.689128       6.453548       0.733534       7.286103           0.081369
          507              O      29.626637      28.386321      11.655575      -0.185072      30.259934 0.30906914E+03  0.64492538E+04                                 7.875491                            5.353729       0.415332       2.259247                    0.999396      22.168050      53.734817       0.844042       0.347767      -1.151692      -0.178322       0.000551       0.012948       0.178792       0.037002       0.066114       0.105585       0.058776       0.233169      -0.123665      -0.042152       0.165817             11.399456       6.841341       1.426455       2.852292       7.804498       7.213500      19.552529           0.000529
          508              O      33.709429       6.870089       1.879931      -0.564907      33.629625 0.54724651E+03  0.13193670E+05                                 8.286653                            7.186583       0.363219       2.142367                    0.998962      28.277848      74.065439       0.717844       0.353910      -1.144822       0.024604      -0.001363       0.022615       0.033446      -0.003840       0.027590       0.045494      -0.020165      -0.043891      -0.058196       0.005271       0.052925              9.646364       6.942528       0.399704       2.753683       7.071924       0.819428      14.924640           0.089220
          509              O      34.727487       8.890475       1.846165      -0.502919      32.303863 0.46628241E+03  0.10854727E+05                                 8.157503                            6.696012       0.173639       2.102586                    0.998976      27.057329      70.784558       0.729662       0.360591      -1.133801      -0.002193      -0.020760       0.010109       0.023194      -0.047740      -0.032898      -0.036691       0.043065      -0.076588      -0.081919       0.015919       0.066000              9.862699       6.212522      -0.001404       0.724539       7.856563      -3.792673      15.519013           0.046847
          510              O      33.706496       4.098685       5.879755      -0.480275      28.714613 0.41052631E+03  0.92562369E+04                                 7.499284                            6.266313       0.325499       2.167617                    0.999195      26.081855      67.126258       0.757353       0.358686      -1.135433       0.002513       0.018497       0.011727       0.022045      -0.027775      -0.048534       0.036602       0.053219      -0.149592      -0.077837      -0.011038       0.088875              8.843067       6.891359       3.310265      -0.442165      13.374843      -1.783263       6.262998           0.039041
          511              O      34.821051       4.744883       7.701732      -0.592494      34.939387 0.55987518E+03  0.13574929E+05                                 8.496176                            7.263295       0.439284       2.161090                    0.999114      28.620071      75.167188       0.714912       0.353352      -1.145310      -0.019941       0.017773      -0.013505       0.029932      -0.032865       0.002629      -0.026185       0.011063       0.164171      -0.063646       0.000023       0.063623              9.990028       6.317131       0.862543      -0.116518      12.326216      -4.847473      11.326738           0.081369
          512              O      36.202513       9.620157       6.439663      -0.185071      30.259339 0.30906338E+03  0.64491029E+04                                 7.875381                            5.353672       0.415387       2.259266                    0.999397      22.167996      53.734536       0.844048       0.347766      -1.151693      -0.010254      -0.109425       0.141023       0.178792       0.066088       0.086680       0.064950      -0.056155       0.254426      -0.123665      -0.042151       0.165816             11.399260       8.835400       5.615846       5.814632      11.977153       6.443094      13.385228           0.000529
          513              O      38.287904      14.569940      23.658398      -0.564906      33.628979 0.54723419E+03  0.13193308E+05                                 8.286562                            7.186511       0.363266       2.142383                    0.998963      28.277714      74.065067       0.717846       0.353911      -1.144821      -0.030374      -0.004694       0.013194       0.033447      -0.032264       0.007607      -0.027681       0.070369       0.007914      -0.058203       0.005278       0.052925              9.646256      15.024557       2.395241       1.207456       7.605146       0.050613       6.309065           0.089220
          514              O      37.223211      16.563400      23.548476      -0.502917      32.302307 0.46625564E+03  0.10853932E+05                                 8.157168                            6.695758       0.173707       2.102608                    0.998976      27.056984      70.782749       0.729687       0.360584      -1.133808      -0.001167      -0.022698       0.004627       0.023194       0.031164      -0.023357      -0.000602      -0.073013       0.183629      -0.081913       0.015908       0.066006              9.862266      11.356557       5.251448       0.569560      12.203761       0.677836       6.026479           0.046846
          515              O      35.823564      10.374054      23.629181      -0.480276      28.715670 0.41054373E+03  0.92567345E+04                                 7.499510                            6.266479       0.325475       2.167609                    0.999195      26.082034      67.127258       0.757336       0.358690      -1.135429      -0.016171       0.010611      -0.010577       0.022044      -0.032274       0.007033       0.011169      -0.014025       0.263238      -0.077843      -0.011028       0.088870              8.843367       6.766856      -2.486083       0.074389      14.368752      -0.532044       5.394493           0.039040
          516              O      33.592107      10.375409      23.627266      -0.592494      34.938456 0.55985780E+03  0.13574397E+05                                 8.495993                            7.263153       0.439302       2.161096                    0.999114      28.619969      75.166525       0.714923       0.353349      -1.145312       0.015867       0.015422      -0.020159       0.029933       0.062803       0.005414      -0.001322       0.017054      -0.000416      -0.063637       0.000027       0.063610              9.989789       8.026215       2.689926      -0.092799      15.858149      -0.778491       6.085004           0.081370
          517              O      32.524481      15.431876      22.877688      -0.185072      30.259924 0.30906918E+03  0.64492548E+04                                 7.875489                            5.353729       0.415332       2.259247                    0.999396      22.168049      53.734811       0.844042       0.347767      -1.151692      -0.078429      -0.160627      -0.003797       0.178792      -0.022138       0.037815      -0.006997       0.197997      -0.355183      -0.123665      -0.042152       0.165817             11.399449      21.536858      -5.319814       1.858483       8.085625      -0.617915       4.575865           0.000529
          518              O      20.372896      27.161999       5.850538      -0.564907      33.629614 0.54724649E+03  0.13193670E+05                                 8.286652                            7.186584       0.363219       2.142367                    0.998962      28.277845      74.065436       0.717844       0.353910      -1.144822       0.030374       0.010874      -0.008824       0.033446       0.003580       0.032952      -0.033824       0.052982      -0.044266      -0.058196       0.005270       0.052925              9.646360      15.024747      -1.936843      -1.855814       6.484926       0.446707       7.429408           0.089219
          519              O      21.437589      27.722850       7.766631      -0.502919      32.303871 0.46628239E+03  0.10854727E+05                                 8.157505                            6.696013       0.173638       2.102586                    0.998976      27.057335      70.784587       0.729661       0.360591      -1.133801       0.001165      -0.003205      -0.022942       0.023194       0.011620      -0.037174      -0.017848      -0.121797       0.037294      -0.081919       0.015920       0.065999              9.862702      11.357150      -2.287619      -4.761528       7.139162       2.468666      11.091794           0.046846
          520              O      22.837236      25.735825       1.904359      -0.480275      28.714631 0.41052662E+03  0.92562461E+04                                 7.499288                            6.266316       0.325497       2.167616                    0.999195      26.081865      67.126301       0.757352       0.358686      -1.135433       0.016171      -0.006435       0.013530       0.022045       0.004122       0.032765      -0.030474      -0.131814      -0.090112      -0.077837      -0.011038       0.088875              8.843071       6.766674       0.758535       2.368605       6.057047       2.406438      13.705493           0.039040
          521              O      25.068693      25.734470       1.906274      -0.592494      34.939375 0.55987499E+03  0.13574923E+05                                 8.496173                            7.263293       0.439285       2.161090                    0.999114      28.620065      75.167164       0.714912       0.353352      -1.145310      -0.015866      -0.013866       0.021258       0.029932      -0.026045      -0.057415      -0.003642       0.010499      -0.020100      -0.063645       0.000023       0.063623              9.990025       8.026359      -0.809165      -2.567086       6.681729       2.465974      15.261985           0.081370
          522              O      26.136319      26.713250       6.923416      -0.185071      30.259337 0.30906333E+03  0.64491015E+04                                 7.875381                            5.353671       0.415345       2.259252                    0.999396      22.167995      53.734532       0.844048       0.347766      -1.151693       0.078429      -0.057122      -0.150174       0.178792      -0.028274       0.033475       0.019257       0.272254      -0.132406      -0.123665      -0.042151       0.165816             11.399260      21.536515       0.021044       5.634910       4.577395       0.622390       8.083869           0.000529
          523              O      18.425357      18.173477       1.879931      -0.564907      33.629662 0.54724524E+03  0.13193648E+05                                 8.286703                            7.186598       0.363217       2.142366                    0.998962      28.277884      74.065844       0.717839       0.353913      -1.144819      -0.013485      -0.020628       0.022614       0.033447      -0.006815       0.025600      -0.046647       0.016732      -0.043897      -0.058201       0.005271       0.052929              9.646480       6.693449      -0.255873      -0.667184       7.321099      -2.794567      14.924892           0.089220
          524              O      19.666033      16.281620       1.846165      -0.502919      32.303253 0.46626958E+03  0.10854355E+05                                 8.157395                            6.695902       0.173655       2.102591                    0.998976      27.057243      70.784122       0.729670       0.360589      -1.133803      -0.016884       0.012277       0.010109       0.023195       0.042520      -0.015331       0.046827       0.061143      -0.076601      -0.081912       0.015914       0.065999              9.862618       7.446689      -0.711174      -3.646818       6.622222       1.268851      15.518943           0.046847
          525              O      16.026717      19.561719       5.879755      -0.480275      28.714498 0.41052283E+03  0.92561488E+04                                 7.499301                            6.266304       0.325509       2.167620                    0.999195      26.081873      67.126507       0.757349       0.358688      -1.135430       0.014760      -0.011426       0.011726       0.022043       0.036928       0.055967       0.023730       0.021485      -0.149586      -0.077838      -0.011033       0.088870              8.843140       8.887293      -4.462652      -1.323284      11.379120       1.274583       6.263006           0.039040
          526              O      16.029064      18.273387       7.701732      -0.592496      34.939104 0.55986667E+03  0.13574685E+05                                 8.496165                            7.263251       0.439283       2.161088                    0.999114      28.620091      75.167389       0.714911       0.353353      -1.145307       0.025360       0.008381      -0.013506       0.029930       0.021222      -0.023992       0.010813       0.051368       0.164165      -0.063635       0.000015       0.063620              9.990088      10.077032      -3.033347      -4.139855       8.566436       2.524733      11.326796           0.081370
          527              O      19.560444      14.639369       6.439663      -0.185071      30.261396 0.30907822E+03  0.64495096E+04                                 7.875856                            5.353849       0.415389       2.259269                    0.999397      22.168169      53.735893       0.844020       0.347772      -1.151684      -0.089637       0.063593       0.141023       0.178792      -0.057364       0.012905      -0.107545      -0.086395       0.254432      -0.123671      -0.042148       0.165820             11.400311       6.328856      -4.169044       2.673081      14.486215      -8.258189      13.385862           0.000529
          528              O      40.235443       7.830242      16.507474      -0.564908      33.630764 0.54726861E+03  0.13194346E+05                                 8.286885                            7.186765       0.363196       2.142359                    0.998962      28.278044      74.066542       0.717829       0.353914      -1.144819       0.013482       0.014446      -0.026984       0.033445      -0.021871       0.014960      -0.032012       0.058111       0.080295      -0.058199       0.005266       0.052934              9.646660       6.693601       0.714347       0.018847      12.323779      -4.563239       9.922601           0.089219
          529              O      38.994767       7.167787      14.735070      -0.502919      32.302859 0.46626574E+03  0.10854229E+05                                 8.157273                            6.695842       0.173656       2.102591                    0.998976      27.057191      70.783555       0.729680       0.360585      -1.133807       0.016882       0.013624       0.008207       0.023195       0.000273      -0.045198       0.038850       0.038581      -0.144302      -0.081913       0.015910       0.066003              9.862391       7.446572       3.675197      -0.545061      15.327485      -1.808967       6.813116           0.046847
          530              O      42.634083      12.064059      16.483047      -0.480274      28.714063 0.41051691E+03  0.92559789E+04                                 7.499201                            6.266248       0.325549       2.167634                    0.999195      26.081750      67.125984       0.757355       0.358687      -1.135431      -0.014763       0.007247      -0.014681       0.022045      -0.065083      -0.016167       0.038586       0.063511      -0.023544      -0.077842      -0.011040       0.088882              8.842969       8.887112       2.735054       3.766203       7.632454       2.599086      10.009342           0.039039
          531              O      42.631736      13.352392      14.661070      -0.592492      34.937619 0.55984150E+03  0.13573903E+05                                 8.495846                            7.263036       0.439340       2.161109                    0.999114      28.619773      75.165721       0.714931       0.353348      -1.145313      -0.025364      -0.009939       0.012404       0.029933       0.015538      -0.028010      -0.025459      -0.051208      -0.143609      -0.063640       0.000027       0.063613              9.989612      10.076510       4.913836       1.479770      12.606350       1.096030       7.285975           0.081373
          532              O      39.100356      10.951162      11.655575      -0.185071      30.259456 0.30906430E+03  0.64491292E+04                                 7.875412                            5.353686       0.415343       2.259251                    0.999396      22.168014      53.734669       0.844045       0.347767      -1.151692       0.089637       0.154155       0.012949       0.178792       0.006950       0.058382      -0.110050      -0.093477       0.233167      -0.123665      -0.042152       0.165818             11.399322       6.328267      -1.130281       4.820818       8.317439      -6.076891      19.552260           0.000529
          533              O      35.856414      25.758178       1.879931      -0.564908      33.630758 0.54726859E+03  0.13194345E+05                                 8.286883                            7.186765       0.363196       2.142359                    0.998962      28.278038      74.066514       0.717829       0.353914      -1.144819      -0.011121       0.021988       0.022614       0.033445       0.010646      -0.053201       0.001147       0.003443      -0.043883      -0.058199       0.005265       0.052934              9.646659       7.385917      -0.143826      -2.086560       6.628904       1.975105      14.925157           0.089219
          534              O      33.597680      25.629649       1.846165      -0.502919      32.302850 0.46626531E+03  0.10854217E+05                                 8.157271                            6.695839       0.173656       2.102591                    0.998976      27.057193      70.783564       0.729680       0.360585      -1.133807       0.019075       0.008481       0.010110       0.023195       0.005217       0.048217      -0.010144      -0.104226      -0.076595      -0.081914       0.015910       0.066003              9.862390       7.444154       0.712575       2.922192       6.624568       2.523715      15.518448           0.046846
          535              O      38.257987      27.141340       5.879755      -0.480273      28.714025 0.41051629E+03  0.92559607E+04                                 7.499193                            6.266242       0.325551       2.167636                    0.999195      26.081732      67.125910       0.757356       0.358687      -1.135432      -0.017276      -0.007072       0.011727       0.022045      -0.009160      -0.007435      -0.060339      -0.074723      -0.149591      -0.077842      -0.011040       0.088882              8.842959      14.620547       1.152282       1.765385       5.645412       0.508688       6.262917           0.039040
          536              O      37.141086      27.783474       7.701732      -0.592493      34.937657 0.55984192E+03  0.13573916E+05                                 8.495854                            7.263040       0.439339       2.161108                    0.999114      28.619786      75.165775       0.714930       0.353348      -1.145313      -0.005423      -0.026157      -0.013505       0.029933       0.011633       0.021355       0.015367      -0.062460       0.164153      -0.063640       0.000027       0.063613              9.989624      11.570391       2.170609       4.256070       7.072168       2.322713      11.326312           0.081371
          537              O      32.228244      26.542218       6.439663      -0.185071      30.259486 0.30906441E+03  0.64491320E+04                                 7.875417                            5.353686       0.415342       2.259251                    0.999396      22.168017      53.734680       0.844045       0.347767      -1.151692       0.099892       0.045832       0.141023       0.178792      -0.008728      -0.099590       0.042594       0.142545       0.254426      -0.123666      -0.042152       0.165818             11.399335      16.055266      -1.447530      -8.487281       4.757401       1.814099      13.385337           0.000529
          538              O      15.993867      12.041706      16.507474      -0.564908      33.629717 0.54724655E+03  0.13193688E+05                                 8.286714                            7.186609       0.363213       2.142364                    0.998962      28.277911      74.065959       0.717838       0.353913      -1.144819       0.005767      -0.018901      -0.026986       0.033448       0.036101      -0.035203       0.003052       0.008807       0.080282      -0.058201       0.005272       0.052929              9.646492      10.297404      -2.795058      -3.961265       8.719603       2.265275       9.922469           0.089220
          539              O      16.040502      13.447391      14.735070      -0.502919      32.303207 0.46626893E+03  0.10854336E+05                                 8.157385                            6.695896       0.173656       2.102591                    0.998976      27.057227      70.784054       0.729671       0.360589      -1.133803       0.003356      -0.021434       0.008205       0.023195       0.016565       0.056244       0.019717      -0.019776      -0.144288      -0.081912       0.015914       0.065998              9.862604      10.174702      -5.250328      -1.294156      12.599893       1.376611       6.813215           0.046847
          540              O      18.461140       7.847515      16.483047      -0.480275      28.714491 0.41052265E+03  0.92561439E+04                                 7.499301                            6.266303       0.325509       2.167620                    0.999195      26.081869      67.126496       0.757349       0.358688      -1.135430       0.013656       0.009159      -0.014681       0.022043       0.060035       0.041497      -0.005298       0.080962      -0.023530      -0.077838      -0.011032       0.088870              8.843140       5.577551      -0.824276       0.367792      10.942331      -4.561333      10.009538           0.039039
          541              O      19.578042       7.205380      14.661070      -0.592496      34.939119 0.55986708E+03  0.13574697E+05                                 8.496167                            7.263254       0.439283       2.161088                    0.999114      28.620096      75.167398       0.714911       0.353353      -1.145308       0.004072       0.026933       0.012403       0.029930      -0.029952      -0.008044       0.036982      -0.001315      -0.143601      -0.063634       0.000015       0.063620              9.990090       7.718666      -3.552604       0.209368      14.965355      -1.829738       7.286250           0.081370
          542              O      19.264207      11.464260      11.655575      -0.185071      30.261391 0.30907808E+03  0.64495062E+04                                 7.875855                            5.353848       0.415347       2.259254                    0.999396      22.168169      53.735895       0.844020       0.347772      -1.151684       0.088684      -0.154706       0.012948       0.178791      -0.043956      -0.124499       0.004463       0.034697       0.233171      -0.123671      -0.042149       0.165820             11.400309       8.799417      -0.295856      -7.673851       5.846961      -1.137052      19.554549           0.000530
          543              O      22.804386      10.358475      23.658398      -0.564908      33.629658 0.54724749E+03  0.13193700E+05                                 8.286660                            7.186591       0.363217       2.142366                    0.998962      28.277858      74.065486       0.717844       0.353910      -1.144822       0.011121       0.028652       0.013193       0.033446       0.046601      -0.027774       0.007249       0.020694       0.007893      -0.058196       0.005271       0.052925              9.646372       7.385734       2.015096      -0.559898      15.244279      -1.071006       6.309102           0.089221
          544              O      25.063120      10.283797      23.548476      -0.502919      32.303866 0.46628214E+03  0.10854720E+05                                 8.157504                            6.696011       0.173639       2.102586                    0.998976      27.057330      70.784569       0.729662       0.360591      -1.133801      -0.019075       0.012358       0.004626       0.023194      -0.047207       0.011151       0.020521      -0.017485       0.183620      -0.081919       0.015919       0.066000              9.862703       7.444337      -2.992689       0.302257      16.117081      -0.832240       6.026689           0.046847
          545              O      20.402813      14.590599      23.629181      -0.480275      28.714611 0.41052632E+03  0.92562369E+04                                 7.499282                            6.266312       0.325499       2.167617                    0.999195      26.081859      67.126264       0.757353       0.358686      -1.135433       0.017275       0.008699      -0.010577       0.022045       0.010059       0.006156      -0.011678       0.062898       0.263252      -0.077837      -0.011038       0.088875              8.843065      14.620740      -2.048565      -0.497916       6.514124       0.201586       5.394330           0.039040
          546              O      21.519714      16.522420      23.627266      -0.592494      34.939357 0.55987443E+03  0.13574906E+05                                 8.496170                            7.263289       0.439286       2.161091                    0.999114      28.620059      75.167140       0.714912       0.353352      -1.145310       0.005422      -0.021451      -0.020159       0.029932      -0.024021      -0.003856      -0.004029      -0.117323      -0.000430      -0.063645       0.000023       0.063622              9.990022      11.570921      -4.736452      -0.627827      12.314019       0.469641       6.085127           0.081371
          547              O      26.432556      14.918779      22.877688      -0.185071      30.259325 0.30906299E+03  0.64490931E+04                                 7.875379                            5.353668       0.415374       2.259262                    0.999397      22.167993      53.734528       0.844048       0.347766      -1.151693      -0.099892       0.148235      -0.003797       0.178792       0.096802      -0.024967      -0.029250      -0.060658      -0.355182      -0.123665      -0.042151       0.165816             11.399258      16.055174       8.484311      -1.464346      13.566794      -1.300528       4.575806           0.000529
          548              O      42.666933      19.577299       5.850538      -0.564905      33.628979 0.54723404E+03  0.13193303E+05                                 8.286562                            7.186510       0.363267       2.142384                    0.998963      28.277708      74.065048       0.717846       0.353911      -1.144821      -0.005770      -0.031742      -0.008824       0.033447       0.021147      -0.045775      -0.011624      -0.032694      -0.044266      -0.058203       0.005278       0.052925              9.646257      10.297138       4.666196       1.314725      11.212311       1.383801       7.429323           0.089221
          549              O      42.620298      18.374821       7.766631      -0.502918      32.302305 0.46625580E+03  0.10853937E+05                                 8.157168                            6.695759       0.173706       2.102608                    0.998976      27.056985      70.782747       0.729687       0.360584      -1.133808      -0.003358       0.000591      -0.022942       0.023194      -0.058556       0.003125       0.041113       0.040749       0.037275      -0.081913       0.015908       0.066006              9.862263      10.174313       2.970036       4.518444       8.321132       2.889098      11.091345           0.046847
          550              O      40.199660      18.156205       1.904359      -0.480276      28.715642 0.41054362E+03  0.92567312E+04                                 7.499505                            6.266478       0.325476       2.167609                    0.999195      26.082029      67.127236       0.757336       0.358690      -1.135429      -0.013659      -0.010786       0.013530       0.022044      -0.059137      -0.042777      -0.013145       0.058755      -0.090106      -0.077842      -0.011028       0.088870              8.843357       5.577697      -0.071996       0.899762       7.246376      -3.254607      13.705998           0.039040
          551              O      39.082758      16.224384       1.906274      -0.592494      34.938459 0.55985757E+03  0.13574391E+05                                 8.495994                            7.263152       0.439301       2.161096                    0.999114      28.619969      75.166528       0.714923       0.353349      -1.145312      -0.004074       0.020674       0.021260       0.029933       0.017562       0.025548       0.051537       0.039856      -0.020106      -0.063637       0.000027       0.063610              9.989791       7.718499       0.986813       3.419055       6.989315       0.990149      15.261558           0.081370
          552              O      39.396593      14.810402       6.923416      -0.185072      30.259935 0.30906926E+03  0.64492571E+04                                 7.875491                            5.353730       0.415331       2.259247                    0.999396      22.168050      53.734818       0.844042       0.347767      -1.151692      -0.088684      -0.039361      -0.150175       0.178792       0.132027      -0.000061      -0.038620      -0.087157      -0.132407      -0.123665      -0.042152       0.165817             11.399455       8.799052       7.333101      -2.278510      17.315273      -5.191319       8.084041           0.000530

******************************************************
Auxiliary information for the entire system
The total spin magnetic moment of the unit cell is   23.751639
The total net atomic charge of the unit cell is   0.000002
Accuracy of reproducing the electrostatic potential in the unit cell:
  The inner radius (bohr) =    5.0000
  The outer radius (bohr) =   12.0000
  Valid grid points have density less than (e/(bohr^3)) =    0.0001
  The number of valid grid points were=      3158752
  The rms potential error without charges in kcal/mol is=      3.04602
  The rms potential error with partial charges in kcal/mol is=      0.86710
  The RRMSE value at monopole order=      0.28467
  The rms potential error with partial charges and cloud penetration in kcal/mol is=      0.86716
  The RRMSE value at monopole order with cloud penetration is=      0.28469
  The rms potential error with partial charges and atomic dipoles in kcal/mol is=      0.50828
  The RRMSE value at dipole order=      0.16687
  The rms potential error with partial charges, atomic dipoles and cloud penetration in kcal/mol is=      0.49460
  The RRMSE value at dipole order with cloud penetration=      0.16238

******************************************************
The electron densities and ab initio electrostatic potential were computed in VASP using the PBE functional and
projector augmented wave method. See the main text of the journal article for a description of computational details.
The atomic charges, dipoles, and quadrupoles were computed with the DDEC6 method as described in
(a) T. A. Manz and N. Gabaldon Limas, RSC Adv. 6 (2016) 47771-47801 DOI: 10.1039/c6ra04656h
(b) N. Gabaldon Limas and T. A. Manz, RSC Adv. 8 (2018) 2678-2707 DOI: 10.1039/c7ra11829e.
For each atom in the material, the electron cloud parameters were fit to the spherically averaged atom-in-material
electron density using radial positions for which this density was between 10^-4 and 10^-2 electrons per cubic bohr.
The polarizabilities, dispersion coefficients, and quantum Drude oscillator (QDO) parameters were fit using the MCLF method.
The magnetic structure of the system was optimized in VASP from the default ferromagnetic initial guess using spin polarization.
The atomic spin moments (ASMs) were computed on this optimized magnetic structure using the DDEC6 partition as inputs
to the method of T. A. Manz and D. S. Sholl, J. Chem. Theory Comput. 7 (2011) 4146-4164 DOI: 10.1021/ct200539n.
The RMSE and RRMSE were computed using a uniform grid with Ewald summation.
