# Supplementary material for: A collection of forcefield precursors for metal–organic frameworks
Source: RSC Adv. 2019 Nov 13;9(63):36492–507. doi: 10.1039/c9ra07327b (PMC9075174; doi:10.1039/c9ra07327b)
Supplement: RA-009-C9RA07327B-s3349 [file RA-009-C9RA07327B-s3349.xyz]

  552
jmolscript: load "" {1 1 1} spacegroup "x,y,z" unitcell [{     29.302600     0.000000     0.000000 }, {      0.000051    29.302600     0.000000 }, {     14.651336    14.651310    20.835980 }]
Zn     4.192078    25.716257     5.566957     1.061955
Zn    24.297175    23.520322     7.675975     1.060541
Zn    25.110630    32.888948     5.566957     1.061952
Zn    34.308084     5.782286     7.675975     1.060538
Zn    25.716301    25.110573     5.566957     1.061949
Zn    23.520382    34.308074     7.675975     1.060543
Zn    32.888955     4.192033     5.566957     1.061959
Zn     5.782328    24.297134     7.675975     1.060542
Zn    39.761909    18.237653    15.269023     1.061955
Zn    19.656812    20.433588    13.160005     1.060541
Zn    18.843357    11.064962    15.269023     1.061952
Zn     9.645903    38.171624    13.160005     1.060538
Zn    18.237686    18.843337    15.269023     1.061949
Zn    20.433605     9.645836    13.160005     1.060543
Zn    11.065032    39.761877    15.269023     1.061959
Zn    38.171659    19.656776    13.160005     1.060542
Zn     7.773688     0.587810     0.000000     1.082779
Zn    18.538340    28.556849     0.000000     1.063109
Zn    21.528963    28.714790     0.000000     1.082779
Zn    10.764311     0.745751     0.000000     1.063109
Zn     0.587848    21.528913     0.000000     1.082734
Zn    28.556868    10.764310     0.000000     1.063102
Zn    28.714803     7.773687     0.000000     1.082734
Zn     0.745783    18.538290     0.000000     1.063102
H      7.478072    27.110767     3.133731     0.124918
H     11.513040    26.920300     2.942040     0.145612
H      9.429622    24.558512     5.588210     0.135245
H     11.454430    23.436222     5.459027     0.095334
H     11.518898    24.581954     6.580002     0.091390
H     22.299325    25.947454     3.279583     0.125744
H     20.280374    23.653062     5.909084     0.141112
H     18.299520    25.522566     2.921204     0.128319
H     16.623409    24.203949     3.608792     0.093998
H     16.740622    25.434659     4.638089     0.100184
H     14.205941    19.155116    13.651734     0.120086
H     12.257319    20.567500    10.522170     0.135553
H     16.254194    20.986527    10.726363     0.126060
H     12.969374    22.803287     7.717647     0.123841
H     15.841027    21.150621     8.263550     0.090078
H     15.808796    22.457517     9.192834     0.089228
H     14.179574    24.787071     4.429729     0.120444
H     16.854899    23.040638     6.805031     0.118509
H     21.824582     2.191836     3.133731     0.124909
H     17.789614     2.382303     2.942040     0.145611
H     19.873034     4.744094     5.588210     0.135240
H     17.848227     5.866383     5.459027     0.095332
H     17.783759     4.720652     6.580002     0.091385
H      7.003329     3.355149     3.279583     0.125744
H      9.022283     5.649544     5.909084     0.141111
H     11.003134     3.780037     2.921204     0.128318
H     12.679246     5.098654     3.608792     0.093997
H     12.562034     3.867945     4.638089     0.100183
H     15.096724    10.147497    13.651734     0.120088
H     17.045343     8.735110    10.522170     0.135551
H     13.048468     8.316083    10.726363     0.126060
H     16.333284     6.499320     7.717647     0.123840
H     13.461633     8.151987     8.263550     0.090077
H     13.493864     6.845092     9.192834     0.089227
H     15.123082     4.515533     4.429729     0.120446
H     12.447759     6.261969     6.805031     0.118510
H     27.110805    21.824578     3.133731     0.124913
H     26.920331    17.789610     2.942040     0.145609
H     24.558546    19.873026     5.588210     0.135239
H     23.436253    17.848216     5.459027     0.095330
H     24.581985    17.783751     6.580002     0.091387
H     25.947466     7.003323     3.279583     0.125740
H     23.653077     9.022273     5.909084     0.141110
H     25.522585    11.003128     2.921204     0.128319
H     24.203971    12.679237     3.608792     0.093998
H     25.434681    12.562027     4.638089     0.100179
H     19.155143    15.096706    13.651734     0.120088
H     20.567530    17.045327    10.522170     0.135551
H     20.986550    13.048453    10.726363     0.126057
H     22.803316    16.333273     7.717647     0.123840
H     21.150644    13.461618     8.263550     0.090079
H     22.457541    13.493852     9.192834     0.089227
H     24.787098    15.123074     4.429729     0.120429
H     23.040659    12.447748     6.805031     0.118511
H      2.191849     7.478025     3.133731     0.124918
H      2.382323    11.512993     2.942040     0.145608
H      4.744110     9.429579     5.588210     0.135245
H      5.866403    11.454389     5.459027     0.095331
H      4.720672    11.518855     6.580002     0.091388
H      3.355188    22.299280     3.279583     0.125736
H      5.649580    20.280332     5.909084     0.141113
H      3.780069    18.299475     2.921204     0.128320
H      5.098683    16.623367     3.608792     0.093996
H      3.867975    16.740578     4.638089     0.100179
H     10.147522    14.205907    13.651734     0.120087
H      8.735132    12.257283    10.522170     0.135551
H      8.316112    16.254157    10.726363     0.126054
H      6.499343    12.969334     7.717647     0.123840
H      8.152015    15.840990     8.263550     0.090079
H      6.845120    15.808757     9.192834     0.089225
H      4.515558    14.179530     4.429729     0.120431
H      6.261998    16.854859     6.805031     0.118512
H     36.475915    16.843143    17.702249     0.124918
H     32.440947    17.033610    17.893940     0.145612
H     34.524365    19.395398    15.247770     0.135245
H     32.499557    20.517688    15.376953     0.095334
H     32.435089    19.371956    14.255978     0.091390
H     21.654662    18.006456    17.556397     0.125744
H     23.673613    20.300848    14.926896     0.141112
H     25.654467    18.431344    17.914776     0.128319
H     27.330578    19.749961    17.227188     0.093998
H     27.213365    18.519251    16.197891     0.100184
H     29.748046    24.798794     7.184246     0.120086
H     31.696668    23.386410    10.313810     0.135553
H     27.699793    22.967383    10.109617     0.126060
H     30.984613    21.150623    13.118333     0.123841
H     28.112960    22.803289    12.572430     0.090078
H     28.145191    21.496393    11.643146     0.089228
H     29.774413    19.166839    16.406251     0.120444
H     27.099088    20.913272    14.030949     0.118509
H     22.129354    12.459474    17.702249     0.124909
H     26.164373    41.571607    17.893940     0.145611
H     24.080953    39.209816    15.247770     0.135240
H     26.105760    38.087527    15.376953     0.095332
H     26.170228    39.233258    14.255978     0.091385
H     36.950658    40.598761    17.556397     0.125744
H     34.931704    38.304366    14.926896     0.141111
H     32.950853    40.173873    17.914776     0.128318
H     31.274741    38.855256    17.227188     0.093997
H     31.391953    40.085965    16.197891     0.100183
H     28.857263    33.806413     7.184246     0.120088
H     26.908644    35.218800    10.313810     0.135551
H     30.905519    35.637827    10.109617     0.126060
H     27.620703    37.454590    13.118333     0.123840
H     30.492354    35.801923    12.572430     0.090077
H     30.460123    37.108818    11.643146     0.089227
H     28.830905    39.438377    16.406251     0.120446
H     31.506228    37.691941    14.030949     0.118510
H     16.843182    22.129332    17.702249     0.124913
H     17.033656    26.164300    17.893940     0.145609
H     19.395441    24.080884    15.247770     0.135239
H     20.517734    26.105694    15.376953     0.095330
H     19.372002    26.170159    14.255978     0.091387
H     18.006521    36.950587    17.556397     0.125740
H     20.300910    34.931637    14.926896     0.141110
H     18.431402    32.950782    17.914776     0.128319
H     19.750016    31.274673    17.227188     0.093998
H     18.519306    31.391883    16.197891     0.100179
H     24.798844    28.857204     7.184246     0.120088
H     23.386457    26.908583    10.313810     0.135551
H     22.967437    30.905457    10.109617     0.126057
H     21.150671    27.620637    13.118333     0.123840
H     22.803343    30.492292    12.572430     0.090079
H     21.496446    30.460058    11.643146     0.089227
H     19.166889    28.830836    16.406251     0.120429
H     20.913328    31.506162    14.030949     0.118511
H     12.459538    36.475885    17.702249     0.124918
H     41.571664    32.440917    17.893940     0.145608
H     39.209877    34.524331    15.247770     0.135245
H     38.087584    32.499521    15.376953     0.095331
H     39.233315    32.435055    14.255978     0.091388
H     40.598799    21.654630    17.556397     0.125736
H     38.304407    23.673578    14.926896     0.141113
H     40.173918    25.654435    17.914776     0.128320
H     38.855304    27.330543    17.227188     0.093996
H     40.086012    27.213332    16.197891     0.100179
H     33.806465    29.748003     7.184246     0.120087
H     35.218855    31.696627    10.313810     0.135551
H     35.637875    27.699753    10.109617     0.126054
H     37.454644    30.984576    13.118333     0.123840
H     35.801972    28.112920    12.572430     0.090079
H     37.108867    28.145153    11.643146     0.089225
H     39.438429    29.774380    16.406251     0.120431
H     37.691989    27.099051    14.030949     0.118512
C      7.032671    25.584103     5.267336     0.633222
C      8.307334    25.897640     4.554745     0.003739
C      8.304405    26.779648     3.471274    -0.147174
C      9.511673    27.186954     2.875365    -0.005361
C      9.491162    28.212544     1.825232     0.638053
C     10.686706    26.682949     3.346258    -0.204329
C     10.651542    25.795081     4.458900     0.248347
C      9.444275    25.288146     4.979799    -0.246256
C     11.952576    24.239113     5.759065    -0.053485
C     20.280377    26.890997     1.891907     0.634747
C     20.312609    25.921081     2.954542     0.006320
C     21.475922    25.601683     3.600457    -0.136793
C     21.467130    24.784141     4.704764    -0.002082
C     22.724212    24.496976     5.417355     0.624112
C     20.283304    24.233253     5.158989    -0.205035
C     19.102410    24.540930     4.496404     0.266504
C     19.108271    25.349681     3.392098    -0.252455
C     16.758202    24.447161     4.558912    -0.054693
C     16.687872    19.832006    13.022487     0.627813
C     15.404418    20.075217    12.347402     0.003318
C     14.205941    19.664981    12.851632    -0.131371
C     13.030907    19.940425    12.276559     0.003208
C     11.712290    19.515538    12.851632     0.638999
C     13.063140    20.479592    11.018066    -0.207421
C     14.249896    20.892759    10.455495     0.263890
C     15.430791    20.699362    11.109745    -0.246007
C     14.976602    22.773984     7.334265     0.138185
C     13.652125    23.102173     7.125905    -0.239843
C     15.284279    21.921279     8.542752    -0.058049
C     14.384691    24.244974     5.179825    -0.246556
C     15.668144    23.843528     5.409020     0.128846
C     15.949449    23.193011     6.559167    -0.233318
C     13.367891    23.855250     6.071605     0.132464
C     22.269985     3.718502     5.267336     0.633256
C     20.995321     3.404964     4.554745     0.003676
C     20.998249     2.522956     3.471274    -0.147132
C     19.790981     2.115649     2.875365    -0.005372
C     19.811542    30.392658     1.825232     0.638058
C     18.615948     2.619654     3.346258    -0.204326
C     18.651113     3.507523     4.458900     0.248349
C     19.858382     4.014459     4.979799    -0.246218
C     17.350081     5.063492     5.759065    -0.053478
C      9.022276     2.411605     1.891907     0.634749
C      8.990045     3.381521     2.954542     0.006320
C      7.826733     3.700920     3.600457    -0.136789
C      7.835525     4.518463     4.704764    -0.002087
C      6.578445     4.805629     5.417355     0.624125
C      9.019352     5.069352     5.158989    -0.205033
C     10.200246     4.761675     4.496404     0.266501
C     10.194383     3.952922     3.392098    -0.252451
C     12.544454     4.855443     4.558912    -0.054694
C     12.614792     9.470607    13.022487     0.627805
C     13.898245     9.227395    12.347402     0.003324
C     15.096723     9.637631    12.851632    -0.131374
C     16.271756     9.362187    12.276559     0.003198
C     17.590374     9.787075    12.851632     0.639034
C     16.239522     8.823018    11.018066    -0.207418
C     15.052766     8.409851    10.455495     0.263889
C     13.871871     8.603249    11.109745    -0.246006
C     14.326056     6.528623     7.334265     0.138184
C     15.650533     6.200434     7.125905    -0.239840
C     14.018381     7.381329     8.542752    -0.058045
C     14.917965     5.057631     5.179825    -0.246571
C     13.634512     5.459077     5.409020     0.128850
C     13.353209     6.109595     6.559167    -0.233315
C     15.934766     5.447356     6.071605     0.132472
C     25.584141    22.269979     5.267336     0.633252
C     25.897677    20.995315     4.554745     0.003697
C     26.779684    20.998245     3.471274    -0.147142
C     27.186988    19.790977     2.875365    -0.005371
C     28.212579    19.811489     1.825232     0.638067
C     26.682982    18.615943     3.346258    -0.204328
C     25.795113    18.651107     4.458900     0.248325
C     25.288181    19.858374     4.979799    -0.246214
C     24.239144    17.350072     5.759065    -0.053488
C     26.891013     9.022271     1.891907     0.634751
C     25.921097     8.990039     2.954542     0.006323
C     25.601697     7.826726     3.600457    -0.136800
C     24.784155     7.835517     4.704764    -0.002049
C     24.496988     6.578436     5.417355     0.624097
C     24.233268     9.019343     5.158989    -0.205043
C     24.540948    10.200237     4.496404     0.266504
C     25.349699    10.194376     3.392098    -0.252455
C     24.447183    12.544445     4.558912    -0.054691
C     19.832028    12.614776    13.022487     0.627814
C     20.075242    13.898229    12.347402     0.003315
C     19.665008    15.096706    12.851632    -0.131364
C     19.940454    16.271740    12.276559     0.003176
C     19.515569    17.590357    12.851632     0.639033
C     20.479621    16.239506    11.018066    -0.207407
C     20.892785    15.052751    10.455495     0.263874
C     20.699386    13.871856    11.109745    -0.245995
C     22.774009    14.326045     7.334265     0.138186
C     23.102201    15.650522     7.125905    -0.239844
C     21.921304    14.018368     8.542752    -0.058050
C     24.245000    14.917956     5.179825    -0.246540
C     23.843552    13.634502     5.409020     0.128848
C     23.193034    13.353198     6.559167    -0.233321
C     23.855277    15.934757     6.071605     0.132475
C      3.718515     7.032627     5.267336     0.633219
C      3.404979     8.307289     4.554745     0.003751
C      2.522970     8.304359     3.471274    -0.147176
C      2.115666     9.511625     2.875365    -0.005363
C     30.392674     9.491113     1.825232     0.638066
C      2.619673    10.686660     3.346258    -0.204323
C      3.507542    10.651497     4.458900     0.248330
C      4.014475     9.444230     4.979799    -0.246252
C      5.063513    11.952533     5.759065    -0.053488
C      2.411640    20.280330     1.891907     0.634752
C      3.381557    20.312564     2.954542     0.006323
C      3.700958    21.475877     3.600457    -0.136799
C      4.518501    21.467087     4.704764    -0.002054
C      4.805669    22.724169     5.417355     0.624121
C      5.069388    20.283262     5.158989    -0.205043
C      4.761708    19.102367     4.496404     0.266503
C      3.952956    19.108227     3.392098    -0.252453
C      4.855472    16.758159     4.558912    -0.054670
C      9.470636    16.687837    13.022487     0.627814
C      9.227422    15.404383    12.347402     0.003325
C      9.637656    14.205907    12.851632    -0.131367
C      9.362210    13.030872    12.276559     0.003174
C      9.787095    11.712255    12.851632     0.639034
C      8.823041    13.063104    11.018066    -0.207405
C      8.409876    14.249859    10.455495     0.263877
C      8.603276    15.430754    11.109745    -0.245997
C      6.528649    14.976562     7.334265     0.138186
C      6.200458    13.652085     7.125905    -0.239843
C      7.381356    15.284240     8.542752    -0.058048
C      5.057656    14.384649     5.179825    -0.246557
C      5.459104    15.668103     5.409020     0.128834
C      6.109623    15.949408     6.559167    -0.233323
C      5.447380    13.367849     6.071605     0.132488
C     36.921316    18.369807    15.568644     0.633222
C     35.646653    18.056270    16.281235     0.003739
C     35.649582    17.174262    17.364706    -0.147174
C     34.442314    16.766956    17.960615    -0.005361
C     34.462825    15.741366    19.010748     0.638053
C     33.267281    17.270961    17.489722    -0.204329
C     33.302445    18.158829    16.377080     0.248347
C     34.509712    18.665764    15.856181    -0.246256
C     32.001411    19.714797    15.076915    -0.053485
C     23.673610    17.062913    18.944073     0.634747
C     23.641378    18.032829    17.881438     0.006320
C     22.478065    18.352227    17.235523    -0.136792
C     22.486857    19.169769    16.131216    -0.002082
C     21.229775    19.456934    15.418625     0.624112
C     23.670683    19.720657    15.676991    -0.205035
C     24.851577    19.412980    16.339576     0.266504
C     24.845716    18.604229    17.443882    -0.252455
C     27.195785    19.506749    16.277068    -0.054693
C     27.266115    24.121904     7.813493     0.627813
C     28.549569    23.878693     8.488578     0.003318
C     29.748046    24.288929     7.984348    -0.131371
C     30.923080    24.013485     8.559421     0.003208
C     32.241697    24.438372     7.984348     0.638999
C     30.890847    23.474318     9.817914    -0.207421
C     29.704091    23.061151    10.380485     0.263890
C     28.523196    23.254548     9.726235    -0.246007
C     28.977385    21.179926    13.501715     0.138186
C     30.301862    20.851737    13.710075    -0.239843
C     28.669708    22.032631    12.293228    -0.058049
C     29.569296    19.708936    15.656155    -0.246556
C     28.285843    20.110382    15.426960     0.128846
C     28.004538    20.760899    14.276813    -0.233318
C     30.586096    20.098660    14.764375     0.132464
C     21.683951    10.932808    15.568644     0.633256
C     22.958666    40.548946    16.281235     0.003676
C     22.955738    41.430954    17.364706    -0.147132
C     24.163006    41.838261    17.960615    -0.005372
C     24.142445    13.561252    19.010748     0.638058
C     25.338039    41.334256    17.489722    -0.204326
C     25.302874    40.446387    16.377080     0.248349
C     24.095605    39.939451    15.856181    -0.246218
C     26.603906    38.890418    15.076915    -0.053478
C     34.931711    41.542305    18.944073     0.634749
C     34.963942    40.572389    17.881438     0.006320
C     36.127254    40.252990    17.235523    -0.136789
C     36.118462    39.435447    16.131216    -0.002087
C     37.375542    39.148281    15.418625     0.624125
C     34.934635    38.884558    15.676991    -0.205033
C     33.753741    39.192235    16.339576     0.266501
C     33.759604    40.000988    17.443882    -0.252451
C     31.409533    39.098467    16.277068    -0.054694
C     31.339195    34.483303     7.813493     0.627805
C     30.055742    34.726515     8.488578     0.003324
C     28.857264    34.316279     7.984348    -0.131374
C     27.682231    34.591723     8.559421     0.003198
C     26.363613    34.166835     7.984348     0.639034
C     27.714465    35.130892     9.817914    -0.207418
C     28.901221    35.544059    10.380485     0.263889
C     30.082116    35.350661     9.726235    -0.246006
C     29.627931    37.425287    13.501715     0.138184
C     28.303454    37.753476    13.710075    -0.239840
C     29.935606    36.572581    12.293228    -0.058045
C     29.036022    38.896279    15.656155    -0.246571
C     30.319475    38.494833    15.426960     0.128850
C     30.600778    37.844315    14.276813    -0.233315
C     28.019221    38.506554    14.764375     0.132472
C     18.369846    21.683931    15.568644     0.633252
C     18.056310    22.958595    16.281235     0.003697
C     17.174303    22.955665    17.364706    -0.147142
C     16.766999    24.162933    17.960615    -0.005371
C     15.741408    24.142421    19.010748     0.638067
C     17.271005    25.337967    17.489722    -0.204328
C     18.158874    25.302803    16.377080     0.248325
C     18.665806    24.095536    15.856181    -0.246214
C     19.714843    26.603838    15.076915    -0.053488
C     17.062974    34.931639    18.944073     0.634751
C     18.032890    34.963871    17.881438     0.006323
C     18.352290    36.127184    17.235523    -0.136800
C     19.169832    36.118393    16.131216    -0.002049
C     19.456999    37.375474    15.418625     0.624097
C     19.720719    34.934567    15.676991    -0.205043
C     19.413039    33.753673    16.339576     0.266504
C     18.604288    33.759534    17.443882    -0.252455
C     19.506804    31.409465    16.277068    -0.054691
C     24.121959    31.339134     7.813493     0.627814
C     23.878745    30.055681     8.488578     0.003315
C     24.288979    28.857204     7.984348    -0.131364
C     24.013533    27.682170     8.559421     0.003176
C     24.438418    26.363553     7.984348     0.639033
C     23.474366    27.714404     9.817914    -0.207407
C     23.061202    28.901159    10.380485     0.263874
C     23.254601    30.082054     9.726235    -0.245995
C     21.179978    29.627865    13.501715     0.138186
C     20.851786    28.303388    13.710075    -0.239844
C     22.032683    29.935542    12.293228    -0.058050
C     19.708987    29.035954    15.656155    -0.246540
C     20.110435    30.319408    15.426960     0.128848
C     20.760953    30.600712    14.276813    -0.233320
C     20.098710    28.019153    14.764375     0.132475
C     10.932872    36.921283    15.568644     0.633219
C     40.549008    35.646621    16.281235     0.003751
C     41.431017    35.649551    17.364706    -0.147176
C     41.838321    34.442285    17.960615    -0.005363
C     13.561313    34.462797    19.010748     0.638066
C     41.334314    33.267250    17.489722    -0.204323
C     40.446445    33.302413    16.377080     0.248330
C     39.939512    34.509680    15.856181    -0.246252
C     38.890474    32.001377    15.076915    -0.053488
C     41.542347    23.673580    18.944073     0.634752
C     40.572430    23.641346    17.881438     0.006323
C     40.253029    22.478033    17.235523    -0.136799
C     39.435486    22.486823    16.131216    -0.002054
C     39.148318    21.229741    15.418625     0.624121
C     38.884599    23.670648    15.676991    -0.205043
C     39.192279    24.851543    16.339576     0.266503
C     40.001031    24.845683    17.443882    -0.252453
C     39.098515    27.195751    16.277068    -0.054670
C     34.483351    27.266073     7.813493     0.627814
C     34.726565    28.549527     8.488578     0.003325
C     34.316331    29.748003     7.984348    -0.131367
C     34.591777    30.923038     8.559421     0.003174
C     34.166892    32.241655     7.984348     0.639034
C     35.130946    30.890806     9.817914    -0.207405
C     35.544111    29.704051    10.380485     0.263877
C     35.350711    28.523156     9.726235    -0.245997
C     37.425338    28.977348    13.501715     0.138186
C     37.753529    30.301825    13.710075    -0.239843
C     36.572631    28.669670    12.293228    -0.058048
C     38.896331    29.569261    15.656155    -0.246557
C     38.494883    28.285807    15.426960     0.128834
C     37.844364    28.004502    14.276813    -0.233323
C     38.506607    30.586061    14.764375     0.132488
O      8.400227    28.579412     1.364757    -0.579684
O     10.640704    28.597580     1.399761    -0.589429
O      5.987155    26.058511     4.763522    -0.561450
O      7.120578    24.881720     6.312052    -0.593656
O     11.896902    25.232471     4.746436    -0.206587
O     23.778227    24.973143     4.941878    -0.574309
O     22.655936    23.875469     6.558750    -0.597370
O     21.382448    27.303577     1.431015    -0.578072
O     19.160432    27.228563     1.368924    -0.609883
O     17.994771    23.943157     5.021471    -0.194926
O     17.713170    20.319015    12.552428    -0.571795
O     16.615494    19.146326    14.140963    -0.601176
O     11.788183    18.926556    13.945938    -0.581890
O     10.677322    19.965039    12.316148    -0.570119
O     14.115104    21.449508     9.167831    -0.212297
O     20.902477    30.025789     1.364757    -0.579688
O     18.662000    30.007621     1.399761    -0.589430
O     23.315552    32.546693     4.763522    -0.561457
O     22.182079     4.420886     6.312052    -0.593657
O     17.405754     4.070133     4.746436    -0.206601
O      5.524429     4.329462     4.941878    -0.574313
O      6.646722     5.427138     6.558750    -0.597377
O      7.920204     1.999024     1.431015    -0.578071
O     10.142220     2.074039     1.368924    -0.609883
O     11.307885     5.359448     5.021471    -0.194926
O     11.589493     8.983597    12.552428    -0.571791
O     12.687172    10.156288    14.140963    -0.601175
O     17.514482    10.376057    13.945938    -0.581907
O     18.625341     9.337572    12.316148    -0.570131
O     15.187556     7.853101     9.167831    -0.212297
O     28.579449    20.902424     1.364757    -0.579682
O     28.597613    18.661948     1.399761    -0.589426
O     26.058552    23.315495     4.763522    -0.561457
O     24.881759    22.182071     6.312052    -0.593657
O     25.232502    17.405747     4.746436    -0.206581
O     24.973153     5.524422     4.941878    -0.574304
O     23.875480     6.646712     6.558750    -0.597370
O     27.303591     7.920200     1.431015    -0.578068
O     27.228580    10.142217     1.368924    -0.609889
O     23.943177    11.307876     5.021471    -0.194926
O     20.319035    11.589477    12.552428    -0.571793
O     19.146348    12.687154    14.140963    -0.601185
O     18.926587    17.514464    13.945938    -0.581902
O     19.965072    18.625325    12.316148    -0.570121
O     21.449534    15.187542     9.167831    -0.212293
O     30.025803     8.400177     1.364757    -0.579671
O     30.007640    10.640654     1.399761    -0.589430
O     32.546704     5.987110     4.763522    -0.561455
O      4.420899     7.120535     6.312052    -0.593651
O      4.070154    11.896858     4.746436    -0.206583
O      4.329503    23.778183     4.941878    -0.574315
O      5.427177    22.655894     6.558750    -0.597375
O      1.999061    21.382401     1.431015    -0.578068
O      2.074072    19.160385     1.368924    -0.609889
O      5.359479    17.994729     5.021471    -0.194929
O      8.983628    17.713135    12.552428    -0.571794
O     10.156317    16.615460    14.140963    -0.601182
O     10.376078    11.788150    13.945938    -0.581907
O      9.337591    10.677287    12.316148    -0.570119
O      7.853126    14.115067     9.167831    -0.212294
O     35.553760    15.374498    19.471223    -0.579684
O     33.313283    15.356330    19.436219    -0.589429
O     37.966832    17.895399    16.072458    -0.561450
O     36.833409    19.072190    14.523928    -0.593656
O     32.057085    18.721439    16.089544    -0.206587
O     20.175760    18.980767    15.894102    -0.574309
O     21.298051    20.078441    14.277230    -0.597370
O     22.571539    16.650333    19.404965    -0.578072
O     24.793555    16.725347    19.467056    -0.609883
O     25.959216    20.010753    15.814509    -0.194926
O     26.240817    23.634895     8.283552    -0.571795
O     27.338493    24.807584     6.695017    -0.601176
O     32.165804    25.027354     6.890042    -0.581890
O     33.276665    23.988871     8.519832    -0.570119
O     29.838883    22.504402    11.668149    -0.212297
O     23.051510    13.928121    19.471223    -0.579688
O     25.291987    13.946289    19.436219    -0.589430
O     20.638435    11.407217    16.072458    -0.561457
O     21.771857    10.230424    14.523928    -0.593657
O     26.548233    39.883777    16.089544    -0.206601
O     38.429558    39.624448    15.894102    -0.574313
O     37.307265    38.526772    14.277230    -0.597377
O     36.033783    41.954886    19.404965    -0.578071
O     33.811767    41.879871    19.467056    -0.609883
O     32.646102    38.594462    15.814509    -0.194926
O     32.364494    34.970313     8.283552    -0.571791
O     31.266815    33.797622     6.695017    -0.601175
O     26.439505    33.577853     6.890042    -0.581907
O     25.328646    34.616338     8.519832    -0.570131
O     28.766431    36.100809    11.668149    -0.212297
O     15.374538    23.051486    19.471223    -0.579682
O     15.356374    25.291962    19.436219    -0.589426
O     17.895435    20.638415    16.072458    -0.561457
O     19.072228    21.771839    14.523928    -0.593657
O     18.721485    26.548163    16.089544    -0.206581
O     18.980834    38.429488    15.894102    -0.574304
O     20.078507    37.307198    14.277230    -0.597370
O     16.650396    36.033710    19.404965    -0.578068
O     16.725407    33.811693    19.467056    -0.609889
O     20.010810    32.646034    15.814509    -0.194926
O     23.634952    32.364433     8.283552    -0.571793
O     24.807639    31.266756     6.695017    -0.601185
O     25.027400    26.439446     6.890042    -0.581902
O     23.988915    25.328585     8.519832    -0.570121
O     22.504453    28.766368    11.668149    -0.212293
O     13.928184    35.553733    19.471223    -0.579671
O     13.946347    33.313256    19.436219    -0.589430
O     11.407283    37.966800    16.072458    -0.561455
O     10.230488    36.833375    14.523928    -0.593651
O     39.883833    32.057052    16.089544    -0.206583
O     39.624484    20.175727    15.894102    -0.574315
O     38.526810    21.298016    14.277230    -0.597375
O     41.954926    22.571509    19.404965    -0.578068
O     41.879915    24.793525    19.467056    -0.609889
O     38.594508    25.959181    15.814509    -0.194929
O     34.970359    26.240775     8.283552    -0.571794
O     33.797670    27.338450     6.695017    -0.601182
O     33.577909    32.165760     6.890042    -0.581907
O     34.616396    33.276623     8.519832    -0.570119
O     36.100861    29.838843    11.668149    -0.212294

The following XYZ coordinates are in angstroms. Other properties are in atomic units.
The sperically averaged electron density of each atom fit to a function of the form exp(a - br)
eigen_1, eigen_2 and eigen_3 are the three eigenvalues of traceless quadrupole moment tensor
  atom number  atomic symbol              X              Y              Z     net charge C6 coefficient C8 coefficient C10 coefficient fluctuating dipole atomic polarizability isotropic forcefield polarizability              a              b squared Pearson coefficient          <r^3>          <r^4>         wp_QDO          m_QDO          q_QDO       dipole_x       dipole_y       dipole_z         dipole            Qxy            Qxz            Qyz     Q(x^2-y^2)  Q(3z^2 - R^2)        eigen_1        eigen_2        eigen_3 static polarizability      alpha(xx)      alpha(xy)      alpha(xz)      alpha(yy)      alpha(yz)      alpha(zz) atomic spin moment
            1             Zn       4.192078      25.716257       5.566957       1.061955      72.216559 0.12113624E+04  0.34611131E+05                                14.461089                           11.547163       0.321348       2.019039                    0.996735      40.885287     106.106088       0.519346       0.412770      -1.133830      -0.133991       0.070063      -0.152208       0.214546      -0.038537       0.108221      -0.054748       0.072382       0.096755      -0.088010      -0.067685       0.155696             18.795381      19.665268       5.290919      -4.838774      21.494509       3.449695      15.226367          -0.000001
            2             Zn      24.297175      23.520322       7.675975       1.060541      73.196573 0.12463835E+04  0.35877755E+05                                14.636782                           11.744143       0.302795       2.011195                    0.996735      41.106177     107.187766       0.512755       0.414975      -1.131963      -0.075333      -0.126636       0.143441       0.205638       0.043675      -0.058231      -0.108343      -0.066215       0.104757      -0.087334      -0.071776       0.159109             18.863669      21.293505      -4.765734       3.453529      19.632903       4.558025      15.664599          -0.000000
            3             Zn      25.110630      32.888948       5.566957       1.061952      72.214397 0.12113213E+04  0.34609650E+05                                14.460763                           11.546926       0.321389       2.019052                    0.996735      40.885088     106.104948       0.519354       0.412767      -1.133833       0.133994      -0.070068      -0.152209       0.214549      -0.038539      -0.108241       0.054733       0.072393       0.096752      -0.088012      -0.067697       0.155710             18.794903      19.664672       5.290753       4.838578      21.494053      -3.449679      15.225983          -0.000001
            4             Zn      34.308084       5.782286       7.675975       1.060538      73.200560 0.12464648E+04  0.35880740E+05                                14.637406                           11.744633       0.302812       2.011199                    0.996736      41.106628     107.190489       0.512737       0.414983      -1.131956       0.075329       0.126639       0.143433       0.205634       0.043678       0.058222       0.108331      -0.066214       0.104768      -0.087316      -0.071780       0.159096             18.864409      21.294294      -4.765963      -3.453618      19.633706      -4.558216      15.665226          -0.000000
            5             Zn      25.716301      25.110573       5.566957       1.061949      72.213248 0.12112994E+04  0.34608836E+05                                14.460562                           11.546772       0.321418       2.019059                    0.996735      40.885020     106.104189       0.519361       0.412763      -1.133836       0.070057       0.134003      -0.152210       0.214552       0.038540      -0.054749      -0.108238      -0.072387       0.096762      -0.088021      -0.067693       0.155714             18.794680      21.493702      -5.290634       3.449609      19.664464       4.838601      15.225873          -0.000001
            6             Zn      23.520382      34.308074       7.675975       1.060543      73.198262 0.12464236E+04  0.35879182E+05                                14.637000                           11.744351       0.302824       2.011203                    0.996735      41.106220     107.188130       0.512750       0.414977      -1.131962      -0.126627       0.075339       0.143448       0.205640      -0.043672      -0.108342       0.058224       0.066220       0.104727      -0.087332      -0.071770       0.159102             18.863860      19.633069       4.765835       4.557964      21.293783      -3.453566      15.664729          -0.000000
            7             Zn      32.888955       4.192033       5.566957       1.061959      72.213706 0.12113057E+04  0.34609077E+05                                14.460652                           11.546843       0.321475       2.019084                    0.996735      40.884759     106.103741       0.519357       0.412766      -1.133834      -0.070056      -0.133994      -0.152200       0.214539       0.038539       0.054735       0.108219      -0.072384       0.096744      -0.087999      -0.067690       0.155688             18.794716      21.493711      -5.290640      -3.449581      19.664564      -4.838604      15.225872          -0.000001
            8             Zn       5.782328      24.297134       7.675975       1.060542      73.199423 0.12464408E+04  0.35879910E+05                                14.637287                           11.744530       0.302817       2.011198                    0.996735      41.106693     107.190770       0.512738       0.414984      -1.131954       0.126633      -0.075333       0.143442       0.205637      -0.043669       0.108327      -0.058238       0.066212       0.104754      -0.087330      -0.071765       0.159094             18.864314      19.633584       4.765985      -4.558190      21.294238       3.453558      15.665121          -0.000000
            9             Zn      39.761909      18.237653      15.269023       1.061955      72.216552 0.12113622E+04  0.34611127E+05                                14.461088                           11.547162       0.321348       2.019039                    0.996735      40.885286     106.106083       0.519346       0.412770      -1.133831       0.133991      -0.070063       0.152208       0.214546      -0.038537       0.108221      -0.054748       0.072382       0.096755      -0.088010      -0.067685       0.155696             18.795380      19.665267       5.290919      -4.838774      21.494507       3.449695      15.226366          -0.000001
           10             Zn      19.656812      20.433588      13.160005       1.060541      73.196579 0.12463836E+04  0.35877759E+05                                14.636783                           11.744144       0.302795       2.011195                    0.996735      41.106177     107.187769       0.512755       0.414975      -1.131963       0.075333       0.126636      -0.143441       0.205638       0.043675      -0.058231      -0.108343      -0.066215       0.104757      -0.087334      -0.071776       0.159109             18.863671      21.293507      -4.765734       3.453529      19.632904       4.558025      15.664600          -0.000000
           11             Zn      18.843357      11.064962      15.269023       1.061952      72.214402 0.12113214E+04  0.34609653E+05                                14.460764                           11.546926       0.321389       2.019052                    0.996735      40.885089     106.104952       0.519354       0.412767      -1.133833      -0.133994       0.070068       0.152209       0.214549      -0.038539      -0.108241       0.054733       0.072394       0.096752      -0.088012      -0.067697       0.155710             18.794904      19.664673       5.290753       4.838578      21.494054      -3.449679      15.225984          -0.000001
           12             Zn       9.645903      38.171624      13.160005       1.060538      73.200562 0.12464648E+04  0.35880741E+05                                14.637407                           11.744634       0.302812       2.011199                    0.996736      41.106627     107.190488       0.512737       0.414983      -1.131956      -0.075329      -0.126639      -0.143433       0.205634       0.043678       0.058222       0.108331      -0.066214       0.104768      -0.087316      -0.071780       0.159096             18.864409      21.294295      -4.765964      -3.453618      19.633707      -4.558217      15.665227          -0.000000
           13             Zn      18.237686      18.843337      15.269023       1.061949      72.213246 0.12112993E+04  0.34608835E+05                                14.460562                           11.546772       0.321418       2.019059                    0.996735      40.885020     106.104188       0.519361       0.412763      -1.133836      -0.070057      -0.134003       0.152210       0.214552       0.038540      -0.054749      -0.108238      -0.072387       0.096762      -0.088021      -0.067693       0.155714             18.794679      21.493701      -5.290634       3.449609      19.664463       4.838600      15.225873          -0.000001
           14             Zn      20.433605       9.645836      13.160005       1.060543      73.198260 0.12464236E+04  0.35879180E+05                                14.637000                           11.744351       0.302824       2.011203                    0.996735      41.106220     107.188129       0.512750       0.414977      -1.131962       0.126627      -0.075339      -0.143448       0.205640      -0.043672      -0.108342       0.058224       0.066220       0.104727      -0.087332      -0.071770       0.159102             18.863860      19.633069       4.765834       4.557964      21.293782      -3.453566      15.664728          -0.000000
           15             Zn      11.065032      39.761877      15.269023       1.061959      72.213703 0.12113056E+04  0.34609075E+05                                14.460651                           11.546843       0.321475       2.019084                    0.996735      40.884760     106.103741       0.519357       0.412766      -1.133834       0.070056       0.133994       0.152200       0.214539       0.038539       0.054735       0.108219      -0.072384       0.096744      -0.087999      -0.067690       0.155688             18.794715      21.493710      -5.290640      -3.449581      19.664563      -4.838604      15.225871          -0.000001
           16             Zn      38.171659      19.656776      13.160005       1.060542      73.199420 0.12464408E+04  0.35879908E+05                                14.637287                           11.744530       0.302817       2.011198                    0.996735      41.106692     107.190767       0.512738       0.414984      -1.131954      -0.126633       0.075333      -0.143442       0.205637      -0.043669       0.108327      -0.058238       0.066212       0.104754      -0.087330      -0.071765       0.159094             18.864314      19.633584       4.765985      -4.558190      21.294237       3.453557      15.665120          -0.000000
           17             Zn       7.773688       0.587810       0.000000       1.082779      72.094643 0.11871219E+04  0.33751607E+05                                14.456352                           11.443207       0.287447       2.013440                    0.996619      40.506833     104.906035       0.520805       0.413649      -1.133092      -0.196569      -0.043859      -0.000005       0.201402       0.050348       0.000001      -0.000010       0.195899      -0.250489      -0.083496      -0.068384       0.151880             18.953905       9.527137      -1.426200       0.000004      20.983383      -0.000086      26.351196          -0.000002
           18             Zn      18.538340      28.556849       0.000000       1.063109      75.326103 0.12734327E+04  0.36886926E+05                                14.959797                           11.904508       0.242736       1.990657                    0.996694      41.355845     108.496653       0.506677       0.417329      -1.129344      -0.193982      -0.051585      -0.000005       0.200724       0.050939      -0.000001      -0.000010       0.187310      -0.269465      -0.089822      -0.061701       0.151523             19.459888      10.229343      -1.298292       0.000028      21.761349      -0.000117      26.388973          -0.000000
           19             Zn      21.528963      28.714790       0.000000       1.082779      72.094641 0.11871218E+04  0.33751605E+05                                14.456352                           11.443207       0.287447       2.013440                    0.996619      40.506833     104.906034       0.520805       0.413648      -1.133092       0.196569       0.043859       0.000005       0.201402       0.050348       0.000001      -0.000010       0.195899      -0.250489      -0.083496      -0.068384       0.151880             18.953905       9.527136      -1.426200       0.000004      20.983383      -0.000086      26.351195          -0.000002
           20             Zn      10.764311       0.745751       0.000000       1.063109      75.326096 0.12734326E+04  0.36886921E+05                                14.959796                           11.904507       0.242736       1.990657                    0.996694      41.355844     108.496648       0.506677       0.417329      -1.129344       0.193982       0.051585       0.000005       0.200724       0.050939      -0.000001      -0.000010       0.187310      -0.269465      -0.089822      -0.061701       0.151523             19.459887      10.229342      -1.298292       0.000028      21.761347      -0.000117      26.388971          -0.000000
           21             Zn       0.587848      21.528913       0.000000       1.082734      72.096828 0.11871682E+04  0.33753253E+05                                14.456609                           11.443409       0.287355       2.013407                    0.996619      40.507598     104.908513       0.520802       0.413647      -1.133093      -0.043832       0.196591       0.000010       0.201418      -0.050371      -0.000006       0.000004      -0.195961      -0.250563      -0.083521      -0.068409       0.151930             18.954249      20.983756       1.426214      -0.000150       9.527298      -0.000014      26.351693          -0.000002
           22             Zn      28.556868      10.764310       0.000000       1.063102      75.325343 0.12734249E+04  0.36886620E+05                                14.959650                           11.904436       0.242723       1.990651                    0.996693      41.355918     108.496507       0.506681       0.417326      -1.129346      -0.051609       0.193986       0.000009       0.200734      -0.050923       0.000006       0.000007      -0.187352      -0.269439      -0.089813      -0.061716       0.151529             19.459639      21.761062       1.298284      -0.000191      10.229273      -0.000026      26.388581          -0.000000
           23             Zn      28.714803       7.773687       0.000000       1.082734      72.096835 0.11871684E+04  0.33753257E+05                                14.456610                           11.443410       0.287355       2.013407                    0.996619      40.507599     104.908518       0.520802       0.413647      -1.133093       0.043832      -0.196591      -0.000010       0.201418      -0.050371      -0.000006       0.000004      -0.195961      -0.250563      -0.083521      -0.068409       0.151930             18.954251      20.983758       1.426214      -0.000150       9.527298      -0.000014      26.351696          -0.000002
           24             Zn       0.745783      18.538290       0.000000       1.063102      75.325344 0.12734249E+04  0.36886620E+05                                14.959650                           11.904436       0.242723       1.990651                    0.996693      41.355918     108.496507       0.506681       0.417326      -1.129346       0.051609      -0.193986      -0.000009       0.200734      -0.050923       0.000006       0.000007      -0.187352      -0.269439      -0.089813      -0.061716       0.151529             19.459639      21.761063       1.298284      -0.000191      10.229273      -0.000026      26.388581          -0.000000
           25              H       7.478072      27.110767       3.133731       0.124918       1.251670 0.96445252E+01  0.97918511E+02                                 1.816735                            1.736219      -1.322224       2.247718                    0.995308       3.539862       9.654763       0.514710       1.172086      -0.734251      -0.037227       0.013076      -0.017172       0.043031      -0.006817       0.007721      -0.002835       0.017211      -0.012485      -0.008909      -0.007446       0.016355              1.848645       2.126844      -0.142529       0.110482       1.660176      -0.274933       1.758915          -0.000000
           26              H      11.513040      26.920300       2.942040       0.145612       1.245497 0.93437640E+01  0.94053692E+02                                 1.826851                            1.724171      -1.185411       2.335177                    0.996147       3.328676       9.020152       0.510014       1.193081      -0.731488       0.033172       0.008776      -0.019096       0.039269       0.001620      -0.006312      -0.000512       0.025176      -0.013228      -0.010490      -0.006298       0.016788              1.871915       2.207510       0.116466      -0.257740       1.632082      -0.282757       1.776154           0.000000
           27              H       9.429622      24.558512       5.588210       0.135245       1.245010 0.94349165E+01  0.95703204E+02                                 1.842937                            1.740849      -1.403305       2.215591                    0.994674       3.574752       9.892459       0.501305       1.204524      -0.725923      -0.008421      -0.031489       0.018910       0.037683       0.002310       0.000804      -0.013927      -0.011760      -0.013256      -0.013802      -0.003409       0.017211              1.901390       1.951344      -0.088113       0.020501       1.955313      -0.484585       1.797514           0.000000
           28              H      11.454430      23.436222       5.459027       0.095334       1.375737 0.11199703E+02  0.11667828E+03                                 1.894110                            1.837066      -0.773281       2.494243                    0.999128       3.415489       9.085975       0.520294       1.129989      -0.749632      -0.013136      -0.029534      -0.016511       0.036296       0.003378       0.004825      -0.000486      -0.012299       0.020817      -0.011720       0.003444       0.008277              1.921110       2.059950       0.243372       0.273248       2.089283       0.135883       1.614097          -0.000001
           29              H      11.518898      24.581954       6.580002       0.091390       1.456176 0.11997237E+02  0.12747366E+03                                 1.982295                            1.912355      -0.920315       2.422597                    0.998148       3.546073       9.604944       0.504290       1.143107      -0.745603      -0.008769       0.017264       0.030681       0.036280      -0.003059      -0.001224       0.000102      -0.018386       0.016278      -0.012481       0.005448       0.007033              2.014951       2.113763      -0.332180      -0.185858       1.720266       0.144865       2.210825           0.000001
           30              H      22.299325      25.947454       3.279583       0.125744       1.245129 0.95570703E+01  0.96839696E+02                                 1.813432                            1.730419      -1.331426       2.245794                    0.995249       3.528895       9.625053       0.514480       1.174922      -0.733582       0.035212       0.013019      -0.015298       0.040539       0.006914      -0.007578      -0.001254       0.013380      -0.012532      -0.009032      -0.005656       0.014688              1.845563       2.192338       0.139246      -0.071357       1.612615      -0.239518       1.731736          -0.000000
           31              H      20.280374      23.653062       5.909084       0.141112       1.266985 0.95023743E+01  0.96016565E+02                                 1.843700                            1.735146      -1.186013       2.331170                    0.996148       3.359272       9.108992       0.510177       1.188150      -0.732528       0.000138      -0.023856       0.030215       0.038498       0.003571      -0.004873      -0.011586      -0.008430       0.012024      -0.008916      -0.007414       0.016329              1.893687       1.824141      -0.014971       0.079226       1.811017      -0.498377       2.045902           0.000000
           32              H      18.299520      25.522566       2.921204       0.128319       1.279285 0.98062332E+01  0.10038829E+03                                 1.868526                            1.767032      -1.433921       2.193058                    0.994326       3.662667      10.167242       0.501080       1.194037      -0.727844      -0.026674       0.006470      -0.022637       0.035578      -0.000400       0.009079      -0.003536       0.019296      -0.002250      -0.011051      -0.004323       0.015374              1.928580       2.323140       0.027752       0.179789       1.577878      -0.278280       1.884721          -0.000000
           33              H      16.623409      24.203949       3.608792       0.093998       1.400909 0.11237262E+02  0.11720504E+03                                 1.921411                            1.843390      -0.768825       2.496368                    0.999212       3.416374       9.103085       0.517863       1.133979      -0.748732      -0.004585      -0.015370      -0.032551       0.036288      -0.007864       0.001287       0.007090       0.006169       0.003208      -0.012323       0.002961       0.009362              1.961499       1.859273       0.123024      -0.044985       1.550162       0.157263       2.475061          -0.000001
           34              H      16.740622      25.434659       4.638089       0.100184       1.387444 0.11481234E+02  0.12058228E+03                                 1.917660                            1.870656      -0.889060       2.440795                    0.998368       3.455457       9.286347       0.510247       1.142959      -0.746093      -0.002645       0.035571       0.009826       0.036997      -0.003996       0.008307       0.005734      -0.002516      -0.013635      -0.013408       0.006397       0.007011              1.936711       1.900672       0.107967      -0.162147       2.340763      -0.046364       1.568697           0.000001
           35              H      14.205941      19.155116      13.651734       0.120086       1.255479 0.96245922E+01  0.97709447E+02                                 1.823700                            1.736122      -1.316978       2.248973                    0.995329       3.557728       9.717394       0.513739       1.174382      -0.733563       0.000016      -0.023648       0.030929       0.038934      -0.000389      -0.000403      -0.009888      -0.008424       0.022357      -0.008127      -0.006327       0.014453              1.858327       1.868204       0.040119      -0.006870       1.666572      -0.390697       2.040206          -0.000000
           36              H      12.257319      20.567500      10.522170       0.135553       1.312222 0.98995478E+01  0.10097771E+03                                 1.881056                            1.765658      -1.205772       2.316662                    0.995875       3.409984       9.265810       0.508472       1.180943      -0.734234      -0.031049       0.001590      -0.020303       0.037132      -0.000844       0.012348      -0.002274       0.010834       0.009690      -0.009342      -0.006734       0.016076              1.935089       2.383547       0.037678       0.273870       1.517440      -0.172433       1.904281           0.000000
           37              H      16.254194      20.986527      10.726363       0.126060       1.267434 0.96333269E+01  0.98080830E+02                                 1.849245                            1.745612      -1.372688       2.218676                    0.995132       3.635866      10.031940       0.507163       1.186180      -0.729788       0.032845       0.007376      -0.010417       0.035238       0.004986      -0.007440      -0.004280       0.018711      -0.003954      -0.010805      -0.004588       0.015393              1.908315       2.208940       0.158119      -0.164459       1.569593      -0.322610       1.946412           0.000000
           38              H      12.969374      22.803287       7.717647       0.123841       1.310853 0.97054534E+01  0.98411261E+02                                 1.858532                            1.730069      -1.185328       2.304625                    0.997239       3.489619       9.423442       0.522318       1.156491      -0.738818      -0.026962      -0.008359       0.017617       0.033274       0.000898      -0.007316      -0.002201       0.032025      -0.017620      -0.013742      -0.007264       0.021007              1.940396       2.018648       0.124377      -0.301624       1.678235      -0.483507       2.124306           0.000000
           39              H      15.841027      21.150621       8.263550       0.090078       1.451367 0.11922041E+02  0.12615318E+03                                 1.963072                            1.895920      -0.865680       2.447966                    0.998475       3.488448       9.351070       0.511962       1.130631      -0.749563       0.012773      -0.029958      -0.014980       0.035847       0.004293      -0.006819       0.002481      -0.010652      -0.016678      -0.012105       0.002484       0.009621              1.990595       1.856452      -0.417802      -0.182269       2.230186      -0.003405       1.885147          -0.000000
           40              H      15.808796      22.457517       9.192834       0.089228       1.426271 0.11726799E+02  0.12378762E+03                                 1.945340                            1.881659      -0.897969       2.429361                    0.998314       3.540440       9.532087       0.512478       1.132227      -0.748018       0.012823       0.024125       0.023463       0.036013       0.006170      -0.005242       0.006360       0.004640       0.003230      -0.012215       0.005520       0.006695              1.978894       1.768955       0.234312       0.295241       1.838428       0.023122       2.329299           0.000001
           41              H      14.179574      24.787071       4.429729       0.120444       1.329786 0.99784095E+01  0.10193883E+03                                 1.881052                            1.758331      -1.256331       2.273264                    0.996503       3.524616       9.570736       0.516008       1.161907      -0.737552      -0.003506       0.021071      -0.028069       0.035272       0.004676      -0.005305      -0.015504       0.002582       0.027424      -0.015703      -0.005180       0.020882              1.956960       2.053405      -0.235028       0.204138       1.738916      -0.484933       2.078560           0.000000
           42              H      16.854899      23.040638       6.805031       0.118509       1.312586 0.97309210E+01  0.98712695E+02                                 1.858422                            1.730222      -1.185239       2.302156                    0.997153       3.506253       9.463709       0.523367       1.153668      -0.739431       0.028858      -0.002951       0.013340       0.031929      -0.005183       0.012325      -0.008162       0.013960       0.003957      -0.012806      -0.006728       0.019534              1.940470       2.602165      -0.022949      -0.018120       1.509855      -0.230480       1.709388           0.000000
           43              H      21.824582       2.191836       3.133731       0.124909       1.251557 0.96433700E+01  0.97903109E+02                                 1.816528                            1.736033      -1.322251       2.247698                    0.995307       3.539955       9.654597       0.514778       1.171975      -0.734274       0.037225      -0.013074      -0.017173       0.043030      -0.006811      -0.007723       0.002833       0.017213      -0.012471      -0.008908      -0.007444       0.016352              1.848429       2.126577      -0.142506      -0.110465       1.659996       0.274881       1.758715          -0.000000
           44              H      17.789614       2.382303       2.942040       0.145611       1.245342 0.93422622E+01  0.94034074E+02                                 1.826620                            1.723967      -1.185417       2.335172                    0.996147       3.328583       9.019458       0.510077       1.192990      -0.731508      -0.033171      -0.008776      -0.019096       0.039268       0.001619       0.006309       0.000508       0.025170      -0.013221      -0.010487      -0.006295       0.016782              1.871671       2.207208       0.116448       0.257697       1.631880       0.282696       1.775925           0.000000
           45              H      19.873034       4.744094       5.588210       0.135240       1.245184 0.94364307E+01  0.95721349E+02                                 1.843042                            1.740940      -1.403223       2.215620                    0.994675       3.574682       9.892053       0.501319       1.204456      -0.725941       0.008422       0.031489       0.018912       0.037685       0.002310      -0.000803       0.013930      -0.011759      -0.013255      -0.013804      -0.003409       0.017213              1.901502       1.951459      -0.088130      -0.020516       1.955434       0.484642       1.797615           0.000000
           46              H      17.848227       5.866383       5.459027       0.095332       1.376198 0.11204295E+02  0.11673733E+03                                 1.894544                            1.837457      -0.773282       2.494242                    0.999128       3.415587       9.086481       0.520235       1.130007      -0.749633       0.013137       0.029535      -0.016511       0.036297       0.003380      -0.004825       0.000487      -0.012302       0.020812      -0.011722       0.003447       0.008275              1.921558       2.060435       0.243469      -0.273360       2.089805      -0.135958       1.614433          -0.000001
           47              H      17.783759       4.720652       6.580002       0.091385       1.457083 0.12006588E+02  0.12759821E+03                                 1.983254                            1.913222      -0.920366       2.422571                    0.998147       3.546371       9.606787       0.504125       1.143253      -0.745577       0.008768      -0.017263       0.030678       0.036277      -0.003064       0.001223      -0.000099      -0.018386       0.016265      -0.012480       0.005445       0.007035              2.015949       2.114857      -0.332450       0.185997       1.721025      -0.144968       2.211964           0.000001
           48              H       7.003329       3.355149       3.279583       0.125744       1.245089 0.95566853E+01  0.96835005E+02                                 1.813406                            1.730393      -1.331428       2.245792                    0.995249       3.528879       9.625030       0.514479       1.174935      -0.733578      -0.035211      -0.013018      -0.015299       0.040538       0.006912       0.007574       0.001250       0.013372      -0.012531      -0.009032      -0.005649       0.014681              1.845536       2.192310       0.139248       0.071361       1.612590       0.239513       1.731706          -0.000000
           49              H       9.022283       5.649544       5.909084       0.141111       1.266997 0.95024816E+01  0.96017806E+02                                 1.843697                            1.735143      -1.186021       2.331166                    0.996147       3.359317       9.109086       0.510184       1.188132      -0.732532      -0.000137       0.023857       0.030214       0.038497       0.003571       0.004874       0.011584      -0.008432       0.012006      -0.008916      -0.007411       0.016327              1.893683       1.824135      -0.014974      -0.079230       1.811013       0.498380       2.045900           0.000000
           50              H      11.003134       3.780037       2.921204       0.128318       1.279552 0.98086781E+01  0.10041873E+03                                 1.868743                            1.767222      -1.433921       2.193058                    0.994326       3.662681      10.167275       0.501070       1.193997      -0.727857       0.026673      -0.006468      -0.022638       0.035577      -0.000395      -0.009078       0.003532       0.019294      -0.002232      -0.011049      -0.004321       0.015371              1.928813       2.323472       0.027760      -0.179819       1.578031       0.278337       1.884937          -0.000000
           51              H      12.679246       5.098654       3.608792       0.093997       1.401617 0.11244395E+02  0.11729984E+03                                 1.922290                            1.844171      -0.768797       2.496383                    0.999211       3.416595       9.104917       0.517663       1.134221      -0.748681       0.004585       0.015368      -0.032551       0.036287      -0.007864      -0.001287      -0.007088       0.006181       0.003220      -0.012325       0.002965       0.009359              1.962421       1.860104       0.123122       0.045022       1.550779      -0.157418       2.476381          -0.000001
           52              H      12.562034       3.867945       4.638089       0.100183       1.389031 0.11497391E+02  0.12079049E+03                                 1.919089                            1.871974      -0.889061       2.440794                    0.998368       3.455579       9.287170       0.510083       1.142962      -0.746117       0.002644      -0.035570       0.009826       0.036997      -0.003993      -0.008308      -0.005733      -0.002517      -0.013652      -0.013409       0.006397       0.007012              1.938182       1.902125       0.108116       0.162359       2.342708       0.046428       1.569712           0.000001
           53              H      15.096724      10.147497      13.651734       0.120088       1.255448 0.96242366E+01  0.97704496E+02                                 1.823635                            1.736062      -1.316991       2.248967                    0.995329       3.557651       9.716974       0.513763       1.174344      -0.733572      -0.000014       0.023648       0.030928       0.038933      -0.000388       0.000407       0.009884      -0.008425       0.022355      -0.008127      -0.006322       0.014449              1.858258       1.868126       0.040115       0.006867       1.666515       0.390681       2.040133          -0.000000
           54              H      17.045343       8.735110      10.522170       0.135551       1.312876 0.99055038E+01  0.10105297E+03                                 1.881704                            1.766218      -1.205820       2.316637                    0.995874       3.410111       9.266614       0.508382       1.180982      -0.734233       0.031049      -0.001590      -0.020302       0.037131      -0.000842      -0.012349       0.002275       0.010838       0.009696      -0.009344      -0.006734       0.016078              1.935778       2.384504       0.037700      -0.274026       1.517885       0.172532       1.904946           0.000000
           55              H      13.048468       8.316083      10.726363       0.126060       1.267417 0.96330997E+01  0.98077404E+02                                 1.849184                            1.745555      -1.372697       2.218670                    0.995131       3.635808      10.031544       0.507190       1.186130      -0.729800      -0.032844      -0.007375      -0.010417       0.035237       0.004985       0.007439       0.004278       0.018708      -0.003954      -0.010802      -0.004588       0.015390              1.908252       2.208858       0.158116       0.164461       1.569543       0.322611       1.946356           0.000000
           56              H      16.333284       6.499320       7.717647       0.123840       1.310721 0.97042624E+01  0.98395624E+02                                 1.858340                            1.729909      -1.185340       2.304616                    0.997239       3.489589       9.423021       0.522369       1.156420      -0.738834       0.026961       0.008360       0.017617       0.033274       0.000899       0.007315       0.002196       0.032021      -0.017616      -0.013738      -0.007265       0.021003              1.940181       2.018434       0.124357       0.301575       1.678060       0.483423       2.124049           0.000000
           57              H      13.461633       8.151987       8.263550       0.090077       1.452034 0.11928864E+02  0.12624435E+03                                 1.963842                            1.896608      -0.865688       2.447962                    0.998475       3.488589       9.352373       0.511806       1.130804      -0.749529      -0.012774       0.029955      -0.014979       0.035845       0.004288       0.006822      -0.002476      -0.010636      -0.016672      -0.012101       0.002490       0.009611              1.991392       1.857134      -0.418083       0.182399       2.231171       0.003367       1.885870          -0.000000
           58              H      13.493864       6.845092       9.192834       0.089227       1.427838 0.11742685E+02  0.12399516E+03                                 1.946852                            1.883031      -0.897970       2.429359                    0.998314       3.540600       9.533521       0.512260       1.132345      -0.748011      -0.012823      -0.024123       0.023462       0.036011       0.006172       0.005240      -0.006356       0.004656       0.003244      -0.012214       0.005515       0.006699              1.980472       1.770256       0.234607      -0.295613       1.839814      -0.023127       2.331345           0.000001
           59              H      15.123082       4.515533       4.429729       0.120446       1.329723 0.99778664E+01  0.10193146E+03                                 1.880945                            1.758247      -1.256361       2.273250                    0.996503       3.524599       9.570473       0.516039       1.161858      -0.737563       0.003506      -0.021070      -0.028069       0.035272       0.004676       0.005304       0.015500       0.002577       0.027423      -0.015697      -0.005181       0.020879              1.956838       2.053277      -0.234994      -0.204106       1.738809       0.484887       2.078427           0.000000
           60              H      12.447759       6.261969       6.805031       0.118510       1.312361 0.97288391E+01  0.98684804E+02                                 1.858067                            1.729925      -1.185214       2.302170                    0.997154       3.506050       9.462369       0.523470       1.153519      -0.739466      -0.028859       0.002952       0.013339       0.031929      -0.005184      -0.012327       0.008158       0.013957       0.003956      -0.012801      -0.006732       0.019534              1.940073       2.601549      -0.022956       0.018096       1.509596       0.230417       1.709074           0.000000
           61              H      27.110805      21.824578       3.133731       0.124913       1.251618 0.96439172E+01  0.97909691E+02                                 1.816582                            1.736082      -1.322168       2.247738                    0.995309       3.539815       9.654149       0.514773       1.171974      -0.734277       0.013079       0.037228      -0.017174       0.043034       0.006817      -0.002837      -0.007727      -0.017220      -0.012488      -0.008912      -0.007451       0.016363              1.848486       1.660044       0.142511      -0.274893       2.126646      -0.110468       1.758767          -0.000000
           62              H      26.920331      17.789610       2.942040       0.145609       1.245532 0.93440914E+01  0.94057779E+02                                 1.826883                            1.724199      -1.185446       2.335158                    0.996146       3.328714       9.020283       0.510011       1.193079      -0.731489       0.008775      -0.033172      -0.019097       0.039269      -0.001620      -0.000512       0.006311      -0.025175      -0.013228      -0.010489      -0.006297       0.016787              1.871949       1.632107      -0.116468      -0.282763       2.207555       0.257748       1.776185           0.000000
           63              H      24.558546      19.873026       5.588210       0.135239       1.245003 0.94348487E+01  0.95702338E+02                                 1.842925                            1.740838      -1.403246       2.215612                    0.994675       3.574786       9.892542       0.501309       1.204517      -0.725924      -0.031488       0.008419       0.018911       0.037683      -0.002310      -0.013931      -0.000802       0.011757      -0.013249      -0.013804      -0.003410       0.017214              1.901377       1.955302       0.088112      -0.484581       1.951327      -0.020502       1.797503           0.000000
           64              H      23.436253      17.848216       5.459027       0.095330       1.375691 0.11199212E+02  0.11667158E+03                                 1.894031                            1.836994      -0.773274       2.494241                    0.999128       3.415520       9.085920       0.520318       1.129950      -0.749640      -0.029537       0.013135      -0.016513       0.036299      -0.003378      -0.000484      -0.004826       0.012305       0.020817      -0.011723       0.003446       0.008277              1.921028       2.089188      -0.243354       0.135873       2.059859      -0.273228       1.614037          -0.000001
           65              H      24.581985      17.783751       6.580002       0.091387       1.456154 0.11997006E+02  0.12747029E+03                                 1.982237                            1.912303      -0.920363       2.422572                    0.998147       3.546150       9.605048       0.504311       1.143068      -0.745611       0.017265       0.008768       0.030679       0.036279       0.003058       0.000105       0.001220       0.018391       0.016270      -0.012481       0.005444       0.007037              2.014890       1.720220       0.332163       0.144856       2.113699       0.185849       2.210751           0.000001
           66              H      25.947466       7.003323       3.279583       0.125740       1.245163 0.95574564E+01  0.96845322E+02                                 1.813534                            1.730510      -1.331390       2.245807                    0.995249       3.528930       9.625472       0.514437       1.174998      -0.733564       0.013019      -0.035213      -0.015299       0.040540      -0.006914      -0.001252       0.007575      -0.013376      -0.012533      -0.009031      -0.005653       0.014684              1.845670       1.612699      -0.139257      -0.239542       2.192477       0.071363       1.731834          -0.000000
           67              H      23.653077       9.022273       5.909084       0.141110       1.267062 0.95030993E+01  0.96025940E+02                                 1.843792                            1.735226      -1.186028       2.331162                    0.996148       3.359375       9.109436       0.510158       1.188168      -0.732524      -0.023857      -0.000138       0.030214       0.038497      -0.003571      -0.011584       0.004874       0.008430       0.012005      -0.008916      -0.007410       0.016326              1.893784       1.811107       0.014974      -0.498419       1.824233      -0.079234       2.046012           0.000000
           68              H      25.522585      11.003128       2.921204       0.128319       1.279288 0.98062485E+01  0.10038829E+03                                 1.868512                            1.767020      -1.433907       2.193063                    0.994326       3.662663      10.167160       0.501089       1.194020      -0.727848       0.006471       0.026674      -0.022636       0.035578       0.000399      -0.003535      -0.009080      -0.019298      -0.002251      -0.011052      -0.004324       0.015376              1.928566       1.577868      -0.027751      -0.278277       2.323122      -0.179785       1.884707          -0.000000
           69              H      24.203971      12.679237       3.608792       0.093998       1.400948 0.11237643E+02  0.11721004E+03                                 1.921452                            1.843426      -0.768819       2.496372                    0.999212       3.416392       9.103178       0.517856       1.133985      -0.748731      -0.015369       0.004585      -0.032552       0.036289       0.007863       0.007090      -0.001287      -0.006168       0.003202      -0.012322       0.002961       0.009361              1.961542       1.550191      -0.123028       0.157272       1.859311       0.044987       2.475125          -0.000001
           70              H      25.434681      12.562027       4.638089       0.100179       1.387527 0.11482135E+02  0.12059441E+03                                 1.917766                            1.870754      -0.889098       2.440777                    0.998367       3.455525       9.286711       0.510222       1.142989      -0.746086       0.035571       0.002644       0.009829       0.036998       0.003995       0.005733      -0.008305       0.002518      -0.013640      -0.013406       0.006398       0.007008              1.936819       2.340907      -0.107976      -0.046369       1.900779       0.162162       1.568772           0.000001
           71              H      19.155143      15.096706      13.651734       0.120088       1.255480 0.96245795E+01  0.97709184E+02                                 1.823692                            1.736114      -1.317011       2.248957                    0.995329       3.557717       9.717324       0.513744       1.174372      -0.733565      -0.023648      -0.000016       0.030928       0.038932       0.000389      -0.009887       0.000406       0.008424       0.022356      -0.008127      -0.006325       0.014452              1.858319       1.666565      -0.040117      -0.390697       1.868192       0.006868       2.040199          -0.000000
           72              H      20.567530      17.045327      10.522170       0.135551       1.312357 0.99007987E+01  0.10099362E+03                                 1.881193                            1.765777      -1.205788       2.316651                    0.995876       3.410049       9.266117       0.508451       1.180954      -0.734233       0.001592       0.031049      -0.020304       0.037133       0.000847      -0.002276      -0.012350      -0.010835       0.009695      -0.009343      -0.006736       0.016079              1.935235       1.517535      -0.037682      -0.172455       2.383746      -0.273899       1.904423           0.000000
           73              H      20.986550      13.048453      10.726363       0.126057       1.267430 0.96332406E+01  0.98079385E+02                                 1.849213                            1.745582      -1.372679       2.218678                    0.995132       3.635833      10.031704       0.507179       1.186149      -0.729796       0.007376      -0.032846      -0.010418       0.035239      -0.004984      -0.004278       0.007439      -0.018711      -0.003952      -0.010804      -0.004587       0.015390              1.908281       1.569566      -0.158119      -0.322601       2.208904       0.164462       1.946373           0.000000
           74              H      22.803316      16.333273       7.717647       0.123840       1.310856 0.97054929E+01  0.98411906E+02                                 1.858548                            1.730083      -1.185340       2.304617                    0.997238       3.489628       9.423523       0.522310       1.156505      -0.738815      -0.008360       0.026962       0.017618       0.033275      -0.000900      -0.002201       0.007317      -0.032026      -0.017619      -0.013743      -0.007265       0.021007              1.940413       1.678248      -0.124380      -0.483514       2.018665       0.301630       2.124327           0.000000
           75              H      21.150644      13.461618       8.263550       0.090079       1.451416 0.11922542E+02  0.12615989E+03                                 1.963132                            1.895974      -0.865689       2.447963                    0.998474       3.488445       9.351134       0.511949       1.130647      -0.749560      -0.029957      -0.012774      -0.014979       0.035846      -0.004293       0.002480       0.006819       0.010648      -0.016675      -0.012104       0.002485       0.009619              1.990658       2.230264       0.417825      -0.003400       1.856508       0.182280       1.885203          -0.000000
           76              H      22.457541      13.493852       9.192834       0.089227       1.426410 0.11728197E+02  0.12380573E+03                                 1.945464                            1.881771      -0.897970       2.429359                    0.998314       3.540453       9.532168       0.512464       1.132227      -0.748020       0.024124      -0.012822       0.023464       0.036014      -0.006171       0.006360       0.005241      -0.004641       0.003232      -0.012215       0.005520       0.006695              1.979024       1.838541      -0.234338       0.023123       1.769064      -0.295271       2.329467           0.000001
           77              H      24.787098      15.123074       4.429729       0.120429       1.329858 0.99790545E+01  0.10194690E+03                                 1.881104                            1.758376      -1.256397       2.273224                    0.996503       3.524721       9.571042       0.516008       1.161891      -0.737555       0.021069       0.003507      -0.028079       0.035279      -0.004677      -0.015506       0.005305      -0.002581       0.027409      -0.015704      -0.005178       0.020882              1.957016       1.738963       0.235039      -0.484957       2.053460      -0.204150       2.078624           0.000000
           78              H      23.040659      12.447748       6.805031       0.118511       1.312545 0.97305430E+01  0.98707791E+02                                 1.858374                            1.730180      -1.185229       2.302163                    0.997154       3.506207       9.463499       0.523377       1.153658      -0.739433      -0.002953      -0.028858       0.013340       0.031929       0.005182      -0.008162      -0.012328      -0.013964       0.003958      -0.012808      -0.006729       0.019537              1.940416       1.509820       0.022952      -0.230471       2.602085       0.018117       1.709344           0.000000
           79              H       2.191849       7.478025       3.133731       0.124918       1.251495 0.96428242E+01  0.97896779E+02                                 1.816535                            1.736039      -1.322200       2.247727                    0.995309       3.539797       9.654319       0.514750       1.172049      -0.734258      -0.013077      -0.037226      -0.017173       0.043032       0.006815       0.002830       0.007721      -0.017211      -0.012484      -0.008907      -0.007446       0.016353              1.848437       1.660002       0.142510       0.274882       2.126590       0.110469       1.758719          -0.000000
           80              H       2.382323      11.512993       2.942040       0.145608       1.245408 0.93429031E+01  0.94042450E+02                                 1.826711                            1.724046      -1.185443       2.335160                    0.996146       3.328680       9.019911       0.510055       1.193019      -0.731501      -0.008774       0.033171      -0.019097       0.039268      -0.001617       0.000508      -0.006313      -0.025170      -0.013218      -0.010488      -0.006296       0.016784              1.871768       1.631958      -0.116456       0.282721       2.207328      -0.257717       1.776016           0.000000
           81              H       4.744110       9.429579       5.588210       0.135245       1.245247 0.94370701E+01  0.95729853E+02                                 1.843139                            1.741026      -1.403305       2.215590                    0.994674       3.574767       9.892527       0.501292       1.204494      -0.725932       0.031489      -0.008419       0.018910       0.037683      -0.002311       0.013927       0.000803       0.011760      -0.013260      -0.013802      -0.003408       0.017211              1.901606       1.955538       0.088138       0.484680       1.951573       0.020515       1.797708           0.000000
           82              H       5.866403      11.454389       5.459027       0.095331       1.376253 0.11204894E+02  0.11674553E+03                                 1.894637                            1.837543      -0.773261       2.494247                    0.999128       3.415582       9.086645       0.520206       1.130052      -0.749623       0.029536      -0.013136      -0.016511       0.036298      -0.003378       0.000490       0.004823       0.012302       0.020807      -0.011720       0.003448       0.008272              1.921656       2.089915      -0.243486      -0.135967       2.060548       0.273383       1.614504          -0.000001
           83              H       4.720672      11.518855       6.580002       0.091388       1.457057 0.12006295E+02  0.12759429E+03                                 1.983242                            1.913210      -0.920301       2.422603                    0.998148       3.546260       9.606448       0.504123       1.143267      -0.745575      -0.017263      -0.008770       0.030679       0.036279       0.003063      -0.000097      -0.001228       0.018381       0.016276      -0.012480       0.005450       0.007031              2.015937       1.721018       0.332449      -0.144974       2.114842      -0.185998       2.211952           0.000001
           84              H       3.355188      22.299280       3.279583       0.125736       1.245180 0.95575473E+01  0.96845591E+02                                 1.813453                            1.730437      -1.331489       2.245758                    0.995247       3.529068       9.625530       0.514489       1.174888      -0.733588      -0.013016       0.035210      -0.015300       0.040537      -0.006907       0.001248      -0.007575      -0.013374      -0.012517      -0.009030      -0.005647       0.014677              1.845585       1.612631      -0.139247       0.239523       2.192368      -0.071357       1.731755          -0.000000
           85              H       5.649580      20.280332       5.909084       0.141113       1.266907 0.95016058E+01  0.96006328E+02                                 1.843575                            1.735036      -1.185947       2.331199                    0.996150       3.359190       9.108488       0.510214       1.188095      -0.732541       0.023857       0.000138       0.030215       0.038498      -0.003571       0.011584      -0.004873       0.008432       0.012019      -0.008915      -0.007413       0.016328              1.893554       1.810895       0.014971       0.498329       1.824008       0.079216       2.045757           0.000000
           86              H       3.780069      18.299475       2.921204       0.128320       1.279470 0.98078557E+01  0.10040777E+03                                 1.868632                            1.767124      -1.433901       2.193067                    0.994326       3.662524      10.166566       0.501097       1.193964      -0.727865      -0.006471      -0.026674      -0.022637       0.035578       0.000398       0.003532       0.009078      -0.019296      -0.002240      -0.011049      -0.004324       0.015372              1.928694       1.577944      -0.027754       0.278307       2.323318       0.179805       1.884819          -0.000000
           87              H       5.098683      16.623367       3.608792       0.093996       1.401550 0.11243682E+02  0.11729009E+03                                 1.922188                            1.844079      -0.768846       2.496356                    0.999212       3.416558       9.104616       0.517692       1.134179      -0.748690       0.015368      -0.004586      -0.032551       0.036288       0.007863      -0.007086       0.001287      -0.006181       0.003219      -0.012324       0.002965       0.009358              1.962313       1.550704      -0.123109      -0.157402       1.860002      -0.045017       2.476234          -0.000001
           88              H       3.867975      16.740578       4.638089       0.100179       1.388921 0.11496147E+02  0.12077335E+03                                 1.918921                            1.871818      -0.889096       2.440777                    0.998367       3.455487       9.286561       0.510130       1.142895      -0.746133      -0.035571      -0.002644       0.009827       0.036998       0.003991      -0.005732       0.008307       0.002521      -0.013646      -0.013406       0.006397       0.007010              1.938008       2.342485      -0.108097       0.046420       1.901950      -0.162334       1.569590           0.000001
           89              H      10.147522      14.205907      13.651734       0.120087       1.255460 0.96243545E+01  0.97706072E+02                                 1.823652                            1.736077      -1.316976       2.248974                    0.995329       3.557677       9.717090       0.513758       1.174350      -0.733571       0.023648       0.000017       0.030927       0.038932       0.000389       0.009882      -0.000404       0.008425       0.022357      -0.008127      -0.006320       0.014447              1.858276       1.666531      -0.040117       0.390687       1.868144      -0.006870       2.040154          -0.000000
           90              H       8.735132      12.257283      10.522170       0.135551       1.312762 0.99044509E+01  0.10103960E+03                                 1.881588                            1.766116      -1.205811       2.316639                    0.995875       3.410076       9.266416       0.508400       1.180971      -0.734235      -0.001592      -0.031049      -0.020303       0.037132       0.000842       0.002275       0.012350      -0.010839       0.009696      -0.009344      -0.006734       0.016079              1.935655       1.517803      -0.037694       0.172514       2.384338       0.274001       1.904824           0.000000
           91              H       8.316112      16.254157      10.726363       0.126054       1.267512 0.96340306E+01  0.98089696E+02                                 1.849308                            1.745664      -1.372726       2.218655                    0.995131       3.635995      10.032353       0.507162       1.186163      -0.729792      -0.007375       0.032844      -0.010418       0.035237      -0.004979       0.004276      -0.007439      -0.018710      -0.003943      -0.010802      -0.004585       0.015387              1.908385       1.569639      -0.158129       0.322648       2.209021      -0.164476       1.946496           0.000000
           92              H       6.499343      12.969334       7.717647       0.123840       1.310657 0.97036618E+01  0.98387577E+02                                 1.858244                            1.729827      -1.185351       2.304612                    0.997239       3.489504       9.422562       0.522397       1.156381      -0.738843       0.008361      -0.026961       0.017619       0.033275      -0.000898       0.002198      -0.007315      -0.032021      -0.017615      -0.013739      -0.007264       0.021003              1.940075       1.677973      -0.124347       0.483379       2.018326      -0.301551       2.123924           0.000000
           93              H       8.152015      15.840990       8.263550       0.090079       1.451955 0.11928056E+02  0.12623354E+03                                 1.963750                            1.896526      -0.865703       2.447957                    0.998474       3.488570       9.352210       0.511825       1.130783      -0.749533       0.029956       0.012774      -0.014978       0.035845      -0.004287      -0.002477      -0.006823       0.010643      -0.016673      -0.012103       0.002491       0.009613              1.991297       2.231059       0.418049       0.003364       1.857047      -0.182385       1.885787          -0.000001
           94              H       6.845120      15.808757       9.192834       0.089225       1.427846 0.11742892E+02  0.12399899E+03                                 1.946917                            1.883092      -0.898010       2.429340                    0.998314       3.540764       9.534304       0.512229       1.132398      -0.747996      -0.024122       0.012821       0.023463       0.036011      -0.006170      -0.006357      -0.005243      -0.004649       0.003246      -0.012215       0.005514       0.006700              1.980541       1.839872      -0.234615      -0.023114       1.770314       0.295626       2.331439           0.000001
           95              H       4.515558      14.179530       4.429729       0.120431       1.329830 0.99788385E+01  0.10194383E+03                                 1.881042                            1.758329      -1.256389       2.273231                    0.996503       3.524735       9.570944       0.516028       1.161854      -0.737564      -0.021068      -0.003506      -0.028079       0.035279      -0.004677       0.015504      -0.005306      -0.002580       0.027409      -0.015701      -0.005179       0.020881              1.956944       1.738898       0.235018       0.484929       2.053389       0.204127       2.078544           0.000000
           96              H       6.261998      16.854859       6.805031       0.118512       1.312427 0.97294715E+01  0.98693297E+02                                 1.858170                            1.730013      -1.185247       2.302155                    0.997153       3.506133       9.462841       0.523440       1.153561      -0.739455       0.002953       0.028855       0.013338       0.031925       0.005185       0.008158       0.012326      -0.013958       0.003954      -0.012801      -0.006733       0.019534              1.940187       1.509672       0.022957       0.230438       2.601720      -0.018104       1.709169           0.000000
           97              H      36.475915      16.843143      17.702249       0.124918       1.251670 0.96445252E+01  0.97918511E+02                                 1.816735                            1.736219      -1.322224       2.247718                    0.995308       3.539862       9.654763       0.514710       1.172086      -0.734251       0.037227      -0.013076       0.017172       0.043031      -0.006817       0.007721      -0.002835       0.017211      -0.012485      -0.008909      -0.007446       0.016355              1.848645       2.126844      -0.142529       0.110482       1.660176      -0.274933       1.758915          -0.000000
           98              H      32.440947      17.033610      17.893940       0.145612       1.245497 0.93437647E+01  0.94053703E+02                                 1.826851                            1.724171      -1.185411       2.335177                    0.996147       3.328676       9.020153       0.510014       1.193082      -0.731488      -0.033172      -0.008776       0.019096       0.039269       0.001620      -0.006312      -0.000512       0.025176      -0.013228      -0.010490      -0.006298       0.016788              1.871916       2.207511       0.116466      -0.257740       1.632082      -0.282757       1.776154           0.000000
           99              H      34.524365      19.395398      15.247770       0.135245       1.245010 0.94349165E+01  0.95703204E+02                                 1.842937                            1.740849      -1.403305       2.215591                    0.994674       3.574752       9.892459       0.501305       1.204524      -0.725923       0.008421       0.031489      -0.018910       0.037683       0.002310       0.000804      -0.013927      -0.011760      -0.013256      -0.013802      -0.003409       0.017211              1.901390       1.951344      -0.088113       0.020501       1.955313      -0.484585       1.797514           0.000000
          100              H      32.499557      20.517688      15.376953       0.095334       1.375737 0.11199704E+02  0.11667830E+03                                 1.894110                            1.837066      -0.773281       2.494243                    0.999128       3.415489       9.085976       0.520293       1.129989      -0.749631       0.013136       0.029534       0.016511       0.036296       0.003378       0.004825      -0.000486      -0.012299       0.020817      -0.011720       0.003444       0.008277              1.921110       2.059951       0.243372       0.273248       2.089283       0.135883       1.614097          -0.000001
          101              H      32.435089      19.371956      14.255978       0.091390       1.456176 0.11997234E+02  0.12747362E+03                                 1.982295                            1.912355      -0.920315       2.422597                    0.998148       3.546072       9.604942       0.504289       1.143108      -0.745603       0.008769      -0.017264      -0.030681       0.036280      -0.003059      -0.001224       0.000102      -0.018386       0.016278      -0.012481       0.005448       0.007033              2.014951       2.113763      -0.332180      -0.185859       1.720266       0.144865       2.210825           0.000001
          102              H      21.654662      18.006456      17.556397       0.125744       1.245130 0.95570740E+01  0.96839738E+02                                 1.813432                            1.730419      -1.331426       2.245794                    0.995249       3.528896       9.625054       0.514480       1.174921      -0.733582      -0.035212      -0.013019       0.015298       0.040539       0.006914      -0.007578      -0.001254       0.013380      -0.012532      -0.009032      -0.005656       0.014688              1.845563       2.192338       0.139246      -0.071357       1.612615      -0.239518       1.731736          -0.000000
          103              H      23.673613      20.300848      14.926896       0.141112       1.266985 0.95023743E+01  0.96016565E+02                                 1.843700                            1.735146      -1.186013       2.331170                    0.996148       3.359272       9.108992       0.510177       1.188150      -0.732528      -0.000138       0.023856      -0.030215       0.038498       0.003571      -0.004873      -0.011586      -0.008430       0.012024      -0.008916      -0.007414       0.016329              1.893687       1.824141      -0.014971       0.079226       1.811017      -0.498377       2.045902           0.000000
          104              H      25.654467      18.431344      17.914776       0.128319       1.279285 0.98062332E+01  0.10038829E+03                                 1.868526                            1.767032      -1.433921       2.193058                    0.994326       3.662667      10.167242       0.501080       1.194037      -0.727844       0.026674      -0.006470       0.022637       0.035578      -0.000400       0.009079      -0.003536       0.019296      -0.002250      -0.011051      -0.004323       0.015374              1.928580       2.323140       0.027752       0.179789       1.577878      -0.278280       1.884721          -0.000000
          105              H      27.330578      19.749961      17.227188       0.093998       1.400909 0.11237263E+02  0.11720506E+03                                 1.921411                            1.843390      -0.768825       2.496368                    0.999212       3.416374       9.103085       0.517863       1.133979      -0.748732       0.004585       0.015370       0.032551       0.036288      -0.007864       0.001287       0.007090       0.006169       0.003208      -0.012323       0.002961       0.009362              1.961499       1.859273       0.123024      -0.044985       1.550162       0.157263       2.475062          -0.000001
          106              H      27.213365      18.519251      16.197891       0.100184       1.387444 0.11481233E+02  0.12058226E+03                                 1.917661                            1.870657      -0.889060       2.440795                    0.998368       3.455456       9.286346       0.510247       1.142960      -0.746093       0.002645      -0.035571      -0.009826       0.036997      -0.003996       0.008307       0.005734      -0.002516      -0.013635      -0.013408       0.006397       0.007011              1.936711       1.900672       0.107967      -0.162147       2.340763      -0.046364       1.568698           0.000001
          107              H      29.748046      24.798794       7.184246       0.120086       1.255479 0.96245922E+01  0.97709447E+02                                 1.823700                            1.736122      -1.316978       2.248973                    0.995329       3.557728       9.717394       0.513739       1.174382      -0.733563      -0.000016       0.023648      -0.030929       0.038934      -0.000389      -0.000403      -0.009888      -0.008424       0.022357      -0.008127      -0.006327       0.014453              1.858327       1.868204       0.040119      -0.006870       1.666572      -0.390697       2.040206          -0.000000
          108              H      31.696668      23.386410      10.313810       0.135553       1.312221 0.98995458E+01  0.10097770E+03                                 1.881057                            1.765659      -1.205772       2.316662                    0.995875       3.409983       9.265810       0.508471       1.180944      -0.734234       0.031049      -0.001590       0.020303       0.037132      -0.000844       0.012348      -0.002274       0.010834       0.009690      -0.009342      -0.006734       0.016076              1.935090       2.383548       0.037678       0.273870       1.517441      -0.172433       1.904281           0.000000
          109              H      27.699793      22.967383      10.109617       0.126060       1.267434 0.96333268E+01  0.98080827E+02                                 1.849245                            1.745612      -1.372688       2.218675                    0.995132       3.635866      10.031939       0.507163       1.186179      -0.729788      -0.032845      -0.007376       0.010417       0.035238       0.004986      -0.007440      -0.004280       0.018711      -0.003954      -0.010805      -0.004588       0.015393              1.908315       2.208940       0.158119      -0.164459       1.569593      -0.322610       1.946412           0.000000
          110              H      30.984613      21.150623      13.118333       0.123841       1.310853 0.97054501E+01  0.98411225E+02                                 1.858532                            1.730069      -1.185328       2.304625                    0.997239       3.489618       9.423441       0.522317       1.156492      -0.738818       0.026962       0.008359      -0.017617       0.033274       0.000898      -0.007316      -0.002201       0.032025      -0.017620      -0.013742      -0.007264       0.021007              1.940397       2.018648       0.124377      -0.301624       1.678236      -0.483507       2.124306           0.000000
          111              H      28.112960      22.803289      12.572430       0.090078       1.451367 0.11922041E+02  0.12615318E+03                                 1.963072                            1.895920      -0.865680       2.447966                    0.998475       3.488448       9.351070       0.511962       1.130631      -0.749563      -0.012773       0.029958       0.014980       0.035847       0.004293      -0.006819       0.002481      -0.010652      -0.016678      -0.012105       0.002484       0.009621              1.990595       1.856452      -0.417802      -0.182269       2.230186      -0.003405       1.885147          -0.000000
          112              H      28.145191      21.496393      11.643146       0.089228       1.426270 0.11726793E+02  0.12378754E+03                                 1.945340                            1.881658      -0.897969       2.429361                    0.998314       3.540439       9.532084       0.512478       1.132227      -0.748018      -0.012823      -0.024125      -0.023463       0.036013       0.006170      -0.005242       0.006360       0.004640       0.003230      -0.012215       0.005520       0.006695              1.978894       1.768955       0.234312       0.295240       1.838427       0.023122       2.329298           0.000001
          113              H      29.774413      19.166839      16.406251       0.120444       1.329787 0.99784108E+01  0.10193884E+03                                 1.881052                            1.758332      -1.256331       2.273264                    0.996503       3.524616       9.570736       0.516008       1.161907      -0.737552       0.003506      -0.021071       0.028069       0.035272       0.004676      -0.005305      -0.015504       0.002582       0.027424      -0.015703      -0.005180       0.020882              1.956961       2.053405      -0.235028       0.204138       1.738916      -0.484933       2.078561           0.000000
          114              H      27.099088      20.913272      14.030949       0.118509       1.312586 0.97309210E+01  0.98712695E+02                                 1.858422                            1.730222      -1.185239       2.302156                    0.997153       3.506253       9.463709       0.523367       1.153668      -0.739431      -0.028858       0.002951      -0.013340       0.031929      -0.005183       0.012325      -0.008162       0.013960       0.003957      -0.012806      -0.006728       0.019534              1.940470       2.602165      -0.022949      -0.018120       1.509855      -0.230480       1.709388           0.000000
          115              H      22.129354      12.459474      17.702249       0.124909       1.251557 0.96433721E+01  0.97903128E+02                                 1.816528                            1.736032      -1.322251       2.247698                    0.995307       3.539956       9.654597       0.514779       1.171974      -0.734274      -0.037225       0.013074       0.017173       0.043030      -0.006811      -0.007723       0.002833       0.017213      -0.012471      -0.008908      -0.007444       0.016352              1.848429       2.126576      -0.142506      -0.110465       1.659996       0.274881       1.758714          -0.000000
          116              H      26.164373      41.571607      17.893940       0.145611       1.245342 0.93422622E+01  0.94034074E+02                                 1.826620                            1.723967      -1.185417       2.335172                    0.996147       3.328583       9.019458       0.510077       1.192990      -0.731508       0.033171       0.008776       0.019096       0.039268       0.001619       0.006309       0.000508       0.025170      -0.013221      -0.010487      -0.006295       0.016782              1.871671       2.207208       0.116448       0.257697       1.631880       0.282696       1.775925           0.000000
          117              H      24.080953      39.209816      15.247770       0.135240       1.245184 0.94364308E+01  0.95721352E+02                                 1.843042                            1.740940      -1.403223       2.215620                    0.994675       3.574682       9.892054       0.501319       1.204457      -0.725941      -0.008422      -0.031489      -0.018912       0.037685       0.002310      -0.000803       0.013930      -0.011759      -0.013255      -0.013804      -0.003409       0.017213              1.901503       1.951459      -0.088130      -0.020516       1.955434       0.484643       1.797615           0.000000
          118              H      26.105760      38.087527      15.376953       0.095332       1.376198 0.11204293E+02  0.11673731E+03                                 1.894543                            1.837457      -0.773282       2.494242                    0.999128       3.415587       9.086481       0.520235       1.130007      -0.749633      -0.013137      -0.029535       0.016511       0.036297       0.003380      -0.004825       0.000487      -0.012302       0.020812      -0.011722       0.003447       0.008275              1.921558       2.060435       0.243469      -0.273360       2.089804      -0.135958       1.614433          -0.000001
          119              H      26.170228      39.233258      14.255978       0.091385       1.457083 0.12006586E+02  0.12759819E+03                                 1.983253                            1.913222      -0.920366       2.422571                    0.998147       3.546371       9.606786       0.504126       1.143253      -0.745577      -0.008768       0.017263      -0.030678       0.036277      -0.003064       0.001223      -0.000099      -0.018386       0.016265      -0.012480       0.005445       0.007035              2.015948       2.114857      -0.332450       0.185997       1.721025      -0.144968       2.211963           0.000001
          120              H      36.950658      40.598761      17.556397       0.125744       1.245089 0.95566853E+01  0.96835004E+02                                 1.813406                            1.730393      -1.331428       2.245792                    0.995249       3.528879       9.625030       0.514479       1.174935      -0.733578       0.035211       0.013018       0.015299       0.040538       0.006912       0.007574       0.001250       0.013372      -0.012531      -0.009032      -0.005649       0.014681              1.845536       2.192310       0.139248       0.071361       1.612590       0.239513       1.731706          -0.000000
          121              H      34.931704      38.304366      14.926896       0.141111       1.266997 0.95024810E+01  0.96017795E+02                                 1.843696                            1.735142      -1.186021       2.331166                    0.996147       3.359317       9.109085       0.510184       1.188131      -0.732532       0.000137      -0.023857      -0.030214       0.038497       0.003571       0.004874       0.011584      -0.008432       0.012006      -0.008916      -0.007411       0.016327              1.893683       1.824135      -0.014974      -0.079229       1.811013       0.498380       2.045900           0.000000
          122              H      32.950853      40.173873      17.914776       0.128318       1.279552 0.98086781E+01  0.10041873E+03                                 1.868743                            1.767222      -1.433921       2.193058                    0.994326       3.662681      10.167275       0.501070       1.193997      -0.727857      -0.026673       0.006468       0.022638       0.035577      -0.000395      -0.009078       0.003532       0.019294      -0.002232      -0.011049      -0.004321       0.015371              1.928813       2.323472       0.027760      -0.179819       1.578031       0.278337       1.884937          -0.000000
          123              H      31.274741      38.855256      17.227188       0.093997       1.401617 0.11244397E+02  0.11729986E+03                                 1.922291                            1.844171      -0.768797       2.496383                    0.999211       3.416595       9.104918       0.517663       1.134221      -0.748681      -0.004585      -0.015368       0.032551       0.036287      -0.007864      -0.001287      -0.007088       0.006181       0.003220      -0.012325       0.002965       0.009359              1.962422       1.860104       0.123122       0.045022       1.550779      -0.157418       2.476381          -0.000001
          124              H      31.391953      40.085965      16.197891       0.100183       1.389031 0.11497392E+02  0.12079051E+03                                 1.919090                            1.871975      -0.889061       2.440794                    0.998368       3.455579       9.287171       0.510083       1.142962      -0.746117      -0.002644       0.035570      -0.009826       0.036997      -0.003993      -0.008308      -0.005733      -0.002517      -0.013652      -0.013409       0.006397       0.007012              1.938182       1.902126       0.108116       0.162359       2.342709       0.046428       1.569713           0.000001
          125              H      28.857263      33.806413       7.184246       0.120088       1.255448 0.96242367E+01  0.97704496E+02                                 1.823635                            1.736062      -1.316991       2.248967                    0.995329       3.557651       9.716974       0.513763       1.174344      -0.733572       0.000014      -0.023648      -0.030928       0.038933      -0.000388       0.000407       0.009884      -0.008425       0.022355      -0.008127      -0.006322       0.014449              1.858258       1.868126       0.040115       0.006867       1.666515       0.390681       2.040133          -0.000000
          126              H      26.908644      35.218800      10.313810       0.135551       1.312876 0.99055038E+01  0.10105297E+03                                 1.881704                            1.766218      -1.205820       2.316637                    0.995874       3.410111       9.266614       0.508382       1.180982      -0.734233      -0.031049       0.001590       0.020302       0.037131      -0.000842      -0.012349       0.002275       0.010838       0.009696      -0.009344      -0.006734       0.016078              1.935778       2.384504       0.037700      -0.274026       1.517885       0.172532       1.904946           0.000000
          127              H      30.905519      35.637827      10.109617       0.126060       1.267417 0.96330998E+01  0.98077404E+02                                 1.849184                            1.745555      -1.372697       2.218670                    0.995131       3.635808      10.031544       0.507190       1.186130      -0.729800       0.032844       0.007375       0.010417       0.035237       0.004985       0.007439       0.004278       0.018708      -0.003954      -0.010802      -0.004588       0.015390              1.908252       2.208858       0.158116       0.164461       1.569543       0.322611       1.946356           0.000000
          128              H      27.620703      37.454590      13.118333       0.123840       1.310720 0.97042619E+01  0.98395615E+02                                 1.858340                            1.729909      -1.185340       2.304616                    0.997239       3.489589       9.423020       0.522369       1.156419      -0.738834      -0.026961      -0.008360      -0.017617       0.033274       0.000899       0.007315       0.002196       0.032021      -0.017616      -0.013738      -0.007265       0.021003              1.940181       2.018434       0.124357       0.301575       1.678060       0.483423       2.124049           0.000000
          129              H      30.492354      35.801923      12.572430       0.090077       1.452034 0.11928863E+02  0.12624435E+03                                 1.963842                            1.896609      -0.865688       2.447962                    0.998475       3.488588       9.352372       0.511806       1.130805      -0.749529       0.012774      -0.029955       0.014979       0.035845       0.004288       0.006822      -0.002476      -0.010636      -0.016672      -0.012101       0.002490       0.009611              1.991393       1.857135      -0.418083       0.182399       2.231172       0.003367       1.885871          -0.000000
          130              H      30.460123      37.108818      11.643146       0.089227       1.427837 0.11742681E+02  0.12399510E+03                                 1.946851                            1.883030      -0.897970       2.429359                    0.998314       3.540600       9.533519       0.512260       1.132344      -0.748011       0.012823       0.024123      -0.023462       0.036011       0.006172       0.005240      -0.006356       0.004656       0.003244      -0.012214       0.005515       0.006699              1.980471       1.770255       0.234607      -0.295612       1.839813      -0.023127       2.331344           0.000001
          131              H      28.830905      39.438377      16.406251       0.120446       1.329723 0.99778664E+01  0.10193146E+03                                 1.880945                            1.758247      -1.256361       2.273250                    0.996503       3.524599       9.570473       0.516039       1.161858      -0.737563      -0.003506       0.021070       0.028069       0.035272       0.004676       0.005304       0.015500       0.002577       0.027423      -0.015697      -0.005181       0.020879              1.956838       2.053277      -0.234994      -0.204106       1.738809       0.484887       2.078427           0.000000
          132              H      31.506228      37.691941      14.030949       0.118510       1.312361 0.97288395E+01  0.98684813E+02                                 1.858068                            1.729925      -1.185215       2.302170                    0.997154       3.506050       9.462370       0.523470       1.153519      -0.739466       0.028859      -0.002952      -0.013339       0.031929      -0.005184      -0.012327       0.008158       0.013957       0.003956      -0.012801      -0.006732       0.019534              1.940074       2.601550      -0.022956       0.018096       1.509596       0.230417       1.709074           0.000000
          133              H      16.843182      22.129332      17.702249       0.124913       1.251618 0.96439172E+01  0.97909691E+02                                 1.816582                            1.736082      -1.322168       2.247738                    0.995309       3.539815       9.654149       0.514773       1.171974      -0.734277      -0.013079      -0.037228       0.017174       0.043034       0.006817      -0.002837      -0.007727      -0.017220      -0.012488      -0.008912      -0.007451       0.016363              1.848486       1.660044       0.142511      -0.274893       2.126646      -0.110468       1.758767          -0.000000
          134              H      17.033656      26.164300      17.893940       0.145609       1.245532 0.93440908E+01  0.94057769E+02                                 1.826883                            1.724199      -1.185446       2.335158                    0.996146       3.328714       9.020282       0.510011       1.193078      -0.731489      -0.008775       0.033172       0.019097       0.039269      -0.001620      -0.000512       0.006311      -0.025175      -0.013228      -0.010489      -0.006297       0.016787              1.871949       1.632107      -0.116468      -0.282763       2.207555       0.257748       1.776184           0.000000
          135              H      19.395441      24.080884      15.247770       0.135239       1.245003 0.94348487E+01  0.95702338E+02                                 1.842925                            1.740838      -1.403245       2.215612                    0.994675       3.574786       9.892542       0.501309       1.204517      -0.725924       0.031488      -0.008419      -0.018911       0.037683      -0.002310      -0.013931      -0.000802       0.011757      -0.013249      -0.013804      -0.003410       0.017214              1.901377       1.955302       0.088112      -0.484581       1.951327      -0.020502       1.797503           0.000000
          136              H      20.517734      26.105694      15.376953       0.095330       1.375690 0.11199209E+02  0.11667154E+03                                 1.894030                            1.836994      -0.773274       2.494241                    0.999128       3.415520       9.085919       0.520318       1.129950      -0.749640       0.029537      -0.013135       0.016513       0.036299      -0.003378      -0.000484      -0.004826       0.012305       0.020817      -0.011723       0.003446       0.008277              1.921027       2.089187      -0.243354       0.135873       2.059858      -0.273228       1.614036          -0.000001
          137              H      19.372002      26.170159      14.255978       0.091387       1.456154 0.11997006E+02  0.12747029E+03                                 1.982237                            1.912303      -0.920363       2.422572                    0.998147       3.546150       9.605048       0.504311       1.143068      -0.745611      -0.017265      -0.008768      -0.030679       0.036279       0.003058       0.000105       0.001220       0.018391       0.016270      -0.012481       0.005444       0.007037              2.014890       1.720220       0.332163       0.144856       2.113699       0.185849       2.210751           0.000001
          138              H      18.006521      36.950587      17.556397       0.125740       1.245163 0.95574564E+01  0.96845322E+02                                 1.813534                            1.730510      -1.331390       2.245807                    0.995249       3.528930       9.625472       0.514437       1.174998      -0.733564      -0.013019       0.035213       0.015299       0.040540      -0.006914      -0.001252       0.007575      -0.013376      -0.012533      -0.009031      -0.005653       0.014684              1.845670       1.612699      -0.139257      -0.239542       2.192477       0.071363       1.731834          -0.000000
          139              H      20.300910      34.931637      14.926896       0.141110       1.267062 0.95030986E+01  0.96025939E+02                                 1.843793                            1.735226      -1.186028       2.331162                    0.996148       3.359374       9.109436       0.510158       1.188169      -0.732524       0.023857       0.000138      -0.030214       0.038497      -0.003571      -0.011584       0.004874       0.008430       0.012005      -0.008916      -0.007410       0.016326              1.893785       1.811108       0.014974      -0.498419       1.824233      -0.079234       2.046013           0.000000
          140              H      18.431402      32.950782      17.914776       0.128319       1.279289 0.98062498E+01  0.10038831E+03                                 1.868513                            1.767020      -1.433907       2.193063                    0.994326       3.662663      10.167160       0.501089       1.194020      -0.727848      -0.006471      -0.026674       0.022636       0.035578       0.000399      -0.003535      -0.009080      -0.019298      -0.002251      -0.011052      -0.004324       0.015376              1.928566       1.577868      -0.027751      -0.278277       2.323122      -0.179785       1.884707          -0.000000
          141              H      19.750016      31.274673      17.227188       0.093998       1.400948 0.11237643E+02  0.11721004E+03                                 1.921452                            1.843426      -0.768819       2.496372                    0.999212       3.416392       9.103178       0.517856       1.133985      -0.748731       0.015369      -0.004585       0.032552       0.036289       0.007863       0.007090      -0.001287      -0.006168       0.003202      -0.012322       0.002961       0.009361              1.961542       1.550191      -0.123028       0.157272       1.859311       0.044987       2.475125          -0.000001
          142              H      18.519306      31.391883      16.197891       0.100179       1.387527 0.11482136E+02  0.12059442E+03                                 1.917766                            1.870754      -0.889098       2.440777                    0.998367       3.455526       9.286712       0.510223       1.142988      -0.746086      -0.035571      -0.002644      -0.009829       0.036998       0.003995       0.005733      -0.008305       0.002518      -0.013640      -0.013406       0.006398       0.007008              1.936819       2.340906      -0.107976      -0.046369       1.900779       0.162162       1.568772           0.000001
          143              H      24.798844      28.857204       7.184246       0.120088       1.255480 0.96245795E+01  0.97709184E+02                                 1.823692                            1.736114      -1.317011       2.248957                    0.995329       3.557717       9.717324       0.513744       1.174372      -0.733565       0.023648       0.000016      -0.030928       0.038932       0.000389      -0.009887       0.000406       0.008424       0.022356      -0.008127      -0.006325       0.014452              1.858319       1.666565      -0.040117      -0.390697       1.868192       0.006868       2.040199          -0.000000
          144              H      23.386457      26.908583      10.313810       0.135551       1.312357 0.99007986E+01  0.10099362E+03                                 1.881193                            1.765777      -1.205788       2.316651                    0.995876       3.410049       9.266117       0.508451       1.180954      -0.734233      -0.001592      -0.031049       0.020304       0.037133       0.000847      -0.002276      -0.012350      -0.010835       0.009695      -0.009343      -0.006736       0.016079              1.935235       1.517535      -0.037682      -0.172455       2.383746      -0.273899       1.904423           0.000000
          145              H      22.967437      30.905457      10.109617       0.126057       1.267430 0.96332406E+01  0.98079385E+02                                 1.849213                            1.745582      -1.372679       2.218678                    0.995132       3.635833      10.031704       0.507179       1.186149      -0.729796      -0.007376       0.032846       0.010418       0.035239      -0.004984      -0.004278       0.007439      -0.018711      -0.003952      -0.010804      -0.004587       0.015390              1.908281       1.569566      -0.158119      -0.322601       2.208904       0.164463       1.946373           0.000000
          146              H      21.150671      27.620637      13.118333       0.123840       1.310856 0.97054942E+01  0.98411922E+02                                 1.858548                            1.730083      -1.185340       2.304617                    0.997238       3.489628       9.423523       0.522310       1.156505      -0.738815       0.008360      -0.026962      -0.017618       0.033275      -0.000900      -0.002201       0.007317      -0.032026      -0.017619      -0.013743      -0.007265       0.021007              1.940414       1.678248      -0.124380      -0.483514       2.018666       0.301630       2.124327           0.000000
          147              H      22.803343      30.492292      12.572430       0.090079       1.451417 0.11922546E+02  0.12615994E+03                                 1.963133                            1.895974      -0.865689       2.447963                    0.998474       3.488445       9.351135       0.511949       1.130647      -0.749560       0.029957       0.012774       0.014979       0.035846      -0.004293       0.002480       0.006819       0.010648      -0.016675      -0.012104       0.002485       0.009619              1.990659       2.230265       0.417826      -0.003400       1.856508       0.182280       1.885203          -0.000000
          148              H      21.496446      30.460058      11.643146       0.089227       1.426411 0.11728200E+02  0.12380577E+03                                 1.945465                            1.881772      -0.897970       2.429359                    0.998314       3.540453       9.532169       0.512463       1.132228      -0.748020      -0.024124       0.012822      -0.023464       0.036014      -0.006171       0.006360       0.005241      -0.004641       0.003232      -0.012215       0.005520       0.006695              1.979024       1.838542      -0.234338       0.023124       1.769064      -0.295271       2.329467           0.000001
          149              H      19.166889      28.830836      16.406251       0.120429       1.329858 0.99790545E+01  0.10194690E+03                                 1.881104                            1.758376      -1.256397       2.273224                    0.996503       3.524721       9.571042       0.516008       1.161891      -0.737555      -0.021069      -0.003507       0.028079       0.035279      -0.004677      -0.015506       0.005305      -0.002581       0.027409      -0.015704      -0.005178       0.020882              1.957016       1.738963       0.235039      -0.484957       2.053460      -0.204150       2.078624           0.000000
          150              H      20.913328      31.506162      14.030949       0.118511       1.312545 0.97305448E+01  0.98707816E+02                                 1.858374                            1.730181      -1.185229       2.302163                    0.997154       3.506207       9.463500       0.523377       1.153658      -0.739433       0.002953       0.028858      -0.013340       0.031929       0.005182      -0.008162      -0.012328      -0.013964       0.003958      -0.012808      -0.006729       0.019537              1.940417       1.509820       0.022952      -0.230471       2.602086       0.018117       1.709345           0.000000
          151              H      12.459538      36.475885      17.702249       0.124918       1.251495 0.96428242E+01  0.97896779E+02                                 1.816535                            1.736039      -1.322200       2.247727                    0.995309       3.539797       9.654319       0.514750       1.172049      -0.734258       0.013077       0.037226       0.017173       0.043032       0.006815       0.002830       0.007721      -0.017211      -0.012484      -0.008907      -0.007446       0.016353              1.848437       1.660002       0.142510       0.274882       2.126590       0.110469       1.758719          -0.000000
          152              H      41.571664      32.440917      17.893940       0.145608       1.245408 0.93429025E+01  0.94042440E+02                                 1.826711                            1.724046      -1.185442       2.335161                    0.996146       3.328680       9.019910       0.510055       1.193019      -0.731501       0.008774      -0.033171       0.019097       0.039268      -0.001617       0.000508      -0.006313      -0.025170      -0.013218      -0.010488      -0.006296       0.016784              1.871767       1.631958      -0.116456       0.282721       2.207328      -0.257717       1.776016           0.000000
          153              H      39.209877      34.524331      15.247770       0.135245       1.245247 0.94370729E+01  0.95729884E+02                                 1.843139                            1.741026      -1.403305       2.215590                    0.994674       3.574768       9.892528       0.501293       1.204494      -0.725933      -0.031489       0.008419      -0.018910       0.037683      -0.002311       0.013927       0.000803       0.011760      -0.013260      -0.013802      -0.003408       0.017211              1.901606       1.955537       0.088138       0.484680       1.951573       0.020515       1.797708           0.000000
          154              H      38.087584      32.499521      15.376953       0.095331       1.376253 0.11204897E+02  0.11674557E+03                                 1.894638                            1.837543      -0.773261       2.494247                    0.999128       3.415582       9.086646       0.520206       1.130052      -0.749623      -0.029536       0.013136       0.016511       0.036298      -0.003378       0.000490       0.004823       0.012302       0.020807      -0.011720       0.003448       0.008272              1.921656       2.089915      -0.243486      -0.135967       2.060549       0.273383       1.614504          -0.000001
          155              H      39.233315      32.435055      14.255978       0.091388       1.457057 0.12006300E+02  0.12759436E+03                                 1.983243                            1.913211      -0.920301       2.422603                    0.998148       3.546260       9.606450       0.504122       1.143268      -0.745575       0.017263       0.008770      -0.030679       0.036279       0.003063      -0.000097      -0.001228       0.018381       0.016276      -0.012480       0.005450       0.007031              2.015938       1.721019       0.332449      -0.144974       2.114843      -0.185998       2.211953           0.000001
          156              H      40.598799      21.654630      17.556397       0.125736       1.245180 0.95575457E+01  0.96845569E+02                                 1.813452                            1.730437      -1.331488       2.245759                    0.995247       3.529068       9.625529       0.514489       1.174887      -0.733588       0.013016      -0.035210       0.015300       0.040537      -0.006907       0.001248      -0.007575      -0.013374      -0.012517      -0.009030      -0.005647       0.014677              1.845584       1.612631      -0.139247       0.239523       2.192367      -0.071357       1.731755          -0.000000
          157              H      38.304407      23.673578      14.926896       0.141113       1.266907 0.95016058E+01  0.96006328E+02                                 1.843575                            1.735036      -1.185947       2.331199                    0.996150       3.359190       9.108488       0.510214       1.188095      -0.732541      -0.023857      -0.000138      -0.030215       0.038498      -0.003571       0.011584      -0.004873       0.008432       0.012019      -0.008915      -0.007413       0.016328              1.893554       1.810895       0.014971       0.498329       1.824008       0.079216       2.045757           0.000000
          158              H      40.173918      25.654435      17.914776       0.128320       1.279470 0.98078557E+01  0.10040777E+03                                 1.868632                            1.767124      -1.433901       2.193067                    0.994326       3.662524      10.166566       0.501097       1.193964      -0.727865       0.006471       0.026674       0.022637       0.035578       0.000398       0.003532       0.009078      -0.019296      -0.002240      -0.011049      -0.004324       0.015372              1.928694       1.577944      -0.027754       0.278307       2.323318       0.179805       1.884819          -0.000000
          159              H      38.855304      27.330543      17.227188       0.093996       1.401550 0.11243680E+02  0.11729006E+03                                 1.922187                            1.844078      -0.768846       2.496356                    0.999212       3.416558       9.104615       0.517692       1.134179      -0.748690      -0.015368       0.004586       0.032551       0.036288       0.007863      -0.007086       0.001287      -0.006181       0.003219      -0.012324       0.002965       0.009358              1.962313       1.550704      -0.123109      -0.157402       1.860002      -0.045017       2.476233          -0.000001
          160              H      40.086012      27.213332      16.197891       0.100179       1.388920 0.11496143E+02  0.12077328E+03                                 1.918920                            1.871817      -0.889097       2.440776                    0.998367       3.455488       9.286560       0.510131       1.142894      -0.746133       0.035571       0.002644      -0.009827       0.036998       0.003991      -0.005732       0.008307       0.002521      -0.013646      -0.013406       0.006397       0.007010              1.938007       2.342483      -0.108097       0.046419       1.901949      -0.162334       1.569589           0.000001
          161              H      33.806465      29.748003       7.184246       0.120087       1.255460 0.96243532E+01  0.97706055E+02                                 1.823652                            1.736076      -1.316976       2.248974                    0.995329       3.557677       9.717090       0.513758       1.174350      -0.733571      -0.023648      -0.000017      -0.030927       0.038932       0.000389       0.009882      -0.000404       0.008425       0.022357      -0.008127      -0.006320       0.014447              1.858276       1.666531      -0.040117       0.390687       1.868144      -0.006870       2.040153          -0.000000
          162              H      35.218855      31.696627      10.313810       0.135551       1.312762 0.99044502E+01  0.10103959E+03                                 1.881587                            1.766116      -1.205811       2.316639                    0.995875       3.410076       9.266415       0.508400       1.180971      -0.734235       0.001592       0.031049       0.020303       0.037132       0.000842       0.002275       0.012350      -0.010839       0.009696      -0.009344      -0.006734       0.016079              1.935655       1.517803      -0.037694       0.172514       2.384338       0.274001       1.904823           0.000000
          163              H      35.637875      27.699753      10.109617       0.126054       1.267512 0.96340306E+01  0.98089699E+02                                 1.849308                            1.745664      -1.372726       2.218655                    0.995131       3.635995      10.032354       0.507161       1.186163      -0.729791       0.007375      -0.032844       0.010418       0.035237      -0.004979       0.004276      -0.007439      -0.018710      -0.003943      -0.010802      -0.004585       0.015387              1.908385       1.569639      -0.158130       0.322648       2.209021      -0.164476       1.946496           0.000000
          164              H      37.454644      30.984576      13.118333       0.123840       1.310657 0.97036613E+01  0.98387569E+02                                 1.858243                            1.729827      -1.185350       2.304612                    0.997239       3.489504       9.422561       0.522397       1.156381      -0.738843      -0.008361       0.026961      -0.017619       0.033275      -0.000898       0.002198      -0.007315      -0.032021      -0.017615      -0.013739      -0.007264       0.021003              1.940074       1.677973      -0.124347       0.483378       2.018326      -0.301551       2.123924           0.000000
          165              H      35.801972      28.112920      12.572430       0.090079       1.451955 0.11928054E+02  0.12623352E+03                                 1.963750                            1.896526      -0.865703       2.447957                    0.998474       3.488570       9.352210       0.511825       1.130783      -0.749533      -0.029956      -0.012774       0.014978       0.035845      -0.004287      -0.002477      -0.006823       0.010643      -0.016673      -0.012103       0.002491       0.009613              1.991297       2.231059       0.418049       0.003364       1.857046      -0.182385       1.885786          -0.000001
          166              H      37.108867      28.145153      11.643146       0.089225       1.427846 0.11742895E+02  0.12399903E+03                                 1.946917                            1.883092      -0.898011       2.429340                    0.998314       3.540765       9.534306       0.512229       1.132398      -0.747996       0.024122      -0.012821      -0.023463       0.036011      -0.006170      -0.006357      -0.005243      -0.004649       0.003246      -0.012215       0.005514       0.006700              1.980541       1.839872      -0.234615      -0.023114       1.770314       0.295626       2.331439           0.000001
          167              H      39.438429      29.774380      16.406251       0.120431       1.329830 0.99788385E+01  0.10194383E+03                                 1.881042                            1.758329      -1.256389       2.273231                    0.996503       3.524735       9.570944       0.516028       1.161854      -0.737564       0.021068       0.003506       0.028079       0.035279      -0.004677       0.015504      -0.005306      -0.002580       0.027409      -0.015701      -0.005179       0.020881              1.956944       1.738898       0.235018       0.484929       2.053389       0.204127       2.078544           0.000000
          168              H      37.691989      27.099051      14.030949       0.118512       1.312427 0.97294715E+01  0.98693297E+02                                 1.858170                            1.730013      -1.185247       2.302155                    0.997153       3.506133       9.462841       0.523440       1.153561      -0.739455      -0.002953      -0.028855      -0.013338       0.031925       0.005185       0.008158       0.012326      -0.013958       0.003954      -0.012801      -0.006733       0.019534              1.940187       1.509672       0.022957       0.230438       2.601721      -0.018104       1.709169           0.000000
          169              C       7.032671      25.584103       5.267336       0.633222      23.048987 0.24849152E+03  0.51318790E+04                                 7.606112                            5.638616      -0.058251       2.049516                    0.999440      21.793577      60.718187       0.618125       0.479805      -1.016705      -0.053300      -0.012233       0.037138       0.066105      -0.003639       0.035303       0.070118      -0.151464      -0.024906      -0.094813      -0.024851       0.119663              9.686978      14.227083       1.837348      -4.160788       6.129143      -2.577021       8.704707           0.000000
          170              C       8.307334      25.897640       4.554745       0.003739      40.381150 0.41239810E+03  0.94965382E+04                                10.162761                            6.698818      -0.030985       1.996257                    0.999172      26.780023      74.342014       0.651848       0.408048      -1.077708       0.051866       0.006495      -0.017529       0.055132      -0.001071       0.008599       0.000769      -0.018306      -0.008737      -0.014300       0.003621       0.010679             13.963710      19.916277       1.570888      -5.121201       9.413796      -5.307232      12.561057          -0.000000
          171              C       8.304405      26.779648       3.471274      -0.147174      38.618261 0.46712061E+03  0.11208343E+05                                10.042613                            7.291248      -0.147535       1.913173                    0.999361      30.488133      89.258233       0.598119       0.426782      -1.055095       0.023743      -0.009791       0.004271       0.026035      -0.016744       0.021109       0.024086       0.006471      -0.016645      -0.042229       0.019647       0.022581             12.747376      12.747683       2.660878      -4.048326      11.032350      -7.252958      14.462096          -0.000000
          172              C       9.511673      27.186954       2.875365      -0.005361      40.698713 0.40999074E+03  0.94208064E+04                                10.210192                            6.665646       0.005725       2.008743                    0.999228      26.706321      73.891333       0.655919       0.406389      -1.079549       0.006275      -0.035986       0.029808       0.047147       0.002073      -0.004311       0.011540       0.022781       0.002502      -0.019175       0.006337       0.012838             14.371958      11.867099      -0.406128      -0.328494      14.318281     -10.210079      16.930495          -0.000000
          173              C       9.491162      28.212544       1.825232       0.638053      23.559190 0.24550840E+03  0.50576176E+04                                 7.737133                            5.611777      -0.083687       2.042962                    0.999446      21.713429      60.522188       0.618103       0.481023      -1.015532      -0.000957       0.043057      -0.044766       0.062120      -0.004517      -0.006728       0.102484      -0.041490       0.031942      -0.089521      -0.026468       0.115989             10.105609       7.344648      -0.216838       0.227258      10.616091      -6.866027      12.356089           0.000000
          174              C      10.686706      26.682949       3.346258      -0.204329      39.385430 0.46788910E+03  0.11220281E+05                                10.096912                            7.242694      -0.131783       1.916824                    0.999316      30.793264      89.834389       0.607514       0.420425      -1.060110      -0.008547       0.005802      -0.021517       0.023868       0.013309      -0.020865       0.038191       0.006831      -0.047845      -0.054475       0.020324       0.034151             12.859669      12.750498      -3.114975       2.616475      12.081916      -7.614915      13.746593           0.000000
          175              C      10.651542      25.795081       4.458900       0.248347      37.575916 0.37601873E+03  0.84828631E+04                                 9.855763                            6.535907      -0.001497       2.009519                    0.999516      25.355643      70.253763       0.637294       0.426023      -1.063431       0.041567      -0.020546       0.006411       0.046808      -0.025128       0.023658      -0.024187       0.036897      -0.042382      -0.036982      -0.016729       0.053710             13.711068      18.437255      -4.411746       3.275286      11.183604      -6.246367      11.512345           0.000000
          176              C       9.444275      25.288146       4.979799      -0.246256      39.229372 0.49236066E+03  0.11978956E+05                                10.085975                            7.452036      -0.104204       1.915601                    0.999354      31.782660      93.914112       0.595213       0.422959      -1.056718      -0.039923      -0.007895      -0.008124       0.041500      -0.001422      -0.002032       0.006405      -0.054327       0.040691      -0.034057       0.009741       0.024316             12.457094      20.372964      -1.550462      -0.462185       8.727518      -3.264349       8.270800           0.000000
          177              C      11.952576      24.239113       5.759065      -0.053485      29.709022 0.34992644E+03  0.77896237E+04                                 8.388090                            6.110486       0.010943       2.008293                    0.999216      27.171369      75.926178       0.687639       0.400135      -1.075230       0.036381       0.058287      -0.066881       0.095886      -0.003486       0.000385      -0.031956      -0.057457       0.099474      -0.045557      -0.010789       0.056346             11.566797      16.938158      -5.103182       4.618826       9.009316      -2.905300       8.752918           0.000000
          178              C      20.280377      26.890997       1.891907       0.634747      24.152853 0.24648395E+03  0.50813836E+04                                 7.843455                            5.610637      -0.069095       2.045637                    0.999571      21.740882      60.567343       0.620363       0.478924      -1.016917      -0.002682       0.041799      -0.050779       0.065825      -0.000099      -0.002059       0.099497      -0.047100       0.008082      -0.087560      -0.024878       0.112438             10.304841       7.311654      -0.387610       0.684227      10.310426      -7.071793      13.292443           0.000000
          179              C      20.312609      25.921081       2.954542       0.006320      40.969818 0.39893390E+03  0.91097779E+04                                10.248529                            6.584313      -0.022252       2.004569                    0.999177      26.420754      73.016989       0.658185       0.407522      -1.078149      -0.012460      -0.039856       0.034707       0.054298       0.004750      -0.005204       0.012461       0.024459       0.005222      -0.021553       0.007889       0.013665             14.391058      12.618329      -0.191076       1.691495      13.049890      -9.660649      17.504956          -0.000000
          180              C      21.475922      25.601683       3.600457      -0.136793      37.253949 0.43421280E+03  0.10244950E+05                                 9.821678                            7.037633      -0.149320       1.920112                    0.999439      29.923340      87.281290       0.606900       0.427742      -1.052983      -0.017407      -0.012644       0.009769       0.023628       0.010816      -0.022662       0.037099      -0.016197      -0.023775      -0.049690       0.008481       0.041209             12.610292      13.648715      -2.702606       5.009995       9.624629      -6.421464      14.557533          -0.000000
          181              C      21.467130      24.784141       4.704764      -0.002082      40.523265 0.40599133E+03  0.93030043E+04                                10.172445                            6.630614       0.008021       2.011104                    0.999195      26.569040      73.330328       0.658230       0.406090      -1.080104      -0.042342       0.014488      -0.019795       0.048934       0.007148      -0.010903       0.003928      -0.004931       0.016457      -0.016178       0.003875       0.012303             14.345306      21.567759      -1.912290       6.064465       8.538925      -4.764810      12.929235          -0.000000
          182              C      22.724212      24.496976       5.417355       0.624112      24.369834 0.25636611E+03  0.53294142E+04                                 7.877372                            5.710142      -0.057419       2.045389                    0.999525      21.947107      61.101628       0.617764       0.476941      -1.019479       0.054237      -0.010769       0.034228       0.065033      -0.009669      -0.036264       0.062044      -0.148273      -0.016149      -0.089499      -0.024304       0.113804             10.340906      15.824408      -1.845087       4.832533       5.905738      -2.357004       9.292572           0.000000
          183              C      20.283304      24.233253       5.158989      -0.205035      38.919880 0.45690442E+03  0.10888471E+05                                 9.997024                            7.145353      -0.090805       1.931897                    0.999443      30.512842      88.644753       0.613354       0.419038      -1.061328       0.025955      -0.000908       0.005455       0.026538       0.006504      -0.019240       0.010232      -0.087286       0.066967      -0.060157       0.021056       0.039102             12.713973      21.552550       0.539996       2.125573       7.477697      -2.864835       9.111672          -0.000000
          184              C      19.102410      24.540930       4.496404       0.266504      35.434347 0.33962689E+03  0.74802696E+04                                 9.473808                            6.213398       0.011710       2.024332                    0.999399      24.606104      67.686182       0.652384       0.426273      -1.061724      -0.043570      -0.025624       0.019063       0.054022       0.012639      -0.007591      -0.001316       0.051126      -0.058630      -0.020651      -0.018642       0.039294             13.185264      21.513079       2.871531      -1.791323       7.961564      -3.989836      10.081149           0.000000
          185              C      19.108271      25.349681       3.392098      -0.252455      39.921789 0.49517531E+03  0.12055388E+05                                10.186119                            7.459776      -0.099059       1.916860                    0.999397      31.757684      93.636913       0.596980       0.421429      -1.058485       0.033205       0.017987      -0.031226       0.049002      -0.004152       0.019029       0.026367       0.011149      -0.018437      -0.037113       0.008510       0.028603             12.712185      14.346033       3.571570      -2.861624      10.317350      -6.425731      13.473171          -0.000000
          186              C      16.758202      24.447161       4.558912      -0.054693      29.078290 0.34784906E+03  0.77206036E+04                                 8.239045                            6.070538       0.072378       2.030275                    0.999290      26.951395      74.843571       0.694626       0.397278      -1.078728       0.056071      -0.045029       0.049690       0.087411      -0.034117       0.026059       0.006677       0.062859      -0.048753      -0.048220      -0.012354       0.060574             11.303586      18.106880       2.915988      -4.808094       6.893378      -1.776861       8.910499           0.000000
          187              C      16.687872      19.832006      13.022487       0.627813      23.899844 0.25215482E+03  0.52235893E+04                                 7.772816                            5.669487      -0.063423       2.044863                    0.999545      21.887373      60.957792       0.618519       0.478026      -1.018241       0.053665      -0.011106       0.030695       0.062813      -0.012027      -0.038044       0.063113      -0.145153       0.026010      -0.092372      -0.020892       0.113264             10.036607      16.029129      -1.099655       4.271300       5.552664      -1.886970       8.528028           0.000000
          188              C      15.404418      20.075217      12.347402       0.003318      40.603435 0.40101005E+03  0.91643381E+04                                10.181771                            6.594523      -0.002287       2.009661                    0.999242      26.454778      73.016126       0.659049       0.406671      -1.079271      -0.041092       0.016199      -0.030434       0.053639       0.007611      -0.007089      -0.005034      -0.021737       0.013751      -0.016950       0.001268       0.015681             14.197239      22.889769      -0.767701       4.564768       6.948348      -3.510205      12.753601          -0.000000
          189              C      14.205941      19.664981      12.851632      -0.131371      36.595377 0.41636587E+03  0.97338154E+04                                 9.704483                            6.898979      -0.168142       1.916689                    0.999410      29.693996      86.576825       0.611184       0.428673      -1.051060      -0.000015       0.009942      -0.026750       0.028538      -0.004904      -0.007988       0.014666      -0.091942       0.064929      -0.057727       0.012483       0.045244             12.427830      22.043469       1.230942       0.117456       6.396379      -2.174665       8.843642          -0.000000
          190              C      13.030907      19.940425      12.276559       0.003208      39.405356 0.38960920E+03  0.88375557E+04                                 9.994895                            6.497163       0.055610       2.031042                    0.999285      26.224465      72.050339       0.664590       0.406303      -1.079792       0.035356       0.022499      -0.010137       0.043117      -0.014198      -0.000535       0.001869      -0.032293       0.030814      -0.026637       0.009708       0.016930             14.144907      22.695985       3.247168      -4.494993       7.227450      -3.819999      12.511287          -0.000000
          191              C      11.712290      19.515538      12.851632       0.638999      22.841284 0.24076758E+03  0.49319171E+04                                 7.564036                            5.549835      -0.069767       2.050178                    0.999330      21.544044      59.725015       0.623297       0.479726      -1.017025      -0.054686      -0.014337       0.025711       0.062106      -0.004854       0.027301       0.071686      -0.151965       0.004818      -0.090950      -0.028546       0.119497              9.834540      15.274366       2.334453      -3.720162       5.958402      -2.345892       8.270854           0.000000
          192              C      13.063140      20.479592      11.018066      -0.207421      38.496316 0.44792269E+03  0.10628532E+05                                 9.919937                            7.066833      -0.100000       1.929025                    0.999450      30.480619      88.549680       0.617388       0.418098      -1.061230      -0.010833      -0.014165       0.021546       0.027968      -0.027472       0.036398       0.031872      -0.041321      -0.035924      -0.068273       0.022566       0.045707             12.670199      14.850854       3.269464      -4.166529       7.976992      -5.269338      15.182753           0.000000
          193              C      14.249896      20.892759      10.455495       0.263890      35.875163 0.34832709E+03  0.77179400E+04                                 9.562638                            6.294829       0.021206       2.024672                    0.999489      24.773371      68.274810       0.648008       0.426591      -1.061886      -0.003439       0.018237      -0.051546       0.054785       0.007766      -0.012533      -0.027886      -0.004193       0.090768      -0.027004      -0.020247       0.047251             13.314170      12.575951       1.621292      -1.544761       8.808993      -7.295888      18.557567           0.000000
          194              C      15.430791      20.699362      11.109745      -0.246007      38.399003 0.47946801E+03  0.11581219E+05                                 9.922237                            7.335400      -0.064366       1.931074                    0.999519      31.447737      92.408079       0.602549       0.420842      -1.058678       0.016308      -0.017750       0.035492       0.042904       0.008370      -0.027948       0.020310      -0.015833      -0.026130      -0.042161       0.014008       0.028153             12.234169      13.252627      -0.973993       3.352324       7.687454      -5.332120      15.762428           0.000000
          195              C      14.976602      22.773984       7.334265       0.138185      38.288318 0.36555219E+03  0.81925538E+04                                 9.987552                            6.411695      -0.120360       1.981410                    0.999189      25.361466      70.145117       0.648050       0.421723      -1.065636      -0.006997      -0.010115       0.011100       0.016568      -0.003027       0.017414      -0.018997      -0.022131       0.043093      -0.026770      -0.006938       0.033708             14.417010      13.217077      -0.044932      -1.365940      11.272116      -9.227600      18.761837           0.000000
          196              C      13.652125      23.102173       7.125905      -0.239843      38.375396 0.44011985E+03  0.10401982E+05                                 9.865147                            6.991266       0.001398       1.961365                    0.999290      30.628326      88.924516       0.622284       0.416459      -1.061825       0.005005      -0.010426       0.005776       0.012927       0.006364      -0.010651       0.016068       0.025120      -0.023681      -0.027609       0.007102       0.020507             12.788018      14.071892      -3.160902       3.002376       9.919267      -6.833008      14.372896           0.000001
          197              C      15.284279      21.921279       8.542752      -0.058049      29.692934 0.35085178E+03  0.78115005E+04                                 8.363875                            6.104729       0.030067       2.012743                    0.999315      27.214261      75.928990       0.690645       0.398328      -1.076982      -0.096914      -0.013442       0.010236       0.098376       0.025808      -0.030618       0.004245       0.034088      -0.035557      -0.040857      -0.007237       0.048095             11.564496       7.126436       0.463417      -1.073592      10.540241      -7.109921      17.026810           0.000000
          198              C      14.384691      24.244974       5.179825      -0.246556      39.734582 0.47292092E+03  0.11365866E+05                                10.090120                            7.237239      -0.076114       1.932149                    0.999485      31.239358      91.093095       0.613626       0.415325      -1.063860      -0.007941       0.005259       0.010993       0.014545       0.017599       0.005806      -0.022623      -0.013585       0.061398      -0.035241       0.000768       0.034473             13.023210      22.001404      -1.608789      -0.914609       7.223515      -3.053184       9.844711           0.000000
          199              C      15.668144      23.843528       5.409020       0.128846      38.242395 0.37384245E+03  0.84232964E+04                                 9.982908                            6.477763      -0.124545       1.975192                    0.999137      25.641375      71.049789       0.645832       0.420913      -1.066421       0.021706       0.004837      -0.003434       0.022502       0.009031      -0.026714      -0.005283       0.018671       0.015567      -0.021570      -0.013330       0.034899             14.368472      21.889198       2.113780      -5.189462       8.172843      -4.934880      13.043375          -0.000000
          200              C      15.949449      23.193011       6.559167      -0.233318      38.050498 0.42163156E+03  0.98713316E+04                                 9.814332                            6.847363      -0.025227       1.954839                    0.999372      30.404791      88.228376       0.627363       0.417008      -1.060114      -0.001074       0.015657      -0.001928       0.015812      -0.006793       0.023194       0.008375      -0.014140      -0.046651      -0.034354       0.016496       0.017857             12.861605      14.378849       2.261563      -4.349094       8.929044      -6.496161      15.276924           0.000000
          201              C      13.367891      23.855250       6.071605       0.132464      38.899476 0.37781544E+03  0.85323944E+04                                10.084832                            6.509577      -0.122460       1.977006                    0.999246      25.616326      70.981830       0.644849       0.420588      -1.066996      -0.013470       0.009305      -0.009990       0.019178      -0.010253       0.005738      -0.001967       0.044663      -0.062632      -0.021584      -0.014070       0.035654             14.529508      21.656419      -5.006222       3.879023       9.498763      -5.533565      12.433340           0.000000
          202              C      22.269985       3.718502       5.267336       0.633256      23.048567 0.24848721E+03  0.51317865E+04                                 7.606177                            5.638683      -0.058350       2.049494                    0.999439      21.793233      60.717935       0.618100       0.479825      -1.016691       0.053281       0.012226       0.037129       0.066083      -0.003627      -0.035291      -0.070108      -0.151423      -0.024916      -0.094783      -0.024858       0.119641              9.687018      14.227137       1.837321       4.160762       6.129197       2.577033       8.704719           0.000000
          203              C      20.995321       3.404964       4.554745       0.003676      40.379940 0.41238816E+03  0.94962516E+04                                10.162551                            6.698728      -0.030926       1.996273                    0.999172      26.780224      74.342333       0.651854       0.408047      -1.077709      -0.051867      -0.006493      -0.017528       0.055132      -0.001067      -0.008606      -0.000775      -0.018301      -0.008732      -0.014305       0.003629       0.010675             13.963315      19.915675       1.570733       5.120909       9.413606       5.307073      12.560666          -0.000000
          204              C      20.998249       2.522956       3.471274      -0.147132      38.617703 0.46711361E+03  0.11208106E+05                                10.042534                            7.291222      -0.147638       1.913152                    0.999361      30.487357      89.254983       0.598118       0.426785      -1.055096      -0.023751       0.009805       0.004282       0.026050      -0.016732      -0.021116      -0.024078       0.006460      -0.016584      -0.042218       0.019624       0.022594             12.747270      12.747414       2.660955       4.048389      11.032342       7.252956      14.462055          -0.000000
          205              C      19.790981       2.115649       2.875365      -0.005372      40.699143 0.40999956E+03  0.94209951E+04                                10.210039                            6.665577       0.005763       2.008755                    0.999228      26.705860      73.888350       0.655948       0.406372      -1.079568      -0.006282       0.035987       0.029801       0.047145       0.002078       0.004305      -0.011544       0.022777       0.002505      -0.019177       0.006346       0.012831             14.371685      11.866739      -0.406102       0.328494      14.318085      10.209919      16.930230          -0.000000
          206              C      19.811542      30.392658       1.825232       0.638058      23.558966 0.24550552E+03  0.50575498E+04                                 7.737139                            5.611785      -0.083659       2.042973                    0.999446      21.713266      60.521931       0.618095       0.481030      -1.015527       0.000956      -0.043057      -0.044770       0.062123      -0.004520       0.006718      -0.102486      -0.041495       0.031938      -0.089521      -0.026470       0.115991             10.105594       7.344649      -0.216821      -0.227223      10.616083       6.865999      12.356052           0.000000
          207              C      18.615948       2.619654       3.346258      -0.204326      39.383680 0.46787029E+03  0.11219640E+05                                10.096403                            7.242417      -0.131751       1.916836                    0.999316      30.792411      89.829113       0.607547       0.420410      -1.060127       0.008545      -0.005802      -0.021524       0.023874       0.013308       0.020847      -0.038215       0.006814      -0.047824      -0.054481       0.020305       0.034177             12.858897      12.749680      -3.114799      -2.616349      12.081223       7.614412      13.745789           0.000000
          208              C      18.651113       3.507523       4.458900       0.248349      37.574250 0.37600871E+03  0.84825522E+04                                 9.855358                            6.535759      -0.001519       2.009512                    0.999516      25.355358      70.251852       0.637312       0.426016      -1.063439      -0.041581       0.020546       0.006407       0.046821      -0.025134      -0.023664       0.024185       0.036908      -0.042397      -0.036984      -0.016737       0.053721             13.710288      18.435985      -4.411375      -3.275055      11.183059       6.246062      11.511820           0.000000
          209              C      19.858382       4.014459       4.979799      -0.246218      39.226230 0.49231795E+03  0.11977632E+05                                10.085334                            7.451642      -0.104292       1.915582                    0.999354      31.781638      93.909323       0.595239       0.422950      -1.056725       0.039941       0.007883      -0.008131       0.041515      -0.001436       0.002014      -0.006405      -0.054295       0.040650      -0.034033       0.009727       0.024307             12.456137      20.371050      -1.550440       0.461955       8.727076       3.264226       8.270284           0.000000
          210              C      17.350081       5.063492       5.759065      -0.053478      29.705943 0.34989422E+03  0.77887381E+04                                 8.387175                            6.109951       0.010921       2.008284                    0.999216      27.171538      75.926181       0.687711       0.400101      -1.075250      -0.036382      -0.058289      -0.066885       0.095890      -0.003487      -0.000397       0.031943      -0.057474       0.099472      -0.045565      -0.010773       0.056337             11.565057      16.935285      -5.101881      -4.617447       9.008060       2.904385       8.751826           0.000000
          211              C       9.022276       2.411605       1.891907       0.634749      24.152258 0.24648003E+03  0.50812754E+04                                 7.843276                            5.610571      -0.069044       2.045654                    0.999571      21.740649      60.566241       0.620371       0.478921      -1.016920       0.002679      -0.041797      -0.050781       0.065825      -0.000097       0.002056      -0.099504      -0.047103       0.008076      -0.087566      -0.024879       0.112445             10.304493       7.311512      -0.387573      -0.684166      10.310054       7.071451      13.291913           0.000000
          212              C       8.990045       3.381521       2.954542       0.006320      40.967274 0.39891261E+03  0.91091346E+04                                10.247984                            6.584060      -0.022235       2.004574                    0.999177      26.420323      73.014239       0.658212       0.407513      -1.078160       0.012460       0.039857       0.034704       0.054297       0.004749       0.005197      -0.012469       0.024458       0.005228      -0.021559       0.007900       0.013659             14.390100      12.617777      -0.191059      -1.691411      13.048942       9.659800      17.503582          -0.000000
          213              C       7.826733       3.700920       3.600457      -0.136789      37.252441 0.43419590E+03  0.10244404E+05                                 9.821236                            7.037375      -0.149302       1.920119                    0.999439      29.922723      87.277545       0.606929       0.427727      -1.052997       0.017407       0.012649       0.009766       0.023630       0.010815       0.022652      -0.037121      -0.016211      -0.023761      -0.049697       0.008464       0.041233             12.609616      13.648017      -2.702422      -5.009658       9.624127       6.421060      14.556702          -0.000000
          214              C       7.835525       4.518463       4.704764      -0.002087      40.521489 0.40597505E+03  0.93025299E+04                                10.172119                            6.630468       0.008035       2.011108                    0.999195      26.568926      73.329402       0.658240       0.406088      -1.080106       0.042343      -0.014487      -0.019797       0.048936       0.007147       0.010898      -0.003931      -0.004933       0.016449      -0.016175       0.003879       0.012296             14.344704      21.566743      -1.912191      -6.064143       8.538628       4.764623      12.928739          -0.000000
          215              C       6.578445       4.805629       5.417355       0.624125      24.369080 0.25635943E+03  0.53292201E+04                                 7.877063                            5.709970      -0.057487       2.045367                    0.999525      21.946874      61.099896       0.617792       0.476925      -1.019492      -0.054239       0.010776       0.034234       0.065038      -0.009666       0.036255      -0.062044      -0.148273      -0.016151      -0.089492      -0.024309       0.113801             10.340389      15.823524      -1.844944      -4.832174       5.905504       2.356893       9.292139           0.000000
          216              C       9.019352       5.069352       5.158989      -0.205033      38.919271 0.45689762E+03  0.10888257E+05                                 9.996879                            7.145275      -0.090798       1.931900                    0.999443      30.512768      88.644022       0.613361       0.419035      -1.061331      -0.025956       0.000914       0.005451       0.026538       0.006503       0.019230      -0.010244      -0.087287       0.066939      -0.060150       0.021038       0.039113             12.713707      21.552027       0.539857      -2.125661       7.477553       2.864792       9.111540          -0.000000
          217              C      10.200246       4.761675       4.496404       0.266501      35.433037 0.33962207E+03  0.74801154E+04                                 9.473461                            6.213301       0.011703       2.024329                    0.999400      24.606018      67.685098       0.652399       0.426265      -1.061732       0.043569       0.025624       0.019063       0.054021       0.012638       0.007587       0.001311       0.051128      -0.058627      -0.020651      -0.018641       0.039293             13.184505      21.511783       2.870975       1.790774       7.961087       3.989565      10.080645           0.000000
          218              C      10.194383       3.952922       3.392098      -0.252451      39.918808 0.49513725E+03  0.12054186E+05                                10.185393                            7.459334      -0.099037       1.916867                    0.999397      31.757062      93.632919       0.597019       0.421411      -1.058500      -0.033205      -0.017985      -0.031230       0.049003      -0.004151      -0.019042      -0.026393       0.011136      -0.018411      -0.037137       0.008505       0.028632             12.711060      14.345023       3.571034       2.861042      10.316317       6.424978      13.471840          -0.000000
          219              C      12.544454       4.855443       4.558912      -0.054694      29.073240 0.34779044E+03  0.77190032E+04                                 8.237614                            6.069644       0.072364       2.030271                    0.999290      26.951447      74.843087       0.694740       0.397228      -1.078758      -0.056073       0.045026       0.049689       0.087410      -0.034118      -0.026067      -0.006691       0.062856      -0.048745      -0.048234      -0.012340       0.060574             11.300950      18.101164       2.914977       4.806291       6.892699       1.776248       8.908988           0.000000
          220              C      12.614792       9.470607      13.022487       0.627805      23.899298 0.25215005E+03  0.52234409E+04                                 7.772529                            5.669321      -0.063441       2.044860                    0.999545      21.887173      60.955993       0.618549       0.478007      -1.018256      -0.053667       0.011104       0.030694       0.062814      -0.012026       0.038035      -0.063124      -0.145156       0.025999      -0.092367      -0.020907       0.113274             10.036137      16.028287      -1.099551      -4.271002       5.552457       1.886890       8.527667           0.000000
          221              C      13.898245       9.227395      12.347402       0.003324      40.604419 0.40102380E+03  0.91646914E+04                                10.181798                            6.594569      -0.002302       2.009655                    0.999242      26.454556      73.014632       0.659059       0.406662      -1.079281       0.041093      -0.016192      -0.030436       0.053640       0.007609       0.007081       0.005032      -0.021726       0.013754      -0.016942       0.001269       0.015673             14.197179      22.889653      -0.767712      -4.564759       6.948330       3.510190      12.753554          -0.000000
          222              C      15.096723       9.637631      12.851632      -0.131374      36.594279 0.41635278E+03  0.97334000E+04                                 9.704169                            6.898791      -0.168134       1.916691                    0.999410      29.693584      86.574180       0.611205       0.428663      -1.051070       0.000019      -0.009940      -0.026750       0.028538      -0.004906       0.007979      -0.014681      -0.091953       0.064924      -0.057730       0.012469       0.045261             12.427347      22.042594       1.230822      -0.117570       6.396151       2.174555       8.843296           0.000000
          223              C      16.271756       9.362187      12.276559       0.003198      39.404010 0.38959893E+03  0.88372625E+04                                 9.994663                            6.497079       0.055643       2.031050                    0.999285      26.224499      72.050133       0.664594       0.406303      -1.079792      -0.035361      -0.022500      -0.010138       0.043121      -0.014200       0.000528      -0.001874      -0.032298       0.030824      -0.026642       0.009710       0.016932             14.144401      22.695061       3.246857       4.494508       7.227204       3.819853      12.510939          -0.000000
          224              C      17.590374       9.787075      12.851632       0.639034      22.840601 0.24076159E+03  0.49317705E+04                                 7.563939                            5.549813      -0.069719       2.050197                    0.999330      21.543680      59.724132       0.623289       0.479734      -1.017019       0.054698       0.014349       0.025716       0.062121      -0.004839      -0.027298      -0.071672      -0.151966       0.004796      -0.090938      -0.028548       0.119486              9.834319      15.273906       2.334338       3.720030       5.958321       2.345855       8.270729           0.000000
          225              C      16.239522       8.823018      11.018066      -0.207418      38.493864 0.44788898E+03  0.10627528E+05                                 9.919319                            7.066402      -0.100003       1.929024                    0.999450      30.480466      88.548272       0.617428       0.418078      -1.061242       0.010832       0.014167       0.021544       0.027968      -0.027470      -0.036410      -0.031891      -0.041327      -0.035911      -0.068292       0.022573       0.045719             12.669216      14.850196       3.269004       4.165631       7.976233       5.268657      15.181218           0.000000
          226              C      15.052766       8.409851      10.455495       0.263889      35.873857 0.34832228E+03  0.77177881E+04                                 9.562317                            6.294754       0.021207       2.024671                    0.999489      24.773205      68.273614       0.648018       0.426587      -1.061891       0.003439      -0.018235      -0.051545       0.054783       0.007767       0.012531       0.027881      -0.004197       0.090774      -0.027001      -0.020248       0.047249             13.313409      12.575915       1.621368       1.544877       8.808424       7.295172      18.555889           0.000000
          227              C      13.871871       8.603249      11.109745      -0.246006      38.396372 0.47943326E+03  0.11580147E+05                                 9.921689                            7.335074      -0.064384       1.931071                    0.999519      31.447179      92.404928       0.602571       0.420835      -1.058684      -0.016309       0.017752       0.035491       0.042904       0.008368       0.027939      -0.020331      -0.015843      -0.026114      -0.042163       0.013994       0.028169             12.233317      13.251751      -0.973835      -3.351911       7.686955       5.331707      15.761246           0.000000
          228              C      14.326056       6.528623       7.334265       0.138184      38.287025 0.36554374E+03  0.81922919E+04                                 9.987243                            6.411581      -0.120349       1.981413                    0.999189      25.361282      70.143592       0.648064       0.421718      -1.065642       0.006998       0.010115       0.011097       0.016565      -0.003028      -0.017416       0.018995      -0.022135       0.043101      -0.026772      -0.006937       0.033709             14.416365      13.216264      -0.045346       1.365186      11.271605       9.227242      18.761226           0.000000
          229              C      15.650533       6.200434       7.125905      -0.239840      38.373902 0.44010820E+03  0.10401587E+05                                 9.864730                            6.991089       0.001431       1.961375                    0.999290      30.627749      88.920932       0.622307       0.416449      -1.061836      -0.005001       0.010423       0.005779       0.012925       0.006363       0.010640      -0.016091       0.025102      -0.023682      -0.027623       0.007131       0.020492             12.787250      14.071261      -3.160763      -3.002293       9.918631       6.832451      14.371857           0.000001
          230              C      14.018381       7.381329       8.542752      -0.058045      29.687570 0.35079287E+03  0.78098526E+04                                 8.362214                            6.103717       0.030072       2.012745                    0.999315      27.214096      75.926625       0.690788       0.398262      -1.077027       0.096914       0.013438       0.010233       0.098375       0.025806       0.030610      -0.004253       0.034073      -0.035561      -0.040856      -0.007225       0.048082             11.561438       7.125271       0.463088       1.072803      10.537518       7.106680      17.021525           0.000000
          231              C      14.917965       5.057631       5.179825      -0.246571      39.734259 0.47292481E+03  0.11365956E+05                                10.089952                            7.237217      -0.076148       1.932136                    0.999484      31.239515      91.092838       0.613635       0.415320      -1.063866       0.007933      -0.005259       0.010987       0.014537       0.017609      -0.005809       0.022605      -0.013611       0.061398      -0.035247       0.000785       0.034462             13.022794      22.000697      -1.608483       0.914885       7.223253       3.053050       9.844431           0.000000
          232              C      13.634512       5.459077       5.409020       0.128850      38.241970 0.37383932E+03  0.84232115E+04                                 9.982877                            6.477776      -0.124582       1.975181                    0.999137      25.641368      71.049804       0.645826       0.420919      -1.066417      -0.021705      -0.004838      -0.003432       0.022501       0.009029       0.026713       0.005276       0.018676       0.015568      -0.021570      -0.013327       0.034897             14.368289      21.888304       2.114156       5.189736       8.172984       4.935152      13.043581          -0.000000
          233              C      13.353209       6.109595       6.559167      -0.233315      38.049359 0.42162632E+03  0.98711038E+04                                 9.813885                            6.847188      -0.025222       1.954842                    0.999372      30.404344      88.224440       0.627394       0.416992      -1.060133       0.001073      -0.015658      -0.001927       0.015813      -0.006798      -0.023206      -0.008394      -0.014141      -0.046661      -0.034374       0.016514       0.017860             12.860766      14.377365       2.261318       4.348657       8.928647       6.495923      15.276285           0.000000
          234              C      15.934766       5.447356       6.071605       0.132472      38.897911 0.37780160E+03  0.85320014E+04                                10.084577                            6.509474      -0.122486       1.976999                    0.999246      25.616084      70.980763       0.644851       0.420590      -1.066995       0.013465      -0.009314      -0.009999       0.019185      -0.010251      -0.005741       0.001971       0.044643      -0.062628      -0.021584      -0.014060       0.035644             14.528955      21.656106      -5.005890      -3.878536       9.498220       5.533078      12.432540           0.000000
          235              C      25.584141      22.269979       5.267336       0.633252      23.048895 0.24848976E+03  0.51318538E+04                                 7.606263                            5.638715      -0.058348       2.049493                    0.999439      21.793348      60.718400       0.618098       0.479825      -1.016691      -0.012229       0.053292       0.037135       0.066096       0.003629       0.070106      -0.035300       0.151432      -0.024891      -0.094794      -0.024847       0.119641              9.687197       6.129275      -1.837395      -2.577079      14.227432       4.160915       8.704883           0.000000
          236              C      25.897677      20.995315       4.554745       0.003697      40.381060 0.41239818E+03  0.94965449E+04                                10.162775                            6.698833      -0.031081       1.996234                    0.999171      26.779974      74.342016       0.651845       0.408050      -1.077706       0.006506      -0.051869      -0.017537       0.055138       0.001072       0.000764      -0.008617       0.018314      -0.008722      -0.014319       0.003639       0.010681             13.963729       9.413799      -1.570898      -5.307204      19.916349       5.121242      12.561039          -0.000000
          237              C      26.779684      20.998245       3.471274      -0.147142      38.618150 0.46711852E+03  0.11208292E+05                                10.042724                            7.291334      -0.147650       1.913145                    0.999361      30.487796      89.257544       0.598103       0.426794      -1.055087      -0.009800      -0.023757       0.004285       0.026054       0.016737       0.024049      -0.021118      -0.006467      -0.016610      -0.042201       0.019624       0.022577             12.747539      11.032521      -2.660988      -7.253080      12.747769       4.048479      14.462327          -0.000000
          238              C      27.186988      19.790977       2.875365      -0.005371      40.698710 0.40999183E+03  0.94208350E+04                                10.210178                            6.665642       0.005785       2.008761                    0.999228      26.706354      73.891370       0.655922       0.406387      -1.079550      -0.035982      -0.006286       0.029791       0.047135      -0.002068       0.011545       0.004290      -0.022781       0.002521      -0.019176       0.006354       0.012822             14.371928      14.318272       0.406151     -10.210056      11.867054       0.328482      16.930458          -0.000000
          239              C      28.212579      19.811489       1.825232       0.638067      23.559368 0.24551016E+03  0.50576693E+04                                 7.737225                            5.611832      -0.083719       2.042949                    0.999446      21.713467      60.522639       0.618093       0.481029      -1.015528       0.043075       0.000963      -0.044769       0.062134       0.004525       0.102479       0.006717       0.041462       0.031947      -0.089521      -0.026456       0.115977             10.105743      10.616243       0.216870      -6.866135       7.344732      -0.227269      12.356253           0.000000
          240              C      26.682982      18.615943       3.346258      -0.204328      39.385220 0.46788747E+03  0.11220232E+05                                10.096863                            7.242675      -0.131773       1.916827                    0.999316      30.793282      89.834393       0.607516       0.420424      -1.060111       0.005801       0.008540      -0.021516       0.023865      -0.013312       0.038190       0.020856      -0.006818      -0.047840      -0.054469       0.020318       0.034152             12.859574      12.081808       3.114934      -7.614815      12.750458      -2.616415      13.746458           0.000000
          241              C      25.795113      18.651107       4.458900       0.248325      37.576040 0.37602226E+03  0.84829485E+04                                 9.855716                            6.535891      -0.001477       2.009525                    0.999516      25.355789      70.253805       0.637302       0.426017      -1.063437      -0.020545      -0.041569       0.006396       0.046808       0.025133      -0.024189      -0.023649      -0.036880      -0.042383      -0.036981      -0.016725       0.053706             13.710983      11.183540       4.411713      -6.246315      18.437142      -3.275247      11.512266           0.000000
          242              C      25.288181      19.858374       4.979799      -0.246214      39.228541 0.49234871E+03  0.11978597E+05                                10.085882                            7.451982      -0.104324       1.915572                    0.999354      31.782038      93.912117       0.595211       0.422963      -1.056715      -0.007879       0.039932      -0.008132       0.041507       0.001436       0.006384       0.002015       0.054283       0.040660      -0.034029       0.009746       0.024283             12.456961       8.727459       1.550469      -3.264314      20.372708       0.462159       8.270714           0.000000
          243              C      24.239144      17.350072       5.759065      -0.053488      29.709636 0.34993421E+03  0.77898424E+04                                 8.388261                            6.110598       0.010904       2.008278                    0.999216      27.171588      75.927095       0.687625       0.400140      -1.075225       0.058281      -0.036370      -0.066887       0.095881       0.003490      -0.031953      -0.000389       0.057487       0.099507      -0.045578      -0.010776       0.056354             11.567073       9.009519       5.103390      -2.905421      16.938605      -4.618993       8.753096           0.000000
          244              C      26.891013       9.022271       1.891907       0.634751      24.152765 0.24648326E+03  0.50813653E+04                                 7.843431                            5.610628      -0.069049       2.045650                    0.999571      21.740841      60.567174       0.620364       0.478924      -1.016917       0.041813       0.002678      -0.050786       0.065839       0.000109       0.099497       0.002048       0.047105       0.008090      -0.087557      -0.024883       0.112439             10.304794      10.310368       0.387610      -7.071744       7.311639      -0.684202      13.292376           0.000000
          245              C      25.921097       8.990039       2.954542       0.006323      40.969269 0.39892915E+03  0.91096283E+04                                10.248381                            6.584235      -0.022245       2.004573                    0.999176      26.420591      73.016008       0.658196       0.407517      -1.078154      -0.039854       0.012466       0.034704       0.054296      -0.004754       0.012460       0.005193      -0.024462       0.005215      -0.021552       0.007895       0.013657             14.390812      13.049644       0.191056      -9.660436      12.618185      -1.691429      17.504606          -0.000000
          246              C      25.601697       7.826726       3.600457      -0.136800      37.253811 0.43421147E+03  0.10244913E+05                                 9.821621                            7.037595      -0.149339       1.920105                    0.999439      29.923398      87.281507       0.606905       0.427739      -1.052985      -0.012631       0.017393       0.009760       0.023607      -0.010813       0.037106       0.022646       0.016192      -0.023748      -0.049680       0.008467       0.041213             12.610182       9.624545       2.702521      -6.421392      13.648639      -5.009847      14.557364          -0.000000
          247              C      24.784155       7.835517       4.704764      -0.002049      40.522281 0.40598001E+03  0.93026890E+04                                10.172348                            6.630573       0.007936       2.011084                    0.999195      26.568571      73.329042       0.658224       0.406096      -1.080099       0.014481       0.042346      -0.019802       0.048939      -0.007148       0.003917       0.010886       0.004906       0.016467      -0.016157       0.003864       0.012293             14.345110       8.538857       1.912229      -4.764788      21.567372      -6.064278      12.929101          -0.000000
          248              C      24.496988       6.578436       5.417355       0.624097      24.369504 0.25636393E+03  0.53293353E+04                                 7.877136                            5.710005      -0.057459       2.045372                    0.999524      21.947096      61.100568       0.617793       0.476922      -1.019494      -0.010778      -0.054242       0.034234       0.065041       0.009664       0.062046       0.036252       0.148294      -0.016168      -0.089497      -0.024314       0.113810             10.340525       5.905557       1.844992      -2.356924      15.823760      -4.832270       9.292259           0.000000
          249              C      24.233268       9.019343       5.158989      -0.205043      38.919691 0.45690148E+03  0.10888389E+05                                 9.996985                            7.145320      -0.090759       1.931912                    0.999443      30.512888      88.644992       0.613357       0.419037      -1.061329      -0.000916      -0.025949       0.005452       0.026531      -0.006509       0.010228       0.019232       0.087284       0.066949      -0.060151       0.021054       0.039097             12.713902       7.477690      -0.539945      -2.864876      21.552327      -2.125566       9.111688          -0.000000
          250              C      24.540948      10.200237       4.496404       0.266504      35.434447 0.33962810E+03  0.74803064E+04                                 9.473840                            6.213422       0.011694       2.024327                    0.999400      24.606142      67.686442       0.652380       0.426275      -1.061723      -0.025624       0.043568       0.019063       0.054021      -0.012645      -0.001320       0.007589      -0.051126      -0.058634      -0.020651      -0.018646       0.039297             13.185286       7.961568      -2.871468      -3.989848      21.513106       1.791288      10.081184           0.000000
          251              C      25.349699      10.194376       3.392098      -0.252455      39.921917 0.49517655E+03  0.12055425E+05                                10.186146                            7.459792      -0.099078       1.916855                    0.999397      31.757720      93.637028       0.596979       0.421429      -1.058485       0.017988      -0.033202      -0.031227       0.049001       0.004147       0.026362      -0.019041      -0.011155      -0.018438      -0.037113       0.008502       0.028611             12.712215      10.317369      -3.571573      -6.425755      14.346061       2.861655      13.473215          -0.000000
          252              C      24.447183      12.544445       4.558912      -0.054691      29.077946 0.34784500E+03  0.77204910E+04                                 8.238934                            6.070467       0.072433       2.030293                    0.999290      26.951364      74.843382       0.694636       0.397274      -1.078731      -0.045017      -0.056073       0.049683       0.087402       0.034123       0.006675      -0.026075      -0.062843      -0.048762      -0.048226      -0.012355       0.060581             11.303380       6.893313      -2.915884      -1.776804      18.106456       4.807962       8.910371           0.000000
          253              C      19.832028      12.614776      13.022487       0.627814      23.899449 0.25215097E+03  0.52234757E+04                                 7.772641                            5.669383      -0.063488       2.044845                    0.999545      21.887197      60.956569       0.618536       0.478016      -1.018249      -0.011107      -0.053663       0.030697       0.062812       0.012020       0.063113       0.038036       0.145170       0.026003      -0.092374      -0.020892       0.113267             10.036331       5.552533       1.099609      -1.886921      16.028643      -4.271126       8.527816           0.000000
          254              C      20.075242      13.898229      12.347402       0.003315      40.603266 0.40100944E+03  0.91643165E+04                                10.181728                            6.594513      -0.002305       2.009654                    0.999242      26.454842      73.016161       0.659050       0.406670      -1.079272       0.016202       0.041090      -0.030432       0.053638      -0.007606      -0.005041       0.007086       0.021715       0.013784      -0.016941       0.001263       0.015678             14.197146       6.948310       0.767740      -3.510192      22.889577      -4.564766      12.753550          -0.000000
          255              C      19.665008      15.096706      12.851632      -0.131364      36.594638 0.41635666E+03  0.97335378E+04                                 9.704320                            6.898879      -0.168122       1.916698                    0.999410      29.693697      86.575427       0.611193       0.428670      -1.051063       0.009936       0.000017      -0.026758       0.028544       0.004908       0.014674       0.007991       0.091939       0.064922      -0.057725       0.012474       0.045251             12.427586       6.396267      -1.230846      -2.174626      22.042986      -0.117536       8.843506          -0.000000
          256              C      19.940454      16.271740      12.276559       0.003176      39.406801 0.38962517E+03  0.88380068E+04                                 9.995111                            6.497281       0.055595       2.031034                    0.999285      26.224936      72.051950       0.664586       0.406301      -1.079794       0.022515      -0.035372      -0.010142       0.043139       0.014209       0.001882       0.000518       0.032312       0.030839      -0.026656       0.009713       0.016942             14.145231       7.227592      -3.247218      -3.820101      22.696494       4.495113      12.511607           0.000000
          257              C      19.515569      17.590357      12.851632       0.639033      22.840922 0.24076243E+03  0.49318033E+04                                 7.564090                            5.549870      -0.069722       2.050198                    0.999330      21.543749      59.724859       0.623277       0.479742      -1.017013      -0.014351       0.054679       0.025706       0.062101       0.004836       0.071674      -0.027295       0.151946       0.004770      -0.090926      -0.028556       0.119482              9.834617       5.958451      -2.334464      -2.345915      15.274468       3.720221       8.270931           0.000000
          258              C      20.479621      16.239506      11.018066      -0.207407      38.496213 0.44791901E+03  0.10628435E+05                                 9.919925                            7.066802      -0.099981       1.929032                    0.999450      30.480660      88.550088       0.617389       0.418098      -1.061229      -0.014173       0.010827       0.021546       0.027970       0.027487       0.031867      -0.036404       0.041303      -0.035925      -0.068281       0.022581       0.045700             12.670189       7.976948      -3.269434      -5.269311      14.850887       4.166489      15.182733           0.000000
          259              C      20.892785      15.052751      10.455495       0.263874      35.875840 0.34833480E+03  0.77181520E+04                                 9.562738                            6.294891       0.021217       2.024672                    0.999489      24.773658      68.275739       0.648006       0.426590      -1.061887       0.018247       0.003436      -0.051546       0.054789      -0.007764      -0.027877       0.012534       0.004191       0.090793      -0.027000      -0.020250       0.047251             13.314304       8.809062      -1.621360      -7.295945      12.576144       1.544886      18.557707           0.000000
          260              C      20.699386      13.871856      11.109745      -0.245995      38.397350 0.47944471E+03  0.11580503E+05                                 9.921913                            7.335193      -0.064384       1.931071                    0.999519      31.447194      92.405559       0.602561       0.420839      -1.058681      -0.017750      -0.016307       0.035492       0.042903      -0.008366       0.020317       0.027943       0.015840      -0.026125      -0.042159       0.014000       0.028160             12.233707       7.687176       0.973923      -5.331877      13.252165      -3.352119      15.761781           0.000000
          261              C      22.774009      14.326045       7.334265       0.138186      38.288480 0.36555348E+03  0.81925921E+04                                 9.987595                            6.411721      -0.120387       1.981403                    0.999189      25.361499      70.145312       0.648046       0.421725      -1.065634      -0.010115       0.006999       0.011098       0.016567       0.003022      -0.019002      -0.017417       0.022132       0.043097      -0.026775      -0.006938       0.033713             14.417069      11.272152       0.044961      -9.227644      13.217108       1.365913      18.761946           0.000000
          262              C      23.102201      15.650522       7.125905      -0.239844      38.375277 0.44011805E+03  0.10401930E+05                                 9.865125                            6.991247       0.001439       1.961377                    0.999290      30.628281      88.924392       0.622286       0.416458      -1.061825      -0.010427      -0.005002       0.005781       0.012929      -0.006370       0.016071       0.010643      -0.025124      -0.023686      -0.027613       0.007108       0.020505             12.787980       9.919238       3.160886      -6.832985      14.071842      -3.002351      14.372860           0.000001
          263              C      21.921304      14.018368       8.542752      -0.058050      29.692661 0.35084945E+03  0.78114226E+04                                 8.363701                            6.104619       0.030073       2.012746                    0.999315      27.214333      75.928642       0.690668       0.398316      -1.076991      -0.013438       0.096914       0.010232       0.098375      -0.025813       0.004237       0.030610      -0.034080      -0.035563      -0.040849      -0.007243       0.048092             11.564187      10.539958      -0.463405      -7.109599       7.126324       1.073553      17.026280           0.000000
          264              C      24.245000      14.917956       5.179825      -0.246540      39.733560 0.47290781E+03  0.11365464E+05                                10.089901                            7.237102      -0.076123       1.932151                    0.999485      31.239027      91.091579       0.613637       0.415321      -1.063863       0.005272       0.007939       0.010980       0.014539      -0.017586      -0.022625      -0.005820       0.013610       0.061401      -0.035239       0.000763       0.034476             13.022876       7.223370       1.608734      -3.053134      22.000728       0.914598       9.844530           0.000000
          265              C      23.843552      13.634502       5.409020       0.128848      38.243014 0.37384879E+03  0.84234808E+04                                 9.983041                            6.477841      -0.124589       1.975177                    0.999136      25.641566      71.050652       0.645825       0.420916      -1.066419       0.004840      -0.021710      -0.003432       0.022507      -0.009031      -0.005286       0.026712      -0.018677       0.015577      -0.021565      -0.013335       0.034900             14.368671       8.172955      -2.113846      -4.934963      21.889494       5.189595      13.043565          -0.000000
          266              C      23.193034      13.353198       6.559167      -0.233321      38.050267 0.42162985E+03  0.98712630E+04                                 9.814205                            6.847291      -0.025220       1.954843                    0.999372      30.404782      88.227682       0.627375       0.417001      -1.060121       0.015655       0.001074      -0.001926       0.015809       0.006788       0.008378      -0.023207       0.014136      -0.046659      -0.034366       0.016509       0.017857             12.861412       8.928916      -2.261522      -6.496059      14.378599       4.349040      15.276722           0.000000
          267              C      23.855277      15.934757       6.071605       0.132475      38.899842 0.37781861E+03  0.85324997E+04                                10.084966                            6.509656      -0.122533       1.976984                    0.999247      25.616404      70.982613       0.644836       0.420595      -1.066990       0.009314       0.013475      -0.009994       0.019188       0.010257      -0.001972      -0.005742      -0.044654      -0.062637      -0.021587      -0.014066       0.035653             14.529698       9.498902       5.006300      -5.533661      21.656664      -3.879075      12.433529           0.000000
          268              C       3.718515       7.032627       5.267336       0.633219      23.049139 0.24849495E+03  0.51319681E+04                                 7.606138                            5.638655      -0.058257       2.049511                    0.999440      21.793719      60.718710       0.618123       0.479805      -1.016705       0.012232      -0.053300       0.037140       0.066105       0.003633      -0.070123       0.035301       0.151460      -0.024897      -0.094809      -0.024857       0.119666              9.686956       6.129150      -1.837281       2.577003      14.227056      -4.160723       8.704662           0.000000
          269              C       3.404979       8.307289       4.554745       0.003751      40.378992 0.41237396E+03  0.94958653E+04                                10.162518                            6.698701      -0.031115       1.996224                    0.999171      26.779674      74.341151       0.651841       0.408057      -1.077699      -0.006507       0.051869      -0.017539       0.055139       0.001078      -0.000764       0.008615       0.018317      -0.008746      -0.014319       0.003632       0.010686             13.963275       9.413569      -1.570710       5.307059      19.915611      -5.120908      12.560644          -0.000000
          270              C       2.522970       8.304359       3.471274      -0.147176      38.617866 0.46711815E+03  0.11208207E+05                                10.042376                            7.291121      -0.147517       1.913178                    0.999361      30.487663      89.254939       0.598141       0.426769      -1.055109       0.009793       0.023749       0.004263       0.026040       0.016737      -0.024101       0.021116      -0.006458      -0.016609      -0.042239       0.019639       0.022600             12.747032      11.032112      -2.660860       7.252775      12.747231      -4.048279      14.461752          -0.000000
          271              C       2.115666       9.511625       2.875365      -0.005363      40.699040 0.40999920E+03  0.94209855E+04                                10.210024                            6.665581       0.005779       2.008760                    0.999228      26.705849      73.888336       0.655947       0.406373      -1.079567       0.035988       0.006275       0.029793       0.047140      -0.002069      -0.011559      -0.004291      -0.022787       0.002523      -0.019190       0.006364       0.012827             14.371630      14.318008       0.406086      10.209841      11.866750      -0.328530      16.930134          -0.000000
          272              C      30.392674       9.491113       1.825232       0.638066      23.559221 0.24550878E+03  0.50576273E+04                                 7.737163                            5.611805      -0.083707       2.042952                    0.999446      21.713320      60.521902       0.618097       0.481027      -1.015530      -0.043078      -0.000950      -0.044774       0.062140       0.004532      -0.102484      -0.006721       0.041481       0.031967      -0.089520      -0.026470       0.115990             10.105622      10.616111       0.216845       6.866019       7.344675       0.227241      12.356079           0.000000
          273              C       2.619673      10.686660       3.346258      -0.204323      39.384295 0.46787839E+03  0.11219898E+05                                10.096532                            7.242492      -0.131784       1.916824                    0.999316      30.792757      89.830774       0.607541       0.420411      -1.060125      -0.005793      -0.008543      -0.021519       0.023866      -0.013310      -0.038218      -0.020869      -0.006809      -0.047820      -0.054495       0.020311       0.034184             12.859064      12.081378       3.114781       7.614525      12.749839       2.616297      13.745974           0.000000
          274              C       3.507542      10.651497       4.458900       0.248330      37.574975 0.37601685E+03  0.84827831E+04                                 9.855464                            6.535817      -0.001485       2.009521                    0.999516      25.355711      70.253065       0.637311       0.426014      -1.063440       0.020548       0.041563       0.006401       0.046804       0.025129       0.024181       0.023646      -0.036877      -0.042388      -0.036972      -0.016725       0.053697             13.710432      11.183182       4.411362       6.246141      18.436165       3.274991      11.511948           0.000000
          275              C       4.014475       9.444230       4.979799      -0.246252      39.227355 0.49233323E+03  0.11978113E+05                                10.085528                            7.451752      -0.104216       1.915597                    0.999354      31.782390      93.912395       0.595234       0.422950      -1.056724       0.007895      -0.039919      -0.008125       0.041495       0.001418      -0.006415      -0.002031       0.054326       0.040683      -0.034055       0.009730       0.024325             12.456408       8.727248       1.550432       3.264317      20.371504      -0.462058       8.270472           0.000000
          276              C       5.063513      11.952533       5.759065      -0.053488      29.705799 0.34989317E+03  0.77887019E+04                                 8.387079                            6.109886       0.010925       2.008284                    0.999216      27.171561      75.925954       0.687724       0.400094      -1.075256      -0.058283       0.036363      -0.066885       0.095879       0.003488       0.031942       0.000382       0.057490       0.099510      -0.045580      -0.010765       0.056345             11.564907       9.007966       5.101780       2.904297      16.935073       4.617354       8.751682           0.000000
          277              C       2.411640      20.280330       1.891907       0.634752      24.152412 0.24648151E+03  0.50813165E+04                                 7.843342                            5.610607      -0.069011       2.045662                    0.999571      21.740673      60.566489       0.620365       0.478924      -1.016918      -0.041811      -0.002678      -0.050787       0.065838       0.000109      -0.099506      -0.002054       0.047107       0.008085      -0.087566      -0.024883       0.112449             10.304598      10.310153       0.387618       7.071537       7.311581       0.684215      13.292061           0.000000
          278              C       3.381557      20.312564       2.954542       0.006323      40.967255 0.39891167E+03  0.91091209E+04                                10.248037                            6.584086      -0.022233       2.004577                    0.999176      26.420307      73.014569       0.658204       0.407517      -1.078155       0.039856      -0.012467       0.034702       0.054297      -0.004754      -0.012467      -0.005199      -0.024462       0.005227      -0.021560       0.007899       0.013662             14.390188      13.049013       0.191059       9.659855      12.617869       1.691408      17.503683          -0.000000
          279              C       3.700958      21.475877       3.600457      -0.136799      37.253956 0.43421459E+03  0.10244981E+05                                 9.821599                            7.037598      -0.149344       1.920103                    0.999439      29.923383      87.280777       0.606909       0.427736      -1.052989       0.012637      -0.017394       0.009757       0.023610      -0.010805      -0.037130      -0.022660       0.016201      -0.023722      -0.049701       0.008457       0.041244             12.610155       9.624517       2.702601       6.421364      13.648615       5.009952      14.557332          -0.000000
          280              C       4.518501      21.467087       4.704764      -0.002054      40.520854 0.40596631E+03  0.93022910E+04                                10.172086                            6.630437       0.007972       2.011094                    0.999195      26.568540      73.328487       0.658234       0.406093      -1.080101      -0.014482      -0.042349      -0.019804       0.048942      -0.007149      -0.003925      -0.010893       0.004909       0.016474      -0.016167       0.003867       0.012300             14.344691       8.538605       1.912197       4.764594      21.566792       6.064127      12.928675          -0.000000
          281              C       4.805669      22.724169       5.417355       0.624121      24.369476 0.25636339E+03  0.53293360E+04                                 7.877238                            5.710073      -0.057495       2.045361                    0.999525      21.947029      61.101007       0.617775       0.476934      -1.019484       0.010781       0.054247       0.034241       0.065049       0.009662      -0.062042      -0.036262       0.148285      -0.016151      -0.089502      -0.024302       0.113804             10.340672       5.905649       1.845044       2.356970      15.823984       4.832366       9.292383           0.000000
          282              C       5.069388      20.283262       5.158989      -0.205043      38.918843 0.45689381E+03  0.10888109E+05                                 9.996698                            7.145173      -0.090770       1.931908                    0.999443      30.512564      88.642265       0.613377       0.419027      -1.061340       0.000916       0.025949       0.005453       0.026531      -0.006509      -0.010243      -0.019241       0.087288       0.066965      -0.060160       0.021048       0.039112             12.713465       7.477405      -0.539920       2.864685      21.551695       2.125497       9.111295          -0.000000
          283              C       4.761708      19.102367       4.496404       0.266503      35.432868 0.33962007E+03  0.74800574E+04                                 9.473427                            6.213279       0.011675       2.024320                    0.999400      24.605943      67.684738       0.652401       0.426265      -1.061732       0.025625      -0.043567       0.019062       0.054020      -0.012645       0.001311      -0.007594      -0.051124      -0.058630      -0.020655      -0.018642       0.039297             13.184483       7.961069      -2.871072       3.989537      21.511796      -1.790934      10.080584           0.000000
          284              C       3.952956      19.108227       3.392098      -0.252453      39.918282 0.49513065E+03  0.12053966E+05                                10.185264                            7.459261      -0.099048       1.916864                    0.999397      31.756774      93.631339       0.597026       0.421408      -1.058504      -0.017987       0.033202      -0.031230       0.049002       0.004148      -0.026388       0.019029      -0.011139      -0.018414      -0.037126       0.008505       0.028621             12.710886      10.316166      -3.571044       6.424843      14.344885      -2.861095      13.471607          -0.000000
          285              C       4.855472      16.758159       4.558912      -0.054670      29.073046 0.34778794E+03  0.77189162E+04                                 8.237572                            6.069625       0.072449       2.030299                    0.999290      26.951092      74.841393       0.694742       0.397229      -1.078760       0.045022       0.056061       0.049694       0.087403       0.034119      -0.006684       0.026058      -0.062844      -0.048764      -0.048223      -0.012346       0.060569             11.300902       6.892610      -2.914941       1.776244      18.101143      -4.806304       8.908952           0.000000
          286              C       9.470636      16.687837      13.022487       0.627814      23.899397 0.25215039E+03  0.52234663E+04                                 7.772655                            5.669397      -0.063442       2.044860                    0.999545      21.887215      60.956844       0.618531       0.478019      -1.018246       0.011108       0.053665       0.030698       0.062815       0.012021      -0.063121      -0.038044       0.145166       0.026009      -0.092379      -0.020895       0.113274             10.036340       5.552555       1.099616       1.886935      16.028635       4.271137       8.527829           0.000000
          287              C       9.227422      15.404383      12.347402       0.003325      40.604504 0.40102361E+03  0.91646853E+04                                10.181813                            6.594563      -0.002300       2.009657                    0.999242      26.454523      73.014523       0.659060       0.406662      -1.079282      -0.016192      -0.041093      -0.030436       0.053639      -0.007616       0.005033      -0.007089       0.021726       0.013759      -0.016949       0.001268       0.015681             14.197234       6.948352       0.767697       3.510208      22.889778       4.564713      12.753571           0.000000
          288              C       9.637656      14.205907      12.851632      -0.131367      36.594132 0.41635025E+03  0.97333255E+04                                 9.704140                            6.898764      -0.168138       1.916690                    0.999410      29.693508      86.573873       0.611207       0.428662      -1.051070      -0.009943      -0.000023      -0.026752       0.028540       0.004897      -0.014681      -0.007987       0.091953       0.064926      -0.057731       0.012471       0.045260             12.427322       6.396144      -1.230849       2.174563      22.042545       0.117484       8.843277          -0.000000
          289              C       9.362210      13.030872      12.276559       0.003174      39.404387 0.38960285E+03  0.88373700E+04                                 9.994702                            6.497096       0.055602       2.031036                    0.999285      26.224748      72.050800       0.664596       0.406301      -1.079794      -0.022513       0.035366      -0.010144       0.043133       0.014209      -0.001889      -0.000523       0.032312       0.030833      -0.026655       0.009707       0.016948             14.144486       7.227241      -3.246906       3.819876      22.695234      -4.494613      12.510984          -0.000000
          290              C       9.787095      11.712255      12.851632       0.639034      22.840236 0.24075739E+03  0.49316538E+04                                 7.563790                            5.549714      -0.069710       2.050200                    0.999330      21.543547      59.723212       0.623304       0.479726      -1.017026       0.014352      -0.054677       0.025707       0.062100       0.004843      -0.071676       0.027291       0.151943       0.004756      -0.090924      -0.028558       0.119482              9.834104       5.958200      -2.334255       2.345793      15.273566      -3.719907       8.270546           0.000000
          291              C       8.823041      13.063104      11.018066      -0.207405      38.493419 0.44788291E+03  0.10627346E+05                                 9.919279                            7.066383      -0.099984       1.929032                    0.999450      30.480122      88.547078       0.617426       0.418082      -1.061240       0.014174      -0.010826       0.021546       0.027970       0.027483      -0.031888       0.036391       0.041322      -0.035936      -0.068281       0.022557       0.045724             12.669172       7.976224      -3.269016       5.268650      14.850129      -4.165691      15.181165           0.000000
          292              C       8.409876      14.249859      10.455495       0.263877      35.874213 0.34832594E+03  0.77178868E+04                                 9.562360                            6.294772       0.021196       2.024667                    0.999489      24.773372      68.274075       0.648019       0.426585      -1.061893      -0.018245      -0.003438      -0.051547       0.054789      -0.007770       0.027870      -0.012533       0.004184       0.090792      -0.027001      -0.020245       0.047246             13.313496       8.808489      -1.621364       7.295243      12.575982      -1.544877      18.556018           0.000000
          293              C       8.603276      15.430754      11.109745      -0.245997      38.396808 0.47943770E+03  0.11580287E+05                                 9.921764                            7.335100      -0.064374       1.931075                    0.999519      31.447242      92.405391       0.602570       0.420834      -1.058684       0.017754       0.016306       0.035489       0.042902      -0.008364      -0.020335      -0.027954       0.015847      -0.026113      -0.042177       0.013994       0.028183             12.233448       7.687025       0.973837       5.331778      13.251934       3.351913      15.761386           0.000000
          294              C       6.528649      14.976562       7.334265       0.138186      38.287400 0.36554562E+03  0.81923595E+04                                 9.987378                            6.411638      -0.120389       1.981401                    0.999189      25.361345      70.144293       0.648054       0.421723      -1.065637       0.010115      -0.006999       0.011099       0.016568       0.003023       0.018995       0.017412       0.022129       0.043096      -0.026769      -0.006935       0.033704             14.416615      11.271770       0.045375       9.227426      13.216448      -1.365174      18.761626           0.000000
          295              C       6.200458      13.652085       7.125905      -0.239843      38.373960 0.44010988E+03  0.10401621E+05                                 9.864682                            6.991063       0.001451       1.961381                    0.999290      30.627794      88.920583       0.622314       0.416444      -1.061841       0.010426       0.005003       0.005782       0.012929      -0.006370      -0.016094      -0.010655      -0.025117      -0.023676      -0.027635       0.007128       0.020508             12.787188       9.918568       3.160826       6.832381      14.071255       3.002383      14.371741           0.000001
          296              C       7.381356      15.284240       8.542752      -0.058048      29.687916 0.35079511E+03  0.78099392E+04                                 8.362413                            6.103828       0.030051       2.012739                    0.999315      27.214143      75.927703       0.690764       0.398274      -1.077016       0.013438      -0.096915       0.010232       0.098376      -0.025809      -0.004249      -0.030619      -0.034068      -0.035558      -0.040862      -0.007227       0.048089             11.561800      10.537802      -0.463131       7.107012       7.125407      -1.072821      17.022191           0.000000
          297              C       5.057656      14.384649       5.179825      -0.246557      39.733592 0.47291456E+03  0.11365654E+05                                10.089844                            7.237135      -0.076127       1.932146                    0.999485      31.239273      91.092082       0.613638       0.415319      -1.063865      -0.005268      -0.007929       0.010983       0.014534      -0.017592       0.022611       0.005813       0.013624       0.061421      -0.035239       0.000768       0.034471             13.022640       7.223219       1.608557       3.053063      22.000325      -0.914753       9.844376           0.000000
          298              C       5.459104      15.668103       5.409020       0.128834      38.242404 0.37384436E+03  0.84233517E+04                                 9.982932                            6.477807      -0.124596       1.975174                    0.999136      25.641551      71.050369       0.645826       0.420917      -1.066419      -0.004826       0.021683      -0.003414       0.022474      -0.009007       0.005267      -0.026689      -0.018654       0.015576      -0.021547      -0.013314       0.034861             14.368371       8.173005      -2.114041       4.935157      21.888468      -5.189649      13.043642          -0.000000
          299              C       6.109623      15.949408       6.559167      -0.233323      38.049656 0.42162774E+03  0.98711742E+04                                 9.814042                            6.847268      -0.025188       1.954853                    0.999372      30.404388      88.225577       0.627379       0.417001      -1.060124      -0.015654      -0.001074      -0.001925       0.015808       0.006790      -0.008399       0.023193       0.014152      -0.046664      -0.034364       0.016517       0.017847             12.861013       8.928779      -2.261322       6.496037      14.377691      -4.348719      15.276568           0.000000
          300              C       5.447380      13.367849       6.071605       0.132488      38.898445 0.37780594E+03  0.85321461E+04                                10.084777                            6.509589      -0.122530       1.976987                    0.999247      25.616168      70.981789       0.644833       0.420600      -1.066986      -0.009325      -0.013473      -0.010004       0.019198       0.010256       0.001980       0.005738      -0.044642      -0.062635      -0.021588      -0.014059       0.035647             14.529286       9.498397       5.006069       5.533174      21.656705       3.878707      12.432756           0.000000
          301              C      36.921316      18.369807      15.568644       0.633222      23.048986 0.24849150E+03  0.51318786E+04                                 7.606112                            5.638617      -0.058251       2.049516                    0.999440      21.793576      60.718186       0.618125       0.479805      -1.016705       0.053300       0.012233      -0.037138       0.066105      -0.003639       0.035303       0.070118      -0.151464      -0.024906      -0.094813      -0.024851       0.119663              9.686978      14.227083       1.837348      -4.160788       6.129143      -2.577021       8.704707           0.000000
          302              C      35.646653      18.056270      16.281235       0.003739      40.381150 0.41239810E+03  0.94965381E+04                                10.162760                            6.698818      -0.030985       1.996257                    0.999172      26.780023      74.342013       0.651848       0.408048      -1.077708      -0.051866      -0.006495       0.017529       0.055132      -0.001071       0.008599       0.000769      -0.018306      -0.008737      -0.014300       0.003621       0.010679             13.963710      19.916277       1.570888      -5.121201       9.413796      -5.307232      12.561057          -0.000000
          303              C      35.649582      17.174262      17.364706      -0.147174      38.618260 0.46712060E+03  0.11208343E+05                                10.042613                            7.291248      -0.147535       1.913173                    0.999361      30.488133      89.258232       0.598119       0.426782      -1.055095      -0.023743       0.009791      -0.004271       0.026035      -0.016744       0.021109       0.024086       0.006471      -0.016645      -0.042229       0.019647       0.022581             12.747376      12.747683       2.660878      -4.048326      11.032350      -7.252958      14.462096          -0.000000
          304              C      34.442314      16.766956      17.960615      -0.005361      40.698714 0.40999077E+03  0.94208069E+04                                10.210192                            6.665646       0.005725       2.008743                    0.999228      26.706322      73.891334       0.655919       0.406389      -1.079549      -0.006275       0.035986      -0.029808       0.047147       0.002073      -0.004311       0.011540       0.022781       0.002502      -0.019175       0.006337       0.012838             14.371958      11.867099      -0.406128      -0.328494      14.318281     -10.210078      16.930494          -0.000000
          305              C      34.462825      15.741366      19.010748       0.638053      23.559190 0.24550840E+03  0.50576175E+04                                 7.737133                            5.611777      -0.083687       2.042962                    0.999446      21.713429      60.522189       0.618103       0.481023      -1.015532       0.000957      -0.043057       0.044766       0.062120      -0.004517      -0.006728       0.102484      -0.041490       0.031942      -0.089521      -0.026468       0.115989             10.105609       7.344648      -0.216838       0.227258      10.616091      -6.866027      12.356089           0.000000
          306              C      33.267281      17.270961      17.489722      -0.204329      39.385429 0.46788908E+03  0.11220280E+05                                10.096912                            7.242694      -0.131783       1.916824                    0.999316      30.793263      89.834387       0.607514       0.420425      -1.060110       0.008547      -0.005802       0.021517       0.023868       0.013309      -0.020865       0.038191       0.006831      -0.047845      -0.054475       0.020324       0.034151             12.859669      12.750498      -3.114975       2.616474      12.081916      -7.614915      13.746593           0.000000
          307              C      33.302445      18.158829      16.377080       0.248347      37.575915 0.37601871E+03  0.84828626E+04                                 9.855763                            6.535907      -0.001497       2.009519                    0.999516      25.355642      70.253761       0.637294       0.426023      -1.063431      -0.041567       0.020546      -0.006411       0.046808      -0.025128       0.023658      -0.024187       0.036897      -0.042382      -0.036982      -0.016729       0.053710             13.711068      18.437254      -4.411746       3.275286      11.183604      -6.246367      11.512345           0.000000
          308              C      34.509712      18.665764      15.856181      -0.246256      39.229372 0.49236066E+03  0.11978956E+05                                10.085975                            7.452036      -0.104205       1.915601                    0.999354      31.782660      93.914111       0.595213       0.422959      -1.056718       0.039923       0.007895       0.008124       0.041500      -0.001422      -0.002032       0.006405      -0.054327       0.040691      -0.034057       0.009740       0.024316             12.457094      20.372964      -1.550462      -0.462185       8.727518      -3.264349       8.270799           0.000000
          309              C      32.001411      19.714797      15.076915      -0.053485      29.709022 0.34992644E+03  0.77896238E+04                                 8.388090                            6.110486       0.010943       2.008293                    0.999216      27.171369      75.926179       0.687639       0.400135      -1.075230      -0.036381      -0.058287       0.066881       0.095886      -0.003486       0.000385      -0.031956      -0.057457       0.099474      -0.045557      -0.010789       0.056346             11.566797      16.938157      -5.103181       4.618826       9.009316      -2.905300       8.752918           0.000000
          310              C      23.673610      17.062913      18.944073       0.634747      24.152853 0.24648395E+03  0.50813836E+04                                 7.843455                            5.610637      -0.069095       2.045637                    0.999571      21.740882      60.567343       0.620363       0.478924      -1.016917       0.002682      -0.041799       0.050779       0.065825      -0.000099      -0.002059       0.099497      -0.047100       0.008082      -0.087560      -0.024878       0.112438             10.304841       7.311654      -0.387610       0.684227      10.310426      -7.071793      13.292443           0.000000
          311              C      23.641378      18.032829      17.881438       0.006320      40.969818 0.39893390E+03  0.91097779E+04                                10.248529                            6.584313      -0.022252       2.004569                    0.999177      26.420754      73.016990       0.658185       0.407522      -1.078149       0.012460       0.039856      -0.034707       0.054298       0.004750      -0.005204       0.012461       0.024459       0.005222      -0.021553       0.007889       0.013665             14.391059      12.618329      -0.191075       1.691495      13.049891      -9.660649      17.504956          -0.000000
          312              C      22.478065      18.352227      17.235523      -0.136792      37.253949 0.43421280E+03  0.10244950E+05                                 9.821678                            7.037633      -0.149320       1.920112                    0.999439      29.923340      87.281292       0.606900       0.427742      -1.052983       0.017407       0.012644      -0.009769       0.023628       0.010816      -0.022662       0.037099      -0.016197      -0.023775      -0.049690       0.008481       0.041209             12.610293      13.648715      -2.702606       5.009995       9.624629      -6.421465      14.557534          -0.000000
          313              C      22.486857      19.169769      16.131216      -0.002082      40.523265 0.40599133E+03  0.93030044E+04                                10.172445                            6.630614       0.008021       2.011104                    0.999195      26.569040      73.330328       0.658230       0.406090      -1.080104       0.042342      -0.014488       0.019795       0.048934       0.007148      -0.010903       0.003928      -0.004931       0.016457      -0.016178       0.003875       0.012303             14.345306      21.567759      -1.912290       6.064465       8.538925      -4.764810      12.929235          -0.000000
          314              C      21.229775      19.456934      15.418625       0.624112      24.369834 0.25636611E+03  0.53294142E+04                                 7.877372                            5.710142      -0.057419       2.045389                    0.999525      21.947107      61.101628       0.617764       0.476941      -1.019479      -0.054237       0.010769      -0.034228       0.065033      -0.009669      -0.036264       0.062044      -0.148273      -0.016149      -0.089499      -0.024305       0.113804             10.340906      15.824408      -1.845087       4.832533       5.905738      -2.357004       9.292572           0.000000
          315              C      23.670683      19.720657      15.676991      -0.205035      38.919881 0.45690443E+03  0.10888471E+05                                 9.997024                            7.145353      -0.090805       1.931897                    0.999443      30.512843      88.644755       0.613354       0.419038      -1.061328      -0.025955       0.000908      -0.005455       0.026538       0.006504      -0.019240       0.010232      -0.087286       0.066967      -0.060157       0.021056       0.039102             12.713973      21.552550       0.539996       2.125573       7.477697      -2.864835       9.111672          -0.000000
          316              C      24.851577      19.412980      16.339576       0.266504      35.434347 0.33962690E+03  0.74802697E+04                                 9.473808                            6.213399       0.011710       2.024332                    0.999399      24.606104      67.686183       0.652384       0.426273      -1.061724       0.043570       0.025624      -0.019063       0.054022       0.012639      -0.007591      -0.001316       0.051126      -0.058630      -0.020651      -0.018642       0.039294             13.185264      21.513080       2.871531      -1.791323       7.961564      -3.989836      10.081149           0.000000
          317              C      24.845716      18.604229      17.443882      -0.252455      39.921790 0.49517532E+03  0.12055388E+05                                10.186120                            7.459777      -0.099060       1.916860                    0.999397      31.757684      93.636914       0.596980       0.421429      -1.058485      -0.033205      -0.017987       0.031226       0.049002      -0.004152       0.019029       0.026367       0.011149      -0.018437      -0.037113       0.008510       0.028603             12.712185      14.346033       3.571570      -2.861624      10.317350      -6.425731      13.473171          -0.000000
          318              C      27.195785      19.506749      16.277068      -0.054693      29.078290 0.34784906E+03  0.77206035E+04                                 8.239045                            6.070538       0.072378       2.030275                    0.999290      26.951395      74.843573       0.694626       0.397278      -1.078728      -0.056071       0.045029      -0.049690       0.087411      -0.034117       0.026059       0.006677       0.062859      -0.048753      -0.048220      -0.012354       0.060574             11.303585      18.106880       2.915988      -4.808094       6.893378      -1.776861       8.910499           0.000000
          319              C      27.266115      24.121904       7.813493       0.627813      23.899844 0.25215482E+03  0.52235894E+04                                 7.772816                            5.669487      -0.063423       2.044863                    0.999545      21.887373      60.957792       0.618519       0.478026      -1.018241      -0.053665       0.011106      -0.030695       0.062813      -0.012027      -0.038044       0.063113      -0.145153       0.026010      -0.092372      -0.020892       0.113264             10.036607      16.029129      -1.099655       4.271300       5.552664      -1.886970       8.528028           0.000000
          320              C      28.549569      23.878693       8.488578       0.003318      40.603434 0.40101004E+03  0.91643380E+04                                10.181770                            6.594522      -0.002287       2.009661                    0.999242      26.454778      73.016124       0.659049       0.406671      -1.079271       0.041092      -0.016199       0.030434       0.053639       0.007611      -0.007089      -0.005034      -0.021737       0.013751      -0.016950       0.001268       0.015681             14.197239      22.889768      -0.767701       4.564767       6.948348      -3.510205      12.753601           0.000000
          321              C      29.748046      24.288929       7.984348      -0.131371      36.595375 0.41636584E+03  0.97338146E+04                                 9.704483                            6.898979      -0.168142       1.916689                    0.999410      29.693995      86.576821       0.611185       0.428673      -1.051060       0.000015      -0.009942       0.026750       0.028538      -0.004904      -0.007988       0.014666      -0.091942       0.064929      -0.057727       0.012483       0.045244             12.427829      22.043468       1.230942       0.117457       6.396378      -2.174665       8.843642           0.000000
          322              C      30.923080      24.013485       8.559421       0.003208      39.405356 0.38960920E+03  0.88375557E+04                                 9.994895                            6.497163       0.055610       2.031042                    0.999285      26.224465      72.050339       0.664590       0.406303      -1.079792      -0.035356      -0.022499       0.010137       0.043117      -0.014198      -0.000535       0.001869      -0.032293       0.030814      -0.026637       0.009708       0.016930             14.144907      22.695984       3.247168      -4.494993       7.227450      -3.820000      12.511287          -0.000000
          323              C      32.241697      24.438372       7.984348       0.638999      22.841283 0.24076758E+03  0.49319171E+04                                 7.564036                            5.549835      -0.069767       2.050178                    0.999330      21.544044      59.725014       0.623297       0.479726      -1.017025       0.054686       0.014336      -0.025711       0.062106      -0.004854       0.027301       0.071686      -0.151965       0.004818      -0.090950      -0.028546       0.119496              9.834540      15.274365       2.334453      -3.720162       5.958402      -2.345892       8.270853           0.000000
          324              C      30.890847      23.474318       9.817914      -0.207421      38.496316 0.44792269E+03  0.10628532E+05                                 9.919936                            7.066832      -0.100000       1.929025                    0.999450      30.480619      88.549679       0.617388       0.418098      -1.061230       0.010833       0.014165      -0.021546       0.027968      -0.027472       0.036398       0.031872      -0.041321      -0.035924      -0.068273       0.022566       0.045707             12.670199      14.850853       3.269464      -4.166528       7.976991      -5.269337      15.182752           0.000000
          325              C      29.704091      23.061151      10.380485       0.263890      35.875160 0.34832707E+03  0.77179393E+04                                 9.562638                            6.294829       0.021206       2.024672                    0.999489      24.773370      68.274806       0.648008       0.426591      -1.061886       0.003439      -0.018237       0.051546       0.054785       0.007766      -0.012533      -0.027886      -0.004193       0.090768      -0.027004      -0.020247       0.047251             13.314169      12.575950       1.621292      -1.544761       8.808992      -7.295887      18.557566           0.000000
          326              C      28.523196      23.254548       9.726235      -0.246007      38.399001 0.47946800E+03  0.11581218E+05                                 9.922236                            7.335400      -0.064366       1.931074                    0.999519      31.447737      92.408075       0.602549       0.420842      -1.058678      -0.016308       0.017750      -0.035492       0.042904       0.008370      -0.027948       0.020310      -0.015833      -0.026130      -0.042161       0.014008       0.028153             12.234169      13.252626      -0.973993       3.352324       7.687453      -5.332120      15.762427           0.000000
          327              C      28.977385      21.179926      13.501715       0.138186      38.288319 0.36555220E+03  0.81925539E+04                                 9.987552                            6.411695      -0.120360       1.981410                    0.999189      25.361466      70.145118       0.648050       0.421723      -1.065636       0.006997       0.010115      -0.011100       0.016568      -0.003027       0.017414      -0.018997      -0.022131       0.043093      -0.026770      -0.006938       0.033708             14.417010      13.217077      -0.044931      -1.365940      11.272116      -9.227600      18.761837           0.000000
          328              C      30.301862      20.851737      13.710075      -0.239843      38.375396 0.44011986E+03  0.10401982E+05                                 9.865147                            6.991266       0.001398       1.961365                    0.999290      30.628326      88.924518       0.622284       0.416459      -1.061825      -0.005005       0.010426      -0.005776       0.012927       0.006364      -0.010651       0.016068       0.025120      -0.023681      -0.027609       0.007102       0.020507             12.788019      14.071892      -3.160902       3.002376       9.919267      -6.833008      14.372896           0.000001
          329              C      28.669708      22.032631      12.293228      -0.058049      29.692935 0.35085179E+03  0.78115008E+04                                 8.363875                            6.104729       0.030067       2.012743                    0.999315      27.214261      75.928990       0.690645       0.398328      -1.076982       0.096914       0.013442      -0.010236       0.098376       0.025808      -0.030618       0.004245       0.034088      -0.035557      -0.040857      -0.007237       0.048095             11.564496       7.126437       0.463417      -1.073592      10.540241      -7.109922      17.026810           0.000000
          330              C      29.569296      19.708936      15.656155      -0.246556      39.734583 0.47292094E+03  0.11365866E+05                                10.090120                            7.237239      -0.076114       1.932149                    0.999485      31.239359      91.093098       0.613626       0.415325      -1.063860       0.007941      -0.005259      -0.010993       0.014545       0.017599       0.005806      -0.022623      -0.013585       0.061398      -0.035241       0.000768       0.034473             13.023210      22.001404      -1.608789      -0.914609       7.223515      -3.053184       9.844711           0.000000
          331              C      28.285843      20.110382      15.426960       0.128846      38.242396 0.37384246E+03  0.84232966E+04                                 9.982908                            6.477763      -0.124545       1.975192                    0.999137      25.641375      71.049791       0.645832       0.420913      -1.066421      -0.021706      -0.004837       0.003434       0.022502       0.009031      -0.026714      -0.005283       0.018671       0.015567      -0.021570      -0.013330       0.034899             14.368473      21.889199       2.113780      -5.189463       8.172844      -4.934881      13.043376          -0.000000
          332              C      28.004538      20.760899      14.276813      -0.233318      38.050499 0.42163158E+03  0.98713320E+04                                 9.814332                            6.847363      -0.025227       1.954839                    0.999372      30.404792      88.228378       0.627363       0.417008      -1.060114       0.001074      -0.015657       0.001928       0.015812      -0.006793       0.023194       0.008375      -0.014140      -0.046651      -0.034354       0.016496       0.017857             12.861605      14.378849       2.261563      -4.349094       8.929044      -6.496161      15.276924           0.000000
          333              C      30.586096      20.098660      14.764375       0.132464      38.899478 0.37781546E+03  0.85323950E+04                                10.084831                            6.509577      -0.122460       1.977006                    0.999246      25.616327      70.981831       0.644849       0.420588      -1.066996       0.013470      -0.009305       0.009990       0.019178      -0.010253       0.005738      -0.001967       0.044663      -0.062632      -0.021584      -0.014070       0.035654             14.529507      21.656419      -5.006221       3.879023       9.498763      -5.533565      12.433340           0.000000
          334              C      21.683951      10.932808      15.568644       0.633256      23.048567 0.24848721E+03  0.51317864E+04                                 7.606176                            5.638683      -0.058350       2.049494                    0.999439      21.793233      60.717934       0.618100       0.479825      -1.016691      -0.053281      -0.012226      -0.037129       0.066083      -0.003627      -0.035291      -0.070108      -0.151423      -0.024916      -0.094783      -0.024858       0.119641              9.687018      14.227137       1.837321       4.160762       6.129197       2.577033       8.704719           0.000000
          335              C      22.958666      40.548946      16.281235       0.003676      40.379940 0.41238816E+03  0.94962515E+04                                10.162551                            6.698728      -0.030926       1.996273                    0.999172      26.780224      74.342333       0.651854       0.408047      -1.077709       0.051866       0.006493       0.017528       0.055132      -0.001067      -0.008606      -0.000775      -0.018301      -0.008732      -0.014305       0.003629       0.010675             13.963315      19.915675       1.570733       5.120909       9.413606       5.307073      12.560666          -0.000000
          336              C      22.955738      41.430954      17.364706      -0.147132      38.617704 0.46711361E+03  0.11208106E+05                                10.042534                            7.291223      -0.147638       1.913152                    0.999361      30.487357      89.254983       0.598118       0.426785      -1.055096       0.023751      -0.009805      -0.004282       0.026050      -0.016732      -0.021116      -0.024078       0.006460      -0.016584      -0.042218       0.019624       0.022594             12.747271      12.747414       2.660955       4.048390      11.032342       7.252957      14.462056          -0.000000
          337              C      24.163006      41.838261      17.960615      -0.005372      40.699143 0.40999956E+03  0.94209951E+04                                10.210039                            6.665577       0.005763       2.008755                    0.999228      26.705860      73.888350       0.655948       0.406372      -1.079568       0.006282      -0.035987      -0.029801       0.047145       0.002078       0.004305      -0.011544       0.022777       0.002505      -0.019177       0.006346       0.012831             14.371685      11.866738      -0.406102       0.328494      14.318085      10.209920      16.930231          -0.000000
          338              C      24.142445      13.561252      19.010748       0.638058      23.558966 0.24550552E+03  0.50575498E+04                                 7.737139                            5.611785      -0.083659       2.042973                    0.999446      21.713266      60.521931       0.618095       0.481030      -1.015527      -0.000956       0.043057       0.044770       0.062123      -0.004520       0.006718      -0.102486      -0.041495       0.031938      -0.089521      -0.026470       0.115991             10.105595       7.344649      -0.216821      -0.227223      10.616083       6.865999      12.356052           0.000000
          339              C      25.338039      41.334256      17.489722      -0.204326      39.383680 0.46787029E+03  0.11219640E+05                                10.096403                            7.242417      -0.131751       1.916836                    0.999316      30.792411      89.829113       0.607547       0.420410      -1.060127      -0.008545       0.005802       0.021524       0.023874       0.013308       0.020847      -0.038215       0.006814      -0.047824      -0.054481       0.020305       0.034177             12.858897      12.749680      -3.114799      -2.616349      12.081223       7.614412      13.745789           0.000000
          340              C      25.302874      40.446387      16.377080       0.248349      37.574251 0.37600871E+03  0.84825523E+04                                 9.855358                            6.535759      -0.001519       2.009512                    0.999516      25.355358      70.251853       0.637312       0.426016      -1.063439       0.041581      -0.020546      -0.006407       0.046821      -0.025134      -0.023664       0.024185       0.036908      -0.042397      -0.036984      -0.016737       0.053721             13.710288      18.435986      -4.411375      -3.275055      11.183059       6.246062      11.511820           0.000000
          341              C      24.095605      39.939451      15.856181      -0.246218      39.226231 0.49231796E+03  0.11977632E+05                                10.085334                            7.451642      -0.104292       1.915582                    0.999354      31.781638      93.909326       0.595239       0.422951      -1.056725      -0.039941      -0.007883       0.008131       0.041515      -0.001437       0.002014      -0.006405      -0.054295       0.040650      -0.034033       0.009727       0.024307             12.456137      20.371051      -1.550440       0.461955       8.727076       3.264227       8.270284           0.000000
          342              C      26.603906      38.890418      15.076915      -0.053478      29.705944 0.34989422E+03  0.77887384E+04                                 8.387176                            6.109951       0.010921       2.008284                    0.999216      27.171538      75.926182       0.687711       0.400101      -1.075250       0.036382       0.058289       0.066885       0.095890      -0.003487      -0.000397       0.031943      -0.057474       0.099472      -0.045565      -0.010773       0.056337             11.565058      16.935287      -5.101882      -4.617448       9.008061       2.904386       8.751827           0.000000
          343              C      34.931711      41.542305      18.944073       0.634749      24.152258 0.24648003E+03  0.50812754E+04                                 7.843276                            5.610571      -0.069044       2.045654                    0.999571      21.740649      60.566241       0.620371       0.478921      -1.016920      -0.002679       0.041797       0.050781       0.065825      -0.000097       0.002056      -0.099504      -0.047103       0.008076      -0.087566      -0.024879       0.112445             10.304493       7.311512      -0.387573      -0.684166      10.310054       7.071451      13.291913           0.000000
          344              C      34.963942      40.572389      17.881438       0.006320      40.967274 0.39891261E+03  0.91091347E+04                                10.247985                            6.584060      -0.022235       2.004574                    0.999177      26.420323      73.014240       0.658212       0.407513      -1.078160      -0.012460      -0.039857      -0.034704       0.054297       0.004749       0.005197      -0.012469       0.024458       0.005228      -0.021559       0.007900       0.013659             14.390101      12.617777      -0.191058      -1.691411      13.048943       9.659801      17.503583          -0.000000
          345              C      36.127254      40.252990      17.235523      -0.136789      37.252442 0.43419591E+03  0.10244404E+05                                 9.821235                            7.037374      -0.149302       1.920119                    0.999439      29.922724      87.277545       0.606930       0.427727      -1.052997      -0.017407      -0.012649      -0.009766       0.023630       0.010815       0.022652      -0.037121      -0.016211      -0.023761      -0.049697       0.008464       0.041233             12.609615      13.648017      -2.702422      -5.009658       9.624126       6.421059      14.556701          -0.000000
          346              C      36.118462      39.435447      16.131216      -0.002087      40.521488 0.40597505E+03  0.93025297E+04                                10.172119                            6.630468       0.008035       2.011108                    0.999195      26.568926      73.329400       0.658240       0.406088      -1.080106      -0.042343       0.014487       0.019797       0.048936       0.007147       0.010898      -0.003931      -0.004933       0.016449      -0.016175       0.003879       0.012296             14.344703      21.566742      -1.912191      -6.064143       8.538628       4.764622      12.928739          -0.000000
          347              C      37.375542      39.148281      15.418625       0.624125      24.369080 0.25635943E+03  0.53292201E+04                                 7.877063                            5.709970      -0.057487       2.045367                    0.999525      21.946874      61.099895       0.617792       0.476924      -1.019492       0.054239      -0.010776      -0.034234       0.065038      -0.009666       0.036255      -0.062044      -0.148273      -0.016151      -0.089492      -0.024309       0.113801             10.340389      15.823524      -1.844944      -4.832173       5.905503       2.356893       9.292138           0.000000
          348              C      34.934635      38.884558      15.676991      -0.205033      38.919271 0.45689761E+03  0.10888257E+05                                 9.996879                            7.145275      -0.090798       1.931901                    0.999443      30.512767      88.644019       0.613361       0.419035      -1.061331       0.025956      -0.000914      -0.005451       0.026538       0.006503       0.019230      -0.010244      -0.087287       0.066939      -0.060150       0.021037       0.039113             12.713707      21.552028       0.539857      -2.125661       7.477553       2.864792       9.111540          -0.000000
          349              C      33.753741      39.192235      16.339576       0.266501      35.433037 0.33962206E+03  0.74801152E+04                                 9.473460                            6.213301       0.011703       2.024329                    0.999400      24.606018      67.685097       0.652399       0.426265      -1.061732      -0.043569      -0.025624      -0.019063       0.054021       0.012638       0.007587       0.001311       0.051128      -0.058627      -0.020651      -0.018641       0.039293             13.184505      21.511783       2.870975       1.790774       7.961086       3.989565      10.080645           0.000000
          350              C      33.759604      40.000988      17.443882      -0.252451      39.918808 0.49513725E+03  0.12054186E+05                                10.185393                            7.459334      -0.099037       1.916867                    0.999397      31.757062      93.632919       0.597019       0.421411      -1.058500       0.033205       0.017985       0.031230       0.049003      -0.004151      -0.019042      -0.026393       0.011136      -0.018411      -0.037137       0.008505       0.028632             12.711060      14.345023       3.571035       2.861042      10.316317       6.424978      13.471840          -0.000000
          351              C      31.409533      39.098467      16.277068      -0.054694      29.073239 0.34779043E+03  0.77190028E+04                                 8.237614                            6.069643       0.072364       2.030271                    0.999290      26.951447      74.843089       0.694740       0.397228      -1.078758       0.056073      -0.045026      -0.049689       0.087410      -0.034118      -0.026067      -0.006691       0.062856      -0.048745      -0.048234      -0.012340       0.060574             11.300950      18.101163       2.914977       4.806291       6.892699       1.776248       8.908988           0.000000
          352              C      31.339195      34.483303       7.813493       0.627805      23.899298 0.25215005E+03  0.52234409E+04                                 7.772529                            5.669321      -0.063441       2.044860                    0.999545      21.887173      60.955994       0.618549       0.478007      -1.018256       0.053667      -0.011104      -0.030694       0.062814      -0.012026       0.038035      -0.063124      -0.145156       0.025999      -0.092367      -0.020907       0.113274             10.036137      16.028288      -1.099551      -4.271002       5.552457       1.886890       8.527667           0.000000
          353              C      30.055742      34.726515       8.488578       0.003324      40.604421 0.40102383E+03  0.91646922E+04                                10.181799                            6.594569      -0.002303       2.009655                    0.999242      26.454557      73.014636       0.659059       0.406662      -1.079281      -0.041093       0.016192       0.030436       0.053640       0.007609       0.007081       0.005032      -0.021726       0.013754      -0.016942       0.001269       0.015673             14.197180      22.889654      -0.767712      -4.564759       6.948331       3.510190      12.753554          -0.000000
          354              C      28.857264      34.316279       7.984348      -0.131374      36.594280 0.41635278E+03  0.97334002E+04                                 9.704170                            6.898791      -0.168134       1.916691                    0.999410      29.693584      86.574182       0.611205       0.428663      -1.051070      -0.000019       0.009940       0.026750       0.028538      -0.004906       0.007979      -0.014681      -0.091953       0.064924      -0.057730       0.012469       0.045261             12.427347      22.042595       1.230822      -0.117570       6.396151       2.174555       8.843296           0.000000
          355              C      27.682231      34.591723       8.559421       0.003198      39.404011 0.38959893E+03  0.88372626E+04                                 9.994663                            6.497079       0.055643       2.031050                    0.999285      26.224499      72.050133       0.664594       0.406303      -1.079792       0.035361       0.022500       0.010138       0.043121      -0.014200       0.000528      -0.001874      -0.032298       0.030824      -0.026642       0.009710       0.016932             14.144401      22.695061       3.246857       4.494508       7.227204       3.819853      12.510939          -0.000000
          356              C      26.363613      34.166835       7.984348       0.639034      22.840599 0.24076157E+03  0.49317701E+04                                 7.563939                            5.549813      -0.069719       2.050197                    0.999330      21.543679      59.724131       0.623289       0.479734      -1.017019      -0.054698      -0.014349      -0.025716       0.062121      -0.004839      -0.027298      -0.071672      -0.151966       0.004796      -0.090938      -0.028548       0.119486              9.834319      15.273906       2.334339       3.720030       5.958321       2.345855       8.270729           0.000000
          357              C      27.714465      35.130892       9.817914      -0.207418      38.493864 0.44788899E+03  0.10627528E+05                                 9.919319                            7.066402      -0.100003       1.929024                    0.999450      30.480466      88.548273       0.617428       0.418078      -1.061242      -0.010832      -0.014167      -0.021544       0.027968      -0.027470      -0.036410      -0.031891      -0.041327      -0.035911      -0.068292       0.022573       0.045719             12.669216      14.850197       3.269004       4.165632       7.976234       5.268657      15.181218           0.000000
          358              C      28.901221      35.544059      10.380485       0.263889      35.873859 0.34832230E+03  0.77177886E+04                                 9.562317                            6.294754       0.021207       2.024671                    0.999489      24.773206      68.273616       0.648018       0.426587      -1.061891      -0.003439       0.018235       0.051545       0.054783       0.007767       0.012531       0.027881      -0.004197       0.090774      -0.027001      -0.020248       0.047249             13.313410      12.575915       1.621368       1.544877       8.808424       7.295172      18.555889           0.000000
          359              C      30.082116      35.350661       9.726235      -0.246006      38.396374 0.47943328E+03  0.11580148E+05                                 9.921690                            7.335074      -0.064384       1.931071                    0.999519      31.447179      92.404932       0.602571       0.420835      -1.058684       0.016309      -0.017752      -0.035491       0.042904       0.008368       0.027939      -0.020331      -0.015843      -0.026114      -0.042163       0.013994       0.028169             12.233318      13.251752      -0.973835      -3.351912       7.686955       5.331707      15.761248           0.000000
          360              C      29.627931      37.425287      13.501715       0.138184      38.287026 0.36554374E+03  0.81922920E+04                                 9.987244                            6.411581      -0.120349       1.981413                    0.999189      25.361282      70.143594       0.648064       0.421718      -1.065642      -0.006998      -0.010115      -0.011097       0.016565      -0.003028      -0.017416       0.018995      -0.022135       0.043101      -0.026772      -0.006937       0.033709             14.416366      13.216265      -0.045346       1.365187      11.271606       9.227242      18.761227          -0.000000
          361              C      28.303454      37.753476      13.710075      -0.239840      38.373903 0.44010822E+03  0.10401588E+05                                 9.864730                            6.991089       0.001431       1.961375                    0.999290      30.627750      88.920934       0.622307       0.416449      -1.061836       0.005001      -0.010423      -0.005779       0.012925       0.006363       0.010640      -0.016091       0.025102      -0.023682      -0.027623       0.007131       0.020492             12.787250      14.071261      -3.160763      -3.002293       9.918631       6.832451      14.371857           0.000001
          362              C      29.935606      36.572581      12.293228      -0.058045      29.687569 0.35079285E+03  0.78098522E+04                                 8.362215                            6.103717       0.030072       2.012745                    0.999315      27.214095      75.926623       0.690788       0.398262      -1.077027      -0.096914      -0.013438      -0.010233       0.098375       0.025806       0.030610      -0.004253       0.034073      -0.035561      -0.040856      -0.007225       0.048082             11.561438       7.125271       0.463087       1.072803      10.537518       7.106681      17.021525           0.000000
          363              C      29.036022      38.896279      15.656155      -0.246571      39.734259 0.47292481E+03  0.11365956E+05                                10.089953                            7.237217      -0.076148       1.932136                    0.999484      31.239515      91.092839       0.613635       0.415320      -1.063866      -0.007933       0.005259      -0.010987       0.014537       0.017609      -0.005809       0.022605      -0.013611       0.061398      -0.035247       0.000785       0.034462             13.022794      22.000698      -1.608483       0.914885       7.223254       3.053050       9.844431           0.000000
          364              C      30.319475      38.494833      15.426960       0.128850      38.241969 0.37383929E+03  0.84232110E+04                                 9.982878                            6.477776      -0.124582       1.975181                    0.999137      25.641367      71.049803       0.645826       0.420919      -1.066417       0.021705       0.004838       0.003432       0.022501       0.009029       0.026713       0.005276       0.018676       0.015568      -0.021570      -0.013327       0.034897             14.368290      21.888305       2.114156       5.189736       8.172984       4.935152      13.043581          -0.000000
          365              C      30.600778      37.844315      14.276813      -0.233315      38.049362 0.42162636E+03  0.98711050E+04                                 9.813885                            6.847188      -0.025222       1.954842                    0.999372      30.404346      88.224447       0.627394       0.416992      -1.060133      -0.001073       0.015658       0.001927       0.015813      -0.006798      -0.023206      -0.008394      -0.014141      -0.046661      -0.034374       0.016514       0.017860             12.860766      14.377366       2.261319       4.348657       8.928647       6.495923      15.276285           0.000000
          366              C      28.019221      38.506554      14.764375       0.132472      38.897913 0.37780162E+03  0.85320021E+04                                10.084577                            6.509474      -0.122486       1.976999                    0.999246      25.616085      70.980765       0.644851       0.420590      -1.066995      -0.013465       0.009314       0.009999       0.019185      -0.010251      -0.005741       0.001971       0.044643      -0.062628      -0.021584      -0.014060       0.035644             14.528955      21.656106      -5.005890      -3.878537       9.498220       5.533078      12.432540           0.000000
          367              C      18.369846      21.683931      15.568644       0.633252      23.048895 0.24848975E+03  0.51318537E+04                                 7.606263                            5.638715      -0.058348       2.049493                    0.999439      21.793348      60.718402       0.618098       0.479825      -1.016691       0.012229      -0.053292      -0.037135       0.066096       0.003629       0.070106      -0.035300       0.151432      -0.024891      -0.094794      -0.024847       0.119641              9.687197       6.129276      -1.837395      -2.577079      14.227432       4.160915       8.704883           0.000000
          368              C      18.056310      22.958595      16.281235       0.003697      40.381063 0.41239820E+03  0.94965456E+04                                10.162776                            6.698833      -0.031081       1.996234                    0.999171      26.779975      74.342019       0.651845       0.408050      -1.077706      -0.006506       0.051869       0.017537       0.055138       0.001072       0.000764      -0.008617       0.018314      -0.008722      -0.014319       0.003639       0.010681             13.963730       9.413800      -1.570898      -5.307204      19.916350       5.121243      12.561040          -0.000000
          369              C      17.174303      22.955665      17.364706      -0.147142      38.618151 0.46711855E+03  0.11208293E+05                                10.042724                            7.291334      -0.147650       1.913145                    0.999361      30.487797      89.257547       0.598103       0.426794      -1.055087       0.009800       0.023757      -0.004285       0.026054       0.016737       0.024049      -0.021118      -0.006467      -0.016610      -0.042201       0.019624       0.022577             12.747539      11.032521      -2.660988      -7.253080      12.747769       4.048479      14.462327          -0.000000
          370              C      16.766999      24.162933      17.960615      -0.005371      40.698710 0.40999184E+03  0.94208351E+04                                10.210178                            6.665642       0.005785       2.008761                    0.999228      26.706354      73.891372       0.655922       0.406387      -1.079550       0.035982       0.006286      -0.029791       0.047135      -0.002068       0.011545       0.004290      -0.022781       0.002521      -0.019176       0.006354       0.012822             14.371929      14.318272       0.406151     -10.210057      11.867055       0.328483      16.930459          -0.000000
          371              C      15.741408      24.142421      19.010748       0.638067      23.559369 0.24551016E+03  0.50576693E+04                                 7.737225                            5.611833      -0.083719       2.042949                    0.999446      21.713467      60.522640       0.618093       0.481029      -1.015528      -0.043075      -0.000963       0.044769       0.062134       0.004525       0.102479       0.006717       0.041462       0.031947      -0.089521      -0.026456       0.115977             10.105743      10.616244       0.216870      -6.866136       7.344733      -0.227269      12.356253           0.000000
          372              C      17.271005      25.337967      17.489722      -0.204328      39.385220 0.46788747E+03  0.11220232E+05                                10.096862                            7.242675      -0.131773       1.916827                    0.999316      30.793282      89.834392       0.607516       0.420424      -1.060111      -0.005801      -0.008540       0.021516       0.023865      -0.013312       0.038190       0.020856      -0.006818      -0.047840      -0.054469       0.020318       0.034152             12.859574      12.081807       3.114934      -7.614815      12.750458      -2.616415      13.746457           0.000000
          373              C      18.158874      25.302803      16.377080       0.248325      37.576040 0.37602226E+03  0.84829485E+04                                 9.855716                            6.535891      -0.001477       2.009525                    0.999516      25.355789      70.253804       0.637302       0.426017      -1.063437       0.020545       0.041569      -0.006396       0.046808       0.025133      -0.024189      -0.023649      -0.036880      -0.042383      -0.036981      -0.016725       0.053706             13.710982      11.183540       4.411712      -6.246315      18.437141      -3.275247      11.512266           0.000000
          374              C      18.665806      24.095536      15.856181      -0.246214      39.228541 0.49234871E+03  0.11978597E+05                                10.085881                            7.451982      -0.104324       1.915572                    0.999354      31.782038      93.912117       0.595211       0.422963      -1.056715       0.007879      -0.039932       0.008132       0.041507       0.001436       0.006384       0.002015       0.054283       0.040660      -0.034029       0.009746       0.024283             12.456961       8.727459       1.550469      -3.264314      20.372708       0.462159       8.270714           0.000000
          375              C      19.714843      26.603838      15.076915      -0.053488      29.709637 0.34993422E+03  0.77898428E+04                                 8.388261                            6.110598       0.010904       2.008278                    0.999216      27.171588      75.927093       0.687625       0.400140      -1.075225      -0.058281       0.036369       0.066887       0.095881       0.003490      -0.031953      -0.000389       0.057487       0.099507      -0.045578      -0.010776       0.056354             11.567073       9.009519       5.103390      -2.905421      16.938605      -4.618993       8.753096           0.000000
          376              C      17.062974      34.931639      18.944073       0.634751      24.152766 0.24648328E+03  0.50813658E+04                                 7.843431                            5.610628      -0.069049       2.045650                    0.999571      21.740842      60.567176       0.620364       0.478924      -1.016917      -0.041813      -0.002678       0.050786       0.065839       0.000109       0.099497       0.002048       0.047105       0.008090      -0.087557      -0.024883       0.112439             10.304795      10.310368       0.387610      -7.071745       7.311639      -0.684202      13.292377           0.000000
          377              C      18.032890      34.963871      17.881438       0.006323      40.969270 0.39892917E+03  0.91096288E+04                                10.248381                            6.584235      -0.022245       2.004573                    0.999176      26.420592      73.016009       0.658196       0.407517      -1.078154       0.039854      -0.012466      -0.034704       0.054296      -0.004754       0.012460       0.005193      -0.024462       0.005215      -0.021552       0.007895       0.013657             14.390811      13.049644       0.191056      -9.660436      12.618184      -1.691429      17.504606          -0.000000
          378              C      18.352290      36.127184      17.235523      -0.136800      37.253811 0.43421147E+03  0.10244913E+05                                 9.821621                            7.037595      -0.149339       1.920105                    0.999439      29.923398      87.281507       0.606905       0.427739      -1.052985       0.012631      -0.017393      -0.009760       0.023607      -0.010813       0.037106       0.022646       0.016192      -0.023748      -0.049680       0.008467       0.041213             12.610183       9.624545       2.702521      -6.421392      13.648639      -5.009848      14.557364          -0.000000
          379              C      19.169832      36.118393      16.131216      -0.002049      40.522280 0.40598001E+03  0.93026888E+04                                10.172347                            6.630573       0.007936       2.011084                    0.999195      26.568571      73.329040       0.658224       0.406096      -1.080099      -0.014481      -0.042346       0.019802       0.048939      -0.007148       0.003917       0.010886       0.004906       0.016467      -0.016157       0.003864       0.012293             14.345109       8.538857       1.912228      -4.764787      21.567370      -6.064278      12.929101          -0.000000
          380              C      19.456999      37.375474      15.418625       0.624097      24.369504 0.25636393E+03  0.53293353E+04                                 7.877136                            5.710005      -0.057459       2.045372                    0.999524      21.947096      61.100567       0.617793       0.476922      -1.019494       0.010778       0.054242      -0.034234       0.065041       0.009664       0.062046       0.036252       0.148294      -0.016168      -0.089497      -0.024314       0.113810             10.340525       5.905556       1.844992      -2.356923      15.823759      -4.832269       9.292259           0.000000
          381              C      19.720719      34.934567      15.676991      -0.205043      38.919688 0.45690145E+03  0.10888388E+05                                 9.996983                            7.145319      -0.090759       1.931913                    0.999443      30.512888      88.644988       0.613357       0.419037      -1.061329       0.000916       0.025949      -0.005452       0.026531      -0.006509       0.010228       0.019232       0.087284       0.066949      -0.060151       0.021054       0.039097             12.713900       7.477689      -0.539945      -2.864876      21.552322      -2.125565       9.111688          -0.000000
          382              C      19.413039      33.753673      16.339576       0.266504      35.434447 0.33962810E+03  0.74803064E+04                                 9.473840                            6.213422       0.011694       2.024327                    0.999400      24.606142      67.686440       0.652381       0.426274      -1.061723       0.025624      -0.043568      -0.019063       0.054021      -0.012645      -0.001320       0.007589      -0.051126      -0.058634      -0.020651      -0.018646       0.039297             13.185285       7.961567      -2.871468      -3.989848      21.513104       1.791288      10.081184           0.000000
          383              C      18.604288      33.759534      17.443882      -0.252455      39.921916 0.49517654E+03  0.12055424E+05                                10.186146                            7.459792      -0.099078       1.916855                    0.999397      31.757720      93.637027       0.596979       0.421429      -1.058485      -0.017988       0.033202       0.031227       0.049001       0.004147       0.026362      -0.019041      -0.011155      -0.018438      -0.037113       0.008502       0.028611             12.712215      10.317369      -3.571573      -6.425755      14.346061       2.861655      13.473215          -0.000000
          384              C      19.506804      31.409465      16.277068      -0.054691      29.077945 0.34784498E+03  0.77204905E+04                                 8.238934                            6.070467       0.072433       2.030293                    0.999290      26.951363      74.843377       0.694636       0.397274      -1.078731       0.045017       0.056073      -0.049683       0.087402       0.034123       0.006675      -0.026075      -0.062843      -0.048762      -0.048226      -0.012355       0.060581             11.303380       6.893313      -2.915884      -1.776804      18.106455       4.807962       8.910371           0.000000
          385              C      24.121959      31.339134       7.813493       0.627814      23.899449 0.25215097E+03  0.52234756E+04                                 7.772641                            5.669383      -0.063488       2.044845                    0.999545      21.887197      60.956568       0.618536       0.478016      -1.018249       0.011107       0.053663      -0.030697       0.062812       0.012020       0.063113       0.038036       0.145170       0.026003      -0.092374      -0.020892       0.113267             10.036331       5.552533       1.099609      -1.886921      16.028643      -4.271126       8.527816           0.000000
          386              C      23.878745      30.055681       8.488578       0.003315      40.603266 0.40100944E+03  0.91643165E+04                                10.181728                            6.594513      -0.002305       2.009654                    0.999242      26.454842      73.016161       0.659050       0.406670      -1.079272      -0.016202      -0.041090       0.030432       0.053638      -0.007606      -0.005041       0.007086       0.021715       0.013784      -0.016941       0.001263       0.015678             14.197146       6.948310       0.767740      -3.510192      22.889578      -4.564766      12.753550          -0.000000
          387              C      24.288979      28.857204       7.984348      -0.131364      36.594638 0.41635666E+03  0.97335378E+04                                 9.704320                            6.898879      -0.168122       1.916698                    0.999410      29.693697      86.575427       0.611193       0.428670      -1.051063      -0.009936      -0.000017       0.026758       0.028544       0.004908       0.014674       0.007991       0.091939       0.064922      -0.057725       0.012474       0.045251             12.427586       6.396267      -1.230846      -2.174626      22.042986      -0.117536       8.843506          -0.000000
          388              C      24.013533      27.682170       8.559421       0.003176      39.406801 0.38962517E+03  0.88380068E+04                                 9.995111                            6.497281       0.055595       2.031034                    0.999285      26.224936      72.051950       0.664586       0.406301      -1.079794      -0.022515       0.035372       0.010142       0.043139       0.014209       0.001882       0.000518       0.032312       0.030839      -0.026656       0.009713       0.016942             14.145231       7.227592      -3.247218      -3.820101      22.696495       4.495113      12.511607           0.000000
          389              C      24.438418      26.363553       7.984348       0.639033      22.840921 0.24076243E+03  0.49318032E+04                                 7.564090                            5.549870      -0.069722       2.050198                    0.999330      21.543749      59.724860       0.623277       0.479742      -1.017013       0.014351      -0.054679      -0.025706       0.062101       0.004836       0.071674      -0.027295       0.151946       0.004770      -0.090926      -0.028556       0.119482              9.834617       5.958451      -2.334464      -2.345915      15.274468       3.720221       8.270931           0.000000
          390              C      23.474366      27.714404       9.817914      -0.207407      38.496214 0.44791902E+03  0.10628435E+05                                 9.919925                            7.066802      -0.099981       1.929032                    0.999450      30.480661      88.550090       0.617389       0.418098      -1.061229       0.014173      -0.010827      -0.021546       0.027970       0.027487       0.031867      -0.036404       0.041303      -0.035925      -0.068281       0.022581       0.045700             12.670189       7.976948      -3.269434      -5.269311      14.850887       4.166489      15.182733           0.000000
          391              C      23.061202      28.901159      10.380485       0.263874      35.875839 0.34833480E+03  0.77181520E+04                                 9.562738                            6.294891       0.021217       2.024672                    0.999489      24.773658      68.275739       0.648006       0.426590      -1.061887      -0.018247      -0.003436       0.051546       0.054789      -0.007764      -0.027877       0.012534       0.004191       0.090793      -0.027000      -0.020250       0.047251             13.314304       8.809062      -1.621360      -7.295945      12.576144       1.544886      18.557706           0.000000
          392              C      23.254601      30.082054       9.726235      -0.245995      38.397349 0.47944470E+03  0.11580503E+05                                 9.921912                            7.335193      -0.064384       1.931071                    0.999519      31.447194      92.405557       0.602562       0.420839      -1.058681       0.017750       0.016307      -0.035492       0.042903      -0.008366       0.020317       0.027943       0.015840      -0.026125      -0.042159       0.014000       0.028160             12.233707       7.687175       0.973923      -5.331876      13.252165      -3.352118      15.761780           0.000000
          393              C      21.179978      29.627865      13.501715       0.138186      38.288478 0.36555345E+03  0.81925914E+04                                 9.987594                            6.411721      -0.120387       1.981403                    0.999189      25.361498      70.145308       0.648046       0.421725      -1.065634       0.010115      -0.006999      -0.011098       0.016567       0.003022      -0.019002      -0.017417       0.022132       0.043097      -0.026775      -0.006938       0.033713             14.417068      11.272151       0.044961      -9.227644      13.217108       1.365913      18.761945          -0.000000
          394              C      20.851786      28.303388      13.710075      -0.239844      38.375274 0.44011801E+03  0.10401929E+05                                 9.865124                            6.991246       0.001440       1.961377                    0.999290      30.628280      88.924387       0.622286       0.416458      -1.061825       0.010427       0.005002      -0.005781       0.012929      -0.006370       0.016071       0.010643      -0.025124      -0.023686      -0.027613       0.007108       0.020504             12.787979       9.919237       3.160886      -6.832985      14.071842      -3.002350      14.372859           0.000001
          395              C      22.032683      29.935542      12.293228      -0.058050      29.692659 0.35084943E+03  0.78114221E+04                                 8.363700                            6.104619       0.030073       2.012746                    0.999315      27.214333      75.928643       0.690668       0.398316      -1.076991       0.013438      -0.096914      -0.010232       0.098375      -0.025813       0.004237       0.030610      -0.034080      -0.035563      -0.040849      -0.007243       0.048092             11.564186      10.539957      -0.463405      -7.109598       7.126324       1.073553      17.026279           0.000000
          396              C      19.708987      29.035954      15.656155      -0.246540      39.733559 0.47290781E+03  0.11365464E+05                                10.089901                            7.237102      -0.076123       1.932151                    0.999485      31.239027      91.091578       0.613637       0.415321      -1.063863      -0.005272      -0.007939      -0.010980       0.014539      -0.017586      -0.022625      -0.005820       0.013610       0.061401      -0.035239       0.000763       0.034476             13.022875       7.223370       1.608734      -3.053134      22.000727       0.914598       9.844529           0.000000
          397              C      20.110435      30.319408      15.426960       0.128848      38.243012 0.37384877E+03  0.84234801E+04                                 9.983041                            6.477841      -0.124589       1.975177                    0.999136      25.641565      71.050649       0.645825       0.420916      -1.066419      -0.004840       0.021710       0.003432       0.022507      -0.009031      -0.005286       0.026712      -0.018677       0.015577      -0.021565      -0.013335       0.034900             14.368670       8.172954      -2.113845      -4.934963      21.889492       5.189594      13.043565          -0.000000
          398              C      20.760953      30.600712      14.276813      -0.233320      38.050262 0.42162980E+03  0.98712616E+04                                 9.814204                            6.847290      -0.025220       1.954843                    0.999372      30.404780      88.227676       0.627375       0.417001      -1.060121      -0.015655      -0.001074       0.001926       0.015809       0.006788       0.008378      -0.023207       0.014136      -0.046659      -0.034366       0.016509       0.017857             12.861411       8.928915      -2.261522      -6.496058      14.378598       4.349039      15.276720           0.000001
          399              C      20.098710      28.019153      14.764375       0.132475      38.899841 0.37781861E+03  0.85324996E+04                                10.084966                            6.509656      -0.122533       1.976984                    0.999247      25.616404      70.982611       0.644836       0.420595      -1.066990      -0.009314      -0.013475       0.009994       0.019188       0.010257      -0.001972      -0.005742      -0.044654      -0.062637      -0.021587      -0.014066       0.035653             14.529698       9.498902       5.006300      -5.533661      21.656662      -3.879075      12.433529           0.000000
          400              C      10.932872      36.921283      15.568644       0.633219      23.049137 0.24849493E+03  0.51319675E+04                                 7.606138                            5.638656      -0.058257       2.049511                    0.999440      21.793718      60.718710       0.618123       0.479805      -1.016705      -0.012232       0.053300      -0.037140       0.066105       0.003633      -0.070123       0.035301       0.151460      -0.024897      -0.094809      -0.024857       0.119666              9.686956       6.129151      -1.837281       2.577003      14.227056      -4.160723       8.704662           0.000000
          401              C      40.549008      35.646621      16.281235       0.003751      40.378991 0.41237396E+03  0.94958652E+04                                10.162518                            6.698701      -0.031115       1.996224                    0.999171      26.779674      74.341150       0.651841       0.408057      -1.077699       0.006507      -0.051869       0.017539       0.055139       0.001078      -0.000765       0.008615       0.018317      -0.008746      -0.014319       0.003632       0.010686             13.963274       9.413569      -1.570710       5.307058      19.915610      -5.120908      12.560644          -0.000000
          402              C      41.431017      35.649551      17.364706      -0.147176      38.617866 0.46711814E+03  0.11208207E+05                                10.042376                            7.291120      -0.147517       1.913178                    0.999361      30.487663      89.254938       0.598141       0.426769      -1.055109      -0.009793      -0.023749      -0.004263       0.026040       0.016737      -0.024101       0.021116      -0.006458      -0.016609      -0.042239       0.019639       0.022600             12.747031      11.032111      -2.660860       7.252775      12.747231      -4.048278      14.461752          -0.000000
          403              C      41.838321      34.442285      17.960615      -0.005363      40.699040 0.40999920E+03  0.94209855E+04                                10.210024                            6.665581       0.005779       2.008760                    0.999228      26.705849      73.888336       0.655947       0.406373      -1.079567      -0.035988      -0.006275      -0.029793       0.047140      -0.002069      -0.011559      -0.004291      -0.022787       0.002523      -0.019190       0.006364       0.012827             14.371630      14.318008       0.406086      10.209842      11.866749      -0.328530      16.930134          -0.000000
          404              C      13.561313      34.462797      19.010748       0.638066      23.559222 0.24550878E+03  0.50576274E+04                                 7.737163                            5.611805      -0.083707       2.042952                    0.999446      21.713320      60.521903       0.618097       0.481027      -1.015530       0.043078       0.000950       0.044774       0.062140       0.004532      -0.102484      -0.006721       0.041481       0.031967      -0.089520      -0.026470       0.115990             10.105622      10.616111       0.216845       6.866019       7.344675       0.227241      12.356080           0.000000
          405              C      41.334314      33.267250      17.489722      -0.204323      39.384295 0.46787837E+03  0.11219897E+05                                10.096532                            7.242492      -0.131784       1.916824                    0.999316      30.792756      89.830772       0.607541       0.420411      -1.060125       0.005793       0.008543       0.021519       0.023866      -0.013310      -0.038218      -0.020869      -0.006809      -0.047820      -0.054495       0.020311       0.034184             12.859064      12.081378       3.114781       7.614525      12.749839       2.616297      13.745974           0.000000
          406              C      40.446445      33.302413      16.377080       0.248330      37.574975 0.37601686E+03  0.84827833E+04                                 9.855464                            6.535817      -0.001486       2.009521                    0.999516      25.355711      70.253067       0.637311       0.426014      -1.063440      -0.020548      -0.041563      -0.006401       0.046804       0.025129       0.024181       0.023646      -0.036877      -0.042388      -0.036972      -0.016725       0.053697             13.710432      11.183183       4.411362       6.246142      18.436165       3.274991      11.511948           0.000000
          407              C      39.939512      34.509680      15.856181      -0.246252      39.227356 0.49233323E+03  0.11978113E+05                                10.085528                            7.451752      -0.104215       1.915597                    0.999354      31.782390      93.912397       0.595234       0.422950      -1.056724      -0.007895       0.039919       0.008125       0.041495       0.001418      -0.006415      -0.002031       0.054326       0.040683      -0.034055       0.009730       0.024325             12.456409       8.727248       1.550432       3.264317      20.371505      -0.462058       8.270473           0.000000
          408              C      38.890474      32.001377      15.076915      -0.053488      29.705797 0.34989315E+03  0.77887013E+04                                 8.387078                            6.109886       0.010925       2.008284                    0.999216      27.171561      75.925955       0.687725       0.400094      -1.075256       0.058283      -0.036363       0.066885       0.095879       0.003488       0.031942       0.000382       0.057490       0.099510      -0.045580      -0.010765       0.056345             11.564906       9.007965       5.101779       2.904296      16.935071       4.617353       8.751681           0.000000
          409              C      41.542347      23.673580      18.944073       0.634752      24.152412 0.24648151E+03  0.50813165E+04                                 7.843342                            5.610607      -0.069011       2.045662                    0.999571      21.740673      60.566489       0.620365       0.478924      -1.016918       0.041811       0.002678       0.050787       0.065838       0.000109      -0.099506      -0.002054       0.047107       0.008085      -0.087566      -0.024883       0.112449             10.304598      10.310153       0.387618       7.071537       7.311581       0.684215      13.292061           0.000000
          410              C      40.572430      23.641346      17.881438       0.006323      40.967254 0.39891167E+03  0.91091208E+04                                10.248037                            6.584086      -0.022233       2.004577                    0.999176      26.420307      73.014568       0.658204       0.407517      -1.078155      -0.039856       0.012467      -0.034702       0.054297      -0.004754      -0.012467      -0.005199      -0.024462       0.005227      -0.021560       0.007899       0.013662             14.390188      13.049013       0.191059       9.659855      12.617869       1.691408      17.503682          -0.000000
          411              C      40.253029      22.478033      17.235523      -0.136799      37.253955 0.43421458E+03  0.10244981E+05                                 9.821599                            7.037598      -0.149344       1.920103                    0.999439      29.923382      87.280774       0.606909       0.427736      -1.052989      -0.012637       0.017394      -0.009757       0.023610      -0.010805      -0.037130      -0.022660       0.016201      -0.023722      -0.049701       0.008457       0.041244             12.610155       9.624517       2.702601       6.421364      13.648615       5.009953      14.557332          -0.000000
          412              C      39.435486      22.486823      16.131216      -0.002054      40.520854 0.40596631E+03  0.93022911E+04                                10.172087                            6.630437       0.007972       2.011094                    0.999195      26.568540      73.328488       0.658234       0.406093      -1.080101       0.014482       0.042349       0.019804       0.048942      -0.007149      -0.003925      -0.010893       0.004909       0.016474      -0.016167       0.003867       0.012300             14.344691       8.538605       1.912197       4.764594      21.566793       6.064127      12.928675          -0.000000
          413              C      39.148318      21.229741      15.418625       0.624121      24.369476 0.25636339E+03  0.53293360E+04                                 7.877238                            5.710073      -0.057495       2.045361                    0.999525      21.947029      61.101006       0.617775       0.476934      -1.019484      -0.010781      -0.054247      -0.034241       0.065049       0.009662      -0.062042      -0.036262       0.148285      -0.016151      -0.089502      -0.024302       0.113804             10.340672       5.905649       1.845043       2.356970      15.823983       4.832366       9.292383           0.000000
          414              C      38.884599      23.670648      15.676991      -0.205043      38.918843 0.45689383E+03  0.10888109E+05                                 9.996698                            7.145173      -0.090770       1.931908                    0.999443      30.512565      88.642267       0.613377       0.419027      -1.061340      -0.000916      -0.025949      -0.005453       0.026531      -0.006509      -0.010243      -0.019241       0.087288       0.066965      -0.060160       0.021048       0.039112             12.713465       7.477405      -0.539920       2.864685      21.551694       2.125497       9.111295          -0.000000
          415              C      39.192279      24.851543      16.339576       0.266503      35.432867 0.33962005E+03  0.74800569E+04                                 9.473428                            6.213280       0.011675       2.024320                    0.999400      24.605942      67.684737       0.652401       0.426265      -1.061732      -0.025625       0.043567      -0.019062       0.054020      -0.012645       0.001311      -0.007594      -0.051124      -0.058630      -0.020655      -0.018642       0.039297             13.184483       7.961069      -2.871072       3.989537      21.511796      -1.790934      10.080584           0.000000
          416              C      40.001031      24.845683      17.443882      -0.252453      39.918281 0.49513065E+03  0.12053966E+05                                10.185264                            7.459261      -0.099048       1.916864                    0.999397      31.756774      93.631339       0.597026       0.421408      -1.058504       0.017987      -0.033202       0.031230       0.049002       0.004148      -0.026388       0.019029      -0.011139      -0.018414      -0.037126       0.008505       0.028621             12.710886      10.316166      -3.571044       6.424843      14.344885      -2.861095      13.471607          -0.000000
          417              C      39.098515      27.195751      16.277068      -0.054670      29.073049 0.34778797E+03  0.77189169E+04                                 8.237572                            6.069625       0.072449       2.030299                    0.999290      26.951092      74.841389       0.694742       0.397229      -1.078760      -0.045022      -0.056061      -0.049694       0.087403       0.034119      -0.006684       0.026058      -0.062844      -0.048764      -0.048223      -0.012346       0.060569             11.300903       6.892610      -2.914941       1.776244      18.101146      -4.806305       8.908953           0.000000
          418              C      34.483351      27.266073       7.813493       0.627814      23.899397 0.25215039E+03  0.52234663E+04                                 7.772655                            5.669398      -0.063442       2.044860                    0.999545      21.887215      60.956845       0.618531       0.478019      -1.018246      -0.011108      -0.053665      -0.030698       0.062815       0.012021      -0.063121      -0.038044       0.145166       0.026009      -0.092379      -0.020895       0.113274             10.036340       5.552555       1.099616       1.886935      16.028636       4.271137       8.527829           0.000000
          419              C      34.726565      28.549527       8.488578       0.003325      40.604504 0.40102361E+03  0.91646853E+04                                10.181814                            6.594563      -0.002300       2.009657                    0.999242      26.454523      73.014524       0.659060       0.406662      -1.079282       0.016192       0.041093       0.030436       0.053639      -0.007616       0.005033      -0.007089       0.021726       0.013759      -0.016949       0.001268       0.015681             14.197234       6.948352       0.767697       3.510208      22.889779       4.564713      12.753571           0.000000
          420              C      34.316331      29.748003       7.984348      -0.131367      36.594133 0.41635026E+03  0.97333259E+04                                 9.704140                            6.898765      -0.168138       1.916690                    0.999410      29.693508      86.573875       0.611207       0.428662      -1.051070       0.009943       0.000023       0.026752       0.028540       0.004897      -0.014681      -0.007987       0.091953       0.064926      -0.057731       0.012471       0.045260             12.427323       6.396145      -1.230850       2.174563      22.042547       0.117484       8.843277           0.000000
          421              C      34.591777      30.923038       8.559421       0.003174      39.404388 0.38960285E+03  0.88373702E+04                                 9.994703                            6.497096       0.055602       2.031036                    0.999285      26.224748      72.050803       0.664596       0.406301      -1.079794       0.022513      -0.035366       0.010144       0.043133       0.014209      -0.001889      -0.000523       0.032312       0.030833      -0.026655       0.009707       0.016948             14.144487       7.227242      -3.246907       3.819876      22.695236      -4.494613      12.510984          -0.000000
          422              C      34.166892      32.241655       7.984348       0.639034      22.840236 0.24075739E+03  0.49316538E+04                                 7.563791                            5.549714      -0.069710       2.050200                    0.999330      21.543547      59.723214       0.623304       0.479726      -1.017026      -0.014352       0.054677      -0.025707       0.062100       0.004843      -0.071676       0.027291       0.151943       0.004756      -0.090924      -0.028558       0.119482              9.834105       5.958200      -2.334255       2.345793      15.273567      -3.719908       8.270546           0.000000
          423              C      35.130946      30.890806       9.817914      -0.207405      38.493419 0.44788291E+03  0.10627347E+05                                 9.919279                            7.066383      -0.099984       1.929032                    0.999450      30.480122      88.547078       0.617426       0.418082      -1.061240      -0.014174       0.010826      -0.021546       0.027970       0.027483      -0.031888       0.036391       0.041322      -0.035936      -0.068281       0.022557       0.045724             12.669173       7.976224      -3.269016       5.268650      14.850129      -4.165692      15.181165           0.000000
          424              C      35.544111      29.704051      10.380485       0.263877      35.874212 0.34832594E+03  0.77178867E+04                                 9.562359                            6.294772       0.021196       2.024667                    0.999489      24.773372      68.274073       0.648019       0.426585      -1.061893       0.018245       0.003438       0.051547       0.054789      -0.007770       0.027870      -0.012533       0.004184       0.090792      -0.027001      -0.020245       0.047246             13.313495       8.808488      -1.621364       7.295242      12.575981      -1.544877      18.556017           0.000000
          425              C      35.350711      28.523156       9.726235      -0.245997      38.396809 0.47943772E+03  0.11580287E+05                                 9.921764                            7.335100      -0.064374       1.931075                    0.999519      31.447243      92.405394       0.602570       0.420834      -1.058684      -0.017754      -0.016306      -0.035489       0.042902      -0.008364      -0.020335      -0.027954       0.015847      -0.026113      -0.042177       0.013994       0.028183             12.233448       7.687025       0.973837       5.331778      13.251934       3.351913      15.761386           0.000000
          426              C      37.425338      28.977348      13.501715       0.138186      38.287398 0.36554560E+03  0.81923589E+04                                 9.987378                            6.411638      -0.120389       1.981401                    0.999189      25.361344      70.144292       0.648054       0.421723      -1.065637      -0.010115       0.006999      -0.011099       0.016568       0.003023       0.018995       0.017412       0.022129       0.043096      -0.026769      -0.006935       0.033704             14.416615      11.271770       0.045375       9.227426      13.216448      -1.365174      18.761626          -0.000000
          427              C      37.753529      30.301825      13.710075      -0.239843      38.373957 0.44010985E+03  0.10401620E+05                                 9.864681                            6.991062       0.001451       1.961381                    0.999290      30.627793      88.920576       0.622314       0.416444      -1.061841      -0.010426      -0.005003      -0.005782       0.012929      -0.006370      -0.016094      -0.010655      -0.025117      -0.023676      -0.027635       0.007128       0.020508             12.787186       9.918567       3.160826       6.832380      14.071254       3.002383      14.371739           0.000001
          428              C      36.572631      28.669670      12.293228      -0.058048      29.687916 0.35079512E+03  0.78099393E+04                                 8.362413                            6.103828       0.030051       2.012739                    0.999315      27.214143      75.927701       0.690764       0.398274      -1.077016      -0.013438       0.096915      -0.010232       0.098376      -0.025809      -0.004249      -0.030619      -0.034068      -0.035559      -0.040862      -0.007227       0.048089             11.561799      10.537801      -0.463131       7.107011       7.125407      -1.072821      17.022190           0.000000
          429              C      38.896331      29.569261      15.656155      -0.246557      39.733591 0.47291456E+03  0.11365654E+05                                10.089844                            7.237135      -0.076127       1.932146                    0.999485      31.239273      91.092081       0.613638       0.415319      -1.063865       0.005268       0.007929      -0.010983       0.014534      -0.017592       0.022611       0.005813       0.013624       0.061421      -0.035239       0.000768       0.034471             13.022640       7.223219       1.608557       3.053063      22.000324      -0.914753       9.844376           0.000000
          430              C      38.494883      28.285807      15.426960       0.128834      38.242403 0.37384436E+03  0.84233515E+04                                 9.982931                            6.477806      -0.124596       1.975174                    0.999136      25.641551      71.050367       0.645826       0.420917      -1.066419       0.004826      -0.021683       0.003414       0.022474      -0.009007       0.005267      -0.026689      -0.018654       0.015576      -0.021547      -0.013314       0.034861             14.368371       8.173004      -2.114040       4.935156      21.888467      -5.189648      13.043641          -0.000000
          431              C      37.844364      28.004502      14.276813      -0.233323      38.049654 0.42162772E+03  0.98711736E+04                                 9.814042                            6.847268      -0.025188       1.954853                    0.999372      30.404387      88.225574       0.627379       0.417001      -1.060124       0.015654       0.001074       0.001925       0.015808       0.006790      -0.008399       0.023193       0.014152      -0.046664      -0.034364       0.016517       0.017847             12.861012       8.928779      -2.261322       6.496036      14.377691      -4.348719      15.276567           0.000001
          432              C      38.506607      30.586061      14.764375       0.132488      38.898445 0.37780594E+03  0.85321461E+04                                10.084777                            6.509589      -0.122530       1.976987                    0.999247      25.616168      70.981788       0.644833       0.420600      -1.066986       0.009325       0.013473       0.010004       0.019198       0.010256       0.001980       0.005738      -0.044642      -0.062635      -0.021588      -0.014059       0.035647             14.529286       9.498397       5.006069       5.533173      21.656705       3.878707      12.432755           0.000000
          433              O       8.400227      28.579412       1.364757      -0.579684      33.000531 0.48433956E+03  0.11320716E+05                                 8.103485                            6.703051       0.477212       2.198806                    0.998882      27.282031      70.252530       0.753279       0.347877      -1.150284       0.023049      -0.026658       0.018735       0.039911      -0.038904       0.041401       0.058343      -0.008272       0.015376      -0.092553       0.030665       0.061888              9.680423       7.531186      -2.281926       2.641444       9.839970      -4.755131      11.670112          -0.000000
          434              O      10.640704      28.597580       1.399761      -0.589429      30.865882 0.47368298E+03  0.10996615E+05                                 7.693023                            6.583255       0.555658       2.218767                    0.999031      27.444113      70.146080       0.768971       0.343103      -1.155694      -0.018394      -0.028348       0.008266       0.034790       0.038752      -0.052313       0.027845       0.003260      -0.025863      -0.080407       0.025268       0.055139              8.931099       7.538476       1.622993      -1.942561       8.967277      -4.076502      10.287545           0.000000
          435              O       5.987155      26.058511       4.763522      -0.561450      29.333271 0.44313306E+03  0.10123000E+05                                 7.427132                            6.372697       0.548468       2.227988                    0.999069      26.797995      68.069067       0.780167       0.343672      -1.154571       0.028875       0.007619      -0.003187       0.030033      -0.021566       0.037456       0.040390       0.005309      -0.109883      -0.077549       0.037281       0.040268              8.507491      13.356333       0.388534      -1.697143       5.858547      -0.609325       6.307592          -0.000000
          436              O       7.120578      24.881720       6.312052      -0.593656      33.806651 0.50799431E+03  0.12013048E+05                                 8.231446                            6.868001       0.487311       2.195403                    0.998898      27.682769      71.644223       0.743838       0.348203      -1.150298       0.016060       0.011544      -0.035274       0.040441       0.008992      -0.003929       0.001710      -0.136859       0.141331      -0.092689       0.044648       0.048041              9.745600      10.365423       2.551949      -4.254371       7.936466      -3.235600      10.934911           0.000000
          437              O      11.896902      25.232471       4.746436      -0.206587      30.999518 0.32140186E+03  0.67675899E+04                                 7.990323                            5.455999       0.408471       2.249578                    0.999441      22.508053      54.676247       0.837508       0.347321      -1.152901      -0.116824      -0.086219       0.104473       0.178875      -0.090665       0.055953      -0.127268      -0.005290      -0.032147      -0.133528      -0.052688       0.186216             11.488428      15.548494      -6.674419       5.693307       9.847758      -4.961367       9.069031           0.000000
          438              O      23.778227      24.973143       4.941878      -0.574309      32.095061 0.47909789E+03  0.11156965E+05                                 7.933454                            6.650939       0.530129       2.216098                    0.998966      27.185271      69.653612       0.759646       0.346237      -1.152761      -0.038180      -0.000772       0.001945       0.038238       0.019648      -0.046367       0.050783      -0.026667      -0.144317      -0.095572       0.034456       0.061117              9.388690      15.815042      -0.262819       1.985722       5.886570      -0.226882       6.464458          -0.000000
          439              O      22.655936      23.875469       6.558750      -0.597370      31.403846 0.48263435E+03  0.11252598E+05                                 7.775661                            6.639360       0.564190       2.216811                    0.999084      27.657255      70.752553       0.767019       0.342504      -1.156650      -0.009004       0.024240      -0.024580       0.035677      -0.025251       0.011664      -0.012765      -0.105162       0.176523      -0.088253       0.022756       0.065496              9.053112       9.961686      -1.759575       3.689236       6.817899      -2.406680      10.379750           0.000000
          440              O      21.382448      27.303577       1.431015      -0.578072      29.899169 0.45294072E+03  0.10399632E+05                                 7.521564                            6.432502       0.567558       2.228099                    0.999138      27.088142      68.889803       0.778717       0.342570      -1.155965      -0.026674      -0.026041       0.011169       0.038915       0.038527      -0.049451       0.035047      -0.021753      -0.001222      -0.083835       0.039649       0.044186              8.688155       6.948949       1.320992      -1.725876       8.629082      -4.040977      10.486434          -0.000001
          441              O      19.160432      27.228563       1.368924      -0.609883      35.811402 0.53403093E+03  0.12779881E+05                                 8.568181                            7.037631       0.488836       2.188507                    0.998953      28.079890      72.962196       0.735915       0.347791      -1.151331       0.034298      -0.028661       0.009477       0.045690      -0.047962       0.058565       0.046054      -0.004942       0.002618      -0.102079       0.044496       0.057583             10.385292       8.196324      -2.394618       3.233212      10.032385      -5.183133      12.927166          -0.000000
          442              O      17.994771      23.943157       5.021471      -0.194926      29.213370 0.29998479E+03  0.62127500E+04                                 7.677502                            5.267080       0.410635       2.256941                    0.999429      22.165300      53.514197       0.852805       0.346794      -1.152578      -0.053458       0.125704      -0.111855       0.176552       0.001392       0.000522      -0.035590       0.275259      -0.239850      -0.125483      -0.052129       0.177612             11.008332      21.022464       3.058998      -3.881097       5.766101      -1.659142       6.236432          -0.000000
          443              O      17.713170      20.319015      12.552428      -0.571795      33.014265 0.48368074E+03  0.11307957E+05                                 8.121863                            6.716902       0.468664       2.196002                    0.998840      27.272393      70.367683       0.748980       0.349792      -1.148048      -0.039520      -0.008805       0.000671       0.040495       0.019876      -0.042044       0.054772      -0.023924      -0.112953      -0.090214       0.028825       0.061389              9.680042      16.558282       0.340009       1.890177       5.929147      -0.257315       6.552696           0.000000
          444              O      16.615494      19.146326      14.140963      -0.601176      30.769412 0.48083566E+03  0.11192244E+05                                 7.639342                            6.610479       0.592392       2.225579                    0.999208      27.628747      70.457758       0.772121       0.340801      -1.158916      -0.019682       0.016394      -0.018821       0.031786      -0.021462       0.004662      -0.020137      -0.097930       0.173066      -0.082308       0.014687       0.067621              8.730678      10.050897      -1.583455       3.487952       6.583949      -2.022657       9.557189          -0.000000
          445              O      11.788183      18.926556      13.945938      -0.581890      32.590713 0.48511476E+03  0.11336154E+05                                 8.014612                            6.696355       0.502486       2.205996                    0.998869      27.282078      70.098507       0.756173       0.346628      -1.152052       0.021083       0.026115      -0.020228       0.039187       0.009561       0.002933       0.010199      -0.136996       0.137449      -0.092106       0.035675       0.056431              9.507304      10.430780       2.728543      -4.211875       7.578386      -2.877230      10.512747          -0.000000
          446              O      10.677322      19.965039      12.316148      -0.570119      29.733913 0.44451657E+03  0.10165764E+05                                 7.498434                            6.382770       0.552235       2.225124                    0.999113      26.984881      68.652933       0.779278       0.343686      -1.154191       0.030605       0.008931       0.012045       0.034081      -0.027704       0.034345       0.043208       0.008636      -0.124429      -0.082153       0.033265       0.048889              8.702237      14.052433       0.434508      -1.129052       5.728838      -0.580869       6.325439           0.000000
          447              O      14.115104      21.449508       9.167831      -0.212297      30.577285 0.31579083E+03  0.66198341E+04                                 7.918341                            5.403901       0.418057       2.252173                    0.999422      22.495229      54.512706       0.842582       0.346774      -1.153424       0.178301       0.015427       0.039105       0.183190       0.050670      -0.084190      -0.118857       0.070499       0.226322      -0.139003      -0.052162       0.191165             11.447011       6.933183       1.974439      -3.062910       9.160169      -8.036330      18.247682          -0.000000
          448              O      20.902477      30.025789       1.364757      -0.579688      33.001336 0.48435417E+03  0.11321178E+05                                 8.103718                            6.703236       0.477202       2.198804                    0.998882      27.282304      70.254327       0.753252       0.347886      -1.150274      -0.023048       0.026660       0.018731       0.039910      -0.038902      -0.041415      -0.058357      -0.008302       0.015372      -0.092570       0.030661       0.061909              9.680703       7.531363      -2.281987      -2.641487       9.840304       4.755284      11.670441          -0.000000
          449              O      18.662000      30.007621       1.399761      -0.589430      30.864897 0.47366588E+03  0.10996101E+05                                 7.692778                            6.583074       0.555698       2.218780                    0.999032      27.443999      70.145044       0.768994       0.343097      -1.155701       0.018396       0.028349       0.008264       0.034791       0.038749       0.052306      -0.027855       0.003241      -0.025863      -0.080407       0.025284       0.055124              8.930759       7.538297       1.622938       1.942512       8.966878       4.076235      10.287103           0.000000
          450              O      23.315552      32.546693       4.763522      -0.561457      29.334204 0.44315151E+03  0.10123569E+05                                 7.427418                            6.372931       0.548435       2.227979                    0.999069      26.798376      68.071455       0.780131       0.343683      -1.154558      -0.028867      -0.007619      -0.003184       0.030025      -0.021564      -0.037458      -0.040397       0.005330      -0.109896      -0.077557       0.037284       0.040273              8.507827      13.356879       0.388541       1.697265       5.858768       0.609342       6.307832          -0.000000
          451              O      22.182079       4.420886       6.312052      -0.593657      33.803194 0.50793623E+03  0.12011284E+05                                 8.230704                            6.867465       0.487429       2.195443                    0.998899      27.682062      71.640309       0.743894       0.348189      -1.150314      -0.016054      -0.011539      -0.035262       0.040426       0.008994       0.003917      -0.001712      -0.136845       0.141329      -0.092681       0.044641       0.048041              9.744588      10.364185       2.551583       4.253702       7.935792       3.235268      10.933788           0.000000
          452              O      17.405754       4.070133       4.746436      -0.206601      30.997731 0.32138893E+03  0.67672492E+04                                 7.989964                            5.455879       0.408470       2.249574                    0.999441      22.508128      54.676142       0.837520       0.347320      -1.152902       0.116814       0.086217       0.104471       0.178866      -0.090664      -0.055955       0.127260      -0.005291      -0.032149      -0.133519      -0.052692       0.186211             11.487641      15.547093      -6.673716      -5.692750       9.847164       4.961119       9.068667           0.000000
          453              O       5.524429       4.329462       4.941878      -0.574313      32.095898 0.47911412E+03  0.11157407E+05                                 7.933520                            6.651011       0.530152       2.216107                    0.998965      27.185288      69.653241       0.759651       0.346232      -1.152768       0.038177       0.000771       0.001942       0.038235       0.019645       0.046359      -0.050789      -0.026662      -0.144302      -0.095567       0.034449       0.061118              9.388722      15.815055      -0.262819      -1.985689       5.886610       0.226908       6.464502          -0.000000
          454              O       6.646722       5.427138       6.558750      -0.597377      31.406019 0.48267504E+03  0.11253774E+05                                 7.776032                            6.639666       0.564128       2.216791                    0.999084      27.657495      70.753673       0.766997       0.342507      -1.156649       0.009003      -0.024233      -0.024572       0.035666      -0.025246      -0.011682       0.012757      -0.105175       0.176515      -0.088257       0.022764       0.065493              9.053546       9.962242      -1.759676      -3.689438       6.818195       2.406804      10.380200           0.000000
          455              O       7.920204       1.999024       1.431015      -0.578071      29.898875 0.45293669E+03  0.10399499E+05                                 7.521459                            6.432440       0.567556       2.228099                    0.999138      27.087978      68.888867       0.778728       0.342567      -1.155970       0.026676       0.026044       0.011167       0.038918       0.038524       0.049447      -0.035058      -0.021772      -0.001231      -0.083838       0.039661       0.044177              8.687981       6.948891       1.320958       1.725837       8.628870       4.040805      10.486181          -0.000001
          456              O      10.142220       2.074039       1.368924      -0.609883      35.812220 0.53404837E+03  0.12780427E+05                                 8.568380                            7.037818       0.488819       2.188504                    0.998952      28.080044      72.963426       0.735893       0.347798      -1.151322      -0.034300       0.028664       0.009475       0.045694      -0.047959      -0.058579      -0.046065      -0.004973       0.002613      -0.102095       0.044506       0.057588             10.385494       8.196482      -2.394626      -3.233198      10.032613       5.183227      12.927388          -0.000000
          457              O      11.307885       5.359448       5.021471      -0.194926      29.211513 0.29997275E+03  0.62124269E+04                                 7.677090                            5.266948       0.410644       2.256944                    0.999429      22.165150      53.513196       0.852823       0.346791      -1.152583       0.053458      -0.125704      -0.111854       0.176551       0.001392      -0.000524       0.035588       0.275261      -0.239848      -0.125482      -0.052130       0.177612             11.007413      21.020647       3.058239       3.880297       5.765683       1.658946       6.235909          -0.000000
          458              O      11.589493       8.983597      12.552428      -0.571791      33.013547 0.48366937E+03  0.11307607E+05                                 8.121680                            6.716780       0.468801       2.196048                    0.998842      27.272270      70.366739       0.748995       0.349788      -1.148053       0.039522       0.008805       0.000671       0.040497       0.019877       0.042038      -0.054779      -0.023920      -0.112937      -0.090212       0.028821       0.061392              9.679761      16.557737       0.340044      -1.890054       5.929005       0.257323       6.552541           0.000000
          459              O      12.687172      10.156288      14.140963      -0.601175      30.771057 0.48086662E+03  0.11193141E+05                                 7.639633                            6.610718       0.592294       2.225545                    0.999207      27.629030      70.458970       0.772102       0.340803      -1.158914       0.019679      -0.016396      -0.018828       0.031790      -0.021458      -0.004681       0.020126      -0.097934       0.173065      -0.082308       0.014693       0.067615              8.731014      10.051349      -1.583511      -3.488123       6.584164       2.022731       9.557530          -0.000000
          460              O      17.514482      10.376057      13.945938      -0.581907      32.589260 0.48509124E+03  0.11335439E+05                                 8.014264                            6.696109       0.502581       2.206023                    0.998870      27.281855      70.096852       0.756203       0.346619      -1.152062      -0.021100      -0.026115      -0.020205       0.039185       0.009553      -0.002933      -0.010199      -0.137008       0.137420      -0.092106       0.035674       0.056432              9.506794      10.430081       2.728332       4.211517       7.578075       2.877083      10.512224          -0.000000
          461              O      18.625341       9.337572      12.316148      -0.570131      29.734789 0.44453450E+03  0.10166314E+05                                 7.498691                            6.382992       0.552187       2.225109                    0.999113      26.985274      68.655231       0.779244       0.343696      -1.154179      -0.030599      -0.008934       0.012044       0.034076      -0.027704      -0.034348      -0.043211       0.008638      -0.124432      -0.082158       0.033268       0.048889              8.702536      14.052914       0.434515       1.129190       5.729017       0.580903       6.325679           0.000000
          462              O      15.187556       7.853101       9.167831      -0.212297      30.575078 0.31577628E+03  0.66194371E+04                                 7.917845                            5.403736       0.418067       2.252175                    0.999422      22.495116      54.511634       0.842606       0.346769      -1.153431      -0.178303      -0.015427       0.039106       0.183191       0.050671       0.084186       0.118851       0.070494       0.226325      -0.138996      -0.052163       0.191159             11.445916       6.933123       1.974517       3.062930       9.159296       8.035263      18.245329          -0.000000
          463              O      28.579449      20.902424       1.364757      -0.579682      32.999900 0.48432814E+03  0.11320399E+05                                 8.103428                            6.703003       0.477197       2.198806                    0.998882      27.281883      70.252331       0.753275       0.347881      -1.150280      -0.026639      -0.023029       0.018715       0.039877       0.038917       0.058325      -0.041415       0.008291       0.015359      -0.092558       0.030685       0.061873              9.680346       9.839940       2.281945      -4.755078       7.531149      -2.641426      11.669951          -0.000000
          464              O      28.597613      18.661948       1.399761      -0.589426      30.865066 0.47366809E+03  0.10996168E+05                                 7.692828                            6.583101       0.555671       2.218771                    0.999032      27.443980      70.145121       0.768990       0.343098      -1.155700      -0.028343       0.018395       0.008254       0.034783      -0.038752       0.027839       0.052297      -0.003248      -0.025829      -0.080392       0.025267       0.055124              8.930848       8.966983      -1.622940      -4.076336       7.538310       1.942518      10.287252           0.000000
          465              O      26.058552      23.315495       4.763522      -0.561457      29.332235 0.44311534E+03  0.10122521E+05                                 7.427013                            6.372603       0.548471       2.227990                    0.999069      26.798029      68.069508       0.780164       0.343675      -1.154565       0.007623      -0.028864      -0.003179       0.030022       0.021563       0.040389      -0.037457      -0.005314      -0.109888      -0.077549       0.037281       0.040268              8.507345       5.858469      -0.388477      -0.609288      13.356086       1.697102       6.307481          -0.000000
          466              O      24.881759      22.182071       6.312052      -0.593657      33.804576 0.50795792E+03  0.12011951E+05                                 8.231036                            6.867690       0.487379       2.195429                    0.998899      27.682216      71.641658       0.743867       0.348197      -1.150305       0.011535      -0.016057      -0.035262       0.040426      -0.008997       0.001698       0.003911       0.136853       0.141331      -0.092686       0.044656       0.048030              9.745072       7.936104      -2.551774      -3.235413      10.364783       4.254052      10.934330           0.000000
          467              O      25.232502      17.405747       4.746436      -0.206581      30.998594 0.32139258E+03  0.67673394E+04                                 7.990136                            5.455897       0.408489       2.249585                    0.999441      22.507873      54.675422       0.837522       0.347318      -1.152904      -0.086208       0.116827       0.104477       0.178874       0.090672      -0.127258      -0.055953       0.005301      -0.032155      -0.133518      -0.052697       0.186215             11.488112       9.847507       6.674215      -4.961214      15.548036      -5.693125       9.068793           0.000000
          468              O      24.973153       5.524422       4.941878      -0.574304      32.095206 0.47910029E+03  0.11157012E+05                                 7.933420                            6.650916       0.530147       2.216104                    0.998966      27.185195      69.652916       0.759656       0.346232      -1.152767      -0.000769       0.038177       0.001943       0.038235      -0.019646       0.050786       0.046357       0.026666      -0.144289      -0.095562       0.034445       0.061117              9.388628       5.886526       0.262843      -0.226904      15.814935      -1.985667       6.464422          -0.000000
          469              O      23.875480       6.646712       6.558750      -0.597370      31.405378 0.48266277E+03  0.11253441E+05                                 7.775978                            6.639615       0.564196       2.216807                    0.999084      27.657571      70.754216       0.766993       0.342510      -1.156643       0.024239       0.009001      -0.024583       0.035677       0.025252      -0.012758      -0.011682       0.105179       0.176503      -0.088260       0.022768       0.065492              9.053496       6.818147       1.759663      -2.406787       9.962167      -3.689442      10.380172           0.000000
          470              O      27.303591       7.920200       1.431015      -0.578068      29.899418 0.45294452E+03  0.10399734E+05                                 7.521592                            6.432520       0.567510       2.228083                    0.999138      27.088086      68.889550       0.778718       0.342569      -1.155966      -0.026036       0.026672       0.011160       0.038908      -0.038531       0.035039       0.049449       0.021762      -0.001212      -0.083832       0.039650       0.044182              8.688194       8.629077      -1.320986      -4.040998       6.948977       1.725892      10.486527          -0.000001
          471              O      27.228580      10.142217       1.368924      -0.609889      35.811409 0.53403189E+03  0.12779914E+05                                 8.568198                            7.037653       0.488863       2.188515                    0.998953      28.079876      72.962275       0.735911       0.347792      -1.151329      -0.028664      -0.034295       0.009479       0.045691       0.047963       0.046056      -0.058568       0.004937       0.002616      -0.102083       0.044496       0.057587             10.385295      10.032417       2.394632      -5.183124       8.196349      -3.233192      12.927119          -0.000000
          472              O      23.943177      11.307876       5.021471      -0.194926      29.213362 0.29998490E+03  0.62127533E+04                                 7.677502                            5.267084       0.410626       2.256938                    0.999429      22.165297      53.514207       0.852804       0.346795      -1.152578       0.125705       0.053456      -0.111854       0.176552      -0.001395      -0.035591      -0.000524      -0.275259      -0.239847      -0.125485      -0.052127       0.177611             11.008312       5.766077      -3.058935      -1.659127      21.022445       3.881064       6.236414          -0.000000
          473              O      20.319035      11.589477      12.552428      -0.571793      33.012990 0.48365944E+03  0.11307316E+05                                 8.121578                            6.716695       0.468723       2.196023                    0.998841      27.272201      70.366352       0.749003       0.349786      -1.148055      -0.008806       0.039522       0.000670       0.040497      -0.019882       0.054774       0.042037       0.023926      -0.112946      -0.090212       0.028822       0.061389              9.679643       5.928936      -0.340013      -0.257314      16.557546      -1.889989       6.552447           0.000000
          474              O      19.146348      12.687154      14.140963      -0.601185      30.771169 0.48086883E+03  0.11193217E+05                                 7.639672                            6.610744       0.592303       2.225546                    0.999207      27.629221      70.459768       0.772098       0.340804      -1.158912       0.016393       0.019684      -0.018830       0.031792       0.021460      -0.020136      -0.004669       0.097940       0.173054      -0.082310       0.014691       0.067619              8.731081       6.584196       1.583533      -2.022739      10.051438      -3.488186       9.557608          -0.000000
          475              O      18.926587      17.514464      13.945938      -0.581902      32.590122 0.48510446E+03  0.11335846E+05                                 8.014484                            6.696255       0.502629       2.206039                    0.998870      27.281994      70.097941       0.756184       0.346625      -1.152056       0.026118      -0.021101      -0.020210       0.039190      -0.009557       0.010186      -0.002939       0.137012       0.137421      -0.092109       0.035689       0.056421              9.507140       7.578290      -2.728485      -2.877188      10.430540       4.211774      10.512589          -0.000000
          476              O      19.965072      18.625325      12.316148      -0.570121      29.733963 0.44451795E+03  0.10165841E+05                                 7.498543                            6.382854       0.552217       2.225115                    0.999112      26.985092      68.654433       0.779256       0.343694      -1.154180       0.008936      -0.030601       0.012053       0.034081       0.027707       0.043203      -0.034342      -0.008645      -0.124443      -0.082151       0.033258       0.048894              8.702383       5.728920      -0.434502      -0.580869      14.052693       1.129125       6.325535           0.000000
          477              O      21.449534      15.187542       9.167831      -0.212293      30.577050 0.31578834E+03  0.66197679E+04                                 7.918294                            5.403878       0.418046       2.252170                    0.999422      22.495188      54.512523       0.842584       0.346774      -1.153424       0.015427      -0.178303       0.039108       0.183192      -0.050675      -0.118858       0.084187      -0.070498       0.226320      -0.139003      -0.052162       0.191166             11.446925       9.160094      -1.974478      -8.036242       6.933189       3.062972      18.247491           0.000000
          478              O      30.025803       8.400177       1.364757      -0.579671      32.998998 0.48431336E+03  0.11319937E+05                                 8.103190                            6.702840       0.477249       2.198828                    0.998883      27.281466      70.250279       0.753297       0.347874      -1.150288       0.026652       0.023032       0.018717       0.039889       0.038915      -0.058320       0.041415       0.008318       0.015356      -0.092553       0.030679       0.061874              9.680001       9.839567       2.281847       4.754815       7.530942       2.641315      11.669495          -0.000000
          479              O      30.007640      10.640654       1.399761      -0.589430      30.864738 0.47366247E+03  0.10996008E+05                                 7.692782                            6.583077       0.555760       2.218803                    0.999032      27.443807      70.144639       0.768988       0.343100      -1.155698       0.028350      -0.018388       0.008256       0.034785      -0.038754      -0.027846      -0.052306      -0.003234      -0.025840      -0.080405       0.025278       0.055127              8.930770       8.966897      -1.622925       4.076257       7.538280      -1.942504      10.287133           0.000000
          480              O      32.546704       5.987110       4.763522      -0.561455      29.334591 0.44315773E+03  0.10123710E+05                                 7.427393                            6.372911       0.548446       2.227980                    0.999069      26.798250      68.070338       0.780146       0.343676      -1.154567      -0.007622       0.028872      -0.003186       0.030031       0.021561      -0.040395       0.037454      -0.005310      -0.109880      -0.077549       0.037287       0.040262              8.507785       5.858745      -0.388509       0.609344      13.356806      -1.697232       6.307805          -0.000000
          481              O       4.420899       7.120535       6.312052      -0.593651      33.805491 0.50797559E+03  0.12012479E+05                                 8.231187                            6.867823       0.487286       2.195397                    0.998898      27.682574      71.643028       0.743857       0.348198      -1.150304      -0.011540       0.016055      -0.035276       0.040439      -0.008993      -0.001710      -0.003927       0.136859       0.141329      -0.092689       0.044648       0.048041              9.745223       7.936221      -2.551804       3.235477      10.364985      -4.254102      10.934462           0.000000
          482              O       4.070154      11.896858       4.746436      -0.206583      30.997620 0.32138752E+03  0.67672119E+04                                 7.989960                            5.455878       0.408498       2.249588                    0.999441      22.507954      54.675684       0.837517       0.347321      -1.152901       0.086208      -0.116831       0.104477       0.178876       0.090672       0.127253       0.055946       0.005300      -0.032157      -0.133516      -0.052691       0.186207             11.487637       9.847180       6.673727       4.961110      15.547100       5.692726       9.068629           0.000000
          483              O       4.329503      23.778183       4.941878      -0.574315      32.096935 0.47913167E+03  0.11157958E+05                                 7.933809                            6.651220       0.530118       2.216093                    0.998966      27.185626      69.655361       0.759621       0.346241      -1.152756       0.000769      -0.038171       0.001941       0.038228      -0.019642      -0.050798      -0.046362       0.026660      -0.144282      -0.095570       0.034446       0.061123              9.389128       5.886817       0.262894       0.226920      15.815803       1.985883       6.464765          -0.000000
          484              O       5.427177      22.655894       6.558750      -0.597375      31.403963 0.48263750E+03  0.11252659E+05                                 7.775603                            6.639330       0.564285       2.216837                    0.999084      27.657088      70.751458       0.767032       0.342499      -1.156657      -0.024232      -0.009001      -0.024568       0.035662       0.025255       0.012749       0.011664       0.105161       0.176499      -0.088250       0.022771       0.065480              9.053003       6.817862       1.759544       2.406672       9.961533       3.689112      10.379615           0.000000
          485              O       1.999061      21.382401       1.431015      -0.578068      29.899513 0.45294784E+03  0.10399844E+05                                 7.521647                            6.432581       0.567499       2.228082                    0.999138      27.088162      68.890174       0.778707       0.342573      -1.155961       0.026038      -0.026674       0.011159       0.038910      -0.038533      -0.035049      -0.049458       0.021788      -0.001217      -0.083849       0.039663       0.044186              8.688232       8.629126      -1.320970       4.040988       6.949019      -1.725865      10.486552          -0.000001
          486              O       2.074072      19.160385       1.368924      -0.609889      35.809962 0.53401003E+03  0.12779239E+05                                 8.567882                            7.037451       0.488916       2.188535                    0.998953      28.079655      72.960875       0.735932       0.347786      -1.151335       0.028671       0.034294       0.009478       0.045694       0.047958      -0.046069       0.058567       0.004954       0.002608      -0.102087       0.044507       0.057580             10.384819      10.031917       2.394500       5.182749       8.196103       3.233024      12.926436          -0.000000
          487              O       5.359479      17.994729       5.021471      -0.194929      29.212027 0.29997720E+03  0.62125455E+04                                 7.677203                            5.266998       0.410611       2.256931                    0.999429      22.165278      53.513714       0.852816       0.346792      -1.152582      -0.125704      -0.053456      -0.111853       0.176551      -0.001394       0.035588       0.000522      -0.275252      -0.239854      -0.125479      -0.052130       0.177609             11.007632       5.765779      -3.058369       1.658998      21.021068      -3.880485       6.236048          -0.000000
          488              O       8.983628      17.713135      12.552428      -0.571794      33.015430 0.48370146E+03  0.11308576E+05                                 8.122101                            6.717092       0.468676       2.196006                    0.998841      27.272618      70.368945       0.748961       0.349797      -1.148043       0.008808      -0.039522       0.000673       0.040497      -0.019881      -0.054788      -0.042043       0.023919      -0.112938      -0.090224       0.028824       0.061399              9.680332       5.929292      -0.339998       0.257342      16.558791       1.890291       6.552913           0.000000
          489              O      10.156317      16.615460      14.140963      -0.601182      30.769512 0.48083752E+03  0.11192279E+05                                 7.639302                            6.610451       0.592448       2.225595                    0.999208      27.628759      70.457378       0.772131       0.340797      -1.158921      -0.016393      -0.019687      -0.018822       0.031790       0.021457       0.020127       0.004656       0.097936       0.173046      -0.082305       0.014698       0.067607              8.730610       6.583921       1.583431       2.022655      10.050792       3.487895       9.557118          -0.000000
          490              O      10.376078      11.788150      13.945938      -0.581907      32.590963 0.48512131E+03  0.11336333E+05                                 8.014600                            6.696364       0.502493       2.205992                    0.998869      27.282364      70.099072       0.756179       0.346624      -1.152057      -0.026118       0.021098      -0.020213       0.039190      -0.009557      -0.010198       0.002922       0.137015       0.137413      -0.092108       0.035678       0.056430              9.507235       7.578378      -2.728500       2.877221      10.430663      -4.211775      10.512665          -0.000000
          491              O       9.337591      10.677287      12.316148      -0.570119      29.735303 0.44454268E+03  0.10166520E+05                                 7.498722                            6.383010       0.552276       2.225136                    0.999113      26.985095      68.654228       0.779253       0.343692      -1.154185      -0.008935       0.030599       0.012051       0.034079       0.027705      -0.043213       0.034337      -0.008648      -0.124424      -0.082152       0.033262       0.048890              8.702577       5.729038      -0.434512       0.580911      14.052992      -1.129194       6.325701           0.000000
          492              O       7.853126      14.115067       9.167831      -0.212294      30.574727 0.31577242E+03  0.66193344E+04                                 7.917773                            5.403694       0.418068       2.252177                    0.999422      22.495012      54.511252       0.842611       0.346768      -1.153432      -0.015427       0.178302       0.039107       0.183191      -0.050676       0.118850      -0.084190      -0.070494       0.226324      -0.138995      -0.052168       0.191163             11.445807       9.159229      -1.974495       8.035184       6.933058      -3.062872      18.245135           0.000000
          493              O      35.553760      15.374498      19.471223      -0.579684      33.000529 0.48433954E+03  0.11320715E+05                                 8.103485                            6.703051       0.477212       2.198806                    0.998882      27.282030      70.252528       0.753279       0.347877      -1.150284      -0.023049       0.026658      -0.018735       0.039911      -0.038904       0.041401       0.058343      -0.008272       0.015376      -0.092553       0.030665       0.061888              9.680423       7.531186      -2.281926       2.641444       9.839970      -4.755131      11.670112          -0.000000
          494              O      33.313283      15.356330      19.436219      -0.589429      30.865885 0.47368303E+03  0.10996616E+05                                 7.693024                            6.583255       0.555658       2.218767                    0.999031      27.444113      70.146083       0.768971       0.343103      -1.155694       0.018394       0.028348      -0.008266       0.034790       0.038752      -0.052313       0.027845       0.003260      -0.025863      -0.080407       0.025268       0.055139              8.931100       7.538476       1.622993      -1.942561       8.967278      -4.076502      10.287546           0.000000
          495              O      37.966832      17.895399      16.072458      -0.561450      29.333271 0.44313305E+03  0.10123000E+05                                 7.427132                            6.372697       0.548468       2.227988                    0.999069      26.797994      68.069065       0.780167       0.343672      -1.154571      -0.028875      -0.007619       0.003187       0.030033      -0.021566       0.037456       0.040390       0.005309      -0.109883      -0.077549       0.037281       0.040268              8.507491      13.356333       0.388534      -1.697143       5.858547      -0.609325       6.307592          -0.000000
          496              O      36.833409      19.072190      14.523928      -0.593656      33.806650 0.50799429E+03  0.12013048E+05                                 8.231445                            6.868000       0.487311       2.195403                    0.998898      27.682769      71.644222       0.743839       0.348203      -1.150298      -0.016060      -0.011544       0.035274       0.040441       0.008992      -0.003929       0.001710      -0.136859       0.141331      -0.092689       0.044648       0.048041              9.745599      10.365422       2.551949      -4.254371       7.936465      -3.235600      10.934911           0.000000
          497              O      32.057085      18.721439      16.089544      -0.206587      30.999517 0.32140185E+03  0.67675895E+04                                 7.990323                            5.455998       0.408471       2.249578                    0.999441      22.508053      54.676246       0.837508       0.347321      -1.152901       0.116824       0.086219      -0.104473       0.178875      -0.090665       0.055953      -0.127268      -0.005290      -0.032147      -0.133528      -0.052688       0.186216             11.488427      15.548493      -6.674418       5.693306       9.847757      -4.961367       9.069030           0.000000
          498              O      20.175760      18.980767      15.894102      -0.574309      32.095064 0.47909793E+03  0.11156966E+05                                 7.933454                            6.650939       0.530129       2.216098                    0.998966      27.185272      69.653615       0.759646       0.346237      -1.152761       0.038180       0.000772      -0.001945       0.038238       0.019648      -0.046367       0.050783      -0.026667      -0.144317      -0.095572       0.034456       0.061117              9.388690      15.815042      -0.262819       1.985722       5.886570      -0.226882       6.464458          -0.000000
          499              O      21.298051      20.078441      14.277230      -0.597370      31.403846 0.48263435E+03  0.11252598E+05                                 7.775660                            6.639360       0.564190       2.216811                    0.999084      27.657256      70.752554       0.767019       0.342504      -1.156650       0.009004      -0.024240       0.024580       0.035677      -0.025251       0.011664      -0.012765      -0.105162       0.176523      -0.088253       0.022756       0.065496              9.053111       9.961685      -1.759575       3.689236       6.817898      -2.406680      10.379750           0.000000
          500              O      22.571539      16.650333      19.404965      -0.578072      29.899169 0.45294072E+03  0.10399632E+05                                 7.521564                            6.432502       0.567558       2.228099                    0.999138      27.088142      68.889803       0.778717       0.342570      -1.155965       0.026674       0.026041      -0.011169       0.038915       0.038527      -0.049451       0.035047      -0.021753      -0.001222      -0.083835       0.039649       0.044186              8.688155       6.948949       1.320993      -1.725876       8.629082      -4.040977      10.486434          -0.000001
          501              O      24.793555      16.725347      19.467056      -0.609883      35.811401 0.53403090E+03  0.12779880E+05                                 8.568181                            7.037631       0.488836       2.188507                    0.998953      28.079889      72.962194       0.735915       0.347791      -1.151331      -0.034298       0.028661      -0.009477       0.045690      -0.047962       0.058565       0.046054      -0.004942       0.002618      -0.102079       0.044496       0.057583             10.385292       8.196324      -2.394618       3.233212      10.032385      -5.183133      12.927166           0.000000
          502              O      25.959216      20.010753      15.814509      -0.194926      29.213369 0.29998478E+03  0.62127497E+04                                 7.677502                            5.267080       0.410635       2.256941                    0.999429      22.165300      53.514196       0.852805       0.346794      -1.152578       0.053458      -0.125704       0.111855       0.176552       0.001392       0.000522      -0.035590       0.275259      -0.239850      -0.125483      -0.052129       0.177612             11.008332      21.022463       3.058998      -3.881097       5.766100      -1.659142       6.236432          -0.000000
          503              O      26.240817      23.634895       8.283552      -0.571795      33.014261 0.48368068E+03  0.11307956E+05                                 8.121863                            6.716901       0.468664       2.196002                    0.998840      27.272392      70.367679       0.748980       0.349792      -1.148048       0.039520       0.008805      -0.000671       0.040495       0.019876      -0.042044       0.054772      -0.023924      -0.112953      -0.090214       0.028825       0.061389              9.680041      16.558281       0.340009       1.890176       5.929146      -0.257315       6.552696           0.000000
          504              O      27.338493      24.807584       6.695017      -0.601176      30.769413 0.48083568E+03  0.11192244E+05                                 7.639342                            6.610479       0.592392       2.225579                    0.999208      27.628747      70.457759       0.772121       0.340801      -1.158916       0.019682      -0.016394       0.018821       0.031786      -0.021462       0.004662      -0.020137      -0.097930       0.173066      -0.082308       0.014687       0.067621              8.730679      10.050898      -1.583455       3.487952       6.583949      -2.022657       9.557189          -0.000000
          505              O      32.165804      25.027354       6.890042      -0.581890      32.590713 0.48511476E+03  0.11336154E+05                                 8.014612                            6.696355       0.502486       2.205996                    0.998869      27.282078      70.098507       0.756173       0.346628      -1.152052      -0.021083      -0.026115       0.020228       0.039187       0.009561       0.002933       0.010199      -0.136996       0.137449      -0.092106       0.035675       0.056431              9.507304      10.430780       2.728543      -4.211875       7.578386      -2.877230      10.512747          -0.000000
          506              O      33.276665      23.988871       8.519832      -0.570119      29.733911 0.44451654E+03  0.10165763E+05                                 7.498433                            6.382770       0.552235       2.225124                    0.999113      26.984880      68.652930       0.779278       0.343686      -1.154191      -0.030605      -0.008931      -0.012045       0.034081      -0.027704       0.034345       0.043208       0.008636      -0.124429      -0.082153       0.033265       0.048889              8.702236      14.052432       0.434508      -1.129052       5.728838      -0.580869       6.325439           0.000000
          507              O      29.838883      22.504402      11.668149      -0.212297      30.577285 0.31579083E+03  0.66198341E+04                                 7.918341                            5.403901       0.418057       2.252173                    0.999422      22.495228      54.512705       0.842582       0.346774      -1.153424      -0.178301      -0.015427      -0.039105       0.183190       0.050670      -0.084190      -0.118857       0.070499       0.226322      -0.139003      -0.052162       0.191165             11.447012       6.933183       1.974439      -3.062910       9.160170      -8.036330      18.247683           0.000000
          508              O      23.051510      13.928121      19.471223      -0.579688      33.001336 0.48435416E+03  0.11321178E+05                                 8.103718                            6.703236       0.477202       2.198804                    0.998882      27.282304      70.254327       0.753252       0.347886      -1.150274       0.023048      -0.026660      -0.018731       0.039910      -0.038902      -0.041415      -0.058357      -0.008302       0.015372      -0.092570       0.030661       0.061909              9.680703       7.531363      -2.281987      -2.641487       9.840304       4.755284      11.670441          -0.000000
          509              O      25.291987      13.946289      19.436219      -0.589430      30.864897 0.47366588E+03  0.10996101E+05                                 7.692778                            6.583074       0.555698       2.218780                    0.999032      27.443999      70.145044       0.768994       0.343097      -1.155701      -0.018396      -0.028349      -0.008264       0.034791       0.038749       0.052306      -0.027855       0.003241      -0.025863      -0.080407       0.025284       0.055124              8.930759       7.538297       1.622938       1.942512       8.966878       4.076235      10.287103           0.000000
          510              O      20.638435      11.407217      16.072458      -0.561457      29.334206 0.44315155E+03  0.10123570E+05                                 7.427419                            6.372931       0.548435       2.227978                    0.999069      26.798376      68.071457       0.780130       0.343683      -1.154557       0.028867       0.007619       0.003184       0.030025      -0.021564      -0.037458      -0.040397       0.005330      -0.109896      -0.077557       0.037284       0.040273              8.507827      13.356881       0.388541       1.697265       5.858769       0.609342       6.307833          -0.000000
          511              O      21.771857      10.230424      14.523928      -0.593657      33.803194 0.50793623E+03  0.12011284E+05                                 8.230704                            6.867465       0.487429       2.195443                    0.998899      27.682062      71.640309       0.743894       0.348189      -1.150314       0.016054       0.011539       0.035262       0.040426       0.008994       0.003917      -0.001712      -0.136845       0.141329      -0.092681       0.044641       0.048041              9.744588      10.364185       2.551583       4.253702       7.935791       3.235268      10.933788           0.000000
          512              O      26.548233      39.883777      16.089544      -0.206601      30.997731 0.32138892E+03  0.67672490E+04                                 7.989965                            5.455879       0.408470       2.249574                    0.999441      22.508127      54.676141       0.837520       0.347320      -1.152902      -0.116814      -0.086217      -0.104471       0.178866      -0.090664      -0.055955       0.127260      -0.005291      -0.032149      -0.133519      -0.052692       0.186211             11.487642      15.547094      -6.673716      -5.692751       9.847165       4.961119       9.068667           0.000000
          513              O      38.429558      39.624448      15.894102      -0.574313      32.095897 0.47911410E+03  0.11157407E+05                                 7.933520                            6.651011       0.530152       2.216107                    0.998965      27.185288      69.653240       0.759651       0.346232      -1.152768      -0.038177      -0.000771      -0.001942       0.038235       0.019645       0.046359      -0.050789      -0.026662      -0.144302      -0.095567       0.034449       0.061118              9.388722      15.815055      -0.262819      -1.985689       5.886609       0.226908       6.464502          -0.000000
          514              O      37.307265      38.526772      14.277230      -0.597377      31.406021 0.48267507E+03  0.11253775E+05                                 7.776032                            6.639667       0.564127       2.216791                    0.999084      27.657496      70.753676       0.766997       0.342507      -1.156649      -0.009003       0.024233       0.024572       0.035666      -0.025246      -0.011682       0.012757      -0.105175       0.176515      -0.088257       0.022764       0.065493              9.053546       9.962242      -1.759676      -3.689438       6.818195       2.406804      10.380201           0.000000
          515              O      36.033783      41.954886      19.404965      -0.578071      29.898876 0.45293670E+03  0.10399499E+05                                 7.521459                            6.432440       0.567556       2.228099                    0.999138      27.087979      68.888869       0.778728       0.342567      -1.155970      -0.026676      -0.026044      -0.011167       0.038918       0.038524       0.049447      -0.035058      -0.021772      -0.001231      -0.083838       0.039661       0.044177              8.687981       6.948891       1.320958       1.725837       8.628870       4.040805      10.486181          -0.000001
          516              O      33.811767      41.879871      19.467056      -0.609883      35.812220 0.53404838E+03  0.12780427E+05                                 8.568380                            7.037818       0.488819       2.188504                    0.998952      28.080045      72.963427       0.735893       0.347798      -1.151322       0.034300      -0.028664      -0.009475       0.045694      -0.047959      -0.058579      -0.046065      -0.004973       0.002613      -0.102095       0.044506       0.057588             10.385494       8.196482      -2.394626      -3.233198      10.032612       5.183227      12.927387          -0.000000
          517              O      32.646102      38.594462      15.814509      -0.194926      29.211517 0.29997278E+03  0.62124278E+04                                 7.677091                            5.266948       0.410644       2.256944                    0.999429      22.165150      53.513199       0.852823       0.346791      -1.152583      -0.053458       0.125704       0.111854       0.176552       0.001392      -0.000524       0.035588       0.275261      -0.239848      -0.125482      -0.052130       0.177612             11.007415      21.020650       3.058240       3.880298       5.765684       1.658947       6.235910          -0.000000
          518              O      32.364494      34.970313       8.283552      -0.571791      33.013547 0.48366937E+03  0.11307607E+05                                 8.121680                            6.716780       0.468801       2.196048                    0.998842      27.272270      70.366739       0.748995       0.349788      -1.148053      -0.039522      -0.008805      -0.000671       0.040497       0.019877       0.042038      -0.054779      -0.023920      -0.112937      -0.090212       0.028821       0.061392              9.679761      16.557737       0.340044      -1.890054       5.929005       0.257323       6.552541           0.000000
          519              O      31.266815      33.797622       6.695017      -0.601175      30.771056 0.48086660E+03  0.11193141E+05                                 7.639633                            6.610718       0.592294       2.225545                    0.999207      27.629029      70.458968       0.772102       0.340803      -1.158914      -0.019679       0.016396       0.018828       0.031790      -0.021458      -0.004681       0.020126      -0.097935       0.173065      -0.082308       0.014693       0.067615              8.731014      10.051349      -1.583511      -3.488123       6.584164       2.022731       9.557530          -0.000000
          520              O      26.439505      33.577853       6.890042      -0.581907      32.589261 0.48509125E+03  0.11335439E+05                                 8.014264                            6.696109       0.502581       2.206023                    0.998870      27.281856      70.096854       0.756203       0.346619      -1.152062       0.021100       0.026115       0.020205       0.039185       0.009553      -0.002933      -0.010199      -0.137008       0.137420      -0.092106       0.035674       0.056432              9.506793      10.430081       2.728332       4.211517       7.578075       2.877083      10.512224          -0.000000
          521              O      25.328646      34.616338       8.519832      -0.570131      29.734789 0.44453449E+03  0.10166314E+05                                 7.498691                            6.382992       0.552187       2.225109                    0.999113      26.985273      68.655229       0.779244       0.343696      -1.154179       0.030599       0.008934      -0.012044       0.034076      -0.027704      -0.034348      -0.043211       0.008638      -0.124432      -0.082158       0.033268       0.048889              8.702537      14.052914       0.434515       1.129190       5.729017       0.580903       6.325679           0.000000
          522              O      28.766431      36.100809      11.668149      -0.212297      30.575080 0.31577629E+03  0.66194373E+04                                 7.917845                            5.403736       0.418067       2.252175                    0.999422      22.495116      54.511635       0.842606       0.346769      -1.153431       0.178303       0.015427      -0.039106       0.183191       0.050671       0.084186       0.118851       0.070494       0.226325      -0.138996      -0.052163       0.191159             11.445917       6.933123       1.974517       3.062931       9.159297       8.035264      18.245330           0.000000
          523              O      15.374538      23.051486      19.471223      -0.579682      32.999901 0.48432815E+03  0.11320399E+05                                 8.103429                            6.703003       0.477197       2.198806                    0.998882      27.281883      70.252332       0.753275       0.347881      -1.150280       0.026639       0.023029      -0.018715       0.039877       0.038917       0.058325      -0.041415       0.008291       0.015359      -0.092558       0.030685       0.061873              9.680347       9.839940       2.281945      -4.755078       7.531149      -2.641426      11.669952          -0.000000
          524              O      15.356374      25.291962      19.436219      -0.589426      30.865064 0.47366806E+03  0.10996167E+05                                 7.692827                            6.583101       0.555671       2.218771                    0.999032      27.443980      70.145119       0.768990       0.343098      -1.155700       0.028343      -0.018395      -0.008254       0.034783      -0.038752       0.027839       0.052297      -0.003249      -0.025829      -0.080392       0.025267       0.055124              8.930848       8.966982      -1.622940      -4.076336       7.538310       1.942518      10.287252           0.000000
          525              O      17.895435      20.638415      16.072458      -0.561457      29.332236 0.44311535E+03  0.10122522E+05                                 7.427013                            6.372603       0.548471       2.227990                    0.999069      26.798029      68.069508       0.780164       0.343675      -1.154565      -0.007623       0.028864       0.003179       0.030022       0.021563       0.040389      -0.037457      -0.005314      -0.109888      -0.077549       0.037281       0.040268              8.507345       5.858469      -0.388477      -0.609288      13.356086       1.697102       6.307481          -0.000000
          526              O      19.072228      21.771839      14.523928      -0.593657      33.804581 0.50795799E+03  0.12011953E+05                                 8.231037                            6.867691       0.487379       2.195429                    0.998899      27.682216      71.641662       0.743867       0.348197      -1.150305      -0.011535       0.016057       0.035262       0.040426      -0.008997       0.001698       0.003911       0.136853       0.141331      -0.092686       0.044656       0.048030              9.745074       7.936105      -2.551774      -3.235413      10.364785       4.254053      10.934331           0.000000
          527              O      18.721485      26.548163      16.089544      -0.206581      30.998590 0.32139255E+03  0.67673386E+04                                 7.990135                            5.455896       0.408489       2.249585                    0.999441      22.507873      54.675420       0.837522       0.347318      -1.152904       0.086208      -0.116827      -0.104477       0.178874       0.090672      -0.127258      -0.055953       0.005301      -0.032155      -0.133518      -0.052697       0.186215             11.488110       9.847506       6.674214      -4.961213      15.548034      -5.693125       9.068792           0.000000
          528              O      18.980834      38.429488      15.894102      -0.574304      32.095206 0.47910029E+03  0.11157012E+05                                 7.933420                            6.650916       0.530147       2.216104                    0.998966      27.185195      69.652916       0.759656       0.346232      -1.152767       0.000769      -0.038177      -0.001943       0.038235      -0.019646       0.050786       0.046357       0.026666      -0.144289      -0.095562       0.034445       0.061117              9.388628       5.886526       0.262843      -0.226904      15.814935      -1.985667       6.464422          -0.000000
          529              O      20.078507      37.307198      14.277230      -0.597370      31.405377 0.48266275E+03  0.11253440E+05                                 7.775978                            6.639615       0.564196       2.216807                    0.999084      27.657571      70.754215       0.766993       0.342510      -1.156643      -0.024239      -0.009001       0.024583       0.035677       0.025252      -0.012758      -0.011682       0.105179       0.176503      -0.088260       0.022768       0.065492              9.053495       6.818147       1.759663      -2.406787       9.962167      -3.689442      10.380172           0.000000
          530              O      16.650396      36.033710      19.404965      -0.578068      29.899415 0.45294447E+03  0.10399732E+05                                 7.521591                            6.432519       0.567510       2.228083                    0.999138      27.088086      68.889547       0.778718       0.342569      -1.155966       0.026036      -0.026672      -0.011160       0.038908      -0.038531       0.035039       0.049449       0.021762      -0.001212      -0.083832       0.039650       0.044182              8.688193       8.629076      -1.320986      -4.040997       6.948976       1.725892      10.486526          -0.000001
          531              O      16.725407      33.811693      19.467056      -0.609889      35.811412 0.53403194E+03  0.12779916E+05                                 8.568199                            7.037654       0.488863       2.188515                    0.998953      28.079877      72.962279       0.735911       0.347792      -1.151329       0.028664       0.034295      -0.009479       0.045691       0.047963       0.046056      -0.058568       0.004937       0.002616      -0.102083       0.044496       0.057587             10.385296      10.032418       2.394632      -5.183125       8.196349      -3.233193      12.927120          -0.000000
          532              O      20.010810      32.646034      15.814509      -0.194926      29.213357 0.29998486E+03  0.62127522E+04                                 7.677500                            5.267083       0.410626       2.256939                    0.999429      22.165297      53.514204       0.852804       0.346795      -1.152578      -0.125705      -0.053456       0.111854       0.176552      -0.001395      -0.035591      -0.000524      -0.275259      -0.239847      -0.125485      -0.052127       0.177611             11.008310       5.766077      -3.058934      -1.659126      21.022441       3.881063       6.236413          -0.000000
          533              O      23.634952      32.364433       8.283552      -0.571793      33.012990 0.48365943E+03  0.11307316E+05                                 8.121578                            6.716696       0.468724       2.196023                    0.998841      27.272200      70.366351       0.749003       0.349786      -1.148055       0.008806      -0.039522      -0.000670       0.040497      -0.019882       0.054774       0.042037       0.023926      -0.112946      -0.090212       0.028822       0.061389              9.679643       5.928937      -0.340013      -0.257314      16.557546      -1.889989       6.552447           0.000000
          534              O      24.807639      31.266756       6.695017      -0.601185      30.771167 0.48086881E+03  0.11193216E+05                                 7.639672                            6.610744       0.592303       2.225546                    0.999207      27.629220      70.459765       0.772098       0.340804      -1.158912      -0.016393      -0.019684       0.018830       0.031792       0.021460      -0.020136      -0.004669       0.097940       0.173054      -0.082310       0.014691       0.067619              8.731080       6.584196       1.583533      -2.022739      10.051437      -3.488186       9.557608          -0.000000
          535              O      25.027400      26.439446       6.890042      -0.581902      32.590124 0.48510448E+03  0.11335847E+05                                 8.014485                            6.696256       0.502629       2.206039                    0.998870      27.281994      70.097943       0.756184       0.346625      -1.152055      -0.026118       0.021101       0.020210       0.039190      -0.009557       0.010186      -0.002939       0.137012       0.137421      -0.092109       0.035689       0.056421              9.507140       7.578291      -2.728486      -2.877188      10.430541       4.211775      10.512590          -0.000000
          536              O      23.988915      25.328585       8.519832      -0.570121      29.733964 0.44451797E+03  0.10165841E+05                                 7.498544                            6.382855       0.552217       2.225115                    0.999112      26.985091      68.654433       0.779256       0.343694      -1.154180      -0.008936       0.030601      -0.012053       0.034081       0.027707       0.043203      -0.034342      -0.008645      -0.124443      -0.082151       0.033258       0.048894              8.702383       5.728921      -0.434502      -0.580869      14.052694       1.129126       6.325535           0.000000
          537              O      22.504453      28.766368      11.668149      -0.212293      30.577050 0.31578834E+03  0.66197679E+04                                 7.918294                            5.403878       0.418046       2.252170                    0.999422      22.495188      54.512523       0.842584       0.346774      -1.153424      -0.015427       0.178303      -0.039108       0.183192      -0.050675      -0.118858       0.084187      -0.070498       0.226320      -0.139003      -0.052162       0.191166             11.446925       9.160094      -1.974478      -8.036242       6.933189       3.062972      18.247491          -0.000000
          538              O      13.928184      35.553733      19.471223      -0.579671      32.998998 0.48431336E+03  0.11319937E+05                                 8.103190                            6.702840       0.477249       2.198828                    0.998883      27.281466      70.250279       0.753297       0.347874      -1.150288      -0.026652      -0.023032      -0.018717       0.039889       0.038915      -0.058320       0.041415       0.008318       0.015357      -0.092553       0.030679       0.061874              9.680001       9.839567       2.281847       4.754815       7.530942       2.641315      11.669495          -0.000000
          539              O      13.946347      33.313256      19.436219      -0.589430      30.864738 0.47366247E+03  0.10996008E+05                                 7.692782                            6.583077       0.555760       2.218803                    0.999032      27.443807      70.144639       0.768988       0.343100      -1.155698      -0.028350       0.018388      -0.008256       0.034785      -0.038754      -0.027846      -0.052306      -0.003234      -0.025840      -0.080405       0.025278       0.055127              8.930770       8.966897      -1.622925       4.076257       7.538280      -1.942504      10.287133           0.000000
          540              O      11.407283      37.966800      16.072458      -0.561455      29.334591 0.44315773E+03  0.10123710E+05                                 7.427393                            6.372911       0.548446       2.227980                    0.999069      26.798250      68.070338       0.780146       0.343676      -1.154567       0.007622      -0.028872       0.003186       0.030031       0.021561      -0.040395       0.037454      -0.005310      -0.109880      -0.077549       0.037287       0.040262              8.507785       5.858745      -0.388509       0.609344      13.356806      -1.697232       6.307805          -0.000000
          541              O      10.230488      36.833375      14.523928      -0.593651      33.805494 0.50797565E+03  0.12012481E+05                                 8.231188                            6.867824       0.487286       2.195397                    0.998898      27.682574      71.643031       0.743857       0.348198      -1.150304       0.011540      -0.016055       0.035276       0.040439      -0.008993      -0.001710      -0.003927       0.136859       0.141329      -0.092689       0.044648       0.048041              9.745224       7.936221      -2.551805       3.235478      10.364986      -4.254102      10.934463           0.000000
          542              O      39.883833      32.057052      16.089544      -0.206583      30.997620 0.32138752E+03  0.67672119E+04                                 7.989960                            5.455878       0.408498       2.249588                    0.999441      22.507954      54.675684       0.837517       0.347321      -1.152901      -0.086208       0.116831      -0.104477       0.178876       0.090672       0.127253       0.055946       0.005300      -0.032157      -0.133516      -0.052691       0.186207             11.487637       9.847180       6.673727       4.961110      15.547100       5.692726       9.068629           0.000000
          543              O      39.624484      20.175727      15.894102      -0.574315      32.096935 0.47913167E+03  0.11157958E+05                                 7.933809                            6.651220       0.530118       2.216093                    0.998966      27.185626      69.655361       0.759621       0.346241      -1.152756      -0.000769       0.038171      -0.001941       0.038228      -0.019642      -0.050798      -0.046362       0.026660      -0.144282      -0.095570       0.034446       0.061123              9.389128       5.886817       0.262894       0.226920      15.815803       1.985883       6.464765          -0.000000
          544              O      38.526810      21.298016      14.277230      -0.597375      31.403962 0.48263748E+03  0.11252659E+05                                 7.775603                            6.639330       0.564285       2.216837                    0.999084      27.657088      70.751457       0.767032       0.342499      -1.156657       0.024232       0.009001       0.024568       0.035662       0.025255       0.012749       0.011664       0.105161       0.176499      -0.088250       0.022771       0.065480              9.053003       6.817862       1.759544       2.406672       9.961532       3.689112      10.379615           0.000000
          545              O      41.954926      22.571509      19.404965      -0.578068      29.899515 0.45294788E+03  0.10399845E+05                                 7.521647                            6.432581       0.567499       2.228082                    0.999138      27.088162      68.890176       0.778707       0.342573      -1.155961      -0.026038       0.026674      -0.011159       0.038910      -0.038533      -0.035049      -0.049458       0.021788      -0.001217      -0.083849       0.039663       0.044186              8.688233       8.629126      -1.320970       4.040988       6.949019      -1.725866      10.486553          -0.000001
          546              O      41.879915      24.793525      19.467056      -0.609889      35.809959 0.53400997E+03  0.12779237E+05                                 8.567881                            7.037450       0.488917       2.188535                    0.998953      28.079655      72.960872       0.735932       0.347786      -1.151336      -0.028671      -0.034294      -0.009478       0.045694       0.047958      -0.046069       0.058567       0.004954       0.002608      -0.102087       0.044507       0.057580             10.384817      10.031916       2.394500       5.182748       8.196102       3.233024      12.926434          -0.000000
          547              O      38.594508      25.959181      15.814509      -0.194929      29.212024 0.29997717E+03  0.62125447E+04                                 7.677203                            5.266998       0.410611       2.256932                    0.999429      22.165277      53.513711       0.852816       0.346792      -1.152582       0.125704       0.053456       0.111853       0.176550      -0.001394       0.035588       0.000522      -0.275252      -0.239854      -0.125479      -0.052130       0.177609             11.007631       5.765779      -3.058369       1.658998      21.021067      -3.880485       6.236048          -0.000000
          548              O      34.970359      26.240775       8.283552      -0.571794      33.015429 0.48370145E+03  0.11308575E+05                                 8.122101                            6.717092       0.468676       2.196006                    0.998841      27.272618      70.368944       0.748961       0.349797      -1.148043      -0.008808       0.039522      -0.000673       0.040497      -0.019881      -0.054788      -0.042043       0.023919      -0.112938      -0.090224       0.028825       0.061399              9.680332       5.929292      -0.339998       0.257342      16.558791       1.890291       6.552913           0.000000
          549              O      33.797670      27.338450       6.695017      -0.601182      30.769514 0.48083755E+03  0.11192280E+05                                 7.639302                            6.610451       0.592448       2.225595                    0.999208      27.628760      70.457381       0.772131       0.340797      -1.158921       0.016393       0.019687       0.018822       0.031790       0.021457       0.020127       0.004656       0.097936       0.173046      -0.082305       0.014698       0.067607              8.730611       6.583921       1.583431       2.022655      10.050792       3.487895       9.557119          -0.000000
          550              O      33.577909      32.165760       6.890042      -0.581907      32.590964 0.48512132E+03  0.11336334E+05                                 8.014601                            6.696365       0.502493       2.205992                    0.998869      27.282363      70.099072       0.756179       0.346624      -1.152057       0.026118      -0.021098       0.020213       0.039190      -0.009557      -0.010198       0.002922       0.137015       0.137413      -0.092108       0.035678       0.056430              9.507236       7.578378      -2.728500       2.877222      10.430664      -4.211776      10.512665          -0.000000
          551              O      34.616396      33.276623       8.519832      -0.570119      29.735304 0.44454269E+03  0.10166521E+05                                 7.498722                            6.383011       0.552276       2.225136                    0.999113      26.985095      68.654229       0.779253       0.343692      -1.154185       0.008935      -0.030599      -0.012051       0.034079       0.027705      -0.043213       0.034337      -0.008648      -0.124424      -0.082152       0.033262       0.048890              8.702577       5.729038      -0.434512       0.580911      14.052992      -1.129194       6.325701           0.000000
          552              O      36.100861      29.838843      11.668149      -0.212294      30.574723 0.31577237E+03  0.66193333E+04                                 7.917772                            5.403694       0.418068       2.252177                    0.999422      22.495011      54.511248       0.842612       0.346768      -1.153432       0.015427      -0.178302      -0.039107       0.183191      -0.050676       0.118850      -0.084190      -0.070494       0.226324      -0.138995      -0.052168       0.191163             11.445806       9.159228      -1.974495       8.035183       6.933057      -3.062871      18.245132          -0.000000

******************************************************
Auxiliary information for the entire system
The total spin magnetic moment of the unit cell is   0.000015
The total net atomic charge of the unit cell is   -0.000009
Accuracy of reproducing the electrostatic potential in the unit cell:
  The inner radius (bohr) =    5.0000
  The outer radius (bohr) =   12.0000
  Valid grid points have density less than (e/(bohr^3)) =    0.0001
  The number of valid grid points were=      3143212
  The rms potential error without charges in kcal/mol is=      4.72567
  The rms potential error with partial charges in kcal/mol is=      1.54898
  The RRMSE value at monopole order=      0.32778
  The rms potential error with partial charges and cloud penetration in kcal/mol is=      1.54809
  The RRMSE value at monopole order with cloud penetration is=      0.32759
  The rms potential error with partial charges and atomic dipoles in kcal/mol is=      0.55239
  The RRMSE value at dipole order=      0.11689
  The rms potential error with partial charges, atomic dipoles and cloud penetration in kcal/mol is=      0.54070
  The RRMSE value at dipole order with cloud penetration=      0.11442

******************************************************
The electron densities and ab initio electrostatic potential were computed in VASP using the PBE functional and
projector augmented wave method. See the main text of the journal article for a description of computational details.
The atomic charges, dipoles, and quadrupoles were computed with the DDEC6 method as described in
(a) T. A. Manz and N. Gabaldon Limas, RSC Adv. 6 (2016) 47771-47801 DOI: 10.1039/c6ra04656h
(b) N. Gabaldon Limas and T. A. Manz, RSC Adv. 8 (2018) 2678-2707 DOI: 10.1039/c7ra11829e.
For each atom in the material, the electron cloud parameters were fit to the spherically averaged atom-in-material
electron density using radial positions for which this density was between 10^-4 and 10^-2 electrons per cubic bohr.
The polarizabilities, dispersion coefficients, and quantum Drude oscillator (QDO) parameters were fit using the MCLF method.
The magnetic structure of the system was optimized in VASP from the default ferromagnetic initial guess using spin polarization.
The atomic spin moments (ASMs) were computed on this optimized magnetic structure using the DDEC6 partition as inputs
to the method of T. A. Manz and D. S. Sholl, J. Chem. Theory Comput. 7 (2011) 4146-4164 DOI: 10.1021/ct200539n.
The RMSE and RRMSE were computed using a uniform grid with Ewald summation.
