# Supplementary material for: A collection of forcefield precursors for metal–organic frameworks
Source: RSC Adv. 2019 Nov 13;9(63):36492–507. doi: 10.1039/c9ra07327b (PMC9075174; doi:10.1039/c9ra07327b)
Supplement: RA-009-C9RA07327B-s3350 [file RA-009-C9RA07327B-s3350.xyz]

  840
jmolscript: load "" {1 1 1} spacegroup "x,y,z" unitcell [{     40.162300     0.000000     0.000000 }, {     20.081150    34.781572     0.000000 }, {     20.081150    11.593857    32.792381 }]
Zn    36.183823    29.975686    16.323391     1.105135
Zn    34.766093    32.598680    16.441772     1.106449
Zn    44.140777    16.399743    16.468990     1.105135
Zn    45.558507    13.776749    16.350609     1.106449
Zn    36.183823    20.993693     9.972163     1.105136
Zn    34.766093    20.007751     7.538640     1.106449
Zn    44.140777    25.381736    22.820218     1.105136
Zn    45.558507    26.367678    25.253741     1.106449
Zn    32.294505    23.136238    16.468990     1.105136
Zn    29.314061    23.219945    16.350609     1.106449
Zn    48.030095    23.239191    16.323391     1.105136
Zn    51.010539    23.155484    16.441772     1.106449
Zn    40.073140    18.645241    22.820218     1.105135
Zn    40.218126    16.924481    25.253741     1.106448
Zn    40.251460    27.730188     9.972163     1.105135
Zn    40.106474    29.450948     7.538640     1.106448
Zn    36.272983    25.536166    22.820218     1.105135
Zn    34.710268    26.270985    25.253741     1.106448
Zn    44.051617    20.839263     9.972163     1.105135
Zn    45.614332    20.104444     7.538640     1.106448
Zn    44.051617    30.027163    16.468990     1.105136
Zn    45.614332    32.566449    16.350609     1.106449
Zn    36.272983    16.348266    16.323391     1.105136
Zn    34.710268    13.808980    16.441772     1.106449
H     37.491507    30.067509    12.293864     0.125908
H     37.282663    32.080203     8.847384     0.126465
H     35.318727    33.469147    12.047921     0.126326
H     32.704161    36.036027    10.198430     0.125769
H     31.941077    37.821481     8.922807     0.127049
H     14.831937     2.474129     6.299416     0.115947
H     35.724366    35.419234     7.588157     0.121373
H     13.100942     3.784235     4.889344     0.097084
H     14.261633     4.542473     5.696037     0.094552
H     13.390111     5.852579     3.351381     0.124184
H     47.483887    18.993057    16.701160     0.125906
H     51.459955    19.155371    17.071714     0.126464
H     49.648635    15.586782    16.953661     0.126327
H     52.640727    13.237866    18.494903     0.125768
H     54.713101    12.208332    18.701495     0.127048
H     16.366137    15.538087    17.416034     0.115946
H     54.415900    16.623272    17.189766     0.121372
H     18.273846    14.330007    18.681819     0.097084
H     18.052954    14.114362    17.107785     0.094551
H     20.723747    13.843065    17.983342     0.124184
H     32.840713    22.077023    12.339773     0.125907
H     28.864645    22.480489    12.369286     0.126463
H     30.675965    21.179658     9.044139     0.126325
H     27.683873    21.849783     6.315813     0.125769
H     25.611499    21.701382     5.276294     0.127048
H     23.796163    21.599356     8.844105     0.115946
H     25.908700    21.747757     9.942650     0.121373
H     21.888454    22.390057     7.283188     0.097084
H     22.109346    20.834162     7.604553     0.094552
H     19.438553    21.569212     7.056920     0.124185
H     42.833093    21.613269    24.249966     0.125906
H     43.041937    19.034795    27.296378     0.126466
H     45.005873    22.515271    27.539042     0.126326
H     47.620439    21.627181    30.575616     0.125770
H     48.383523    21.019663    32.684166     0.127048
H     25.330363     6.763856     0.232826     0.115947
H     44.600234    18.960594    30.864189     0.121371
H     27.061358     5.871129     1.938030     0.097084
H     25.900667     6.884432     2.384006     0.094552
H     26.772189     5.110572     4.400738     0.124184
H     32.868826    18.944363    16.701160     0.125907
H     31.021361    15.419830    17.071714     0.126463
H     28.836531    18.772774    16.953661     0.126325
H     25.306265    17.356004    18.494903     0.125769
H     23.378475    16.076042    18.701495     0.127048
H     25.354460    12.839037    17.416034     0.115946
H     27.350526    14.125956    17.189766     0.121373
H     23.354377    11.790953    18.681819     0.097084
H     23.278069    12.090074    17.107785     0.094552
H     21.707723     9.912748    17.983342     0.124185
H     47.455774    22.060792    12.293864     0.125906
H     49.303239    21.235309     8.847384     0.126466
H     51.488069    22.241656    12.047921     0.126326
H     55.018335    23.222496    10.198430     0.125770
H     56.946125    22.990619     8.922807     0.127048
H     14.807840    20.699673     6.299416     0.115947
H     52.974074    20.915319     7.588157     0.121371
H     16.807923    21.543706     4.889344     0.097084
H     16.884231    20.159399     5.696037     0.094552
H     18.454577    20.259106     3.351381     0.124184
H     37.463393    21.661963    24.249966     0.125908
H     35.125948    22.770336    27.296378     0.126465
H     37.158160    19.329279    27.539042     0.126326
H     35.081769    17.509043    30.575616     0.125769
H     34.174101    17.151952    32.684166     0.127049
H     13.273640     9.462906     0.232826     0.115946
H     34.282539    21.457911    30.864189     0.121373
H     11.635018     8.410184     1.938030     0.097084
H     13.092910     8.908720     2.384006     0.094552
H     11.120941     9.040890     4.400738     0.124184
H     42.861207    30.083741    12.339773     0.125906
H     45.198652    33.325383    12.369286     0.126464
H     43.166440    32.407150     9.044139     0.126327
H     45.242831    34.663315     6.315813     0.125768
H     46.150499    36.532244     5.276294     0.127048
H     26.888660     3.373812     8.844105     0.115946
H     46.042061    36.251673     9.942650     0.121372
H     28.527282     4.630587     7.283188     0.097084
H     27.069390     5.217236     7.604553     0.094551
H     29.041359     7.162685     7.056920     0.124184
H     40.190414    26.287912    24.249966     0.125906
H     42.319016    27.758013    27.296378     0.126464
H     38.322867    27.718594    27.539042     0.126327
H     37.784692    30.426919    30.575616     0.125768
H     37.929276    31.391528    32.684166     0.127048
H     21.639447    18.554809     0.232826     0.115946
H     41.604127    29.144638    30.864189     0.121372
H     21.547074    20.500259     1.938030     0.097084
H     21.249873    18.988420     2.384006     0.094551
H     22.350320    20.630110     4.400738     0.124184
H     44.784981    17.402380    12.339773     0.125908
H     46.423603    13.757271    12.369286     0.126465
H     46.644495    15.976335     9.044139     0.126326
H     47.560196    13.050046     6.315813     0.125769
H     48.724902    11.329517     5.276294     0.127049
H      9.558627     9.808403     8.844105     0.115946
H     48.536140    11.563713     9.942650     0.121373
H      9.827715     7.760928     7.283188     0.097084
H     11.064714     8.730174     7.604553     0.094552
H     11.763538     6.049675     7.056920     0.124184
H     40.134186    31.625724    16.701160     0.125906
H     38.005584    34.987942    17.071714     0.126466
H     42.001733    35.203588    16.953661     0.126326
H     42.539908    38.969273    18.494903     0.125770
H     42.395324    41.278769    18.701495     0.127048
H     18.522853     6.404447    17.416034     0.115947
H     38.720473    38.813915    17.189766     0.121371
H     18.615226     8.660611    18.681819     0.097084
H     18.912427     8.577135    17.107785     0.094551
H     17.811980    11.025758    17.983342     0.124184
H     35.539619    17.434843    12.293864     0.125907
H     33.900997    16.247632     8.847384     0.126463
H     33.680105    13.852341    12.047921     0.126325
H     32.764404    10.304620    10.198430     0.125769
H     31.599698     8.751043     8.922807     0.127048
H     30.603673    11.607770     6.299416     0.115946
H     31.788460    13.228591     7.588157     0.121373
H     30.334585     9.453631     4.889344     0.097084
H     29.097586    10.079700     5.696037     0.094552
H     28.398762     8.669886     3.351381     0.124185
H     42.833093    16.307920    20.498517     0.125908
H     43.041937    14.295226    23.944997     0.126465
H     45.005873    12.906282    20.744460     0.126326
H     47.620439    10.339402    22.593951     0.125769
H     48.383523     8.553948    23.869574     0.127049
H     65.492663    43.901300    26.492965     0.115947
H     44.600234    10.956195    25.204224     0.121373
H     67.223658    42.591194    27.903037     0.097084
H     66.062967    41.832956    27.096344     0.094552
H     66.934489    40.522850    29.441000     0.124184
H     32.840713    27.382372    16.091221     0.125906
H     28.864645    27.220058    15.720667     0.126464
H     30.675965    30.788647    15.838720     0.126327
H     27.683873    33.137563    14.297478     0.125768
H     25.611499    34.167097    14.090886     0.127048
H     63.958463    30.837342    15.376347     0.115946
H     25.908700    29.752157    15.602615     0.121372
H     62.050753    32.045422    14.110562     0.097084
H     62.271646    32.261067    15.684596     0.094551
H     59.600853    32.532364    14.809039     0.124184
H     47.483887    24.298406    20.452608     0.125907
H     51.459955    23.894940    20.423095     0.126463
H     49.648635    25.195771    23.748242     0.126325
H     52.640727    24.525646    26.476568     0.125769
H     54.713101    24.674047    27.516087     0.127048
H     56.528437    24.776073    23.948276     0.115946
H     54.415900    24.627672    22.849731     0.121373
H     58.436146    23.985372    25.509193     0.097084
H     58.215254    25.541267    25.187828     0.094552
H     60.886047    24.806217    25.735461     0.124185
H     37.491507    24.762160     8.542415     0.125906
H     37.282663    27.340634     5.496003     0.126466
H     35.318727    23.860158     5.253339     0.126326
H     32.704161    24.748248     2.216765     0.125770
H     31.941077    25.355766     0.108215     0.127048
H     54.994237    39.611573    32.559555     0.115947
H     35.724366    27.414835     1.928192     0.121371
H     53.263242    40.504300    30.854351     0.097084
H     54.423933    39.490997    30.408375     0.094552
H     53.552411    41.264857    28.391643     0.124184
H     47.455774    27.431066    16.091221     0.125907
H     49.303239    30.955599    15.720667     0.126463
H     51.488069    27.602655    15.838720     0.126325
H     55.018335    29.019425    14.297478     0.125769
H     56.946125    30.299387    14.090886     0.127048
H     54.970140    33.536392    15.376347     0.115946
H     52.974074    32.249473    15.602615     0.121373
H     56.970223    34.584476    14.110562     0.097084
H     57.046531    34.285355    15.684596     0.094552
H     58.616877    36.462681    14.809039     0.124185
H     32.868826    24.314637    20.498517     0.125906
H     31.021361    25.140120    23.944997     0.126466
H     28.836531    24.133773    20.744460     0.126326
H     25.306265    23.152933    22.593951     0.125770
H     23.378475    23.384810    23.869574     0.127048
H     65.516760    25.675756    26.492965     0.115947
H     27.350526    25.460110    25.204224     0.121371
H     63.516677    24.831723    27.903037     0.097084
H     63.440369    26.216030    27.096344     0.094552
H     61.870023    26.116323    29.441000     0.124184
H     42.861207    24.713466     8.542415     0.125908
H     45.198652    23.605093     5.496003     0.126465
H     43.166440    27.046150     5.253339     0.126326
H     45.242831    28.866386     2.216765     0.125769
H     46.150499    29.223477     0.108215     0.127049
H     67.050960    36.912523    32.559555     0.115946
H     46.042061    24.917518     1.928192     0.121373
H     68.689582    37.965245    30.854351     0.097084
H     67.231690    37.466709    30.408375     0.094552
H     69.203659    37.334539    28.391643     0.124184
H     37.463393    16.291688    20.452608     0.125906
H     35.125948    13.050046    20.423095     0.126464
H     37.158160    13.968279    23.748242     0.126327
H     35.081769    11.712114    26.476568     0.125768
H     34.174101     9.843185    27.516087     0.127048
H     53.435940    43.001617    23.948276     0.115946
H     34.282539    10.123756    22.849731     0.121372
H     51.797318    41.744842    25.509193     0.097084
H     53.255210    41.158193    25.187828     0.094551
H     51.283241    39.212744    25.735461     0.124184
H     40.134186    20.087517     8.542415     0.125906
H     38.005584    18.617416     5.496003     0.126464
H     42.001733    18.656835     5.253339     0.126327
H     42.539908    15.948510     2.216765     0.125768
H     42.395324    14.983901     0.108215     0.127048
H     58.685153    27.820620    32.559555     0.115946
H     38.720473    17.230791     1.928192     0.121372
H     58.777526    25.875170    30.854351     0.097084
H     59.074727    27.387009    30.408375     0.094551
H     57.974280    25.745319    28.391643     0.124184
H     35.539619    28.973049    20.452608     0.125908
H     33.900997    32.618158    20.423095     0.126465
H     33.680105    30.399094    23.748242     0.126326
H     32.764404    33.325383    26.476568     0.125769
H     31.599698    35.045912    27.516087     0.127049
H     70.765973    36.567026    23.948276     0.115946
H     31.788460    34.811716    22.849731     0.121373
H     70.496885    38.614501    25.509193     0.097084
H     69.259886    37.645255    25.187828     0.094552
H     68.561062    40.325754    25.735461     0.124184
H     40.190414    14.749705    16.091221     0.125906
H     42.319016    11.387487    15.720667     0.126466
H     38.322867    11.171841    15.838720     0.126326
H     37.784692     7.406156    14.297478     0.125770
H     37.929276     5.096660    14.090886     0.127048
H     61.801747    39.970982    15.376347     0.115947
H     41.604127     7.561514    15.602615     0.121371
H     61.709374    37.714818    14.110562     0.097083
H     61.412173    37.798294    15.684596     0.094552
H     62.512620    35.349671    14.809039     0.124184
H     44.784981    28.940586    20.498517     0.125907
H     46.423603    30.127797    23.944997     0.126463
H     46.644495    32.523088    20.744460     0.126325
H     47.560196    36.070809    22.593951     0.125769
H     48.724902    37.624386    23.869574     0.127048
H     49.720927    34.767659    26.492965     0.115946
H     48.536140    33.146838    25.204224     0.121373
H     49.990015    36.921798    27.903037     0.097084
H     51.227014    36.295729    27.096344     0.094552
H     51.925838    37.705543    29.441000     0.124185
C     36.009518    31.549204    13.818709     0.644351
C     36.359332    31.737257    12.382075    -0.009048
C     37.168201    30.803256    11.790501    -0.112569
C     37.507572    30.929165    10.483068    -0.008951
C     38.395159    29.939977     9.798363     0.631832
C     37.043697    31.991858     9.760324    -0.159300
C     36.234427    32.926555    10.345996     0.187092
C     35.879392    32.821746    11.645230    -0.165094
C     34.290572    35.591751     8.974291     0.152700
C     33.157995    36.284136     9.404855    -0.135341
C     32.712193    37.339177     8.640792    -0.202125
C     13.281673     2.933246     7.470104     0.272006
C     34.459253    37.007593     7.092992    -0.239016
C     34.957266    35.908495     7.860334    -0.127159
C     13.281673     4.440447     5.604218    -0.053305
C     12.663173     5.762147     5.250060     0.129380
C     12.863985     6.309377     3.994112    -0.247699
C     47.094313    16.430814    16.704439     0.644353
C     48.375892    17.184647    16.809047    -0.009048
C     48.319665    18.553186    16.786092    -0.112567
C     49.459872    19.281512    16.885453    -0.008952
C     49.447824    20.776192    16.855284     0.631833
C     50.663537    18.645937    17.004161    -0.159298
C     50.724985    17.279485    17.029083     0.187091
C     49.603653    16.531913    16.935297    -0.165092
C     53.383729    15.027030    17.817084     0.152699
C     53.431924    13.708577    18.271915    -0.135341
C     54.664907    13.108015    18.393247    -0.202123
C     15.675346    13.785096    18.075160     0.272006
C     55.737240    15.067377    17.639022    -0.239016
C     54.476144    15.725908    17.494735    -0.127158
C     18.069019    13.659883    17.986621    -0.053304
C     19.121271    12.588610    17.986621     0.129379
C     20.462692    12.931788    17.983342    -0.247698
C     33.230287    21.226034     9.922974     0.644352
C     31.948708    21.575937    10.598825    -0.009049
C     32.004935    22.010474    11.896748    -0.112567
C     30.864728    22.346928    12.550300    -0.008952
C     30.876776    22.816711    13.969554     0.631832
C     29.661063    22.246989    11.911504    -0.159299
C     29.599615    21.815002    10.614894     0.187092
C     30.720947    21.477389     9.941338    -0.165092
C     26.940871    21.807118     8.228592     0.152700
C     26.892676    21.796452     6.833932    -0.135341
C     25.659693    21.710657     6.227273    -0.202125
C     24.486954    21.636456     6.971660     0.272006
C     24.587360    21.652688     8.325986    -0.239016
C     25.848456    21.736164     8.994950    -0.127158
C     22.093281    21.511243     6.883121    -0.053305
C     21.041029    21.154152     5.873115     0.129379
C     19.699608    21.265453     6.197760    -0.247698
C     44.315082    23.544805    25.138639     0.644351
C     43.965268    22.253018    25.794815    -0.009049
C     43.156399    21.383942    25.111422    -0.112567
C     42.817028    20.193253    25.665941    -0.008952
C     41.929441    19.217978    24.961560     0.631834
C     43.280903    19.866074    26.908772    -0.159297
C     44.090173    20.729817    27.594789     0.187091
C     44.445208    21.919810    27.062896    -0.165092
C     46.034028    20.324959    30.564795     0.152699
C     47.166605    20.961694    31.074060    -0.135341
C     47.612407    20.593009    32.323450    -0.202124
C     26.880627     8.020631     0.275456     0.272006
C     45.865347    19.023201    32.526763    -0.239016
C     45.367334    19.380292    31.234743    -0.127158
C     26.880627     6.763856     2.318421    -0.053304
C     27.499127     6.870520     3.682584     0.129379
C     27.298315     5.868811     4.617167    -0.247698
C     30.844646    20.562865    16.704439     0.644352
C     30.856695    19.076069    16.809047    -0.009049
C     32.069998    18.440494    16.786092    -0.112567
C     32.130643    17.088882    16.885453    -0.008952
C     33.431099    16.351976    16.855284     0.631832
C     30.978387    16.364266    17.004161    -0.159299
C     29.764281    16.994276    17.029083     0.187092
C     29.677530    18.339163    16.935297    -0.165092
C     26.484225    15.817963    17.817084     0.152700
C     25.318314    16.435452    18.271915    -0.135341
C     24.181721    15.667939    18.393247    -0.202125
C     24.181721    14.313776    18.075160     0.272006
C     25.342411    13.759590    17.639022    -0.239016
C     26.543264    14.522466    17.494735    -0.127158
C     22.876446    12.303401    17.986621    -0.053305
C     21.422571    11.927760    17.986621     0.129379
C     21.049061    10.594467    17.983342    -0.247698
C     49.479954    22.603384    13.818709     0.644351
C     49.467905    22.206410    12.382075    -0.009049
C     48.254602    21.972910    11.790501    -0.112567
C     48.193957    21.616051    10.483068    -0.008952
C     46.893501    21.341972     9.798363     0.631834
C     49.346213    21.486432     9.760324    -0.159297
C     50.560319    21.719932    10.345996     0.187091
C     50.647070    22.079806    11.645230    -0.165092
C     53.840375    22.070762     8.974291     0.152699
C     55.006286    22.705410     9.404855    -0.135341
C     56.142879    22.563965     8.640792    -0.202124
C     15.980579    21.812683     7.470104     0.272006
C     54.982189    21.216759     7.092992    -0.239016
C     53.781336    21.335016     7.860334    -0.127158
C     17.285854    21.059082     5.604218    -0.053304
C     18.739729    20.933869     5.250060     0.129379
C     19.113239    20.486346     3.994112    -0.247698
C     38.395159    19.412754    25.138639     0.644351
C     37.451345    20.361596    25.794815    -0.009048
C     37.103138    21.496634    25.111422    -0.112569
C     36.241656    22.385883    25.665941    -0.008951
C     35.840837    23.642194    24.961560     0.631832
C     35.726374    22.147745    26.908772    -0.159300
C     36.069762    21.015026    27.594789     0.187092
C     36.922809    20.112560    27.062896    -0.165094
C     34.747217    19.534026    30.564795     0.152700
C     34.732357    18.234818    31.074060    -0.135341
C     34.190166    18.033085    32.323450    -0.202125
C     13.586906     7.491951     0.275456     0.272007
C     33.704202    20.330988    32.526763    -0.239016
C     34.262458    20.583734    31.234743    -0.127159
C     12.498508     8.120338     2.318421    -0.053305
C     12.281631     7.531370     3.682584     0.129380
C     11.514531     8.206132     4.617167    -0.247699
C     41.929441    30.171854     9.922974     0.644353
C     42.873255    31.106783    10.598825    -0.009048
C     43.221462    30.840820    11.896748    -0.112567
C     44.082944    31.660042    12.550300    -0.008952
C     44.483763    31.414716    13.969554     0.631833
C     44.598226    32.752415    11.911504    -0.159298
C     44.254838    33.021624    10.614894     0.187091
C     43.401791    32.219329     9.941338    -0.165092
C     45.577383    35.328106     8.228592     0.152699
C     45.592243    35.375177     6.833932    -0.135341
C     46.134434    36.485869     6.227273    -0.202123
C     26.575394     2.757019     6.971660     0.272006
C     46.620398    37.443522     8.325986    -0.239016
C     46.062142    36.309642     8.994950    -0.127158
C     27.663792     4.892608     6.883121    -0.053304
C     27.880669     5.982430     5.873115     0.129379
C     28.647769     7.088484     6.197760    -0.247698
C     37.776659    26.605584    25.138639     0.644353
C     39.070287    26.948530    25.794815    -0.009048
C     40.227363    26.682567    25.111422    -0.112567
C     41.428216    26.984007    25.665941    -0.008952
C     42.716622    26.702972    24.961560     0.631833
C     41.479623    27.549324    26.908772    -0.159298
C     40.326965    27.818301    27.594789     0.187091
C     39.118883    27.530773    27.062896    -0.165092
C     39.705655    29.704158    30.564795     0.152699
C     38.587938    30.366631    31.074060    -0.135341
C     38.684327    30.937049    32.323450    -0.202123
C     19.775917    19.268991     0.275456     0.272006
C     40.917351    30.208954    32.526763    -0.239016
C     40.857108    29.599117    31.234743    -0.127158
C     20.864315    19.897378     2.318421    -0.053304
C     20.462692    20.379682     3.682584     0.129379
C     21.430603    20.706629     4.617167    -0.247698
C     45.327172    18.165256     9.922974     0.644351
C     45.664937    16.880424    10.598825    -0.009048
C     45.260502    16.711850    11.896748    -0.112569
C     45.539229    15.556174    12.550300    -0.008951
C     45.126360    15.331717    13.969554     0.631831
C     46.227611    14.563740    11.911504    -0.159300
C     46.632447    14.726517    10.614894     0.187092
C     46.364162    15.866426     9.941338    -0.165094
C     47.968646    12.427919     8.228592     0.152700
C     48.001981    12.391515     6.833932    -0.135341
C     48.692773    11.366618     6.227273    -0.202125
C      9.181102    10.388096     6.971660     0.272007
C     49.279142    10.466934     8.325986    -0.239016
C     48.576302    11.517338     8.994950    -0.127159
C     10.486377     8.377721     6.883121    -0.053305
C     11.321752     7.644989     5.873115     0.129380
C     11.896073     6.427634     6.197760    -0.247699
C     42.547941    32.569464    16.704439     0.644351
C     41.254313    33.302428    16.809047    -0.009049
C     40.097237    32.569464    16.786092    -0.112567
C     38.896384    33.192750    16.885453    -0.008952
C     37.607978    32.434975    16.855284     0.631834
C     38.844977    34.552941    17.004161    -0.159297
C     39.997635    35.289383    17.029083     0.187091
C     41.205717    34.692067    16.935297    -0.165092
C     40.618945    38.718150    17.817084     0.152699
C     41.736662    39.419115    18.271915    -0.135341
C     41.640273    40.787190    18.393247    -0.202124
C     20.386383     6.682699    18.075160     0.272006
C     39.407249    40.736177    17.639022    -0.239016
C     39.467492    39.314770    17.494735    -0.127158
C     19.297985     8.818288    17.986621    -0.053304
C     19.699608    10.265201    17.986621     0.129379
C     18.731697    11.255317    17.983342    -0.247698
C     34.997428    15.410555    13.818709     0.644352
C     34.659663    15.619476    12.382075    -0.009049
C     35.064098    16.786978    11.790501    -0.112567
C     34.785371    17.017927    10.483068    -0.008952
C     35.198240    18.281194     9.798363     0.631832
C     34.096989    16.084854     9.760324    -0.159299
C     33.692153    14.916657    10.345996     0.187092
C     33.960438    14.661592    11.645230    -0.165092
C     32.355954    11.900631     8.974291     0.152700
C     32.322619    10.573598     9.404855    -0.135341
C     31.631827     9.660002     8.640792    -0.202125
C     30.981198    10.035643     7.470104     0.272006
C     31.045458    11.338792     7.092992    -0.239016
C     31.748298    12.319633     7.860334    -0.127158
C     29.675923     9.282042     5.604218    -0.053305
C     28.840548     8.085556     5.250060     0.129379
C     28.266227     7.985849     3.994112    -0.247698
C     44.315082    14.826225    18.973672     0.644351
C     43.965268    14.638172    20.410306    -0.009048
C     43.156399    15.572173    21.001880    -0.112569
C     42.817028    15.446264    22.309313    -0.008951
C     41.929441    16.435452    22.994018     0.631832
C     43.280903    14.383571    23.032057    -0.159300
C     44.090173    13.448874    22.446385     0.187092
C     44.445208    13.553683    21.147151    -0.165094
C     46.034028    10.783678    23.818090     0.152700
C     47.166605    10.091293    23.387526    -0.135341
C     47.612407     9.036252    24.151589    -0.202125
C     67.042927    43.442183    25.322277     0.272006
C     45.865347     9.367836    25.699389    -0.239016
C     45.367334    10.466934    24.932047    -0.127159
C     67.042927    41.934982    27.188163    -0.053305
C     67.661427    40.613282    27.542321     0.129380
C     67.460615    40.066052    28.798269    -0.247699
C     33.230287    29.944615    16.087942     0.644353
C     31.948708    29.190782    15.983334    -0.009048
C     32.004935    27.822243    16.006289    -0.112567
C     30.864728    27.093917    15.906928    -0.008952
C     30.876776    25.599237    15.937097     0.631833
C     29.661063    27.729492    15.788220    -0.159298
C     29.599615    29.095944    15.763298     0.187091
C     30.720947    29.843516    15.857084    -0.165092
C     26.940871    31.348399    14.975297     0.152699
C     26.892676    32.666852    14.520466    -0.135341
C     25.659693    33.267414    14.399134    -0.202123
C     64.649254    32.590333    14.717221     0.272006
C     24.587360    31.308052    15.153359    -0.239016
C     25.848456    30.649521    15.297646    -0.127158
C     62.255581    32.715546    14.805760    -0.053304
C     61.203329    33.786819    14.805760     0.129379
C     59.861908    33.443641    14.809039    -0.247698
C     47.094313    25.149395    22.869407     0.644352
C     48.375892    24.799492    22.193556    -0.009049
C     48.319665    24.364955    20.895633    -0.112567
C     49.459872    24.028501    20.242081    -0.008952
C     49.447824    23.558718    18.822827     0.631832
C     50.663537    24.128440    20.880877    -0.159299
C     50.724985    24.560427    22.177487     0.187092
C     49.603653    24.898040    22.851043    -0.165092
C     53.383729    24.568311    24.563789     0.152700
C     53.431924    24.578977    25.958449    -0.135341
C     54.664907    24.664772    26.565108    -0.202125
C     55.837646    24.738973    25.820721     0.272006
C     55.737240    24.722741    24.466395    -0.239016
C     54.476144    24.639265    23.797431    -0.127158
C     58.231319    24.864186    25.909260    -0.053305
C     59.283571    25.221277    26.919266     0.129379
C     60.624992    25.109976    26.594621    -0.247698
C     36.009518    22.830624     7.653742     0.644351
C     36.359332    24.122411     6.997566    -0.009049
C     37.168201    24.991487     7.680959    -0.112567
C     37.507572    26.182176     7.126440    -0.008952
C     38.395159    27.157451     7.830821     0.631834
C     37.043697    26.509355     5.883609    -0.159297
C     36.234427    25.645612     5.197592     0.187091
C     35.879392    24.455619     5.729485    -0.165092
C     34.290572    26.050470     2.227586     0.152699
C     33.157995    25.413735     1.718321    -0.135341
C     32.712193    25.782420     0.468931    -0.202124
C     53.443973    38.354798    32.516925     0.272006
C     34.459253    27.352228     0.265618    -0.239016
C     34.957266    26.995137     1.557638    -0.127158
C     53.443973    39.611573    30.473960    -0.053304
C     52.825473    39.504909    29.109797     0.129379
C     53.026285    40.506618    28.175214    -0.247698
C     49.479954    25.812564    16.087942     0.644352
C     49.467905    27.299360    15.983334    -0.009049
C     48.254602    27.934935    16.006289    -0.112567
C     48.193957    29.286547    15.906928    -0.008952
C     46.893501    30.023453    15.937097     0.631832
C     49.346213    30.011163    15.788220    -0.159299
C     50.560319    29.381153    15.763298     0.187092
C     50.647070    28.036266    15.857084    -0.165092
C     53.840375    30.557466    14.975297     0.152700
C     55.006286    29.939977    14.520466    -0.135341
C     56.142879    30.707490    14.399134    -0.202125
C     56.142879    32.061653    14.717221     0.272006
C     54.982189    32.615839    15.153359    -0.239016
C     53.781336    31.852963    15.297646    -0.127158
C     57.448154    34.072028    14.805760    -0.053305
C     58.902029    34.447669    14.805760     0.129379
C     59.275539    35.780962    14.809039    -0.247698
C     30.844646    23.772045    18.973672     0.644351
C     30.856695    24.169019    20.410306    -0.009049
C     32.069998    24.402519    21.001880    -0.112567
C     32.130643    24.759378    22.309313    -0.008952
C     33.431099    25.033457    22.994018     0.631834
C     30.978387    24.888997    23.032057    -0.159297
C     29.764281    24.655497    22.446385     0.187091
C     29.677530    24.295623    21.147151    -0.165092
C     26.484225    24.304667    23.818090     0.152699
C     25.318314    23.670019    23.387526    -0.135341
C     24.181721    23.811464    24.151589    -0.202124
C     64.344021    24.562746    25.322277     0.272006
C     25.342411    25.158670    25.699389    -0.239016
C     26.543264    25.040413    24.932047    -0.127158
C     63.038746    25.316347    27.188163    -0.053304
C     61.584871    25.441560    27.542321     0.129379
C     61.211361    25.889083    28.798269    -0.247698
C     41.929441    26.962675     7.653742     0.644351
C     42.873255    26.013833     6.997566    -0.009048
C     43.221462    24.878795     7.680959    -0.112569
C     44.082944    23.989546     7.126440    -0.008951
C     44.483763    22.733235     7.830821     0.631832
C     44.598226    24.227684     5.883609    -0.159300
C     44.254838    25.360403     5.197592     0.187092
C     43.401791    26.262869     5.729485    -0.165094
C     45.577383    26.841403     2.227586     0.152700
C     45.592243    28.140611     1.718321    -0.135341
C     46.134434    28.342344     0.468931    -0.202125
C     66.737694    38.883478    32.516925     0.272007
C     46.620398    26.044441     0.265618    -0.239016
C     46.062142    25.791695     1.557638    -0.127159
C     67.826092    38.255091    30.473960    -0.053305
C     68.042969    38.844059    29.109797     0.129380
C     68.810069    38.169297    28.175214    -0.247699
C     38.395159    16.203575    22.869407     0.644353
C     37.451345    15.268646    22.193556    -0.009048
C     37.103138    15.534609    20.895633    -0.112567
C     36.241656    14.715387    20.242081    -0.008952
C     35.840837    14.960713    18.822827     0.631833
C     35.726374    13.623014    20.880877    -0.159298
C     36.069762    13.353805    22.177487     0.187091
C     36.922809    14.156100    22.851043    -0.165092
C     34.747217    11.047323    24.563789     0.152699
C     34.732357    11.000252    25.958449    -0.135341
C     34.190166     9.889560    26.565108    -0.202123
C     53.749206    43.618410    25.820721     0.272006
C     33.704202     8.931907    24.466395    -0.239016
C     34.262458    10.065787    23.797431    -0.127158
C     52.660808    41.482821    25.909260    -0.053304
C     52.443931    40.392999    26.919266     0.129379
C     51.676831    39.286945    26.594621    -0.247698
C     42.547941    19.769845     7.653742     0.644353
C     41.254313    19.426899     6.997566    -0.009048
C     40.097237    19.692862     7.680959    -0.112567
C     38.896384    19.391422     7.126440    -0.008952
C     37.607978    19.672457     7.830821     0.631833
C     38.844977    18.826105     5.883609    -0.159298
C     39.997635    18.557128     5.197592     0.187091
C     41.205717    18.844656     5.729485    -0.165092
C     40.618945    16.671271     2.227586     0.152699
C     41.736662    16.008798     1.718321    -0.135341
C     41.640273    15.438380     0.468931    -0.202123
C     60.548683    27.106438    32.516925     0.272006
C     39.407249    16.166475     0.265618    -0.239016
C     39.467492    16.776312     1.557638    -0.127158
C     59.460285    26.478051    30.473960    -0.053304
C     59.861908    25.995747    29.109797     0.129379
C     58.893997    25.668800    28.175214    -0.247698
C     34.997428    28.210173    22.869407     0.644351
C     34.659663    29.495005    22.193556    -0.009048
C     35.064098    29.663579    20.895633    -0.112569
C     34.785371    30.819255    20.242081    -0.008951
C     35.198240    31.043712    18.822827     0.631831
C     34.096989    31.811689    20.880877    -0.159300
C     33.692153    31.648912    22.177487     0.187092
C     33.960438    30.509003    22.851043    -0.165094
C     32.355954    33.947510    24.563789     0.152700
C     32.322619    33.983914    25.958449    -0.135341
C     31.631827    35.008811    26.565108    -0.202125
C     71.143498    35.987333    25.820721     0.272007
C     31.045458    35.908495    24.466395    -0.239016
C     31.748298    34.858091    23.797431    -0.127159
C     69.838223    37.997708    25.909260    -0.053305
C     69.002848    38.730440    26.919266     0.129380
C     68.428527    39.947795    26.594621    -0.247699
C     37.776659    13.805965    16.087942     0.644351
C     39.070287    13.073001    15.983334    -0.009049
C     40.227363    13.805965    16.006289    -0.112567
C     41.428216    13.182679    15.906928    -0.008952
C     42.716622    13.940454    15.937097     0.631834
C     41.479623    11.822488    15.788220    -0.159297
C     40.326965    11.086046    15.763298     0.187091
C     39.118883    11.683362    15.857084    -0.165092
C     39.705655     7.657279    14.975297     0.152699
C     38.587938     6.956314    14.520466    -0.135341
C     38.684327     5.588239    14.399134    -0.202124
C     59.938217    39.692730    14.717221     0.272006
C     40.917351     5.639252    15.153359    -0.239016
C     40.857108     7.060659    15.297646    -0.127158
C     61.026615    37.557141    14.805760    -0.053304
C     60.624992    36.110228    14.805760     0.129379
C     61.592903    35.120112    14.809039    -0.247698
C     45.327172    30.964874    18.973672     0.644352
C     45.664937    30.755953    20.410306    -0.009049
C     45.260502    29.588451    21.001880    -0.112567
C     45.539229    29.357502    22.309313    -0.008952
C     45.126360    28.094235    22.994018     0.631832
C     46.227611    30.290575    23.032057    -0.159299
C     46.632447    31.458772    22.446385     0.187092
C     46.364162    31.713837    21.147151    -0.165092
C     47.968646    34.474798    23.818090     0.152700
C     48.001981    35.801831    23.387526    -0.135341
C     48.692773    36.715427    24.151589    -0.202125
C     49.343402    36.339786    25.322277     0.272006
C     49.279142    35.036637    25.699389    -0.239016
C     48.576302    34.055796    24.932047    -0.127158
C     50.648677    37.093387    27.188163    -0.053305
C     51.484052    38.289873    27.542321     0.129379
C     52.058373    38.389580    28.798269    -0.247698
N     35.784208    34.007334     9.545534    -0.135923
N     34.704243    34.501001     9.821318    -0.138438
N     52.002548    16.676372    17.154022    -0.135923
N     52.062389    15.593738    17.711165    -0.138439
N     28.322052    21.731758    10.004628    -0.135923
N     28.262211    21.896159     8.798196    -0.138438
N     44.540392    20.335394    28.880578    -0.135924
N     45.620357    20.759961    29.254083    -0.138438
N     28.603188    16.189430    17.154022    -0.135923
N     27.635679    16.678923    17.711165    -0.138438
N     51.721412    21.569444     9.545534    -0.135924
N     52.688921    22.257887     9.821318    -0.138438
N     35.503072    20.822336    28.880578    -0.135923
N     35.330775    19.674776    29.254083    -0.138438
N     44.821528    34.169648    10.004628    -0.135923
N     44.993825    34.139272     8.798196    -0.138439
N     40.443436    28.405414    28.880578    -0.135923
N     39.535768    29.128407    29.254083    -0.138439
N     47.343319    13.661738    10.004628    -0.135923
N     47.230865    13.527713     8.798196    -0.138438
N     39.881164    36.697341    17.154022    -0.135924
N     40.788832    37.290483    17.711165    -0.138438
N     32.981281    13.986366     9.545534    -0.135923
N     33.093735    12.804256     9.821318    -0.138438
N     44.540392    12.368095    23.246847    -0.135923
N     45.620357    11.874428    22.971063    -0.138438
N     28.322052    29.699057    15.638359    -0.135923
N     28.262211    30.781691    15.081216    -0.138439
N     52.002548    24.643671    22.787753    -0.135923
N     52.062389    24.479270    23.994185    -0.138438
N     35.784208    26.040035     3.911803    -0.135924
N     34.704243    25.615468     3.538298    -0.138438
N     51.721412    30.185999    15.638359    -0.135923
N     52.688921    29.696506    15.081216    -0.138438
N     28.603188    24.805985    23.246847    -0.135924
N     27.635679    24.117542    22.971063    -0.138438
N     44.821528    25.553093     3.911803    -0.135923
N     44.993825    26.700653     3.538298    -0.138438
N     35.503072    12.205781    22.787753    -0.135923
N     35.330775    12.236157    23.994185    -0.138439
N     39.881164    17.970015     3.911803    -0.135923
N     40.788832    17.247022     3.538298    -0.138439
N     32.981281    32.713691    22.787753    -0.135923
N     33.093735    32.847716    23.994185    -0.138438
N     40.443436     9.678088    15.638359    -0.135924
N     39.535768     9.084946    15.081216    -0.138438
N     47.343319    32.389063    23.246847    -0.135923
N     47.230865    33.571173    22.971063    -0.138438
O     38.691155    30.177187     8.597179    -0.586575
O     38.828912    28.919718    10.395185    -0.583488
O     35.373749    32.432424    14.448651    -0.613734
O     36.362143    30.496946    14.408644    -0.601764
O     12.731449     3.992924     6.817536    -0.188285
O     50.565541    21.355189    16.902177    -0.586574
O     48.371474    21.425448    16.783141    -0.583488
O     47.089895    15.177982    16.597208    -0.613731
O     46.005111    17.057810    16.715916    -0.601763
O     16.819971    13.068596    18.242402    -0.188285
O     29.759059    23.053921    14.499807    -0.586575
O     31.953126    22.965112    14.605726    -0.583488
O     33.234705    20.707325     8.777537    -0.613734
O     34.319489    21.445853    10.510286    -0.601763
O     23.342329    21.555299     6.240390    -0.188285
O     41.633445    18.164560    25.585599    -0.586574
O     41.495688    19.440580    23.800710    -0.583487
O     44.950851    24.433127    25.761367    -0.613732
O     43.962457    23.750248    23.949915    -0.601765
O     27.430851     7.758609     1.492053    -0.188285
O     33.373666    15.094506    16.902177    -0.586575
O     34.531546    16.959494    16.783141    -0.583488
O     29.761871    21.193107    16.597208    -0.613734
O     31.932241    21.192644    16.715916    -0.601763
O     22.988901    13.680751    18.242402    -0.188285
O     46.950934    20.967027     8.597179    -0.586574
O     45.793054    21.476461    10.395185    -0.583487
O     50.562729    22.712366    14.448651    -0.613732
O     48.392359    22.824131    14.408644    -0.601765
O     17.173399    21.759351     6.817536    -0.188285
O     35.076548    24.425243    25.585599    -0.586575
O     36.250492    23.906534    23.800710    -0.583488
O     38.846583    18.418001    25.761367    -0.613734
O     38.749390    19.615415    23.949915    -0.601764
O     13.084877     7.146454     1.492053    -0.188285
O     45.248052    32.264082    14.499807    -0.586574
O     44.074108    30.408369    14.605726    -0.583488
O     41.478017    30.427383     8.777537    -0.613731
O     41.575210    29.118668    10.510286    -0.601763
O     27.077423     3.788873     6.240390    -0.188285
O     43.776907    26.973341    25.585599    -0.586574
O     42.740720    26.216030    23.800710    -0.583488
O     36.689466    26.712015    25.761367    -0.613731
O     37.775053    26.197480    23.949915    -0.601763
O     19.727722    19.876509     1.492053    -0.188285
O     45.479789    14.245140    14.499807    -0.586575
O     44.459666    16.189662    14.605726    -0.583488
O     45.774178    18.428436     8.777537    -0.613734
O     44.592202    18.998622    10.510286    -0.601764
O      9.823699     9.437400     6.240390    -0.188285
O     36.547693    33.113448    16.902177    -0.586574
O     37.583880    31.178201    16.783141    -0.583487
O     43.635134    33.192054    16.597208    -0.613732
O     42.549547    31.312690    16.715916    -0.601765
O     20.434578     8.032224    18.242402    -0.188285
O     34.844811    18.418929     8.597179    -0.586575
O     35.864934    19.166965    10.395185    -0.583488
O     34.550422    14.418353    14.448651    -0.613734
O     35.732398    16.242066    14.408644    -0.601763
O     30.338601     9.029296     6.817536    -0.188285
O     41.633445    16.198242    24.195202    -0.586575
O     41.495688    17.455711    22.397196    -0.583488
O     44.950851    13.943005    18.343730    -0.613734
O     43.962457    15.878483    18.383737    -0.601764
O     67.593151    42.382505    25.974845    -0.188285
O     29.759059    25.020240    15.890204    -0.586574
O     31.953126    24.949981    16.009240    -0.583488
O     33.234705    31.197447    16.195173    -0.613731
O     34.319489    29.317619    16.076465    -0.601763
O     63.504629    33.306833    14.549979    -0.188285
O     50.565541    23.321508    18.292574    -0.586575
O     48.371474    23.410317    18.186655    -0.583488
O     47.089895    25.668104    24.014844    -0.613734
O     46.005111    24.929576    22.282095    -0.601763
O     56.982271    24.820130    26.551991    -0.188285
O     38.691155    28.210869     7.206782    -0.586574
O     38.828912    26.934849     8.991671    -0.583487
O     35.373749    21.942302     7.031014    -0.613732
O     36.362143    22.625181     8.842466    -0.601765
O     52.893749    38.616820    31.300328    -0.188285
O     46.950934    31.280923    15.890204    -0.586575
O     45.793054    29.415935    16.009240    -0.583488
O     50.562729    25.182322    16.195173    -0.613734
O     48.392359    25.182785    16.076465    -0.601763
O     57.335699    32.694678    14.549979    -0.188285
O     33.373666    25.408402    24.195202    -0.586574
O     34.531546    24.898968    22.397196    -0.583487
O     29.761871    23.663063    18.343730    -0.613732
O     31.932241    23.551298    18.383737    -0.601765
O     63.151201    24.616078    25.974845    -0.188285
O     45.248052    21.950186     7.206782    -0.586575
O     44.074108    22.468895     8.991671    -0.583488
O     41.478017    27.957428     7.031014    -0.613734
O     41.575210    26.760014     8.842466    -0.601764
O     67.239723    39.228975    31.300328    -0.188285
O     35.076548    14.111347    18.292574    -0.586574
O     36.250492    15.967060    18.186655    -0.583488
O     38.846583    15.948046    24.014844    -0.613731
O     38.749390    17.256761    22.282095    -0.601763
O     53.247177    42.586556    26.551991    -0.188285
O     36.547693    19.402088     7.206782    -0.586574
O     37.583880    20.159399     8.991671    -0.583488
O     43.635134    19.663414     7.031014    -0.613731
O     42.549547    20.177949     8.842466    -0.601763
O     60.596878    26.498920    31.300328    -0.188285
O     34.844811    32.130289    18.292574    -0.586575
O     35.864934    30.185767    18.186655    -0.583488
O     34.550422    27.946993    24.014844    -0.613734
O     35.732398    27.376807    22.282095    -0.601764
O     70.500901    36.938029    26.551991    -0.188285
O     43.776907    13.261981    15.890204    -0.586574
O     42.740720    15.197228    16.009240    -0.583487
O     36.689466    13.183375    16.195173    -0.613732
O     37.775053    15.062739    16.076465    -0.601765
O     59.890022    38.343205    14.549979    -0.188285
O     45.479789    27.956500    24.195202    -0.586575
O     44.459666    27.208464    22.397196    -0.583488
O     45.774178    31.957076    18.343730    -0.613734
O     44.592202    30.133363    18.383737    -0.601763
O     49.985999    37.346133    25.974845    -0.188285

The following XYZ coordinates are in angstroms. Other properties are in atomic units.
The sperically averaged electron density of each atom fit to a function of the form exp(a - br)
eigen_1, eigen_2 and eigen_3 are the three eigenvalues of traceless quadrupole moment tensor
  atom number  atomic symbol              X              Y              Z     net charge C6 coefficient C8 coefficient C10 coefficient fluctuating dipole atomic polarizability isotropic forcefield polarizability              a              b squared Pearson coefficient          <r^3>          <r^4>         wp_QDO          m_QDO          q_QDO       dipole_x       dipole_y       dipole_z         dipole            Qxy            Qxz            Qyz     Q(x^2-y^2)  Q(3z^2 - R^2)        eigen_1        eigen_2        eigen_3 static polarizability      alpha(xx)      alpha(xy)      alpha(xz)      alpha(yy)      alpha(yz)      alpha(zz) atomic spin moment
            1             Zn      36.183823      29.975686      16.323391       1.105135      73.475450 0.11610542E+04  0.32884984E+05                                14.676027                           11.344306       0.154830       1.980756                    0.996073      40.248587     104.632746       0.520267       0.415657      -1.129751       0.095711      -0.159453       0.004471       0.186026      -0.083902       0.008635       0.014840      -0.110818      -0.179644      -0.080957      -0.049956       0.130913             20.102133      21.570421       7.495484      -1.863910      13.877957      -0.395474      24.858021           0.000000
            2             Zn      34.766093      32.598680      16.441772       1.106449      70.207258 0.11662708E+04  0.33050567E+05                                14.277873                           11.381857       0.233833       2.002149                    0.996489      40.221134     104.391269       0.518882       0.416541      -1.129807      -0.097147       0.171683       0.002417       0.197278      -0.096830       0.019415      -0.007668      -0.085117      -0.191891      -0.082329      -0.056856       0.139185             18.884216      20.864163       5.940104      -0.680177      12.701240      -1.314706      23.087245           0.000001
            3             Zn      44.140777      16.399743      16.468990       1.105135      73.475453 0.11610542E+04  0.32884985E+05                                14.676027                           11.344307       0.154830       1.980756                    0.996073      40.248588     104.632749       0.520267       0.415657      -1.129751      -0.095711       0.159453      -0.004471       0.186026      -0.083902       0.008635       0.014840      -0.110818      -0.179643      -0.080956      -0.049956       0.130913             20.102133      21.570421       7.495484      -1.863910      13.877957      -0.395474      24.858022           0.000000
            4             Zn      45.558507      13.776749      16.350609       1.106449      70.207256 0.11662707E+04  0.33050565E+05                                14.277873                           11.381856       0.233833       2.002149                    0.996489      40.221134     104.391268       0.518882       0.416541      -1.129807       0.097147      -0.171683      -0.002417       0.197278      -0.096830       0.019415      -0.007668      -0.085117      -0.191891      -0.082329      -0.056856       0.139185             18.884216      20.864163       5.940104      -0.680177      12.701240      -1.314706      23.087245           0.000000
            5             Zn      36.183823      20.993693       9.972163       1.105136      73.476695 0.11610762E+04  0.32885796E+05                                14.676245                           11.344465       0.154859       1.980767                    0.996073      40.248647     104.633528       0.520259       0.415660      -1.129747       0.095714       0.048936       0.151821       0.186025       0.019819       0.081984       0.057188       0.008947       0.179658      -0.080965      -0.049949       0.130914             20.102412      21.570887      -0.741297      -7.688299      23.389589      -3.758222      15.346759           0.000000
            6             Zn      34.766093      20.007751       7.538640       1.106449      70.211072 0.11663335E+04  0.33052856E+05                                14.278516                           11.382271       0.233847       2.002154                    0.996489      40.221412     104.393473       0.518864       0.416549      -1.129799      -0.097149      -0.059510      -0.161054       0.197276       0.013963       0.097763       0.037568       0.042817       0.191911      -0.082335      -0.056848       0.139183             18.885174      20.865585      -1.339070      -5.827663      21.107589      -4.286532      14.682347           0.000000
            7             Zn      44.140777      25.381736      22.820218       1.105136      73.476698 0.11610763E+04  0.32885797E+05                                14.676246                           11.344466       0.154859       1.980767                    0.996073      40.248646     104.633528       0.520259       0.415660      -1.129747      -0.095714      -0.048936      -0.151821       0.186025       0.019819       0.081984       0.057188       0.008947       0.179658      -0.080965      -0.049949       0.130914             20.102413      21.570888      -0.741297      -7.688300      23.389590      -3.758222      15.346760           0.000000
            8             Zn      45.558507      26.367678      25.253741       1.106449      70.211074 0.11663336E+04  0.33052857E+05                                14.278516                           11.382272       0.233847       2.002154                    0.996489      40.221412     104.393474       0.518864       0.416549      -1.129799       0.097149       0.059510       0.161054       0.197276       0.013963       0.097763       0.037568       0.042817       0.191911      -0.082335      -0.056848       0.139183             18.885175      20.865586      -1.339070      -5.827664      21.107590      -4.286532      14.682348           0.000000
            9             Zn      32.294505      23.136238      16.468990       1.105136      73.476700 0.11610766E+04  0.32885808E+05                                14.676247                           11.344468       0.154859       1.980767                    0.996073      40.248647     104.633531       0.520259       0.415660      -1.129747       0.185945       0.003166      -0.004469       0.186026      -0.006037       0.008533      -0.014906       0.200732      -0.179651      -0.080965      -0.049949       0.130914             20.102414       9.309920      -0.416820       0.589463      26.139189       1.811881      24.858132           0.000000
           10             Zn      29.314061      23.219945      16.350609       1.106449      70.211084 0.11663335E+04  0.33052856E+05                                14.278518                           11.382271       0.233847       2.002154                    0.996489      40.221412     104.393473       0.518864       0.416549      -1.129799      -0.197254       0.001707      -0.002422       0.197276       0.011555      -0.016350      -0.012989       0.210267      -0.191898      -0.082335      -0.056848       0.139183             18.885179       9.598079       0.564565      -0.798537      23.969524       1.246312      23.087935           0.000000
           11             Zn      48.030095      23.239191      16.323391       1.105136      73.476703 0.11610766E+04  0.32885811E+05                                14.676247                           11.344468       0.154859       1.980767                    0.996073      40.248647     104.633533       0.520259       0.415660      -1.129747      -0.185945      -0.003166       0.004469       0.186026      -0.006037       0.008533      -0.014906       0.200732      -0.179651      -0.080965      -0.049949       0.130914             20.102415       9.309920      -0.416820       0.589463      26.139191       1.811881      24.858133           0.000000
           12             Zn      51.010539      23.155484      16.441772       1.106449      70.211085 0.11663335E+04  0.33052856E+05                                14.278518                           11.382271       0.233847       2.002154                    0.996489      40.221413     104.393475       0.518864       0.416549      -1.129799       0.197254      -0.001707       0.002422       0.197276       0.011555      -0.016350      -0.012989       0.210267      -0.191898      -0.082335      -0.056848       0.139183             18.885179       9.598079       0.564565      -0.798537      23.969524       1.246312      23.087935           0.000000
           13             Zn      40.073140      18.645241      22.820218       1.105135      73.475425 0.11610538E+04  0.32884969E+05                                14.676023                           11.344304       0.154830       1.980756                    0.996073      40.248586     104.632739       0.520267       0.415657      -1.129751       0.005476       0.107356      -0.151824       0.186026      -0.006038       0.008531      -0.099591      -0.038815       0.179656      -0.080956      -0.049956       0.130913             20.102127      23.576563      -0.417070       0.589278      21.383291       8.537248      15.346528           0.000000
           14             Zn      40.218126      16.924481      25.253741       1.106448      70.207327 0.11662723E+04  0.33050623E+05                                14.277882                           11.381864       0.233834       2.002149                    0.996489      40.221157     104.391349       0.518882       0.416541      -1.129807       0.002962      -0.113886       0.161058       0.197278       0.011556      -0.016349      -0.103450      -0.045610       0.191913      -0.082330      -0.056857       0.139187             18.884225      22.205618       0.564270      -0.798724      19.765461       7.189703      14.681595           0.000000
           15             Zn      40.251460      27.730188       9.972163       1.105135      73.475428 0.11610538E+04  0.32884971E+05                                14.676024                           11.344304       0.154830       1.980756                    0.996073      40.248586     104.632740       0.520267       0.415657      -1.129751      -0.005476      -0.107356       0.151824       0.186026      -0.006038       0.008531      -0.099591      -0.038815       0.179656      -0.080956      -0.049956       0.130913             20.102128      23.576564      -0.417070       0.589278      21.383291       8.537248      15.346528           0.000000
           16             Zn      40.106474      29.450948       7.538640       1.106448      70.207326 0.11662723E+04  0.33050622E+05                                14.277881                           11.381864       0.233834       2.002149                    0.996489      40.221158     104.391350       0.518882       0.416541      -1.129807      -0.002962       0.113886      -0.161058       0.197278       0.011556      -0.016349      -0.103450      -0.045610       0.191913      -0.082330      -0.056857       0.139187             18.884224      22.205617       0.564269      -0.798724      19.765460       7.189703      14.681595           0.000000
           17             Zn      36.272983      25.536166      22.820218       1.105135      73.475432 0.11610538E+04  0.32884972E+05                                14.676024                           11.344305       0.154830       1.980756                    0.996073      40.248587     104.632745       0.520267       0.415657      -1.129751       0.090235      -0.058420      -0.151824       0.186026      -0.013792      -0.090516       0.042402       0.029853       0.179658      -0.080957      -0.049956       0.130913             20.102128      22.292344       1.157997       7.098655      22.667496      -4.779273      15.346544           0.000000
           18             Zn      34.710268      26.270985      25.253741       1.106448      70.207319 0.11662725E+04  0.33050627E+05                                14.277881                           11.381865       0.233834       2.002149                    0.996489      40.221157     104.391348       0.518882       0.416541      -1.129807      -0.100108       0.054378       0.161059       0.197278      -0.025531      -0.081418       0.065880       0.002781       0.191909      -0.082330      -0.056857       0.139187             18.884222      19.886254       0.774134       6.625579      22.084838      -2.903552      14.681573           0.000000
           19             Zn      44.051617      20.839263       9.972163       1.105135      73.475430 0.11610538E+04  0.32884971E+05                                14.676024                           11.344304       0.154830       1.980756                    0.996073      40.248587     104.632744       0.520267       0.415657      -1.129751      -0.090235       0.058420       0.151824       0.186026      -0.013792      -0.090516       0.042402       0.029853       0.179658      -0.080957      -0.049956       0.130913             20.102127      22.292343       1.157997       7.098655      22.667495      -4.779273      15.346543           0.000000
           20             Zn      45.614332      20.104444       7.538640       1.106448      70.207320 0.11662725E+04  0.33050628E+05                                14.277881                           11.381865       0.233834       2.002149                    0.996489      40.221158     104.391350       0.518882       0.416541      -1.129807       0.100108      -0.054378      -0.161059       0.197278      -0.025531      -0.081418       0.065880       0.002781       0.191909      -0.082330      -0.056857       0.139187             18.884222      19.886254       0.774134       6.625579      22.084839      -2.903552      14.681573           0.000000
           21             Zn      44.051617      30.027163      16.468990       1.105136      73.476698 0.11610767E+04  0.32885814E+05                                14.676247                           11.344469       0.154859       1.980767                    0.996073      40.248647     104.633534       0.520259       0.415660      -1.129747      -0.090237      -0.162612      -0.004474       0.186026       0.089936      -0.017177       0.000061      -0.089916      -0.179652      -0.080965      -0.049949       0.130914             20.102411      22.292935      -7.078933       1.274357      13.156298      -1.416414      24.858001           0.000000
           22             Zn      45.614332      32.566449      16.350609       1.106449      70.211077 0.11663333E+04  0.33052849E+05                                14.278517                           11.382270       0.233847       2.002154                    0.996489      40.221413     104.393475       0.518864       0.416549      -1.129799       0.100112       0.169969      -0.002417       0.197276       0.085267      -0.003077       0.020649      -0.125161      -0.191898      -0.082335      -0.056848       0.139183             18.885179      19.887425      -6.505238       1.478651      13.679892       0.068279      23.088219           0.000000
           23             Zn      36.272983      16.348266      16.323391       1.105136      73.476694 0.11610766E+04  0.32885811E+05                                14.676246                           11.344468       0.154859       1.980767                    0.996073      40.248647     104.633532       0.520259       0.415660      -1.129747       0.090237       0.162612       0.004474       0.186026       0.089936      -0.017177       0.000061      -0.089917      -0.179652      -0.080965      -0.049949       0.130914             20.102410      22.292933      -7.078932       1.274357      13.156298      -1.416414      24.858000           0.000000
           24             Zn      34.710268      13.808980      16.441772       1.106449      70.211079 0.11663333E+04  0.33052849E+05                                14.278517                           11.382270       0.233847       2.002154                    0.996489      40.221412     104.393474       0.518864       0.416549      -1.129799      -0.100112      -0.169969       0.002417       0.197276       0.085267      -0.003077       0.020649      -0.125161      -0.191899      -0.082335      -0.056848       0.139183             18.885179      19.887426      -6.505238       1.478651      13.679893       0.068279      23.088220           0.000000
           25              H      37.491507      30.067509      12.293864       0.125908       1.272731 0.97479025E+01  0.99345918E+02                                 1.849480                            1.754556      -1.352110       2.239904                    0.994628       3.541333       9.713461       0.507473       1.184281      -0.731516       0.013065      -0.031241       0.020312       0.039488      -0.004423       0.006681      -0.008025      -0.009548      -0.009371      -0.010416      -0.003586       0.014002              1.899990       1.662351      -0.301644      -0.006261       2.019252      -0.262054       2.018367           0.000000
           26              H      37.282663      32.080203       8.847384       0.126465       1.481660 0.11580637E+02  0.12349802E+03                                 2.077268                            1.938251      -1.399387       2.218270                    0.993715       3.682860      10.409959       0.472128       1.216519      -0.724977       0.010308       0.001288      -0.036017       0.037485       0.005558      -0.002530      -0.002271       0.007948       0.046291      -0.014574      -0.001518       0.016092              2.145485       1.871892      -0.267527      -0.332749       1.948999       0.005484       2.615565          -0.000000
           27              H      35.318727      33.469147      12.047921       0.126326       1.607269 0.12993902E+02  0.14351883E+03                                 2.240458                            2.089170      -1.590210       2.126922                    0.991346       3.935246      11.555975       0.440248       1.259619      -0.714174      -0.016836       0.024832       0.020476       0.036323       0.003551      -0.015623       0.009767      -0.021556      -0.011730      -0.024431       0.006551       0.017880              2.320464       2.147715      -0.570099      -0.239384       2.429686       0.092527       2.383991          -0.000000
           28              H      32.704161      36.036027      10.198430       0.125769       1.501081 0.11269590E+02  0.11896157E+03                                 2.094001                            1.915268      -1.075575       2.377156                    0.996794       3.466094       9.640030       0.475363       1.220625      -0.726827      -0.024253      -0.006120       0.032897       0.041327      -0.004682      -0.017183      -0.000940       0.018342       0.014787      -0.015522      -0.007721       0.023243              2.188959       2.023627       0.040439      -0.493227       1.927107      -0.444414       2.616144          -0.000000
           29              H      31.941077      37.821481       8.922807       0.127049       1.248298 0.90234200E+01  0.89278295E+02                                 1.777940                            1.653574      -0.920387       2.446586                    0.998492       3.210100       8.388084       0.544783       1.136338      -0.746774      -0.030381       0.015394       0.013948       0.036803      -0.010090      -0.012778      -0.006736       0.006899       0.004851      -0.019804       0.004410       0.015394              1.856508       2.106399      -0.500661      -0.209664       1.868769      -0.007168       1.594354          -0.000001
           30              H      14.831937       2.474129       6.299416       0.115947       1.256422 0.93059318E+01  0.92993208E+02                                 1.786202                            1.677343      -1.047001       2.370851                    0.997930       3.376084       8.930639       0.540629       1.133744      -0.745535       0.022594       0.002077      -0.028118       0.036131      -0.013375      -0.015271      -0.006274       0.011809       0.005500      -0.023559       0.003260       0.020299              1.858359       1.616444      -0.047290      -0.243362       1.795866      -0.448624       2.162766           0.000000
           31              H      35.724366      35.419234       7.588157       0.121373       1.558497 0.11959351E+02  0.12798293E+03                                 2.112375                            1.942594      -1.382617       2.212905                    0.995249       3.669449      10.236830       0.483698       1.183280      -0.733346       0.029367      -0.013612      -0.020732       0.038439       0.004548      -0.024253       0.006698       0.011690       0.018487      -0.024001      -0.004863       0.028864              2.220371       2.459341      -0.708488      -0.135645       2.326666      -0.102362       1.875107          -0.000000
           32              H      13.100942       3.784235       4.889344       0.097084       1.419895 0.11451732E+02  0.12003282E+03                                 1.942138                            1.864152      -0.786700       2.490512                    0.999092       3.422350       9.147750       0.513516       1.137949      -0.747922      -0.015835      -0.020689      -0.024996       0.036105       0.012057       0.000414      -0.001627      -0.001856       0.015401      -0.014760       0.005049       0.009711              1.989877       1.555482       0.026380       0.177924       2.202229       0.264532       2.211919          -0.000001
           33              H      14.261633       4.542473       5.696037       0.094552       1.436292 0.11711291E+02  0.12358882E+03                                 1.961080                            1.886352      -0.883632       2.441411                    0.998498       3.496501       9.413895       0.509401       1.139389      -0.746805       0.033336       0.009574       0.007686       0.035525       0.006698       0.000097      -0.002399       0.013940       0.022144      -0.013602       0.005651       0.007950              2.014697       2.447769      -0.083972       0.160779       1.883703      -0.245534       1.712619           0.000002
           34              H      13.390111       5.852579       3.351381       0.124184       1.298607 0.96652060E+01  0.98075146E+02                                 1.862211                            1.737399      -1.204374       2.297857                    0.997187       3.497149       9.502120       0.515394       1.171168      -0.735188       0.020672      -0.019691      -0.020360       0.035066      -0.013678      -0.007696       0.004082      -0.009083      -0.021681      -0.013909      -0.006375       0.020284              1.973042       1.705095      -0.251569      -0.428632       1.791850       0.036199       2.422179           0.000000
           35              H      47.483887      18.993057      16.701160       0.125906       1.272687 0.97474354E+01  0.99339326E+02                                 1.849369                            1.754457      -1.352150       2.239883                    0.994627       3.541357       9.713232       0.507515       1.184204      -0.731532      -0.034620       0.018794      -0.002709       0.039486      -0.010447       0.002418      -0.000469       0.011820      -0.010098      -0.010417      -0.003581       0.013998              1.899871       2.265577      -0.169246       0.087341       1.970860      -0.031661       1.463175           0.000000
           36              H      51.459955      19.155371      17.071714       0.126464       1.481456 0.11578748E+02  0.12347354E+03                                 2.077108                            1.938114      -1.399387       2.218269                    0.993715       3.682832      10.409889       0.472134       1.216545      -0.724969       0.030150       0.022070       0.002983       0.037484       0.012863       0.002638       0.000532       0.015869      -0.003548      -0.014573      -0.001512       0.016085              2.145313       2.388009       0.325701       0.086743       2.461718       0.006678       1.586211          -0.000000
           37              H      49.648635      15.586782      16.953661       0.126327       1.606963 0.12990738E+02  0.14347332E+03                                 2.240019                            2.088791      -1.590209       2.126921                    0.991346       3.935046      11.554481       0.440333       1.259469      -0.714204      -0.002382      -0.035928      -0.004783       0.036323       0.004802      -0.014741       0.009847      -0.021332      -0.018540      -0.024431       0.006553       0.017878              2.319992       2.311493      -0.069572       0.114489       2.952219      -0.034357       1.696263          -0.000000
           38              H      52.640727      13.237866      18.494903       0.125768       1.500920 0.11268202E+02  0.11894362E+03                                 2.093853                            1.915149      -1.075585       2.377151                    0.996794       3.466105       9.640024       0.475377       1.220624      -0.726825      -0.030393      -0.025431       0.011722       0.041327       0.012660      -0.004922      -0.011044      -0.010235      -0.032459      -0.015523      -0.007723       0.023245              2.188795       2.805224       0.390198      -0.245845       2.070267      -0.218634       1.690894          -0.000000
           39              H      54.713101      12.208332      18.701495       0.127048       1.248408 0.90244008E+01  0.89290874E+02                                 1.778103                            1.653711      -0.920394       2.446581                    0.998492       3.210128       8.388430       0.544735       1.136403      -0.746760      -0.002501      -0.034378       0.012898       0.036803       0.003088      -0.003461      -0.010530      -0.003827      -0.047546      -0.019808       0.004411       0.015397              1.856685       1.692730      -0.175650       0.020175       2.382295      -0.334993       1.495030          -0.000001
           40              H      16.366137      15.538087      17.416034       0.115946       1.256196 0.93037912E+01  0.92965303E+02                                 1.785858                            1.677044      -1.047017       2.370843                    0.997930       3.375977       8.929677       0.540735       1.133601      -0.745568       0.024158       0.024915      -0.010055       0.036131       0.004364      -0.002728      -0.013575      -0.008840      -0.055684      -0.023554       0.003257       0.020297              1.857984       2.462869       0.118038      -0.126389       1.704165      -0.116825       1.406919           0.000000
           41              H      54.415900      16.623272      17.189766       0.121372       1.558443 0.11958808E+02  0.12797527E+03                                 2.112293                            1.942522      -1.382616       2.212904                    0.995249       3.669423      10.236585       0.483718       1.183247      -0.733353       0.009069       0.035804      -0.010650       0.038439       0.020579      -0.012916      -0.003595      -0.017418      -0.021154      -0.023999      -0.004866       0.028865              2.220278       2.122031      -0.373851       0.100947       2.825319      -0.397904       1.713483          -0.000000
           42              H      18.273846      14.330007      18.681819       0.097084       1.420224 0.11455095E+02  0.12007847E+03                                 1.942610                            1.864568      -0.786697       2.490514                    0.999092       3.422432       9.148761       0.513394       1.138123      -0.747884       0.008464       0.016435       0.031012       0.036104       0.005989      -0.003880       0.004584       0.015689       0.020588      -0.014759       0.005051       0.009708              1.990374       1.959754       0.000649       0.159797       2.038416       0.465595       1.972951          -0.000001
           43              H      18.052954      14.114362      17.107785       0.094551       1.437109 0.11719537E+02  0.12369746E+03                                 1.961931                            1.887116      -0.883644       2.441405                    0.998498       3.496653       9.415088       0.509258       1.139510      -0.746786      -0.000749       0.009241      -0.034292       0.035523       0.008479       0.001358      -0.002966       0.012350       0.015260      -0.013601       0.005648       0.007953              2.015598       2.002038      -0.236631       0.052996       1.857290      -0.394106       2.187467           0.000001
           44              H      20.723747      13.843065      17.983342       0.124184       1.298476 0.96639609E+01  0.98058210E+02                                 1.861977                            1.737201      -1.204368       2.297859                    0.997187       3.497023       9.501207       0.515467       1.171053      -0.735215       0.005256       0.034660      -0.000810       0.035066      -0.005741      -0.002084      -0.001525      -0.024941      -0.039121      -0.013905      -0.006377       0.020282              1.972772       2.177618       0.370581       0.011355       2.352397       0.005074       1.388302           0.000000
           45              H      32.840713      22.077023      12.339773       0.125907       1.272741 0.97480137E+01  0.99347510E+02                                 1.849510                            1.754583      -1.352109       2.239903                    0.994628       3.541316       9.713493       0.507461       1.184303      -0.731511       0.034621       0.003710       0.018623       0.039487       0.001199       0.010656      -0.000637       0.011347      -0.011503      -0.010416      -0.003581       0.013996              1.900019       2.265768      -0.025935       0.188700       1.499782       0.134943       1.934506           0.000000
           46              H      28.864645      22.480489      12.369286       0.126463       1.481484 0.11578917E+02  0.12347433E+03                                 2.077015                            1.938033      -1.399421       2.218253                    0.993714       3.682853      10.409501       0.472184       1.216426      -0.724995      -0.030150       0.010170       0.019814       0.037484      -0.006777      -0.011250      -0.001521       0.010063      -0.020985      -0.014575      -0.001515       0.016090              2.145214       2.387897      -0.190336      -0.278143       1.687620       0.280318       2.360123          -0.000000
           47              H      30.675965      21.179658       9.044139       0.126325       1.606843 0.12989685E+02  0.14346018E+03                                 2.239973                            2.088753      -1.590227       2.126912                    0.991346       3.935203      11.555247       0.440318       1.259525      -0.714190       0.002382      -0.016485      -0.032277       0.036321       0.012298      -0.009439       0.013922      -0.009798       0.016047      -0.024429       0.006553       0.017876              2.319943       2.311450      -0.084749       0.103753       1.814187       0.367974       2.834191          -0.000000
           48              H      27.683873      21.849783       6.315813       0.125769       1.501065 0.11269430E+02  0.11895924E+03                                 2.093971                            1.915244      -1.075575       2.377156                    0.996794       3.466055       9.639837       0.475371       1.220611      -0.726831       0.030394       0.002574      -0.027883       0.041327       0.000419      -0.013576      -0.001883       0.015685       0.045286      -0.015524      -0.007721       0.023244              2.188925       2.805422       0.101729      -0.449879       1.595697      -0.050828       2.165655          -0.000000
           49              H      25.611499      21.701382       5.276294       0.127048       1.248453 0.90248285E+01  0.89296378E+02                                 1.778167                            1.653768      -0.920390       2.446584                    0.998492       3.210165       8.388652       0.544715       1.136427      -0.746754       0.002501       0.000702      -0.036711       0.036803       0.002232      -0.004065      -0.000118       0.025626       0.040809      -0.019809       0.004412       0.015398              1.856754       1.692792       0.039531       0.172339       1.383102       0.018291       2.494367          -0.000001
           50              H      23.796163      21.599356       8.844105       0.115946       1.256269 0.93044583E+01  0.92973798E+02                                 1.785950                            1.677124      -1.047021       2.370841                    0.997930       3.375998       8.929871       0.540712       1.133628      -0.745562      -0.024158      -0.001175       0.026842       0.036131       0.001117      -0.005024      -0.000420       0.028371       0.055945      -0.023555       0.003257       0.020298              1.858085       2.463020       0.079822      -0.153433       1.366576       0.002551       1.744658           0.000000
           51              H      25.908700      21.747757       9.942650       0.121373       1.558378 0.11958171E+02  0.12796641E+03                                 2.112212                            1.942454      -1.382600       2.212912                    0.995249       3.669322      10.236127       0.483734       1.183227      -0.733358      -0.009068       0.001893       0.037307       0.038440       0.005317      -0.023708       0.003262       0.001986       0.037069      -0.023998      -0.004870       0.028868              2.220189       2.121946       0.029441       0.386096       1.586871       0.039932       2.951751          -0.000000
           52              H      21.888454      22.390057       7.283188       0.097084       1.420287 0.11455747E+02  0.12008711E+03                                 1.942678                            1.864630      -0.786702       2.490511                    0.999092       3.422480       9.148982       0.513381       1.138134      -0.747882      -0.008464       0.034717       0.005157       0.036104       0.001661      -0.006940      -0.002135      -0.003315      -0.036428      -0.014760       0.005052       0.009708              1.990446       1.959825      -0.150881       0.052658       2.272954       0.382727       1.738559          -0.000001
           53              H      22.109346      20.834162       7.604553       0.094552       1.437070 0.11719125E+02  0.12369190E+03                                 1.961886                            1.887074      -0.883639       2.441407                    0.998498       3.496621       9.414928       0.509267       1.139499      -0.746788       0.000748      -0.029251       0.020143       0.035523      -0.004107      -0.007541      -0.006645       0.001942      -0.015961      -0.013602       0.005648       0.007953              2.015550       2.001987       0.028910       0.240754       1.903030      -0.410278       2.141634           0.000001
           54              H      19.438553      21.569212       7.056920       0.124185       1.298470 0.96639019E+01  0.98057370E+02                                 1.861962                            1.737189      -1.204361       2.297863                    0.997187       3.497020       9.501158       0.515473       1.171043      -0.735217      -0.005256       0.010791       0.032948       0.035066       0.003877       0.004718       0.008881       0.004487       0.049167      -0.013904      -0.006377       0.020281              1.972756       2.177596      -0.134229      -0.345594       1.498603       0.306929       2.242069           0.000000
           55              H      42.833093      21.613269      24.249966       0.125906       1.272668 0.97472560E+01  0.99337025E+02                                 1.849349                            1.754440      -1.352146       2.239885                    0.994627       3.541338       9.713152       0.507518       1.184202      -0.731532      -0.013063       0.008735      -0.036224       0.039486      -0.004826       0.006394      -0.003266       0.003907       0.030981      -0.010417      -0.003581       0.013998              1.899849       1.662237       0.106436       0.282273       1.853616      -0.203518       2.183694           0.000000
           56              H      43.041937      19.034795      27.296378       0.126466       1.481351 0.11577593E+02  0.12345621E+03                                 2.076861                            1.937901      -1.399377       2.218274                    0.993715       3.682657      10.408648       0.472210       1.216399      -0.725002      -0.010307      -0.033529       0.013219       0.037485       0.000529      -0.006087      -0.010288      -0.014730      -0.021755      -0.014578      -0.001513       0.016091              2.145048       1.871533       0.402762       0.141252       2.544398      -0.205168       2.019213          -0.000000
           57              H      45.005873      22.515271      27.539042       0.126326       1.607024 0.12991391E+02  0.14348285E+03                                 2.240118                            2.088878      -1.590213       2.126919                    0.991346       3.935078      11.554801       0.440311       1.259511      -0.714196       0.016837       0.027582       0.016586       0.036323       0.013542      -0.008560       0.012828      -0.012894       0.014227      -0.024429       0.006553       0.017876              2.320096       2.147395       0.415630       0.457591       2.446824       0.086317       2.366070          -0.000000
           58              H      47.620439      21.627181      30.575616       0.125770       1.500899 0.11267913E+02  0.11893948E+03                                 2.093820                            1.915114      -1.075567       2.377160                    0.996794       3.466007       9.639620       0.475386       1.220610      -0.726829       0.024253       0.028976      -0.016736       0.041327       0.017762      -0.001315      -0.005941       0.004210      -0.027610      -0.015524      -0.007720       0.023244              2.188763       2.023453       0.451484      -0.202516       2.260055      -0.562125       2.282780          -0.000000
           59              H      48.383523      21.019663      32.684166       0.127048       1.247620 0.90177021E+01  0.89210029E+02                                 1.777418                            1.653131      -0.920399       2.446579                    0.998492       3.210101       8.388288       0.544801       1.136449      -0.746736       0.030381       0.018282       0.009864       0.036804       0.015414       0.005256      -0.007089       0.005916       0.001884      -0.019811       0.004412       0.015399              1.855935       2.105701       0.364383       0.401934       1.619889       0.080623       1.842216          -0.000001
           60              H      25.330363       6.763856       0.232826       0.115947       1.256021 0.93022477E+01  0.92946515E+02                                 1.785715                            1.676921      -1.047001       2.370851                    0.997930       3.375943       8.929579       0.540745       1.133622      -0.745561      -0.022595      -0.025818       0.011332       0.036132       0.018853       0.007516      -0.007599       0.008066      -0.005753      -0.023555       0.003257       0.020297              1.857830       1.616024       0.245101      -0.036516       1.839500      -0.464028       2.117966           0.000000
           61              H      44.600234      18.960594      30.864189       0.121371       1.558134 0.11956077E+02  0.12793993E+03                                 2.112051                            1.942323      -1.382647       2.212889                    0.995248       3.669482      10.236814       0.483730       1.183274      -0.733342      -0.029366      -0.024084      -0.005923       0.038438       0.021351      -0.012374       0.000464      -0.005929      -0.034385      -0.024000      -0.004867       0.028867              2.220010       2.458927       0.363968       0.622588       1.860680       0.062285       2.340423          -0.000000
           62              H      27.061358       5.871129       1.938030       0.097084       1.420431 0.11457236E+02  0.12010715E+03                                 1.942863                            1.864797      -0.786703       2.490511                    0.999092       3.422553       9.149479       0.513337       1.138189      -0.747869       0.015833      -0.030462      -0.011173       0.036103      -0.004405      -0.011229      -0.003393      -0.006867       0.000426      -0.014760       0.005051       0.009710              1.990642       1.555980      -0.176663       0.034452       2.378120       0.202835       2.037826          -0.000001
           63              H      25.900667       6.884432       2.384006       0.094552       1.437047 0.11718866E+02  0.12368836E+03                                 1.961856                            1.887046      -0.883633       2.441410                    0.998498       3.496598       9.414806       0.509275       1.139491      -0.746790      -0.033335       0.010437       0.006463       0.035523      -0.002321      -0.006278      -0.007540      -0.000587      -0.021450      -0.013602       0.005648       0.007954              2.015518       2.448878      -0.123686       0.132847       1.577838      -0.137294       2.019838           0.000001
           64              H      26.772189       5.110572       4.400738       0.124184       1.298454 0.96637858E+01  0.98056127E+02                                 1.861963                            1.737190      -1.204374       2.297856                    0.997187       3.497044       9.501293       0.515466       1.171059      -0.735213      -0.020672      -0.025759      -0.011778       0.035066       0.011812       0.010328       0.008009       0.002028       0.011637      -0.013905      -0.006376       0.020281              1.972757       1.704872       0.487867       0.094292       2.374514      -0.169890       1.838885           0.000000
           65              H      32.868826      18.944363      16.701160       0.125907       1.272740 0.97480083E+01  0.99347444E+02                                 1.849509                            1.754582      -1.352110       2.239903                    0.994628       3.541316       9.713493       0.507461       1.184303      -0.731511       0.033587       0.020585      -0.002710       0.039487       0.010340      -0.001618      -0.001862       0.012185      -0.010094      -0.010416      -0.003581       0.013996              1.900018       2.191294       0.212261      -0.071098       2.045494      -0.059816       1.463267           0.000000
           66              H      31.021361      15.419830      17.071714       0.126463       1.481485 0.11578925E+02  0.12347443E+03                                 2.077015                            1.938034      -1.399421       2.218253                    0.993714       3.682853      10.409501       0.472184       1.216426      -0.724995       0.004038      -0.037146       0.002984       0.037484       0.000441      -0.000858      -0.002552      -0.030220      -0.003554      -0.014575      -0.001515       0.016090              2.145214       2.161121      -0.194751      -0.037585       2.688370      -0.078455       1.586153          -0.000000
           67              H      28.836531      18.772774      16.953661       0.126325       1.606844 0.12989696E+02  0.14346032E+03                                 2.239974                            2.088753      -1.590227       2.126912                    0.991346       3.935203      11.555246       0.440318       1.259524      -0.714190      -0.029922       0.020026      -0.004783       0.036321      -0.011635       0.015898       0.007843       0.002349      -0.018537      -0.024429       0.006553       0.017876              2.319943       2.852219      -0.242645      -0.086996       2.411376      -0.081970       1.696236          -0.000000
           68              H      25.306265      17.356004      18.494903       0.125769       1.501066 0.11269434E+02  0.11895929E+03                                 2.093971                            1.915244      -1.075575       2.377156                    0.996794       3.466055       9.639837       0.475371       1.220611      -0.726831      -0.006827       0.039037       0.011721       0.041327      -0.010760      -0.007105       0.009784      -0.016813      -0.032459      -0.015524      -0.007721       0.023244              2.188925       1.916182       0.123162      -0.066424       2.959620       0.322258       1.690974          -0.000000
           69              H      23.378475      16.076042      18.701495       0.127048       1.248453 0.90248233E+01  0.89296312E+02                                 1.778166                            1.653768      -0.920390       2.446584                    0.998492       3.210165       8.388651       0.544716       1.136427      -0.746754      -0.028522       0.019355       0.012899       0.036803      -0.003201      -0.007391       0.008262      -0.003436      -0.047548      -0.019809       0.004412       0.015398              1.856753       2.362116      -0.210774      -0.300216       1.713064       0.150032       1.495078          -0.000001
           70              H      25.354460      12.839037      17.416034       0.115946       1.256268 0.93044523E+01  0.92973717E+02                                 1.785949                            1.677124      -1.047008       2.370847                    0.997930       3.375994       8.929858       0.540712       1.133628      -0.745562       0.009498      -0.033379      -0.010055       0.036131      -0.006009      -0.010393       0.009151      -0.003139      -0.055684      -0.023555       0.003257       0.020297              1.858084       1.791708       0.269529      -0.037982       2.375563       0.167884       1.406981           0.000000
           71              H      27.350526      14.125956      17.189766       0.121373       1.558378 0.11958169E+02  0.12796638E+03                                 2.112212                            1.942454      -1.382600       2.212912                    0.995249       3.669322      10.236128       0.483734       1.183227      -0.733358       0.026473      -0.025756      -0.010651       0.038440      -0.017834       0.003340       0.012985      -0.026934      -0.021155      -0.023998      -0.004870       0.028868              2.220190       2.973129      -0.117603      -0.395046       1.974015       0.111523       1.713426          -0.000000
           72              H      23.354377      11.790953      18.681819       0.097084       1.420287 0.11455744E+02  0.12008707E+03                                 1.942677                            1.864629      -0.786703       2.490511                    0.999092       3.422481       9.148983       0.513381       1.138133      -0.747882       0.010000      -0.015548       0.031012       0.036104       0.003799       0.005910       0.001067      -0.018220       0.020589      -0.014760       0.005052       0.009708              1.990445       2.018266      -0.034389       0.323336       1.980052      -0.371205       1.973017          -0.000001
           73              H      23.278069      12.090074      17.107785       0.094552       1.437072 0.11719151E+02  0.12369223E+03                                 1.961888                            1.887076      -0.883637       2.441408                    0.998498       3.496624       9.414937       0.509267       1.139499      -0.746788       0.008377      -0.003972      -0.034292       0.035523       0.001108      -0.003247       0.000306      -0.020862       0.015262      -0.013602       0.005648       0.007954              2.015552       2.098354       0.180986      -0.367791       1.760882       0.151151       2.187420           0.000001
           74              H      21.707723       9.912748      17.983342       0.124185       1.298470 0.96639064E+01  0.98057425E+02                                 1.861962                            1.737189      -1.204361       2.297863                    0.997187       3.497020       9.501158       0.515473       1.171043      -0.735217       0.027389      -0.021882      -0.000809       0.035066      -0.007929      -0.000278       0.002566       0.022414      -0.039118      -0.013904      -0.006377       0.020281              1.972756       1.987758      -0.260969      -0.001283       2.542217      -0.012370       1.388294           0.000000
           75              H      47.455774      22.060792      12.293864       0.125906       1.272668 0.97472527E+01  0.99336981E+02                                 1.849348                            1.754439      -1.352146       2.239885                    0.994627       3.541338       9.713151       0.507518       1.184202      -0.731533      -0.033587       0.004308       0.020310       0.039486      -0.001924      -0.010288      -0.001775       0.012428      -0.009378      -0.010417      -0.003581       0.013998              1.899849       2.191085      -0.003722      -0.223791       1.490252       0.136432       2.018209           0.000000
           76              H      49.303239      21.235309       8.847384       0.126466       1.481352 0.11577599E+02  0.12345629E+03                                 2.076862                            1.937901      -1.399377       2.218273                    0.993715       3.682657      10.408648       0.472210       1.216399      -0.725002      -0.004039      -0.009570      -0.036017       0.037485       0.000662      -0.000701       0.003324      -0.013610       0.046291      -0.014578      -0.001513       0.016091              2.145049       2.160941       0.100339       0.171064       1.659204       0.285341       2.615001          -0.000000
           77              H      51.488069      22.241656      12.047921       0.126326       1.607024 0.12991396E+02  0.14348291E+03                                 2.240118                            2.088879      -1.590213       2.126919                    0.991346       3.935078      11.554801       0.440311       1.259511      -0.714196       0.029923       0.002166       0.020475       0.036323      -0.011109       0.016270       0.008644       0.004614      -0.011739      -0.024429       0.006553       0.017876              2.320097       2.852425       0.162916       0.199784       1.724267       0.161009       2.383598          -0.000000
           78              H      55.018335      23.222496      10.198430       0.125770       1.500899 0.11267908E+02  0.11893940E+03                                 2.093819                            1.915113      -1.075566       2.377160                    0.996794       3.466007       9.639617       0.475386       1.220610      -0.726829       0.006826       0.024064       0.032898       0.041327       0.010283       0.007775       0.015354      -0.001064       0.014793      -0.015524      -0.007720       0.023244              2.188761       1.916043       0.021573      -0.138234       2.034345       0.649272       2.615897          -0.000000
           79              H      56.946125      22.990619       8.922807       0.127048       1.247620 0.90177024E+01  0.89210030E+02                                 1.777418                            1.653131      -0.920399       2.446579                    0.998492       3.210101       8.388287       0.544801       1.136449      -0.746736       0.028522       0.018613       0.013948       0.036804       0.008036       0.000554       0.014438       0.014030       0.004852      -0.019811       0.004412       0.015399              1.855935       2.360931       0.353050       0.098578       1.612957       0.185071       1.593917          -0.000001
           80              H      14.807840      20.699673       6.299416       0.115947       1.256021 0.93022485E+01  0.92946523E+02                                 1.785715                            1.676920      -1.047001       2.370851                    0.997930       3.375944       8.929581       0.540745       1.133622      -0.745561      -0.009498      -0.020607      -0.028118       0.036132       0.011801       0.002201       0.016361       0.017251       0.005492      -0.023555       0.003257       0.020297              1.857830       1.791469      -0.054021      -0.266719       1.619920       0.434877       2.162100           0.000000
           81              H      52.974074      20.915319       7.588157       0.121371       1.558133 0.11956068E+02  0.12793982E+03                                 2.112050                            1.942322      -1.382647       2.212889                    0.995248       3.669482      10.236814       0.483730       1.183274      -0.733342      -0.026471      -0.018626      -0.020733       0.038438       0.002790       0.017926       0.017657      -0.013728       0.018491      -0.024000      -0.004867       0.028867              2.220009       2.972841       0.411595      -0.020804       1.812351       0.168615       1.874836          -0.000000
           82              H      16.807923      21.543706       4.889344       0.097084       1.420431 0.11457237E+02  0.12010716E+03                                 1.942863                            1.864796      -0.786703       2.490511                    0.999092       3.422553       9.149478       0.513337       1.138189      -0.747869      -0.010000       0.024056      -0.024995       0.036103      -0.006838      -0.001614       0.000458      -0.019945       0.015413      -0.014760       0.005051       0.009710              1.990642       2.018471      -0.293426       0.140219       1.740635      -0.286543       2.212819          -0.000001
           83              H      16.884231      20.159399       5.696037       0.094552       1.437047 0.11718869E+02  0.12368840E+03                                 1.961857                            1.887047      -0.883634       2.441410                    0.998498       3.496598       9.414808       0.509274       1.139491      -0.746790      -0.008377      -0.033655       0.007685       0.035523       0.002693      -0.002128       0.001119      -0.018566       0.022151      -0.013602       0.005648       0.007954              2.015519       2.098309       0.286423      -0.293223       2.235003      -0.016493       1.713245           0.000002
           84              H      18.454577      20.259106       3.351381       0.124184       1.298454 0.96637872E+01  0.98056144E+02                                 1.861963                            1.737190      -1.204374       2.297856                    0.997187       3.497044       9.501293       0.515466       1.171059      -0.735213      -0.027389      -0.008057      -0.020360       0.035066       0.002906       0.007382       0.004622       0.028225      -0.021685      -0.013905      -0.006376       0.020281              1.972757       1.987755       0.088199       0.245613       1.508734       0.353024       2.421781           0.000000
           85              H      37.463393      21.661963      24.249966       0.125908       1.272731 0.97478986E+01  0.99345870E+02                                 1.849480                            1.754556      -1.352110       2.239904                    0.994628       3.541333       9.713461       0.507473       1.184281      -0.731516       0.014098       0.006946      -0.036225       0.039488       0.004103      -0.006029      -0.003906       0.006405       0.030986      -0.010416      -0.003586       0.014002              1.899990       1.713714      -0.136105      -0.317424       1.802390      -0.142714       2.183865           0.000000
           86              H      35.125948      22.770336      27.296378       0.126465       1.481661 0.11580639E+02  0.12349804E+03                                 2.077268                            1.938251      -1.399387       2.218270                    0.993715       3.682860      10.409958       0.472128       1.216519      -0.724977      -0.023882       0.025690       0.013220       0.037485      -0.006645      -0.005869       0.010413       0.006443      -0.021747      -0.014574      -0.001518       0.016092              2.145485       2.027767      -0.492890      -0.248377       2.389074      -0.019770       2.019614          -0.000000
           87              H      37.158160      19.329279      27.539042       0.126326       1.607270 0.12993910E+02  0.14351894E+03                                 2.240459                            2.089171      -1.590210       2.126922                    0.991346       3.935246      11.555976       0.440248       1.259619      -0.714174       0.015469      -0.028372       0.016587       0.036323      -0.012359       0.015387       0.000996      -0.017012       0.014234      -0.024431       0.006551       0.017880              2.320465       2.012318      -0.337554      -0.154090       2.582623      -0.439544       2.366454          -0.000000
           88              H      35.081769      17.509043      30.575616       0.125769       1.501082 0.11269592E+02  0.11896160E+03                                 2.094002                            1.915268      -1.075575       2.377156                    0.996794       3.466094       9.640031       0.475363       1.220625      -0.726827       0.012967      -0.035492      -0.016735       0.041326      -0.007058      -0.004485       0.004106      -0.032868      -0.027612      -0.015522      -0.007721       0.023243              2.188960       1.810053      -0.328232      -0.385612       2.473828       0.456501       2.282999          -0.000000
           89              H      34.174101      17.151952      32.684166       0.127049       1.248298 0.90234206E+01  0.89278310E+02                                 1.777941                            1.653575      -0.920387       2.446586                    0.998492       3.210099       8.388084       0.544783       1.136339      -0.746774       0.000642      -0.035451       0.009864       0.036803      -0.005146      -0.008763      -0.001007      -0.029646       0.001887      -0.019804       0.004410       0.015394              1.856509       1.426137       0.028190      -0.131212       2.300604      -0.388596       1.842786          -0.000001
           90              H      13.273640       9.462906       0.232826       0.115946       1.256424 0.93059445E+01  0.92993365E+02                                 1.786203                            1.677344      -1.047015       2.370845                    0.997930       3.376087       8.930648       0.540629       1.133744      -0.745535      -0.011062       0.032476       0.011331       0.036131      -0.005938      -0.010342      -0.002712      -0.036690      -0.005747      -0.023559       0.003260       0.020299              1.858360       1.571772      -0.219415      -0.383773       1.884695       0.263759       2.118613           0.000000
           91              H      34.282539      21.457911      30.864189       0.121373       1.558497 0.11959348E+02  0.12798289E+03                                 2.112375                            1.942593      -1.382617       2.212904                    0.995249       3.669449      10.236829       0.483698       1.183280      -0.733346      -0.006174       0.037474      -0.005923       0.038439      -0.013244       0.006592       0.010481      -0.034013      -0.034379      -0.024001      -0.004863       0.028864              2.220371       1.695264       0.077089      -0.257426       2.625017      -0.570469       2.340831          -0.000000
           92              H      11.635018       8.410184       1.938030       0.097084       1.419895 0.11451732E+02  0.12003282E+03                                 1.942138                            1.864152      -0.786699       2.490513                    0.999092       3.422350       9.147750       0.513516       1.137949      -0.747922      -0.034299       0.001518      -0.011173       0.036105      -0.000763       0.002676       0.011422       0.011065       0.000409      -0.014760       0.005049       0.009711              1.989877       2.324593      -0.267505       0.158326       1.608000      -0.131174       2.037037          -0.000001
           93              H      13.092910       8.908720       2.384006       0.094552       1.436291 0.11711277E+02  0.12358863E+03                                 1.961079                            1.886351      -0.883634       2.441410                    0.998498       3.496499       9.413888       0.509401       1.139389      -0.746805       0.025707       0.023651       0.006464       0.035525       0.000907      -0.003385       0.009209       0.004320      -0.021444      -0.013602       0.005651       0.007950              2.014696       1.901952       0.438720      -0.185204       2.123115      -0.046373       2.019021           0.000002
           94              H      11.120941       9.040890       4.400738       0.124184       1.298607 0.96652037E+01  0.98075118E+02                                 1.862211                            1.737399      -1.204374       2.297857                    0.997187       3.497149       9.502120       0.515394       1.171168      -0.735188      -0.011972       0.030783      -0.011778       0.035066      -0.005031       0.001770      -0.012951      -0.021477       0.011642      -0.013909      -0.006375       0.020284              1.973042       1.784847      -0.534019      -0.194323       2.295144       0.003300       1.839134           0.000000
           95              H      42.861207      30.083741      12.339773       0.125906       1.272686 0.97474288E+01  0.99339243E+02                                 1.849368                            1.754457      -1.352150       2.239883                    0.994627       3.541357       9.713232       0.507515       1.184204      -0.731532      -0.014096      -0.031838       0.018622       0.039486       0.004313      -0.005878      -0.008910      -0.007757      -0.011511      -0.010417      -0.003581       0.013998              1.899870       1.713613       0.344606       0.022508       2.051646      -0.230864       1.934351           0.000000
           96              H      45.198652      33.325383      12.369286       0.126464       1.481456 0.11578747E+02  0.12347353E+03                                 2.077108                            1.938114      -1.399387       2.218269                    0.993715       3.682832      10.409889       0.472134       1.216545      -0.724969       0.023882       0.021026       0.019814       0.037484       0.007743       0.004305       0.010502       0.006705      -0.020979      -0.014573      -0.001512       0.016085              2.145313       2.027613       0.398423       0.381861       2.048082       0.100724       2.360242          -0.000000
           97              H      43.166440      32.407150       9.044139       0.126327       1.606963 0.12990738E+02  0.14347333E+03                                 2.240020                            2.088791      -1.590209       2.126921                    0.991346       3.935046      11.554483       0.440333       1.259469      -0.714204      -0.015468       0.006180      -0.032279       0.036323      -0.010392       0.016779       0.001215      -0.016399       0.016055      -0.024431       0.006553       0.017878              2.319992       2.011935       0.257702       0.266809       2.113779      -0.273849       2.834264          -0.000000
           98              H      45.242831      34.663315       6.315813       0.125768       1.500919 0.11268194E+02  0.11894352E+03                                 2.093853                            1.915149      -1.075585       2.377151                    0.996794       3.466105       9.640025       0.475376       1.220624      -0.726825      -0.012967      -0.027608      -0.027884       0.041327       0.006580       0.005159       0.012699      -0.008569       0.045291      -0.015523      -0.007723       0.023245              2.188795       1.809935       0.472912       0.180901       2.590916       0.414976       2.165534          -0.000000
           99              H      46.150499      36.532244       5.276294       0.127048       1.248408 0.90244044E+01  0.89290913E+02                                 1.778102                            1.653711      -0.920394       2.446581                    0.998492       3.210129       8.388431       0.544735       1.136402      -0.746760      -0.000643      -0.002516      -0.036711       0.036803       0.009979       0.001931       0.003579      -0.016680       0.040806      -0.019808       0.004411       0.015397              1.856685       1.426244       0.114327      -0.070325       1.649544      -0.158387       2.494266          -0.000001
          100              H      26.888660       3.373812       8.844105       0.115946       1.256196 0.93037893E+01  0.92965280E+02                                 1.785858                            1.677044      -1.047017       2.370843                    0.997930       3.375977       8.929677       0.540735       1.133601      -0.745568       0.011061       0.021509       0.026842       0.036131       0.011726       0.002149       0.004560      -0.016120       0.055945      -0.023554       0.003257       0.020297              1.857984       1.571484       0.434827       0.078919       2.257903       0.131588       1.744567           0.000000
          101              H      46.042061      36.251673       9.942650       0.121372       1.558443 0.11958818E+02  0.12797541E+03                                 2.112293                            1.942523      -1.382617       2.212904                    0.995249       3.669423      10.236586       0.483718       1.183247      -0.733353       0.006174       0.006907       0.037306       0.038439      -0.001799       0.014681       0.018899      -0.010203       0.037055      -0.023999      -0.004866       0.028865              2.220278       1.695201       0.216987      -0.158474       2.013752      -0.354355       2.951880          -0.000000
          102              H      28.527282       4.630587       7.283188       0.097084       1.420225 0.11455113E+02  0.12007870E+03                                 1.942612                            1.864570      -0.786696       2.490514                    0.999092       3.422432       9.148762       0.513393       1.138123      -0.747884       0.034298      -0.010028       0.005157       0.036104      -0.002267       0.001621       0.007077      -0.001220      -0.036425      -0.014759       0.005051       0.009708              1.990375       2.325254      -0.060145       0.305104       1.907372      -0.236951       1.738499          -0.000001
          103              H      27.069390       5.217236       7.604553       0.094551       1.437108 0.11719528E+02  0.12369733E+03                                 1.961931                            1.887115      -0.883644       2.441405                    0.998498       3.496652       9.415085       0.509258       1.139510      -0.746786      -0.025706       0.013977       0.020143       0.035523       0.002895      -0.001985       0.009853       0.006142      -0.015962      -0.013601       0.005648       0.007953              2.015597       1.902772       0.028399      -0.475704       2.002333      -0.003361       2.141687           0.000001
          104              H      29.041359       7.162685       7.056920       0.124184       1.298476 0.96639578E+01  0.98058171E+02                                 1.861976                            1.737201      -1.204368       2.297859                    0.997187       3.497023       9.501207       0.515467       1.171053      -0.735215       0.011972      -0.000843       0.032948       0.035066       0.000004       0.005332      -0.008527      -0.008962       0.049170      -0.013905      -0.006377       0.020282              1.972772       1.784613       0.361134       0.438612       1.891617       0.145834       2.242086           0.000000
          105              H      40.190414      26.287912      24.249966       0.125906       1.272687 0.97474329E+01  0.99339297E+02                                 1.849369                            1.754457      -1.352150       2.239883                    0.994627       3.541357       9.713233       0.507515       1.184204      -0.731532      -0.001034      -0.015680      -0.036224       0.039486       0.000722      -0.000367       0.007170      -0.010312       0.030981      -0.010417      -0.003581       0.013998              1.899871       1.897968       0.029653       0.035117       1.617922       0.346222       2.183721           0.000000
          106              H      42.319016      27.758013      27.296378       0.126464       1.481457 0.11578759E+02  0.12347369E+03                                 2.077109                            1.938115      -1.399387       2.218269                    0.993715       3.682832      10.409889       0.472134       1.216545      -0.724969       0.034189       0.007838       0.013219       0.037484       0.006112       0.011949      -0.000126       0.008277      -0.021750      -0.014573      -0.001512       0.016085              2.145313       2.725357       0.089988       0.107061       1.691125       0.224958       2.019459          -0.000000
          107              H      38.322867      27.718594      27.539042       0.126327       1.606963 0.12990738E+02  0.14347332E+03                                 2.240019                            2.088791      -1.590209       2.126921                    0.991346       3.935046      11.554481       0.440333       1.259469      -0.714204      -0.032306       0.000791       0.016586       0.036323      -0.001188      -0.006831      -0.013828       0.029905       0.014224      -0.024431       0.006553       0.017878              2.319992       2.731786      -0.078157      -0.303536       1.862232       0.353102       2.365957          -0.000000
          108              H      37.784692      30.426919      30.575616       0.125768       1.500920 0.11268202E+02  0.11894362E+03                                 2.093853                            1.915149      -1.075585       2.377151                    0.996794       3.466105       9.640024       0.475377       1.220624      -0.726825      -0.037221       0.006516      -0.016735       0.041327      -0.010705       0.005798       0.001830       0.028660      -0.027616      -0.015523      -0.007723       0.023245              2.188795       2.591927      -0.123291       0.588074       1.691635       0.105687       2.282823          -0.000000
          109              H      37.929276      31.391528      32.684166       0.127048       1.248408 0.90244014E+01  0.89290882E+02                                 1.778103                            1.653711      -0.920394       2.446581                    0.998492       3.210128       8.388430       0.544735       1.136403      -0.746760      -0.031023       0.017168       0.009865       0.036803      -0.010266       0.003510       0.008094       0.023740       0.001890      -0.019808       0.004411       0.015397              1.856685       2.057786      -0.392815      -0.270975       1.669314       0.307979       1.842956          -0.000001
          110              H      21.639447      18.554809       0.232826       0.115946       1.256194 0.93037729E+01  0.92965078E+02                                 1.785857                            1.677043      -1.047004       2.370849                    0.997930       3.375972       8.929663       0.540735       1.133602      -0.745568       0.033656      -0.006659       0.011331       0.036131      -0.012918       0.002822       0.010309       0.028622      -0.005754      -0.023554       0.003257       0.020297              1.857983       1.996064      -0.025785       0.420172       1.459730       0.200416       2.118155           0.000000
          111              H      41.604127      29.144638      30.864189       0.121372       1.558444 0.11958818E+02  0.12797542E+03                                 2.112294                            1.942523      -1.382617       2.212904                    0.995249       3.669423      10.236587       0.483718       1.183247      -0.733353       0.035541      -0.013390      -0.005924       0.038439      -0.008109       0.005781      -0.010947       0.039944      -0.034384      -0.023999      -0.004866       0.028865              2.220279       2.325735      -0.441120      -0.365311       1.994385       0.508135       2.340716          -0.000000
          112              H      21.547074      20.500259       1.938030       0.097084       1.420225 0.11455105E+02  0.12007861E+03                                 1.942611                            1.864569      -0.786697       2.490513                    0.999092       3.422432       9.148761       0.513393       1.138123      -0.747884       0.018465       0.028943      -0.011174       0.036104       0.005177       0.008551      -0.008029      -0.004193       0.000423      -0.014759       0.005051       0.009708              1.990374       2.019314       0.444241      -0.192846       1.914269      -0.071573       2.037540          -0.000001
          113              H      21.249873      18.988420       2.384006       0.094551       1.437109 0.11719543E+02  0.12369753E+03                                 1.961931                            1.887116      -0.883641       2.441406                    0.998498       3.496655       9.415093       0.509258       1.139509      -0.746786       0.007629      -0.034087       0.006463       0.035523       0.001415       0.009669      -0.001667      -0.003726      -0.021447      -0.013601       0.005647       0.007954              2.015598       1.688549      -0.315350       0.052480       2.338315       0.183716       2.019931           0.000001
          114              H      22.350320      20.630110       4.400738       0.124184       1.298476 0.96639634E+01  0.98058241E+02                                 1.861977                            1.737202      -1.204368       2.297859                    0.997187       3.497023       9.501207       0.515467       1.171053      -0.735215       0.032645      -0.005023      -0.011778       0.035066      -0.006784      -0.012101       0.004940       0.019446       0.011638      -0.013905      -0.006377       0.020282              1.972773       2.629636       0.046032       0.099984       1.449786       0.166606       1.838896           0.000000
          115              H      44.784981      17.402380      12.339773       0.125908       1.272730 0.97478950E+01  0.99345825E+02                                 1.849480                            1.754556      -1.352110       2.239904                    0.994628       3.541333       9.713461       0.507473       1.184281      -0.731516      -0.020523       0.028128       0.018624       0.039488      -0.005518      -0.004780       0.009547      -0.003598      -0.011503      -0.010416      -0.003586       0.014002              1.899990       1.668795      -0.318705      -0.211209       2.096697       0.095945       1.934477           0.000000
          116              H      46.423603      13.757271      12.369286       0.126465       1.481661 0.11580640E+02  0.12349806E+03                                 2.077268                            1.938251      -1.399387       2.218270                    0.993715       3.682860      10.409959       0.472128       1.216519      -0.724977       0.006269      -0.031196       0.019814       0.037485      -0.000973       0.006942      -0.008983      -0.016770      -0.020978      -0.014574      -0.001518       0.016092              2.145485       1.698037      -0.208099      -0.103717       2.377970      -0.381109       2.360449          -0.000000
          117              H      46.644495      15.976335       9.044139       0.126326       1.607269 0.12993899E+02  0.14351880E+03                                 2.240458                            2.089170      -1.590210       2.126922                    0.991346       3.935246      11.555976       0.440248       1.259619      -0.714174       0.013087       0.010306      -0.032278       0.036323      -0.001909      -0.007342      -0.015139       0.026193       0.016060      -0.024431       0.006551       0.017880              2.320464       1.865473      -0.173015      -0.370675       2.261046      -0.094163       2.834873          -0.000000
          118              H      47.560196      13.050046       6.315813       0.125769       1.501081 0.11269589E+02  0.11896155E+03                                 2.094001                            1.915268      -1.075575       2.377156                    0.996794       3.466094       9.640030       0.475363       1.220625      -0.726827      -0.017427       0.025034      -0.027883       0.041327      -0.007001       0.008416      -0.010817      -0.007114       0.045286      -0.015522      -0.007721       0.023243              2.188959       1.986258      -0.574701       0.268963       2.414925      -0.364198       2.165695          -0.000000
          119              H      48.724902      11.329517       5.276294       0.127049       1.248298 0.90234225E+01  0.89278328E+02                                 1.777941                            1.653575      -0.920387       2.446586                    0.998492       3.210100       8.388085       0.544783       1.136338      -0.746774      -0.001859       0.001814      -0.036712       0.036803      -0.012210       0.002134      -0.003461      -0.008943       0.040798      -0.019804       0.004410       0.015394              1.856508       1.494592      -0.153834      -0.101988       1.580950       0.140077       2.493982          -0.000001
          120              H       9.558627       9.808403       8.844105       0.115946       1.256424 0.93059457E+01  0.92993378E+02                                 1.786203                            1.677344      -1.047014       2.370845                    0.997930       3.376088       8.930650       0.540629       1.133744      -0.745535       0.013096      -0.020334       0.026842       0.036131      -0.012847       0.002872      -0.004143      -0.012254       0.055950      -0.023559       0.003260       0.020299              1.858360       1.710058      -0.514802       0.074526       2.120119      -0.134183       1.744903           0.000000
          121              H      48.536140      11.563713       9.942650       0.121373       1.558496 0.11959348E+02  0.12798287E+03                                 2.112374                            1.942593      -1.382617       2.212905                    0.995249       3.669449      10.236828       0.483698       1.183280      -0.733346       0.002895      -0.008800       0.037306       0.038439      -0.003519       0.009025      -0.022166       0.008220       0.037047      -0.024001      -0.004863       0.028864              2.220370       1.746266      -0.246453      -0.227663       1.962843       0.314449       2.952003          -0.000000
          122              H       9.827715       7.760928       7.283188       0.097084       1.419894 0.11451728E+02  0.12003276E+03                                 1.942138                            1.864152      -0.786699       2.490513                    0.999092       3.422350       9.147749       0.513517       1.137949      -0.747922      -0.025834      -0.024690       0.005156       0.036105       0.000609       0.005327      -0.004936       0.004536      -0.036427      -0.014760       0.005049       0.009711              1.989876       2.063388       0.210910      -0.357616       2.168122      -0.145693       1.738119          -0.000001
          123              H      11.064714       8.730174       7.604553       0.094552       1.436291 0.11711275E+02  0.12358860E+03                                 1.961079                            1.886351      -0.883634       2.441410                    0.998498       3.496499       9.413888       0.509401       1.139389      -0.746805       0.024959       0.015274       0.020143       0.035525       0.001215       0.009525      -0.003209      -0.008075      -0.015976      -0.013602       0.005651       0.007950              2.014696       1.951997      -0.057265       0.234777       1.951394       0.413354       2.140696           0.000002
          124              H      11.763538       6.049675       7.056920       0.124184       1.298606 0.96651989E+01  0.98075059E+02                                 1.862210                            1.737398      -1.204374       2.297857                    0.997187       3.497149       9.502120       0.515394       1.171168      -0.735188      -0.006716      -0.009947       0.032948       0.035066      -0.003886      -0.010052      -0.000355       0.004469       0.049175      -0.013909      -0.006375       0.020284              1.973041       1.552296      -0.226953      -0.093019       2.124425      -0.452866       2.242402           0.000000
          125              H      40.134186      31.625724      16.701160       0.125906       1.272668 0.97472545E+01  0.99337004E+02                                 1.849349                            1.754440      -1.352146       2.239885                    0.994627       3.541338       9.713151       0.507518       1.184202      -0.731533       0.001033      -0.039379      -0.002709       0.039486       0.000107      -0.000803       0.002329      -0.024005      -0.010098      -0.010417      -0.003581       0.013998              1.899849       1.897947      -0.042989      -0.016250       2.338438       0.091468       1.463161           0.000000
          126              H      38.005584      34.987942      17.071714       0.126466       1.481352 0.11577602E+02  0.12345632E+03                                 2.076861                            1.937901      -1.399377       2.218274                    0.993715       3.682657      10.408647       0.472210       1.216399      -0.725002      -0.034190       0.015076       0.002983       0.037485      -0.013307      -0.001780       0.002018       0.014350      -0.003550      -0.014578      -0.001513       0.016091              2.145049       2.724985      -0.130924      -0.049148       2.124105       0.071767       1.586056          -0.000000
          127              H      42.001733      35.203588      16.953661       0.126326       1.607023 0.12991381E+02  0.14348271E+03                                 2.240117                            2.088878      -1.590213       2.126919                    0.991346       3.935078      11.554801       0.440311       1.259511      -0.714196       0.032305       0.015901      -0.004783       0.036323       0.006835      -0.001157      -0.017689       0.018980      -0.018538      -0.024429       0.006553       0.017876              2.320096       2.731912       0.312241      -0.027493       2.532050       0.116338       1.696325          -0.000000
          128              H      42.539908      38.969273      18.494903       0.125770       1.500899 0.11267915E+02  0.11893949E+03                                 2.093820                            1.915114      -1.075567       2.377160                    0.996794       3.466007       9.639618       0.475386       1.220610      -0.726829       0.037221      -0.013607       0.011722       0.041327      -0.001903       0.012026       0.001260       0.027042      -0.032463      -0.015524      -0.007720       0.023244              2.188762       2.591900      -0.513344       0.312263       2.283517      -0.103593       1.690869          -0.000000
          129              H      42.395324      41.278769      18.701495       0.127048       1.247620 0.90176989E+01  0.89209991E+02                                 1.777418                            1.653131      -0.920399       2.446579                    0.998492       3.210101       8.388288       0.544801       1.136450      -0.746736       0.031023       0.015023       0.012900       0.036804       0.000112       0.010852       0.002270       0.007263      -0.047549      -0.019811       0.004412       0.015399              1.855935       2.056906       0.386153       0.279841       2.016383       0.184843       1.494517          -0.000001
          130              H      18.522853       6.404447      17.416034       0.115947       1.256021 0.93022434E+01  0.92946461E+02                                 1.785715                            1.676920      -1.047001       2.370851                    0.997930       3.375944       8.929581       0.540745       1.133622      -0.745561      -0.033656       0.008464      -0.010056       0.036132       0.001644       0.013122       0.004424       0.011978      -0.055683      -0.023555       0.003257       0.020297              1.857829       1.995893      -0.387497       0.164347       2.170771      -0.051037       1.406824           0.000000
          131              H      38.720473      38.813915      17.189766       0.121371       1.558134 0.11956076E+02  0.12793992E+03                                 2.112051                            1.942323      -1.382647       2.212889                    0.995248       3.669482      10.236814       0.483730       1.183274      -0.733342      -0.035541      -0.010047      -0.010650       0.038438      -0.002751       0.009573      -0.009389       0.044355      -0.021154      -0.024000      -0.004867       0.028867              2.220010       2.325447       0.491357       0.294065       2.621269       0.286318       1.713313          -0.000000
          132              H      18.615226       8.660611      18.681819       0.097084       1.420431 0.11457231E+02  0.12010709E+03                                 1.942863                            1.864796      -0.786703       2.490511                    0.999092       3.422553       9.149478       0.513337       1.138189      -0.747869      -0.018464      -0.000887       0.031012       0.036103      -0.009790      -0.002029      -0.005652       0.002525       0.020592      -0.014760       0.005051       0.009710              1.990641       2.019589       0.033746      -0.483212       1.979133      -0.094430       1.973202          -0.000001
          133              H      18.912427       8.577135      17.107785       0.094551       1.437048 0.11718876E+02  0.12368850E+03                                 1.961858                            1.887048      -0.883633       2.441410                    0.998498       3.496598       9.414808       0.509274       1.139491      -0.746790      -0.007629      -0.005269      -0.034292       0.035523      -0.009588       0.001890       0.002660       0.008511       0.015261      -0.013602       0.005648       0.007954              2.015520       1.688484       0.055634       0.314787       2.170678       0.242937       2.187397           0.000001
          134              H      17.811980      11.025758      17.983342       0.124184       1.298454 0.96637852E+01  0.98056117E+02                                 1.861962                            1.737190      -1.204374       2.297856                    0.997187       3.497044       9.501292       0.515466       1.171059      -0.735213      -0.032645      -0.012778      -0.000810       0.035066       0.013670       0.002363      -0.001042       0.002526      -0.039121      -0.013905      -0.006376       0.020281              1.972756       2.629607      -0.109607      -0.010070       1.900368       0.007297       1.388294           0.000000
          135              H      35.539619      17.434843      12.293864       0.125907       1.272740 0.97480078E+01  0.99347438E+02                                 1.849509                            1.754582      -1.352110       2.239903                    0.994628       3.541316       9.713493       0.507461       1.184303      -0.731511       0.020523       0.026934       0.020311       0.039487       0.006341       0.003605       0.009798      -0.002886      -0.009371      -0.010416      -0.003581       0.013996              1.900018       1.668818       0.305373       0.230081       2.012838       0.125609       2.018399           0.000000
          136              H      33.900997      16.247632       8.847384       0.126463       1.481485 0.11578921E+02  0.12347438E+03                                 2.077015                            1.938034      -1.399421       2.218253                    0.993714       3.682853      10.409501       0.472184       1.216426      -0.724995      -0.006268       0.008282      -0.036016       0.037484      -0.006222       0.003228      -0.001053       0.005656       0.046290      -0.014575      -0.001515       0.016090              2.145214       1.697854       0.167114       0.161598       2.122575      -0.290850       2.615212          -0.000000
          137              H      33.680105      13.852341      12.047921       0.126325       1.606844 0.12989688E+02  0.14346022E+03                                 2.239973                            2.088753      -1.590227       2.126912                    0.991346       3.935203      11.555247       0.440318       1.259525      -0.714190      -0.013086      -0.026996       0.020475       0.036321       0.007553      -0.000649      -0.018411       0.016937      -0.011741      -0.024429       0.006553       0.017876              2.319943       1.865108       0.407007       0.039539       2.711284      -0.253501       2.383437          -0.000000
          138              H      32.764404      10.304620      10.198430       0.125769       1.501066 0.11269435E+02  0.11895931E+03                                 2.093972                            1.915244      -1.075575       2.377156                    0.996794       3.466055       9.639839       0.475371       1.220612      -0.726831       0.017426      -0.017944       0.032897       0.041327      -0.005603       0.009407      -0.014410      -0.017282       0.014787      -0.015524      -0.007721       0.023244              2.188926       1.986229      -0.062013       0.631476       1.964440      -0.204935       2.616107          -0.000000
          139              H      31.599698       8.751043       8.922807       0.127048       1.248453 0.90248328E+01  0.89296430E+02                                 1.778167                            1.653769      -0.920390       2.446584                    0.998492       3.210165       8.388652       0.544715       1.136427      -0.746754       0.001858      -0.034007       0.013948       0.036803       0.002058       0.012226      -0.007699      -0.020932       0.004852      -0.019809       0.004412       0.015398              1.856754       1.494759       0.147464       0.111062       2.480958      -0.178031       1.594544          -0.000001
          140              H      30.603673      11.607770       6.299416       0.115946       1.256267 0.93044471E+01  0.92973654E+02                                 1.785949                            1.677123      -1.047008       2.370847                    0.997930       3.375994       8.929858       0.540712       1.133628      -0.745562      -0.013097       0.018529      -0.028118       0.036131       0.001570       0.013068      -0.010087      -0.029067       0.005492      -0.023555       0.003257       0.020297              1.858083       1.709813       0.101315       0.510085       1.702017       0.013548       2.162420           0.000000
          141              H      31.788460      13.228591       7.588157       0.121373       1.558377 0.11958168E+02  0.12796637E+03                                 2.112212                            1.942454      -1.382601       2.212912                    0.995249       3.669322      10.236129       0.483734       1.183227      -0.733358      -0.002895       0.032240      -0.020732       0.038440      -0.007340       0.006327      -0.024353       0.002019       0.018479      -0.023998      -0.004870       0.028868              2.220189       1.746137       0.296750       0.156445       3.039468      -0.066301       1.874963          -0.000000
          142              H      30.334585       9.453631       4.889344       0.097084       1.420288 0.11455758E+02  0.12008724E+03                                 1.942678                            1.864630      -0.786703       2.490511                    0.999092       3.422481       9.148983       0.513381       1.138133      -0.747882       0.025833      -0.003367      -0.024996       0.036104      -0.005217       0.001203       0.001167       0.021816       0.015417      -0.014760       0.005052       0.009708              1.990446       2.064004       0.266975      -0.318220       1.694745       0.021835       2.212589          -0.000001
          143              H      29.097586      10.079700       5.696037       0.094552       1.437072 0.11719149E+02  0.12369221E+03                                 1.961888                            1.887076      -0.883637       2.441408                    0.998498       3.496623       9.414935       0.509267       1.139499      -0.746788      -0.024958       0.024082       0.007686       0.035523      -0.009385       0.002032       0.001283       0.004619       0.022151      -0.013602       0.005648       0.007954              2.015552       1.952808      -0.202397       0.132339       2.380578       0.262190       1.713271           0.000001
          144              H      28.398762       8.669886       3.351381       0.124185       1.298470 0.96639026E+01  0.98057378E+02                                 1.861962                            1.737189      -1.204361       2.297863                    0.997187       3.497020       9.501158       0.515473       1.171043      -0.735217       0.006717       0.027748      -0.020361       0.035066       0.010769       0.000310      -0.008704      -0.019145      -0.021683      -0.013904      -0.006377       0.020281              1.972756       1.552105       0.163324       0.182918       1.944384      -0.389221       2.421779           0.000000
          145              H      42.833093      16.307920      20.498517       0.125908       1.272731 0.97479025E+01  0.99345918E+02                                 1.849480                            1.754556      -1.352110       2.239904                    0.994628       3.541333       9.713461       0.507473       1.184281      -0.731516      -0.013065       0.031241      -0.020312       0.039488      -0.004423       0.006681      -0.008025      -0.009548      -0.009371      -0.010416      -0.003586       0.014002              1.899990       1.662351      -0.301644      -0.006261       2.019252      -0.262054       2.018367           0.000000
          146              H      43.041937      14.295226      23.944997       0.126465       1.481660 0.11580636E+02  0.12349801E+03                                 2.077268                            1.938251      -1.399387       2.218270                    0.993715       3.682860      10.409958       0.472128       1.216519      -0.724977      -0.010308      -0.001288       0.036017       0.037485       0.005558      -0.002530      -0.002271       0.007948       0.046291      -0.014574      -0.001518       0.016092              2.145485       1.871892      -0.267527      -0.332749       1.948998       0.005484       2.615564          -0.000000
          147              H      45.005873      12.906282      20.744460       0.126326       1.607269 0.12993902E+02  0.14351883E+03                                 2.240458                            2.089170      -1.590210       2.126922                    0.991346       3.935246      11.555975       0.440248       1.259619      -0.714174       0.016836      -0.024832      -0.020476       0.036323       0.003551      -0.015623       0.009767      -0.021556      -0.011730      -0.024431       0.006551       0.017880              2.320464       2.147715      -0.570099      -0.239384       2.429686       0.092527       2.383991          -0.000000
          148              H      47.620439      10.339402      22.593951       0.125769       1.501081 0.11269590E+02  0.11896157E+03                                 2.094001                            1.915268      -1.075575       2.377156                    0.996794       3.466094       9.640030       0.475363       1.220625      -0.726827       0.024253       0.006120      -0.032897       0.041326      -0.004682      -0.017183      -0.000940       0.018342       0.014787      -0.015522      -0.007721       0.023243              2.188959       2.023627       0.040439      -0.493227       1.927107      -0.444414       2.616144          -0.000000
          149              H      48.383523       8.553948      23.869574       0.127049       1.248298 0.90234211E+01  0.89278312E+02                                 1.777941                            1.653575      -0.920387       2.446586                    0.998492       3.210100       8.388085       0.544783       1.136338      -0.746774       0.030381      -0.015394      -0.013948       0.036803      -0.010090      -0.012778      -0.006736       0.006899       0.004851      -0.019804       0.004410       0.015394              1.856508       2.106400      -0.500661      -0.209664       1.868770      -0.007168       1.594355          -0.000001
          150              H      65.492663      43.901300      26.492965       0.115947       1.256422 0.93059310E+01  0.92993196E+02                                 1.786202                            1.677343      -1.047001       2.370851                    0.997930       3.376084       8.930638       0.540629       1.133744      -0.745535      -0.022594      -0.002077       0.028118       0.036131      -0.013375      -0.015271      -0.006274       0.011809       0.005500      -0.023559       0.003260       0.020299              1.858358       1.616444      -0.047289      -0.243362       1.795865      -0.448624       2.162766           0.000000
          151              H      44.600234      10.956195      25.204224       0.121373       1.558497 0.11959352E+02  0.12798292E+03                                 2.112374                            1.942593      -1.382617       2.212905                    0.995249       3.669450      10.236830       0.483698       1.183280      -0.733346      -0.029367       0.013612       0.020732       0.038439       0.004549      -0.024253       0.006698       0.011690       0.018487      -0.024001      -0.004863       0.028864              2.220370       2.459340      -0.708487      -0.135645       2.326665      -0.102362       1.875106          -0.000000
          152              H      67.223658      42.591194      27.903037       0.097084       1.419894 0.11451729E+02  0.12003277E+03                                 1.942138                            1.864152      -0.786700       2.490512                    0.999092       3.422350       9.147749       0.513517       1.137949      -0.747922       0.015835       0.020689       0.024996       0.036105       0.012057       0.000414      -0.001627      -0.001856       0.015401      -0.014760       0.005049       0.009711              1.989876       1.555482       0.026380       0.177924       2.202229       0.264532       2.211918          -0.000001
          153              H      66.062967      41.832956      27.096344       0.094552       1.436292 0.11711293E+02  0.12358884E+03                                 1.961080                            1.886352      -0.883632       2.441411                    0.998498       3.496501       9.413895       0.509401       1.139389      -0.746805      -0.033336      -0.009574      -0.007686       0.035525       0.006698       0.000097      -0.002399       0.013940       0.022144      -0.013602       0.005651       0.007950              2.014697       2.447769      -0.083972       0.160779       1.883703      -0.245535       1.712619           0.000002
          154              H      66.934489      40.522850      29.441000       0.124184       1.298607 0.96652060E+01  0.98075146E+02                                 1.862211                            1.737399      -1.204374       2.297857                    0.997187       3.497149       9.502120       0.515394       1.171168      -0.735188      -0.020672       0.019691       0.020360       0.035066      -0.013678      -0.007696       0.004082      -0.009083      -0.021681      -0.013909      -0.006375       0.020284              1.973042       1.705095      -0.251569      -0.428632       1.791850       0.036199       2.422180           0.000000
          155              H      32.840713      27.382372      16.091221       0.125906       1.272687 0.97474354E+01  0.99339326E+02                                 1.849369                            1.754457      -1.352150       2.239883                    0.994627       3.541357       9.713232       0.507515       1.184204      -0.731532       0.034620      -0.018794       0.002709       0.039486      -0.010447       0.002418      -0.000469       0.011820      -0.010098      -0.010417      -0.003581       0.013998              1.899871       2.265577      -0.169246       0.087341       1.970860      -0.031661       1.463175           0.000000
          156              H      28.864645      27.220058      15.720667       0.126464       1.481456 0.11578746E+02  0.12347352E+03                                 2.077108                            1.938114      -1.399387       2.218269                    0.993715       3.682832      10.409889       0.472134       1.216545      -0.724969      -0.030150      -0.022070      -0.002983       0.037484       0.012863       0.002638       0.000532       0.015869      -0.003548      -0.014573      -0.001512       0.016085              2.145313       2.388009       0.325701       0.086742       2.461718       0.006678       1.586211          -0.000000
          157              H      30.675965      30.788647      15.838720       0.126327       1.606963 0.12990738E+02  0.14347332E+03                                 2.240019                            2.088791      -1.590209       2.126921                    0.991346       3.935046      11.554481       0.440333       1.259469      -0.714204       0.002382       0.035928       0.004783       0.036323       0.004802      -0.014741       0.009847      -0.021332      -0.018540      -0.024431       0.006553       0.017878              2.319992       2.311493      -0.069572       0.114489       2.952219      -0.034357       1.696263          -0.000000
          158              H      27.683873      33.137563      14.297478       0.125768       1.500920 0.11268202E+02  0.11894362E+03                                 2.093853                            1.915149      -1.075585       2.377151                    0.996794       3.466105       9.640024       0.475377       1.220624      -0.726825       0.030393       0.025431      -0.011722       0.041327       0.012660      -0.004922      -0.011044      -0.010235      -0.032459      -0.015523      -0.007723       0.023245              2.188795       2.805224       0.390198      -0.245845       2.070267      -0.218634       1.690894          -0.000000
          159              H      25.611499      34.167097      14.090886       0.127048       1.248408 0.90244008E+01  0.89290874E+02                                 1.778103                            1.653711      -0.920394       2.446581                    0.998492       3.210128       8.388430       0.544735       1.136403      -0.746760       0.002501       0.034378      -0.012898       0.036803       0.003088      -0.003461      -0.010530      -0.003827      -0.047546      -0.019808       0.004411       0.015397              1.856685       1.692730      -0.175650       0.020175       2.382295      -0.334993       1.495030          -0.000001
          160              H      63.958463      30.837342      15.376347       0.115946       1.256196 0.93037912E+01  0.92965303E+02                                 1.785858                            1.677044      -1.047017       2.370843                    0.997930       3.375977       8.929677       0.540735       1.133601      -0.745568      -0.024158      -0.024915       0.010055       0.036131       0.004364      -0.002728      -0.013575      -0.008840      -0.055684      -0.023554       0.003257       0.020297              1.857984       2.462869       0.118039      -0.126389       1.704165      -0.116825       1.406919           0.000000
          161              H      25.908700      29.752157      15.602615       0.121372       1.558443 0.11958807E+02  0.12797528E+03                                 2.112293                            1.942523      -1.382616       2.212904                    0.995249       3.669422      10.236585       0.483718       1.183248      -0.733353      -0.009069      -0.035804       0.010650       0.038439       0.020579      -0.012916      -0.003595      -0.017418      -0.021154      -0.023999      -0.004866       0.028865              2.220278       2.122032      -0.373851       0.100947       2.825320      -0.397904       1.713484          -0.000000
          162              H      62.050753      32.045422      14.110562       0.097084       1.420224 0.11455097E+02  0.12007849E+03                                 1.942610                            1.864569      -0.786697       2.490514                    0.999092       3.422432       9.148761       0.513393       1.138123      -0.747884      -0.008464      -0.016435      -0.031012       0.036104       0.005989      -0.003880       0.004584       0.015689       0.020588      -0.014759       0.005051       0.009708              1.990374       1.959754       0.000650       0.159798       2.038416       0.465594       1.972951          -0.000001
          163              H      62.271646      32.261067      15.684596       0.094551       1.437108 0.11719534E+02  0.12369741E+03                                 1.961931                            1.887116      -0.883643       2.441405                    0.998498       3.496653       9.415087       0.509258       1.139509      -0.746786       0.000749      -0.009241       0.034292       0.035523       0.008479       0.001358      -0.002966       0.012350       0.015260      -0.013601       0.005648       0.007953              2.015598       2.002037      -0.236631       0.052996       1.857290      -0.394106       2.187466           0.000001
          164              H      59.600853      32.532364      14.809039       0.124184       1.298476 0.96639609E+01  0.98058210E+02                                 1.861977                            1.737201      -1.204368       2.297859                    0.997187       3.497023       9.501207       0.515467       1.171053      -0.735215      -0.005256      -0.034660       0.000810       0.035066      -0.005741      -0.002084      -0.001525      -0.024941      -0.039121      -0.013905      -0.006377       0.020282              1.972772       2.177618       0.370581       0.011355       2.352397       0.005074       1.388302           0.000000
          165              H      47.483887      24.298406      20.452608       0.125907       1.272741 0.97480137E+01  0.99347510E+02                                 1.849510                            1.754583      -1.352109       2.239903                    0.994628       3.541316       9.713493       0.507461       1.184303      -0.731511      -0.034621      -0.003710      -0.018623       0.039487       0.001199       0.010656      -0.000637       0.011347      -0.011503      -0.010416      -0.003581       0.013996              1.900019       2.265768      -0.025935       0.188700       1.499782       0.134943       1.934506           0.000000
          166              H      51.459955      23.894940      20.423095       0.126463       1.481484 0.11578914E+02  0.12347429E+03                                 2.077015                            1.938033      -1.399421       2.218253                    0.993714       3.682852      10.409500       0.472184       1.216427      -0.724995       0.030150      -0.010170      -0.019814       0.037484      -0.006777      -0.011250      -0.001521       0.010063      -0.020985      -0.014575      -0.001515       0.016090              2.145214       2.387897      -0.190336      -0.278143       1.687621       0.280318       2.360124          -0.000000
          167              H      49.648635      25.195771      23.748242       0.126325       1.606843 0.12989683E+02  0.14346015E+03                                 2.239973                            2.088752      -1.590227       2.126912                    0.991346       3.935203      11.555246       0.440318       1.259524      -0.714190      -0.002382       0.016485       0.032277       0.036321       0.012298      -0.009439       0.013922      -0.009798       0.016047      -0.024429       0.006553       0.017876              2.319942       2.311449      -0.084749       0.103753       1.814187       0.367974       2.834191          -0.000000
          168              H      52.640727      24.525646      26.476568       0.125769       1.501065 0.11269433E+02  0.11895927E+03                                 2.093971                            1.915244      -1.075575       2.377156                    0.996794       3.466055       9.639838       0.475371       1.220611      -0.726831      -0.030394      -0.002574       0.027883       0.041327       0.000419      -0.013576      -0.001883       0.015685       0.045286      -0.015524      -0.007721       0.023244              2.188925       2.805422       0.101729      -0.449879       1.595697      -0.050828       2.165656          -0.000000
          169              H      54.713101      24.674047      27.516087       0.127048       1.248453 0.90248285E+01  0.89296378E+02                                 1.778167                            1.653768      -0.920390       2.446584                    0.998492       3.210165       8.388652       0.544715       1.136427      -0.746754      -0.002501      -0.000702       0.036711       0.036803       0.002232      -0.004065      -0.000118       0.025626       0.040809      -0.019809       0.004412       0.015398              1.856754       1.692792       0.039531       0.172339       1.383102       0.018291       2.494367          -0.000001
          170              H      56.528437      24.776073      23.948276       0.115946       1.256269 0.93044603E+01  0.92973825E+02                                 1.785951                            1.677124      -1.047021       2.370841                    0.997930       3.375998       8.929872       0.540712       1.133628      -0.745562       0.024158       0.001175      -0.026842       0.036131       0.001117      -0.005024      -0.000420       0.028371       0.055945      -0.023555       0.003257       0.020298              1.858085       2.463021       0.079822      -0.153433       1.366576       0.002551       1.744658           0.000000
          171              H      54.415900      24.627672      22.849731       0.121373       1.558377 0.11958169E+02  0.12796638E+03                                 2.112212                            1.942454      -1.382600       2.212912                    0.995249       3.669321      10.236126       0.483734       1.183227      -0.733358       0.009068      -0.001893      -0.037307       0.038440       0.005317      -0.023708       0.003262       0.001986       0.037069      -0.023998      -0.004870       0.028868              2.220190       2.121946       0.029441       0.386096       1.586872       0.039932       2.951752          -0.000000
          172              H      58.436146      23.985372      25.509193       0.097084       1.420287 0.11455748E+02  0.12008713E+03                                 1.942678                            1.864630      -0.786703       2.490511                    0.999092       3.422480       9.148983       0.513381       1.138134      -0.747882       0.008464      -0.034717      -0.005157       0.036104       0.001661      -0.006940      -0.002135      -0.003315      -0.036428      -0.014760       0.005052       0.009708              1.990446       1.959825      -0.150881       0.052658       2.272954       0.382727       1.738559          -0.000001
          173              H      58.215254      25.541267      25.187828       0.094552       1.437070 0.11719128E+02  0.12369194E+03                                 1.961886                            1.887075      -0.883639       2.441407                    0.998498       3.496621       9.414929       0.509267       1.139500      -0.746788      -0.000748       0.029251      -0.020143       0.035523      -0.004107      -0.007541      -0.006645       0.001942      -0.015961      -0.013601       0.005648       0.007953              2.015551       2.001987       0.028910       0.240755       1.903031      -0.410279       2.141634           0.000001
          174              H      60.886047      24.806217      25.735461       0.124185       1.298470 0.96639019E+01  0.98057370E+02                                 1.861962                            1.737189      -1.204361       2.297863                    0.997187       3.497020       9.501158       0.515473       1.171043      -0.735217       0.005256      -0.010791      -0.032948       0.035066       0.003877       0.004718       0.008881       0.004487       0.049167      -0.013904      -0.006377       0.020281              1.972756       2.177596      -0.134229      -0.345594       1.498603       0.306929       2.242069           0.000000
          175              H      37.491507      24.762160       8.542415       0.125906       1.272668 0.97472560E+01  0.99337025E+02                                 1.849349                            1.754440      -1.352146       2.239885                    0.994627       3.541338       9.713152       0.507518       1.184202      -0.731532       0.013063      -0.008735       0.036224       0.039486      -0.004826       0.006394      -0.003266       0.003907       0.030981      -0.010417      -0.003581       0.013998              1.899849       1.662237       0.106436       0.282273       1.853616      -0.203518       2.183694           0.000000
          176              H      37.282663      27.340634       5.496003       0.126466       1.481351 0.11577591E+02  0.12345618E+03                                 2.076861                            1.937900      -1.399377       2.218274                    0.993715       3.682657      10.408647       0.472210       1.216399      -0.725002       0.010307       0.033529      -0.013219       0.037485       0.000529      -0.006087      -0.010288      -0.014730      -0.021755      -0.014578      -0.001513       0.016091              2.145048       1.871533       0.402762       0.141252       2.544397      -0.205168       2.019213          -0.000000
          177              H      35.318727      23.860158       5.253339       0.126326       1.607024 0.12991391E+02  0.14348284E+03                                 2.240117                            2.088878      -1.590213       2.126919                    0.991346       3.935078      11.554800       0.440311       1.259511      -0.714196      -0.016837      -0.027582      -0.016586       0.036323       0.013542      -0.008560       0.012828      -0.012894       0.014227      -0.024429       0.006553       0.017876              2.320096       2.147395       0.415630       0.457591       2.446824       0.086317       2.366069          -0.000000
          178              H      32.704161      24.748248       2.216765       0.125770       1.500899 0.11267910E+02  0.11893943E+03                                 2.093819                            1.915113      -1.075567       2.377160                    0.996794       3.466007       9.639618       0.475386       1.220610      -0.726829      -0.024253      -0.028976       0.016736       0.041327       0.017762      -0.001315      -0.005941       0.004210      -0.027610      -0.015524      -0.007720       0.023244              2.188762       2.023453       0.451484      -0.202516       2.260054      -0.562125       2.282779          -0.000000
          179              H      31.941077      25.355766       0.108215       0.127048       1.247620 0.90177021E+01  0.89210029E+02                                 1.777418                            1.653131      -0.920399       2.446579                    0.998492       3.210101       8.388288       0.544801       1.136449      -0.746736      -0.030381      -0.018282      -0.009864       0.036804       0.015414       0.005256      -0.007089       0.005916       0.001884      -0.019811       0.004412       0.015399              1.855935       2.105701       0.364383       0.401934       1.619889       0.080623       1.842216          -0.000001
          180              H      54.994237      39.611573      32.559555       0.115947       1.256021 0.93022457E+01  0.92946488E+02                                 1.785715                            1.676920      -1.047001       2.370851                    0.997930       3.375943       8.929578       0.540745       1.133622      -0.745561       0.022595       0.025818      -0.011332       0.036132       0.018853       0.007516      -0.007599       0.008066      -0.005753      -0.023555       0.003257       0.020297              1.857830       1.616023       0.245101      -0.036516       1.839500      -0.464028       2.117966           0.000000
          181              H      35.724366      27.414835       1.928192       0.121371       1.558134 0.11956077E+02  0.12793993E+03                                 2.112051                            1.942323      -1.382647       2.212889                    0.995248       3.669482      10.236814       0.483730       1.183274      -0.733342       0.029366       0.024084       0.005923       0.038438       0.021351      -0.012374       0.000464      -0.005928      -0.034385      -0.024000      -0.004867       0.028867              2.220010       2.458927       0.363968       0.622588       1.860680       0.062285       2.340423          -0.000000
          182              H      53.263242      40.504300      30.854351       0.097084       1.420431 0.11457233E+02  0.12010711E+03                                 1.942863                            1.864796      -0.786703       2.490511                    0.999092       3.422553       9.149478       0.513337       1.138189      -0.747869      -0.015833       0.030462       0.011173       0.036103      -0.004405      -0.011229      -0.003393      -0.006867       0.000426      -0.014760       0.005051       0.009710              1.990641       1.555979      -0.176663       0.034452       2.378119       0.202835       2.037826          -0.000001
          183              H      54.423933      39.490997      30.408375       0.094552       1.437047 0.11718867E+02  0.12368838E+03                                 1.961856                            1.887046      -0.883634       2.441410                    0.998498       3.496598       9.414807       0.509275       1.139491      -0.746790       0.033335      -0.010437      -0.006463       0.035523      -0.002321      -0.006278      -0.007540      -0.000587      -0.021450      -0.013602       0.005648       0.007954              2.015518       2.448878      -0.123686       0.132847       1.577838      -0.137294       2.019839           0.000002
          184              H      53.552411      41.264857      28.391643       0.124184       1.298454 0.96637862E+01  0.98056135E+02                                 1.861963                            1.737191      -1.204374       2.297856                    0.997187       3.497044       9.501294       0.515466       1.171059      -0.735213       0.020672       0.025759       0.011778       0.035066       0.011812       0.010328       0.008009       0.002027       0.011637      -0.013905      -0.006376       0.020281              1.972757       1.704872       0.487867       0.094292       2.374514      -0.169890       1.838885           0.000000
          185              H      47.455774      27.431066      16.091221       0.125907       1.272740 0.97480097E+01  0.99347461E+02                                 1.849510                            1.754583      -1.352110       2.239903                    0.994628       3.541316       9.713493       0.507461       1.184303      -0.731511      -0.033587      -0.020585       0.002710       0.039487       0.010340      -0.001618      -0.001862       0.012185      -0.010094      -0.010416      -0.003581       0.013996              1.900018       2.191294       0.212261      -0.071098       2.045494      -0.059816       1.463267           0.000000
          186              H      49.303239      30.955599      15.720667       0.126463       1.481485 0.11578925E+02  0.12347443E+03                                 2.077015                            1.938034      -1.399421       2.218253                    0.993714       3.682853      10.409501       0.472184       1.216426      -0.724995      -0.004038       0.037146      -0.002984       0.037484       0.000441      -0.000858      -0.002552      -0.030220      -0.003554      -0.014575      -0.001515       0.016090              2.145214       2.161121      -0.194751      -0.037585       2.688370      -0.078455       1.586153          -0.000000
          187              H      51.488069      27.602655      15.838720       0.126325       1.606844 0.12989695E+02  0.14346031E+03                                 2.239973                            2.088753      -1.590227       2.126912                    0.991346       3.935203      11.555245       0.440318       1.259524      -0.714190       0.029922      -0.020026       0.004783       0.036321      -0.011635       0.015898       0.007843       0.002349      -0.018537      -0.024429       0.006553       0.017876              2.319943       2.852219      -0.242645      -0.086996       2.411375      -0.081970       1.696235          -0.000000
          188              H      55.018335      29.019425      14.297478       0.125769       1.501066 0.11269438E+02  0.11895934E+03                                 2.093972                            1.915245      -1.075575       2.377156                    0.996794       3.466055       9.639839       0.475371       1.220612      -0.726831       0.006827      -0.039037      -0.011721       0.041327      -0.010760      -0.007105       0.009784      -0.016813      -0.032459      -0.015524      -0.007721       0.023244              2.188926       1.916183       0.123162      -0.066424       2.959621       0.322258       1.690974          -0.000000
          189              H      56.946125      30.299387      14.090886       0.127048       1.248453 0.90248244E+01  0.89296329E+02                                 1.778167                            1.653768      -0.920390       2.446584                    0.998492       3.210165       8.388652       0.544715       1.136427      -0.746754       0.028522      -0.019355      -0.012899       0.036803      -0.003201      -0.007391       0.008262      -0.003436      -0.047548      -0.019809       0.004412       0.015398              1.856753       2.362117      -0.210774      -0.300216       1.713065       0.150032       1.495079          -0.000001
          190              H      54.970140      33.536392      15.376347       0.115946       1.256268 0.93044523E+01  0.92973717E+02                                 1.785949                            1.677124      -1.047008       2.370847                    0.997930       3.375994       8.929858       0.540712       1.133628      -0.745562      -0.009498       0.033379       0.010055       0.036131      -0.006009      -0.010393       0.009151      -0.003139      -0.055684      -0.023555       0.003257       0.020297              1.858084       1.791708       0.269529      -0.037982       2.375563       0.167884       1.406981           0.000000
          191              H      52.974074      32.249473      15.602615       0.121373       1.558378 0.11958169E+02  0.12796638E+03                                 2.112212                            1.942454      -1.382601       2.212912                    0.995249       3.669322      10.236128       0.483734       1.183227      -0.733358      -0.026473       0.025756       0.010651       0.038440      -0.017834       0.003340       0.012985      -0.026934      -0.021155      -0.023998      -0.004870       0.028868              2.220190       2.973129      -0.117603      -0.395046       1.974015       0.111523       1.713426          -0.000000
          192              H      56.970223      34.584476      14.110562       0.097084       1.420287 0.11455742E+02  0.12008704E+03                                 1.942677                            1.864629      -0.786703       2.490511                    0.999092       3.422481       9.148982       0.513382       1.138133      -0.747882      -0.010000       0.015548      -0.031012       0.036104       0.003799       0.005910       0.001067      -0.018220       0.020589      -0.014760       0.005052       0.009708              1.990445       2.018265      -0.034389       0.323336       1.980052      -0.371205       1.973016          -0.000001
          193              H      57.046531      34.285355      15.684596       0.094552       1.437072 0.11719149E+02  0.12369221E+03                                 1.961888                            1.887076      -0.883637       2.441408                    0.998498       3.496624       9.414937       0.509267       1.139499      -0.746788      -0.008377       0.003972       0.034292       0.035523       0.001108      -0.003247       0.000306      -0.020862       0.015261      -0.013602       0.005648       0.007954              2.015552       2.098354       0.180986      -0.367791       1.760882       0.151151       2.187420           0.000001
          194              H      58.616877      36.462681      14.809039       0.124185       1.298471 0.96639077E+01  0.98057441E+02                                 1.861962                            1.737189      -1.204361       2.297863                    0.997187       3.497020       9.501158       0.515473       1.171043      -0.735217      -0.027389       0.021882       0.000809       0.035066      -0.007929      -0.000278       0.002566       0.022414      -0.039118      -0.013904      -0.006377       0.020281              1.972756       1.987758      -0.260969      -0.001283       2.542217      -0.012370       1.388294           0.000000
          195              H      32.868826      24.314637      20.498517       0.125906       1.272668 0.97472543E+01  0.99337004E+02                                 1.849349                            1.754440      -1.352146       2.239885                    0.994627       3.541338       9.713152       0.507518       1.184202      -0.731532       0.033587      -0.004308      -0.020310       0.039486      -0.001924      -0.010288      -0.001775       0.012428      -0.009378      -0.010417      -0.003581       0.013998              1.899849       2.191086      -0.003722      -0.223791       1.490252       0.136432       2.018209           0.000000
          196              H      31.021361      25.140120      23.944997       0.126466       1.481352 0.11577599E+02  0.12345629E+03                                 2.076862                            1.937901      -1.399377       2.218273                    0.993715       3.682657      10.408648       0.472210       1.216399      -0.725002       0.004039       0.009570       0.036017       0.037485       0.000662      -0.000701       0.003324      -0.013610       0.046291      -0.014578      -0.001513       0.016091              2.145049       2.160941       0.100339       0.171064       1.659204       0.285341       2.615001          -0.000000
          197              H      28.836531      24.133773      20.744460       0.126326       1.607024 0.12991396E+02  0.14348291E+03                                 2.240118                            2.088879      -1.590213       2.126919                    0.991346       3.935078      11.554801       0.440311       1.259511      -0.714196      -0.029923      -0.002166      -0.020475       0.036323      -0.011109       0.016270       0.008644       0.004614      -0.011739      -0.024429       0.006553       0.017876              2.320097       2.852425       0.162916       0.199784       1.724267       0.161009       2.383598          -0.000000
          198              H      25.306265      23.152933      22.593951       0.125770       1.500899 0.11267908E+02  0.11893941E+03                                 2.093819                            1.915113      -1.075567       2.377160                    0.996794       3.466007       9.639618       0.475386       1.220610      -0.726829      -0.006826      -0.024064      -0.032898       0.041327       0.010283       0.007775       0.015354      -0.001064       0.014793      -0.015524      -0.007720       0.023244              2.188762       1.916043       0.021573      -0.138234       2.034345       0.649272       2.615897          -0.000000
          199              H      23.378475      23.384810      23.869574       0.127048       1.247620 0.90177047E+01  0.89210061E+02                                 1.777418                            1.653132      -0.920399       2.446579                    0.998492       3.210101       8.388288       0.544801       1.136449      -0.746736      -0.028522      -0.018613      -0.013948       0.036804       0.008036       0.000554       0.014438       0.014030       0.004852      -0.019811       0.004412       0.015399              1.855935       2.360932       0.353050       0.098578       1.612957       0.185071       1.593917          -0.000001
          200              H      65.516760      25.675756      26.492965       0.115947       1.256021 0.93022465E+01  0.92946496E+02                                 1.785715                            1.676920      -1.047001       2.370851                    0.997930       3.375944       8.929580       0.540745       1.133622      -0.745561       0.009498       0.020607       0.028118       0.036132       0.011801       0.002201       0.016361       0.017251       0.005492      -0.023555       0.003257       0.020297              1.857829       1.791468      -0.054021      -0.266719       1.619919       0.434877       2.162100           0.000000
          201              H      27.350526      25.460110      25.204224       0.121371       1.558133 0.11956070E+02  0.12793984E+03                                 2.112051                            1.942322      -1.382647       2.212889                    0.995248       3.669482      10.236814       0.483730       1.183274      -0.733342       0.026471       0.018626       0.020733       0.038438       0.002790       0.017926       0.017657      -0.013728       0.018491      -0.024000      -0.004867       0.028867              2.220009       2.972841       0.411595      -0.020804       1.812351       0.168615       1.874836          -0.000000
          202              H      63.516677      24.831723      27.903037       0.097084       1.420431 0.11457235E+02  0.12010714E+03                                 1.942863                            1.864796      -0.786703       2.490511                    0.999092       3.422553       9.149477       0.513337       1.138188      -0.747869       0.010000      -0.024056       0.024995       0.036103      -0.006838      -0.001614       0.000458      -0.019945       0.015413      -0.014760       0.005051       0.009710              1.990641       2.018471      -0.293426       0.140219       1.740634      -0.286543       2.212819          -0.000001
          203              H      63.440369      26.216030      27.096344       0.094552       1.437047 0.11718866E+02  0.12368836E+03                                 1.961856                            1.887046      -0.883633       2.441410                    0.998498       3.496598       9.414807       0.509275       1.139491      -0.746790       0.008377       0.033655      -0.007685       0.035523       0.002693      -0.002128       0.001119      -0.018566       0.022151      -0.013602       0.005648       0.007954              2.015518       2.098308       0.286423      -0.293223       2.235002      -0.016493       1.713244           0.000001
          204              H      61.870023      26.116323      29.441000       0.124184       1.298454 0.96637872E+01  0.98056144E+02                                 1.861963                            1.737190      -1.204374       2.297856                    0.997187       3.497044       9.501293       0.515466       1.171059      -0.735213       0.027389       0.008057       0.020360       0.035066       0.002906       0.007382       0.004622       0.028225      -0.021685      -0.013905      -0.006376       0.020281              1.972757       1.987755       0.088199       0.245613       1.508734       0.353024       2.421781           0.000000
          205              H      42.861207      24.713466       8.542415       0.125908       1.272731 0.97478986E+01  0.99345870E+02                                 1.849480                            1.754556      -1.352110       2.239904                    0.994628       3.541333       9.713461       0.507473       1.184281      -0.731516      -0.014098      -0.006946       0.036225       0.039488       0.004103      -0.006029      -0.003906       0.006405       0.030986      -0.010416      -0.003586       0.014002              1.899990       1.713714      -0.136105      -0.317424       1.802390      -0.142714       2.183865           0.000000
          206              H      45.198652      23.605093       5.496003       0.126465       1.481661 0.11580639E+02  0.12349805E+03                                 2.077269                            1.938251      -1.399387       2.218270                    0.993715       3.682860      10.409959       0.472128       1.216519      -0.724977       0.023882      -0.025690      -0.013220       0.037485      -0.006645      -0.005869       0.010413       0.006443      -0.021747      -0.014574      -0.001518       0.016092              2.145486       2.027768      -0.492890      -0.248377       2.389074      -0.019770       2.019615          -0.000000
          207              H      43.166440      27.046150       5.253339       0.126326       1.607270 0.12993910E+02  0.14351894E+03                                 2.240459                            2.089171      -1.590210       2.126922                    0.991346       3.935246      11.555976       0.440248       1.259619      -0.714174      -0.015469       0.028372      -0.016587       0.036323      -0.012359       0.015387       0.000996      -0.017012       0.014234      -0.024431       0.006551       0.017880              2.320465       2.012318      -0.337554      -0.154090       2.582623      -0.439544       2.366454          -0.000000
          208              H      45.242831      28.866386       2.216765       0.125769       1.501082 0.11269590E+02  0.11896156E+03                                 2.094001                            1.915268      -1.075575       2.377156                    0.996794       3.466094       9.640030       0.475363       1.220625      -0.726827      -0.012967       0.035492       0.016735       0.041327      -0.007058      -0.004485       0.004106      -0.032868      -0.027612      -0.015522      -0.007721       0.023243              2.188959       1.810052      -0.328232      -0.385611       2.473827       0.456501       2.282998          -0.000000
          209              H      46.150499      29.223477       0.108215       0.127049       1.248298 0.90234194E+01  0.89278295E+02                                 1.777941                            1.653575      -0.920387       2.446586                    0.998492       3.210099       8.388084       0.544783       1.136339      -0.746774      -0.000642       0.035451      -0.009864       0.036803      -0.005146      -0.008763      -0.001007      -0.029646       0.001887      -0.019804       0.004410       0.015394              1.856509       1.426136       0.028190      -0.131212       2.300604      -0.388596       1.842786          -0.000001
          210              H      67.050960      36.912523      32.559555       0.115946       1.256424 0.93059445E+01  0.92993365E+02                                 1.786203                            1.677344      -1.047014       2.370845                    0.997930       3.376087       8.930648       0.540629       1.133744      -0.745535       0.011062      -0.032476      -0.011331       0.036131      -0.005938      -0.010342      -0.002712      -0.036690      -0.005747      -0.023559       0.003260       0.020299              1.858360       1.571772      -0.219415      -0.383773       1.884695       0.263759       2.118613           0.000000
          211              H      46.042061      24.917518       1.928192       0.121373       1.558497 0.11959348E+02  0.12798289E+03                                 2.112375                            1.942593      -1.382618       2.212904                    0.995249       3.669449      10.236829       0.483698       1.183280      -0.733346       0.006174      -0.037474       0.005923       0.038439      -0.013244       0.006592       0.010481      -0.034013      -0.034379      -0.024001      -0.004863       0.028864              2.220371       1.695264       0.077089      -0.257426       2.625017      -0.570469       2.340831          -0.000000
          212              H      68.689582      37.965245      30.854351       0.097084       1.419895 0.11451735E+02  0.12003286E+03                                 1.942139                            1.864153      -0.786699       2.490513                    0.999092       3.422350       9.147751       0.513516       1.137949      -0.747922       0.034299      -0.001518       0.011173       0.036105      -0.000763       0.002676       0.011422       0.011065       0.000409      -0.014760       0.005049       0.009711              1.989877       2.324594      -0.267505       0.158326       1.608001      -0.131174       2.037038          -0.000001
          213              H      67.231690      37.466709      30.408375       0.094552       1.436291 0.11711275E+02  0.12358861E+03                                 1.961079                            1.886351      -0.883634       2.441410                    0.998498       3.496499       9.413888       0.509401       1.139389      -0.746805      -0.025707      -0.023651      -0.006464       0.035525       0.000907      -0.003385       0.009209       0.004320      -0.021444      -0.013602       0.005651       0.007950              2.014696       1.901952       0.438720      -0.185204       2.123115      -0.046373       2.019021           0.000002
          214              H      69.203659      37.334539      28.391643       0.124184       1.298607 0.96652037E+01  0.98075118E+02                                 1.862211                            1.737399      -1.204375       2.297857                    0.997187       3.497149       9.502120       0.515394       1.171168      -0.735188       0.011972      -0.030783       0.011778       0.035066      -0.005031       0.001770      -0.012951      -0.021477       0.011642      -0.013909      -0.006375       0.020284              1.973042       1.784847      -0.534019      -0.194323       2.295144       0.003300       1.839134           0.000000
          215              H      37.463393      16.291688      20.452608       0.125906       1.272686 0.97474288E+01  0.99339243E+02                                 1.849368                            1.754457      -1.352150       2.239883                    0.994627       3.541357       9.713232       0.507515       1.184204      -0.731532       0.014096       0.031838      -0.018622       0.039486       0.004313      -0.005878      -0.008910      -0.007757      -0.011511      -0.010417      -0.003581       0.013998              1.899870       1.713613       0.344606       0.022508       2.051646      -0.230864       1.934351           0.000000
          216              H      35.125948      13.050046      20.423095       0.126464       1.481456 0.11578747E+02  0.12347353E+03                                 2.077108                            1.938114      -1.399387       2.218269                    0.993715       3.682832      10.409889       0.472134       1.216545      -0.724969      -0.023882      -0.021026      -0.019814       0.037484       0.007743       0.004305       0.010502       0.006705      -0.020979      -0.014573      -0.001512       0.016085              2.145313       2.027613       0.398423       0.381861       2.048082       0.100724       2.360242          -0.000000
          217              H      37.158160      13.968279      23.748242       0.126327       1.606963 0.12990738E+02  0.14347333E+03                                 2.240020                            2.088791      -1.590209       2.126921                    0.991346       3.935046      11.554483       0.440333       1.259469      -0.714204       0.015468      -0.006180       0.032279       0.036323      -0.010392       0.016779       0.001215      -0.016399       0.016055      -0.024431       0.006553       0.017878              2.319992       2.011935       0.257702       0.266809       2.113779      -0.273849       2.834264          -0.000000
          218              H      35.081769      11.712114      26.476568       0.125768       1.500919 0.11268193E+02  0.11894350E+03                                 2.093853                            1.915148      -1.075585       2.377151                    0.996794       3.466105       9.640024       0.475377       1.220624      -0.726825       0.012967       0.027608       0.027884       0.041327       0.006580       0.005159       0.012699      -0.008569       0.045291      -0.015523      -0.007723       0.023245              2.188795       1.809935       0.472912       0.180901       2.590915       0.414975       2.165534          -0.000000
          219              H      34.174101       9.843185      27.516087       0.127048       1.248408 0.90244039E+01  0.89290912E+02                                 1.778103                            1.653711      -0.920394       2.446581                    0.998492       3.210128       8.388430       0.544735       1.136403      -0.746760       0.000643       0.002516       0.036711       0.036803       0.009979       0.001931       0.003579      -0.016680       0.040806      -0.019808       0.004411       0.015397              1.856685       1.426244       0.114327      -0.070325       1.649545      -0.158387       2.494267          -0.000001
          220              H      53.435940      43.001617      23.948276       0.115946       1.256196 0.93037913E+01  0.92965308E+02                                 1.785858                            1.677044      -1.047017       2.370843                    0.997930       3.375977       8.929678       0.540735       1.133602      -0.745568      -0.011061      -0.021509      -0.026842       0.036131       0.011726       0.002149       0.004560      -0.016120       0.055945      -0.023554       0.003257       0.020297              1.857985       1.571484       0.434827       0.078919       2.257903       0.131588       1.744567           0.000000
          221              H      34.282539      10.123756      22.849731       0.121372       1.558443 0.11958816E+02  0.12797539E+03                                 2.112293                            1.942523      -1.382616       2.212904                    0.995249       3.669423      10.236586       0.483718       1.183247      -0.733353      -0.006174      -0.006907      -0.037306       0.038439      -0.001799       0.014681       0.018899      -0.010203       0.037055      -0.023999      -0.004866       0.028865              2.220278       1.695201       0.216987      -0.158474       2.013752      -0.354355       2.951880          -0.000000
          222              H      51.797318      41.744842      25.509193       0.097084       1.420225 0.11455110E+02  0.12007866E+03                                 1.942611                            1.864570      -0.786696       2.490514                    0.999092       3.422432       9.148761       0.513393       1.138123      -0.747884      -0.034298       0.010028      -0.005157       0.036104      -0.002267       0.001621       0.007077      -0.001220      -0.036425      -0.014759       0.005051       0.009708              1.990375       2.325254      -0.060145       0.305104       1.907372      -0.236951       1.738499          -0.000001
          223              H      53.255210      41.158193      25.187828       0.094551       1.437108 0.11719529E+02  0.12369734E+03                                 1.961930                            1.887115      -0.883644       2.441405                    0.998498       3.496653       9.415086       0.509258       1.139509      -0.746786       0.025706      -0.013977      -0.020143       0.035523       0.002895      -0.001985       0.009853       0.006142      -0.015962      -0.013601       0.005648       0.007953              2.015597       1.902772       0.028398      -0.475704       2.002333      -0.003361       2.141687           0.000001
          224              H      51.283241      39.212744      25.735461       0.124184       1.298476 0.96639578E+01  0.98058171E+02                                 1.861976                            1.737201      -1.204368       2.297859                    0.997187       3.497023       9.501207       0.515467       1.171053      -0.735215      -0.011972       0.000843      -0.032948       0.035066       0.000004       0.005332      -0.008527      -0.008962       0.049170      -0.013905      -0.006377       0.020282              1.972772       1.784613       0.361134       0.438612       1.891617       0.145834       2.242086           0.000000
          225              H      40.134186      20.087517       8.542415       0.125906       1.272687 0.97474329E+01  0.99339297E+02                                 1.849369                            1.754457      -1.352150       2.239883                    0.994627       3.541357       9.713233       0.507515       1.184204      -0.731532       0.001034       0.015680       0.036224       0.039486       0.000722      -0.000367       0.007170      -0.010312       0.030981      -0.010417      -0.003581       0.013998              1.899871       1.897968       0.029653       0.035117       1.617922       0.346222       2.183721           0.000000
          226              H      38.005584      18.617416       5.496003       0.126464       1.481457 0.11578758E+02  0.12347367E+03                                 2.077108                            1.938115      -1.399387       2.218269                    0.993715       3.682832      10.409889       0.472134       1.216545      -0.724969      -0.034189      -0.007838      -0.013219       0.037484       0.006112       0.011949      -0.000126       0.008277      -0.021750      -0.014573      -0.001512       0.016085              2.145313       2.725357       0.089988       0.107061       1.691124       0.224958       2.019458          -0.000000
          227              H      42.001733      18.656835       5.253339       0.126327       1.606963 0.12990738E+02  0.14347332E+03                                 2.240019                            2.088791      -1.590209       2.126921                    0.991346       3.935046      11.554481       0.440333       1.259469      -0.714204       0.032306      -0.000791      -0.016586       0.036323      -0.001188      -0.006831      -0.013828       0.029905       0.014224      -0.024431       0.006553       0.017878              2.319992       2.731786      -0.078157      -0.303536       1.862232       0.353102       2.365957          -0.000000
          228              H      42.539908      15.948510       2.216765       0.125768       1.500920 0.11268202E+02  0.11894362E+03                                 2.093853                            1.915149      -1.075585       2.377151                    0.996794       3.466105       9.640024       0.475377       1.220624      -0.726825       0.037221      -0.006516       0.016735       0.041327      -0.010705       0.005798       0.001830       0.028660      -0.027616      -0.015523      -0.007723       0.023245              2.188795       2.591927      -0.123291       0.588074       1.691635       0.105687       2.282823          -0.000000
          229              H      42.395324      14.983901       0.108215       0.127048       1.248408 0.90244014E+01  0.89290882E+02                                 1.778103                            1.653711      -0.920394       2.446581                    0.998492       3.210128       8.388430       0.544735       1.136403      -0.746760       0.031023      -0.017168      -0.009865       0.036803      -0.010266       0.003510       0.008094       0.023740       0.001890      -0.019808       0.004411       0.015397              1.856685       2.057786      -0.392815      -0.270975       1.669314       0.307979       1.842956          -0.000001
          230              H      58.685153      27.820620      32.559555       0.115946       1.256194 0.93037721E+01  0.92965066E+02                                 1.785856                            1.677043      -1.047004       2.370849                    0.997930       3.375972       8.929662       0.540735       1.133602      -0.745568      -0.033656       0.006659      -0.011331       0.036131      -0.012918       0.002822       0.010309       0.028622      -0.005754      -0.023554       0.003257       0.020297              1.857983       1.996064      -0.025785       0.420172       1.459730       0.200416       2.118155           0.000000
          231              H      38.720473      17.230791       1.928192       0.121372       1.558444 0.11958818E+02  0.12797542E+03                                 2.112294                            1.942523      -1.382617       2.212904                    0.995249       3.669423      10.236587       0.483718       1.183247      -0.733353      -0.035541       0.013390       0.005924       0.038439      -0.008109       0.005781      -0.010947       0.039944      -0.034384      -0.023999      -0.004866       0.028865              2.220279       2.325735      -0.441120      -0.365311       1.994385       0.508135       2.340716          -0.000000
          232              H      58.777526      25.875170      30.854351       0.097084       1.420224 0.11455102E+02  0.12007856E+03                                 1.942610                            1.864569      -0.786697       2.490513                    0.999092       3.422432       9.148760       0.513394       1.138123      -0.747884      -0.018465      -0.028943       0.011174       0.036104       0.005177       0.008551      -0.008029      -0.004193       0.000423      -0.014759       0.005051       0.009708              1.990374       2.019314       0.444240      -0.192846       1.914268      -0.071573       2.037540          -0.000001
          233              H      59.074727      27.387009      30.408375       0.094551       1.437109 0.11719543E+02  0.12369752E+03                                 1.961931                            1.887116      -0.883641       2.441406                    0.998498       3.496655       9.415093       0.509258       1.139509      -0.746786      -0.007629       0.034087      -0.006463       0.035523       0.001415       0.009669      -0.001667      -0.003726      -0.021447      -0.013601       0.005647       0.007954              2.015598       1.688549      -0.315350       0.052480       2.338315       0.183716       2.019931           0.000001
          234              H      57.974280      25.745319      28.391643       0.124184       1.298476 0.96639634E+01  0.98058241E+02                                 1.861977                            1.737202      -1.204368       2.297859                    0.997187       3.497023       9.501207       0.515467       1.171053      -0.735215      -0.032645       0.005023       0.011778       0.035066      -0.006784      -0.012101       0.004940       0.019446       0.011638      -0.013905      -0.006377       0.020282              1.972773       2.629636       0.046032       0.099984       1.449786       0.166606       1.838896           0.000000
          235              H      35.539619      28.973049      20.452608       0.125908       1.272730 0.97478953E+01  0.99345831E+02                                 1.849480                            1.754556      -1.352110       2.239904                    0.994628       3.541333       9.713462       0.507472       1.184281      -0.731515       0.020523      -0.028128      -0.018624       0.039488      -0.005518      -0.004780       0.009547      -0.003598      -0.011503      -0.010416      -0.003586       0.014002              1.899990       1.668795      -0.318705      -0.211209       2.096697       0.095946       1.934477           0.000000
          236              H      33.900997      32.618158      20.423095       0.126465       1.481660 0.11580637E+02  0.12349802E+03                                 2.077268                            1.938251      -1.399386       2.218270                    0.993715       3.682860      10.409957       0.472128       1.216519      -0.724977      -0.006269       0.031196      -0.019814       0.037485      -0.000973       0.006942      -0.008983      -0.016770      -0.020978      -0.014574      -0.001518       0.016092              2.145485       1.698037      -0.208099      -0.103717       2.377969      -0.381109       2.360449          -0.000000
          237              H      33.680105      30.399094      23.748242       0.126326       1.607269 0.12993899E+02  0.14351880E+03                                 2.240458                            2.089170      -1.590210       2.126922                    0.991346       3.935246      11.555976       0.440248       1.259619      -0.714174      -0.013087      -0.010306       0.032278       0.036323      -0.001909      -0.007342      -0.015139       0.026193       0.016060      -0.024431       0.006551       0.017880              2.320464       1.865473      -0.173015      -0.370675       2.261046      -0.094163       2.834873          -0.000000
          238              H      32.764404      33.325383      26.476568       0.125769       1.501081 0.11269589E+02  0.11896155E+03                                 2.094001                            1.915268      -1.075575       2.377156                    0.996794       3.466094       9.640030       0.475363       1.220625      -0.726827       0.017427      -0.025034       0.027883       0.041326      -0.007001       0.008416      -0.010817      -0.007114       0.045286      -0.015522      -0.007721       0.023243              2.188959       1.986258      -0.574701       0.268963       2.414925      -0.364198       2.165695          -0.000000
          239              H      31.599698      35.045912      27.516087       0.127049       1.248298 0.90234225E+01  0.89278328E+02                                 1.777941                            1.653575      -0.920387       2.446586                    0.998492       3.210100       8.388085       0.544783       1.136338      -0.746774       0.001859      -0.001814       0.036712       0.036803      -0.012210       0.002134      -0.003461      -0.008943       0.040798      -0.019804       0.004410       0.015394              1.856508       1.494592      -0.153834      -0.101988       1.580950       0.140077       2.493982          -0.000001
          240              H      70.765973      36.567026      23.948276       0.115946       1.256424 0.93059457E+01  0.92993378E+02                                 1.786203                            1.677344      -1.047014       2.370845                    0.997930       3.376088       8.930650       0.540629       1.133744      -0.745535      -0.013096       0.020334      -0.026842       0.036131      -0.012847       0.002872      -0.004143      -0.012254       0.055950      -0.023559       0.003260       0.020299              1.858360       1.710058      -0.514802       0.074526       2.120119      -0.134183       1.744903           0.000000
          241              H      31.788460      34.811716      22.849731       0.121373       1.558497 0.11959350E+02  0.12798291E+03                                 2.112375                            1.942594      -1.382617       2.212905                    0.995249       3.669449      10.236829       0.483698       1.183280      -0.733346      -0.002895       0.008800      -0.037306       0.038439      -0.003519       0.009025      -0.022166       0.008220       0.037047      -0.024001      -0.004863       0.028864              2.220371       1.746266      -0.246453      -0.227663       1.962843       0.314449       2.952003          -0.000000
          242              H      70.496885      38.614501      25.509193       0.097084       1.419895 0.11451731E+02  0.12003280E+03                                 1.942138                            1.864152      -0.786699       2.490513                    0.999092       3.422350       9.147750       0.513517       1.137949      -0.747922       0.025834       0.024690      -0.005156       0.036105       0.000609       0.005327      -0.004936       0.004536      -0.036427      -0.014760       0.005049       0.009711              1.989877       2.063389       0.210910      -0.357616       2.168122      -0.145693       1.738120          -0.000001
          243              H      69.259886      37.645255      25.187828       0.094552       1.436291 0.11711275E+02  0.12358860E+03                                 1.961079                            1.886351      -0.883634       2.441410                    0.998498       3.496499       9.413888       0.509401       1.139389      -0.746805      -0.024959      -0.015274      -0.020143       0.035525       0.001215       0.009525      -0.003209      -0.008075      -0.015976      -0.013602       0.005651       0.007950              2.014696       1.951997      -0.057265       0.234777       1.951394       0.413354       2.140696           0.000002
          244              H      68.561062      40.325754      25.735461       0.124184       1.298606 0.96651993E+01  0.98075067E+02                                 1.862210                            1.737399      -1.204374       2.297857                    0.997187       3.497149       9.502121       0.515394       1.171168      -0.735188       0.006716       0.009947      -0.032948       0.035066      -0.003886      -0.010052      -0.000355       0.004469       0.049175      -0.013909      -0.006375       0.020284              1.973041       1.552296      -0.226953      -0.093019       2.124426      -0.452867       2.242402           0.000000
          245              H      40.190414      14.749705      16.091221       0.125906       1.272668 0.97472548E+01  0.99337010E+02                                 1.849349                            1.754440      -1.352146       2.239885                    0.994627       3.541338       9.713152       0.507518       1.184202      -0.731532      -0.001033       0.039379       0.002709       0.039486       0.000107      -0.000803       0.002329      -0.024005      -0.010098      -0.010417      -0.003581       0.013998              1.899849       1.897947      -0.042989      -0.016250       2.338439       0.091468       1.463161           0.000000
          246              H      42.319016      11.387487      15.720667       0.126466       1.481352 0.11577602E+02  0.12345632E+03                                 2.076861                            1.937901      -1.399377       2.218274                    0.993715       3.682657      10.408647       0.472210       1.216399      -0.725002       0.034190      -0.015076      -0.002983       0.037485      -0.013307      -0.001780       0.002018       0.014350      -0.003550      -0.014578      -0.001513       0.016091              2.145049       2.724985      -0.130924      -0.049148       2.124105       0.071767       1.586056          -0.000000
          247              H      38.322867      11.171841      15.838720       0.126326       1.607023 0.12991381E+02  0.14348271E+03                                 2.240117                            2.088878      -1.590213       2.126919                    0.991346       3.935078      11.554801       0.440311       1.259511      -0.714196      -0.032305      -0.015901       0.004783       0.036323       0.006835      -0.001157      -0.017689       0.018980      -0.018538      -0.024429       0.006553       0.017876              2.320096       2.731912       0.312241      -0.027493       2.532051       0.116338       1.696325          -0.000000
          248              H      37.784692       7.406156      14.297478       0.125770       1.500899 0.11267912E+02  0.11893946E+03                                 2.093820                            1.915114      -1.075566       2.377160                    0.996794       3.466006       9.639616       0.475386       1.220610      -0.726829      -0.037221       0.013607      -0.011722       0.041327      -0.001903       0.012026       0.001260       0.027042      -0.032463      -0.015524      -0.007720       0.023244              2.188762       2.591900      -0.513344       0.312263       2.283517      -0.103593       1.690870          -0.000000
          249              H      37.929276       5.096660      14.090886       0.127048       1.247620 0.90177006E+01  0.89210008E+02                                 1.777417                            1.653131      -0.920399       2.446579                    0.998492       3.210102       8.388289       0.544802       1.136449      -0.746736      -0.031023      -0.015023      -0.012900       0.036804       0.000112       0.010852       0.002270       0.007263      -0.047549      -0.019811       0.004412       0.015399              1.855935       2.056906       0.386153       0.279841       2.016382       0.184843       1.494516          -0.000001
          250              H      61.801747      39.970982      15.376347       0.115947       1.256021 0.93022454E+01  0.92946488E+02                                 1.785715                            1.676920      -1.047001       2.370851                    0.997930       3.375944       8.929582       0.540745       1.133622      -0.745561       0.033656      -0.008464       0.010056       0.036132       0.001644       0.013122       0.004424       0.011978      -0.055683      -0.023555       0.003257       0.020297              1.857830       1.995894      -0.387497       0.164347       2.170771      -0.051037       1.406824           0.000000
          251              H      41.604127       7.561514      15.602615       0.121371       1.558134 0.11956076E+02  0.12793992E+03                                 2.112051                            1.942323      -1.382647       2.212889                    0.995248       3.669482      10.236814       0.483730       1.183274      -0.733342       0.035541       0.010047       0.010650       0.038438      -0.002751       0.009573      -0.009389       0.044355      -0.021154      -0.024000      -0.004867       0.028867              2.220010       2.325447       0.491357       0.294065       2.621269       0.286318       1.713313          -0.000000
          252              H      61.709374      37.714818      14.110562       0.097083       1.420431 0.11457234E+02  0.12010713E+03                                 1.942864                            1.864797      -0.786703       2.490511                    0.999092       3.422553       9.149479       0.513337       1.138189      -0.747869       0.018464       0.000887      -0.031012       0.036103      -0.009790      -0.002029      -0.005652       0.002525       0.020592      -0.014760       0.005051       0.009710              1.990642       2.019590       0.033746      -0.483212       1.979133      -0.094430       1.973203          -0.000001
          253              H      61.412173      37.798294      15.684596       0.094552       1.437047 0.11718872E+02  0.12368844E+03                                 1.961857                            1.887047      -0.883633       2.441410                    0.998498       3.496598       9.414807       0.509275       1.139491      -0.746790       0.007629       0.005269       0.034292       0.035523      -0.009588       0.001890       0.002660       0.008511       0.015261      -0.013602       0.005648       0.007954              2.015519       1.688483       0.055634       0.314787       2.170677       0.242937       2.187396           0.000001
          254              H      62.512620      35.349671      14.809039       0.124184       1.298454 0.96637852E+01  0.98056117E+02                                 1.861962                            1.737190      -1.204374       2.297856                    0.997187       3.497044       9.501292       0.515466       1.171059      -0.735213       0.032645       0.012778       0.000810       0.035066       0.013670       0.002363      -0.001042       0.002526      -0.039121      -0.013905      -0.006376       0.020281              1.972756       2.629607      -0.109607      -0.010070       1.900368       0.007297       1.388294           0.000000
          255              H      44.784981      28.940586      20.498517       0.125907       1.272740 0.97480078E+01  0.99347438E+02                                 1.849509                            1.754582      -1.352110       2.239903                    0.994628       3.541316       9.713493       0.507461       1.184303      -0.731511      -0.020523      -0.026934      -0.020311       0.039487       0.006341       0.003605       0.009798      -0.002886      -0.009371      -0.010416      -0.003581       0.013996              1.900018       1.668818       0.305373       0.230081       2.012838       0.125609       2.018399           0.000000
          256              H      46.423603      30.127797      23.944997       0.126463       1.481485 0.11578922E+02  0.12347439E+03                                 2.077015                            1.938034      -1.399421       2.218253                    0.993714       3.682853      10.409502       0.472184       1.216426      -0.724995       0.006268      -0.008282       0.036016       0.037484      -0.006222       0.003228      -0.001053       0.005656       0.046290      -0.014575      -0.001515       0.016090              2.145214       1.697855       0.167115       0.161598       2.122576      -0.290850       2.615212          -0.000000
          257              H      46.644495      32.523088      20.744460       0.126325       1.606844 0.12989687E+02  0.14346021E+03                                 2.239973                            2.088753      -1.590227       2.126912                    0.991346       3.935203      11.555246       0.440318       1.259524      -0.714190       0.013086       0.026996      -0.020475       0.036321       0.007553      -0.000649      -0.018411       0.016937      -0.011741      -0.024429       0.006553       0.017876              2.319943       1.865108       0.407007       0.039539       2.711283      -0.253501       2.383437          -0.000000
          258              H      47.560196      36.070809      22.593951       0.125769       1.501065 0.11269434E+02  0.11895929E+03                                 2.093971                            1.915244      -1.075575       2.377156                    0.996794       3.466055       9.639838       0.475371       1.220611      -0.726831      -0.017426       0.017944      -0.032897       0.041327      -0.005603       0.009407      -0.014410      -0.017282       0.014787      -0.015524      -0.007721       0.023244              2.188925       1.986229      -0.062013       0.631476       1.964440      -0.204935       2.616107          -0.000000
          259              H      48.724902      37.624386      23.869574       0.127048       1.248453 0.90248304E+01  0.89296398E+02                                 1.778167                            1.653768      -0.920390       2.446584                    0.998492       3.210165       8.388651       0.544716       1.136427      -0.746754      -0.001858       0.034007      -0.013948       0.036803       0.002058       0.012226      -0.007699      -0.020932       0.004852      -0.019809       0.004412       0.015398              1.856753       1.494759       0.147464       0.111062       2.480958      -0.178031       1.594544          -0.000001
          260              H      49.720927      34.767659      26.492965       0.115946       1.256267 0.93044478E+01  0.92973666E+02                                 1.785949                            1.677124      -1.047008       2.370847                    0.997930       3.375994       8.929859       0.540712       1.133628      -0.745562       0.013097      -0.018529       0.028118       0.036131       0.001570       0.013068      -0.010087      -0.029067       0.005492      -0.023555       0.003257       0.020297              1.858084       1.709813       0.101315       0.510085       1.702017       0.013548       2.162420           0.000000
          261              H      48.536140      33.146838      25.204224       0.121373       1.558377 0.11958168E+02  0.12796637E+03                                 2.112212                            1.942454      -1.382601       2.212912                    0.995249       3.669322      10.236129       0.483734       1.183227      -0.733358       0.002895      -0.032240       0.020732       0.038440      -0.007340       0.006327      -0.024353       0.002019       0.018479      -0.023998      -0.004870       0.028868              2.220189       1.746137       0.296750       0.156445       3.039468      -0.066301       1.874963          -0.000000
          262              H      49.990015      36.921798      27.903037       0.097084       1.420288 0.11455758E+02  0.12008724E+03                                 1.942678                            1.864630      -0.786703       2.490511                    0.999092       3.422481       9.148983       0.513381       1.138133      -0.747882      -0.025833       0.003367       0.024996       0.036104      -0.005217       0.001203       0.001167       0.021816       0.015417      -0.014760       0.005052       0.009708              1.990446       2.064004       0.266975      -0.318220       1.694745       0.021835       2.212589          -0.000001
          263              H      51.227014      36.295729      27.096344       0.094552       1.437072 0.11719151E+02  0.12369225E+03                                 1.961888                            1.887077      -0.883637       2.441408                    0.998498       3.496623       9.414936       0.509267       1.139500      -0.746788       0.024958      -0.024082      -0.007686       0.035523      -0.009385       0.002032       0.001283       0.004619       0.022151      -0.013602       0.005648       0.007954              2.015553       1.952808      -0.202397       0.132339       2.380579       0.262190       1.713271           0.000001
          264              H      51.925838      37.705543      29.441000       0.124185       1.298470 0.96639008E+01  0.98057354E+02                                 1.861962                            1.737188      -1.204361       2.297863                    0.997187       3.497020       9.501157       0.515473       1.171043      -0.735217      -0.006717      -0.027748       0.020361       0.035066       0.010769       0.000310      -0.008704      -0.019145      -0.021683      -0.013904      -0.006377       0.020281              1.972756       1.552105       0.163324       0.182918       1.944384      -0.389221       2.421778           0.000000
          265              C      36.009518      31.549204      13.818709       0.644351      23.534930 0.24287815E+03  0.49865531E+04                                 7.716191                            5.568696      -0.079553       2.044230                    0.999482      21.611540      60.001791       0.623081       0.478795      -1.017410      -0.018937      -0.011112       0.061649       0.065442       0.050412       0.046785       0.022819       0.080526      -0.220429      -0.087809      -0.027778       0.115587             10.263977       5.837663      -0.620026      -3.220300       6.752305      -1.528680      18.201963          -0.000000
          266              C      36.359332      31.737257      12.382075      -0.009048      40.800458 0.40782358E+03  0.93386813E+04                                10.202921                            6.622928       0.103770       2.045031                    0.999246      26.387624      72.378010       0.663184       0.403329      -1.083898       0.004302       0.011880      -0.048427       0.050048       0.000303       0.003378       0.004098      -0.002078      -0.044153      -0.015907       0.006516       0.009391             14.661810       8.678171      -3.007456      -3.916192      10.951862      -2.769001      24.355396          -0.000000
          267              C      37.168201      30.803256      11.790501      -0.112569      35.525773 0.41355034E+03  0.96358266E+04                                 9.500037                            6.850983      -0.118416       1.935421                    0.999529      29.334230      84.930264       0.617642       0.425607      -1.054673      -0.009274       0.014539      -0.011248       0.020589       0.038345       0.036209      -0.008246       0.011911      -0.106205      -0.061541      -0.000604       0.062146             12.229673       9.495785      -3.995452      -5.201983       9.914083       2.025252      17.279150           0.000000
          268              C      37.507572      30.929165      10.483068      -0.008951      40.442878 0.39384841E+03  0.89460790E+04                                10.157267                            6.507489       0.109483       2.048421                    0.999269      26.219396      71.775539       0.668765       0.403208      -1.083290      -0.028966       0.033822       0.016511       0.047493       0.015916       0.009499      -0.006673       0.006419      -0.003692      -0.021780       0.004275       0.017504             15.014580      13.292054      -8.763889      -5.562353      16.364373       3.582251      15.387314          -0.000000
          269              C      38.395159      29.939977       9.798363       0.631832      23.992161 0.24627934E+03  0.50695984E+04                                 7.832425                            5.603016      -0.056944       2.054091                    0.999238      21.622066      59.939519       0.622463       0.478021      -1.018704       0.028498      -0.052248      -0.039470       0.071414       0.081697       0.053928       0.014627       0.034347      -0.071646      -0.083040      -0.031608       0.114648             10.772660      10.261277      -6.280460      -3.988297      12.445198       3.702663       9.611505          -0.000000
          270              C      37.043697      31.991858       9.760324      -0.159300      39.311695 0.43351954E+03  0.10250067E+05                                10.244498                            7.033337      -0.119901       1.930940                    0.999509      30.198203      88.897482       0.605400       0.427903      -1.050258       0.005672      -0.024474       0.008650       0.026570       0.061226       0.019203       0.016662       0.079028       0.008114      -0.074628      -0.004934       0.079562             14.041917      12.718884      -9.415313      -1.619983      18.588611      -0.079795      10.818255          -0.000000
          271              C      36.234427      32.926555      10.345996       0.187092      42.534480 0.36626374E+03  0.82842813E+04                                10.956248                            6.571238      -0.338440       1.907666                    0.998871      25.894276      74.023424       0.612510       0.442111      -1.044006      -0.009609       0.024494      -0.015782       0.030682       0.006232       0.026023       0.008973      -0.016794      -0.062979      -0.038224       0.009023       0.029201             17.158045      13.396109     -10.751409       1.779636      22.487064      -6.067686      15.590963          -0.000000
          272              C      35.879392      32.821746      11.645230      -0.165094      37.636534 0.44701960E+03  0.10680512E+05                                10.023359                            7.193265      -0.211672       1.902075                    0.999025      30.715437      91.731273       0.590587       0.434067      -1.043579       0.007753      -0.013299       0.020374       0.025536       0.052072       0.005096       0.029308      -0.007711      -0.133798      -0.058477      -0.021145       0.079622             13.110346       7.862873      -3.750300       0.220545      12.910480      -5.670200      18.557684          -0.000000
          273              C      34.290572      35.591751       8.974291       0.152700      41.844274 0.39381660E+03  0.90777146E+04                                10.921490                            6.838816      -0.465342       1.864251                    0.999252      26.723746      77.322450       0.596657       0.445348      -1.041273       0.002830      -0.019239       0.016166       0.025288      -0.011512       0.031034      -0.000333      -0.032169      -0.046780      -0.044011       0.012833       0.031178             17.664379      14.717236     -10.523982       3.394723      23.610207     -10.088447      14.665692           0.000000
          274              C      33.157995      36.284136       9.404855      -0.135341      38.767248 0.43828566E+03  0.10379115E+05                                10.074717                            7.038478      -0.042291       1.951668                    0.999638      30.183814      88.590033       0.610199       0.423869      -1.053966      -0.015101       0.022560      -0.013327       0.030243       0.017709      -0.018936       0.014773       0.039736       0.036636      -0.041041       0.008955       0.032085             13.750595      12.198560      -6.607748       0.619646      16.911184      -6.367152      12.142041          -0.000000
          275              C      32.712193      37.339177       8.640792      -0.202125      38.613932 0.44579487E+03  0.10532855E+05                                 9.862147                            6.973441       0.034630       1.968556                    0.999668      30.250632      86.812816       0.633731       0.409063      -1.070344       0.004678      -0.026269       0.021591       0.034324      -0.022624      -0.014493       0.010366       0.026920      -0.051005      -0.023076      -0.017236       0.040312             13.506491       9.897210      -4.488647       0.312049      16.479294      -7.980247      14.142971          -0.000000
          276              C      13.281673       2.933246       7.470104       0.272006      35.533488 0.34243657E+03  0.75723929E+04                                 9.616035                            6.289197      -0.027792       2.011836                    0.999646      24.784331      68.747657       0.639457       0.433153      -1.055431      -0.023518       0.040902      -0.026668       0.054196      -0.002481       0.010981      -0.032296      -0.035890       0.030796      -0.028977      -0.016188       0.045166             15.045482       9.691964      -5.857625       1.799267      20.214347     -10.524038      15.230135           0.000000
          277              C      34.459253      37.007593       7.092992      -0.239016      39.928971 0.47305390E+03  0.11352061E+05                                10.133638                            7.205618       0.079015       1.976834                    0.999851      31.072840      90.077606       0.620125       0.411588      -1.067938       0.032802      -0.052648       0.026469       0.067442      -0.008483      -0.032660      -0.022425       0.018099       0.055944      -0.042930      -0.003070       0.046000             14.305838      10.908303      -6.864614       1.971345      19.040196      -8.200733      12.969015           0.000000
          278              C      34.957266      35.908495       7.860334      -0.127159      37.339747 0.43100348E+03  0.10177899E+05                                 9.913984                            7.014706      -0.101683       1.937090                    0.999466      30.063680      88.507159       0.605842       0.428124      -1.049902      -0.004022       0.034336      -0.038255       0.051562       0.018530      -0.005856       0.021629       0.000218      -0.007511      -0.031518       0.005506       0.026013             13.910508      10.287005      -5.938401       1.642861      17.841846      -8.298901      13.602672          -0.000000
          279              C      13.281673       4.440447       5.604218      -0.053305      29.065149 0.34172825E+03  0.75634092E+04                                 8.266970                            6.030052       0.039821       2.020897                    0.999149      27.004883      75.283987       0.693549       0.399018      -1.075805      -0.056471       0.004112       0.074689       0.093725       0.025062      -0.018285      -0.023463       0.012602       0.136709      -0.049295      -0.011237       0.060531             12.106996       7.523539      -3.614930       1.854509      17.189902      -6.864023      11.607548           0.000000
          280              C      12.663173       5.762147       5.250060       0.129380      40.431697 0.39634466E+03  0.90541559E+04                                10.363565                            6.669221      -0.159847       1.960600                    0.999254      25.945607      72.191340       0.637122       0.420832      -1.067369       0.002687      -0.016837       0.004142       0.017546      -0.021435       0.003226      -0.010846      -0.032913      -0.042935      -0.020738      -0.015888       0.036625             15.969611       9.218619      -6.386300      -0.163679      21.926561      -7.675322      16.763653           0.000000
          281              C      12.863985       6.309377       3.994112      -0.247699      40.896530 0.47781937E+03  0.11516865E+05                                10.308046                            7.280803      -0.057801       1.935421                    0.999585      31.401833      91.794474       0.610815       0.416031      -1.063071      -0.003608       0.001545       0.000969       0.004043      -0.014435      -0.012419       0.013658       0.008725      -0.046474      -0.023382      -0.006696       0.030079             14.223858       7.640954      -2.564746      -1.978530      14.780625      -7.043975      20.249995           0.000000
          282              C      47.094313      16.430814      16.704439       0.644353      23.534426 0.24287446E+03  0.49864424E+04                                 7.716006                            5.568608      -0.079515       2.044244                    0.999482      21.611216      60.000056       0.623095       0.478787      -1.017417      -0.056751      -0.032587       0.000154       0.065442      -0.025968      -0.007222      -0.016087      -0.029518       0.341523      -0.087817      -0.027778       0.115596             10.263626      15.825971       5.302051       0.967372      10.260904       0.762374       4.704003          -0.000000
          283              C      48.375892      17.184647      16.809047      -0.009048      40.798050 0.40780435E+03  0.93380923E+04                                10.202375                            6.622678       0.103782       2.045035                    0.999246      26.387220      72.375350       0.663213       0.403317      -1.083910       0.046399       0.017392       0.007031       0.050048      -0.009276      -0.003397      -0.000100      -0.013952       0.023441      -0.015915       0.006519       0.009396             14.660833      22.496518       5.248693       1.921863      15.877961       0.375110       5.608018          -0.000000
          284              C      48.319665      18.553186      16.786092      -0.112567      35.525149 0.41354560E+03  0.96356468E+04                                 9.499798                            6.850867      -0.118413       1.935423                    0.999529      29.333925      84.927875       0.617660       0.425597      -1.054683       0.017578      -0.009746       0.004474       0.020591      -0.024679      -0.008366       0.000718       0.037257       0.183320      -0.061552      -0.000618       0.062170             12.229294      12.914262       4.506345       0.809731      18.591002       0.166072       5.182619           0.000000
          285              C      49.459872      19.281512      16.885453      -0.008952      40.439573 0.39381648E+03  0.89451815E+04                                10.156746                            6.507237       0.109498       2.048426                    0.999269      26.219248      71.774681       0.668775       0.403209      -1.083288       0.006046      -0.047055       0.002206       0.047493      -0.000466      -0.002085       0.000383       0.026371       0.051503      -0.021781       0.004271       0.017510             15.013644      12.334931       0.299730       0.846531      27.147088      -0.568753       5.558914           0.000000
          286              C      49.447824      20.776192      16.855284       0.631833      23.991864 0.24627776E+03  0.50695546E+04                                 7.832334                            5.602985      -0.056923       2.054099                    0.999238      21.621992      59.939127       0.622467       0.478019      -1.018706       0.002062       0.069892       0.014520       0.071414      -0.001389      -0.004823       0.019991       0.049521       0.337324      -0.083041      -0.031612       0.114653             10.772456       7.065087      -0.296313       0.243119      20.419961      -0.246984       4.832321          -0.000000
          287              C      50.663537      18.645937      17.004161      -0.159298      39.311280 0.43351963E+03  0.10250041E+05                                10.244360                            7.033307      -0.119886       1.930946                    0.999509      30.197826      88.895422       0.605407       0.427899      -1.050263      -0.021193       0.015513       0.004026       0.026571       0.032656      -0.000998      -0.002642       0.024417       0.238514      -0.074632      -0.004953       0.079585             14.041642      13.483302      -5.387238       1.228219      22.984398      -1.363696       5.657226          -0.000000
          288              C      50.724985      17.279485      17.029083       0.187091      42.532752 0.36625469E+03  0.82839899E+04                                10.955803                            6.571062      -0.338440       1.907666                    0.998871      25.893993      74.021192       0.612534       0.442099      -1.044018       0.027028      -0.014437       0.001562       0.030682      -0.023103       0.005281       0.012340      -0.007269       0.075183      -0.038231       0.009020       0.029211             17.157172      23.609043      -8.728024       3.209900      21.417142      -2.078414       6.445329          -0.000000
          289              C      49.603653      16.531913      16.935297      -0.165092      37.635721 0.44701502E+03  0.10680310E+05                                10.023095                            7.193179      -0.211660       1.902079                    0.999025      30.714905      91.727450       0.590600       0.434061      -1.043589      -0.024315       0.003737      -0.006847       0.025536      -0.004305      -0.034775       0.020688      -0.032076       0.195762      -0.058496      -0.021153       0.079649             13.109874      22.020477      -0.723612       2.360602      11.685289      -0.231491       5.623857          -0.000000
          290              C      53.383729      15.027030      17.817084       0.152699      41.843823 0.39381536E+03  0.90776882E+04                                10.921438                            6.838828      -0.465350       1.864248                    0.999252      26.723808      77.322900       0.596653       0.445351      -1.041270      -0.024307       0.006839       0.001371       0.025288      -0.033755       0.015306       0.011649       0.001731       0.017940      -0.044012       0.012833       0.031179             17.664074      27.158078     -11.296475       2.848217      18.570499      -3.907950       7.263645           0.000000
          291              C      53.431924      13.708577      18.271915      -0.135341      38.767551 0.43829234E+03  0.10379321E+05                                10.074849                            7.038598      -0.042304       1.951664                    0.999638      30.183843      88.590559       0.610185       0.423877      -1.053960       0.023907      -0.017477       0.006138       0.030243       0.033541      -0.007744      -0.004996      -0.016173       0.038215      -0.041041       0.008957       0.032085             13.750725      19.734803      -6.063449       1.004739      15.028123      -3.036892       6.489249          -0.000000
          292              C      54.664907      13.108015      18.393247      -0.202123      38.612581 0.44577942E+03  0.10532387E+05                                 9.861811                            6.973234       0.034637       1.968559                    0.999668      30.250395      86.811406       0.633752       0.409053      -1.070352      -0.032795       0.010034       0.001365       0.034323      -0.002528      -0.000284      -0.018920      -0.055928      -0.031159      -0.023087      -0.017224       0.040311             13.505866      22.444216      -4.714195       0.152328      12.035404      -1.972661       6.037979          -0.000000
          293              C      15.675346      13.785096      18.075160       0.272006      35.532450 0.34243111E+03  0.75722364E+04                                 9.615805                            6.289137      -0.027792       2.011836                    0.999646      24.784244      68.747086       0.639462       0.433152      -1.055433       0.045389      -0.028275       0.008809       0.054196      -0.015775       0.001580       0.003603       0.065645      -0.052431      -0.028977      -0.016187       0.045164             15.044837      26.812593      -7.582805       0.578813      12.513677      -1.748104       5.808241           0.000000
          294              C      55.737240      15.067377      17.639022      -0.239016      39.928866 0.47305819E+03  0.11352163E+05                                10.133609                            7.205681       0.079001       1.976830                    0.999851      31.072684      90.076438       0.620119       0.411592      -1.067938      -0.052008       0.041560      -0.010786       0.067442       0.020711      -0.012016      -0.021278       0.021344      -0.100606      -0.042921      -0.003071       0.045992             14.305636      22.724023      -7.786255       1.319672      14.037129      -2.254236       6.155758           0.000000
          295              C      54.476144      15.725908      17.494735      -0.127158      37.338963 0.43099787E+03  0.10177713E+05                                 9.913755                            7.014615      -0.101679       1.937091                    0.999466      30.063496      88.505810       0.605853       0.428118      -1.049907       0.051059      -0.007178      -0.000151       0.051562       0.013414      -0.009473       0.012851      -0.024611       0.056324      -0.031524       0.005500       0.026023             13.909940      22.838831      -6.643817       1.143666      12.842093      -2.093137       6.048897          -0.000000
          296              C      18.069019      13.659883      17.986621      -0.053304      29.062505 0.34169945E+03  0.75626027E+04                                 8.266046                            6.029473       0.039813       2.020894                    0.999149      27.004853      75.282749       0.693639       0.398975      -1.075836      -0.058609      -0.070554       0.019274       0.093725       0.039320      -0.008203      -0.001335       0.075183      -0.031241      -0.049295      -0.011228       0.060523             12.105066      19.935620      -6.094478       0.100210      10.184948       0.001878       6.194630           0.000000
          297              C      19.121271      12.588610      17.986621       0.129379      40.432369 0.39635472E+03  0.90544094E+04                                10.363554                            6.669246      -0.159842       1.960602                    0.999254      25.945433      72.190064       0.637132       0.420824      -1.067377      -0.013102       0.010824       0.004363       0.017546      -0.026216      -0.000155      -0.000477      -0.003588      -0.062074      -0.020732      -0.015892       0.036624             15.969414      25.720192      -6.128077       0.019220      16.724556      -0.001648       5.463494           0.000000
          298              C      20.462692      12.931788      17.983342      -0.247698      40.895512 0.47781172E+03  0.11516585E+05                                10.307747                            7.280693      -0.057795       1.935423                    0.999585      31.401315      91.791292       0.610828       0.416025      -1.063079       0.000100      -0.003570       0.001894       0.004042      -0.002509      -0.003986      -0.007327      -0.050637      -0.019367      -0.023396      -0.006676       0.030072             14.223200      25.066809       0.265480       0.023002      12.239448       0.015652       5.363342           0.000000
          299              C      33.230287      21.226034       9.922974       0.644352      23.534456 0.24287364E+03  0.49864365E+04                                 7.716067                            5.568630      -0.079530       2.044239                    0.999482      21.611446      60.001357       0.623087       0.478793      -1.017411       0.056751      -0.010718      -0.030774       0.065442       0.015461       0.022072      -0.061538      -0.158070      -0.044149      -0.087811      -0.027782       0.115593             10.263748      15.826171      -2.679456      -4.676482       5.800669       2.339368       9.164404          -0.000000
          300              C      31.948708      21.575937      10.598825      -0.009049      40.798579 0.40780581E+03  0.93381595E+04                                10.202562                            6.622750       0.103787       2.045037                    0.999246      26.387385      72.376572       0.663199       0.403325      -1.083902      -0.046400       0.012426       0.014054       0.050048       0.006289       0.007610      -0.001569      -0.018103       0.010978      -0.015909       0.006518       0.009391             14.661196      22.497053      -3.561661      -4.308179       6.985042       3.519428      14.501494          -0.000000
          301              C      32.004935      22.010474      11.896748      -0.112567      35.524621 0.41353694E+03  0.96354114E+04                                 9.499739                            6.850805      -0.118391       1.935430                    0.999529      29.333683      84.927512       0.617661       0.425599      -1.054680      -0.017578       0.000967      -0.010678       0.020590       0.016102       0.020478      -0.034102      -0.061227      -0.112130      -0.061546      -0.000620       0.062166             12.229233      12.914242      -2.265519      -3.978672       6.776762       4.342987      16.996696           0.000000
          302              C      30.864728      22.346928      12.550300      -0.008952      40.439665 0.39381674E+03  0.89451921E+04                                10.156778                            6.507246       0.109499       2.048426                    0.999269      26.219249      71.774790       0.668774       0.403210      -1.083287      -0.006045      -0.013605      -0.045099       0.047493       0.002115      -0.000259      -0.011939      -0.008481      -0.053051      -0.021781       0.004272       0.017509             15.013710      12.334971      -0.898079      -0.000575       7.600144       6.342189      25.106014          -0.000000
          303              C      30.876776      22.816711      13.969554       0.631832      23.991972 0.24627861E+03  0.50695859E+04                                 7.832422                            5.603037      -0.056922       2.054099                    0.999238      21.622051      59.939740       0.622456       0.478026      -1.018700      -0.002060       0.036986       0.061055       0.071414       0.005004      -0.000302      -0.045239      -0.134976      -0.216164      -0.083041      -0.031612       0.114653             10.772596       7.065152      -0.130458       0.360345       6.409112       4.706694      18.843523          -0.000000
          304              C      29.661063      22.246989      11.911504      -0.159299      39.311657 0.43352421E+03  0.10250173E+05                                10.244445                            7.033369      -0.119896       1.930942                    0.999509      30.198032      88.896042       0.605402       0.427902      -1.050262       0.021193       0.008968       0.013283       0.026571      -0.009955      -0.031126      -0.043369      -0.090779      -0.107083      -0.074640      -0.004944       0.079584             14.041748      13.483363       0.637772       5.488559       6.725383       4.384792      21.916499          -0.000000
          305              C      29.599615      21.815002      10.614894       0.187092      42.532691 0.36625444E+03  0.82839851E+04                                10.955796                            6.571064      -0.338435       1.907667                    0.998871      25.894001      74.021290       0.612534       0.442099      -1.044017      -0.027027      -0.003339      -0.014132       0.030682       0.002718       0.023538      -0.001074      -0.045209      -0.038639      -0.038228       0.009016       0.029211             17.157128      23.609084      -0.117008       9.298731       6.802487       3.088615      21.059813          -0.000000
          306              C      30.720947      21.477389       9.941338      -0.165092      37.636548 0.44702583E+03  0.10680648E+05                                10.023301                            7.193306      -0.211660       1.902079                    0.999025      30.715143      91.728932       0.590589       0.434066      -1.043584       0.024313      -0.005210       0.005807       0.025534       0.034208      -0.007537      -0.009629      -0.117823      -0.061501      -0.058488      -0.021153       0.079641             13.110193      22.021140      -1.984489       1.469036       6.151972       1.724909      11.157466          -0.000000
          307              C      26.940871      21.807118       8.228592       0.152700      41.843219 0.39381230E+03  0.90775761E+04                                10.921255                            6.838754      -0.465340       1.864251                    0.999252      26.723596      77.321447       0.596664       0.445344      -1.041276       0.024308       0.003571       0.005991       0.025289      -0.003185       0.036922       0.005970      -0.014332      -0.030258      -0.044009       0.012835       0.031174             17.663690      27.157441       1.080136      11.599470       6.063559       0.513866      19.770069           0.000000
          308              C      26.892676      21.796452       6.833932      -0.135341      38.766103 0.43827411E+03  0.10378752E+05                                10.074442                            7.038331      -0.042292       1.951667                    0.999638      30.183543      88.588270       0.610214       0.423862      -1.053972      -0.023906      -0.000040      -0.018523       0.030242      -0.003897      -0.034211      -0.007352      -0.022824       0.018227      -0.041051       0.008964       0.032087             13.750088      19.733949       1.073827       6.051091       5.528977       0.321456      15.987337          -0.000000
          309              C      25.659693      21.710657       6.227273      -0.202125      38.612923 0.44578309E+03  0.10532509E+05                                 9.861915                            6.973297       0.034624       1.968554                    0.999668      30.250538      86.812324       0.633744       0.409057      -1.070348       0.032795       0.004634       0.009006       0.034323       0.001099       0.002283      -0.001035      -0.005326       0.120639      -0.023082      -0.017231       0.040313             13.505999      22.444484       1.427800       4.495342       5.464507       0.350516      12.609007          -0.000000
          310              C      24.486954      21.636456       6.971660       0.272006      35.532412 0.34243128E+03  0.75722418E+04                                 9.615794                            6.289141      -0.027788       2.011837                    0.999646      24.784244      68.747113       0.639462       0.433152      -1.055433      -0.045389      -0.001119      -0.029594       0.054197       0.003766       0.015397       0.000724       0.057506      -0.076844      -0.028977      -0.016186       0.045162             15.044751      26.812389       1.981868       7.341926       5.454515       0.747664      12.867350           0.000000
          311              C      24.587360      21.652688       8.325986      -0.239016      39.928396 0.47305203E+03  0.11351984E+05                                10.133524                            7.205628       0.079005       1.976831                    0.999851      31.072606      90.076231       0.620122       0.411591      -1.067938       0.052008       0.003683       0.042778       0.067441       0.004417      -0.023538      -0.004098       0.069947       0.045198      -0.042921      -0.003076       0.045997             14.305451      22.723708       1.351196       7.780592       5.614530       0.723558      14.578114           0.000000
          312              C      25.848456      21.736164       8.994950      -0.127158      37.338697 0.43099536E+03  0.10177622E+05                                 9.913670                            7.014571      -0.101675       1.937092                    0.999466      30.063326      88.504696       0.605859       0.428115      -1.049911      -0.051058      -0.002537      -0.006717       0.051561       0.004449      -0.015811       0.005008      -0.046780      -0.010182      -0.031526       0.005508       0.026019             13.909797      22.838642       1.136336       6.644958       5.488035       0.506889      13.402715          -0.000000
          313              C      22.093281      21.511243       6.883121      -0.053305      29.062472 0.34169922E+03  0.75625961E+04                                 8.266030                            6.029465       0.039811       2.020893                    0.999149      27.004876      75.282790       0.693640       0.398974      -1.075836       0.058609      -0.005347      -0.072943       0.093725      -0.005378      -0.039810      -0.007944       0.056492      -0.087315      -0.049301      -0.011226       0.060527             12.105024      19.935523       1.937008       5.779292       6.639186       1.255522       9.740363           0.000000
          314              C      21.041029      21.154152       5.873115       0.129379      40.432384 0.39635535E+03  0.90544233E+04                                10.363543                            6.669242      -0.159846       1.960600                    0.999254      25.945441      72.189985       0.637134       0.420823      -1.067379       0.013102       0.007721       0.008750       0.017546       0.008882       0.024663       0.009946       0.025894       0.026374      -0.020731      -0.015889       0.036621             15.969391      25.720136       2.024610       5.784029       6.713697       3.537749      15.474340           0.000000
          315              C      19.699608      21.265453       6.197760      -0.247698      40.895537 0.47781225E+03  0.11516593E+05                                10.307719                            7.280673      -0.057790       1.935425                    0.999585      31.401370      91.791214       0.610833       0.416023      -1.063082      -0.000101       0.000597      -0.003997       0.004043       0.004584       0.001031       0.005303      -0.014921       0.087780      -0.023390      -0.006680       0.030070             14.223160      25.066727      -0.110151      -0.242571       6.137178       2.173122      11.465574           0.000000
          316              C      44.315082      23.544805      25.138639       0.644351      23.534726 0.24287700E+03  0.49865235E+04                                 7.716146                            5.568683      -0.079532       2.044238                    0.999482      21.611488      60.001609       0.623081       0.478795      -1.017410       0.018940       0.054418      -0.031026       0.065442      -0.060919      -0.031937       0.039732       0.128362      -0.076919      -0.087811      -0.027782       0.115592             10.263861       5.837629       3.242772      -0.488852      15.968729      -4.787147       8.985226          -0.000000
          317              C      43.965268      22.253018      25.794815      -0.009049      40.798576 0.40780672E+03  0.93381887E+04                                10.202571                            6.622764       0.103782       2.045035                    0.999246      26.387416      72.376766       0.663197       0.403325      -1.083901      -0.004301      -0.041698       0.027343       0.050048      -0.003291       0.000835       0.010453       0.015895       0.009759      -0.015908       0.006513       0.009396             14.661192       8.677828       4.694503       1.529921      21.124827      -6.365728      14.180920          -0.000000
          318              C      43.156399      21.383942      25.111422      -0.112567      35.525118 0.41354548E+03  0.96356427E+04                                 9.499795                            6.850869      -0.118408       1.935424                    0.999529      29.333902      84.927790       0.617660       0.425598      -1.054683       0.009279      -0.005762       0.017455       0.020591      -0.046933      -0.024098       0.008411       0.059008       0.035063      -0.061553      -0.000617       0.062170             12.229298       9.495517       6.236119       2.032828      17.733276      -0.739382       9.459102           0.000000
          319              C      42.817028      20.193253      25.665941      -0.008952      40.439133 0.39381491E+03  0.89451120E+04                                10.156575                            6.507161       0.109502       2.048427                    0.999269      26.219046      71.773341       0.668791       0.403202      -1.083296       0.028968       0.026839       0.026382       0.047492      -0.014268      -0.011845      -0.005618       0.009400       0.005255      -0.021787       0.004275       0.017512             15.013324      13.290924       8.164773       6.407866      17.746058       3.092916      14.002990          -0.000000
          320              C      41.929441      19.217978      24.961560       0.631834      23.991792 0.24627727E+03  0.50695358E+04                                 7.832312                            5.602978      -0.056909       2.054104                    0.999238      21.621810      59.938330       0.622469       0.478019      -1.018707      -0.028496      -0.054629      -0.036104       0.071414      -0.078082      -0.059054       0.017237       0.041736      -0.049499      -0.083047      -0.031608       0.114656             10.772398      10.260990       5.853488       4.591637      12.253393       3.770223       9.802811          -0.000000
          321              C      43.280903      19.866074      26.908772      -0.159297      39.311141 0.43352026E+03  0.10250029E+05                                10.244299                            7.033308      -0.119884       1.930946                    0.999509      30.197641      88.893908       0.605409       0.427899      -1.050267      -0.005669      -0.000006      -0.025959       0.026571      -0.038535      -0.051341      -0.000727       0.029825      -0.139508      -0.074646      -0.004945       0.079591             14.041492      12.718538       4.665556       8.336590      11.631032       2.379902      17.774907          -0.000000
          322              C      44.090173      20.729817      27.594789       0.187091      42.532483 0.36625335E+03  0.82839499E+04                                10.955739                            6.571040      -0.338440       1.907665                    0.998871      25.893942      74.020940       0.612537       0.442097      -1.044019       0.009611      -0.006716       0.028353       0.030682      -0.026622       0.002793       0.019516       0.013026       0.026456      -0.038230       0.009017       0.029213             17.157010      13.395249       1.905715      10.728945      12.542706      -2.552066      25.533074          -0.000000
          323              C      44.445208      21.919810      27.062896      -0.165092      37.635762 0.44701338E+03  0.10680294E+05                                10.023217                            7.193241      -0.211659       1.902079                    0.999025      30.714872      91.728359       0.590586       0.434070      -1.043580      -0.007750       0.014774      -0.019332       0.025535      -0.022180      -0.047410       0.045032       0.036776      -0.000397      -0.058482      -0.021164       0.079646             13.110079       7.862664       1.042051       3.609154      14.366006      -6.184928      17.101569          -0.000000
          324              C      46.034028      20.324959      30.564795       0.152699      41.843228 0.39381259E+03  0.90776004E+04                                10.921304                            6.838782      -0.465337       1.864252                    0.999252      26.723702      77.322270       0.596658       0.445348      -1.041273      -0.002830       0.008829      -0.023528       0.025289      -0.025424       0.021196       0.012145       0.003134       0.059112      -0.044011       0.012834       0.031177             17.663831      14.716701       0.307358      11.053206       9.318340      -5.035495      28.956451           0.000000
          325              C      47.166605      20.961694      31.074060      -0.135341      38.766238 0.43828123E+03  0.10378968E+05                                10.074493                            7.038422      -0.042290       1.951668                    0.999638      30.183620      88.588819       0.610205       0.423866      -1.053969       0.015102      -0.005044       0.025712       0.030242       0.011943      -0.023015      -0.000515      -0.003486      -0.093050      -0.041045       0.008960       0.032084             13.750084      12.198074       1.618346       6.435918       8.669787      -3.453365      20.382391          -0.000000
          326              C      47.612407      20.593009      32.323450      -0.202124      38.614755 0.44581756E+03  0.10533506E+05                                 9.862324                            6.973670       0.034628       1.968555                    0.999668      30.250487      86.812377       0.633714       0.409069      -1.070342      -0.004678       0.011600      -0.031963       0.034323       0.021197       0.016494       0.011845       0.031116      -0.038441      -0.023076      -0.017228       0.040304             13.506639       9.897033       1.201875       4.335762       9.386874      -5.472940      21.236009          -0.000000
          327              C      26.880627       8.020631       0.275456       0.272006      35.532447 0.34242970E+03  0.75722022E+04                                 9.615817                            6.289128      -0.027791       2.011836                    0.999646      24.784245      68.747216       0.639462       0.433152      -1.055432       0.023517      -0.011509       0.047452       0.054196      -0.009527       0.005998      -0.024319      -0.013324       0.098485      -0.028978      -0.016187       0.045166             15.044952       9.691485       0.256057       6.122051       9.168914      -6.618882      26.274459           0.000000
          328              C      45.865347      19.023201      32.526763      -0.239016      39.928766 0.47306106E+03  0.11352245E+05                                10.133603                            7.205712       0.079017       1.976835                    0.999851      31.072556      90.076010       0.620117       0.411593      -1.067938      -0.032802       0.007405      -0.058460       0.067442       0.033611      -0.002898      -0.029077      -0.000705      -0.000505      -0.042920      -0.003078       0.045998             14.305632      10.908156       0.429478       7.129131       8.488929      -4.470216      23.519811           0.000000
          329              C      45.367334      19.380292      31.234743      -0.127158      37.339965 0.43101406E+03  0.10178207E+05                                 9.914069                            7.014855      -0.101685       1.937089                    0.999466      30.063594      88.507036       0.605828       0.428131      -1.049898       0.004021      -0.024621       0.045125       0.051562      -0.000669      -0.019434       0.017967      -0.010129      -0.038576      -0.031522       0.005497       0.026025             13.910459      10.286940       0.430538       6.146261       8.857562      -5.122469      22.586877          -0.000000
          330              C      26.880627       6.763856       2.318421      -0.053304      29.062084 0.34169388E+03  0.75624554E+04                                 8.265957                            6.029412       0.039820       2.020897                    0.999149      27.004774      75.282627       0.693644       0.398973      -1.075836       0.056471       0.071789      -0.021019       0.093725       0.008879      -0.029728      -0.041710      -0.039006      -0.018135      -0.049301      -0.011228       0.060528             12.104898       7.522835      -0.543362       4.025335       7.912633      -3.583129      20.879226           0.000000
          331              C      27.499127       6.870520       3.682584       0.129379      40.432424 0.39635530E+03  0.90544249E+04                                10.363563                            6.669250      -0.159843       1.960601                    0.999254      25.945440      72.190069       0.637132       0.420824      -1.067378      -0.002687      -0.001708      -0.017255       0.017546       0.004100       0.021281       0.003483       0.007617       0.078645      -0.020732      -0.015890       0.036622             15.969439       9.218731       2.283118       5.966815      12.512646      -4.346561      26.176941           0.000000
          332              C      27.298315       5.868811       4.617167      -0.247698      40.895991 0.47781870E+03  0.11516798E+05                                10.307833                            7.280752      -0.057793       1.935424                    0.999585      31.401512      91.792120       0.610825       0.416026      -1.063078       0.003608       0.001429       0.001133       0.004042       0.016505       0.009459       0.016557       0.016922      -0.021906      -0.023385      -0.006677       0.030063             14.223327       7.640683       2.720027       1.758628      15.214010      -7.197135      19.815287           0.000000
          333              C      30.844646      20.562865      16.704439       0.644352      23.534462 0.24287361E+03  0.49864359E+04                                 7.716068                            5.568630      -0.079530       2.044238                    0.999482      21.611446      60.001357       0.623087       0.478793      -1.017411       0.000155       0.065442       0.000153       0.065442       0.000201      -0.010322       0.014296       0.059728       0.341514      -0.087811      -0.027782       0.115593             10.263751       7.060499      -0.241318       0.176554      19.026722      -1.218977       4.704033          -0.000000
          334              C      30.856695      19.076069      16.809047      -0.009049      40.798577 0.40780580E+03  0.93381590E+04                                10.202561                            6.622750       0.103787       2.045037                    0.999246      26.387386      72.376574       0.663199       0.403324      -1.083902      -0.008138      -0.048879       0.007031       0.050048      -0.001405       0.001610       0.002988       0.023033       0.023436      -0.015909       0.006518       0.009391             14.661196      12.987305       0.241443      -0.636070      25.388180      -1.851992       5.608104          -0.000000
          335              C      32.069998      18.440494      16.786092      -0.112567      35.524593 0.41353678E+03  0.96354067E+04                                 9.499735                            6.850804      -0.118391       1.935430                    0.999529      29.333683      84.927512       0.617661       0.425599      -1.054680      -0.017229      -0.010351       0.004471       0.020590       0.028469       0.004798       0.006878       0.024108       0.183316      -0.061546      -0.000620       0.062166             12.229224      13.269142      -4.711199      -0.261047      18.235961      -0.784277       5.182570           0.000000
          336              C      32.130643      17.088882      16.885453      -0.008952      40.439644 0.39381675E+03  0.89451924E+04                                10.156775                            6.507246       0.109499       2.048426                    0.999269      26.219249      71.774790       0.668774       0.403210      -1.083287      -0.043773       0.018292       0.002206       0.047493       0.011650       0.001372       0.001611      -0.012386       0.051505      -0.021781       0.004272       0.017509             15.013703      23.184435      -6.563834      -0.915813      16.297749      -0.448738       5.558924           0.000000
          337              C      33.431099      16.351976      16.855284       0.631832      23.991965 0.24627869E+03  0.50695880E+04                                 7.832421                            5.603039      -0.056922       2.054099                    0.999238      21.622051      59.939743       0.622456       0.478026      -1.018700       0.059498      -0.036730       0.014520       0.071414       0.022135       0.019721      -0.005822      -0.022364       0.337327      -0.083041      -0.031612       0.114653             10.772593      17.338047      -5.634799      -0.335459      10.147360      -0.087044       4.832372          -0.000000
          338              C      30.978387      16.364266      17.004161      -0.159299      39.311660 0.43352416E+03  0.10250171E+05                                10.244445                            7.033368      -0.119896       1.930942                    0.999509      30.198032      88.896041       0.605402       0.427902      -1.050262       0.024031       0.010598       0.004027       0.026571      -0.005758      -0.001792       0.002177      -0.068786       0.238511      -0.074640      -0.004944       0.079584             14.041747      25.274789      -1.420538      -1.795117      11.193182      -0.381817       5.657269          -0.000000
          339              C      29.764281      16.994276      17.029083       0.187092      42.532680 0.36625438E+03  0.82839832E+04                                10.955794                            6.571063      -0.338435       1.907667                    0.998871      25.894000      74.021281       0.612534       0.442099      -1.044017      -0.026017      -0.016188       0.001562       0.030682       0.008401       0.008045      -0.010746       0.043641       0.075183      -0.038227       0.009017       0.029211             17.157124      29.523602       5.313165      -3.404881      15.502452      -1.740654       6.445317          -0.000000
          340              C      29.677530      18.339163      16.935297      -0.165092      37.636572 0.44702609E+03  0.10680656E+05                                10.023306                            7.193309      -0.211660       1.902079                    0.999025      30.715144      91.728939       0.590589       0.434066      -1.043584       0.015394       0.019187      -0.006847       0.025534      -0.011739       0.035299       0.019762       0.023478       0.195753      -0.058488      -0.021153       0.079641             13.110200      14.895983       4.837236      -1.380804      18.810649      -1.928664       5.623967          -0.000000
          341              C      26.484225      15.817963      17.817084       0.152700      41.843193 0.39381201E+03  0.90775680E+04                                10.921250                            6.838751      -0.465340       1.864251                    0.999252      26.723596      77.321445       0.596664       0.445344      -1.041276       0.018076       0.017632       0.001370       0.025289       0.017625       0.002434      -0.019085       0.057588       0.017938      -0.044009       0.012835       0.031174             17.663679      30.499654       9.366477      -4.808376      15.227867      -0.512615       7.263517           0.000000
          342              C      25.318314      16.435452      18.271915      -0.135341      38.766102 0.43827400E+03  0.10378749E+05                                10.074441                            7.038330      -0.042292       1.951667                    0.999638      30.183544      88.588273       0.610214       0.423862      -1.053972      -0.027088      -0.011965       0.006136       0.030242      -0.023774      -0.000461       0.009192      -0.050036       0.038219      -0.041051       0.008964       0.032087             13.750084      21.454669       5.069493      -3.132192      13.306612       0.648341       6.488970          -0.000000
          343              C      24.181721      15.667939      18.393247      -0.202125      38.612914 0.44578304E+03  0.10532507E+05                                 9.861914                            6.973297       0.034624       1.968554                    0.999668      30.250539      86.812330       0.633744       0.409057      -1.070348       0.025088       0.023383       0.001367       0.034323      -0.022957      -0.016252       0.009701       0.032326      -0.031159      -0.023082      -0.017231       0.040313             13.505997      18.720343       6.864315      -1.784544      15.759619       0.854436       6.038028          -0.000000
          344              C      24.181721      14.313776      18.075160       0.272006      35.532400 0.34243122E+03  0.75722400E+04                                 9.615792                            6.289140      -0.027789       2.011837                    0.999646      24.784244      68.747114       0.639462       0.433152      -1.055433      -0.047181      -0.025171       0.008810       0.054197       0.036311       0.002328      -0.003171      -0.005505      -0.052427      -0.028976      -0.016186       0.045162             15.044750      22.655096       9.982868      -1.803306      16.670925       0.372812       5.808228           0.000000
          345              C      25.342411      13.759590      17.639022      -0.239016      39.928394 0.47305209E+03  0.11351984E+05                                10.133521                            7.205627       0.079014       1.976833                    0.999851      31.072599      90.076191       0.620122       0.411591      -1.067938       0.061995       0.024261      -0.010786       0.067441      -0.001116      -0.012425       0.021042      -0.046560      -0.100601      -0.042921      -0.003076       0.045998             14.305449      22.951517       7.654482      -2.612017      13.809132      -0.015711       6.155699           0.000000
          346              C      26.543264      14.522466      17.494735      -0.127158      37.338676 0.43099515E+03  0.10177616E+05                                 9.913666                            7.014570      -0.101676       1.937092                    0.999466      30.063329      88.504708       0.605859       0.428115      -1.049911      -0.031746      -0.040629      -0.000153       0.051561      -0.017369       0.015857       0.001774      -0.010945       0.056325      -0.031526       0.005508       0.026018             13.909791      21.094696       7.650555      -2.384495      14.585835       0.056130       6.048843          -0.000000
          347              C      22.876446      12.303401      17.986621      -0.053305      29.062472 0.34169900E+03  0.75625897E+04                                 8.266029                            6.029462       0.039820       2.020896                    0.999149      27.004872      75.282769       0.693641       0.398974      -1.075836      -0.031797       0.086034       0.019273       0.093725       0.012893       0.002943       0.007768      -0.105706      -0.031239      -0.049300      -0.011226       0.060527             12.105026      17.900521       7.269356      -0.048446      12.219941      -0.087731       6.194616           0.000000
          348              C      21.422571      11.927760      17.986621       0.129379      40.432389 0.39635515E+03  0.90544181E+04                                10.363543                            6.669241      -0.159846       1.960600                    0.999254      25.945442      72.189991       0.637134       0.420823      -1.067379       0.015925       0.005935       0.004363       0.017546       0.011553      -0.000337       0.000371       0.047196      -0.062072      -0.020732      -0.015889       0.036621             15.969396      24.280549       6.959275      -0.011000      18.164151      -0.015808       5.463488           0.000000
          349              C      21.049061      10.594467      17.983342      -0.247698      40.895563 0.47781225E+03  0.11516593E+05                                10.307722                            7.280672      -0.057790       1.935425                    0.999585      31.401371      91.791217       0.610833       0.416023      -1.063082      -0.003141       0.001698       0.001896       0.004043      -0.020676      -0.004354       0.007107       0.029648      -0.019366      -0.023390      -0.006680       0.030070             14.223169      15.216408       5.421694       0.002060      22.089768      -0.027741       5.363331           0.000000
          350              C      49.479954      22.603384      13.818709       0.644351      23.534711 0.24287675E+03  0.49865173E+04                                 7.716142                            5.568680      -0.079532       2.044238                    0.999482      21.611488      60.001609       0.623081       0.478795      -1.017410      -0.000154       0.021958       0.061648       0.065442       0.009660      -0.003632      -0.051930      -0.127588      -0.220430      -0.087811      -0.027782       0.115592             10.263857       7.060560      -0.086031       0.286302       5.529322       3.553146      18.201689          -0.000000
          351              C      49.467905      22.206410      12.382075      -0.009049      40.798551 0.40780653E+03  0.93381833E+04                                10.202566                            6.622763       0.103782       2.045035                    0.999246      26.387416      72.376765       0.663197       0.403325      -1.083901       0.008138      -0.009664      -0.048428       0.050048      -0.001054       0.001859      -0.004977       0.000501      -0.044156      -0.015908       0.006513       0.009396             14.661183      12.987332       0.519164      -0.439878       6.641843       4.775819      24.354373          -0.000000
          352              C      48.254602      21.972910      11.790501      -0.112567      35.525110 0.41354553E+03  0.96356442E+04                                 9.499793                            6.850869      -0.118408       1.935424                    0.999529      29.333902      84.927788       0.617660       0.425598      -1.054683       0.017228       0.000768      -0.011251       0.020591      -0.014024      -0.025244      -0.027244      -0.072405      -0.106226      -0.061553      -0.000617       0.062170             12.229294      13.269182       1.816546       4.354841       6.140058       3.492317      17.278642           0.000000
          353              C      48.193957      21.616051      10.483068      -0.008952      40.439137 0.39381517E+03  0.89451192E+04                                10.156576                            6.507163       0.109502       2.048427                    0.999269      26.219046      71.773341       0.668791       0.403202      -1.083296       0.043773       0.008177       0.016510       0.047492      -0.005182      -0.010530      -0.004894      -0.030788      -0.003693      -0.021787       0.004275       0.017512             15.013326      23.183881       3.051287       5.882980       6.469954       3.025752      15.386142          -0.000000
          354              C      46.893501      21.341972       9.798363       0.631834      23.991770 0.24627722E+03  0.50695346E+04                                 7.832308                            5.602978      -0.056909       2.054104                    0.999238      21.621810      59.938330       0.622469       0.478019      -1.018707      -0.059497       0.001446      -0.039470       0.071414      -0.025977      -0.014300      -0.054019      -0.158691      -0.071651      -0.083047      -0.031608       0.114656             10.772388      17.337663       2.194464       5.200569       5.368136       1.602590       9.611365          -0.000000
          355              C      49.346213      21.486432       9.760324      -0.159297      39.311141 0.43352009E+03  0.10250024E+05                                10.244298                            7.033306      -0.119884       1.930946                    0.999509      30.197641      88.893905       0.605410       0.427899      -1.050267      -0.024032       0.007329       0.008647       0.026571       0.003596       0.004827      -0.024978      -0.145602       0.008107      -0.074646      -0.004945       0.079591             14.041491      25.274346       2.165900       0.740834       6.032305       1.442744      10.817823          -0.000000
          356              C      50.560319      21.719932      10.345996       0.187091      42.532495 0.36625348E+03  0.82839534E+04                                10.955741                            6.571041      -0.338440       1.907665                    0.998871      25.893942      74.020938       0.612537       0.442097      -1.044019       0.026017      -0.003923      -0.015783       0.030682      -0.010390      -0.005243      -0.027030      -0.002416      -0.062987      -0.038230       0.009017       0.029213             17.157014      29.523328       1.439052      -6.144320       6.357566       1.492539      15.590147          -0.000000
          357              C      50.647070      22.079806      11.645230      -0.165092      37.635768 0.44701361E+03  0.10680301E+05                                10.023219                            7.193243      -0.211659       1.902079                    0.999025      30.714872      91.728359       0.590586       0.434070      -1.043580      -0.015394      -0.000061       0.020373       0.025535      -0.029379       0.022828      -0.019078      -0.086378      -0.133816      -0.058482      -0.021164       0.079646             13.110079      14.895952      -0.310573      -5.020831       5.876859       2.644060      18.557427          -0.000000
          358              C      53.840375      22.070762       8.974291       0.152699      41.843247 0.39381265E+03  0.90776022E+04                                10.921307                            6.838783      -0.465337       1.864252                    0.999252      26.723701      77.322266       0.596658       0.445348      -1.041273      -0.018076       0.007169       0.016167       0.025289      -0.008173      -0.015808      -0.026710       0.036017      -0.046782      -0.044011       0.012834       0.031176             17.663840      30.499913       1.411101     -10.433914       7.826254       2.104245      14.665354           0.000000
          359              C      55.006286      22.705410       9.404855      -0.135341      38.766230 0.43828097E+03  0.10378960E+05                                10.074491                            7.038420      -0.042290       1.951668                    0.999638      30.183620      88.588819       0.610205       0.423866      -1.053969       0.027088       0.001798      -0.013326       0.030242       0.008350       0.022256       0.009011      -0.050560       0.036636      -0.041045       0.008960       0.032084             13.750082      21.454408       1.263142      -5.823624       7.654077       2.646918      12.141762          -0.000000
          360              C      56.142879      22.563965       8.640792      -0.202124      38.614775 0.44581768E+03  0.10533510E+05                                 9.862328                            6.973672       0.034628       1.968555                    0.999668      30.250487      86.812382       0.633714       0.409069      -1.070342      -0.025088       0.009083       0.021591       0.034323       0.022967       0.016219       0.007364       0.025709      -0.051010      -0.023076      -0.017228       0.040304             13.506648      18.720967      -0.606076      -7.067431       7.655561       3.719981      14.143415          -0.000000
          361              C      15.980579      21.812683       7.470104       0.272006      35.532460 0.34242962E+03  0.75722000E+04                                 9.615819                            6.289127      -0.027791       2.011836                    0.999646      24.784245      68.747218       0.639462       0.433152      -1.055432       0.047181      -0.000085      -0.026668       0.054196      -0.014300      -0.033461       0.006638       0.022238       0.030794      -0.028978      -0.016187       0.045166             15.044962      22.655652      -1.627583     -10.013503       7.249468       3.703674      15.229764           0.000000
          362              C      54.982189      21.216759       7.092992      -0.239016      39.928771 0.47306109E+03  0.11352246E+05                                10.133605                            7.205713       0.079018       1.976835                    0.999851      31.072557      90.076019       0.620117       0.411593      -1.067938      -0.061996      -0.002083       0.026468       0.067442       0.012077      -0.003094       0.039493       0.005619       0.055937      -0.042920      -0.003078       0.045998             14.305635      22.951944      -0.088910      -8.087650       6.996229       2.392956      12.968734           0.000000
          363              C      53.781336      21.335016       7.860334      -0.127158      37.339949 0.43101391E+03  0.10178203E+05                                 9.914067                            7.014854      -0.101686       1.937089                    0.999466      30.063594      88.507039       0.605828       0.428132      -1.049898       0.031747      -0.013686      -0.038255       0.051562      -0.009175       0.021654      -0.005751      -0.032234      -0.007515      -0.031522       0.005497       0.026025             13.910457      21.095715      -0.302186      -8.008433       7.032946       2.726682      13.602710          -0.000000
          364              C      17.285854      21.059082       5.604218      -0.053304      29.062100 0.34169383E+03  0.75624541E+04                                 8.265960                            6.029412       0.039820       2.020897                    0.999149      27.004774      75.282628       0.693644       0.398973      -1.075836       0.031797       0.046849       0.074689       0.093725      -0.007076      -0.011179       0.027563      -0.049723       0.136702      -0.049301      -0.011228       0.060528             12.104909      17.900314      -2.377430      -6.869614       6.808900       1.825276      11.605512           0.000000
          365              C      18.739729      20.933869       5.250060       0.129379      40.432433 0.39635526E+03  0.90544239E+04                                10.363565                            6.669250      -0.159843       1.960601                    0.999254      25.945441      72.190073       0.637132       0.420824      -1.067378      -0.015925       0.006091       0.004142       0.017546      -0.003535      -0.011007       0.002627       0.053575      -0.042938      -0.020733      -0.015890       0.036622             15.969445      24.280679      -2.309414      -6.564901       6.864761       3.979154      16.762896           0.000000
          366              C      19.113239      20.486346       3.994112      -0.247698      40.896006 0.47781876E+03  0.11516800E+05                                10.307835                            7.280753      -0.057793       1.935424                    0.999585      31.401513      91.792124       0.610825       0.416026      -1.063078       0.003142       0.002352       0.000969       0.004042       0.010990       0.018035       0.003916       0.020610      -0.046481      -0.023385      -0.006677       0.030063             14.223333      15.216565      -1.809208      -5.111001       7.204484       5.235129      20.248950           0.000000
          367              C      38.395159      19.412754      25.138639       0.644351      23.534930 0.24287839E+03  0.49865592E+04                                 7.716191                            5.568698      -0.079553       2.044230                    0.999482      21.611541      60.001792       0.623081       0.478795      -1.017410       0.037660      -0.043610      -0.031026       0.065442       0.086039       0.050376       0.007790       0.041324      -0.076919      -0.087809      -0.027778       0.115587             10.263974      10.627768      -6.008370      -3.901444      11.178829       2.816994       8.985324          -0.000000
          368              C      37.451345      20.361596      25.794815      -0.009048      40.800438 0.40782346E+03  0.93386781E+04                                10.202918                            6.622927       0.103770       2.045031                    0.999246      26.387623      72.378007       0.663184       0.403329      -1.083898      -0.033960       0.024575       0.027343       0.050048       0.008525       0.008632      -0.005954      -0.002255       0.009761      -0.015907       0.006516       0.009391             14.661803      13.948065      -7.737283      -6.278131      15.855782       1.857921      14.181561          -0.000000
          369              C      37.103138      21.496634      25.111422      -0.112569      35.525748 0.41354996E+03  0.96358158E+04                                 9.500033                            6.850979      -0.118416       1.935421                    0.999529      29.334230      84.930264       0.617642       0.425607      -1.054673      -0.009624      -0.005153       0.017457       0.020589       0.049009       0.019319       0.016655       0.051767       0.035068      -0.061541      -0.000605       0.062146             12.229665      10.273469      -6.685288      -1.656832      16.956056      -1.390883       9.459471           0.000000
          370              C      36.241656      22.385883      25.665941      -0.008951      40.442868 0.39384834E+03  0.89460770E+04                                10.157265                            6.507488       0.109483       2.048421                    0.999269      26.219396      71.775539       0.668765       0.403208      -1.083290       0.008762      -0.038506       0.026384       0.047493       0.011201       0.001054       0.013063       0.020000       0.005254      -0.021780       0.004275       0.017504             15.014577       9.562046      -6.012009      -0.525442      21.477456      -7.096600      14.004230          -0.000000
          371              C      35.840837      23.642194      24.961560       0.631832      23.992176 0.24627954E+03  0.50696034E+04                                 7.832428                            5.603019      -0.056943       2.054091                    0.999238      21.622066      59.939517       0.622463       0.478021      -1.018704      -0.033061       0.051994      -0.036104       0.071414       0.057108       0.044453       0.042519       0.114368      -0.049496      -0.083040      -0.031608       0.114648             10.772665       6.686097      -3.789556       0.969337      15.828815      -5.861858       9.803084          -0.000000
          372              C      35.726374      22.147745      26.908772      -0.159300      39.311688 0.43351935E+03  0.10250062E+05                                10.244496                            7.033335      -0.119901       1.930940                    0.999509      30.198204      88.897482       0.605400       0.427903      -1.050258       0.002834       0.004914      -0.025957       0.026570       0.032172       0.025026       0.044815       0.051794      -0.139494      -0.074628      -0.004934       0.079562             14.041913       7.862646      -1.862024      -2.107348      16.487704      -8.409880      17.775390          -0.000000
          373              C      36.069762      21.015026      27.594789       0.187092      42.534485 0.36626379E+03  0.82842825E+04                                10.956249                            6.571238      -0.338440       1.907666                    0.998871      25.894278      74.023431       0.612510       0.442111      -1.044006      -0.010620      -0.004964       0.028354       0.030682       0.018944       0.015500      -0.012181       0.039583       0.026466      -0.038224       0.009023       0.029201             17.158047      11.105990      -0.583743      -7.575030      14.833538      -8.016196      25.534613          -0.000000
          374              C      36.922809      20.112560      27.062896      -0.165094      37.636540 0.44701979E+03  0.10680518E+05                                10.023360                            7.193267      -0.211672       1.902075                    0.999025      30.715438      91.731275       0.590587       0.434067      -1.043579       0.016673      -0.000674      -0.019330       0.025536       0.026999       0.062696       0.018530       0.020006      -0.000383      -0.058477      -0.021145       0.079621             13.110345      11.837874      -3.337136      -7.160944      10.391268      -0.033329      17.101893          -0.000000
          375              C      34.747217      19.534026      30.564795       0.152700      41.844290 0.39381690E+03  0.90777230E+04                                10.921493                            6.838819      -0.465342       1.864251                    0.999252      26.723746      77.322451       0.596657       0.445348      -1.041273       0.009061      -0.001964      -0.023528       0.025288       0.014066      -0.000080      -0.024431       0.042468       0.059114      -0.044011       0.012833       0.031178             17.664383      10.401985       2.183996      -9.887780      13.633806      -7.054983      28.957358           0.000000
          376              C      34.732357      18.234818      31.074060      -0.135341      38.767238 0.43828557E+03  0.10379113E+05                                10.074715                            7.038477      -0.042291       1.951668                    0.999638      30.183814      88.590037       0.610199       0.423869      -1.053966      -0.011920      -0.010556       0.025712       0.030243      -0.007487       0.011062       0.020181      -0.018952      -0.093049      -0.041041       0.008955       0.032086             13.750590       8.150538       0.718745      -6.208951      12.717959      -3.847357      20.383272          -0.000000
          377              C      34.190166      18.033085      32.323450      -0.202125      38.613930 0.44579486E+03  0.10532854E+05                                 9.862146                            6.973440       0.034630       1.968556                    0.999668      30.250633      86.812817       0.633731       0.409063      -1.070344       0.012384      -0.001749      -0.031964       0.034324       0.002868       0.002010      -0.020213      -0.052283      -0.038438      -0.023076      -0.017236       0.040312             13.506490       8.473323      -0.379933      -6.907405      10.810546      -1.018737      21.235600          -0.000000
          378              C      13.586906       7.491951       0.275456       0.272007      35.533502 0.34243681E+03  0.75723995E+04                                 9.616037                            6.289200      -0.027791       2.011836                    0.999646      24.784331      68.747659       0.639457       0.433153      -1.055431      -0.021726      -0.014612       0.047452       0.054196      -0.001007      -0.024060       0.006964       0.023164       0.098486      -0.028977      -0.016188       0.045166             15.045487       9.078013       0.098289      -8.793394       9.783123      -1.992642      26.275326           0.000000
          379              C      33.704202      20.330988      32.526763      -0.239016      39.928957 0.47305376E+03  0.11352057E+05                                10.133636                            7.205617       0.079005       1.976831                    0.999851      31.072845      90.077628       0.620125       0.411588      -1.067938       0.022815       0.024704      -0.058460       0.067442      -0.017119      -0.023737       0.017040      -0.057874      -0.000497      -0.042930      -0.003070       0.046000             14.305834       8.721857       0.832739      -7.436010      10.675546      -3.938826      23.520099           0.000000
          380              C      34.262458      20.583734      31.234743      -0.127159      37.339742 0.43100341E+03  0.10177897E+05                                 9.913983                            7.014705      -0.101683       1.937090                    0.999466      30.063679      88.507155       0.605842       0.428124      -1.049902      -0.023334       0.008828       0.045124       0.051562      -0.004061       0.025272       0.007836       0.006204      -0.038572      -0.031518       0.005506       0.026013             13.910505       8.842000       0.403709      -7.509375      10.302506      -2.761707      22.587009          -0.000000
          381              C      12.498508       8.120338       2.318421      -0.053305      29.065161 0.34172824E+03  0.75634091E+04                                 8.266972                            6.030052       0.039811       2.020894                    0.999149      27.004888      75.284009       0.693549       0.399018      -1.075805       0.033935      -0.084800      -0.021019       0.093725      -0.021335      -0.021261       0.046597       0.004116      -0.018130      -0.049295      -0.011237       0.060532             12.107003       8.286674       0.102877      -5.117297       7.150371      -1.694767      20.883964           0.000000
          382              C      12.281631       7.531370       3.682584       0.129380      40.431719 0.39634475E+03  0.90541587E+04                                10.363570                            6.669222      -0.159847       1.960600                    0.999254      25.945606      72.191339       0.637122       0.420832      -1.067369      -0.000135       0.003181      -0.017255       0.017546       0.001245      -0.007626      -0.020174      -0.010915       0.078648      -0.020738      -0.015887       0.036625             15.969623       9.712252      -2.568076      -6.748005      12.019435      -2.993570      26.177182           0.000000
          383              C      11.514531       8.206132       4.617167      -0.247699      40.896518 0.47781895E+03  0.11516853E+05                                10.308044                            7.280800      -0.057801       1.935421                    0.999585      31.401832      91.794470       0.610815       0.416031      -1.063071      -0.000566      -0.003839       0.001133       0.004043      -0.000934       0.009602      -0.016479      -0.037072      -0.021896      -0.023382      -0.006696       0.030079             14.223858      10.965548      -4.639745      -7.112502      11.890270       2.075796      19.815756           0.000000
          384              C      41.929441      30.171854       9.922974       0.644353      23.534399 0.24287425E+03  0.49864372E+04                                 7.715999                            5.568606      -0.079515       2.044244                    0.999482      21.611216      60.000055       0.623095       0.478787      -1.017417      -0.037657      -0.043789      -0.030775       0.065442      -0.076181      -0.064332       0.011651       0.052252      -0.044150      -0.087817      -0.027778       0.115596             10.263614      10.627367       5.680794       4.364086      10.999198       2.880180       9.164277          -0.000000
          385              C      42.873255      31.106783      10.598825      -0.009048      40.798047 0.40780445E+03  0.93380953E+04                                10.202374                            6.622679       0.103782       2.045035                    0.999246      26.387219      72.375345       0.663213       0.403317      -1.083910       0.033961       0.033970       0.014054       0.050048      -0.010988      -0.005165      -0.005808      -0.001850       0.010978      -0.015915       0.006519       0.009396             14.660830      13.947163       8.497492       5.201730      15.534255       1.971103      14.501073          -0.000000
          386              C      43.221462      30.840820      11.896748      -0.112567      35.525131 0.41354578E+03  0.96356518E+04                                 9.499795                            6.850869      -0.118413       1.935423                    0.999529      29.333926      84.927875       0.617660       0.425597      -1.054683       0.009629       0.014738      -0.010680       0.020591      -0.034569      -0.039773      -0.000684       0.002705      -0.112137      -0.061552      -0.000618       0.062170             12.229287      10.273188       3.790355       5.750510       9.417886       1.274154      16.996787           0.000000
          387              C      44.082944      31.660042      12.550300      -0.008952      40.439582 0.39381653E+03  0.89451827E+04                                10.156747                            6.507238       0.109498       2.048426                    0.999269      26.219248      71.774681       0.668775       0.403209      -1.083288      -0.008760       0.012038      -0.045099       0.047493      -0.004733      -0.010212       0.006192       0.000566      -0.053051      -0.021781       0.004271       0.017510             15.013649       9.561528       2.499244       5.492652      10.373517      -3.170737      25.105902          -0.000000
          388              C      44.483763      31.414716      13.969554       0.631833      23.991867 0.24627769E+03  0.50695528E+04                                 7.832335                            5.602984      -0.056923       2.054099                    0.999238      21.621991      59.939124       0.622467       0.478019      -1.018706       0.033062      -0.016708       0.061055       0.071414      -0.060951      -0.039029       0.022878       0.058810      -0.216165      -0.083041      -0.031612       0.114653             10.772459       6.686019       0.349296       3.895851       6.788109      -2.665438      18.843249          -0.000000
          389              C      44.598226      32.752415      11.911504      -0.159298      39.311286 0.43351922E+03  0.10250029E+05                                10.244361                            7.033304      -0.119886       1.930946                    0.999509      30.197826      88.895422       0.605407       0.427899      -1.050263      -0.002831      -0.022837       0.013284       0.026571      -0.034337      -0.022000       0.048637       0.062615      -0.107079      -0.074632      -0.004953       0.079585             14.041648       7.862495       2.607400       1.053034      12.346134      -6.945603      21.916314          -0.000000
          390              C      44.254838      33.021624      10.614894       0.187091      42.532740 0.36625437E+03  0.82839809E+04                                10.955801                            6.571059      -0.338440       1.907666                    0.998871      25.893993      74.021190       0.612535       0.442099      -1.044018       0.010622       0.025076      -0.014132       0.030682      -0.020937      -0.012701      -0.019851       0.017890      -0.038638      -0.038231       0.009020       0.029211             17.157167      11.105441       7.335934      -1.974564      19.306089      -9.597334      21.059971          -0.000000
          391              C      43.401791      32.219329       9.941338      -0.165092      37.635715 0.44701484E+03  0.10680305E+05                                10.023094                            7.193178      -0.211660       1.902079                    0.999025      30.714905      91.727448       0.590600       0.434061      -1.043589      -0.016669      -0.018453       0.005806       0.025536      -0.068132      -0.004573       0.011339      -0.000359      -0.061496      -0.058497      -0.021153       0.079649             13.109872      11.837541       7.863514       0.759242      16.334779      -2.134708      11.157296          -0.000000
          392              C      45.577383      35.328106       8.228592       0.152699      41.843815 0.39381521E+03  0.90776839E+04                                10.921436                            6.838827      -0.465350       1.864248                    0.999252      26.723808      77.322899       0.596653       0.445351      -1.041270      -0.009060      -0.022837       0.005991       0.025288      -0.004617      -0.013294      -0.034964       0.012673      -0.030253      -0.044012       0.012833       0.031179             17.664069      10.401810       8.594062      -5.354870      22.819919     -10.302680      19.770478           0.000000
          393              C      45.592243      35.375177       6.833932      -0.135341      38.767530 0.43829201E+03  0.10379312E+05                                10.074846                            7.038596      -0.042304       1.951664                    0.999638      30.183842      88.590558       0.610185       0.423877      -1.053960       0.011920       0.020723      -0.018524       0.030243      -0.007946       0.010737       0.033296       0.018134       0.018245      -0.041042       0.008957       0.032085             13.750720       8.150602       5.614265      -2.747378      17.113402      -5.401567      15.988158          -0.000000
          394              C      46.134434      36.485869       6.227273      -0.202123      38.612596 0.44577952E+03  0.10532390E+05                                 9.861813                            6.973235       0.034637       1.968559                    0.999668      30.250395      86.811407       0.633752       0.409053      -1.070352      -0.012386      -0.030717       0.009005       0.034323      -0.002863      -0.002037      -0.001467       0.000743       0.120633      -0.023087      -0.017224       0.040311             13.505871       8.472910       6.638560      -1.944125      19.435780      -4.068360      12.608922          -0.000000
          395              C      26.575394       2.757019       6.971660       0.272006      35.532459 0.34243145E+03  0.75722454E+04                                 9.615807                            6.289141      -0.027792       2.011836                    0.999646      24.784244      68.747087       0.639462       0.433152      -1.055433       0.021725       0.039868      -0.029594       0.054196       0.023018      -0.007071      -0.013699      -0.035281      -0.076843      -0.028977      -0.016187       0.045164             15.044840       9.077686       8.257367      -3.023524      23.189457      -6.732255      12.867376           0.000000
          396              C      46.620398      37.443522       8.325986      -0.239016      39.928835 0.47305821E+03  0.11352163E+05                                10.133603                            7.205681       0.079001       1.976830                    0.999851      31.072681      90.076420       0.620119       0.411592      -1.067938      -0.022814      -0.046882       0.042778       0.067442       0.028075       0.008220       0.022427      -0.042638       0.045200      -0.042921      -0.003071       0.045992             14.305623       8.721751       6.732985      -3.263773      19.616840      -7.100180      14.578279           0.000000
          397              C      46.062142      36.309642       8.994950      -0.127158      37.338977 0.43099822E+03  0.10177723E+05                                 9.913757                            7.014618      -0.101679       1.937091                    0.999466      30.063498      88.505819       0.605853       0.428118      -1.049907       0.023334       0.045486      -0.006717       0.051562      -0.022487       0.012243       0.011181       0.015667      -0.010192      -0.031524       0.005500       0.026023             13.909943       8.841662       6.944926      -2.883542      19.485259      -6.008244      13.402908          -0.000001
          398              C      27.663792       4.892608       6.883121      -0.053304      29.062515 0.34169958E+03  0.75626064E+04                                 8.266047                            6.029474       0.039813       2.020894                    0.999149      27.004853      75.282750       0.693639       0.398975      -1.075836      -0.033934      -0.048084      -0.072943       0.093725       0.027148       0.013024       0.038444      -0.018940      -0.087313      -0.049295      -0.011227       0.060523             12.105067       8.285791       4.789027      -1.802374      18.289014      -5.632792       9.740397           0.000000
          399              C      27.880669       5.982430       5.873115       0.129379      40.432375 0.39635490E+03  0.90544143E+04                                10.363555                            6.669247      -0.159842       1.960602                    0.999254      25.945434      72.190065       0.637132       0.420824      -1.067377       0.000136      -0.015207       0.008750       0.017546       0.006770      -0.003718      -0.026334      -0.028336       0.026375      -0.020732      -0.015892       0.036624             15.969415       9.711987       7.217776       0.171757      22.721900      -6.777963      15.474357           0.000000
          400              C      28.647769       7.088484       6.197760      -0.247698      40.895506 0.47781167E+03  0.11516584E+05                                10.307747                            7.280692      -0.057795       1.935423                    0.999585      31.401315      91.791291       0.610829       0.416025      -1.063079       0.000566      -0.000211      -0.003997       0.004042      -0.008757       0.004073      -0.003548      -0.000499       0.087787      -0.023396      -0.006676       0.030072             14.223199      10.965015       8.251857       2.003296      20.238989      -0.876437      11.465594           0.000000
          401              C      37.776659      26.605584      25.138639       0.644353      23.534416 0.24287448E+03  0.49864429E+04                                 7.716003                            5.568608      -0.079515       2.044244                    0.999482      21.611217      60.000057       0.623095       0.478787      -1.017417      -0.056597      -0.010806      -0.031027       0.065442      -0.025128      -0.018445      -0.047525      -0.169701      -0.076922      -0.087817      -0.027778       0.115596             10.263619      16.243864       2.765420       4.390028       5.561979       1.970147       8.985015          -0.000000
          402              C      39.070287      26.948530      25.794815      -0.009048      40.798047 0.40780437E+03  0.93380929E+04                                10.202374                            6.622679       0.103782       2.045035                    0.999246      26.387220      72.375351       0.663213       0.403317      -1.083910       0.038261       0.017125       0.027342       0.050048      -0.005243      -0.009473      -0.004504      -0.013651       0.009759      -0.015915       0.006519       0.009396             14.660831      22.078092       3.042339       4.747676       7.723859       4.507673      14.180542          -0.000000
          403              C      40.227363      26.682567      25.111422      -0.112567      35.525141 0.41354569E+03  0.96356492E+04                                 9.499796                            6.850868      -0.118413       1.935423                    0.999529      29.333926      84.927875       0.617660       0.425597      -1.054683       0.000349       0.010917       0.017455       0.020591      -0.002093       0.004763      -0.025076      -0.110793       0.035063      -0.061552      -0.000618       0.062170             12.229291      21.074416       0.448997      -0.376108       6.154324       2.130188       9.459131           0.000000
          404              C      41.428216      26.984007      25.665941      -0.008952      40.439585 0.39381649E+03  0.89451816E+04                                10.156748                            6.507237       0.109498       2.048426                    0.999269      26.219248      71.774682       0.668775       0.403209      -1.083288      -0.037728       0.011667       0.026383       0.047493       0.003058       0.010784      -0.007448      -0.029408       0.005254      -0.021781       0.004271       0.017510             15.013651      23.703619      -2.153332      -5.882667       7.333953       4.003066      14.003380           0.000000
          405              C      42.716622      26.702972      24.961560       0.631833      23.991872 0.24627769E+03  0.50695529E+04                                 7.832336                            5.602984      -0.056923       2.054099                    0.999238      21.621992      59.939127       0.622467       0.478019      -1.018706       0.061559       0.002636      -0.036104       0.071414       0.020965       0.014595      -0.059759      -0.156106      -0.049497      -0.083041      -0.031612       0.114653             10.772461      16.824630      -2.064054      -5.561020       5.689847       2.091407       9.802906          -0.000000
          406              C      41.479623      27.549324      26.908772      -0.159298      39.311324 0.43351992E+03  0.10250049E+05                                10.244368                            7.033310      -0.119886       1.930946                    0.999509      30.197826      88.895423       0.605407       0.427899      -1.050263       0.002838      -0.004907      -0.025959       0.026571       0.006339       0.026291      -0.044093      -0.081653      -0.139504      -0.074632      -0.004953       0.079585             14.041657      15.943650      -2.803712      -6.229427       8.406232       6.029831      17.775088          -0.000000
          407              C      40.326965      27.818301      27.594789       0.187091      42.532755 0.36625453E+03  0.82839855E+04                                10.955803                            6.571060      -0.338440       1.907666                    0.998871      25.893993      74.021191       0.612535       0.442099      -1.044018       0.001011       0.011681       0.028353       0.030682       0.007665      -0.018301      -0.007339      -0.052623       0.026457      -0.038231       0.009020       0.029211             17.157175      14.406420      -1.322151      -3.154583      11.531813      10.567679      25.533293          -0.000000
          408              C      39.118883      27.530773      27.062896      -0.165092      37.635723 0.44701498E+03  0.10680309E+05                                10.023096                            7.193179      -0.211660       1.902079                    0.999025      30.714905      91.727452       0.590600       0.434061      -1.043589      -0.008921      -0.014097      -0.019332       0.025536      -0.004849      -0.015301      -0.063579      -0.056807      -0.000403      -0.058496      -0.021153       0.079649             13.109876      13.642414       2.294941       3.551599       8.585947       6.217965      17.101266          -0.000000
          409              C      39.705655      29.704158      30.564795       0.152699      41.843802 0.39381520E+03  0.90776837E+04                                10.921434                            6.838827      -0.465350       1.864248                    0.999252      26.723808      77.322901       0.596653       0.445351      -1.041270      -0.006231      -0.006864      -0.023528       0.025288       0.011350      -0.021119       0.012283      -0.045606       0.059115      -0.044012       0.012833       0.031179             17.664067      10.934361      -2.491399      -1.165914      13.101111      12.090259      28.956728           0.000000
          410              C      38.587938      30.366631      31.074060      -0.135341      38.767549 0.43829233E+03  0.10379321E+05                                10.074849                            7.038598      -0.042304       1.951664                    0.999638      30.183843      88.590560       0.610185       0.423877      -1.053960      -0.003182       0.015601       0.025713       0.030243      -0.004474       0.011942      -0.019677       0.022428      -0.093046      -0.041041       0.008957       0.032085             13.750724      10.953694      -2.337199      -0.227627       9.915003       7.300925      20.383474          -0.000000
          411              C      38.684327      30.937049      32.323450      -0.202123      38.612586 0.44577965E+03  0.10532394E+05                                 9.861812                            6.973236       0.034637       1.968559                    0.999668      30.250395      86.811407       0.633752       0.409053      -1.070352      -0.007708      -0.009852      -0.031962       0.034323      -0.024076      -0.018515       0.008357       0.021160      -0.038436      -0.023087      -0.017224       0.040311             13.505866      10.554994      -0.822183       2.571148       8.728251       6.490983      21.234354          -0.000000
          412              C      19.775917      19.268991       0.275456       0.272006      35.532451 0.34243118E+03  0.75722381E+04                                 9.615805                            6.289138      -0.027792       2.011836                    0.999646      24.784244      68.747085       0.639462       0.433152      -1.055433      -0.001792       0.026121       0.047453       0.054196       0.010532       0.018060       0.017353      -0.009839       0.098486      -0.028977      -0.016187       0.045164             15.044839       9.521503      -0.354397       2.671102       9.338967       8.611076      26.274048           0.000000
          413              C      40.917351      30.208954      32.526763      -0.239016      39.928857 0.47305812E+03  0.11352160E+05                                10.133605                            7.205679       0.079010       1.976832                    0.999851      31.072677      90.076397       0.620120       0.411592      -1.067939       0.009988      -0.032109      -0.058460       0.067442      -0.016506       0.026622       0.012030       0.058568      -0.000504      -0.042921      -0.003071       0.045992             14.305633       9.465754      -1.262343       0.306729       9.931381       8.409091      23.519762           0.000000
          414              C      40.857108      29.599117      31.234743      -0.127158      37.338978 0.43099808E+03  0.10177719E+05                                 9.913757                            7.014616      -0.101679       1.937091                    0.999466      30.063499      88.505823       0.605853       0.428118      -1.049907       0.019313       0.015794       0.045124       0.051562       0.004710      -0.005855      -0.025813       0.003906      -0.038577      -0.031524       0.005500       0.026023             13.909944       9.587571      -0.834311       1.362851       9.556401       7.883707      22.585859          -0.000000
          415              C      20.864315      19.897378       2.318421      -0.053304      29.062507 0.34169932E+03  0.75625990E+04                                 8.266044                            6.029471       0.039823       2.020897                    0.999149      27.004849      75.282726       0.693639       0.398975      -1.075836      -0.090406       0.013012      -0.021019       0.093725       0.012448       0.050981      -0.004892       0.034882      -0.018134      -0.049295      -0.011227       0.060523             12.105067       7.344643       0.440418       1.090493       8.090954       5.277769      20.879603           0.000000
          416              C      20.462692      20.379682       3.682584       0.129379      40.432384 0.39635474E+03  0.90544098E+04                                10.363556                            6.669246      -0.159842       1.960601                    0.999254      25.945434      72.190067       0.637132       0.420824      -1.067377       0.002822      -0.001473      -0.017255       0.017546      -0.005350      -0.013660       0.016688       0.003293       0.078645      -0.020732      -0.015892       0.036624             15.969421      13.666392       0.284779       0.780927       8.065017       7.340746      26.176855           0.000000
          417              C      21.430603      20.706629       4.617167      -0.247698      40.895528 0.47781171E+03  0.11516585E+05                                10.307749                            7.280692      -0.057795       1.935423                    0.999585      31.401317      91.791296       0.610829       0.416025      -1.063079      -0.003041       0.002410       0.001133       0.004042      -0.015589      -0.019075      -0.000088       0.020127      -0.021907      -0.023396      -0.006676       0.030072             14.223205      15.676204       1.919343       5.353552       7.178359       5.121546      19.815052           0.000000
          418              C      45.327172      18.165256       9.922974       0.644351      23.534902 0.24287804E+03  0.49865503E+04                                 7.716185                            5.568694      -0.079553       2.044230                    0.999482      21.611540      60.001788       0.623081       0.478795      -1.017410      -0.019092       0.054508      -0.030774       0.065442       0.060711       0.042254       0.049883       0.105814      -0.044148      -0.087809      -0.027778       0.115587             10.263964       5.986682      -3.001574       0.312320      15.640704      -5.219728       9.164505          -0.000000
          419              C      45.664937      16.880424      10.598825      -0.009048      40.800446 0.40782368E+03  0.93386842E+04                                10.202919                            6.622929       0.103770       2.045031                    0.999246      26.387623      72.378007       0.663184       0.403329      -1.083898       0.012440      -0.046396       0.014055       0.050048       0.004689      -0.002452       0.007374       0.019942       0.010979      -0.015907       0.006516       0.009391             14.661804       7.778906      -4.936410      -0.893923      21.704531      -5.490718      14.501975          -0.000000
          420              C      45.260502      16.711850      11.896748      -0.112569      35.525725 0.41354987E+03  0.96358130E+04                                 9.500029                            6.850979      -0.118416       1.935421                    0.999529      29.334218      84.930220       0.617642       0.425607      -1.054672       0.007954      -0.015706      -0.010676       0.020589       0.018447       0.019283       0.034783       0.058490      -0.112114      -0.061540      -0.000605       0.062145             12.229659       6.349342      -1.524912      -1.771885      13.342323      -5.617298      16.997313           0.000000
          421              C      45.539229      15.556174      12.550300      -0.008951      40.442874 0.39384833E+03  0.89460768E+04                                10.157266                            6.507488       0.109484       2.048421                    0.999269      26.219397      71.775542       0.668765       0.403208      -1.083290       0.014807       0.001568      -0.045098       0.047493       0.002609       0.010467       0.005746       0.007906      -0.053050      -0.021780       0.004275       0.017504             15.014578       8.006547      -1.601326      -5.492658      11.929597      -3.171616      25.107591           0.000000
          422              C      45.126360      15.331717      13.969554       0.631831      23.992184 0.24627960E+03  0.50696049E+04                                 7.832430                            5.603019      -0.056944       2.054091                    0.999238      21.622067      59.939521       0.622463       0.478021      -1.018704      -0.030999      -0.020278       0.061055       0.071414       0.055939       0.039324       0.022358       0.076157      -0.216166      -0.083040      -0.031608       0.114648             10.772668       6.460188      -0.218855      -4.256379       7.014115      -2.041227      18.843702          -0.000000
          423              C      46.227611      14.563740      11.911504      -0.159300      39.311712 0.43351942E+03  0.10250064E+05                                10.244500                            7.033335      -0.119901       1.930940                    0.999509      30.198204      88.897483       0.605400       0.427903      -1.050258      -0.018359       0.013871       0.013285       0.026570       0.044268       0.053115      -0.005275       0.028140      -0.107064      -0.074628      -0.004934       0.079562             14.041924       8.967285      -3.245265      -6.541703      11.241745       2.560864      21.916742          -0.000000
          424              C      46.632447      14.726517      10.614894       0.187092      42.534508 0.36626380E+03  0.82842829E+04                                10.956252                            6.571239      -0.338440       1.907666                    0.998871      25.894278      74.023432       0.612510       0.442111      -1.044006       0.016408      -0.021736      -0.014132       0.030682       0.018208      -0.010846       0.020920       0.027307      -0.038632      -0.038224       0.009023       0.029201             17.158056      10.903337      -7.219387      -7.324657      19.509771       6.509031      21.061061          -0.000000
          425              C      46.364162      15.866426       9.941338      -0.165094      37.636520 0.44701955E+03  0.10680511E+05                                10.023357                            7.193265      -0.211672       1.902075                    0.999025      30.715437      91.731273       0.590587       0.434067      -1.043579      -0.007641       0.023663       0.005808       0.025536       0.033898       0.012089      -0.001718       0.118150      -0.061488      -0.058477      -0.021145       0.079621             13.110341       8.400722      -5.879342      -2.228498      19.772467       0.409863      11.157835          -0.000000
          426              C      47.968646      12.427919       8.228592       0.152700      41.844295 0.39381685E+03  0.90777215E+04                                10.921494                            6.838818      -0.465342       1.864251                    0.999252      26.723746      77.322448       0.596657       0.445348      -1.041273      -0.015247       0.019265       0.005991       0.025288       0.007796      -0.023636       0.028990       0.001652      -0.030261      -0.044011       0.012833       0.031178             17.664386      12.272933      -9.674484      -6.245099      20.949468       9.789052      19.770757           0.000000
          427              C      48.001981      12.391515       6.833932      -0.135341      38.767247 0.43828555E+03  0.10379112E+05                                10.074717                            7.038477      -0.042291       1.951668                    0.999638      30.183815      88.590038       0.610199       0.423869      -1.053966       0.011987      -0.020684      -0.018523       0.030243       0.011822       0.023462      -0.025954       0.004670       0.018232      -0.041041       0.008955       0.032085             13.750595      10.010552      -6.688156      -3.304080      15.253354       5.079911      15.987879          -0.000000
          428              C      48.692773      11.366618       6.227273      -0.202125      38.613938 0.44579482E+03  0.10532853E+05                                 9.862148                            6.973440       0.034630       1.968556                    0.999668      30.250633      86.812821       0.633731       0.409063      -1.070344      -0.020411       0.026085       0.009006       0.034324       0.001747      -0.000252       0.002494       0.004568       0.120637      -0.023076      -0.017236       0.040312             13.506496      10.946495      -8.066898      -2.551409      16.963789       3.718104      12.609203          -0.000000
          429              C       9.181102      10.388096       6.971660       0.272007      35.533512 0.34243697E+03  0.75724036E+04                                 9.616039                            6.289201      -0.027791       2.011836                    0.999646      24.784331      68.747659       0.639457       0.433153      -1.055431       0.023664      -0.038749      -0.029594       0.054196      -0.026787      -0.008329       0.012973      -0.022232      -0.076845      -0.028977      -0.016188       0.045166             15.045491      12.510911     -10.239715      -4.318908      19.757519       5.985104      12.868043           0.000000
          430              C      49.279142      10.466934       8.325986      -0.239016      39.928964 0.47305402E+03  0.11352065E+05                                10.133637                            7.205619       0.079006       1.976831                    0.999851      31.072845      90.077628       0.620124       0.411588      -1.067938      -0.029194       0.043199       0.042778       0.067442      -0.032507       0.015307      -0.018338      -0.027325       0.045201      -0.042930      -0.003070       0.046000             14.305834      11.062293      -8.084410      -4.517048      17.276787       6.376610      14.578422           0.000000
          431              C      48.576302      11.517338       8.994950      -0.127159      37.339728 0.43100325E+03  0.10177892E+05                                 9.913981                            7.014704      -0.101683       1.937090                    0.999466      30.063677      88.507147       0.605842       0.428124      -1.049902       0.027725      -0.042951      -0.006718       0.051562       0.018020       0.003556      -0.016202       0.031093      -0.010191      -0.031518       0.005506       0.026013             13.910500      10.810326      -8.081750      -3.761757      17.517890       5.501711      13.403284          -0.000000
          432              C      10.486377       8.377721       6.883121      -0.053305      29.065155 0.34172829E+03  0.75634106E+04                                 8.266972                            6.030053       0.039811       2.020894                    0.999149      27.004887      75.284007       0.693548       0.399018      -1.075805      -0.024674       0.053431      -0.072944       0.093725      -0.021781       0.026780      -0.030505      -0.037565      -0.087310      -0.049295      -0.011237       0.060532             12.106999      11.642692      -6.727936      -3.977986      14.936746       4.378335       9.741559           0.000000
          433              C      11.321752       7.644989       5.873115       0.129380      40.431703 0.39634463E+03  0.90541553E+04                                10.363567                            6.669221      -0.159847       1.960600                    0.999254      25.945606      72.191340       0.637122       0.420832      -1.067369      -0.013238       0.007487       0.008750       0.017546      -0.015658      -0.020948       0.016385       0.002435       0.026378      -0.020738      -0.015888       0.036625             15.969615      13.218879      -9.242652      -5.955575      19.215865       3.239985      15.474102           0.000000
          434              C      11.896073       6.427634       6.197760      -0.247699      40.896498 0.47781884E+03  0.11516850E+05                                10.308042                            7.280800      -0.057802       1.935421                    0.999585      31.401833      91.794476       0.610815       0.416031      -1.063071      -0.000466      -0.000385      -0.003997       0.004043       0.004151      -0.005116      -0.001759       0.015394       0.087801      -0.023382      -0.006696       0.030079             14.223851      10.774569      -8.142046      -1.760617      20.430825      -1.297021      11.466160           0.000000
          435              C      42.547941      32.569464      16.704439       0.644351      23.534700 0.24287677E+03  0.49865177E+04                                 7.716140                            5.568681      -0.079532       2.044238                    0.999482      21.611488      60.001609       0.623081       0.478795      -1.017410       0.056597      -0.032854       0.000153       0.065442       0.025760       0.017539       0.001788      -0.030218       0.341514      -0.087810      -0.027782       0.115592             10.263852      16.244260      -5.060964      -1.143942       9.843226       0.456600       4.704071          -0.000000
          436              C      41.254313      33.302428      16.809047      -0.009049      40.798560 0.40780665E+03  0.93381866E+04                                10.202568                            6.622764       0.103782       2.045035                    0.999246      26.387416      72.376766       0.663197       0.403325      -1.083901      -0.038262       0.031487       0.007031       0.050048       0.010674       0.001781      -0.002892      -0.009089       0.023436      -0.015908       0.006513       0.009396             14.661186      22.078619      -5.490526      -1.285816      16.296828       1.476869       5.608112          -0.000000
          437              C      40.097237      32.569464      16.786092      -0.112567      35.525116 0.41354562E+03  0.96356467E+04                                 9.499795                            6.850870      -0.118408       1.935424                    0.999529      29.333902      84.927789       0.617660       0.425598      -1.054683      -0.000350       0.020096       0.004474       0.020591      -0.003797       0.003554      -0.007603      -0.061375       0.183320      -0.061553      -0.000617       0.062170             12.229297      21.074465       0.204926      -0.548678      10.430805       0.618206       5.182620           0.000000
          438              C      38.896384      33.192750      16.885453      -0.008952      40.439132 0.39381486E+03  0.89451106E+04                                10.156574                            6.507160       0.109502       2.048427                    0.999269      26.219046      71.773340       0.668791       0.403202      -1.083296       0.037727       0.028763       0.002205       0.047492      -0.011191       0.000708      -0.001997      -0.013994       0.051511      -0.021787       0.004275       0.017512             15.013326      23.703175       6.263818       0.069287      15.777968       1.017456       5.558836          -0.000000
          439              C      37.607978      32.434975      16.855284       0.631834      23.991804 0.24627732E+03  0.50695371E+04                                 7.832315                            5.602979      -0.056909       2.054104                    0.999238      21.621810      59.938330       0.622469       0.478019      -1.018707      -0.061558      -0.033161       0.014520       0.071414      -0.020754      -0.014903      -0.014172      -0.027167       0.337332      -0.083047      -0.031608       0.114655             10.772404      16.824568       5.930905       0.092324      10.660326       0.334027       4.832318          -0.000000
          440              C      38.844977      34.552941      17.004161      -0.159297      39.311175 0.43352042E+03  0.10250034E+05                                10.244304                            7.033309      -0.119884       1.930946                    0.999509      30.197641      88.893905       0.605409       0.427899      -1.050267      -0.002840      -0.026110       0.004027       0.026571      -0.026914       0.002777       0.000454       0.044356       0.238533      -0.074646      -0.004945       0.079591             14.041505      15.943415       6.807667       0.566886      20.523889       1.745495       5.657211          -0.000000
          441              C      39.997635      35.289383      17.029083       0.187091      42.532515 0.36625351E+03  0.82839544E+04                                10.955745                            6.571041      -0.338440       1.907665                    0.998871      25.893944      74.020949       0.612537       0.442097      -1.044019      -0.001011       0.030625       0.001562       0.030682       0.014694      -0.013331      -0.001597      -0.036381       0.075185      -0.038230       0.009017       0.029213             17.157024      14.406247       3.414599       0.194974      30.619534       3.819025       6.445291          -0.000000
          442              C      41.205717      34.692067      16.935297      -0.165092      37.635729 0.44701290E+03  0.10680280E+05                                10.023212                            7.193237      -0.211659       1.902079                    0.999025      30.714872      91.728364       0.590586       0.434070      -1.043580       0.008920      -0.022926      -0.006848       0.025535       0.016031      -0.000540      -0.040459       0.008577       0.195750      -0.058482      -0.021164       0.079646             13.110072      13.642605      -4.113596      -0.979838      20.063699       2.160117       5.623911          -0.000000
          443              C      40.618945      38.718150      17.817084       0.152699      41.843262 0.39381265E+03  0.90776021E+04                                10.921309                            6.838783      -0.465337       1.864252                    0.999252      26.723702      77.322268       0.596658       0.445348      -1.041273       0.006231      -0.024470       0.001370       0.025289       0.016123      -0.017744       0.007432      -0.059328       0.017936      -0.044011       0.012834       0.031177             17.663848      10.934109       1.929488       1.960182      34.793882       4.420516       7.263554           0.000000
          444              C      41.736662      39.419115      18.271915      -0.135341      38.766259 0.43828139E+03  0.10378972E+05                                10.074496                            7.038423      -0.042290       1.951668                    0.999638      30.183620      88.588818       0.610205       0.423866      -1.053969       0.003183       0.029442       0.006137       0.030242      -0.009783       0.008192      -0.004205       0.066182       0.038209      -0.041045       0.008960       0.032084             13.750092      10.953384       0.993254       2.127560      23.807873       2.388306       6.489020          -0.000000
          445              C      41.640273      40.787190      18.393247      -0.202124      38.614742 0.44581742E+03  0.10533502E+05                                 9.862322                            6.973669       0.034628       1.968555                    0.999668      30.250487      86.812377       0.633714       0.409069      -1.070342       0.007707      -0.033419       0.001367       0.034323       0.025471       0.016527       0.009219       0.023583      -0.031161      -0.023076      -0.017228       0.040304             13.506635      10.555265      -2.150785       1.632116      23.926363       1.118142       6.038276          -0.000000
          446              C      20.386383       6.682699      18.075160       0.272006      35.532460 0.34242984E+03  0.75722060E+04                                 9.615820                            6.289129      -0.027791       2.011836                    0.999646      24.784245      68.747218       0.639462       0.433152      -1.055432       0.001792       0.053445       0.008809       0.054196      -0.020540      -0.003910      -0.000432      -0.060146      -0.052432      -0.028978      -0.016188       0.045166             15.044961       9.521308      -2.400221       1.224411      29.805310       1.375403       5.808264           0.000000
          447              C      39.407249      40.736177      17.639022      -0.239016      39.928783 0.47306096E+03  0.11352242E+05                                10.133608                            7.205713       0.079018       1.976835                    0.999851      31.072560      90.076037       0.620117       0.411593      -1.067938      -0.009988      -0.065820      -0.010787       0.067442      -0.019608       0.024433       0.000232       0.025201      -0.100606      -0.042920      -0.003078       0.045998             14.305644       9.465673       0.131558       1.292355      27.295482       2.270005       6.155775           0.000000
          448              C      39.467492      39.314770      17.494735      -0.127158      37.339982 0.43101418E+03  0.10178210E+05                                 9.914071                            7.014855      -0.101686       1.937089                    0.999466      30.063594      88.507034       0.605828       0.428131      -1.049898      -0.019312       0.047808      -0.000152       0.051562       0.003936      -0.006399      -0.014629       0.035539       0.056326      -0.031522       0.005497       0.026025             13.910468       9.587761      -1.007031       1.240850      26.094546       2.037068       6.049096          -0.000000
          449              C      19.297985       8.818288      17.986621      -0.053304      29.062101 0.34169383E+03  0.75624543E+04                                 8.265960                            6.029412       0.039820       2.020897                    0.999149      27.004773      75.282627       0.693644       0.398973      -1.075836       0.090406      -0.015480       0.019273       0.093725      -0.052221       0.005257      -0.006435       0.030512      -0.031242      -0.049301      -0.011228       0.060528             12.104909       7.344619      -1.174867      -0.051806      22.775512       0.085806       6.194597           0.000000
          450              C      19.699608      10.265201      17.986621       0.129379      40.432435 0.39635517E+03  0.90544216E+04                                10.363566                            6.669249      -0.159843       1.960601                    0.999254      25.945440      72.190072       0.637132       0.420824      -1.067378      -0.002822      -0.016759       0.004362       0.017546       0.014659       0.000490       0.000105      -0.043613      -0.062075      -0.020733      -0.015890       0.036622             15.969447      13.666401      -0.831084      -0.008188      28.778442       0.017388       5.463499           0.000000
          451              C      18.731697      11.255317      17.983342      -0.247698      40.895994 0.47781863E+03  0.11516796E+05                                10.307833                            7.280752      -0.057793       1.935424                    0.999585      31.401514      91.792126       0.610825       0.416026      -1.063078       0.003041       0.001872       0.001895       0.004042       0.023171       0.008333       0.000212       0.020972      -0.019370      -0.023385      -0.006678       0.030063             14.223329      15.676287      -5.687182      -0.025037      21.630315       0.012064       5.363384           0.000000
          452              C      34.997428      15.410555      13.818709       0.644352      23.534454 0.24287353E+03  0.49864337E+04                                 7.716067                            5.568629      -0.079530       2.044239                    0.999482      21.611444      60.001351       0.623087       0.478793      -1.017411       0.019094      -0.010845       0.061648       0.065442      -0.060080      -0.043158       0.029109       0.047053      -0.220431      -0.087811      -0.027782       0.115593             10.263749       5.986569       0.706052       2.933887       6.603196      -2.024545      18.201481          -0.000000
          453              C      34.659663      15.619476      12.382075      -0.009049      40.798577 0.40780581E+03  0.93381595E+04                                10.202561                            6.622750       0.103787       2.045037                    0.999246      26.387386      72.376574       0.663199       0.403324      -1.083902      -0.012438      -0.002215      -0.048427       0.050048       0.000742      -0.005242       0.000877       0.001566      -0.044158      -0.015910       0.006518       0.009391             14.661196       7.778559       2.488065       4.355834      11.850590      -2.007147      24.354438          -0.000000
          454              C      35.064098      16.786978      11.790501      -0.112567      35.524604 0.41353718E+03  0.96354181E+04                                 9.499737                            6.850808      -0.118391       1.935430                    0.999529      29.333683      84.927513       0.617660       0.425599      -1.054680      -0.007951      -0.015303      -0.011249       0.020590      -0.024345      -0.010974       0.035482       0.060473      -0.106218      -0.061547      -0.000620       0.062166             12.229226       6.349135       2.178753       0.847041      13.060011      -5.517461      17.278531           0.000000
          455              C      34.785371      17.017927      10.483068      -0.008952      40.439647 0.39381686E+03  0.89451954E+04                                10.156776                            6.507247       0.109499       2.048426                    0.999269      26.219249      71.774790       0.668773       0.403210      -1.083287      -0.014805      -0.041997       0.016511       0.047493      -0.010742       0.001025       0.011563       0.024358      -0.003691      -0.021781       0.004272       0.017509             15.013703       8.006096       5.711844      -0.321104      21.648425      -6.607902      15.386588          -0.000000
          456              C      35.198240      18.281194       9.798363       0.631832      23.991957 0.24627856E+03  0.50695848E+04                                 7.832419                            5.603037      -0.056922       2.054099                    0.999238      21.622051      59.939742       0.622456       0.478026      -1.018700       0.031001       0.050804      -0.039470       0.071414      -0.055728      -0.039635       0.039390       0.124328      -0.071646      -0.083041      -0.031612       0.114653             10.772589       6.460143       4.085817      -1.212432      16.246111      -5.305272       9.611513          -0.000000
          457              C      34.096989      16.084854       9.760324      -0.159299      39.311665 0.43352418E+03  0.10250172E+05                                10.244447                            7.033369      -0.119896       1.930942                    0.999509      30.198032      88.896042       0.605402       0.427902      -1.050262       0.018363       0.017147       0.008649       0.026571      -0.064846      -0.024046       0.008304       0.066543       0.008105      -0.074640      -0.004944       0.079584             14.041753       8.967209       7.249230       0.879043      22.339986      -1.363055      10.818062          -0.000000
          458              C      33.692153      14.916657      10.345996       0.187092      42.532707 0.36625431E+03  0.82839815E+04                                10.955798                            6.571062      -0.338435       1.907667                    0.998871      25.894000      74.021283       0.612534       0.442099      -1.044017      -0.016406      -0.020570      -0.015783       0.030682       0.004147      -0.020789       0.018052       0.019196      -0.062986      -0.038227       0.009017       0.029211             17.157137      10.902811       9.311636       4.364719      24.978417       4.574833      15.590183          -0.000000
          459              C      33.960438      14.661592      11.645230      -0.165092      37.636566 0.44702578E+03  0.10680647E+05                                10.023305                            7.193306      -0.211660       1.902079                    0.999025      30.715143      91.728936       0.590589       0.434066      -1.043584       0.007645       0.013362       0.020372       0.025534      -0.022719      -0.027939      -0.010235       0.094056      -0.133820      -0.058488      -0.021153       0.079641             13.110202       8.400650       4.060662       4.800296      12.372247       3.026150      18.557709          -0.000000
          460              C      32.355954      11.900631       8.974291       0.152700      41.843219 0.39381198E+03  0.90775673E+04                                10.921254                            6.838751      -0.465340       1.864251                    0.999252      26.723596      77.321448       0.596664       0.445344      -1.041276       0.015246       0.012070       0.016167       0.025289       0.019680      -0.015230       0.027044      -0.003858      -0.046777      -0.044009       0.012835       0.031174             17.663694      12.272458       9.112280       7.039140      26.053478       7.983646      14.665147           0.000000
          461              C      32.322619      10.573598       9.404855      -0.135341      38.766113 0.43827424E+03  0.10378756E+05                                10.074444                            7.038332      -0.042292       1.951667                    0.999638      30.183544      88.588276       0.610214       0.423862      -1.053972      -0.011988      -0.024358      -0.013326       0.030242      -0.026074      -0.003331      -0.023781       0.010801       0.036642      -0.041051       0.008964       0.032087             13.750092      10.010182       5.344262       5.204050      19.098500       3.719993      12.141593          -0.000000
          462              C      31.631827       9.660002       8.640792      -0.202125      38.612952 0.44578350E+03  0.10532521E+05                                 9.861920                            6.973301       0.034624       1.968554                    0.999668      30.250539      86.812332       0.633744       0.409057      -1.070348       0.020410       0.017185       0.021591       0.034323      -0.000355      -0.001738      -0.017733      -0.052649      -0.051007      -0.023082      -0.017231       0.040313             13.506009      10.946018       5.094138       6.754714      15.429590       4.259965      14.142418          -0.000000
          463              C      30.981198      10.035643       7.470104       0.272006      35.532401 0.34243108E+03  0.75722363E+04                                 9.615792                            6.289139      -0.027789       2.011837                    0.999646      24.784244      68.747114       0.639462       0.433152      -1.055433      -0.023664      -0.040818      -0.026668       0.054197       0.016778       0.022477       0.025658       0.013649       0.030795      -0.028977      -0.016186       0.045162             15.044751      12.510331       7.484538       8.214089      17.394292       6.819656      15.229631           0.000000
          464              C      31.045458      11.338792       7.092992      -0.239016      39.928396 0.47305206E+03  0.11351984E+05                                10.133522                            7.205627       0.079014       1.976833                    0.999851      31.072599      90.076193       0.620122       0.411591      -1.067938       0.029194       0.054731       0.026469       0.067441      -0.003610       0.035745      -0.017069      -0.023743       0.055936      -0.042921      -0.003076       0.045998             14.305452      11.061990       6.953285       6.116110      18.885743       5.807371      12.968622           0.000000
          465              C      31.748298      12.319633       7.860334      -0.127158      37.338689 0.43099539E+03  0.10177623E+05                                 9.913669                            7.014572      -0.101676       1.937092                    0.999466      30.063330      88.504713       0.605859       0.428116      -1.049911      -0.027726      -0.020649      -0.038254       0.051561      -0.009375      -0.015811      -0.015884       0.031981      -0.007528      -0.031526       0.005508       0.026018             13.909797      10.809781       6.240068       6.365209      17.317605       5.571715      13.602007          -0.000000
          466              C      29.675923       9.282042       5.604218      -0.053305      29.062495 0.34169930E+03  0.75625980E+04                                 8.266033                            6.029465       0.039820       2.020896                    0.999149      27.004871      75.282767       0.693641       0.398974      -1.075836       0.024674      -0.050961       0.074689       0.093725      -0.017995       0.029456      -0.004103       0.037112       0.136706      -0.049300      -0.011226       0.060527             12.105034      11.640774       5.991515       5.015677      13.068715       5.036726      11.605612           0.000000
          467              C      28.840548       8.085556       5.250060       0.129379      40.432395 0.39635524E+03  0.90544205E+04                                10.363544                            6.669242      -0.159846       1.960600                    0.999254      25.945441      72.189987       0.637134       0.420823      -1.067379       0.013238       0.010745       0.004141       0.017546       0.024965       0.007776       0.008217      -0.020667      -0.042937      -0.020731      -0.015889       0.036621             15.969398      13.218677       8.695960       6.728502      17.926610       3.695830      16.762906           0.000000
          468              C      28.266227       7.985849       3.994112      -0.247698      40.895553 0.47781218E+03  0.11516591E+05                                10.307721                            7.280672      -0.057790       1.935425                    0.999585      31.401372      91.791219       0.610833       0.416023      -1.063082       0.000467      -0.003897       0.000969       0.004043       0.003426      -0.005633      -0.017581      -0.029352      -0.046477      -0.023390      -0.006680       0.030070             14.223165      10.774178       4.373888       7.089140      11.646608       1.808678      20.248709           0.000000
          469              C      44.315082      14.826225      18.973672       0.644351      23.534930 0.24287815E+03  0.49865530E+04                                 7.716191                            5.568696      -0.079553       2.044230                    0.999482      21.611540      60.001791       0.623081       0.478795      -1.017410       0.018937       0.011112      -0.061649       0.065442       0.050412       0.046785       0.022819       0.080526      -0.220429      -0.087809      -0.027778       0.115587             10.263977       5.837663      -0.620026      -3.220300       6.752305      -1.528680      18.201963          -0.000000
          470              C      43.965268      14.638172      20.410306      -0.009048      40.800458 0.40782358E+03  0.93386813E+04                                10.202921                            6.622928       0.103770       2.045031                    0.999246      26.387624      72.378010       0.663184       0.403329      -1.083898      -0.004302      -0.011880       0.048427       0.050048       0.000303       0.003378       0.004098      -0.002078      -0.044153      -0.015907       0.006516       0.009391             14.661810       8.678172      -3.007456      -3.916192      10.951862      -2.769001      24.355396          -0.000000
          471              C      43.156399      15.572173      21.001880      -0.112569      35.525773 0.41355034E+03  0.96358266E+04                                 9.500037                            6.850983      -0.118416       1.935421                    0.999529      29.334230      84.930264       0.617642       0.425607      -1.054673       0.009274      -0.014539       0.011248       0.020589       0.038345       0.036209      -0.008246       0.011911      -0.106205      -0.061541      -0.000604       0.062146             12.229673       9.495785      -3.995452      -5.201983       9.914083       2.025252      17.279150           0.000000
          472              C      42.817028      15.446264      22.309313      -0.008951      40.442878 0.39384841E+03  0.89460790E+04                                10.157267                            6.507489       0.109483       2.048421                    0.999269      26.219396      71.775539       0.668765       0.403208      -1.083290       0.028966      -0.033822      -0.016511       0.047493       0.015916       0.009499      -0.006673       0.006419      -0.003692      -0.021780       0.004275       0.017504             15.014580      13.292054      -8.763889      -5.562353      16.364373       3.582251      15.387314           0.000000
          473              C      41.929441      16.435452      22.994018       0.631832      23.992161 0.24627934E+03  0.50695984E+04                                 7.832425                            5.603016      -0.056943       2.054091                    0.999238      21.622066      59.939519       0.622463       0.478021      -1.018704      -0.028498       0.052248       0.039470       0.071414       0.081697       0.053928       0.014627       0.034347      -0.071646      -0.083040      -0.031608       0.114648             10.772660      10.261277      -6.280460      -3.988297      12.445198       3.702663       9.611505          -0.000000
          474              C      43.280903      14.383571      23.032057      -0.159300      39.311696 0.43351956E+03  0.10250068E+05                                10.244498                            7.033337      -0.119901       1.930940                    0.999509      30.198204      88.897483       0.605400       0.427903      -1.050258      -0.005672       0.024474      -0.008650       0.026570       0.061226       0.019203       0.016662       0.079028       0.008114      -0.074628      -0.004934       0.079562             14.041917      12.718885      -9.415313      -1.619983      18.588611      -0.079795      10.818255          -0.000000
          475              C      44.090173      13.448874      22.446385       0.187092      42.534480 0.36626374E+03  0.82842813E+04                                10.956248                            6.571238      -0.338440       1.907666                    0.998871      25.894276      74.023424       0.612510       0.442111      -1.044006       0.009609      -0.024494       0.015782       0.030682       0.006232       0.026023       0.008973      -0.016794      -0.062979      -0.038224       0.009023       0.029201             17.158046      13.396109     -10.751410       1.779636      22.487064      -6.067686      15.590964          -0.000000
          476              C      44.445208      13.553683      21.147151      -0.165094      37.636533 0.44701960E+03  0.10680512E+05                                10.023359                            7.193265      -0.211672       1.902075                    0.999025      30.715437      91.731272       0.590587       0.434067      -1.043579      -0.007753       0.013299      -0.020374       0.025536       0.052072       0.005096       0.029308      -0.007711      -0.133798      -0.058477      -0.021145       0.079622             13.110346       7.862873      -3.750300       0.220545      12.910480      -5.670200      18.557684          -0.000000
          477              C      46.034028      10.783678      23.818090       0.152700      41.844274 0.39381660E+03  0.90777145E+04                                10.921490                            6.838816      -0.465342       1.864251                    0.999252      26.723746      77.322450       0.596657       0.445348      -1.041273      -0.002830       0.019239      -0.016166       0.025288      -0.011512       0.031034      -0.000333      -0.032169      -0.046780      -0.044011       0.012833       0.031178             17.664379      14.717237     -10.523983       3.394724      23.610208     -10.088447      14.665692           0.000000
          478              C      47.166605      10.091293      23.387526      -0.135341      38.767249 0.43828567E+03  0.10379116E+05                                10.074718                            7.038478      -0.042291       1.951668                    0.999638      30.183814      88.590037       0.610199       0.423869      -1.053966       0.015101      -0.022560       0.013327       0.030243       0.017709      -0.018936       0.014773       0.039736       0.036636      -0.041041       0.008955       0.032085             13.750596      12.198561      -6.607749       0.619646      16.911186      -6.367153      12.142042          -0.000000
          479              C      47.612407       9.036252      24.151589      -0.202125      38.613932 0.44579488E+03  0.10532855E+05                                 9.862147                            6.973440       0.034630       1.968556                    0.999668      30.250633      86.812818       0.633731       0.409063      -1.070344      -0.004678       0.026269      -0.021591       0.034324      -0.022624      -0.014493       0.010366       0.026920      -0.051005      -0.023076      -0.017236       0.040312             13.506491       9.897210      -4.488647       0.312049      16.479294      -7.980246      14.142970          -0.000000
          480              C      67.042927      43.442183      25.322277       0.272006      35.533488 0.34243657E+03  0.75723929E+04                                 9.616035                            6.289197      -0.027791       2.011836                    0.999646      24.784331      68.747657       0.639457       0.433153      -1.055431       0.023518      -0.040902       0.026668       0.054196      -0.002481       0.010981      -0.032296      -0.035890       0.030796      -0.028977      -0.016188       0.045166             15.045482       9.691964      -5.857625       1.799267      20.214347     -10.524039      15.230135           0.000000
          481              C      45.865347       9.367836      25.699389      -0.239016      39.928971 0.47305390E+03  0.11352061E+05                                10.133638                            7.205618       0.079015       1.976834                    0.999851      31.072840      90.077605       0.620125       0.411588      -1.067938      -0.032802       0.052648      -0.026469       0.067442      -0.008483      -0.032660      -0.022425       0.018099       0.055944      -0.042930      -0.003070       0.046000             14.305838      10.908303      -6.864614       1.971345      19.040196      -8.200733      12.969015           0.000000
          482              C      45.367334      10.466934      24.932047      -0.127159      37.339748 0.43100349E+03  0.10177899E+05                                 9.913985                            7.014706      -0.101683       1.937089                    0.999466      30.063680      88.507160       0.605842       0.428124      -1.049902       0.004022      -0.034336       0.038255       0.051562       0.018530      -0.005856       0.021629       0.000218      -0.007511      -0.031518       0.005506       0.026013             13.910509      10.287005      -5.938401       1.642861      17.841847      -8.298902      13.602674          -0.000000
          483              C      67.042927      41.934982      27.188163      -0.053305      29.065150 0.34172825E+03  0.75634093E+04                                 8.266970                            6.030052       0.039821       2.020897                    0.999149      27.004883      75.283986       0.693549       0.399018      -1.075805       0.056471      -0.004112      -0.074689       0.093725       0.025062      -0.018285      -0.023463       0.012602       0.136709      -0.049295      -0.011237       0.060531             12.106996       7.523539      -3.614930       1.854509      17.189902      -6.864024      11.607548           0.000000
          484              C      67.661427      40.613282      27.542321       0.129380      40.431697 0.39634466E+03  0.90541560E+04                                10.363566                            6.669221      -0.159847       1.960600                    0.999254      25.945607      72.191340       0.637122       0.420832      -1.067369      -0.002687       0.016837      -0.004142       0.017546      -0.021435       0.003226      -0.010846      -0.032913      -0.042935      -0.020738      -0.015888       0.036625             15.969611       9.218620      -6.386300      -0.163679      21.926561      -7.675323      16.763653           0.000000
          485              C      67.460615      40.066052      28.798269      -0.247699      40.896530 0.47781937E+03  0.11516865E+05                                10.308047                            7.280803      -0.057801       1.935421                    0.999585      31.401833      91.794474       0.610815       0.416031      -1.063071       0.003608      -0.001545      -0.000969       0.004043      -0.014435      -0.012419       0.013658       0.008725      -0.046474      -0.023382      -0.006696       0.030079             14.223858       7.640954      -2.564746      -1.978530      14.780625      -7.043975      20.249995           0.000000
          486              C      33.230287      29.944615      16.087942       0.644353      23.534426 0.24287446E+03  0.49864424E+04                                 7.716006                            5.568608      -0.079515       2.044244                    0.999482      21.611216      60.000056       0.623095       0.478787      -1.017417       0.056751       0.032587      -0.000154       0.065442      -0.025968      -0.007222      -0.016087      -0.029518       0.341523      -0.087817      -0.027778       0.115596             10.263626      15.825971       5.302051       0.967372      10.260904       0.762374       4.704003          -0.000000
          487              C      31.948708      29.190782      15.983334      -0.009048      40.798051 0.40780435E+03  0.93380924E+04                                10.202375                            6.622678       0.103782       2.045035                    0.999246      26.387220      72.375351       0.663213       0.403317      -1.083910      -0.046399      -0.017392      -0.007031       0.050048      -0.009276      -0.003397      -0.000100      -0.013952       0.023441      -0.015915       0.006519       0.009396             14.660833      22.496519       5.248693       1.921864      15.877962       0.375110       5.608019          -0.000000
          488              C      32.004935      27.822243      16.006289      -0.112567      35.525149 0.41354560E+03  0.96356468E+04                                 9.499798                            6.850867      -0.118413       1.935423                    0.999529      29.333925      84.927875       0.617660       0.425597      -1.054683      -0.017578       0.009746      -0.004474       0.020591      -0.024679      -0.008366       0.000718       0.037257       0.183320      -0.061552      -0.000618       0.062170             12.229294      12.914262       4.506345       0.809731      18.591002       0.166072       5.182619           0.000000
          489              C      30.864728      27.093917      15.906928      -0.008952      40.439573 0.39381648E+03  0.89451814E+04                                10.156746                            6.507237       0.109498       2.048426                    0.999269      26.219248      71.774681       0.668775       0.403209      -1.083288      -0.006046       0.047055      -0.002206       0.047493      -0.000466      -0.002085       0.000383       0.026371       0.051503      -0.021781       0.004271       0.017510             15.013644      12.334930       0.299731       0.846531      27.147088      -0.568753       5.558914          -0.000000
          490              C      30.876776      25.599237      15.937097       0.631833      23.991864 0.24627776E+03  0.50695546E+04                                 7.832334                            5.602985      -0.056923       2.054099                    0.999238      21.621992      59.939127       0.622467       0.478019      -1.018706      -0.002062      -0.069892      -0.014520       0.071414      -0.001389      -0.004823       0.019991       0.049521       0.337324      -0.083041      -0.031612       0.114653             10.772456       7.065087      -0.296313       0.243119      20.419961      -0.246984       4.832321          -0.000000
          491              C      29.661063      27.729492      15.788220      -0.159298      39.311280 0.43351963E+03  0.10250041E+05                                10.244360                            7.033307      -0.119886       1.930946                    0.999509      30.197826      88.895421       0.605407       0.427899      -1.050263       0.021193      -0.015513      -0.004026       0.026571       0.032656      -0.000998      -0.002642       0.024417       0.238514      -0.074632      -0.004953       0.079585             14.041642      13.483302      -5.387238       1.228219      22.984397      -1.363696       5.657226          -0.000000
          492              C      29.599615      29.095944      15.763298       0.187091      42.532752 0.36625469E+03  0.82839899E+04                                10.955803                            6.571062      -0.338440       1.907666                    0.998871      25.893993      74.021191       0.612534       0.442099      -1.044018      -0.027028       0.014437      -0.001562       0.030682      -0.023103       0.005281       0.012340      -0.007269       0.075183      -0.038231       0.009020       0.029211             17.157171      23.609043      -8.728024       3.209900      21.417141      -2.078414       6.445329          -0.000000
          493              C      30.720947      29.843516      15.857084      -0.165092      37.635721 0.44701503E+03  0.10680310E+05                                10.023095                            7.193180      -0.211660       1.902079                    0.999025      30.714905      91.727451       0.590600       0.434061      -1.043589       0.024315      -0.003737       0.006847       0.025536      -0.004305      -0.034775       0.020688      -0.032076       0.195762      -0.058496      -0.021153       0.079649             13.109874      22.020478      -0.723612       2.360602      11.685289      -0.231491       5.623857          -0.000000
          494              C      26.940871      31.348399      14.975297       0.152699      41.843822 0.39381536E+03  0.90776882E+04                                10.921438                            6.838828      -0.465350       1.864248                    0.999252      26.723808      77.322899       0.596653       0.445351      -1.041270       0.024307      -0.006839      -0.001371       0.025288      -0.033755       0.015306       0.011649       0.001731       0.017940      -0.044012       0.012833       0.031179             17.664073      27.158076     -11.296474       2.848216      18.570498      -3.907950       7.263645           0.000000
          495              C      26.892676      32.666852      14.520466      -0.135341      38.767550 0.43829232E+03  0.10379321E+05                                10.074849                            7.038598      -0.042304       1.951664                    0.999638      30.183842      88.590557       0.610185       0.423877      -1.053960      -0.023907       0.017477      -0.006138       0.030243       0.033541      -0.007744      -0.004996      -0.016173       0.038215      -0.041041       0.008957       0.032085             13.750725      19.734802      -6.063449       1.004739      15.028124      -3.036892       6.489249          -0.000000
          496              C      25.659693      33.267414      14.399134      -0.202123      38.612580 0.44577940E+03  0.10532386E+05                                 9.861810                            6.973233       0.034637       1.968559                    0.999668      30.250395      86.811403       0.633752       0.409053      -1.070352       0.032795      -0.010034      -0.001365       0.034323      -0.002528      -0.000284      -0.018920      -0.055928      -0.031159      -0.023087      -0.017224       0.040311             13.505865      22.444214      -4.714195       0.152328      12.035403      -1.972661       6.037979          -0.000000
          497              C      64.649254      32.590333      14.717221       0.272006      35.532450 0.34243112E+03  0.75722364E+04                                 9.615805                            6.289137      -0.027792       2.011836                    0.999646      24.784244      68.747085       0.639462       0.433152      -1.055433      -0.045389       0.028275      -0.008809       0.054196      -0.015775       0.001580       0.003603       0.065645      -0.052431      -0.028977      -0.016187       0.045164             15.044837      26.812593      -7.582805       0.578813      12.513677      -1.748104       5.808241           0.000000
          498              C      24.587360      31.308052      15.153359      -0.239016      39.928866 0.47305819E+03  0.11352163E+05                                10.133609                            7.205681       0.079001       1.976830                    0.999851      31.072684      90.076437       0.620119       0.411592      -1.067938       0.052008      -0.041560       0.010786       0.067442       0.020711      -0.012016      -0.021278       0.021344      -0.100606      -0.042921      -0.003071       0.045992             14.305636      22.724022      -7.786255       1.319673      14.037129      -2.254237       6.155758           0.000000
          499              C      25.848456      30.649521      15.297646      -0.127158      37.338963 0.43099787E+03  0.10177713E+05                                 9.913755                            7.014615      -0.101679       1.937091                    0.999466      30.063496      88.505812       0.605853       0.428118      -1.049907      -0.051059       0.007178       0.000151       0.051562       0.013414      -0.009473       0.012851      -0.024611       0.056324      -0.031524       0.005500       0.026023             13.909940      22.838830      -6.643817       1.143666      12.842094      -2.093138       6.048897          -0.000000
          500              C      62.255581      32.715546      14.805760      -0.053304      29.062509 0.34169951E+03  0.75626045E+04                                 8.266046                            6.029474       0.039813       2.020894                    0.999149      27.004853      75.282747       0.693639       0.398975      -1.075836       0.058609       0.070554      -0.019274       0.093725       0.039320      -0.008203      -0.001335       0.075183      -0.031241      -0.049295      -0.011228       0.060523             12.105067      19.935623      -6.094476       0.100213      10.184947       0.001877       6.194630           0.000000
          501              C      61.203329      33.786819      14.805760       0.129379      40.432367 0.39635472E+03  0.90544094E+04                                10.363554                            6.669246      -0.159842       1.960602                    0.999254      25.945433      72.190064       0.637132       0.420824      -1.067377       0.013102      -0.010824      -0.004363       0.017546      -0.026216      -0.000155      -0.000477      -0.003588      -0.062074      -0.020732      -0.015892       0.036624             15.969413      25.720189      -6.128076       0.019220      16.724555      -0.001648       5.463494           0.000000
          502              C      59.861908      33.443641      14.809039      -0.247698      40.895511 0.47781172E+03  0.11516585E+05                                10.307747                            7.280693      -0.057795       1.935423                    0.999585      31.401315      91.791291       0.610829       0.416025      -1.063079      -0.000100       0.003570      -0.001894       0.004042      -0.002509      -0.003986      -0.007327      -0.050637      -0.019367      -0.023396      -0.006676       0.030072             14.223199      25.066808       0.265479       0.023002      12.239448       0.015652       5.363341           0.000000
          503              C      47.094313      25.149395      22.869407       0.644352      23.534456 0.24287363E+03  0.49864365E+04                                 7.716067                            5.568630      -0.079530       2.044239                    0.999482      21.611446      60.001357       0.623087       0.478793      -1.017411      -0.056751       0.010718       0.030774       0.065442       0.015461       0.022072      -0.061538      -0.158070      -0.044149      -0.087811      -0.027782       0.115593             10.263748      15.826171      -2.679456      -4.676482       5.800669       2.339368       9.164404          -0.000000
          504              C      48.375892      24.799492      22.193556      -0.009049      40.798579 0.40780581E+03  0.93381595E+04                                10.202562                            6.622750       0.103787       2.045037                    0.999246      26.387385      72.376572       0.663199       0.403325      -1.083902       0.046400      -0.012426      -0.014054       0.050048       0.006289       0.007610      -0.001569      -0.018103       0.010978      -0.015909       0.006518       0.009391             14.661197      22.497053      -3.561661      -4.308179       6.985042       3.519428      14.501494          -0.000000
          505              C      48.319665      24.364955      20.895633      -0.112567      35.524621 0.41353694E+03  0.96354114E+04                                 9.499739                            6.850805      -0.118391       1.935430                    0.999529      29.333683      84.927512       0.617661       0.425599      -1.054680       0.017578      -0.000967       0.010678       0.020590       0.016102       0.020478      -0.034102      -0.061227      -0.112130      -0.061546      -0.000620       0.062166             12.229233      12.914242      -2.265519      -3.978673       6.776762       4.342987      16.996696           0.000000
          506              C      49.459872      24.028501      20.242081      -0.008952      40.439664 0.39381674E+03  0.89451920E+04                                10.156778                            6.507246       0.109499       2.048426                    0.999269      26.219249      71.774789       0.668774       0.403210      -1.083287       0.006045       0.013605       0.045099       0.047493       0.002115      -0.000259      -0.011939      -0.008481      -0.053051      -0.021781       0.004272       0.017509             15.013710      12.334971      -0.898079      -0.000575       7.600144       6.342189      25.106013          -0.000000
          507              C      49.447824      23.558718      18.822827       0.631832      23.991972 0.24627861E+03  0.50695859E+04                                 7.832422                            5.603037      -0.056922       2.054099                    0.999238      21.622051      59.939740       0.622456       0.478026      -1.018700       0.002060      -0.036986      -0.061055       0.071414       0.005004      -0.000302      -0.045239      -0.134976      -0.216164      -0.083041      -0.031612       0.114653             10.772596       7.065152      -0.130458       0.360345       6.409112       4.706694      18.843523          -0.000000
          508              C      50.663537      24.128440      20.880877      -0.159299      39.311656 0.43352421E+03  0.10250173E+05                                10.244445                            7.033369      -0.119896       1.930942                    0.999509      30.198032      88.896040       0.605402       0.427902      -1.050262      -0.021193      -0.008968      -0.013283       0.026571      -0.009955      -0.031126      -0.043369      -0.090779      -0.107083      -0.074640      -0.004944       0.079584             14.041747      13.483362       0.637772       5.488559       6.725383       4.384792      21.916498          -0.000000
          509              C      50.724985      24.560427      22.177487       0.187092      42.532691 0.36625444E+03  0.82839851E+04                                10.955797                            6.571064      -0.338435       1.907667                    0.998871      25.894001      74.021291       0.612534       0.442099      -1.044017       0.027027       0.003339       0.014132       0.030682       0.002718       0.023538      -0.001074      -0.045209      -0.038639      -0.038227       0.009017       0.029211             17.157129      23.609085      -0.117008       9.298732       6.802487       3.088615      21.059813          -0.000000
          510              C      49.603653      24.898040      22.851043      -0.165092      37.636549 0.44702584E+03  0.10680649E+05                                10.023302                            7.193306      -0.211660       1.902079                    0.999025      30.715143      91.728933       0.590589       0.434066      -1.043584      -0.024313       0.005210      -0.005807       0.025534       0.034208      -0.007537      -0.009629      -0.117823      -0.061501      -0.058488      -0.021153       0.079641             13.110193      22.021142      -1.984490       1.469036       6.151972       1.724909      11.157466          -0.000000
          511              C      53.383729      24.568311      24.563789       0.152700      41.843220 0.39381230E+03  0.90775761E+04                                10.921255                            6.838754      -0.465340       1.864251                    0.999252      26.723596      77.321448       0.596664       0.445344      -1.041276      -0.024308      -0.003571      -0.005991       0.025289      -0.003185       0.036922       0.005970      -0.014332      -0.030258      -0.044009       0.012835       0.031174             17.663690      27.157442       1.080136      11.599470       6.063559       0.513866      19.770070           0.000000
          512              C      53.431924      24.578977      25.958449      -0.135341      38.766104 0.43827412E+03  0.10378753E+05                                10.074442                            7.038331      -0.042293       1.951667                    0.999638      30.183544      88.588273       0.610214       0.423862      -1.053972       0.023906       0.000040       0.018523       0.030242      -0.003897      -0.034211      -0.007352      -0.022824       0.018227      -0.041051       0.008964       0.032087             13.750087      19.733949       1.073827       6.051090       5.528977       0.321456      15.987337          -0.000000
          513              C      54.664907      24.664772      26.565108      -0.202125      38.612924 0.44578310E+03  0.10532509E+05                                 9.861916                            6.973297       0.034624       1.968554                    0.999668      30.250538      86.812326       0.633744       0.409057      -1.070348      -0.032795      -0.004634      -0.009006       0.034323       0.001099       0.002283      -0.001035      -0.005326       0.120639      -0.023082      -0.017231       0.040313             13.506000      22.444485       1.427800       4.495342       5.464508       0.350516      12.609007          -0.000000
          514              C      55.837646      24.738973      25.820721       0.272006      35.532412 0.34243129E+03  0.75722418E+04                                 9.615794                            6.289141      -0.027788       2.011837                    0.999646      24.784244      68.747114       0.639462       0.433152      -1.055433       0.045389       0.001119       0.029594       0.054197       0.003766       0.015397       0.000724       0.057506      -0.076844      -0.028977      -0.016186       0.045162             15.044752      26.812389       1.981868       7.341926       5.454515       0.747664      12.867350           0.000000
          515              C      55.737240      24.722741      24.466395      -0.239016      39.928398 0.47305206E+03  0.11351984E+05                                10.133524                            7.205628       0.079005       1.976831                    0.999851      31.072607      90.076237       0.620122       0.411591      -1.067938      -0.052008      -0.003683      -0.042778       0.067441       0.004417      -0.023538      -0.004098       0.069947       0.045198      -0.042921      -0.003076       0.045997             14.305452      22.723710       1.351197       7.780593       5.614531       0.723558      14.578114           0.000000
          516              C      54.476144      24.639265      23.797431      -0.127158      37.338698 0.43099538E+03  0.10177623E+05                                 9.913669                            7.014571      -0.101675       1.937092                    0.999466      30.063327      88.504697       0.605859       0.428115      -1.049911       0.051058       0.002537       0.006717       0.051561       0.004449      -0.015811       0.005008      -0.046780      -0.010182      -0.031526       0.005508       0.026019             13.909797      22.838641       1.136336       6.644958       5.488035       0.506889      13.402715          -0.000000
          517              C      58.231319      24.864186      25.909260      -0.053305      29.062471 0.34169921E+03  0.75625958E+04                                 8.266029                            6.029464       0.039811       2.020893                    0.999149      27.004876      75.282790       0.693641       0.398974      -1.075836      -0.058609       0.005347       0.072943       0.093725      -0.005378      -0.039810      -0.007944       0.056492      -0.087315      -0.049301      -0.011226       0.060527             12.105023      19.935521       1.937008       5.779291       6.639185       1.255522       9.740363           0.000000
          518              C      59.283571      25.221277      26.919266       0.129379      40.432382 0.39635532E+03  0.90544228E+04                                10.363543                            6.669242      -0.159846       1.960600                    0.999254      25.945440      72.189984       0.637133       0.420823      -1.067379      -0.013102      -0.007721      -0.008750       0.017546       0.008882       0.024663       0.009946       0.025894       0.026374      -0.020731      -0.015889       0.036621             15.969391      25.720136       2.024610       5.784030       6.713697       3.537749      15.474340           0.000000
          519              C      60.624992      25.109976      26.594621      -0.247698      40.895537 0.47781225E+03  0.11516593E+05                                10.307719                            7.280673      -0.057790       1.935425                    0.999585      31.401370      91.791214       0.610833       0.416023      -1.063082       0.000101      -0.000597       0.003997       0.004043       0.004584       0.001031       0.005303      -0.014921       0.087780      -0.023390      -0.006680       0.030070             14.223160      25.066727      -0.110151      -0.242571       6.137178       2.173122      11.465574           0.000000
          520              C      36.009518      22.830624       7.653742       0.644351      23.534726 0.24287700E+03  0.49865235E+04                                 7.716146                            5.568683      -0.079532       2.044238                    0.999482      21.611488      60.001609       0.623081       0.478795      -1.017410      -0.018940      -0.054418       0.031026       0.065442      -0.060919      -0.031937       0.039732       0.128362      -0.076919      -0.087811      -0.027782       0.115592             10.263861       5.837629       3.242772      -0.488852      15.968729      -4.787147       8.985226          -0.000000
          521              C      36.359332      24.122411       6.997566      -0.009049      40.798576 0.40780673E+03  0.93381887E+04                                10.202571                            6.622764       0.103782       2.045035                    0.999246      26.387416      72.376766       0.663197       0.403325      -1.083901       0.004301       0.041698      -0.027343       0.050048      -0.003291       0.000835       0.010453       0.015895       0.009759      -0.015908       0.006513       0.009396             14.661192       8.677828       4.694503       1.529921      21.124827      -6.365728      14.180920          -0.000000
          522              C      37.168201      24.991487       7.680959      -0.112567      35.525117 0.41354548E+03  0.96356426E+04                                 9.499795                            6.850869      -0.118408       1.935424                    0.999529      29.333902      84.927789       0.617660       0.425598      -1.054683      -0.009279       0.005762      -0.017455       0.020591      -0.046933      -0.024098       0.008411       0.059008       0.035063      -0.061553      -0.000617       0.062170             12.229298       9.495517       6.236119       2.032828      17.733275      -0.739382       9.459102           0.000000
          523              C      37.507572      26.182176       7.126440      -0.008952      40.439133 0.39381491E+03  0.89451120E+04                                10.156575                            6.507161       0.109502       2.048427                    0.999269      26.219046      71.773341       0.668791       0.403202      -1.083296      -0.028967      -0.026839      -0.026382       0.047492      -0.014268      -0.011845      -0.005618       0.009400       0.005255      -0.021787       0.004275       0.017512             15.013324      13.290924       8.164773       6.407866      17.746058       3.092916      14.002990          -0.000000
          524              C      38.395159      27.157451       7.830821       0.631834      23.991792 0.24627727E+03  0.50695358E+04                                 7.832312                            5.602978      -0.056909       2.054104                    0.999238      21.621810      59.938330       0.622469       0.478019      -1.018707       0.028496       0.054629       0.036104       0.071414      -0.078082      -0.059054       0.017237       0.041736      -0.049499      -0.083047      -0.031608       0.114656             10.772398      10.260990       5.853488       4.591637      12.253393       3.770223       9.802811          -0.000000
          525              C      37.043697      26.509355       5.883609      -0.159297      39.311141 0.43352026E+03  0.10250029E+05                                10.244299                            7.033308      -0.119884       1.930946                    0.999509      30.197641      88.893906       0.605409       0.427899      -1.050267       0.005669       0.000006       0.025959       0.026571      -0.038535      -0.051341      -0.000727       0.029825      -0.139509      -0.074646      -0.004945       0.079591             14.041492      12.718538       4.665556       8.336590      11.631032       2.379902      17.774907          -0.000000
          526              C      36.234427      25.645612       5.197592       0.187091      42.532483 0.36625335E+03  0.82839499E+04                                10.955739                            6.571039      -0.338440       1.907665                    0.998871      25.893942      74.020939       0.612537       0.442097      -1.044019      -0.009611       0.006716      -0.028353       0.030682      -0.026622       0.002793       0.019516       0.013026       0.026456      -0.038230       0.009017       0.029213             17.157009      13.395249       1.905715      10.728945      12.542705      -2.552066      25.533074          -0.000000
          527              C      35.879392      24.455619       5.729485      -0.165092      37.635761 0.44701337E+03  0.10680293E+05                                10.023218                            7.193241      -0.211659       1.902079                    0.999025      30.714871      91.728358       0.590586       0.434070      -1.043580       0.007750      -0.014774       0.019332       0.025535      -0.022180      -0.047410       0.045032       0.036776      -0.000397      -0.058482      -0.021164       0.079646             13.110080       7.862664       1.042051       3.609155      14.366006      -6.184929      17.101570          -0.000000
          528              C      34.290572      26.050470       2.227586       0.152699      41.843228 0.39381259E+03  0.90776004E+04                                10.921304                            6.838782      -0.465337       1.864252                    0.999252      26.723702      77.322270       0.596658       0.445348      -1.041273       0.002830      -0.008829       0.023528       0.025289      -0.025424       0.021196       0.012145       0.003134       0.059112      -0.044011       0.012834       0.031177             17.663831      14.716701       0.307357      11.053207       9.318340      -5.035495      28.956452           0.000000
          529              C      33.157995      25.413735       1.718321      -0.135341      38.766240 0.43828127E+03  0.10378969E+05                                10.074493                            7.038422      -0.042290       1.951668                    0.999638      30.183621      88.588821       0.610205       0.423866      -1.053969      -0.015102       0.005044      -0.025712       0.030242       0.011943      -0.023015      -0.000515      -0.003486      -0.093050      -0.041045       0.008960       0.032084             13.750084      12.198074       1.618346       6.435919       8.669787      -3.453365      20.382392          -0.000000
          530              C      32.712193      25.782420       0.468931      -0.202124      38.614758 0.44581760E+03  0.10533508E+05                                 9.862325                            6.973671       0.034628       1.968555                    0.999668      30.250488      86.812383       0.633714       0.409069      -1.070342       0.004678      -0.011600       0.031963       0.034323       0.021197       0.016494       0.011845       0.031116      -0.038441      -0.023076      -0.017228       0.040304             13.506639       9.897034       1.201875       4.335763       9.386874      -5.472941      21.236010          -0.000000
          531              C      53.443973      38.354798      32.516925       0.272006      35.532447 0.34242970E+03  0.75722023E+04                                 9.615817                            6.289128      -0.027791       2.011836                    0.999646      24.784245      68.747219       0.639462       0.433152      -1.055432      -0.023517       0.011509      -0.047452       0.054196      -0.009527       0.005998      -0.024319      -0.013324       0.098485      -0.028978      -0.016187       0.045166             15.044954       9.691486       0.256057       6.122051       9.168914      -6.618882      26.274461           0.000000
          532              C      34.459253      27.352228       0.265618      -0.239016      39.928768 0.47306109E+03  0.11352246E+05                                10.133604                            7.205713       0.079017       1.976834                    0.999851      31.072556      90.076014       0.620117       0.411593      -1.067938       0.032802      -0.007405       0.058460       0.067442       0.033611      -0.002898      -0.029077      -0.000705      -0.000505      -0.042920      -0.003078       0.045998             14.305634      10.908157       0.429477       7.129132       8.488929      -4.470216      23.519815           0.000000
          533              C      34.957266      26.995137       1.557638      -0.127158      37.339965 0.43101406E+03  0.10178207E+05                                 9.914069                            7.014855      -0.101685       1.937089                    0.999466      30.063594      88.507037       0.605828       0.428131      -1.049898      -0.004021       0.024621      -0.045125       0.051562      -0.000669      -0.019434       0.017967      -0.010129      -0.038576      -0.031522       0.005497       0.026025             13.910460      10.286940       0.430538       6.146262       8.857562      -5.122469      22.586877          -0.000000
          534              C      53.443973      39.611573      30.473960      -0.053304      29.062085 0.34169388E+03  0.75624555E+04                                 8.265957                            6.029412       0.039820       2.020897                    0.999149      27.004774      75.282627       0.693644       0.398973      -1.075836      -0.056471      -0.071789       0.021019       0.093725       0.008879      -0.029728      -0.041710      -0.039006      -0.018135      -0.049301      -0.011228       0.060528             12.104898       7.522835      -0.543362       4.025335       7.912633      -3.583129      20.879227           0.000000
          535              C      52.825473      39.504909      29.109797       0.129379      40.432424 0.39635530E+03  0.90544250E+04                                10.363564                            6.669250      -0.159843       1.960601                    0.999254      25.945440      72.190070       0.637132       0.420824      -1.067378       0.002687       0.001708       0.017255       0.017546       0.004100       0.021281       0.003483       0.007617       0.078645      -0.020732      -0.015890       0.036622             15.969440       9.218731       2.283118       5.966815      12.512646      -4.346562      26.176942           0.000000
          536              C      53.026285      40.506618      28.175214      -0.247698      40.895993 0.47781873E+03  0.11516799E+05                                10.307833                            7.280753      -0.057793       1.935424                    0.999585      31.401513      91.792125       0.610825       0.416026      -1.063078      -0.003608      -0.001429      -0.001133       0.004042       0.016505       0.009459       0.016557       0.016922      -0.021906      -0.023385      -0.006677       0.030063             14.223327       7.640684       2.720028       1.758628      15.214011      -7.197135      19.815287           0.000000
          537              C      49.479954      25.812564      16.087942       0.644352      23.534462 0.24287361E+03  0.49864358E+04                                 7.716068                            5.568630      -0.079530       2.044238                    0.999482      21.611446      60.001357       0.623087       0.478793      -1.017411      -0.000155      -0.065442      -0.000153       0.065442       0.000201      -0.010322       0.014296       0.059728       0.341514      -0.087811      -0.027782       0.115593             10.263751       7.060499      -0.241318       0.176554      19.026722      -1.218977       4.704033          -0.000000
[truncated: 201,316 more chars]
