# Supplementary material for: A collection of forcefield precursors for metal–organic frameworks
Source: RSC Adv. 2019 Nov 13;9(63):36492–507. doi: 10.1039/c9ra07327b (PMC9075174; doi:10.1039/c9ra07327b)
Supplement: RA-009-C9RA07327B-s3351 [file RA-009-C9RA07327B-s3351.xyz]

  872
jmolscript: load "" {1 1 1} spacegroup "x,y,z" unitcell [{     41.557000     0.000000     0.000000 }, {      0.000000    41.557000     0.000000 }, {    -20.778727   -20.778727    29.501192 }]
Cu     3.301661     4.601979     5.576905     0.825100
Cu     4.392518     6.099679     7.439611     0.843790
Cu    31.045088    19.469386     8.923521     0.515062
Cu     8.563602    21.091791     6.360457     0.512201
Cu     9.398464    18.897147     8.781325     0.549074
Cu    -3.301747    36.954935     5.576905     0.825067
Cu    -4.392632    35.457206     7.439611     0.843811
Cu    10.511774    22.087477     8.923521     0.515077
Cu    32.993300    20.465111     6.360457     0.512213
Cu    32.158401    22.659718     8.781325     0.549059
Cu     4.601979    -3.301747     5.576905     0.825028
Cu     6.099679    -4.392632     7.439611     0.843897
Cu    19.469386    10.511774     8.923521     0.515071
Cu    21.091791    32.993300     6.360457     0.512216
Cu    18.897147    32.158401     8.781325     0.549054
Cu    36.954935     3.301661     5.576905     0.825187
Cu    35.457206     4.392518     7.439611     0.843493
Cu    22.087477    31.045088     8.923521     0.515068
Cu    20.465111     8.563602     6.360457     0.512211
Cu    22.659718     9.398464     8.781325     0.549084
Cu    17.476612    16.176294    23.924287     0.825046
Cu    16.385755    14.678594    22.061581     0.843884
Cu   -10.266815     1.308887    20.577671     0.515065
Cu    12.214671    -0.313518    23.140735     0.512201
Cu    11.379809     1.881126    20.719867     0.549073
Cu    24.080020   -16.176662    23.924287     0.825194
Cu    25.170905   -14.678933    22.061581     0.843513
Cu    10.266499    -1.309204    20.577671     0.515081
Cu   -12.215027     0.313162    23.140735     0.512213
Cu   -11.380128    -1.881445    20.719867     0.549059
Cu    16.176294    24.080020    23.924287     0.825077
Cu    14.678594    25.170905    22.061581     0.843802
Cu     1.308887    10.266499    20.577671     0.515071
Cu    -0.313518   -12.215027    23.140735     0.512215
Cu     1.881126   -11.380128    20.719867     0.549054
Cu   -16.176662    17.476612    23.924287     0.825076
Cu   -14.678933    16.385755    22.061581     0.843792
Cu    -1.309204   -10.266815    20.577671     0.515070
Cu     0.313162    12.214671    23.140735     0.512210
Cu    -1.881445    11.379809    20.719867     0.549082
Cu    40.312783     7.922842     0.000000     0.879982
Cu    39.893473    10.524726     0.000000     0.835967
Cu     1.244217    33.634158     0.000000     0.879931
Cu     1.663527    31.032274     0.000000     0.836112
Cu     7.922842     1.244217     0.000000     0.879990
Cu    10.524726     1.663527     0.000000     0.836063
Cu    33.634158    40.312783     0.000000     0.879991
Cu    31.032274    39.893473     0.000000     0.836050
H      5.776346     2.958781    10.059906     0.143795
H      4.525504     0.739661     6.909179     0.134166
H      6.395545    -1.047314    10.030405     0.136177
H      8.323761     3.590418    13.841959     0.125091
H      9.254621     3.274569    15.966045     0.122771
H      7.671298    -0.453095    16.101751     0.120781
H      6.740438    -0.137246    13.977665     0.111261
H      1.437847     7.629840     3.233331     0.135378
H      3.819045     9.894679     5.605226     0.136874
H      1.466940    11.660873     2.814414     0.144834
H      4.970169    13.497665     6.260153     0.110147
H      6.329078    15.272144     6.956381     0.120691
H      4.675131    17.645071     4.112466     0.125364
H      3.320378    15.870592     3.422138     0.127040
H     37.812689     6.715586     3.227430     0.135147
H     35.140555     8.394470     5.770433     0.144108
H     36.798702    10.617792     2.814414     0.134836
H     32.576475    11.955892     7.398899     0.125615
H     31.894936    14.116852     7.977122     0.122084
H     34.587850    15.662792     5.369217     0.118696
H     35.269389    13.497677     4.796894     0.111433
H      6.860969     0.199382    11.888980     0.290393
H      3.561392    12.176159     5.516723     0.282745
H     35.273549    11.498790     4.195070     0.280980
H     -5.776500    -2.958936    10.059906     0.143798
H     -4.525610    -0.739768     6.909179     0.134158
H     -6.395699     1.047159    10.030405     0.136184
H     -8.323974    -3.590631    13.841959     0.125074
H     -9.254867    -3.274814    15.966045     0.122713
H     -7.671546     0.452847    16.101751     0.120767
H     -6.740653     0.137031    13.977665     0.111262
H     -1.437897    33.927110     3.233331     0.135394
H     -3.819131    31.662235     5.605226     0.136888
H     -1.466984    29.896084     2.814414     0.144823
H     36.586735    28.059238     6.260153     0.110130
H     35.227815    26.284749     6.956381     0.120700
H     36.881806    23.911866     4.112466     0.125355
H     38.236569    25.686355     3.422138     0.127028
H      3.744261    34.841364     3.227430     0.135147
H      6.416356    33.162442     5.770433     0.144111
H      4.758255    30.939165     2.814414     0.134827
H      8.980411    29.600994     7.398899     0.125619
H      9.661941    27.440026     7.977122     0.122076
H      6.969068    25.894125     5.369217     0.118691
H      6.287537    28.059249     4.796894     0.111431
H     -6.861152    -0.199565    11.888980     0.290407
H     -3.561477    29.380757     5.516723     0.282752
H      6.283386    30.058146     4.195070     0.280985
H      2.958781    -5.776500    10.059906     0.143794
H      0.739661    -4.525610     6.909179     0.134167
H     -1.047314    -6.395699    10.030405     0.136179
H      3.590418    -8.323974    13.841959     0.125082
H      3.274569    -9.254867    15.966045     0.122710
H     -0.453095    -7.671546    16.101751     0.120776
H     -0.137246    -6.740653    13.977665     0.111262
H      7.629840    -1.437897     3.233331     0.135387
H      9.894679    -3.819131     5.605226     0.136872
H     11.660873    -1.466984     2.814414     0.144835
H     13.497665    36.586735     6.260153     0.110144
H     15.272144    35.227815     6.956381     0.120698
H     17.645071    36.881806     4.112466     0.125363
H     15.870592    38.236569     3.422138     0.127051
H      6.715586     3.744261     3.227430     0.135139
H      8.394470     6.416356     5.770433     0.144104
H     10.617792     4.758255     2.814414     0.134831
H     11.955892     8.980411     7.398899     0.125613
H     14.116852     9.661941     7.977122     0.122083
H     15.662792     6.969068     5.369217     0.118695
H     13.497677     6.287537     4.796894     0.111431
H      0.199382    -6.861152    11.888980     0.290404
H     12.176159    -3.561477     5.516723     0.282750
H     11.498790     6.283386     4.195070     0.280994
H     -2.958936     5.776346    10.059906     0.143767
H     -0.739768     4.525504     6.909179     0.134157
H      1.047159     6.395545    10.030405     0.136178
H     -3.590631     8.323761    13.841959     0.125089
H     -3.274814     9.254621    15.966045     0.122711
H      0.452847     7.671298    16.101751     0.120770
H      0.137031     6.740438    13.977665     0.111266
H     33.927110     1.437847     3.233331     0.135390
H     31.662235     3.819045     5.605226     0.136879
H     29.896084     1.466940     2.814414     0.144829
H     28.059238     4.970169     6.260153     0.110139
H     26.284749     6.329078     6.956381     0.120692
H     23.911866     4.675131     4.112466     0.125347
H     25.686355     3.320378     3.422138     0.127035
H     34.841364    37.812689     3.227430     0.135147
H     33.162442    35.140555     5.770433     0.144103
H     30.939165    36.798702     2.814414     0.134824
H     29.600994    32.576475     7.398899     0.125623
H     27.440026    31.894936     7.977122     0.122094
H     25.894125    34.587850     5.369217     0.118696
H     28.059249    35.269389     4.796894     0.111440
H     -0.199565     6.860969    11.888980     0.290401
H     29.380757     3.561392     5.516723     0.282740
H     30.058146    35.273549     4.195070     0.280978
H     15.001927    17.819492    19.441286     0.143795
H     16.252769    20.038612    22.592013     0.134166
H     14.382728    21.825587    19.470787     0.136177
H     12.454512    17.187855    15.659233     0.125091
H     11.523652    17.503704    13.535147     0.122771
H     13.106975    21.231368    13.399441     0.120780
H     14.037835    20.915519    15.523527     0.111261
H     19.340426    13.148433    26.267861     0.135379
H     16.959228    10.883594    23.895966     0.136875
H     19.311333     9.117400    26.686778     0.144835
H     15.808104     7.280608    23.241039     0.110147
H     14.449195     5.506129    22.544811     0.120691
H     16.103142     3.133202    25.388726     0.125364
H     17.457895     4.907681    26.079054     0.127040
H    -17.034416    14.062687    26.273762     0.135149
H    -14.362282    12.383803    23.730759     0.144108
H    -16.020429    10.160481    26.686778     0.134836
H    -11.798202     8.822381    22.102293     0.125615
H    -11.116663     6.661421    21.524070     0.122085
H    -13.809577     5.115481    24.131975     0.118698
H    -14.491116     7.280596    24.704298     0.111434
H     13.917304    20.578891    17.612212     0.290393
H     17.216881     8.602114    23.984469     0.282746
H    -14.495276     9.279483    25.306122     0.280980
H     26.554773    23.737209    19.441286     0.143799
H     25.303883    21.518041    22.592013     0.134158
H     27.173972    19.731114    19.470787     0.136181
H     29.102247    24.368904    15.659233     0.125080
H     30.033140    24.053087    13.535147     0.122716
H     28.449819    20.325426    13.399441     0.120767
H     27.518926    20.641242    15.523527     0.111263
H     22.216170   -13.148837    26.267861     0.135392
H     24.597404   -10.883962    23.895966     0.136888
H     22.245257    -9.117811    26.686778     0.144822
H    -15.808462    -7.280965    23.241039     0.110132
H    -14.449542    -5.506476    22.544811     0.120700
H    -16.103533    -3.133593    25.388726     0.125355
H    -17.458296    -4.908082    26.079054     0.127029
H     17.034012   -14.063091    26.273762     0.135145
H     14.361917   -12.384169    23.730759     0.144109
H     16.020018   -10.160892    26.686778     0.134825
H     11.797862    -8.822721    22.102293     0.125618
H     11.116332    -6.661753    21.524070     0.122076
H     13.809205    -5.115852    24.131975     0.118691
H     14.490736    -7.280976    24.704298     0.111432
H     27.639425    20.977838    17.612212     0.290405
H     24.339750    -8.602484    23.984469     0.282753
H     14.494887    -9.279873    25.306122     0.280985
H     17.819492    26.554773    19.441286     0.143792
H     20.038612    25.303883    22.592013     0.134163
H     21.825587    27.173972    19.470787     0.136180
H     17.187855    29.102247    15.659233     0.125085
H     17.503704    30.033140    13.535147     0.122711
H     21.231368    28.449819    13.399441     0.120774
H     20.915519    27.518926    15.523527     0.111264
H     13.148433    22.216170    26.267861     0.135386
H     10.883594    24.597404    23.895966     0.136872
H      9.117400    22.245257    26.686778     0.144834
H      7.280608   -15.808462    23.241039     0.110145
H      5.506129   -14.449542    22.544811     0.120698
H      3.133202   -16.103533    25.388726     0.125363
H      4.907681   -17.458296    26.079054     0.127050
H     14.062687    17.034012    26.273762     0.135139
H     12.383803    14.361917    23.730759     0.144103
H     10.160481    16.020018    26.686778     0.134832
H      8.822381    11.797862    22.102293     0.125613
H      6.661421    11.116332    21.524070     0.122084
H      5.115481    13.809205    24.131975     0.118694
H      7.280596    14.490736    24.704298     0.111432
H     20.578891    27.639425    17.612212     0.290405
H      8.602114    24.339750    23.984469     0.282750
H      9.279483    14.494887    25.306122     0.280994
H     23.737209    15.001927    19.441286     0.143764
H     21.518041    16.252769    22.592013     0.134161
H     19.731114    14.382728    19.470787     0.136178
H     24.368904    12.454512    15.659233     0.125088
H     24.053087    11.523652    13.535147     0.122711
H     20.325426    13.106975    13.399441     0.120773
H     20.641242    14.037835    15.523527     0.111268
H    -13.148837    19.340426    26.267861     0.135390
H    -10.883962    16.959228    23.895966     0.136875
H     -9.117811    19.311333    26.686778     0.144829
H     -7.280965    15.808104    23.241039     0.110139
H     -5.506476    14.449195    22.544811     0.120689
H     -3.133593    16.103142    25.388726     0.125348
H     -4.908082    17.457895    26.079054     0.127037
H    -14.063091   -17.034416    26.273762     0.135147
H    -12.384169   -14.362282    23.730759     0.144104
H    -10.160892   -16.020429    26.686778     0.134825
H     -8.822721   -11.798202    22.102293     0.125625
H     -6.661753   -11.116663    21.524070     0.122095
H     -5.115852   -13.809577    24.131975     0.118696
H     -7.280976   -14.491116    24.704298     0.111439
H     20.977838    13.917304    17.612212     0.290402
H     -8.602484    17.216881    23.984469     0.282738
H     -9.279873   -14.495276    25.306122     0.280978
C      5.427285    -1.688520     7.663820     0.589208
C      4.544614     3.282112     7.724592     0.584303
C      5.690326     2.116424     9.628009    -0.194953
C      5.071967     2.030410     8.386009     0.004235
C      4.946470     0.797835     7.755863    -0.134940
C      5.439331    -0.348728     8.367718     0.003996
C      6.057690    -0.262714     9.609718    -0.221093
C      6.182772     0.969862    10.239864     0.274656
C      6.912081     2.052821    12.342709     0.476402
C      7.446493     1.757756    13.710974    -0.025192
C      8.192437     2.770911    14.301588    -0.095473
C      8.744304     2.582648    15.563059    -0.116856
C      8.549812     1.381230    16.234506     0.045527
C      7.804284     0.368075    15.643892    -0.116261
C      7.252001     0.555922    14.382421    -0.131586
C      9.104588     1.096970    17.553799     0.243290
C      3.169512     7.370509     5.284844     0.588591
C      0.285899     9.514046     1.760041     0.586537
C      1.762821     8.480926     3.496481    -0.136792
C      2.700339     8.580239     4.518403     0.007753
C      3.177410     9.826946     4.904868    -0.221805
C      2.716964    10.974755     4.270003     0.275915
C      1.779861    10.875442     3.248671    -0.188723
C      1.302790     9.628735     2.861616     0.006564
C      3.100535    13.437839     4.239911     0.477492
C      4.017694    14.517901     4.774473    -0.026637
C      4.911577    14.340029     5.824125    -0.130424
C      5.717780    15.394743     6.236552    -0.116138
C      5.630099    16.626913     5.599326     0.051103
C      4.737463    16.804785     4.549674    -0.119305
C      3.930429    15.750071     4.137247    -0.090201
C      6.565128    17.636744     6.125628     0.237614
C     36.339062     6.058554     5.363317     0.586107
C     38.481768     8.897340     1.800753     0.597922
C     37.313172     7.470259     3.513592    -0.130063
C     36.456258     7.363034     4.602776     0.006769
C     35.726930     8.468447     5.024643    -0.192430
C     35.854515     9.681085     4.357326     0.274464
C     36.711013     9.788311     3.268142    -0.222537
C     37.440342     8.682898     2.846275     0.002585
C     34.339752    11.085286     5.737392     0.459935
C     33.987762    12.523155     6.043614    -0.021416
C     32.985399    12.706830     6.988832    -0.091487
C     32.580632    13.992185     7.330456    -0.117277
C     33.174901    15.093451     6.726862     0.046248
C     34.176432    14.906451     5.781644    -0.110968
C     34.584525    13.624005     5.440020    -0.136509
C     32.809198    16.439895     7.001223     0.246584
C     -5.427403     1.688402     7.663820     0.589130
C     -4.544733    -3.282231     7.724592     0.584288
C     -5.690474    -2.116572     9.628009    -0.194943
C     -5.072096    -2.030540     8.386009     0.004275
C     -4.946589    -0.797954     7.755863    -0.134923
C     -5.439460     0.348599     8.367718     0.004011
C     -6.057838     0.262566     9.609718    -0.221155
C     -6.182929    -0.970019    10.239864     0.274632
C     -6.912271    -2.053011    12.342709     0.476468
C     -7.446704    -1.757967    13.710974    -0.025271
C     -8.192657    -2.771131    14.301588    -0.095428
C     -8.744544    -2.582887    15.563059    -0.116774
C     -8.550062    -1.381480    16.234506     0.045438
C     -7.804525    -0.368315    15.643892    -0.116226
C     -7.252223    -0.556143    14.382421    -0.131536
C     -9.104858    -1.097240    17.553799     0.243296
C     -3.169593    34.186410     5.284844     0.588587
C     -0.285926    32.042927     1.760041     0.586524
C     -1.762875    33.076021     3.496481    -0.136826
C     -2.700409    32.976691     4.518403     0.007787
C     -3.177486    31.729978     4.904868    -0.221811
C     -2.717030    30.582179     4.270003     0.275892
C     -1.779911    30.681508     3.248671    -0.188697
C     -1.302834    31.928221     2.861616     0.006604
C     38.456400    28.119096     4.239911     0.477491
C     37.539233    27.039025     4.774473    -0.026653
C     36.645333    27.216881     5.824125    -0.130402
C     35.839124    26.162161     6.236552    -0.116148
C     35.926815    24.930001     5.599326     0.051098
C     36.819467    24.752145     4.549674    -0.119315
C     37.626507    25.806865     4.137247    -0.090152
C     34.991778    23.920162     6.125628     0.237607
C      5.217856    35.498364     5.363317     0.586118
C      3.075204    32.659632     1.800753     0.597945
C      4.243774    34.086687     3.513592    -0.130078
C      5.100671    34.193895     4.602776     0.006756
C      5.829993    33.088476     5.024643    -0.192420
C      5.702418    31.875848     4.357326     0.274422
C      4.845937    31.768639     3.268142    -0.222497
C      4.116615    32.874059     2.846275     0.002579
C      7.217160    30.471626     5.737392     0.459958
C      7.569145    29.033752     6.043614    -0.021437
C      8.571493    28.850062     6.988832    -0.091460
C      8.976256    27.564702     7.330456    -0.117332
C      8.381995    26.463446     6.726862     0.046323
C      7.380479    26.650460     5.781644    -0.111001
C      6.972392    27.932911     5.440020    -0.136490
C      8.747695    25.116997     7.001223     0.246561
C     -1.688520    -5.427403     7.663820     0.589161
C      3.282112    -4.544733     7.724592     0.584283
C      2.116424    -5.690474     9.628009    -0.194913
C      2.030410    -5.072096     8.386009     0.004271
C      0.797835    -4.946589     7.755863    -0.134952
C     -0.348728    -5.439460     8.367718     0.004015
C     -0.262714    -6.057838     9.609718    -0.221094
C      0.969862    -6.182929    10.239864     0.274615
C      2.052821    -6.912271    12.342709     0.476453
C      1.757756    -7.446704    13.710974    -0.025242
C      2.770911    -8.192657    14.301588    -0.095460
C      2.582648    -8.744544    15.563059    -0.116775
C      1.381230    -8.550062    16.234506     0.045459
C      0.368075    -7.804525    15.643892    -0.116219
C      0.555922    -7.252223    14.382421    -0.131561
C      1.096970    -9.104858    17.553799     0.243312
C      7.370509    -3.169593     5.284844     0.588577
C      9.514046    -0.285926     1.760041     0.586522
C      8.480926    -1.762875     3.496481    -0.136830
C      8.580239    -2.700409     4.518403     0.007831
C      9.826946    -3.177486     4.904868    -0.221825
C     10.974755    -2.717030     4.270003     0.275920
C     10.875442    -1.779911     3.248671    -0.188730
C      9.628735    -1.302834     2.861616     0.006583
C     13.437839    38.456400     4.239911     0.477493
C     14.517901    37.539233     4.774473    -0.026637
C     14.340029    36.645333     5.824125    -0.130421
C     15.394743    35.839124     6.236552    -0.116132
C     16.626913    35.926815     5.599326     0.051095
C     16.804785    36.819467     4.549674    -0.119310
C     15.750071    37.626507     4.137247    -0.090210
C     17.636744    34.991778     6.125628     0.237606
C      6.058554     5.217856     5.363317     0.586132
C      8.897340     3.075204     1.800753     0.597956
C      7.470259     4.243774     3.513592    -0.130032
C      7.363034     5.100671     4.602776     0.006735
C      8.468447     5.829993     5.024643    -0.192425
C      9.681085     5.702418     4.357326     0.274442
C      9.788311     4.845937     3.268142    -0.222495
C      8.682898     4.116615     2.846275     0.002537
C     11.085286     7.217160     5.737392     0.459949
C     12.523155     7.569145     6.043614    -0.021428
C     12.706830     8.571493     6.988832    -0.091483
C     13.992185     8.976256     7.330456    -0.117301
C     15.093451     8.381995     6.726862     0.046297
C     14.906451     7.380479     5.781644    -0.110993
C     13.624005     6.972392     5.440020    -0.136491
C     16.439895     8.747695     7.001223     0.246567
C      1.688402     5.427285     7.663820     0.589189
C     -3.282231     4.544614     7.724592     0.584280
C     -2.116572     5.690326     9.628009    -0.194892
C     -2.030540     5.071967     8.386009     0.004238
C     -0.797954     4.946470     7.755863    -0.134899
C      0.348599     5.439331     8.367718     0.003976
C      0.262566     6.057690     9.609718    -0.221124
C     -0.970019     6.182772    10.239864     0.274623
C     -2.053011     6.912081    12.342709     0.476415
C     -1.757967     7.446493    13.710974    -0.025194
C     -2.771131     8.192437    14.301588    -0.095489
C     -2.582887     8.744304    15.563059    -0.116749
C     -1.381480     8.549812    16.234506     0.045443
C     -0.368315     7.804284    15.643892    -0.116212
C     -0.556143     7.252001    14.382421    -0.131599
C     -1.097240     9.104588    17.553799     0.243307
C     34.186410     3.169512     5.284844     0.588576
C     32.042927     0.285899     1.760041     0.586509
C     33.076021     1.762821     3.496481    -0.136808
C     32.976691     2.700339     4.518403     0.007766
C     31.729978     3.177410     4.904868    -0.221794
C     30.582179     2.716964     4.270003     0.275883
C     30.681508     1.779861     3.248671    -0.188687
C     31.928221     1.302790     2.861616     0.006609
C     28.119096     3.100535     4.239911     0.477469
C     27.039025     4.017694     4.774473    -0.026667
C     27.216881     4.911577     5.824125    -0.130411
C     26.162161     5.717780     6.236552    -0.116145
C     24.930001     5.630099     5.599326     0.051115
C     24.752145     4.737463     4.549674    -0.119308
C     25.806865     3.930429     4.137247    -0.090160
C     23.920162     6.565128     6.125628     0.237605
C     35.498364    36.339062     5.363317     0.586121
C     32.659632    38.481768     1.800753     0.597970
C     34.086687    37.313172     3.513592    -0.130065
C     34.193895    36.456258     4.602776     0.006741
C     33.088476    35.726930     5.024643    -0.192406
C     31.875848    35.854515     4.357326     0.274417
C     31.768639    36.711013     3.268142    -0.222498
C     32.874059    37.440342     2.846275     0.002558
C     30.471626    34.339752     5.737392     0.459954
C     29.033752    33.987762     6.043614    -0.021429
C     28.850062    32.985399     6.988832    -0.091455
C     27.564702    32.580632     7.330456    -0.117362
C     26.463446    33.174901     6.726862     0.046333
C     26.650460    34.176432     5.781644    -0.111014
C     27.932911    34.584525     5.440020    -0.136501
C     25.116997    32.809198     7.001223     0.246531
C     15.350988    22.466793    21.837372     0.589207
C     16.233659    17.496161    21.776600     0.584302
C     15.087947    18.661849    19.873183    -0.194956
C     15.706306    18.747863    21.115183     0.004236
C     15.831803    19.980438    21.745329    -0.134940
C     15.338942    21.127001    21.133474     0.003994
C     14.720583    21.040987    19.891474    -0.221090
C     14.595501    19.808411    19.261328     0.274656
C     13.866192    18.725452    17.158483     0.476402
C     13.331780    19.020517    15.790218    -0.025192
C     12.585836    18.007362    15.199604    -0.095473
C     12.033969    18.195625    13.938133    -0.116856
C     12.228461    19.397043    13.266686     0.045527
C     12.973989    20.410198    13.857300    -0.116261
C     13.526272    20.222351    15.118771    -0.131586
C     11.673685    19.681303    11.947393     0.243290
C     17.608761    13.407764    24.216348     0.588591
C     20.492374    11.264227    27.741151     0.586537
C     19.015452    12.297347    26.004711    -0.136790
C     18.077934    12.198034    24.982789     0.007760
C     17.600863    10.951327    24.596324    -0.221802
C     18.061309     9.803518    25.231189     0.275917
C     18.998412     9.902831    26.252521    -0.188722
C     19.475483    11.149538    26.639576     0.006571
C     17.677738     7.340434    25.261281     0.477493
C     16.760579     6.260372    24.726719    -0.026639
C     15.866696     6.438244    23.677067    -0.130424
C     15.060493     5.383530    23.264640    -0.116137
C     15.148174     4.151360    23.901866     0.051105
C     16.040810     3.973488    24.951518    -0.119304
C     16.847844     5.028202    25.363945    -0.090201
C     14.213145     3.141529    23.375564     0.237613
C    -15.560789    14.719719    24.137875     0.586123
C    -17.703495    11.880933    27.700439     0.597931
C    -16.534899    13.308014    25.987600    -0.130073
C    -15.677985    13.415239    24.898416     0.006770
C    -14.948657    12.309826    24.476549    -0.192429
C    -15.076242    11.097188    25.143866     0.274462
C    -15.932740    10.989962    26.233050    -0.222536
C    -16.662069    12.095375    26.654917     0.002584
C    -13.561479     9.692987    23.763800     0.459936
C    -13.209489     8.255118    23.457578    -0.021416
C    -12.207126     8.071443    22.512360    -0.091487
C    -11.802359     6.786088    22.170736    -0.117277
C    -12.396628     5.684822    22.774330     0.046249
C    -13.398159     5.871822    23.719548    -0.110968
C    -13.806252     7.154268    24.061172    -0.136509
C    -12.030925     4.338378    22.499969     0.246585
C    -15.351324    19.089871    21.837372     0.589133
C     25.323006    24.060504    21.776600     0.584285
C     26.468747    22.894845    19.873183    -0.194929
C     25.850369    22.808813    21.115183     0.004275
C     25.724862    21.576227    21.745329    -0.134927
C     26.217733    20.429674    21.133474     0.004013
C     26.836111    20.515707    19.891474    -0.221171
C     26.961202    21.748292    19.261328     0.274632
C     27.690544    22.831284    17.158483     0.476468
C     28.224977    22.536240    15.790218    -0.025269
C     28.970930    23.549404    15.199604    -0.095427
C     29.522817    23.361160    13.938133    -0.116774
C     29.328335    22.159753    13.266686     0.045438
C     28.582798    21.146588    13.857300    -0.116226
C     28.030496    21.334416    15.118771    -0.131537
C     29.883131    21.875513    11.947393     0.243297
C     23.947866   -13.408137    24.216348     0.588572
C     21.064199   -11.264654    27.741151     0.586517
C     22.541148   -12.297748    26.004711    -0.136814
C     23.478682   -12.198418    24.982789     0.007786
C     23.955759   -10.951705    24.596324    -0.221810
C     23.495303    -9.803906    25.231189     0.275894
C     22.558184    -9.903235    26.252521    -0.188700
C     22.081107   -11.149948    26.639576     0.006607
C    -17.678127    -7.340823    25.261281     0.477492
C    -16.760960    -6.260752    24.726719    -0.026653
C    -15.867060    -6.438608    23.677067    -0.130402
C    -15.060851    -5.383888    23.264640    -0.116148
C    -15.148542    -4.151728    23.901866     0.051097
C    -16.041194    -3.973872    24.951518    -0.119315
C    -16.848234    -5.028592    25.363945    -0.090152
C    -14.213505    -3.141889    23.375564     0.237607
C     15.560417   -14.720091    24.137875     0.586116
C     17.703069   -11.881359    27.700439     0.597944
C     16.534499   -13.308414    25.987600    -0.130080
C     15.677602   -13.415622    24.898416     0.006750
C     14.948280   -12.310203    24.476549    -0.192422
C     15.075855   -11.097575    25.143866     0.274420
C     15.932336   -10.990366    26.233050    -0.222498
C     16.661658   -12.095786    26.654917     0.002573
C     13.561113    -9.693353    23.763800     0.459957
C     13.209128    -8.255479    23.457578    -0.021435
C     12.206780    -8.071789    22.512360    -0.091460
C     11.802017    -6.786429    22.170736    -0.117333
C     12.396278    -5.685173    22.774330     0.046321
C     13.397794    -5.872187    23.719548    -0.111002
C     13.805881    -7.154638    24.061172    -0.136490
C     12.030578    -4.338724    22.499969     0.246563
C     22.466793   -15.351324    21.837372     0.589147
C     17.496161    25.323006    21.776600     0.584273
C     18.661849    26.468747    19.873183    -0.194925
C     18.747863    25.850369    21.115183     0.004270
C     19.980438    25.724862    21.745329    -0.134937
C     21.127001    26.217733    21.133474     0.004016
C     21.040987    26.836111    19.891474    -0.221091
C     19.808411    26.961202    19.261328     0.274619
C     18.725452    27.690544    17.158483     0.476454
C     19.020517    28.224977    15.790218    -0.025242
C     18.007362    28.970930    15.199604    -0.095459
C     18.195625    29.522817    13.938133    -0.116775
C     19.397043    29.328335    13.266686     0.045458
C     20.410198    28.582798    13.857300    -0.116218
C     20.222351    28.030496    15.118771    -0.131560
C     19.681303    29.883131    11.947393     0.243313
C     13.407764    23.947866    24.216348     0.588578
C     11.264227    21.064199    27.741151     0.586522
C     12.297347    22.541148    26.004711    -0.136830
C     12.198034    23.478682    24.982789     0.007830
C     10.951327    23.955759    24.596324    -0.221819
C      9.803518    23.495303    25.231189     0.275919
C      9.902831    22.558184    26.252521    -0.188735
C     11.149538    22.081107    26.639576     0.006579
C      7.340434   -17.678127    25.261281     0.477493
C      6.260372   -16.760960    24.726719    -0.026637
C      6.438244   -15.867060    23.677067    -0.130420
C      5.383530   -15.060851    23.264640    -0.116131
C      4.151360   -15.148542    23.901866     0.051095
C      3.973488   -16.041194    24.951518    -0.119311
C      5.028202   -16.848234    25.363945    -0.090211
C      3.141529   -14.213505    23.375564     0.237606
C     14.719719    15.560417    24.137875     0.586132
C     11.880933    17.703069    27.700439     0.597956
C     13.308014    16.534499    25.987600    -0.130032
C     13.415239    15.677602    24.898416     0.006736
C     12.309826    14.948280    24.476549    -0.192430
C     11.097188    15.075855    25.143866     0.274442
C     10.989962    15.932336    26.233050    -0.222491
C     12.095375    16.661658    26.654917     0.002539
C      9.692987    13.561113    23.763800     0.459950
C      8.255118    13.209128    23.457578    -0.021429
C      8.071443    12.206780    22.512360    -0.091484
C      6.786088    11.802017    22.170736    -0.117302
C      5.684822    12.396278    22.774330     0.046297
C      5.871822    13.397794    23.719548    -0.110993
C      7.154268    13.805881    24.061172    -0.136491
C      4.338378    12.030578    22.499969     0.246567
C     19.089871    15.350988    21.837372     0.589200
C     24.060504    16.233659    21.776600     0.584293
C     22.894845    15.087947    19.873183    -0.194894
C     22.808813    15.706306    21.115183     0.004235
C     21.576227    15.831803    21.745329    -0.134914
C     20.429674    15.338942    21.133474     0.003975
C     20.515707    14.720583    19.891474    -0.221116
C     21.748292    14.595501    19.261328     0.274619
C     22.831284    13.866192    17.158483     0.476415
C     22.536240    13.331780    15.790218    -0.025193
C     23.549404    12.585836    15.199604    -0.095489
C     23.361160    12.033969    13.938133    -0.116749
C     22.159753    12.228461    13.266686     0.045443
C     21.146588    12.973989    13.857300    -0.116212
C     21.334416    13.526272    15.118771    -0.131599
C     21.875513    11.673685    11.947393     0.243307
C    -13.408137    17.608761    24.216348     0.588591
C    -11.264654    20.492374    27.741151     0.586517
C    -12.297748    19.015452    26.004711    -0.136823
C    -12.198418    18.077934    24.982789     0.007761
C    -10.951705    17.600863    24.596324    -0.221804
C     -9.803906    18.061309    25.231189     0.275878
C     -9.903235    18.998412    26.252521    -0.188682
C    -11.149948    19.475483    26.639576     0.006603
C     -7.340823    17.677738    25.261281     0.477467
C     -6.260752    16.760579    24.726719    -0.026664
C     -6.438608    15.866696    23.677067    -0.130412
C     -5.383888    15.060493    23.264640    -0.116145
C     -4.151728    15.148174    23.901866     0.051114
C     -3.973872    16.040810    24.951518    -0.119308
C     -5.028592    16.847844    25.363945    -0.090160
C     -3.141889    14.213145    23.375564     0.237605
C    -14.720091   -15.560789    24.137875     0.586107
C    -11.881359   -17.703495    27.700439     0.597963
C    -13.308414   -16.534899    25.987600    -0.130053
C    -13.415622   -15.677985    24.898416     0.006745
C    -12.310203   -14.948657    24.476549    -0.192399
C    -11.097575   -15.076242    25.143866     0.274422
C    -10.990366   -15.932740    26.233050    -0.222504
C    -12.095786   -16.662069    26.654917     0.002564
C     -9.693353   -13.561479    23.763800     0.459956
C     -8.255479   -13.209489    23.457578    -0.021431
C     -8.071789   -12.207126    22.512360    -0.091454
C     -6.786429   -11.802359    22.170736    -0.117362
C     -5.685173   -12.396628    22.774330     0.046334
C     -5.872187   -13.398159    23.719548    -0.111014
C     -7.154638   -13.806252    24.061172    -0.136502
C     -4.338724   -12.030925    22.499969     0.246531
N      9.641082     1.953037    18.406974    -0.257303
N     10.002620     1.250716    19.454266    -0.046387
N      9.690944    -0.037549    19.240677    -0.042819
N      9.113311    -0.191301    18.047059    -0.239827
N      7.193460    17.449728     7.346387    -0.256100
N      7.953952    18.538520     7.518674    -0.041682
N      7.800199    19.338500     6.448961    -0.034395
N      6.960754    18.812811     5.594606    -0.251307
N      6.677290     0.986474    11.542046    -0.405488
N      3.160789    12.215644     4.736711    -0.396540
N     35.150536    10.816004     4.738481    -0.378322
N     31.998830    18.176972     7.785365    -0.054129
N     31.965583    16.863769     7.945851    -0.237372
N     33.312043    17.499604     6.293194    -0.268993
N     32.792576    18.592549     6.797075    -0.011093
N     -9.641366    -1.953321    18.406974    -0.257294
N    -10.002920    -1.251015    19.454266    -0.046373
N     -9.691240     0.037253    19.240677    -0.042821
N     -9.113589     0.191023    18.047059    -0.239816
N     34.363427    24.107159     7.346387    -0.256109
N     33.602932    23.018364     7.518674    -0.041674
N     33.756701    22.218400     6.448961    -0.034378
N     34.596159    22.744103     5.594606    -0.251321
N     -6.677468    -0.986652    11.542046    -0.405478
N     -3.160862    29.341283     4.736711    -0.396552
N      6.406391    30.740923     4.738481    -0.378320
N      9.558050    23.379908     7.785365    -0.054165
N      9.591294    24.693108     7.945851    -0.237384
N      8.244860    24.057299     6.293194    -0.268960
N      8.764319    22.964346     6.797075    -0.011070
N      1.953037    -9.641366    18.406974    -0.257324
N      1.250716   -10.002920    19.454266    -0.046353
N     -0.037549    -9.691240    19.240677    -0.042836
N     -0.191301    -9.113589    18.047059    -0.239824
N     17.449728    34.363427     7.346387    -0.256110
N     18.538520    33.602932     7.518674    -0.041672
N     19.338500    33.756701     6.448961    -0.034386
N     18.812811    34.596159     5.594606    -0.251301
N      0.986474    -6.677468    11.542046    -0.405521
N     12.215644    -3.160862     4.736711    -0.396548
N     10.816004     6.406391     4.738481    -0.378344
N     18.176972     9.558050     7.785365    -0.054186
N     16.863769     9.591294     7.945851    -0.237366
N     17.499604     8.244860     6.293194    -0.268958
N     18.592549     8.764319     6.797075    -0.011073
N     -1.953321     9.641082    18.406974    -0.257311
N     -1.251015    10.002620    19.454266    -0.046380
N      0.037253     9.690944    19.240677    -0.042836
N      0.191023     9.113311    18.047059    -0.239802
N     24.107159     7.193460     7.346387    -0.256101
N     23.018364     7.953952     7.518674    -0.041671
N     22.218400     7.800199     6.448961    -0.034405
N     22.744103     6.960754     5.594606    -0.251302
N     -0.986652     6.677290    11.542046    -0.405477
N     29.341283     3.160789     4.736711    -0.396537
N     30.740923    35.150536     4.738481    -0.378303
N     23.379908    31.998830     7.785365    -0.054099
N     24.693108    31.965583     7.945851    -0.237365
N     24.057299    33.312043     6.293194    -0.268979
N     22.964346    32.792576     6.797075    -0.011107
N     11.137191    18.825236    11.094218    -0.257303
N     10.775653    19.527557    10.046926    -0.046387
N     11.087329    20.815822    10.260515    -0.042819
N     11.664962    20.969574    11.454133    -0.239827
N     13.584813     3.328545    22.154805    -0.256100
N     12.824321     2.239753    21.982518    -0.041681
N     12.978074     1.439773    23.052231    -0.034394
N     13.817519     1.965462    23.906586    -0.251306
N     14.100983    19.791799    17.959146    -0.405487
N     17.617484     8.562629    24.764481    -0.396541
N    -14.372263     9.962269    24.762711    -0.378322
N    -11.220557     2.601301    21.715827    -0.054128
N    -11.187310     3.914504    21.555341    -0.237372
N    -12.533770     3.278669    23.207998    -0.268994
N    -12.014303     2.185724    22.704117    -0.011092
N     30.419639    22.731594    11.094218    -0.257295
N     30.781193    22.029288    10.046926    -0.046372
N     30.469513    20.741020    10.260515    -0.042820
N     29.891862    20.587250    11.454133    -0.239817
N    -13.585154    -3.328886    22.154805    -0.256109
N    -12.824659    -2.240091    21.982518    -0.041674
N    -12.978428    -1.440127    23.052231    -0.034378
N    -13.817886    -1.965830    23.906586    -0.251322
N     27.455741    21.764925    17.959146    -0.405479
N     23.939135    -8.563010    24.764481    -0.396551
N     14.371882    -9.962650    24.762711    -0.378320
N     11.220223    -2.601635    21.715827    -0.054167
N     11.186979    -3.914835    21.555341    -0.237385
N     12.533413    -3.279026    23.207998    -0.268960
N     12.013954    -2.186073    22.704117    -0.011071
N     18.825236    30.419639    11.094218    -0.257324
N     19.527557    30.781193    10.046926    -0.046353
N     20.815822    30.469513    10.260515    -0.042836
N     20.969574    29.891862    11.454133    -0.239824
N      3.328545   -13.585154    22.154805    -0.256109
N      2.239753   -12.824659    21.982518    -0.041673
N      1.439773   -12.978428    23.052231    -0.034386
N      1.965462   -13.817886    23.906586    -0.251301
N     19.791799    27.455741    17.959146    -0.405520
N      8.562629    23.939135    24.764481    -0.396548
N      9.962269    14.371882    24.762711    -0.378344
N      2.601301    11.220223    21.715827    -0.054186
N      3.914504    11.186979    21.555341    -0.237366
N      3.278669    12.533413    23.207998    -0.268958
N      2.185724    12.013954    22.704117    -0.011073
N     22.731594    11.137191    11.094218    -0.257311
N     22.029288    10.775653    10.046926    -0.046380
N     20.741020    11.087329    10.260515    -0.042836
N     20.587250    11.664962    11.454133    -0.239802
N     -3.328886    13.584813    22.154805    -0.256102
N     -2.240091    12.824321    21.982518    -0.041671
N     -1.440127    12.978074    23.052231    -0.034405
N     -1.965830    13.817519    23.906586    -0.251302
N     21.764925    14.100983    17.959146    -0.405478
N     -8.563010    17.617484    24.764481    -0.396537
N     -9.962650   -14.372263    24.762711    -0.378304
N     -2.601635   -11.220557    21.715827    -0.054099
N     -3.914835   -11.187310    21.555341    -0.237365
N     -3.279026   -12.533770    23.207998    -0.268979
N     -2.186073   -12.014303    22.704117    -0.011106
O      3.912125     3.109659     6.646029    -0.516154
O      4.728291     4.368408     8.355918    -0.511047
O      4.716253    -1.673136     6.657829    -0.489459
O      6.033597    -2.632284     8.253843    -0.520765
O      6.707208     3.218913    11.980434    -0.473373
O      3.825273     7.589090     6.352787    -0.526505
O      2.835813     6.310810     4.734351    -0.493775
O      0.090585     8.351701     1.264421    -0.527260
O     -0.194497    10.591622     1.334044    -0.501452
O      2.298076    13.717940     3.330685    -0.484590
O     35.633000     6.034858     6.392318    -0.503088
O     36.834011     5.084878     4.705440    -0.519148
O     38.971728     7.840964     1.372395    -0.508791
O     38.583586    10.069251     1.349385    -0.536116
O     33.846465    10.140690     6.443060    -0.498800
O     32.356217    20.782592     8.255614    -0.696292
O     -3.912227    -3.109761     6.646029    -0.516146
O     -4.728420    -4.368536     8.355918    -0.510966
O     -4.716355     1.673034     6.657829    -0.489488
O     35.523276     2.632157     8.253843    -0.520678
O     -6.707392    -3.219097    11.980434    -0.473399
O     -3.825371    33.967812     6.352787    -0.526547
O     -2.835886    35.246118     4.734351    -0.493762
O     -0.090604    33.205280     1.264421    -0.527230
O      0.194476    30.965357     1.334044    -0.501448
O     -2.298128    27.839009     3.330685    -0.484594
O      5.923901    35.522043     6.392318    -0.503124
O      4.722917    36.472049     4.705440    -0.519148
O      2.585250    33.716015     1.372395    -0.508791
O      2.973393    31.487729     1.349385    -0.536141
O      7.710436    31.416211     6.443060    -0.498806
O      9.200656    20.774281     8.255614    -0.696292
O      3.109659    -3.912227     6.646029    -0.516159
O      4.368408    -4.728420     8.355918    -0.511052
O     -1.673136    -4.716355     6.657829    -0.489462
O     -2.632284    35.523276     8.253843    -0.520736
O      3.218913    -6.707392    11.980434    -0.473390
O      7.589090    -3.825371     6.352787    -0.526529
O      6.310810    -2.835886     4.734351    -0.493763
O      8.351701    -0.090604     1.264421    -0.527243
O     10.591622     0.194476     1.334044    -0.501473
O     13.717940    -2.298128     3.330685    -0.484592
O      6.034858     5.923901     6.392318    -0.503156
O      5.084878     4.722917     4.705440    -0.519155
O      7.840964     2.585250     1.372395    -0.508805
O     10.069251     2.973393     1.349385    -0.536156
O     10.140690     7.710436     6.443060    -0.498809
O     20.782592     9.200656     8.255614    -0.696305
O     -3.109761     3.912125     6.646029    -0.516144
O     -4.368536     4.728291     8.355918    -0.511009
O      1.673034     4.716253     6.657829    -0.489485
O      2.632157     6.033597     8.253843    -0.520652
O     -3.219097     6.707208    11.980434    -0.473372
O     33.967812     3.825273     6.352787    -0.526448
O     35.246118     2.835813     4.734351    -0.493786
O     33.205280     0.090585     1.264421    -0.527233
O     30.965357    -0.194497     1.334044    -0.501355
O     27.839009     2.298076     3.330685    -0.484562
O     35.522043    35.633000     6.392318    -0.503140
O     36.472049    36.834011     4.705440    -0.519159
O     33.716015    38.971728     1.372395    -0.508833
O     31.487729    38.583586     1.349385    -0.536163
O     31.416211    33.846465     6.443060    -0.498817
O     20.774281    32.356217     8.255614    -0.696293
O     16.866148    17.668614    22.855163    -0.516147
O     16.049982    16.409865    21.145274    -0.511045
O     16.062020    22.451409    22.843363    -0.489468
O     14.744676    23.410557    21.247349    -0.520760
O     14.071065    17.559360    17.520758    -0.473375
O     16.953000    13.189183    23.148405    -0.526505
O     17.942460    14.467463    24.766841    -0.493766
O     20.687688    12.426572    28.236771    -0.527238
O     20.972770    10.186651    28.167148    -0.501455
O     18.480197     7.060333    26.170507    -0.484590
O    -14.854727    14.743415    23.108874    -0.503166
O    -16.055738    15.693395    24.795752    -0.519141
O    -18.193455    12.937309    28.128797    -0.508789
O    -17.805313    10.709022    28.151807    -0.536173
O    -13.068192    10.637583    23.058132    -0.498802
O    -11.577944    -0.004319    21.245578    -0.696292
O     24.690500    23.888034    22.855163    -0.516175
O     25.506693    25.146809    21.145274    -0.511014
O    -16.062372    19.105239    22.843363    -0.489452
O    -14.745003    18.146116    21.247349    -0.520641
O     27.485665    23.997370    17.520758    -0.473390
O     24.603644   -13.189539    23.148405    -0.526466
O     23.614159   -14.467845    24.766841    -0.493781
O     20.868877   -12.427007    28.236771    -0.527225
O     20.583797   -10.187084    28.167148    -0.501382
O     23.076401    -7.060736    26.170507    -0.484592
O     14.854372   -14.743770    23.108874    -0.503127
O     16.055356   -15.693776    24.795752    -0.519152
O     18.193023   -12.937742    28.128797    -0.508813
O     17.804880   -10.709456    28.151807    -0.536139
O     13.067837   -10.637938    23.058132    -0.498807
O     11.577617     0.003992    21.245578    -0.696292
O     17.668614    24.690500    22.855163    -0.516145
O     16.409865    25.506693    21.145274    -0.510960
O     22.451409   -16.062372    22.843363    -0.489482
O     23.410557   -14.745003    21.247349    -0.520697
O     17.559360    27.485665    17.520758    -0.473391
O     13.189183    24.603644    23.148405    -0.526557
O     14.467463    23.614159    24.766841    -0.493767
O     12.426572    20.868877    28.236771    -0.527246
O     10.186651    20.583797    28.167148    -0.501438
O      7.060333    23.076401    26.170507    -0.484595
O     14.743415    14.854372    23.108874    -0.503132
O     15.693395    16.055356    24.795752    -0.519157
O     12.937309    18.193023    28.128797    -0.508803
O     10.709022    17.804880    28.151807    -0.536185
O     10.637583    13.067837    23.058132    -0.498812
O     -0.004319    11.577617    21.245578    -0.696304
O     23.888034    16.866148    22.855163    -0.516138
O     25.146809    16.049982    21.145274    -0.511057
O     19.105239    16.062020    22.843363    -0.489493
O     18.146116    14.744676    21.247349    -0.520734
O     23.997370    14.071065    17.520758    -0.473377
O    -13.189539    16.953000    23.148405    -0.526502
O    -14.467845    17.942460    24.766841    -0.493773
O    -12.427007    20.687688    28.236771    -0.527256
O    -10.187084    20.972770    28.167148    -0.501452
O     -7.060736    18.480197    26.170507    -0.484561
O    -14.743770   -14.854727    23.108874    -0.503083
O    -15.693776   -16.055738    24.795752    -0.519163
O    -12.937742   -18.193455    28.128797    -0.508815
O    -10.709456   -17.805313    28.151807    -0.536079
O    -10.637938   -13.068192    23.058132    -0.498810
O      0.003992   -11.577944    21.245578    -0.696293

The following XYZ coordinates are in angstroms. Other properties are in atomic units.
The sperically averaged electron density of each atom fit to a function of the form exp(a - br)
eigen_1, eigen_2 and eigen_3 are the three eigenvalues of traceless quadrupole moment tensor
  atom number  atomic symbol              X              Y              Z     net charge C6 coefficient C8 coefficient C10 coefficient fluctuating dipole atomic polarizability isotropic forcefield polarizability              a              b squared Pearson coefficient          <r^3>          <r^4>         wp_QDO          m_QDO          q_QDO       dipole_x       dipole_y       dipole_z         dipole            Qxy            Qxz            Qyz     Q(x^2-y^2)  Q(3z^2 - R^2)        eigen_1        eigen_2        eigen_3 static polarizability      alpha(xx)      alpha(xy)      alpha(xz)      alpha(yy)      alpha(yz)      alpha(zz) atomic spin moment
            1             Cu       3.301661       4.601979       5.576905       0.825100      51.210508 0.76499118E+03  0.19408991E+05                                12.017133                            9.543059       1.079534       2.270263                    0.996414      40.348722      97.427722       0.540766       0.446427      -1.116165      -0.063088      -0.095823      -0.118389       0.164858      -0.032644      -0.045231      -0.064833       0.013113      -0.054681      -0.100203       0.041355       0.058848             16.270692      18.854647      -4.290996      -3.297319      16.675434      -4.908280      13.281994           0.655619
            2             Cu       4.392518       6.099679       7.439611       0.843790      50.771766 0.75192771E+03  0.18998505E+05                                11.962289                            9.463702       1.055597       2.268016                    0.996314      40.037137      96.523429       0.542732       0.446660      -1.115847       0.066803       0.089233       0.118156       0.162438      -0.031182      -0.047370      -0.068479       0.027316      -0.062086      -0.105461       0.044261       0.061200             16.158026      18.886124      -3.593805      -3.550146      16.128050      -4.932946      13.459905          -0.652060
            3             Cu      31.045088      19.469386       8.923521       0.515062     115.864884 0.16516681E+04  0.51679071E+05                                21.571848                           14.922797       0.167434       1.882037                    0.997821      52.175691     148.003821       0.387173       0.505602      -1.063493       0.016535      -0.005978       0.016062       0.023814       0.095949       0.003631      -0.075080       0.024948      -0.173414      -0.125994      -0.011919       0.137912             34.475699      24.857033     -11.285167     -16.252472      41.136782      21.683774      37.433281           0.480525
            4             Cu       8.563602      21.091791       6.360457       0.512201     112.420725 0.16237619E+04  0.50582030E+05                                21.138940                           14.803004       0.163015       1.884679                    0.997790      51.808632     146.563574       0.388529       0.506068      -1.063415       0.005563       0.009027      -0.008917       0.013854      -0.017664       0.012926      -0.022392       0.094758       0.412713      -0.120874      -0.019947       0.140821             33.039018      17.504203      12.230779       3.854809      62.278511       3.896013      19.334341           0.418758
            5             Cu       9.398464      18.897147       8.781325       0.549074     109.484993 0.15787904E+04  0.48820798E+05                                20.835771                           14.594698       0.224158       1.904303                    0.997815      51.104582     143.885349       0.391497       0.505938      -1.063836      -0.019987      -0.009219       0.035664       0.041909      -0.053891      -0.032890      -0.047984      -0.204212      -0.082154      -0.122859      -0.015744       0.138603             32.697562      34.295532       8.681640      24.595977      23.785552       8.326278      40.011601           0.471855
            6             Cu      -3.301747      36.954935       5.576905       0.825067      51.214429 0.76504991E+03  0.19410882E+05                                12.017784                            9.543479       1.079555       2.270263                    0.996413      40.349507      97.431088       0.540749       0.446432      -1.116160       0.063056       0.095839      -0.118405       0.164866      -0.032644       0.045202       0.064844       0.013087      -0.054666      -0.100191       0.041335       0.058856             16.271624      18.855801      -4.291612       3.297453      16.676399       4.908477      13.282674           0.655602
            7             Cu      -4.392632      35.457206       7.439611       0.843811      50.773007 0.75193955E+03  0.18998902E+05                                11.962534                            9.463830       1.055624       2.268032                    0.996315      40.036979      96.523673       0.542723       0.446665      -1.115842      -0.066775      -0.089239       0.118172       0.162441      -0.031181       0.047425       0.068442       0.027353      -0.062267      -0.105479       0.044287       0.061192             16.158350      18.886723      -3.594156       3.550240      16.128190       4.932883      13.460137          -0.652058
            8             Cu      10.511774      22.087477       8.923521       0.515077     115.872221 0.16517305E+04  0.51681669E+05                                21.573000                           14.923257       0.167476       1.882057                    0.997822      52.175721     148.006319       0.387159       0.505614      -1.063484      -0.016534       0.005983       0.016069       0.023819       0.095964      -0.003562       0.075123       0.024934      -0.173450      -0.126002      -0.011967       0.137969             34.478484      24.858362     -11.286086      16.253575      41.141046     -21.686122      37.436044           0.480525
            9             Cu      32.993300      20.465111       6.360457       0.512213     112.410134 0.16236532E+04  0.50577678E+05                                21.137489                           14.802397       0.162993       1.884677                    0.997790      51.807831     146.558808       0.388542       0.506060      -1.063421      -0.005557      -0.009032      -0.008899       0.013844      -0.017680      -0.012873       0.022446       0.094805       0.412682      -0.120906      -0.019906       0.140812             33.035647      17.502931      12.229300      -3.854452      62.271212      -3.895526      19.332797           0.418762
           10             Cu      32.158401      22.659718       8.781325       0.549059     109.466530 0.15785786E+04  0.48812225E+05                                20.832836                           14.593202       0.224136       1.904298                    0.997815      51.103637     143.875966       0.391541       0.505902      -1.063863       0.020000       0.009246       0.035633       0.041895      -0.053932       0.032983       0.048025      -0.204141      -0.082197      -0.122932      -0.015671       0.138604             32.691592      34.289549       8.679990     -24.590600      23.781890      -8.324527      40.003336           0.471854
           11             Cu       4.601979      -3.301747       5.576905       0.825028      51.215389 0.76507434E+03  0.19411673E+05                                12.017969                            9.543658       1.079483       2.270233                    0.996414      40.350148      97.433337       0.540741       0.446434      -1.116158      -0.095848       0.063059      -0.118402       0.164871       0.032655      -0.064835       0.045200      -0.013072      -0.054688      -0.100188       0.041344       0.058845             16.271867      16.676453       4.291442      -4.908470      18.856244       3.297744      13.282903           0.655324
           12             Cu       6.099679      -4.392632       7.439611       0.843897      50.765258 0.75181274E+03  0.18994824E+05                                11.961171                            9.462883       1.055826       2.268112                    0.996316      40.035076      96.515654       0.542765       0.446651      -1.115856       0.089232      -0.066777       0.118160       0.162430       0.031200      -0.068481       0.047371      -0.027306      -0.062103      -0.105473       0.044280       0.061193             16.156331      16.126093       3.593421      -4.932124      18.884395       3.549962      13.458506          -0.652437
           13             Cu      19.469386      10.511774       8.923521       0.515071     115.882038 0.16518558E+04  0.51686693E+05                                21.574349                           14.923984       0.167355       1.882015                    0.997822      52.176720     148.011879       0.387142       0.505625      -1.063476      -0.005984      -0.016544       0.016057       0.023819      -0.095966      -0.075068      -0.003560      -0.024928      -0.173527      -0.125961      -0.012003       0.137964             34.481030      41.143619      11.287180      21.688049      24.860157      16.255165      37.439314           0.480525
           14             Cu      21.091791      32.993300       6.360457       0.512216     112.411600 0.16236535E+04  0.50577711E+05                                21.137702                           14.802418       0.162954       1.884667                    0.997791      51.807776     146.558856       0.388541       0.506061      -1.063420       0.009049      -0.005553      -0.008902       0.013856       0.017682      -0.022405      -0.012879      -0.094805       0.412589      -0.120885      -0.019891       0.140776             33.036327      62.272976     -12.229682       3.895436      17.503184      -3.854415      19.332821           0.418760
           15             Cu      18.897147      32.158401       8.781325       0.549054     109.472823 0.15786749E+04  0.48816083E+05                                20.833837                           14.593827       0.224091       1.904281                    0.997815      51.104422     143.880773       0.391524       0.505914      -1.063854      -0.009225       0.019977       0.035674       0.041914       0.053901      -0.048011       0.032984       0.204159      -0.082183      -0.122921      -0.015670       0.138592             32.693370      23.782640      -8.680158       8.324640      34.291667     -24.592303      40.005802           0.471855
           16             Cu      36.954935       3.301661       5.576905       0.825187      51.207489 0.76493505E+03  0.19407179E+05                                12.016577                            9.542645       1.079811       2.270358                    0.996415      40.347562      97.423419       0.540784       0.446421      -1.116170       0.095801      -0.063086      -0.118366       0.164828       0.032657       0.064834      -0.045245      -0.013139      -0.054641      -0.100217       0.041370       0.058847             16.269847      16.674831       4.290989       4.908121      18.853370      -3.296795      13.281341          -0.646220
           17             Cu      35.457206       4.392518       7.439611       0.843493      50.796734 0.75235064E+03  0.19012113E+05                                11.966729                            9.466879       1.054822       2.267707                    0.996312      40.043646      96.550677       0.542590       0.446709      -1.115802      -0.089218       0.066792       0.118181       0.162443       0.031185       0.068461      -0.047399      -0.027352      -0.062137      -0.105472       0.044273       0.061199             16.164544      16.134638       3.595675       4.935201      18.893841      -3.551523      13.465153           0.661143
           18             Cu      22.087477      31.045088       8.923521       0.515068     115.854151 0.16515610E+04  0.51674764E+05                                21.570367                           14.922165       0.167391       1.882031                    0.997822      52.174922     147.999159       0.387188       0.505592      -1.063501       0.005973       0.016542       0.016073       0.023826      -0.095939       0.075131       0.003604      -0.024944      -0.173395      -0.126017      -0.011911       0.137928             34.472311      41.133107      11.283374     -21.680790      24.854848     -16.250365      37.428978           0.480528
           19             Cu      20.465111       8.563602       6.360457       0.512211     112.422989 0.16238056E+04  0.50583785E+05                                21.139330                           14.803300       0.162919       1.884653                    0.997790      51.808737     146.564941       0.388521       0.506074      -1.063410      -0.009031       0.005571      -0.008904       0.013852       0.017677       0.022449       0.012904      -0.094768       0.412687      -0.120888      -0.019931       0.140820             33.039527      62.279250     -12.231007      -3.896235      17.504536       3.854964      19.334794           0.418759
           20             Cu      22.659718       9.398464       8.781325       0.549084     109.483594 0.15787779E+04  0.48820253E+05                                20.835508                           14.594577       0.224098       1.904287                    0.997815      51.104389     143.883948       0.391502       0.505933      -1.063840       0.009211      -0.019973       0.035649       0.041888       0.053927       0.048003      -0.032898       0.204219      -0.082257      -0.122882      -0.015760       0.138642             32.696966      23.785562      -8.681751      -8.326407      34.294696      24.595246      40.010639           0.471851
           21             Cu      17.476612      16.176294      23.924287       0.825046      51.214449 0.76505862E+03  0.19411167E+05                                12.017831                            9.543558       1.079383       2.270205                    0.996413      40.349799      97.432107       0.540744       0.446434      -1.116158       0.063089       0.095827       0.118396       0.164865      -0.032648      -0.045229      -0.064833       0.013099      -0.054668      -0.100202       0.041352       0.058850             16.271729      18.855886      -4.291325      -3.297581      16.676482      -4.908612      13.282820           0.655322
           22             Cu      16.385755      14.678594      22.061581       0.843884      50.764715 0.75180620E+03  0.18994598E+05                                11.961034                            9.462793       1.055850       2.268116                    0.996315      40.035188      96.515438       0.542773       0.446647      -1.115860      -0.066785      -0.089234      -0.118160       0.162433      -0.031189      -0.047383      -0.068467       0.027325      -0.062068      -0.105462       0.044264       0.061198             16.156185      18.883999      -3.593295      -3.549754      16.126152      -4.932290      13.458403          -0.652435
           23             Cu     -10.266815       1.308887      20.577671       0.515065     115.864556 0.16516629E+04  0.51678868E+05                                21.571815                           14.922777       0.167437       1.882039                    0.997821      52.175605     148.003519       0.387173       0.505602      -1.063493      -0.016534       0.005978      -0.016062       0.023814       0.095949       0.003632      -0.075081       0.024949      -0.173414      -0.125995      -0.011918       0.137913             34.475642      24.856990     -11.285138     -16.252451      41.136683      21.683740      37.433251           0.480525
           24             Cu      12.214671      -0.313518      23.140735       0.512201     112.420790 0.16237631E+04  0.50582075E+05                                21.138946                           14.803008       0.163015       1.884679                    0.997790      51.808652     146.563645       0.388529       0.506068      -1.063415      -0.005563      -0.009027       0.008916       0.013854      -0.017664       0.012926      -0.022392       0.094757       0.412712      -0.120874      -0.019948       0.140821             33.039021      17.504197      12.230763       3.854803      62.278526       3.895995      19.334342           0.418759
           25             Cu      11.379809       1.881126      20.719867       0.549073     109.485189 0.15787937E+04  0.48820931E+05                                20.835803                           14.594721       0.224154       1.904302                    0.997815      51.104597     143.885475       0.391497       0.505938      -1.063836       0.019987       0.009219      -0.035664       0.041909      -0.053891      -0.032891      -0.047983      -0.204210      -0.082152      -0.122859      -0.015743       0.138601             32.697601      34.295572       8.681635      24.596006      23.785579       8.326270      40.011653           0.471856
           26             Cu      24.080020     -16.176662      23.924287       0.825194      51.205673 0.76490093E+03  0.19406074E+05                                12.016227                            9.542376       1.079866       2.270384                    0.996415      40.347114      97.421381       0.540797       0.446415      -1.116175      -0.063044      -0.095817       0.118378       0.164830      -0.032650       0.045209       0.064855       0.013109      -0.054668      -0.100208       0.041347       0.058862             16.269282      18.852987      -4.290873       3.296888      16.673988       4.907694      13.280871          -0.646223
           27             Cu      25.170905     -14.678933      22.061581       0.843513      50.795643 0.75233054E+03  0.19011481E+05                                11.966567                            9.466762       1.054767       2.267698                    0.996312      40.043208      96.549346       0.542592       0.446710      -1.115801       0.066778       0.089220      -0.118186       0.162442      -0.031186       0.047415       0.068458       0.027350      -0.062225      -0.105486       0.044287       0.061199             16.164237      18.893685      -3.595680       3.551605      16.134147       4.934888      13.464879           0.661147
           28             Cu      10.266499      -1.309204      20.577671       0.515081     115.871547 0.16517202E+04  0.51681259E+05                                21.572902                           14.923197       0.167476       1.882057                    0.997822      52.175649     148.005903       0.387160       0.505613      -1.063485       0.016534      -0.005983      -0.016069       0.023820       0.095965      -0.003562       0.075123       0.024934      -0.173452      -0.126003      -0.011967       0.137971             34.478313      24.858244     -11.286028      16.253484      41.140849     -21.686008      37.435846           0.480528
           29             Cu     -12.215027       0.313162      23.140735       0.512213     112.410215 0.16236548E+04  0.50577744E+05                                21.137502                           14.802408       0.162995       1.884678                    0.997790      51.807840     146.558868       0.388542       0.506060      -1.063421       0.005558       0.009032       0.008899       0.013844      -0.017680      -0.012872       0.022445       0.094805       0.412679      -0.120905      -0.019906       0.140811             33.035656      17.502943      12.229302      -3.854459      62.271207      -3.895516      19.332817           0.418759
           30             Cu     -11.380128      -1.881445      20.719867       0.549059     109.466740 0.15785807E+04  0.48812311E+05                                20.832874                           14.593220       0.224141       1.904300                    0.997815      51.103626     143.876003       0.391541       0.505902      -1.063863      -0.020000      -0.009247      -0.035633       0.041895      -0.053932       0.032983       0.048026      -0.204144      -0.082199      -0.122933      -0.015673       0.138605             32.691692      34.289656       8.680014     -24.590709      23.781915      -8.324561      40.003503           0.471854
           31             Cu      16.176294      24.080020      23.924287       0.825077      51.211851 0.76501397E+03  0.19409725E+05                                12.017343                            9.543213       1.079615       2.270284                    0.996415      40.349180      97.429403       0.540761       0.446428      -1.116164       0.095843      -0.063057       0.118397       0.164863       0.032655      -0.064836       0.045198      -0.013058      -0.054704      -0.100189       0.041342       0.058847             16.270934      16.675475       4.291138      -4.908119      18.855167       3.297575      13.282159           0.655601
           32             Cu      14.678594      25.170905      22.061581       0.843802      50.772244 0.75193353E+03  0.18998707E+05                                11.962405                            9.463780       1.055572       2.268011                    0.996315      40.037064      96.523685       0.542726       0.446664      -1.115843      -0.089254       0.066775      -0.118151       0.162434       0.031191      -0.068469       0.047386      -0.027310      -0.062138      -0.105470       0.044276       0.061194             16.158140      16.127813       3.593885      -4.932680      18.886629       3.550449      13.459979          -0.652058
           33             Cu       1.308887      10.266499      20.577671       0.515071     115.882378 0.16518603E+04  0.51686869E+05                                21.574391                           14.924005       0.167356       1.882015                    0.997822      52.176773     148.012099       0.387142       0.505625      -1.063476       0.005984       0.016544      -0.016057       0.023819      -0.095966      -0.075068      -0.003559      -0.024927      -0.173527      -0.125960      -0.012004       0.137964             34.481123      41.143719      11.287221      21.688124      24.860218      16.255222      37.439431           0.480531
           34             Cu      -0.313518     -12.215027      23.140735       0.512215     112.411867 0.16236578E+04  0.50577877E+05                                21.137727                           14.802431       0.162958       1.884667                    0.997791      51.807863     146.559134       0.388541       0.506061      -1.063421      -0.009049       0.005554       0.008901       0.013855       0.017682      -0.022404      -0.012880      -0.094802       0.412588      -0.120883      -0.019892       0.140775             33.036369      62.273049     -12.229704       3.895445      17.503209      -3.854426      19.332849           0.418759
           35             Cu       1.881126     -11.380128      20.719867       0.549054     109.472600 0.15786709E+04  0.48815933E+05                                20.833829                           14.593822       0.224090       1.904281                    0.997815      51.104305     143.880451       0.391524       0.505915      -1.063853       0.009226      -0.019976      -0.035673       0.041914       0.053902      -0.048011       0.032987       0.204158      -0.082182      -0.122923      -0.015668       0.138591             32.693374      23.782618      -8.680147       8.324633      34.291672     -24.592321      40.005832           0.471856
           36             Cu     -16.176662      17.476612      23.924287       0.825076      51.213914 0.76504601E+03  0.19410751E+05                                12.017695                            9.543445       1.079543       2.270253                    0.996414      40.349523      97.430939       0.540751       0.446431      -1.116161      -0.095822       0.063098       0.118391       0.164862       0.032645       0.064818      -0.045239      -0.013144      -0.054633      -0.100195       0.041361       0.058833             16.271507      16.676574       4.291515       4.908722      18.855331      -3.297133      13.282615           0.655621
           37             Cu     -14.678933      16.385755      22.061581       0.843792      50.773265 0.75194687E+03  0.18999119E+05                                11.962535                            9.463841       1.055688       2.268044                    0.996315      40.037300      96.524300       0.542726       0.446662      -1.115845       0.089216      -0.066810      -0.118172       0.162443       0.031180       0.068468      -0.047380      -0.027341      -0.062160      -0.105466       0.044273       0.061192             16.158393      16.128566       3.594117       4.933184      18.886410      -3.549982      13.460204          -0.652063
           38             Cu      -1.309204     -10.266815      20.577671       0.515070     115.853866 0.16515565E+04  0.51674577E+05                                21.570317                           14.922132       0.167395       1.882032                    0.997822      52.174923     147.999032       0.387189       0.505591      -1.063502      -0.005973      -0.016542      -0.016073       0.023825      -0.095940       0.075130       0.003603      -0.024944      -0.173396      -0.126016      -0.011912       0.137928             34.472234      41.132987      11.283346     -21.680742      24.854798     -16.250338      37.428918           0.480526
           39             Cu       0.313162      12.214671      23.140735       0.512210     112.423349 0.16238110E+04  0.50583995E+05                                21.139375                           14.803325       0.162918       1.884653                    0.997790      51.808803     146.565209       0.388521       0.506074      -1.063410       0.009030      -0.005571       0.008903       0.013851       0.017677       0.022448       0.012904      -0.094768       0.412682      -0.120887      -0.019931       0.140818             33.039610      62.279417     -12.231036      -3.896238      17.504574       3.854975      19.334839           0.418763
           40             Cu      -1.881445      11.379809      20.719867       0.549082     109.484114 0.15787851E+04  0.48820541E+05                                20.835593                           14.594626       0.224094       1.904286                    0.997815      51.104409     143.884191       0.391501       0.505934      -1.063839      -0.009211       0.019973      -0.035649       0.041888       0.053927       0.048003      -0.032898       0.204218      -0.082256      -0.122882      -0.015759       0.138641             32.697132      23.785668      -8.681806      -8.326464      34.294871      24.595392      40.010857           0.471855
           41             Cu      40.312783       7.922842       0.000000       0.879982      49.592226 0.69533792E+03  0.17213571E+05                                11.685072                            9.032459       1.106114       2.296357                    0.996690      39.180581      93.236777       0.562320       0.439995      -1.121012       0.039287      -0.144092       0.000032       0.149352       0.028672      -0.000007       0.000002       0.183505       0.122939      -0.116618       0.040980       0.075638             16.069679      19.372260       2.154197       0.000432       7.486580       0.000019      21.350196           0.650406
           42             Cu      39.893473      10.524726       0.000000       0.835967      51.109889 0.76480871E+03  0.19418768E+05                                12.047934                            9.571180       1.012457       2.251921                    0.996217      40.258029      97.499842       0.537066       0.449169      -1.113564      -0.022931       0.151233       0.000016       0.152962       0.035128       0.000017      -0.000012       0.174156       0.114214      -0.112932       0.038071       0.074861             16.206502      19.985132       2.115806       0.000555       7.975877       0.000048      20.658497          -0.652745
           43             Cu       1.244217      33.634158       0.000000       0.879931      49.595540 0.69539113E+03  0.17215251E+05                                11.685676                            9.032882       1.105942       2.296294                    0.996689      39.181484      93.240503       0.562299       0.440002      -1.121005      -0.039290       0.144103      -0.000032       0.149364       0.028668       0.000001       0.000002       0.183493       0.122923      -0.116608       0.040974       0.075634             16.070576      19.373361       2.154330       0.000351       7.486934       0.000006      21.351433           0.649809
           44             Cu       1.663527      31.032274       0.000000       0.836112      51.098786 0.76461322E+03  0.19412453E+05                                12.045964                            9.569733       1.012857       2.252080                    0.996218      40.254908      97.487076       0.537129       0.449148      -1.113584       0.022931      -0.151235      -0.000010       0.152964       0.035127      -0.000012      -0.000020       0.174153       0.114229      -0.112933       0.038076       0.074856             16.203638      19.981556       2.115402       0.000366       7.974630       0.000020      20.654729          -0.653411
           45             Cu       7.922842       1.244217       0.000000       0.879990      49.592793 0.69534490E+03  0.17213795E+05                                11.685187                            9.032525       1.106200       2.296373                    0.996690      39.180634      93.237181       0.562316       0.439997      -1.121010      -0.144101      -0.039305      -0.000018       0.149366      -0.028701      -0.000002      -0.000025      -0.183538       0.122990      -0.116651       0.040997       0.075654             16.069868       7.486642      -2.154240      -0.000093      19.372507       0.000363      21.350454           0.650091
           46             Cu      10.524726       1.663527       0.000000       0.836063      51.103924 0.76470170E+03  0.19415325E+05                                12.046931                            9.570433       1.012510       2.251969                    0.996217      40.256034      97.492413       0.537095       0.449161      -1.113571       0.151228       0.022929       0.000002       0.152956      -0.035146       0.000012       0.000026      -0.174165       0.114270      -0.112952       0.038090       0.074862             16.205061       7.975231      -2.115586      -0.000120      19.983353       0.000389      20.656600          -0.653084
           47             Cu      33.634158      40.312783       0.000000       0.879991      49.592696 0.69534370E+03  0.17213758E+05                                11.685176                            9.032521       1.106204       2.296375                    0.996691      39.180585      93.237058       0.562316       0.439997      -1.121010       0.144100       0.039305       0.000017       0.149364      -0.028694      -0.000003      -0.000018      -0.183543       0.122987      -0.116651       0.040996       0.075655             16.069847       7.486625      -2.154200      -0.000079      19.372486       0.000280      21.350431           0.650121
           48             Cu      31.032274      39.893473       0.000000       0.836050      51.104899 0.76471876E+03  0.19415875E+05                                12.047097                            9.570554       1.012479       2.251956                    0.996217      40.256340      97.493588       0.537090       0.449163      -1.113570      -0.151223      -0.022958      -0.000007       0.152956      -0.035124       0.000021      -0.000003      -0.174183       0.114258      -0.112951       0.038086       0.074865             16.205303       7.975350      -2.115651      -0.000083      19.983628       0.000199      20.656931          -0.653067
           49              H       5.776346       2.958781      10.059906       0.143795       1.103148 0.81451142E+01  0.80160830E+02                                 1.735678                            1.643317      -1.354982       2.238771                    0.995815       3.560303       9.914026       0.500569       1.243303      -0.715506       0.001302       0.036702       0.014034       0.039315      -0.001553      -0.002046       0.001756      -0.019737      -0.021564      -0.008835      -0.004925       0.013760              1.797128       1.446337      -0.012426       0.233812       2.028828       0.207915       1.916218          -0.000260
           50              H       4.525504       0.739661       6.909179       0.134166       1.133504 0.84778136E+01  0.83351871E+02                                 1.709120                            1.635278      -1.179438       2.329653                    0.996607       3.334809       8.953707       0.526677       1.182853      -0.732496      -0.020735      -0.002605      -0.038741       0.044019       0.000799       0.009936       0.001846       0.004676       0.035599      -0.008536      -0.008350       0.016885              1.746285       1.508536      -0.042613       0.287104       1.746601       0.045264       1.983717           0.000467
           51              H       6.395545      -1.047314      10.030405       0.136177       1.142043 0.84261857E+01  0.82291426E+02                                 1.690897                            1.609933      -1.041094       2.393484                    0.997934       3.224946       8.485317       0.543709       1.153495      -0.740932       0.012686      -0.033029       0.013659       0.037926      -0.004710       0.009366      -0.006259      -0.011130       0.009283      -0.012727      -0.001745       0.014472              1.729252       1.424467      -0.164689       0.168997       2.069379      -0.076478       1.693910          -0.000289
           52              H       8.323761       3.590418      13.841959       0.125091       1.280096 0.94002101E+01  0.94190938E+02                                 1.820978                            1.698095      -1.048336       2.385077                    0.997922       3.290936       8.722862       0.531394       1.150317      -0.742689       0.008342       0.038791      -0.016839       0.043104       0.014621      -0.000247      -0.001664      -0.026851      -0.009771      -0.018234      -0.003350       0.021584              1.888053       1.507111       0.117173       0.090102       2.187244      -0.436361       1.969804           0.000009
           53              H       9.254621       3.274569      15.966045       0.122771       1.318508 0.97141645E+01  0.98315696E+02                                 1.877048                            1.743099      -0.951036       2.433395                    0.998176       3.302314       8.848609       0.515963       1.172924      -0.737759       0.021054       0.032346       0.014449       0.041211       0.011306       0.006016      -0.004940      -0.021829      -0.015158      -0.017660      -0.000803       0.018463              1.957383       1.819584       0.401640       0.387151       2.071370       0.284417       1.981195          -0.000014
           54              H       7.671298      -0.453095      16.101751       0.120781       1.376528 0.10287249E+02  0.10587008E+03                                 1.940321                            1.798747      -1.102550       2.355762                    0.997004       3.446441       9.384921       0.504615       1.179430      -0.734989      -0.008986      -0.037852       0.015649       0.041934       0.015050       0.001211       0.001101      -0.022413      -0.019597      -0.015536      -0.006575       0.022111              2.022112       1.628037       0.115073       0.163474       2.250371      -0.479308       2.187930          -0.000039
           55              H       6.740438      -0.137246      13.977665       0.111261       1.182333 0.84137867E+01  0.81579996E+02                                 1.686452                            1.573598      -0.839394       2.474197                    0.998941       3.197195       8.196770       0.572383       1.103639      -0.754305      -0.022072      -0.031460      -0.010449       0.039826       0.012033       0.008559      -0.002692      -0.020819       0.003653      -0.020223       0.004816       0.015407              1.772104       1.639590       0.344996       0.373054       1.742709       0.255150       1.934014           0.000002
           56              H       1.437847       7.629840       3.233331       0.135378       1.139361 0.85369821E+01  0.84119524E+02                                 1.718530                            1.643819      -1.187446       2.326156                    0.996428       3.342500       8.998209       0.523695       1.186957      -0.731515      -0.013213      -0.039705      -0.013414       0.043943       0.007987       0.001905       0.005261      -0.017753      -0.021788      -0.008596      -0.008273       0.016869              1.757090       1.604340       0.161687       0.230730       2.052465       0.052608       1.614464           0.000436
           57              H       3.819045       9.894679       5.605226       0.136874       1.150645 0.85009156E+01  0.83245360E+02                                 1.702199                            1.619240      -1.078592       2.377109                    0.997587       3.239896       8.549779       0.540784       1.156613      -0.740071       0.026604      -0.001737       0.026907       0.037878       0.002561       0.012279       0.004690       0.001113      -0.003304      -0.012586      -0.001565       0.014151              1.742210       1.721234       0.000354       0.408285       1.737734      -0.067153       1.767663          -0.000264
           58              H       1.466940      11.660873       2.814414       0.144834       1.118097 0.83113811E+01  0.82050621E+02                                 1.741297                            1.653326      -1.342612       2.247278                    0.996060       3.516876       9.745728       0.503063       1.233318      -0.718355      -0.015428       0.029891      -0.021074       0.039694      -0.007493       0.006297      -0.007014      -0.001360       0.014891      -0.010006      -0.004422       0.014428              1.794718       1.589420      -0.024262       0.261580       2.137577      -0.160296       1.657158          -0.000252
           59              H       4.970169      13.497665       6.260153       0.110147       1.175445 0.83387548E+01  0.80723464E+02                                 1.682922                            1.568644      -0.834917       2.476584                    0.998930       3.203911       8.224671       0.571780       1.106570      -0.753321       0.007594      -0.031078       0.021425       0.038504       0.003684       0.014154      -0.009941      -0.012453      -0.006521      -0.021080       0.005874       0.015206              1.767117       1.453553       0.194508       0.090885       2.352688      -0.210708       1.495109           0.000011
           60              H       6.329078      15.272144       6.956381       0.120691       1.409245 0.10565836E+02  0.10955756E+03                                 1.976041                            1.826188      -1.145804       2.332870                    0.996616       3.495090       9.579375       0.499056       1.183636      -0.733721       0.024379      -0.011246       0.031686       0.041531      -0.005833       0.008276      -0.017204      -0.008421      -0.001611      -0.016051      -0.006914       0.022965              2.069160       2.120893       0.192117       0.617757       1.927962       0.065873       2.158625          -0.000033
           61              H       4.675131      17.645071       4.112466       0.125364       1.285078 0.93961163E+01  0.94253447E+02                                 1.844883                            1.714623      -0.840052       2.487947                    0.999107       3.235623       8.614889       0.520400       1.173330      -0.738128      -0.005356       0.034435      -0.020718       0.040542      -0.000244       0.014724      -0.008495      -0.012276       0.002544      -0.019124       0.002286       0.016838              1.918621       1.563487       0.060559       0.118855       2.471369      -0.355308       1.721007          -0.000011
           62              H       3.320378      15.870592       3.422138       0.127040       1.280723 0.93642765E+01  0.93812771E+02                                 1.824604                            1.696565      -1.075038       2.372181                    0.997843       3.306440       8.785021       0.530420       1.152652      -0.741745      -0.025475       0.010737      -0.032833       0.042922      -0.007195       0.010548      -0.013944      -0.008055       0.014464      -0.012991      -0.009770       0.022761              1.900808       1.939049       0.082251       0.553421       1.716883      -0.025043       2.046490           0.000012
           63              H      37.812689       6.715586       3.227430       0.135147       1.138163 0.85167312E+01  0.83828675E+02                                 1.713932                            1.639076      -1.172204       2.332374                    0.996616       3.335878       8.960999       0.526054       1.182923      -0.732500       0.021287      -0.036173      -0.014639       0.044451      -0.011145      -0.003922       0.006636      -0.008369      -0.016389      -0.009384      -0.007857       0.017241              1.752674       1.654831      -0.225845      -0.235359       1.976944       0.013809       1.626247          -0.000017
           64              H      35.140555       8.394470       5.770433       0.144108       1.129662 0.84341326E+01  0.83645373E+02                                 1.759489                            1.670321      -1.354204       2.241299                    0.995792       3.547339       9.882487       0.497868       1.240482      -0.716654      -0.023240      -0.007754       0.031270       0.039724       0.007102      -0.008046      -0.006274      -0.001473       0.015285      -0.010068      -0.004892       0.014960              1.813458       1.750916      -0.113224      -0.413757       1.822145      -0.050521       1.867313           0.000230
           65              H      36.798702      10.617792       2.814414       0.134836       1.141218 0.84242659E+01  0.82324076E+02                                 1.692553                            1.611295      -1.064732       2.380967                    0.997737       3.247827       8.567240       0.542328       1.155711      -0.740072       0.006276       0.030787      -0.020368       0.037444      -0.004563      -0.003238      -0.005568      -0.020570      -0.009629      -0.012015      -0.002212       0.014226              1.733443       1.535078      -0.026631      -0.242957       1.930983      -0.254169       1.734268          -0.000262
           66              H      32.576475      11.955892       7.398899       0.125615       1.309927 0.96289911E+01  0.97202283E+02                                 1.857634                            1.724582      -1.074618       2.370253                    0.997658       3.340721       8.928843       0.523833       1.158292      -0.740361      -0.021393      -0.030475       0.021560       0.043026       0.009341      -0.016271      -0.005630       0.008375       0.008423      -0.014674      -0.008336       0.023010              1.937952       1.715824       0.233967      -0.259276       2.429674      -0.242419       1.668358           0.000007
           67              H      31.894936      14.116852       7.977122       0.122084       1.321991 0.97365251E+01  0.98530200E+02                                 1.875041                            1.740714      -0.897879       2.456120                    0.998554       3.302318       8.828037       0.518631       1.167030      -0.739202      -0.029445       0.001325       0.028641       0.041098       0.004779      -0.016156      -0.006397      -0.003725      -0.007235      -0.017811      -0.000825       0.018636              1.959423       2.070300      -0.178239      -0.573225       1.829069       0.168771       1.978898          -0.000026
           68              H      34.587850      15.662792       5.369217       0.118696       1.452039 0.11019802E+02  0.11545197E+03                                 2.015351                            1.865118      -1.167980       2.320712                    0.996318       3.535317       9.734094       0.493865       1.183778      -0.733832       0.022346       0.028605      -0.020191       0.041536       0.007924      -0.017509      -0.003579       0.013766       0.009505      -0.015005      -0.008875       0.023880              2.101184       1.796655       0.174519      -0.261715       2.728391      -0.206835       1.778505          -0.000010
           69              H      35.269389      13.497677       4.796894       0.111433       1.178695 0.83600914E+01  0.81036189E+02                                 1.691868                            1.575425      -0.847542       2.471940                    0.998895       3.201721       8.242518       0.567574       1.113309      -0.751673       0.029372       0.002086      -0.024578       0.038355       0.002458      -0.017303      -0.001640      -0.007746      -0.011648      -0.020248       0.004931       0.015317              1.782776       1.824783      -0.271642      -0.481985       1.766075       0.261621       1.757471           0.000014
           70              H       6.860969       0.199382      11.888980       0.290393       0.665636 0.43155028E+01  0.36258417E+02                                 1.264349                            1.217016      -1.069823       2.471571                    0.999893       2.528014       6.517929       0.566417       1.287041      -0.708893       0.005906      -0.034203       0.009525       0.035992      -0.003749       0.006846      -0.000782      -0.033279      -0.001241      -0.019254       0.001847       0.017406              1.309092       1.067703      -0.062894       0.163449       1.365411      -0.103414       1.494162           0.000023
           71              H       3.561392      12.176159       5.516723       0.282745       0.674103 0.43874489E+01  0.36988395E+02                                 1.272585                            1.224672      -1.032220       2.485163                    0.999917       2.542351       6.550297       0.566753       1.281913      -0.710122       0.010978      -0.004288       0.033538       0.035549       0.001932       0.011273      -0.004756      -0.018794       0.035232      -0.019869       0.002928       0.016941              1.318919       1.182734       0.143380       0.215286       1.400033       0.068603       1.373992           0.000020
           72              H      35.273549      11.498790       4.195070       0.280980       0.681910 0.44532124E+01  0.37699622E+02                                 1.284373                            1.234989      -1.042472       2.477963                    0.999904       2.565623       6.633762       0.563325       1.284351      -0.709467       0.004144       0.024270      -0.025708       0.035596      -0.003984      -0.009806      -0.009819      -0.013840       0.018193      -0.017689       0.001826       0.015862              1.334263       1.139327      -0.126255      -0.130282       1.591288      -0.054540       1.272175          -0.000009
           73              H      -5.776500      -2.958936      10.059906       0.143798       1.103671 0.81498008E+01  0.80217613E+02                                 1.736200                            1.643776      -1.354940       2.238793                    0.995813       3.560301       9.914325       0.500511       1.243281      -0.715517      -0.001305      -0.036701       0.014043       0.039318      -0.001555       0.002044      -0.001752      -0.019737      -0.021586      -0.008837      -0.004926       0.013763              1.797688       1.446724      -0.012425      -0.233936       2.029506      -0.208029       1.916833          -0.000263
           74              H      -4.525610      -0.739768       6.909179       0.134158       1.133643 0.84791915E+01  0.83369539E+02                                 1.709337                            1.635472      -1.179549       2.329593                    0.996607       3.334971       8.954620       0.526611       1.182941      -0.732476       0.020740       0.002609      -0.038743       0.044023       0.000797      -0.009927      -0.001842       0.004675       0.035598      -0.008531      -0.008346       0.016877              1.746511       1.508718      -0.042620      -0.287175       1.746828      -0.045278       1.983988           0.000018
           75              H      -6.395699       1.047159      10.030405       0.136184       1.141711 0.84232498E+01  0.82256412E+02                                 1.690601                            1.609672      -1.041194       2.393443                    0.997933       3.224916       8.485189       0.543738       1.153523      -0.740920      -0.012688       0.033023       0.013658       0.037922      -0.004710      -0.009361       0.006266      -0.011126       0.009280      -0.012721      -0.001753       0.014474              1.728942       1.424255      -0.164640      -0.168951       2.068962       0.076457       1.693609           0.000290
           76              H      -8.323974      -3.590631      13.841959       0.125074       1.280284 0.94019147E+01  0.94212119E+02                                 1.821160                            1.698257      -1.048148       2.385150                    0.997925       3.291017       8.723215       0.531366       1.150328      -0.742688      -0.008330      -0.038797      -0.016845       0.043109       0.014628       0.000245       0.001668      -0.026853      -0.009761      -0.018243      -0.003347       0.021589              1.888245       1.507245       0.117183      -0.090125       2.187472       0.436430       1.970018           0.000007
           77              H      -9.254867      -3.274814      15.966045       0.122713       1.319116 0.97196553E+01  0.98386256E+02                                 1.877743                            1.743687      -0.951421       2.433198                    0.998172       3.302890       8.851147       0.515828       1.173053      -0.737731      -0.021063      -0.032360       0.014447       0.041225       0.011304      -0.006014       0.004946      -0.021828      -0.015157      -0.017659      -0.000803       0.018462              1.958141       1.820262       0.401902      -0.387395       2.072208      -0.284602       1.981953          -0.000017
           78              H      -7.671546       0.452847      16.101751       0.120767       1.376687 0.10288692E+02  0.10588907E+03                                 1.940520                            1.798914      -1.102418       2.355819                    0.997005       3.446538       9.385489       0.504572       1.179484      -0.734978       0.008986       0.037853       0.015645       0.041933       0.015055      -0.001209      -0.001097      -0.022420      -0.019595      -0.015543      -0.006574       0.022117              2.022327       1.628185       0.115092      -0.163498       2.250635       0.479390       2.188161          -0.000042
           79              H      -6.740653       0.137031      13.977665       0.111262       1.182058 0.84113607E+01  0.81549897E+02                                 1.686087                            1.573284      -0.839215       2.474273                    0.998943       3.197117       8.196011       0.572492       1.103518      -0.754333       0.022073       0.031459      -0.010454       0.039827       0.012036      -0.008553       0.002696      -0.020811       0.003657      -0.020220       0.004815       0.015405              1.771698       1.639236       0.344879      -0.372911       1.742328      -0.255060       1.933530           0.000001
           80              H      -1.437897      33.927110       3.233331       0.135394       1.139255 0.85360596E+01  0.84108875E+02                                 1.718491                            1.643785      -1.187462       2.326155                    0.996427       3.342389       8.998076       0.523670       1.187035      -0.731497       0.013214       0.039702      -0.013414       0.043940       0.007990      -0.001899      -0.005251      -0.017741      -0.021779      -0.008592      -0.008268       0.016860              1.757047       1.604307       0.161683      -0.230720       2.052412      -0.052609       1.614424           0.000436
           81              H      -3.819131      31.662235       5.605226       0.136888       1.150848 0.85028304E+01  0.83269375E+02                                 1.702475                            1.619486      -1.078622       2.377097                    0.997587       3.239975       8.550451       0.540707       1.156703      -0.740051      -0.026599       0.001743       0.026897       0.037868       0.002562      -0.012278      -0.004696       0.001122      -0.003298      -0.012584      -0.001572       0.014155              1.742501       1.721523       0.000354      -0.408397       1.738025       0.067173       1.767954          -0.000264
           82              H      -1.466984      29.896084       2.814414       0.144823       1.118253 0.83127257E+01  0.82066323E+02                                 1.741387                            1.653403      -1.342588       2.247280                    0.996060       3.516896       9.745582       0.503083       1.233233      -0.718375       0.015430      -0.029888      -0.021079       0.039695      -0.007492      -0.006299       0.007015      -0.001366       0.014867      -0.010002      -0.004427       0.014429              1.794811       1.589493      -0.024283      -0.261601       2.137704       0.160329       1.657235          -0.000252
           83              H      36.586735      28.059238       6.260153       0.110130       1.175544 0.83395654E+01  0.80732686E+02                                 1.682983                            1.568696      -0.834728       2.476663                    0.998932       3.203876       8.224456       0.571787       1.106536      -0.753333      -0.007597       0.031083       0.021425       0.038508       0.003685      -0.014149       0.009945      -0.012456      -0.006518      -0.021078       0.005870       0.015208              1.767179       1.453595       0.194506      -0.090890       2.352783       0.210733       1.495160           0.000011
           84              H      35.227815      26.284749       6.956381       0.120700       1.409313 0.10566318E+02  0.10956182E+03                                 1.975955                            1.826115      -1.145911       2.332819                    0.996615       3.494984       9.578485       0.499122       1.183488      -0.733758      -0.024374       0.011241       0.031688       0.041528      -0.005833      -0.008270       0.017206      -0.008411      -0.001634      -0.016055      -0.006907       0.022962              2.069061       2.120801       0.192096      -0.617716       1.927862      -0.065864       2.158521          -0.000033
           85              H      36.881806      23.911866       4.112466       0.125355       1.285386 0.93985137E+01  0.94279438E+02                                 1.844891                            1.714628      -0.839939       2.487997                    0.999107       3.235365       8.613076       0.520519       1.173037      -0.738206       0.005357      -0.034439      -0.020720       0.040547      -0.000240      -0.014714       0.008500      -0.012273       0.002546      -0.019116       0.002282       0.016834              1.918628       1.563488       0.060549      -0.118856       2.471384       0.355320       1.721013          -0.000011
           86              H      38.236569      25.686355       3.422138       0.127028       1.280758 0.93645966E+01  0.93816533E+02                                 1.824600                            1.696563      -1.075132       2.372126                    0.997843       3.306578       8.785338       0.530437       1.152609      -0.741754       0.025474      -0.010746      -0.032828       0.042919      -0.007193      -0.010551       0.013944      -0.008050       0.014469      -0.012993      -0.009768       0.022761              1.900800       1.939047       0.082246      -0.553419       1.716874       0.025046       2.046479           0.000012
           87              H       3.744261      34.841364       3.227430       0.135147       1.138215 0.85172677E+01  0.83835911E+02                                 1.714054                            1.639184      -1.172157       2.332388                    0.996618       3.335904       8.961395       0.526005       1.183005      -0.732482      -0.021295       0.036171      -0.014640       0.044454      -0.011150       0.003917      -0.006634      -0.008372      -0.016372      -0.009392      -0.007849       0.017241              1.752804       1.654941      -0.225873       0.235388       1.977105      -0.013810       1.626365           0.000437
           88              H       6.416356      33.162442       5.770433       0.144111       1.129474 0.84325919E+01  0.83628446E+02                                 1.759470                            1.670302      -1.354861       2.241038                    0.995787       3.547555       9.883830       0.497798       1.240681      -0.716606       0.023232       0.007766       0.031265       0.039718       0.007098       0.008046       0.006269      -0.001461       0.015290      -0.010064      -0.004891       0.014955              1.813438       1.750889      -0.113229       0.413750       1.822124       0.050514       1.867301          -0.000222
           89              H       4.758255      30.939165       2.814414       0.134827       1.141081 0.84230385E+01  0.82309368E+02                                 1.692419                            1.611175      -1.064783       2.380937                    0.997736       3.247876       8.567325       0.542348       1.155707      -0.740070      -0.006273      -0.030789      -0.020365       0.037444      -0.004558       0.003241       0.005570      -0.020575      -0.009644      -0.012017      -0.002213       0.014230              1.733303       1.534962      -0.026637       0.242924       1.930812       0.254129       1.734134          -0.000243
           90              H       8.980411      29.600994       7.398899       0.125619       1.310127 0.96307017E+01  0.97223460E+02                                 1.857807                            1.724725      -1.074567       2.370263                    0.997657       3.340773       8.929039       0.523817       1.158279      -0.740366       0.021389       0.030474       0.021562       0.043024       0.009341       0.016273       0.005635       0.008372       0.008442      -0.014674      -0.008340       0.023015              1.938145       1.715975       0.234002       0.259319       2.429951       0.242460       1.668509           0.000009
           91              H       9.661941      27.440026       7.977122       0.122076       1.322068 0.97371168E+01  0.98536354E+02                                 1.875007                            1.740685      -0.897948       2.456088                    0.998551       3.302316       8.827650       0.518679       1.166921      -0.739230       0.029447      -0.001331       0.028644       0.041102       0.004780       0.016155       0.006401      -0.003721      -0.007225      -0.017808      -0.000830       0.018638              1.959386       2.070242      -0.178236       0.573199       1.829056      -0.168770       1.978860          -0.000023
           92              H       6.969068      25.894125       5.369217       0.118691       1.452257 0.11021731E+02  0.11547595E+03                                 2.015477                            1.865228      -1.167944       2.320731                    0.996319       3.535323       9.733916       0.493877       1.183710      -0.733851      -0.022345      -0.028607      -0.020191       0.041537       0.007921       0.017514       0.003583       0.013760       0.009507      -0.015005      -0.008878       0.023883              2.101323       1.796758       0.174514       0.261739       2.728598       0.206838       1.778614          -0.000010
           93              H       6.287537      28.059249       4.796894       0.111431       1.179003 0.83627268E+01  0.81068387E+02                                 1.692225                            1.575727      -0.847730       2.471850                    0.998894       3.201820       8.243199       0.567489       1.113385      -0.751658      -0.029375      -0.002080      -0.024571       0.038353       0.002461       0.017299       0.001632      -0.007757      -0.011635      -0.020245       0.004935       0.015310              1.783177       1.825193      -0.271753       0.482162       1.766471      -0.261727       1.757868           0.000015
           94              H      -6.861152      -0.199565      11.888980       0.290407       0.665582 0.43150629E+01  0.36253759E+02                                 1.264270                            1.216945      -1.069938       2.471528                    0.999893       2.527943       6.517637       0.566441       1.287022      -0.708896      -0.005897       0.034202       0.009527       0.035990      -0.003750      -0.006839       0.000783      -0.033274      -0.001245      -0.019246       0.001842       0.017404              1.309005       1.067650      -0.062888      -0.163434       1.365322       0.103400       1.494041           0.000012
           95              H      -3.561477      29.380757       5.516723       0.282752       0.674150 0.43878003E+01  0.36991753E+02                                 1.272598                            1.224684      -1.032148       2.485196                    0.999917       2.542311       6.550030       0.566781       1.281836      -0.710140      -0.010977       0.004284       0.033539       0.035548       0.001931      -0.011272       0.004756      -0.018792       0.035235      -0.019868       0.002926       0.016941              1.318929       1.182745       0.143377      -0.215291       1.400039      -0.068600       1.374002           0.000020
           96              H       6.283386      30.058146       4.195070       0.280985       0.681831 0.44525432E+01  0.37692358E+02                                 1.284236                            1.234864      -1.042448       2.477977                    0.999904       2.565564       6.633363       0.563378       1.284284      -0.709480      -0.004146      -0.024270      -0.025700       0.035591      -0.003982       0.009801       0.009817      -0.013841       0.018208      -0.017684       0.001822       0.015862              1.334118       1.139213      -0.126237       0.130257       1.591099       0.054524       1.272042           0.000023
           97              H       2.958781      -5.776500      10.059906       0.143794       1.103583 0.81489887E+01  0.80207597E+02                                 1.736097                            1.643685      -1.354869       2.238825                    0.995813       3.560270       9.914104       0.500529       1.243268      -0.715519       0.036704      -0.001299       0.014037       0.039318       0.001557       0.001755       0.002042       0.019733      -0.021585      -0.008834      -0.004928       0.013762              1.797576       2.029375       0.012424       0.208010       1.446646      -0.233910       1.916706          -0.000260
           98              H       0.739661      -4.525610       6.909179       0.134167       1.133566 0.84784540E+01  0.83360253E+02                                 1.709242                            1.635389      -1.179426       2.329659                    0.996609       3.334829       8.954052       0.526632       1.182923      -0.732480      -0.002602       0.020738      -0.038739       0.044017      -0.000798       0.001846      -0.009929      -0.004673       0.035598      -0.008534      -0.008345       0.016879              1.746412       1.746729       0.042618       0.045270       1.508642      -0.287146       1.983866           0.000467
           99              H      -1.047314      -6.395699      10.030405       0.136179       1.141813 0.84241459E+01  0.82267125E+02                                 1.690689                            1.609748      -1.041219       2.393426                    0.997932       3.224965       8.485343       0.543731       1.153510      -0.740925      -0.033030      -0.012687       0.013658       0.037927       0.004710      -0.006261      -0.009361       0.011119       0.009286      -0.012719      -0.001751       0.014470              1.729033       2.069089       0.164657      -0.076466       1.424316      -0.168965       1.693695          -0.000290
          100              H       3.590418      -8.323974      13.841959       0.125082       1.280268 0.94018356E+01  0.94211925E+02                                 1.821209                            1.698299      -1.048206       2.385121                    0.997923       3.291057       8.723590       0.531332       1.150395      -0.742671       0.038796      -0.008334      -0.016845       0.043108      -0.014623      -0.001666       0.000245       0.026850      -0.009762      -0.018237      -0.003347       0.021584              1.888296       2.187544      -0.117191      -0.436443       1.507282      -0.090128       1.970061           0.000008
          101              H       3.274569      -9.254867      15.966045       0.122710       1.318989 0.97184773E+01  0.98370687E+02                                 1.877554                            1.743526      -0.951342       2.433233                    0.998173       3.302815       8.850587       0.515880       1.172978      -0.737748       0.032363      -0.021059       0.014452       0.041228      -0.011307      -0.004944      -0.006018       0.021830      -0.015164      -0.017664      -0.000802       0.018466              1.957935       2.071977      -0.401836       0.284558       1.820084      -0.387335       1.981744          -0.000016
          102              H      -0.453095      -7.671546      16.101751       0.120776       1.376678 0.10288619E+02  0.10588811E+03                                 1.940508                            1.798904      -1.102494       2.355783                    0.997003       3.446528       9.385445       0.504575       1.179478      -0.734979      -0.037853       0.008984       0.015650       0.041934      -0.015056       0.001098      -0.001210       0.022417      -0.019592      -0.015543      -0.006573       0.022116              2.022311       2.250627      -0.115089      -0.479390       1.628172      -0.163494       2.188134          -0.000040
          103              H      -0.137246      -6.740653      13.977665       0.111262       1.182249 0.84130358E+01  0.81570427E+02                                 1.686320                            1.573486      -0.839332       2.474216                    0.998942       3.197134       8.196345       0.572429       1.103581      -0.754320      -0.031461       0.022075      -0.010453       0.039829      -0.012032      -0.002697      -0.008555       0.020815       0.003666      -0.020221       0.004819       0.015402              1.771954       1.742572      -0.344953       0.255112       1.639466      -0.373000       1.933826           0.000001
          104              H       7.629840      -1.437897       3.233331       0.135387       1.139194 0.85354729E+01  0.84101305E+02                                 1.718378                            1.643684      -1.187449       2.326157                    0.996425       3.342452       8.998030       0.523709       1.186972      -0.731509      -0.039705       0.013215      -0.013413       0.043943      -0.007983       0.005254      -0.001899       0.017746      -0.021771      -0.008590      -0.008267       0.016857              1.756929       2.052257      -0.161663       0.052601       1.604208      -0.230693       1.614321           0.000437
          105              H       9.894679      -3.819131       5.605226       0.136872       1.150875 0.85030028E+01  0.83270744E+02                                 1.702428                            1.619443      -1.078720       2.377041                    0.997586       3.240023       8.550313       0.540749       1.156619      -0.740071      -0.001727      -0.026608       0.026907       0.037881      -0.002556       0.004687      -0.012277      -0.001124      -0.003297      -0.012581      -0.001567       0.014148              1.742450       1.737964      -0.000353      -0.067168       1.721479      -0.408384       1.767907          -0.000265
          106              H      11.660873      -1.466984       2.814414       0.144835       1.118193 0.83121860E+01  0.82059767E+02                                 1.741334                            1.653357      -1.342525       2.247316                    0.996062       3.516816       9.745328       0.503085       1.233245      -0.718373       0.029892       0.015430      -0.021080       0.039698       0.007493      -0.007013      -0.006295       0.001361       0.014887      -0.010006      -0.004421       0.014427              1.794755       2.137627       0.024275      -0.160313       1.589451      -0.261589       1.657186          -0.000252
          107              H      13.497665      36.586735       6.260153       0.110144       1.175468 0.83389592E+01  0.80725895E+02                                 1.682937                            1.568658      -0.834819       2.476617                    0.998930       3.203955       8.224793       0.571781       1.106562      -0.753323      -0.031076      -0.007596       0.021425       0.038503      -0.003685      -0.009946      -0.014153       0.012456      -0.006515      -0.021081       0.005871       0.015210              1.767130       2.352708      -0.194502      -0.210716       1.453564      -0.090887       1.495120           0.000010
          108              H      15.272144      35.227815       6.956381       0.120698       1.409083 0.10564372E+02  0.10953810E+03                                 1.975833                            1.826016      -1.145800       2.332872                    0.996616       3.495000       9.578801       0.499100       1.183578      -0.733734      -0.011244      -0.024378       0.031688       0.041531       0.005833      -0.017203      -0.008273       0.008412      -0.001629      -0.016053      -0.006908       0.022961              2.068928       1.927750      -0.192074       0.065854       2.120662      -0.617646       2.158372          -0.000034
          109              H      17.645071      36.881806       4.112466       0.125363       1.284876 0.93942580E+01  0.94229147E+02                                 1.844578                            1.714362      -0.840020       2.487962                    0.999107       3.235526       8.614074       0.520486       1.173205      -0.738155       0.034435       0.005357      -0.020720       0.040544       0.000245      -0.008496      -0.014719       0.012272       0.002540      -0.019118       0.002282       0.016836              1.918289       2.470887      -0.060531      -0.355218       1.563251      -0.118820       1.720728          -0.000009
          110              H      15.870592      38.236569       3.422138       0.127051       1.280551 0.93627763E+01  0.93793975E+02                                 1.824419                            1.696409      -1.074980       2.372212                    0.997844       3.306380       8.784682       0.530454       1.152625      -0.741749       0.010741       0.025472      -0.032828       0.042917       0.007194      -0.013939      -0.010550       0.008057       0.014464      -0.012992      -0.009765       0.022757              1.900604       1.716712      -0.082228      -0.025047       1.938845      -0.553323       2.046255           0.000013
          111              H       6.715586       3.744261       3.227430       0.135139       1.138193 0.85169911E+01  0.83831816E+02                                 1.713960                            1.639100      -1.172201       2.332369                    0.996614       3.335896       8.961059       0.526051       1.182922      -0.732501      -0.036175      -0.021291      -0.014638       0.044454       0.011150       0.006637       0.003923       0.008375      -0.016388      -0.009388      -0.007858       0.017247              1.752705       1.976987       0.225855       0.013812       1.654854       0.235364       1.626274           0.000437
          112              H       8.394470       6.416356       5.770433       0.144104       1.129349 0.84313467E+01  0.83611961E+02                                 1.759236                            1.670097      -1.354230       2.241286                    0.995793       3.547380       9.882693       0.497871       1.240560      -0.716633      -0.007755       0.023233       0.031269       0.039720      -0.007100      -0.006276       0.008048       0.001472       0.015293      -0.010068      -0.004895       0.014963              1.813189       1.821878       0.113199      -0.050508       1.750654       0.413652       1.867036          -0.000221
          113              H      10.617792       4.758255       2.814414       0.134831       1.141283 0.84249334E+01  0.82332916E+02                                 1.692684                            1.611412      -1.064687       2.380982                    0.997737       3.247932       8.567871       0.542277       1.155787      -0.740054       0.030786      -0.006275      -0.020365       0.037442       0.004563      -0.005569       0.003243       0.020571      -0.009641      -0.012018      -0.002210       0.014228              1.733581       1.931136       0.026644      -0.254191       1.535194       0.242991       1.734414          -0.000242
          114              H      11.955892       8.980411       7.398899       0.125613       1.310098 0.96304634E+01  0.97220686E+02                                 1.857797                            1.724717      -1.074639       2.370241                    0.997658       3.340783       8.929119       0.523812       1.158296      -0.740361      -0.030474       0.021391       0.021556       0.043022      -0.009342      -0.005632       0.016273      -0.008370       0.008431      -0.014677      -0.008336       0.023013              1.938134       2.429936      -0.234000      -0.242456       1.715967       0.259316       1.668500           0.000010
          115              H      14.116852       9.661941       7.977122       0.122083       1.321989 0.97364182E+01  0.98527743E+02                                 1.874943                            1.740630      -0.897943       2.456090                    0.998553       3.302285       8.827564       0.518683       1.166930      -0.739227       0.001323       0.029439       0.028644       0.041096      -0.004777      -0.006400       0.016152       0.003719      -0.007225      -0.017805      -0.000829       0.018634              1.959317       1.828986       0.178223       0.168759       2.070170       0.573172       1.978793          -0.000023
          116              H      15.662792       6.969068       5.369217       0.118695       1.452370 0.11022817E+02  0.11549118E+03                                 2.015677                            1.865396      -1.167911       2.320746                    0.996320       3.535365       9.734471       0.493821       1.183806      -0.733829       0.028607      -0.022345      -0.020189       0.041536      -0.007924      -0.003579       0.017511      -0.013768       0.009521      -0.015006      -0.008877       0.023883              2.101543       2.728929      -0.174539      -0.206868       1.796923       0.261781       1.778777          -0.000009
          117              H      13.497677       6.287537       4.796894       0.111431       1.178899 0.83618511E+01  0.81057988E+02                                 1.692134                            1.575650      -0.847679       2.471876                    0.998893       3.201788       8.243090       0.567498       1.113393      -0.751655       0.002090      -0.029374      -0.024569       0.038352      -0.002459      -0.001635       0.017301       0.007753      -0.011632      -0.020246       0.004933       0.015313              1.783076       1.766373       0.271727       0.261703       1.825087       0.482118       1.757769           0.000016
          118              H       0.199382      -6.861152      11.888980       0.290404       0.665602 0.43152187E+01  0.36255341E+02                                 1.264289                            1.216962      -1.069848       2.471560                    0.999893       2.527957       6.517666       0.566441       1.287011      -0.708899      -0.034204      -0.005903       0.009526       0.035993       0.003748      -0.000782      -0.006842       0.033274      -0.001247      -0.019248       0.001843       0.017404              1.309025       1.365345       0.062891      -0.103407       1.067662      -0.163438       1.494068           0.000022
          119              H      12.176159      -3.561477       5.516723       0.282750       0.674177 0.43880255E+01  0.36994171E+02                                 1.272638                            1.224720      -1.032211       2.485163                    0.999917       2.542362       6.550233       0.566769       1.281847      -0.710137      -0.004289      -0.010977       0.033539       0.035549      -0.001931      -0.004755      -0.011273       0.018791       0.035234      -0.019868       0.002927       0.016941              1.318972       1.400083      -0.143385       0.068603       1.182783      -0.215306       1.374051           0.000020
          120              H      11.498790       6.283386       4.195070       0.280994       0.681806 0.44523456E+01  0.37690332E+02                                 1.284215                            1.234845      -1.042406       2.477999                    0.999904       2.565519       6.633253       0.563375       1.284302      -0.709476       0.024269      -0.004145      -0.025699       0.035590       0.003982      -0.009816       0.009800       0.013837       0.018211      -0.017682       0.001822       0.015860              1.334096       1.591067       0.126236      -0.054515       1.139200       0.130256       1.272021           0.000023
          121              H      -2.958936       5.776346      10.059906       0.143767       1.103272 0.81462317E+01  0.80174416E+02                                 1.735794                            1.643418      -1.355076       2.238714                    0.995813       3.560481       9.914616       0.500560       1.243284      -0.715510      -0.036706       0.001313       0.014044       0.039323       0.001555      -0.001755      -0.002046       0.019744      -0.021566      -0.008836      -0.004927       0.013763              1.797253       2.028980       0.012425      -0.207943       1.446421       0.233841       1.916358           0.000265
          122              H      -0.739768       4.525504       6.909179       0.134157       1.133571 0.84784657E+01  0.83360147E+02                                 1.709207                            1.635356      -1.179468       2.329627                    0.996609       3.334944       8.954261       0.526655       1.182875      -0.732490       0.002607      -0.020740      -0.038744       0.044023      -0.000798      -0.001850       0.009934      -0.004673       0.035602      -0.008538      -0.008347       0.016885              1.746377       1.746696       0.042615      -0.045273       1.508607       0.287130       1.983828          -0.000013
          123              H       1.047159       6.395545      10.030405       0.136178       1.141971 0.84255451E+01  0.82283688E+02                                 1.690826                            1.609871      -1.041066       2.393492                    0.997935       3.224922       8.485205       0.543720       1.153494      -0.740932       0.033020       0.012686       0.013665       0.037921       0.004714       0.006259       0.009368       0.011139       0.009266      -0.012732      -0.001743       0.014475              1.729178       2.069279       0.164677       0.076477       1.424418       0.168986       1.693838          -0.000288
          124              H      -3.590631       8.323761      13.841959       0.125089       1.280133 0.94005498E+01  0.94194713E+02                                 1.820977                            1.698101      -1.048252       2.385117                    0.997923       3.290913       8.722673       0.531408       1.150283      -0.742698      -0.038792       0.008339      -0.016841       0.043104      -0.014625       0.001665      -0.000246       0.026854      -0.009767      -0.018239      -0.003349       0.021588              1.888050       2.187221      -0.117169       0.436355       1.507113       0.090107       1.969816           0.000006
          125              H      -3.274814       9.254621      15.966045       0.122711       1.319039 0.97189108E+01  0.98376526E+02                                 1.877640                            1.743596      -0.951358       2.433220                    0.998172       3.302825       8.850783       0.515854       1.173020      -0.737738      -0.032363       0.021064       0.014448       0.041229      -0.011305       0.004948       0.006017       0.021830      -0.015160      -0.017663      -0.000801       0.018464              1.958031       2.072087      -0.401866      -0.284582       1.820155       0.387361       1.981850          -0.000017
          126              H       0.452847       7.671298      16.101751       0.120770       1.376553 0.10287419E+02  0.10587199E+03                                 1.940322                            1.798744      -1.102477       2.355798                    0.997004       3.446465       9.384911       0.504624       1.179406      -0.734995       0.037852      -0.008988       0.015645       0.041932      -0.015051      -0.001099       0.001209       0.022415      -0.019605      -0.015537      -0.006577       0.022114              2.022114       2.250375      -0.115078       0.479312       1.628034       0.163470       2.187934          -0.000038
          127              H       0.137031       6.740438      13.977665       0.111266       1.182089 0.84116549E+01  0.81553803E+02                                 1.686156                            1.573343      -0.839296       2.474243                    0.998943       3.197118       8.196178       0.572462       1.103562      -0.754322       0.031458      -0.022073      -0.010451       0.039825      -0.012035       0.002694       0.008556       0.020820       0.003652      -0.020223       0.004814       0.015409              1.771777       1.742399      -0.344898      -0.255078       1.639298       0.372936       1.933635           0.000000
          128              H      33.927110       1.437847       3.233331       0.135390       1.139431 0.85377008E+01  0.84129139E+02                                 1.718690                            1.643962      -1.187466       2.326155                    0.996428       3.342472       8.998536       0.523632       1.187064      -0.731492       0.039708      -0.013214      -0.013413       0.043946      -0.007990      -0.005252       0.001901       0.017743      -0.021777      -0.008591      -0.008271       0.016862              1.757258       2.052677      -0.161711      -0.052616       1.604484       0.230770       1.614613           0.000016
          129              H      31.662235       3.819045       5.605226       0.136879       1.150695 0.85014146E+01  0.83251940E+02                                 1.702292                            1.619322      -1.078643       2.377087                    0.997586       3.239969       8.550217       0.540750       1.156662      -0.740059       0.001732       0.026601       0.026908       0.037877      -0.002560      -0.004692       0.012273      -0.001128      -0.003311      -0.012579      -0.001570       0.014149              1.742309       1.737835      -0.000358       0.067158       1.721327       0.408323       1.767763           0.000286
          130              H      29.896084       1.466940       2.814414       0.144829       1.118111 0.83114597E+01  0.82051332E+02                                 1.741291                            1.653318      -1.342533       2.247308                    0.996061       3.516841       9.745527       0.503073       1.233294      -0.718361      -0.029884      -0.015430      -0.021078       0.039691       0.007491       0.007013       0.006301       0.001373       0.014882      -0.010004      -0.004426       0.014429              1.794711       2.137575       0.024272       0.160308       1.589409       0.261577       1.657150          -0.000254
          131              H      28.059238       4.970169       6.260153       0.110139       1.175559 0.83396923E+01  0.80734479E+02                                 1.683024                            1.568730      -0.834892       2.476601                    0.998930       3.203870       8.224555       0.571767       1.106567      -0.753325       0.031081       0.007593       0.021421       0.038504      -0.003687       0.009944       0.014152       0.012459      -0.006517      -0.021081       0.005873       0.015207              1.767230       2.352867      -0.194524       0.210739       1.453628       0.090893       1.495194           0.000009
          132              H      26.284749       6.329078       6.956381       0.120692       1.409470 0.10567771E+02  0.10958148E+03                                 1.976186                            1.826309      -1.145859       2.332840                    0.996615       3.495072       9.579161       0.499064       1.183576      -0.733738       0.011240       0.024377       0.031688       0.041529       0.005835       0.017204       0.008275       0.008422      -0.001623      -0.016052      -0.006914       0.022966              2.069318       1.928105      -0.192144      -0.065883       2.121054       0.617832       2.158796          -0.000036
          133              H      23.911866       4.675131       4.112466       0.125347       1.285829 0.94025802E+01  0.94332478E+02                                 1.845531                            1.715173      -0.839959       2.487987                    0.999107       3.235684       8.615095       0.520346       1.173275      -0.738152      -0.034441      -0.005355      -0.020718       0.040547       0.000245       0.008498       0.014725       0.012275       0.002548      -0.019125       0.002283       0.016842              1.919323       2.472393      -0.060596       0.355516       1.563981       0.118928       1.721595          -0.000012
          134              H      25.686355       3.320378       3.422138       0.127035       1.280856 0.93654883E+01  0.93828018E+02                                 1.824744                            1.696688      -1.075136       2.372135                    0.997843       3.306534       8.785438       0.530395       1.152669      -0.741742      -0.010741      -0.025476      -0.032825       0.042917       0.007196       0.013939       0.010549       0.008061       0.014467      -0.012992      -0.009767       0.022758              1.900958       1.717015      -0.082272       0.025037       1.939202       0.553489       2.046656           0.000011
          135              H      34.841364      37.812689       3.227430       0.135147       1.138205 0.85171778E+01  0.83834808E+02                                 1.714041                            1.639174      -1.172150       2.332392                    0.996617       3.335908       8.961395       0.526008       1.183002      -0.732482       0.036171       0.021289      -0.014640       0.044451       0.011151      -0.006632      -0.003921       0.008365      -0.016384      -0.009388      -0.007854       0.017243              1.752789       1.977084       0.225869      -0.013809       1.654933      -0.235385       1.626349           0.000437
          136              H      33.162442      35.140555       5.770433       0.144103       1.129725 0.84347402E+01  0.83653212E+02                                 1.759582                            1.670402      -1.354280       2.241264                    0.995790       3.547456       9.883038       0.497844       1.240514      -0.716646       0.007759      -0.023241       0.031267       0.039724      -0.007098       0.006277      -0.008046       0.001470       0.015292      -0.010064      -0.004896       0.014961              1.813557       1.822239       0.113237       0.050522       1.751010      -0.413797       1.867422          -0.000222
          137              H      30.939165      36.798702       2.814414       0.134824       1.141112 0.84232992E+01  0.82312267E+02                                 1.692420                            1.611176      -1.064743       2.380953                    0.997737       3.247918       8.567357       0.542361       1.155673      -0.740078      -0.030790       0.006275      -0.020364       0.037444       0.004566       0.005572      -0.003239       0.020574      -0.009630      -0.012019      -0.002212       0.014231              1.733303       1.930817       0.026629       0.254136       1.534964      -0.242924       1.734129          -0.000242
          138              H      29.600994      32.576475       7.398899       0.125623       1.309991 0.96295256E+01  0.97208736E+02                                 1.857671                            1.724611      -1.074683       2.370214                    0.997656       3.340747       8.928874       0.523838       1.158267      -0.740367       0.030473      -0.021388       0.021564       0.043024      -0.009340       0.005633      -0.016274      -0.008376       0.008429      -0.014674      -0.008339       0.023014              1.937993       2.429732      -0.233981       0.242434       1.715856      -0.259287       1.668389           0.000010
          139              H      27.440026      31.894936       7.977122       0.122094       1.322014 0.97367298E+01  0.98532585E+02                                 1.875055                            1.740728      -0.897929       2.456104                    0.998553       3.302263       8.827844       0.518632       1.167025      -0.739205      -0.001330      -0.029444       0.028642       0.041099      -0.004782       0.006401      -0.016152       0.003725      -0.007234      -0.017808      -0.000829       0.018637              1.959437       1.829090       0.178243      -0.168774       2.070312      -0.573225       1.978910          -0.000022
          140              H      25.894125      34.587850       5.369217       0.118696       1.451788 0.11017441E+02  0.11541972E+03                                 2.014994                            1.864820      -1.167912       2.320747                    0.996320       3.535151       9.732954       0.493950       1.183652      -0.733860      -0.028606       0.022348      -0.020193       0.041540      -0.007922       0.003586      -0.017508      -0.013760       0.009499      -0.014999      -0.008879       0.023878              2.100794       2.727808      -0.174470       0.206777       1.796359      -0.261639       1.778215          -0.000009
          141              H      28.059249      35.269389       4.796894       0.111440       1.178792 0.83608887E+01  0.81045675E+02                                 1.691957                            1.575498      -0.847549       2.471933                    0.998895       3.201726       8.242562       0.567563       1.113306      -0.751675      -0.002082       0.029376      -0.024574       0.038356      -0.002462       0.001636      -0.017296       0.007753      -0.011646      -0.020242       0.004933       0.015309              1.782875       1.766167       0.271669      -0.261645       1.824889      -0.482032       1.757570           0.000016
          142              H      -0.199565       6.860969      11.888980       0.290401       0.665582 0.43150556E+01  0.36253697E+02                                 1.264275                            1.216950      -1.069910       2.471535                    0.999893       2.527924       6.517597       0.566435       1.287034      -0.708894       0.034205       0.005898       0.009526       0.035993       0.003751       0.000783       0.006842       0.033271      -0.001246      -0.019247       0.001843       0.017404              1.309014       1.365326       0.062886       0.103398       1.067651       0.163432       1.494063          -0.000014
          143              H      29.380757       3.561392       5.516723       0.282740       0.674101 0.43874173E+01  0.36987973E+02                                 1.272568                            1.224656      -1.032079       2.485226                    0.999917       2.542348       6.550224       0.566766       1.281889      -0.710128       0.004285       0.010976       0.033543       0.035552      -0.001930       0.004753       0.011275       0.018795       0.035232      -0.019870       0.002929       0.016941              1.318900       1.400011      -0.143376      -0.068601       1.182715       0.215281       1.373973           0.000008
          144              H      30.058146      35.273549       4.195070       0.280978       0.681918 0.44532718E+01  0.37700212E+02                                 1.284375                            1.234990      -1.042616       2.477893                    0.999904       2.565648       6.633812       0.563330       1.284337      -0.709470      -0.024268       0.004144      -0.025705       0.035593       0.003981       0.009821      -0.009802       0.013840       0.018191      -0.017685       0.001822       0.015863              1.334265       1.591291       0.126254       0.054544       1.139326      -0.130281       1.272177           0.000023
          145              H      15.001927      17.819492      19.441286       0.143795       1.103149 0.81451335E+01  0.80161104E+02                                 1.735683                            1.643322      -1.354980       2.238772                    0.995815       3.560310       9.914065       0.500567       1.243307      -0.715505      -0.001302      -0.036702      -0.014034       0.039315      -0.001554      -0.002046       0.001756      -0.019738      -0.021565      -0.008835      -0.004925       0.013760              1.797133       1.446342      -0.012426       0.233813       2.028834       0.207916       1.916225          -0.000260
          146              H      16.252769      20.038612      22.592013       0.134166       1.133506 0.84778390E+01  0.83352223E+02                                 1.709125                            1.635283      -1.179438       2.329653                    0.996607       3.334815       8.953742       0.526674       1.182857      -0.732495       0.020735       0.002605       0.038742       0.044019       0.000799       0.009936       0.001846       0.004676       0.035600      -0.008536      -0.008349       0.016885              1.746291       1.508541      -0.042614       0.287106       1.746608       0.045265       1.983724           0.000467
          147              H      14.382728      21.825587      19.470787       0.136177       1.142039 0.84261493E+01  0.82290971E+02                                 1.690892                            1.609929      -1.041093       2.393484                    0.997934       3.224941       8.485295       0.543710       1.153494      -0.740933      -0.012686       0.033029      -0.013659       0.037926      -0.004710       0.009365      -0.006260      -0.011130       0.009284      -0.012727      -0.001746       0.014472              1.729247       1.424463      -0.164688       0.168996       2.069372      -0.076478       1.693906          -0.000289
          148              H      12.454512      17.187855      15.659233       0.125091       1.280094 0.94001885E+01  0.94190636E+02                                 1.820972                            1.698090      -1.048339       2.385075                    0.997922       3.290938       8.722854       0.531397       1.150313      -0.742689      -0.008342      -0.038791       0.016839       0.043103       0.014621      -0.000247      -0.001664      -0.026851      -0.009772      -0.018234      -0.003350       0.021584              1.888047       1.507106       0.117173       0.090102       2.187236      -0.436358       1.969797           0.000009
          149              H      11.523652      17.503704      13.535147       0.122771       1.318508 0.97141650E+01  0.98315699E+02                                 1.877047                            1.743099      -0.951035       2.433395                    0.998176       3.302314       8.848608       0.515963       1.172924      -0.737759      -0.021054      -0.032346      -0.014449       0.041211       0.011306       0.006016      -0.004940      -0.021829      -0.015157      -0.017660      -0.000803       0.018463              1.957383       1.819584       0.401640       0.387151       2.071370       0.284418       1.981195          -0.000014
          150              H      13.106975      21.231368      13.399441       0.120780       1.376537 0.10287339E+02  0.10587132E+03                                 1.940337                            1.798760      -1.102550       2.355762                    0.997004       3.446450       9.384980       0.504610       1.179437      -0.734988       0.008986       0.037852      -0.015649       0.041934       0.015050       0.001211       0.001101      -0.022413      -0.019597      -0.015536      -0.006575       0.022111              2.022130       1.628049       0.115075       0.163477       2.250390      -0.479314       2.187951          -0.000039
          151              H      14.037835      20.915519      15.523527       0.111261       1.182334 0.84137965E+01  0.81580134E+02                                 1.686455                            1.573600      -0.839393       2.474198                    0.998941       3.197196       8.196781       0.572382       1.103642      -0.754305       0.022072       0.031460       0.010449       0.039826       0.012033       0.008559      -0.002692      -0.020819       0.003653      -0.020223       0.004816       0.015407              1.772107       1.639593       0.344997       0.373055       1.742712       0.255151       1.934018           0.000002
          152              H      19.340426      13.148433      26.267861       0.135379       1.139347 0.85368452E+01  0.84117800E+02                                 1.718513                            1.643804      -1.187442       2.326159                    0.996428       3.342470       8.998095       0.523699       1.186955      -0.731516       0.013213       0.039706       0.013414       0.043944       0.007987       0.001905       0.005261      -0.017753      -0.021788      -0.008597      -0.008273       0.016869              1.757073       1.604325       0.161686       0.230726       2.052445       0.052609       1.614448           0.000436
          153              H      16.959228      10.883594      23.895966       0.136875       1.150632 0.85007921E+01  0.83243819E+02                                 1.702185                            1.619227      -1.078581       2.377116                    0.997587       3.239872       8.549689       0.540787       1.156611      -0.740072      -0.026604       0.001736      -0.026907       0.037878       0.002561       0.012279       0.004690       0.001113      -0.003304      -0.012586      -0.001565       0.014150              1.742195       1.721220       0.000354       0.408281       1.737717      -0.067152       1.767648          -0.000264
          154              H      19.311333       9.117400      26.686778       0.144835       1.118090 0.83113156E+01  0.82049801E+02                                 1.741290                            1.653319      -1.342605       2.247282                    0.996060       3.516860       9.745669       0.503064       1.233317      -0.718355       0.015428      -0.029891       0.021074       0.039694      -0.007493       0.006298      -0.007014      -0.001359       0.014892      -0.010006      -0.004422       0.014429              1.794710       1.589413      -0.024263       0.261577       2.137566      -0.160296       1.657150          -0.000252
          155              H      15.808104       7.280608      23.241039       0.110147       1.175449 0.83387904E+01  0.80723902E+02                                 1.682926                            1.568648      -0.834918       2.476583                    0.998930       3.203916       8.224691       0.571779       1.106571      -0.753321      -0.007594       0.031078      -0.021425       0.038504       0.003684       0.014155      -0.009941      -0.012453      -0.006522      -0.021081       0.005874       0.015206              1.767121       1.453556       0.194508       0.090886       2.352695      -0.210709       1.495112           0.000011
          156              H      14.449195       5.506129      22.544811       0.120691       1.409238 0.10565765E+02  0.10955659E+03                                 1.976029                            1.826178      -1.145804       2.332870                    0.996616       3.495084       9.579335       0.499059       1.183632      -0.733722      -0.024379       0.011246      -0.031686       0.041531      -0.005833       0.008276      -0.017204      -0.008420      -0.001611      -0.016051      -0.006914       0.022965              2.069147       2.120880       0.192115       0.617751       1.927950       0.065872       2.158612          -0.000032
          157              H      16.103142       3.133202      25.388726       0.125364       1.285074 0.93960805E+01  0.94252992E+02                                 1.844879                            1.714619      -0.840050       2.487948                    0.999107       3.235617       8.614867       0.520400       1.173330      -0.738128       0.005356      -0.034435       0.020718       0.040542      -0.000244       0.014724      -0.008495      -0.012276       0.002544      -0.019124       0.002286       0.016838              1.918616       1.563483       0.060558       0.118854       2.471362      -0.355308       1.721003          -0.000010
          158              H      17.457895       4.907681      26.079054       0.127040       1.280722 0.93642728E+01  0.93812737E+02                                 1.824605                            1.696566      -1.075033       2.372184                    0.997844       3.306436       8.785014       0.530420       1.152654      -0.741744       0.025475      -0.010737       0.032833       0.042922      -0.007195       0.010548      -0.013944      -0.008055       0.014464      -0.012991      -0.009770       0.022760              1.900809       1.939050       0.082251       0.553423       1.716884      -0.025043       2.046492           0.000012
          159              H     -17.034416      14.062687      26.273762       0.135149       1.138164 0.85167403E+01  0.83828700E+02                                 1.713924                            1.639069      -1.172201       2.332374                    0.996616       3.335878       8.960965       0.526059       1.182912      -0.732503      -0.021285       0.036170       0.014638       0.044448      -0.011146      -0.003922       0.006636      -0.008369      -0.016390      -0.009385      -0.007858       0.017242              1.752666       1.654824      -0.225843      -0.235356       1.976934       0.013809       1.626240           0.000437
          160              H     -14.362282      12.383803      23.730759       0.144108       1.129658 0.84340941E+01  0.83644861E+02                                 1.759481                            1.670314      -1.354206       2.241298                    0.995792       3.547337       9.882460       0.497870       1.240478      -0.716655       0.023239       0.007755      -0.031270       0.039724       0.007101      -0.008046      -0.006275      -0.001475       0.015283      -0.010067      -0.004893       0.014960              1.813450       1.750909      -0.113223      -0.413755       1.822135      -0.050521       1.867305          -0.000222
          161              H     -16.020429      10.160481      26.686778       0.134836       1.141221 0.84242995E+01  0.82324470E+02                                 1.692554                            1.611296      -1.064745       2.380959                    0.997737       3.247838       8.567267       0.542329       1.155707      -0.740073      -0.006278      -0.030785       0.020368       0.037443      -0.004563      -0.003239      -0.005568      -0.020569      -0.009632      -0.012015      -0.002211       0.014226              1.733444       1.535080      -0.026631      -0.242957       1.930983      -0.254169       1.734269          -0.000243
          162              H     -11.798202       8.822381      22.102293       0.125615       1.309954 0.96292475E+01  0.97205694E+02                                 1.857677                            1.724618      -1.074615       2.370254                    0.997658       3.340742       8.928990       0.523820       1.158310      -0.740356       0.021393       0.030475      -0.021560       0.043026       0.009341      -0.016271      -0.005629       0.008375       0.008422      -0.014674      -0.008336       0.023010              1.937999       1.715863       0.233975      -0.259286       2.429740      -0.242428       1.668395           0.000008
          163              H     -11.116663       6.661421      21.524070       0.122085       1.321995 0.97365611E+01  0.98530711E+02                                 1.875051                            1.740722      -0.897875       2.456122                    0.998554       3.302315       8.828052       0.518627       1.167037      -0.739201       0.029445      -0.001325      -0.028641       0.041098       0.004779      -0.016156      -0.006397      -0.003725      -0.007235      -0.017811      -0.000825       0.018636              1.959433       2.070311      -0.178241      -0.573230       1.829079       0.168773       1.978908          -0.000025
          164              H     -13.809577       5.115481      24.131975       0.118698       1.452038 0.11019793E+02  0.11545186E+03                                 2.015351                            1.865118      -1.167980       2.320712                    0.996318       3.535313       9.734084       0.493865       1.183778      -0.733832      -0.022346      -0.028605       0.020191       0.041536       0.007924      -0.017509      -0.003579       0.013766       0.009505      -0.015005      -0.008875       0.023880              2.101183       1.796654       0.174520      -0.261715       2.728391      -0.206836       1.778505          -0.000010
          165              H     -14.491116       7.280596      24.704298       0.111434       1.178692 0.83600555E+01  0.81035714E+02                                 1.691860                            1.575418      -0.847543       2.471940                    0.998895       3.201719       8.242493       0.567577       1.113304      -0.751674      -0.029372      -0.002086       0.024578       0.038355       0.002458      -0.017303      -0.001640      -0.007746      -0.011648      -0.020248       0.004931       0.015317              1.782767       1.824773      -0.271640      -0.481981       1.766065       0.261618       1.757462           0.000015
          166              H      13.917304      20.578891      17.612212       0.290393       0.665635 0.43154909E+01  0.36258297E+02                                 1.264348                            1.217015      -1.069823       2.471572                    0.999893       2.528011       6.517922       0.566417       1.287042      -0.708893      -0.005906       0.034203      -0.009525       0.035992      -0.003749       0.006846      -0.000782      -0.033279      -0.001241      -0.019254       0.001847       0.017406              1.309091       1.067702      -0.062894       0.163449       1.365409      -0.103413       1.494161           0.000023
          167              H      17.216881       8.602114      23.984469       0.282746       0.674102 0.43874424E+01  0.36988334E+02                                 1.272586                            1.224672      -1.032220       2.485164                    0.999917       2.542347       6.550291       0.566752       1.281916      -0.710122      -0.010978       0.004287      -0.033538       0.035549       0.001932       0.011273      -0.004756      -0.018794       0.035232      -0.019869       0.002928       0.016941              1.318920       1.182734       0.143380       0.215286       1.400033       0.068603       1.373992           0.000020
          168              H     -14.495276       9.279483      25.306122       0.280980       0.681911 0.44532226E+01  0.37699728E+02                                 1.284374                            1.234990      -1.042474       2.477962                    0.999904       2.565626       6.633770       0.563325       1.284350      -0.709467      -0.004144      -0.024270       0.025708       0.035596      -0.003984      -0.009805      -0.009819      -0.013840       0.018193      -0.017688       0.001826       0.015862              1.334264       1.139328      -0.126255      -0.130283       1.591288      -0.054540       1.272176           0.000023
          169              H      26.554773      23.737209      19.441286       0.143799       1.103670 0.81497837E+01  0.80217295E+02                                 1.736188                            1.643765      -1.354966       2.238781                    0.995813       3.560290       9.914242       0.500517       1.243268      -0.715520       0.001305       0.036701      -0.014043       0.039318      -0.001554       0.002046      -0.001754      -0.019733      -0.021585      -0.008837      -0.004924       0.013761              1.797674       1.446714      -0.012425      -0.233933       2.029493      -0.208027       1.916817           0.000266
          170              H      25.303883      21.518041      22.592013       0.134158       1.133639 0.84791428E+01  0.83368821E+02                                 1.709321                            1.635459      -1.179551       2.329592                    0.996607       3.334960       8.954536       0.526618       1.182928      -0.732479      -0.020740      -0.002607       0.038743       0.044022       0.000798      -0.009927      -0.001843       0.004675       0.035597      -0.008531      -0.008346       0.016877              1.746495       1.508706      -0.042619      -0.287171       1.746810      -0.045278       1.983969          -0.000013
          171              H      27.173972      19.731114      19.470787       0.136181       1.141697 0.84231050E+01  0.82254457E+02                                 1.690570                            1.609644      -1.041174       2.393451                    0.997933       3.224897       8.485048       0.543751       1.153503      -0.740925       0.012688      -0.033023      -0.013658       0.037921      -0.004711      -0.009361       0.006264      -0.011131       0.009279      -0.012723      -0.001750       0.014473              1.728909       1.424233      -0.164636      -0.168946       2.068918       0.076457       1.693577          -0.000288
          172              H      29.102247      24.368904      15.659233       0.125080       1.280239 0.94014906E+01  0.94206554E+02                                 1.821094                            1.698199      -1.048138       2.385155                    0.997925       3.290968       8.722948       0.531386       1.150302      -0.742694       0.008330       0.038797       0.016845       0.043109       0.014628       0.000245       0.001668      -0.026854      -0.009762      -0.018243      -0.003347       0.021589              1.888173       1.507195       0.117177      -0.090118       2.187385       0.436405       1.969938           0.000009
          173              H      30.033140      24.053087      13.535147       0.122716       1.319075 0.97192686E+01  0.98381124E+02                                 1.877681                            1.743634      -0.951416       2.433200                    0.998172       3.302853       8.850923       0.515846       1.173028      -0.737737       0.021063       0.032359      -0.014447       0.041225       0.011304      -0.006014       0.004946      -0.021828      -0.015158      -0.017659      -0.000803       0.018462              1.958073       1.820202       0.401881      -0.387372       2.072135      -0.284587       1.981881          -0.000015
          174              H      28.449819      20.325426      13.399441       0.120767       1.376688 0.10288705E+02  0.10588921E+03                                 1.940520                            1.798913      -1.102420       2.355818                    0.997005       3.446537       9.385478       0.504573       1.179481      -0.734979      -0.008986      -0.037853      -0.015646       0.041933       0.015055      -0.001209      -0.001097      -0.022419      -0.019595      -0.015543      -0.006574       0.022117              2.022326       1.628184       0.115092      -0.163498       2.250634       0.479391       2.188160          -0.000041
          175              H      27.518926      20.641242      15.523527       0.111263       1.182055 0.84113315E+01  0.81549473E+02                                 1.686076                            1.573275      -0.839218       2.474270                    0.998943       3.197116       8.195978       0.572498       1.103509      -0.754335      -0.022073      -0.031459       0.010454       0.039827       0.012036      -0.008553       0.002696      -0.020811       0.003657      -0.020220       0.004815       0.015405              1.771686       1.639226       0.344876      -0.372907       1.742317      -0.255057       1.933516          -0.000001
          176              H      22.216170     -13.148837      26.267861       0.135392       1.139242 0.85359365E+01  0.84107304E+02                                 1.718475                            1.643770      -1.187464       2.326155                    0.996427       3.342367       8.997979       0.523675       1.187031      -0.731498      -0.013215      -0.039705       0.013414       0.043944       0.007989      -0.001898      -0.005251      -0.017741      -0.021777      -0.008592      -0.008268       0.016860              1.757031       1.604291       0.161682      -0.230717       2.052392      -0.052609       1.614408           0.000017
          177              H      24.597404     -10.883962      23.895966       0.136888       1.150838 0.85027254E+01  0.83267976E+02                                 1.702456                            1.619468      -1.078618       2.377099                    0.997587       3.239953       8.550336       0.540715       1.156692      -0.740054       0.026600      -0.001741      -0.026898       0.037869       0.002562      -0.012278      -0.004697       0.001125      -0.003295      -0.012583      -0.001573       0.014156              1.742480       1.721503       0.000355      -0.408390       1.738003       0.067171       1.767934           0.000287
          178              H      22.245257      -9.117811      26.686778       0.144822       1.118261 0.83127885E+01  0.82067058E+02                                 1.741391                            1.653406      -1.342586       2.247280                    0.996060       3.516899       9.745582       0.503084       1.233229      -0.718376      -0.015428       0.029889       0.021079       0.039695      -0.007493      -0.006298       0.007016      -0.001368       0.014874      -0.010004      -0.004426       0.014429              1.794815       1.589497      -0.024283      -0.261602       2.137710       0.160330       1.657238          -0.000254
          179              H     -15.808462      -7.280965      23.241039       0.110132       1.175530 0.83394395E+01  0.80731111E+02                                 1.682964                            1.568680      -0.834722       2.476666                    0.998932       3.203859       8.224377       0.571793       1.106530      -0.753334       0.007597      -0.031083      -0.021425       0.038508       0.003685      -0.014149       0.009945      -0.012456      -0.006518      -0.021078       0.005870       0.015208              1.767158       1.453580       0.194502      -0.090889       2.352751       0.210729       1.495145           0.000012
          180              H     -14.449542      -5.506476      22.544811       0.120700       1.409322 0.10566407E+02  0.10956306E+03                                 1.975971                            1.826129      -1.145908       2.332821                    0.996615       3.494989       9.578534       0.499117       1.183496      -0.733756       0.024374      -0.011241      -0.031688       0.041528      -0.005833      -0.008270       0.017206      -0.008411      -0.001634      -0.016055      -0.006907       0.022962              2.069079       2.120819       0.192098      -0.617724       1.927878      -0.065864       2.158540          -0.000034
          181              H     -16.103533      -3.133593      25.388726       0.125355       1.285394 0.93985851E+01  0.94280368E+02                                 1.844902                            1.714637      -0.839939       2.487996                    0.999107       3.235371       8.613112       0.520516       1.173041      -0.738205      -0.005357       0.034439       0.020720       0.040547      -0.000240      -0.014714       0.008500      -0.012273       0.002546      -0.019116       0.002282       0.016834              1.918640       1.563496       0.060550      -0.118857       2.471401       0.355324       1.721023          -0.000012
          182              H     -17.458296      -4.908082      26.079054       0.127029       1.280744 0.93644719E+01  0.93814907E+02                                 1.824581                            1.696546      -1.075130       2.372127                    0.997843       3.306565       8.785266       0.530442       1.152602      -0.741755      -0.025474       0.010746       0.032828       0.042919      -0.007193      -0.010552       0.013944      -0.008050       0.014469      -0.012993      -0.009769       0.022761              1.900779       1.939025       0.082245      -0.553409       1.716856       0.025046       2.046455           0.000012
          183              H      17.034012     -14.063091      26.273762       0.135145       1.138231 0.85174255E+01  0.83837902E+02                                 1.714073                            1.639202      -1.172162       2.332384                    0.996618       3.335938       8.961527       0.526001       1.183008      -0.732481       0.021294      -0.036171       0.014640       0.044453      -0.011150       0.003917      -0.006634      -0.008373      -0.016372      -0.009391      -0.007850       0.017241              1.752824       1.654959      -0.225876       0.235393       1.977129      -0.013809       1.626384           0.000437
          184              H      14.361917     -12.384169      23.730759       0.144109       1.129483 0.84326693E+01  0.83629387E+02                                 1.759476                            1.670308      -1.354870       2.241032                    0.995787       3.547573       9.883883       0.497798       1.240678      -0.716607      -0.023232      -0.007766      -0.031265       0.039718       0.007098       0.008046       0.006269      -0.001461       0.015289      -0.010064      -0.004891       0.014955              1.813445       1.750896      -0.113230       0.413753       1.822132       0.050515       1.867309          -0.000222
          185              H      16.020018     -10.160892      26.686778       0.134825       1.141095 0.84231695E+01  0.82310975E+02                                 1.692433                            1.611187      -1.064798       2.380928                    0.997736       3.247903       8.567415       0.542346       1.155706      -0.740070       0.006273       0.030789       0.020365       0.037444      -0.004559       0.003241       0.005570      -0.020575      -0.009644      -0.012017      -0.002213       0.014230              1.733317       1.534975      -0.026638       0.242928       1.930827       0.254131       1.734149          -0.000242
          186              H      11.797862      -8.822721      22.102293       0.125618       1.310134 0.96307644E+01  0.97224263E+02                                 1.857815                            1.724732      -1.074573       2.370260                    0.997657       3.340781       8.929072       0.523816       1.158280      -0.740366      -0.021389      -0.030474      -0.021562       0.043024       0.009341       0.016273       0.005635       0.008372       0.008443      -0.014674      -0.008341       0.023015              1.938154       1.715983       0.234004       0.259321       2.429963       0.242461       1.668516           0.000010
          187              H      11.116332      -6.661753      21.524070       0.122076       1.322053 0.97369803E+01  0.98534526E+02                                 1.874982                            1.740665      -0.897949       2.456086                    0.998551       3.302308       8.827579       0.518686       1.166909      -0.739232      -0.029447       0.001331      -0.028644       0.041102       0.004780       0.016155       0.006401      -0.003721      -0.007225      -0.017808      -0.000830       0.018638              1.959360       2.070213      -0.178232       0.573186       1.829033      -0.168767       1.978833          -0.000023
          188              H      13.809205      -5.115852      24.131975       0.118691       1.452248 0.11021649E+02  0.11547480E+03                                 2.015462                            1.865216      -1.167945       2.320731                    0.996319       3.535318       9.733868       0.493881       1.183703      -0.733852       0.022345       0.028607       0.020191       0.041537       0.007921       0.017514       0.003583       0.013760       0.009507      -0.015005      -0.008878       0.023883              2.101307       1.796745       0.174512       0.261736       2.728574       0.206836       1.778602          -0.000009
          189              H      14.490736      -7.280976      24.704298       0.111432       1.178993 0.83626378E+01  0.81067271E+02                                 1.692212                            1.575715      -0.847728       2.471852                    0.998894       3.201808       8.243143       0.567493       1.113380      -0.751659       0.029375       0.002080       0.024571       0.038353       0.002461       0.017299       0.001632      -0.007757      -0.011635      -0.020245       0.004935       0.015310              1.783163       1.825178      -0.271750       0.482156       1.766457      -0.261724       1.757854           0.000016
          190              H      27.639425      20.977838      17.612212       0.290405       0.665587 0.43150967E+01  0.36254057E+02                                 1.264267                            1.216942      -1.069936       2.471527                    0.999893       2.527951       6.517626       0.566447       1.287005      -0.708900       0.005897      -0.034202      -0.009527       0.035990      -0.003750      -0.006839       0.000782      -0.033274      -0.001244      -0.019247       0.001842       0.017404              1.309001       1.067648      -0.062889      -0.163433       1.365319       0.103401       1.494037          -0.000014
          191              H      24.339750      -8.602484      23.984469       0.282753       0.674146 0.43877615E+01  0.36991320E+02                                 1.272589                            1.224676      -1.032147       2.485197                    0.999917       2.542298       6.549973       0.566785       1.281831      -0.710141       0.010977      -0.004284      -0.033539       0.035548       0.001931      -0.011272       0.004756      -0.018792       0.035235      -0.019868       0.002926       0.016941              1.318919       1.182737       0.143375      -0.215289       1.400027      -0.068598       1.373993           0.000009
          192              H      14.494887      -9.279873      25.306122       0.280985       0.681831 0.44525424E+01  0.37692331E+02                                 1.284233                            1.234861      -1.042449       2.477977                    0.999904       2.565566       6.633356       0.563381       1.284279      -0.709481       0.004146       0.024270       0.025700       0.035591      -0.003982       0.009801       0.009817      -0.013841       0.018208      -0.017684       0.001822       0.015862              1.334115       1.139211      -0.126237       0.130256       1.591094       0.054524       1.272039           0.000023
          193              H      17.819492      26.554773      19.441286       0.143792       1.103586 0.81490173E+01  0.80207882E+02                                 1.736095                            1.643684      -1.354857       2.238830                    0.995814       3.560263       9.914058       0.500532       1.243262      -0.715521      -0.036703       0.001299      -0.014038       0.039318       0.001558       0.001756       0.002043       0.019733      -0.021589      -0.008835      -0.004928       0.013762              1.797574       2.029373       0.012424       0.208010       1.446645      -0.233909       1.916703          -0.000263
          194              H      20.038612      25.303883      22.592013       0.134163       1.133564 0.84784186E+01  0.83359763E+02                                 1.709235                            1.635382      -1.179431       2.329656                    0.996610       3.334823       8.954009       0.526635       1.182918      -0.732482       0.002603      -0.020739       0.038742       0.044021      -0.000798       0.001846      -0.009929      -0.004673       0.035597      -0.008533      -0.008345       0.016879              1.746405       1.746720       0.042617       0.045270       1.508636      -0.287145       1.983858           0.000019
          195              H      21.825587      27.173972      19.470787       0.136180       1.141800 0.84240177E+01  0.82265434E+02                                 1.690665                            1.609726      -1.041226       2.393423                    0.997932       3.224943       8.485220       0.543741       1.153496      -0.740928       0.033030       0.012688      -0.013658       0.037928       0.004711      -0.006263      -0.009360       0.011115       0.009285      -0.012717      -0.001754       0.014471              1.729008       2.069057       0.164654      -0.076465       1.424298      -0.168961       1.693669           0.000291
          196              H      17.187855      29.102247      15.659233       0.125085       1.280241 0.94015793E+01  0.94208532E+02                                 1.821166                            1.698261      -1.048202       2.385123                    0.997923       3.291029       8.723422       0.531346       1.150375      -0.742676      -0.038796       0.008334       0.016845       0.043108      -0.014623      -0.001666       0.000245       0.026850      -0.009763      -0.018237      -0.003347       0.021584              1.888250       2.187489      -0.117187      -0.436427       1.507250      -0.090123       1.970010           0.000008
          197              H      17.503704      30.033140      13.535147       0.122711       1.318971 0.97183018E+01  0.98368317E+02                                 1.877522                            1.743499      -0.951342       2.433232                    0.998173       3.302801       8.850479       0.515890       1.172963      -0.737751      -0.032363       0.021059      -0.014452       0.041228      -0.011307      -0.004944      -0.006018       0.021830      -0.015165      -0.017664      -0.000802       0.018466              1.957900       2.071940      -0.401825       0.284550       1.820053      -0.387323       1.981707          -0.000017
          198              H      21.231368      28.449819      13.399441       0.120774       1.376690 0.10288731E+02  0.10588958E+03                                 1.940524                            1.798917      -1.102496       2.355782                    0.997003       3.446537       9.385495       0.504572       1.179483      -0.734978       0.037853      -0.008984      -0.015650       0.041934      -0.015056       0.001098      -0.001210       0.022417      -0.019592      -0.015543      -0.006573       0.022116              2.022328       2.250648      -0.115091      -0.479397       1.628184      -0.163496       2.188153          -0.000039
          199              H      20.915519      27.518926      15.523527       0.111264       1.182234 0.84128970E+01  0.81568674E+02                                 1.686298                            1.573467      -0.839327       2.474219                    0.998942       3.197114       8.196250       0.572436       1.103573      -0.754322       0.031461      -0.022075       0.010453       0.039829      -0.012032      -0.002696      -0.008555       0.020815       0.003666      -0.020221       0.004819       0.015402              1.771930       1.742549      -0.344946       0.255106       1.639444      -0.372992       1.933797           0.000003
          200              H      13.148433      22.216170      26.267861       0.135386       1.139195 0.85354866E+01  0.84101459E+02                                 1.718378                            1.643685      -1.187446       2.326158                    0.996425       3.342455       8.998034       0.523710       1.186971      -0.731510       0.039705      -0.013215       0.013412       0.043943      -0.007982       0.005254      -0.001900       0.017745      -0.021771      -0.008590      -0.008267       0.016857              1.756929       2.052257      -0.161663       0.052602       1.604208      -0.230693       1.614321           0.000436
          201              H      10.883594      24.597404      23.895966       0.136872       1.150879 0.85030388E+01  0.83271169E+02                                 1.702430                            1.619445      -1.078738       2.377033                    0.997586       3.240030       8.550330       0.540750       1.156617      -0.740072       0.001727       0.026608      -0.026907       0.037881      -0.002557       0.004688      -0.012277      -0.001126      -0.003297      -0.012580      -0.001568       0.014148              1.742453       1.737966      -0.000352      -0.067169       1.721482      -0.408386       1.767910          -0.000264
          202              H       9.117400      22.245257      26.686778       0.144834       1.118196 0.83122115E+01  0.82060043E+02                                 1.741334                            1.653357      -1.342519       2.247318                    0.996062       3.516818       9.745320       0.503087       1.233241      -0.718373      -0.029892      -0.015430       0.021079       0.039698       0.007493      -0.007013      -0.006296       0.001360       0.014886      -0.010006      -0.004422       0.014427              1.794755       2.137627       0.024275      -0.160313       1.589451      -0.261588       1.657186          -0.000252
          203              H       7.280608     -15.808462      23.241039       0.110145       1.175459 0.83388862E+01  0.80724992E+02                                 1.682928                            1.568649      -0.834814       2.476620                    0.998930       3.203943       8.224746       0.571783       1.106560      -0.753324       0.031076       0.007596      -0.021425       0.038503      -0.003685      -0.009946      -0.014152       0.012456      -0.006516      -0.021081       0.005871       0.015210              1.767120       2.352692      -0.194500      -0.210714       1.453556      -0.090886       1.495112           0.000011
          204              H       5.506129     -14.449542      22.544811       0.120698       1.409089 0.10564424E+02  0.10953882E+03                                 1.975843                            1.826024      -1.145797       2.332874                    0.996616       3.495002       9.578828       0.499097       1.183583      -0.733733       0.011244       0.024378      -0.031688       0.041532       0.005833      -0.017203      -0.008273       0.008412      -0.001629      -0.016053      -0.006908       0.022961              2.068939       1.927760      -0.192075       0.065854       2.120673      -0.617651       2.158383          -0.000033
          205              H       3.133202     -16.103533      25.388726       0.125363       1.284885 0.93943409E+01  0.94230235E+02                                 1.844591                            1.714374      -0.840021       2.487962                    0.999107       3.235534       8.614121       0.520483       1.173210      -0.738154      -0.034435      -0.005357       0.020720       0.040544       0.000245      -0.008496      -0.014719       0.012272       0.002540      -0.019118       0.002282       0.016836              1.918303       2.470907      -0.060532      -0.355221       1.563261      -0.118822       1.720740          -0.000010
          206              H       4.907681     -17.458296      26.079054       0.127050       1.280559 0.93628486E+01  0.93794927E+02                                 1.824431                            1.696420      -1.074982       2.372211                    0.997844       3.306388       8.784728       0.530451       1.152630      -0.741748      -0.010741      -0.025472       0.032828       0.042917       0.007194      -0.013939      -0.010550       0.008057       0.014463      -0.012992      -0.009765       0.022757              1.900617       1.716723      -0.082229      -0.025047       1.938859      -0.553328       2.046270           0.000012
          207              H      14.062687      17.034012      26.273762       0.135139       1.138192 0.85169783E+01  0.83831647E+02                                 1.713958                            1.639098      -1.172206       2.332367                    0.996614       3.335893       8.961044       0.526051       1.182920      -0.732501       0.036175       0.021291       0.014639       0.044454       0.011150       0.006637       0.003923       0.008375      -0.016388      -0.009389      -0.007858       0.017247              1.752702       1.976985       0.225855       0.013812       1.654851       0.235364       1.626271           0.000437
          208              H      12.383803      14.361917      23.730759       0.144103       1.129349 0.84313504E+01  0.83611999E+02                                 1.759236                            1.670097      -1.354223       2.241289                    0.995793       3.547380       9.882690       0.497871       1.240559      -0.716633       0.007755      -0.023233      -0.031269       0.039720      -0.007100      -0.006277       0.008049       0.001473       0.015293      -0.010068      -0.004896       0.014964              1.813189       1.821878       0.113199      -0.050508       1.750654       0.413652       1.867036          -0.000221
          209              H      10.160481      16.020018      26.686778       0.134832       1.141284 0.84249431E+01  0.82333042E+02                                 1.692685                            1.611413      -1.064696       2.380978                    0.997737       3.247934       8.567880       0.542277       1.155787      -0.740054      -0.030786       0.006275       0.020366       0.037442       0.004563      -0.005568       0.003242       0.020572      -0.009641      -0.012018      -0.002210       0.014228              1.733583       1.931138       0.026644      -0.254192       1.535195       0.242992       1.734415          -0.000242
          210              H       8.822381      11.797862      22.102293       0.125613       1.310098 0.96304637E+01  0.97220657E+02                                 1.857794                            1.724713      -1.074644       2.370238                    0.997658       3.340788       8.929121       0.523814       1.158292      -0.740362       0.030474      -0.021391      -0.021556       0.043022      -0.009342      -0.005632       0.016273      -0.008370       0.008431      -0.014677      -0.008336       0.023013              1.938130       2.429931      -0.233999      -0.242456       1.715964       0.259316       1.668497           0.000012
          211              H       6.661421      11.116332      21.524070       0.122084       1.321974 0.97362832E+01  0.98525949E+02                                 1.874920                            1.740610      -0.897945       2.456089                    0.998553       3.302278       8.827501       0.518690       1.166920      -0.739229      -0.001323      -0.029439      -0.028644       0.041096      -0.004778      -0.006400       0.016152       0.003719      -0.007225      -0.017805      -0.000829       0.018634              1.959291       1.828963       0.178220       0.168755       2.070143       0.573160       1.978767          -0.000020
          212              H       5.115481      13.809205      24.131975       0.118694       1.452381 0.11022925E+02  0.11549267E+03                                 2.015695                            1.865411      -1.167912       2.320746                    0.996320       3.535374       9.734534       0.493816       1.183814      -0.733828      -0.028607       0.022345       0.020189       0.041536      -0.007923      -0.003579       0.017511      -0.013768       0.009521      -0.015006      -0.008877       0.023883              2.101562       2.728958      -0.174540      -0.206870       1.796938       0.261784       1.778791          -0.000007
          213              H       7.280596      14.490736      24.704298       0.111432       1.178895 0.83618217E+01  0.81057639E+02                                 1.692132                            1.575648      -0.847675       2.471878                    0.998893       3.201782       8.243074       0.567498       1.113394      -0.751654      -0.002090       0.029374       0.024569       0.038352      -0.002459      -0.001635       0.017301       0.007753      -0.011631      -0.020246       0.004933       0.015313              1.783073       1.766371       0.271726       0.261702       1.825083       0.482117       1.757766           0.000017
          214              H      20.578891      27.639425      17.612212       0.290405       0.665595 0.43151508E+01  0.36254570E+02                                 1.264270                            1.216945      -1.069847       2.471562                    0.999893       2.527935       6.517557       0.566451       1.286996      -0.708902       0.034204       0.005903      -0.009526       0.035993       0.003748      -0.000782      -0.006842       0.033274      -0.001247      -0.019248       0.001843       0.017404              1.309005       1.365325       0.062890      -0.103406       1.067648      -0.163433       1.494042           0.000012
          215              H       8.602114      24.339750      23.984469       0.282750       0.674175 0.43880026E+01  0.36993918E+02                                 1.272633                            1.224716      -1.032212       2.485163                    0.999917       2.542355       6.550203       0.566771       1.281844      -0.710138       0.004289       0.010977      -0.033539       0.035550      -0.001931      -0.004755      -0.011273       0.018791       0.035234      -0.019868       0.002927       0.016941              1.318967       1.400077      -0.143384       0.068603       1.182779      -0.215305       1.374046           0.000020
          216              H       9.279483      14.494887      25.306122       0.280994       0.681804 0.44523273E+01  0.37690138E+02                                 1.284212                            1.234843      -1.042406       2.477999                    0.999904       2.565513       6.633234       0.563375       1.284303      -0.709476      -0.024269       0.004145       0.025700       0.035590       0.003982      -0.009816       0.009800       0.013837       0.018211      -0.017682       0.001822       0.015860              1.334093       1.591063       0.126235      -0.054515       1.139198       0.130256       1.272019           0.000023
          217              H      23.737209      15.001927      19.441286       0.143764       1.103271 0.81462214E+01  0.80174273E+02                                 1.735791                            1.643416      -1.355071       2.238717                    0.995813       3.560485       9.914618       0.500561       1.243283      -0.715511       0.036706      -0.001314      -0.014042       0.039323       0.001555      -0.001753      -0.002045       0.019747      -0.021564      -0.008836      -0.004929       0.013764              1.797250       2.028976       0.012424      -0.207944       1.446419       0.233840       1.916355          -0.000260
          218              H      21.518041      16.252769      22.592013       0.134161       1.133572 0.84784798E+01  0.83360285E+02                                 1.709204                            1.635354      -1.179466       2.329627                    0.996609       3.334946       8.954254       0.526657       1.182870      -0.732491      -0.002607       0.020738       0.038740       0.044019      -0.000799      -0.001849       0.009934      -0.004673       0.035604      -0.008538      -0.008348       0.016885              1.746374       1.746694       0.042615      -0.045272       1.508605       0.287128       1.983823           0.000467
          219              H      19.731114      14.382728      19.470787       0.136178       1.141974 0.84255700E+01  0.82283982E+02                                 1.690826                            1.609871      -1.041085       2.393483                    0.997934       3.224934       8.485236       0.543721       1.153491      -0.740932      -0.033020      -0.012685      -0.013664       0.037920       0.004712       0.006259       0.009368       0.011139       0.009267      -0.012732      -0.001742       0.014474              1.729179       2.069279       0.164677       0.076475       1.424419       0.168986       1.693839          -0.000289
          220              H      24.368904      12.454512      15.659233       0.125088       1.280161 0.94008067E+01  0.94198076E+02                                 1.821018                            1.698136      -1.048254       2.385116                    0.997923       3.290935       8.722812       0.531396       1.150300      -0.742694       0.038791      -0.008339       0.016841       0.043104      -0.014625       0.001665      -0.000246       0.026853      -0.009766      -0.018239      -0.003348       0.021588              1.888094       2.187276      -0.117173       0.436370       1.507143       0.090111       1.969863           0.000006
          221              H      24.053087      11.523652      13.535147       0.122711       1.319029 0.97188231E+01  0.98375385E+02                                 1.877627                            1.743586      -0.951356       2.433221                    0.998172       3.302817       8.850741       0.515857       1.173017      -0.737739       0.032363      -0.021064      -0.014449       0.041229      -0.011305       0.004948       0.006017       0.021829      -0.015161      -0.017663      -0.000801       0.018464              1.958017       2.072072      -0.401862      -0.284579       1.820143       0.387357       1.981837          -0.000019
          222              H      20.325426      13.106975      13.399441       0.120773       1.376534 0.10287233E+02  0.10586949E+03                                 1.940293                            1.798719      -1.102473       2.355800                    0.997004       3.446445       9.384798       0.504632       1.179395      -0.734997      -0.037852       0.008988      -0.015645       0.041932      -0.015051      -0.001099       0.001209       0.022415      -0.019605      -0.015537      -0.006578       0.022115              2.022083       2.250340      -0.115076       0.479301       1.628012       0.163465       2.187897          -0.000040
          223              H      20.641242      14.037835      15.523527       0.111268       1.182081 0.84115804E+01  0.81552861E+02                                 1.686144                            1.573333      -0.839292       2.474245                    0.998943       3.197107       8.196126       0.572466       1.103557      -0.754323      -0.031458       0.022073       0.010451       0.039825      -0.012035       0.002694       0.008556       0.020820       0.003652      -0.020223       0.004814       0.015409              1.771764       1.742388      -0.344895      -0.255075       1.639286       0.372931       1.933619           0.000002
          224              H     -13.148837      19.340426      26.267861       0.135390       1.139454 0.85379235E+01  0.84131876E+02                                 1.718710                            1.643981      -1.187473       2.326148                    0.996427       3.342516       8.998681       0.523631       1.187060      -0.731493      -0.039703       0.013212       0.013413       0.043941      -0.007990      -0.005252       0.001902       0.017744      -0.021778      -0.008591      -0.008271       0.016862              1.757279       2.052702      -0.161712      -0.052615       1.604503       0.230774       1.614633           0.000436
          225              H     -10.883962      16.959228      23.895966       0.136875       1.150706 0.85015152E+01  0.83253128E+02                                 1.702297                            1.619327      -1.078651       2.377080                    0.997586       3.239997       8.550287       0.540752       1.156655      -0.740060      -0.001733      -0.026600      -0.026907       0.037876      -0.002559      -0.004690       0.012274      -0.001124      -0.003313      -0.012580      -0.001567       0.014147              1.742314       1.737842      -0.000358       0.067158       1.721333       0.408324       1.767768          -0.000264
          226              H      -9.117811      19.311333      26.686778       0.144829       1.118108 0.83114398E+01  0.82051138E+02                                 1.741292                            1.653319      -1.342550       2.247301                    0.996061       3.516850       9.745572       0.503071       1.233298      -0.718360       0.029882       0.015432       0.021078       0.039691       0.007491       0.007013       0.006301       0.001372       0.014875      -0.010002      -0.004426       0.014428              1.794712       2.137574       0.024271       0.160306       1.589410       0.261578       1.657152          -0.000252
          227              H      -7.280965      15.808104      23.241039       0.110139       1.175571 0.83397993E+01  0.80735822E+02                                 1.683040                            1.568743      -0.834898       2.476597                    0.998930       3.203886       8.224628       0.571763       1.106572      -0.753324      -0.031081      -0.007593      -0.021421       0.038504      -0.003687       0.009943       0.014152       0.012458      -0.006517      -0.021081       0.005874       0.015207              1.767247       2.352892      -0.194529       0.210740       1.453641       0.090894       1.495207           0.000011
          228              H      -5.506476      14.449195      22.544811       0.120689       1.409506 0.10568113E+02  0.10958610E+03                                 1.976238                            1.826353      -1.145864       2.332837                    0.996615       3.495104       9.579351       0.499051       1.183595      -0.733734      -0.011239      -0.024377      -0.031688       0.041529       0.005835       0.017204       0.008275       0.008422      -0.001624      -0.016052      -0.006914       0.022966              2.069376       1.928158      -0.192154      -0.065888       2.121114       0.617858       2.158856          -0.000034
          229              H      -3.133593      16.103142      25.388726       0.125348       1.285806 0.94023606E+01  0.94329574E+02                                 1.845493                            1.715140      -0.839960       2.487986                    0.999107       3.235668       8.614976       0.520357       1.173258      -0.738156       0.034441       0.005355       0.020718       0.040547       0.000245       0.008498       0.014725       0.012275       0.002548      -0.019124       0.002283       0.016842              1.919282       2.472334      -0.060593       0.355505       1.563951       0.118924       1.721561          -0.000008
          230              H      -4.908082      17.457895      26.079054       0.127037       1.280828 0.93652273E+01  0.93824546E+02                                 1.824697                            1.696647      -1.075139       2.372133                    0.997843       3.306512       8.785277       0.530410       1.152646      -0.741747       0.010741       0.025476       0.032825       0.042917       0.007196       0.013939       0.010549       0.008060       0.014466      -0.012991      -0.009767       0.022759              1.900907       1.716971      -0.082267       0.025037       1.939150       0.553466       2.046600           0.000014
          231              H     -14.063091     -17.034416      26.273762       0.135147       1.138185 0.85169821E+01  0.83832333E+02                                 1.714017                            1.639151      -1.172147       2.332396                    0.996618       3.335869       8.961238       0.526013       1.182997      -0.732484      -0.036175      -0.021290       0.014640       0.044455       0.011151      -0.006632      -0.003921       0.008365      -0.016383      -0.009388      -0.007854       0.017242              1.752763       1.977055       0.225866      -0.013811       1.654910      -0.235380       1.626326          -0.000016
          232              H     -12.384169     -14.362282      23.730759       0.144104       1.129723 0.84347112E+01  0.83652742E+02                                 1.759571                            1.670392      -1.354285       2.241262                    0.995790       3.547433       9.882921       0.497850       1.240503      -0.716649      -0.007758       0.023241      -0.031267       0.039724      -0.007099       0.006275      -0.008046       0.001466       0.015294      -0.010065      -0.004895       0.014960              1.813544       1.822225       0.113235       0.050522       1.750998      -0.413794       1.867410           0.000230
          233              H     -10.160892     -16.020429      26.686778       0.134825       1.141090 0.84230881E+01  0.82309621E+02                                 1.692395                            1.611153      -1.064708       2.380972                    0.997737       3.247873       8.567185       0.542367       1.155669      -0.740080       0.030791      -0.006274       0.020364       0.037445       0.004565       0.005573      -0.003239       0.020575      -0.009627      -0.012020      -0.002212       0.014231              1.733276       1.930787       0.026628       0.254131       1.534940      -0.242916       1.734101          -0.000261
          234              H      -8.822721     -11.798202      22.102293       0.125625       1.309979 0.96294081E+01  0.97207210E+02                                 1.857656                            1.724597      -1.074676       2.370219                    0.997656       3.340730       8.928800       0.523842       1.158263      -0.740368      -0.030473       0.021388      -0.021564       0.043024      -0.009340       0.005633      -0.016274      -0.008376       0.008429      -0.014674      -0.008340       0.023014              1.937975       2.429708      -0.233979       0.242432       1.715842      -0.259283       1.668376           0.000010
          235              H      -6.661753     -11.116663      21.524070       0.122095       1.322000 0.97366024E+01  0.98530921E+02                                 1.875037                            1.740713      -0.897925       2.456106                    0.998553       3.302248       8.827772       0.518636       1.167020      -0.739206       0.001330       0.029444      -0.028642       0.041099      -0.004782       0.006401      -0.016152       0.003725      -0.007234      -0.017808      -0.000829       0.018637              1.959417       1.829072       0.178240      -0.168771       2.070291      -0.573216       1.978890          -0.000023
          236              H      -5.115852     -13.809577      24.131975       0.118696       1.451784 0.11017409E+02  0.11541930E+03                                 2.014991                            1.864817      -1.167911       2.320748                    0.996320       3.535147       9.732940       0.493950       1.183653      -0.733860       0.028606      -0.022348       0.020193       0.041540      -0.007922       0.003586      -0.017508      -0.013760       0.009499      -0.014999      -0.008879       0.023878              2.100791       2.727803      -0.174469       0.206776       1.796356      -0.261638       1.778213          -0.000008
          237              H      -7.280976     -14.491116      24.704298       0.111439       1.178796 0.83609182E+01  0.81046024E+02                                 1.691959                            1.575500      -0.847551       2.471932                    0.998895       3.201732       8.242578       0.567563       1.113305      -0.751676       0.002082      -0.029376       0.024574       0.038356      -0.002462       0.001636      -0.017296       0.007754      -0.011646      -0.020243       0.004933       0.015309              1.782878       1.766170       0.271669      -0.261645       1.824892      -0.482033       1.757572           0.000015
          238              H      20.977838      13.917304      17.612212       0.290402       0.665579 0.43150354E+01  0.36253456E+02                                 1.264268                            1.216942      -1.069912       2.471534                    0.999893       2.527920       6.517563       0.566440       1.287025      -0.708896      -0.034205      -0.005898      -0.009526       0.035993       0.003751       0.000783       0.006841       0.033270      -0.001246      -0.019246       0.001843       0.017404              1.309005       1.365317       0.062885       0.103397       1.067645       0.163430       1.494052           0.000023
          239              H      -8.602484      17.216881      23.984469       0.282738       0.674110 0.43874953E+01  0.36988809E+02                                 1.272581                            1.224668      -1.032080       2.485224                    0.999917       2.542373       6.550313       0.566763       1.281891      -0.710127      -0.004285      -0.010976      -0.033543       0.035552      -0.001930       0.004753       0.011275       0.018795       0.035232      -0.019870       0.002930       0.016941              1.318914       1.400029      -0.143380      -0.068604       1.182727       0.215284       1.373987           0.000020
          240              H      -9.279873     -14.495276      25.306122       0.280978       0.681915 0.44532432E+01  0.37699882E+02                                 1.284367                            1.234983      -1.042613       2.477894                    0.999904       2.565639       6.633765       0.563334       1.284330      -0.709471       0.024268      -0.004144       0.025705       0.035593       0.003982       0.009821      -0.009803       0.013840       0.018192      -0.017685       0.001822       0.015863              1.334256       1.591280       0.126252       0.054545       1.139319      -0.130279       1.272169          -0.000009
          241              C       5.427285      -1.688520       7.663820       0.589208      23.184347 0.25639812E+03  0.53307278E+04                                 7.603239                            5.691546      -0.004806       2.058128                    0.999550      22.208092      61.850239       0.621810       0.473780      -1.021083      -0.002999      -0.049501      -0.022027       0.054264       0.028339      -0.068757      -0.050140       0.140266       0.006474      -0.096935      -0.028471       0.125406              9.940837       5.499927      -0.115368       1.313927      15.660413       4.471698       8.662171          -0.000120
          242              C       4.544614       3.282112       7.724592       0.584303      23.863339 0.26492345E+03  0.55460332E+04                                 7.721788                            5.767481       0.014361       2.061052                    0.999665      22.334650      62.154417       0.621385       0.470851      -1.023990      -0.026680       0.041994      -0.018477       0.053073       0.029595      -0.071843       0.022606       0.150286      -0.002651      -0.097842      -0.021900       0.119741             10.040425       6.614368      -3.432232       2.760421      14.538095      -3.803800       8.968812          -0.000182
          243              C       5.690326       2.116424       9.628009      -0.194953      38.618950 0.47344672E+03  0.11399054E+05                                10.088466                            7.362029      -0.152816       1.919721                    0.999100      30.516748      89.511619       0.592588       0.429294      -1.053488      -0.012510       0.007447      -0.019856       0.024622       0.016097      -0.029600       0.012438       0.041673      -0.008445      -0.040488      -0.002130       0.042618             13.039507       8.577766      -2.569437       6.274777      12.578278      -3.094530      17.962478           0.000805
          244              C       5.071967       2.030410       8.386009       0.004235      40.690530 0.41930648E+03  0.96718267E+04                                10.191260                            6.725638       0.056534       2.023514                    0.999173      26.694109      73.568182       0.656391       0.404545      -1.082711       0.011798      -0.026358       0.023352       0.037138       0.002728       0.005899       0.013324       0.000027       0.011878      -0.012925      -0.003845       0.016770             14.377711       8.252752      -4.387082       4.619518      20.939596      -3.911492      13.940786          -0.000491
          245              C       4.946470       0.797835       7.755863      -0.134940      36.609408 0.44301151E+03  0.10478329E+05                                 9.660532                            7.076332      -0.110256       1.931666                    0.999422      29.827978      86.387250       0.610937       0.423870      -1.058076       0.002286      -0.001546       0.016373       0.016603       0.009553      -0.000880      -0.000545       0.069592       0.053439      -0.044993       0.017721       0.027272             12.261305       6.411211      -2.296485       1.826973      20.982693       0.645648       9.390010          -0.001615
          246              C       5.439331      -0.348728       8.367718       0.003996      40.926662 0.42299144E+03  0.97794858E+04                                10.261895                            6.769421       0.011948       2.007827                    0.999263      26.793200      73.958955       0.652107       0.406259      -1.081424      -0.005526       0.033923       0.023094       0.041408       0.004601       0.017379      -0.005052       0.006096       0.011739      -0.018396      -0.001557       0.019954             14.708843       6.785878      -0.426027       2.756273      23.427551       6.071320      13.913100          -0.000372
          247              C       6.057690      -0.262714       9.609718      -0.221093      38.622939 0.45647463E+03  0.10835186E+05                                 9.871387                            7.068307       0.073088       1.981687                    0.999576      30.310227      86.817682       0.628696       0.410436      -1.070832      -0.010548      -0.020688      -0.024272       0.033591      -0.017617      -0.004873      -0.032934       0.017894      -0.009398      -0.043227       0.011381       0.031846             12.993651       6.941671       1.243234       4.194598      15.194594       6.356712      16.844687           0.000995
          248              C       6.182772       0.969862      10.239864       0.274656      35.607550 0.33094429E+03  0.72407091E+04                                 9.573448                            6.131875       0.021659       2.037284                    0.998976      24.112371      66.069426       0.657078       0.426052      -1.062050       0.026526       0.015110       0.070024       0.076389      -0.000076       0.045445       0.014183      -0.025983       0.104191      -0.054587      -0.005947       0.060535             14.093157       7.960048       0.050229       6.829432      12.178200       2.792580      22.141222           0.000964
          249              C       6.912081       2.052821      12.342709       0.476402      30.610195 0.28789115E+03  0.61146685E+04                                 8.950382                            5.901055       0.006324       2.051107                    0.999450      22.770603      62.523601       0.635769       0.453589      -1.040148      -0.022877       0.009637      -0.061982       0.066768       0.028350      -0.019698       0.012102       0.100764      -0.014745      -0.060563      -0.003538       0.064101             13.590224       7.984969       0.279999       7.360348       9.509876       1.368936      23.275827           0.000029
          250              C       7.446493       1.757756      13.710974      -0.025192      42.778634 0.44449480E+03  0.10423314E+05                                10.668691                            6.977880      -0.095591       1.966753                    0.999221      27.524755      76.963569       0.635851       0.410782      -1.076522       0.007893       0.005261       0.050641       0.051522      -0.008802       0.003304       0.000039      -0.002812       0.008604      -0.010827       0.002477       0.008350             17.074425      10.972314       0.991295      10.151930      10.324183      -1.822030      29.926777           0.000496
          251              C       8.192437       2.770911      14.301588      -0.095473      36.086723 0.41789849E+03  0.97392311E+04                                 9.588571                            6.846775      -0.006968       1.971055                    0.999603      29.110371      83.632961       0.624769       0.420661      -1.060300      -0.004321      -0.013310       0.021501       0.025654       0.010043      -0.018211      -0.005488      -0.026768      -0.062954      -0.032280       0.002336       0.029943             13.186189       9.311693       1.298799       7.133945       9.574825      -0.986729      20.672051          -0.000002
          252              C       8.744304       2.582648      15.563059      -0.116856      36.251627 0.41482002E+03  0.96439064E+04                                 9.584472                            6.795902       0.125619       2.017655                    0.999652      29.004855      83.066891       0.631026       0.417509      -1.062927      -0.015915      -0.004439      -0.015534       0.022678       0.016313       0.003709       0.010785      -0.018649      -0.051620      -0.020311      -0.009738       0.030049             13.177473       8.654976       0.353690       6.391431      10.237022      -3.358114      20.640421           0.000487
          253              C       8.549812       1.381230      16.234506       0.045527      44.769535 0.41231193E+03  0.95173006E+04                                11.121539                            6.786225      -0.095468       1.980898                    0.999277      26.650460      74.664885       0.633514       0.418853      -1.068074      -0.005571       0.006545      -0.015340       0.017584      -0.002582       0.015105       0.003368      -0.005953       0.039614      -0.018116      -0.002760       0.020876             18.973241      12.530292      -0.581367      12.136786      11.359094      -5.176317      33.030336           0.000410
          254              C       7.804284       0.368075      15.643892      -0.116261      38.234725 0.42692731E+03  0.10018314E+05                                10.010576                            6.938057      -0.047347       1.958456                    0.999441      29.489178      85.440047       0.617323       0.422818      -1.057323      -0.003895       0.011509      -0.022702       0.025749       0.005361      -0.009888      -0.011307      -0.027825      -0.062232      -0.026616      -0.002164       0.028779             14.585322      10.620599       1.027577       8.803718       9.352195      -1.482942      23.783172           0.000510
          255              C       7.252001       0.555922      14.382421      -0.131586      37.339000 0.42811888E+03  0.10008139E+05                                 9.695214                            6.861369       0.147478       2.010753                    0.999769      29.442705      83.900929       0.635373       0.412371      -1.068755       0.007658       0.012032       0.031817       0.034867       0.027389       0.009147       0.012640      -0.037580      -0.066600      -0.026636      -0.021094       0.047730             13.627782       9.122683       0.619901       7.134825       9.320620      -2.590304      22.440043          -0.000083
          256              C       9.104588       1.096970      17.553799       0.243290      43.301628 0.34800879E+03  0.77762617E+04                                11.339336                            6.446567      -0.199557       1.963173                    0.999125      25.258885      71.915685       0.612107       0.447814      -1.040018       0.005220      -0.003778       0.012879       0.014401      -0.011793      -0.029662      -0.009066       0.074322      -0.021977      -0.042368      -0.013109       0.055477             21.029061      14.220927      -2.244658      15.477352      10.323587      -5.583848      38.542670           0.004893
          257              C       3.169512       7.370509       5.284844       0.588591      23.469538 0.25872997E+03  0.53886198E+04                                 7.654475                            5.710785       0.002541       2.059873                    0.999560      22.219399      61.831649       0.622156       0.472690      -1.022198       0.022674      -0.042341       0.026605       0.054906       0.018524      -0.075381       0.027952       0.157597      -0.023381      -0.098312      -0.027084       0.125396             10.016982       6.573729      -2.691044       2.961998      14.214695      -4.380564       9.262522          -0.000018
          258              C       0.285899       9.514046       1.760041       0.586537      23.866133 0.26178424E+03  0.54642979E+04                                 7.732340                            5.735432       0.013062       2.063836                    0.999610      22.202636      61.707367       0.622723       0.471216      -1.023737      -0.025322      -0.005358      -0.048531       0.055002       0.014494      -0.105751      -0.016869       0.040163       0.009056      -0.095328      -0.024947       0.120276             10.138830      10.767720       0.572727       6.791398       7.275123       0.912634      12.373646           0.000743
          259              C       1.762821       8.480926       3.496481      -0.136792      36.799860 0.44461806E+03  0.10526124E+05                                 9.695945                            7.090815      -0.101822       1.934185                    0.999379      29.855432      86.514378       0.610082       0.424069      -1.057924       0.016012       0.011915      -0.001006       0.019984       0.012930      -0.033010       0.021758      -0.007329      -0.010314      -0.047296       0.014995       0.032301             12.333712      11.159111      -2.306114       6.913483      12.408239      -3.864840      13.433787          -0.001088
          260              C       2.700339       8.580239       4.518403       0.007753      40.846847 0.41935860E+03  0.96748723E+04                                10.245625                            6.741390       0.007975       2.008412                    0.999178      26.688198      73.597222       0.653284       0.406391      -1.081307      -0.007919       0.032377      -0.024460       0.041344       0.003798       0.003239       0.015551      -0.015803      -0.004185      -0.012762      -0.008058       0.020820             14.664970      10.100662      -2.950543       5.635536      21.183069      -6.122877      12.711181          -0.000385
          261              C       3.177410       9.826946       4.904868      -0.221805      38.559991 0.45549959E+03  0.10804091E+05                                 9.846170                            7.052537       0.083161       1.984616                    0.999590      30.298265      86.694543       0.630626       0.409481      -1.071671       0.000770      -0.034925       0.004660       0.035243       0.006153       0.005498       0.019819       0.056710       0.057601      -0.044442       0.014469       0.029973             12.912863       7.732571       0.175681       2.599150      22.617796      -2.679707       8.388223           0.001373
          262              C       2.716964      10.974755       4.270003       0.275915      35.951123 0.33135472E+03  0.72480369E+04                                 9.624507                            6.132493       0.049525       2.047570                    0.999085      24.040250      65.748703       0.657910       0.425610      -1.062897       0.019784       0.074266       0.015606       0.078425       0.023128       0.024482       0.008684      -0.092152      -0.058337      -0.055636      -0.008164       0.063800             14.185320       9.380641       4.333999       4.054010      23.927816       1.887199       9.247503           0.000873
          263              C       1.779861      10.875442       3.248671      -0.188723      38.007686 0.46462131E+03  0.11127982E+05                                 9.964640                            7.278904      -0.120426       1.932574                    0.999085      30.262966      88.376516       0.598032       0.427626      -1.055091      -0.010820      -0.016753      -0.017562       0.026573      -0.013618      -0.038119      -0.001489       0.001395       0.005782      -0.040389      -0.000311       0.040701             12.869444      11.733690       4.583106       6.353156      15.181307       3.357154      11.693335           0.000981
          264              C       1.302790       9.628735       2.861616       0.006564      40.702570 0.41614846E+03  0.95794663E+04                                10.190307                            6.698352       0.046327       2.021393                    0.999170      26.602425      73.206184       0.658103       0.404314      -1.083023       0.029659       0.011817       0.020528       0.037957      -0.009867      -0.003580       0.000340      -0.029000      -0.005937      -0.017273      -0.001349       0.018622             14.437259      14.309293       1.313947       9.750895      12.764136       0.217644      16.238348          -0.001219
          265              C       3.100535      13.437839       4.239911       0.477492      30.658272 0.28288908E+03  0.59818865E+04                                 8.942703                            5.841772       0.066271       2.070929                    0.999517      22.688528      62.151342       0.640294       0.452381      -1.040889      -0.032859      -0.050244      -0.026044       0.065440      -0.007561      -0.053420       0.013972      -0.012923       0.032985      -0.055277      -0.003132       0.058409             13.559044      10.212796       7.038531       3.256067      22.735303       1.976510       7.729032           0.000017
          266              C       4.017694      14.517901       4.774473      -0.026637      42.266236 0.44570679E+03  0.10450517E+05                                10.563090                            6.974708      -0.045737       1.981812                    0.999350      27.516047      76.734643       0.638239       0.409293      -1.078359       0.026179       0.042103       0.006183       0.049962       0.003382       0.005459       0.004735       0.005719      -0.004232      -0.006771      -0.002854       0.009626             16.665086      14.321740      10.315579       5.616505      25.128330       4.258561      10.545187           0.000063
          267              C       4.911577      14.340029       5.824125      -0.130424      37.317181 0.42805099E+03  0.10007099E+05                                 9.692389                            6.861575       0.137808       2.006755                    0.999742      29.467910      84.000917       0.635199       0.412461      -1.068596       0.014479       0.030381      -0.000495       0.033658      -0.015473       0.009582      -0.032907      -0.035614       0.008039      -0.026263      -0.021787       0.048050             13.553306      12.437015       7.649302       4.964858      18.609891       3.337317       9.613012           0.000034
          268              C       5.717780      15.394743       6.236552      -0.116138      38.379492 0.42911406E+03  0.10086932E+05                                10.054071                            6.962890      -0.060497       1.954271                    0.999403      29.552056      85.818892       0.615010       0.423680      -1.056321      -0.020439      -0.010928      -0.011188       0.025737      -0.018789       0.009231      -0.009812       0.020790       0.047423      -0.029717       0.001909       0.027808             14.617265      12.866976       8.693681       4.696337      21.516908       3.367688       9.467912           0.000160
          269              C       5.630099      16.626913       5.599326       0.051103      44.677047 0.41409177E+03  0.95671233E+04                                11.106476                            6.804150      -0.083514       1.985066                    0.999207      26.640889      74.632439       0.632323       0.419259      -1.067990      -0.011792      -0.006056      -0.007588       0.015274       0.019489       0.002385       0.000342      -0.024362      -0.011277      -0.021313      -0.003622       0.024936             18.665092      18.503815      12.490217       8.616232      24.341167       6.578095      13.150294           0.000485
          270              C       4.737463      16.804785       4.549674      -0.119305      36.018364 0.41230996E+03  0.95629103E+04                                 9.508347                            6.755799       0.187126       2.037041                    0.999674      28.910889      82.471327       0.636178       0.415108      -1.065363      -0.006042      -0.023831       0.000874       0.024601      -0.007484       0.004860      -0.021212      -0.027380      -0.003727      -0.016128      -0.014807       0.030935             12.907851      12.369947       6.213838       5.505684      16.027657       2.651067      10.325950           0.000167
          271              C       3.930429      15.750071       4.137247      -0.090201      35.894933 0.41743603E+03  0.97282652E+04                                 9.565884                            6.854704      -0.044822       1.959768                    0.999580      29.076296      83.604531       0.622647       0.422103      -1.059121       0.017409       0.003688       0.016017       0.023942      -0.022455       0.002147      -0.011151       0.019674       0.046782      -0.033697       0.009058       0.024639             13.021700      11.158347       6.477006       4.029322      18.868561       1.857875       9.038192           0.000056
          272              C       6.565128      17.636744       6.125628       0.237614      45.234839 0.36454573E+03  0.82306126E+04                                11.643107                            6.591808      -0.232227       1.953278                    0.999503      25.496516      72.672981       0.606929       0.446980      -1.041799       0.004955       0.008849       0.003770       0.010819      -0.030787      -0.014424       0.020870       0.025022      -0.033087      -0.033521      -0.014806       0.048327             21.479618      21.231309      17.331109       9.168322      29.386225       9.558972      13.821320           0.004054
          273              C      36.339062       6.058554       5.363317       0.586107      23.517716 0.26278864E+03  0.54907001E+04                                 7.646988                            5.746896       0.020562       2.064105                    0.999665      22.277452      61.952731       0.622005       0.471293      -1.023661      -0.009034      -0.046179       0.023506       0.052598       0.010856       0.066800       0.043422       0.159948      -0.013323      -0.100218      -0.022989       0.123207              9.905976       5.576013       0.699787      -1.737711      15.050202      -4.620583       9.091712          -0.000265
          274              C      38.481768       8.897340       1.800753       0.597922      23.117913 0.25057779E+03  0.51839986E+04                                 7.602659                            5.632168      -0.006982       2.059750                    0.999645      22.070738      61.474492       0.623654       0.474723      -1.019769       0.037102       0.009318      -0.039069       0.054679       0.004931       0.108788       0.017660       0.046907       0.020791      -0.096830      -0.027250       0.124079             10.027444      10.445540       0.555380      -6.614704       7.345171      -1.297966      12.291620           0.000062
          275              C      37.313172       7.470259       3.513592      -0.130063      36.750534 0.44159892E+03  0.10436031E+05                                 9.690307                            7.068607      -0.109361       1.933287                    0.999413      29.726841      86.042862       0.610841       0.424298      -1.057865      -0.015765       0.010195      -0.002828       0.018986      -0.007432       0.023140       0.029236       0.009618      -0.039950      -0.045297       0.014730       0.030567             12.363714       9.621967       1.701928      -5.794046      13.410124      -5.308176      14.059050          -0.000368
          276              C      36.456258       7.363034       4.602776       0.006769      40.529627 0.41890176E+03  0.96590162E+04                                10.170135                            6.724753       0.056393       2.023807                    0.999236      26.645323      73.392149       0.656166       0.404829      -1.082649      -0.007469       0.027530      -0.021464       0.035698      -0.000174      -0.010065       0.016199      -0.001684      -0.003192      -0.019114       0.000002       0.019112             14.383432       8.888515      -0.352010      -3.972459      21.722739      -6.174032      12.539042          -0.000730
          277              C      35.726930       8.468447       5.024643      -0.192430      38.129313 0.46758236E+03  0.11219655E+05                                 9.988630                            7.304664      -0.110967       1.934528                    0.999090      30.360565      88.820015       0.596501       0.427931      -1.054625       0.005333      -0.021611       0.000496       0.022265       0.013350       0.015902       0.022185       0.041418       0.037430      -0.037618      -0.001379       0.038997             12.897900       8.797297      -4.146846      -2.521082      21.150017      -1.312778       8.746387          -0.001149
          278              C      35.854515       9.681085       4.357326       0.274464      36.178964 0.32986227E+03  0.72100911E+04                                 9.671343                            6.122740       0.051268       2.048182                    0.999061      24.039371      65.806737       0.657518       0.426177      -1.062125      -0.043951       0.053657       0.032461       0.076580      -0.040025      -0.036635       0.013567      -0.034230      -0.037369      -0.053996      -0.009756       0.063752             14.377657      12.383976      -7.031920      -6.211344      19.172493       3.112308      11.576502          -0.000045
          279              C      36.711013       9.788311       3.268142      -0.222537      38.860974 0.45644831E+03  0.10834572E+05                                 9.913417                            7.065922       0.069972       1.979761                    0.999605      30.339258      86.905260       0.629084       0.410183      -1.070981       0.025665      -0.013687      -0.023576       0.037442       0.009142       0.025654      -0.014129      -0.035739      -0.041801      -0.042213       0.012752       0.029461             13.139642      13.566108      -4.115689      -8.232163      11.519653       2.152180      14.333164           0.000367
          280              C      37.440342       8.682898       2.846275       0.002585      41.022554 0.41608721E+03  0.95835906E+04                                10.276404                            6.714267       0.007871       2.008477                    0.999235      26.681070      73.591364       0.654513       0.406297      -1.081034      -0.036086      -0.005636       0.023075       0.043203      -0.009297      -0.000807       0.008003      -0.036815       0.020460      -0.024071       0.002533       0.021538             14.815965      14.634086      -0.077235     -10.095357      12.133676      -2.618321      17.680133          -0.000423
          281              C      34.339752      11.085286       5.737392       0.459935      32.156286 0.29579543E+03  0.63227864E+04                                 9.214290                            5.965011       0.071427       2.066867                    0.999632      23.048874      63.409679       0.635224       0.451089      -1.041990       0.021396      -0.061645      -0.010076       0.066025      -0.014966       0.032672       0.015088       0.071360       0.016557      -0.051070      -0.003772       0.054842             14.194815      10.659608      -6.762109      -5.418897      21.334255       5.712928      10.590581           0.000022
          282              C      33.987762      12.523155       6.043614      -0.021416      42.609767 0.44458571E+03  0.10421920E+05                                10.633702                            6.972107      -0.058903       1.977980                    0.999232      27.503863      76.794404       0.637250       0.410019      -1.077442      -0.011421       0.041047       0.024799       0.049298      -0.002205       0.000206      -0.000909      -0.011323      -0.006867      -0.004932      -0.002379       0.007311             17.058278      11.492375      -7.351661      -4.992827      29.314031       6.169381      10.368429           0.000044
          283              C      32.985399      12.706830       6.988832      -0.091487      36.572558 0.41897535E+03  0.97772313E+04                                 9.697132                            6.870921      -0.045439       1.958730                    0.999608      29.155182      84.002652       0.621163       0.422545      -1.058400       0.010054       0.022216       0.000319       0.024387       0.020877       0.000123      -0.016884       0.027358       0.026222      -0.034599       0.009082       0.025517             13.475495      10.032954      -4.583306      -4.212823      21.290555       3.905780       9.102975           0.000024
          284              C      32.580632      13.992185       7.330456      -0.117277      36.489769 0.41253002E+03  0.95730373E+04                                 9.619378                            6.768076       0.138974       2.022870                    0.999652      28.900829      82.569779       0.633878       0.416396      -1.064122       0.015214      -0.011861      -0.007168       0.020580       0.003271      -0.020146      -0.004269       0.024890       0.027878      -0.017766      -0.011555       0.029321             13.376580       8.703045      -2.972009      -3.111079      23.312434       2.484067       8.114260           0.000131
          285              C      33.174901      15.093451       6.726862       0.046248      44.891335 0.40083699E+03  0.91943449E+04                                11.135600                            6.695004      -0.098773       1.981743                    0.999312      26.487826      74.159591       0.636778       0.419339      -1.066955       0.003688      -0.019222       0.002119       0.019687      -0.009762      -0.005532       0.008107      -0.012348      -0.002220      -0.011316      -0.005923       0.017239             19.154179      10.645303      -6.877596      -4.045983      36.838327       6.012433       9.978907           0.000480
          286              C      34.176432      14.906451       5.781644      -0.110968      38.339352 0.42438015E+03  0.99455022E+04                                10.029163                            6.913187      -0.046948       1.960131                    0.999453      29.400216      85.178163       0.618873       0.422311      -1.057443       0.000818      -0.025715       0.004146       0.026060       0.017046      -0.004014      -0.017430       0.015536       0.007407      -0.026220       0.000470       0.025750             14.695620      10.115888      -5.856811      -4.192336      24.570702       5.073973       9.400269           0.000270
          287              C      34.584525      13.624005       5.440020      -0.136509      37.513693 0.42927149E+03  0.10043642E+05                                 9.722310                            6.867449       0.138633       2.005464                    0.999753      29.566697      84.339837       0.635414       0.411993      -1.068808      -0.010136       0.022629       0.023158       0.033928       0.006948      -0.033896      -0.007617       0.041186       0.030179      -0.027181      -0.021067       0.048248             13.710747       9.111349      -4.604982      -3.397667      23.593305       3.772495       8.427586           0.000064
          288              C      32.809198      16.439895       7.001223       0.246584      43.805314 0.33946646E+03  0.75421488E+04                                11.406498                            6.366632      -0.194280       1.966351                    0.999259      25.108289      71.398749       0.615678       0.447769      -1.039527       0.001026       0.014329       0.003712       0.014838       0.008391       0.042043       0.005331       0.034995      -0.009239      -0.035539      -0.017338       0.052876             21.342521      10.271338      -9.176580      -3.684800      43.311187       8.594574      10.445038           0.004314
          289              C      -5.427403       1.688402       7.663820       0.589130      23.185530 0.25641371E+03  0.53311205E+04                                 7.603398                            5.691648      -0.004716       2.058151                    0.999550      22.208830      61.852220       0.621817       0.473768      -1.021092       0.003021       0.049466      -0.022061       0.054247       0.028337       0.068763       0.050132       0.140363       0.006327      -0.096957      -0.028481       0.125438              9.941089       5.500059      -0.115379      -1.313944      15.661047      -4.471773       8.662161          -0.000036
          290              C      -4.544733      -3.282231       7.724592       0.584288      23.863228 0.26492767E+03  0.55461212E+04                                 7.721617                            5.767432       0.014470       2.061078                    0.999665      22.334714      62.153772       0.621406       0.470835      -1.024002       0.026675      -0.041997      -0.018508       0.053084       0.029583       0.071859      -0.022584       0.150283      -0.002698      -0.097820      -0.021937       0.119757             10.040073       6.614259      -3.432077      -2.760381      14.537412       3.803532       8.968549           0.000076
          291              C      -5.690474      -2.116572       9.628009      -0.194943      38.615612 0.47340116E+03  0.11397678E+05                                10.087742                            7.361547      -0.152640       1.919776                    0.999101      30.516119      89.508553       0.592624       0.429279      -1.053497       0.012498      -0.007422      -0.019852       0.024604       0.016078       0.029583      -0.012414       0.041655      -0.008396      -0.040447      -0.002147       0.042594             13.038357       8.577100      -2.569015      -6.274118      12.577555       3.093601      17.960415           0.000796
          292              C      -5.072096      -2.030540       8.386009       0.004275      40.687450 0.41927461E+03  0.96709495E+04                                10.190962                            6.725526       0.056365       2.023459                    0.999175      26.693840      73.567933       0.656372       0.404562      -1.082695      -0.011799       0.026381       0.023348       0.037153       0.002723      -0.005923      -0.013325      -0.000041       0.011954      -0.012911      -0.003886       0.016797             14.377145       8.252580      -4.386738      -4.619468      20.938505       3.910923      13.940351           0.000575
          293              C      -4.946589      -0.797954       7.755863      -0.134923      36.607510 0.44298748E+03  0.10477583E+05                                 9.659980                            7.075962      -0.110014       1.931743                    0.999422      29.827512      86.384208       0.610978       0.423849      -1.058093      -0.002278       0.001585       0.016369       0.016603       0.009567       0.000892       0.000557       0.069534       0.053486      -0.044977       0.017734       0.027243             12.260526       6.410931      -2.296311      -1.827002      20.981103      -0.645553       9.389543           0.000057
          294              C      -5.439460       0.348599       8.367718       0.004011      40.928580 0.42301473E+03  0.97801257E+04                                10.262112                            6.769552       0.011976       2.007835                    0.999264      26.793089      73.958209       0.652111       0.406252      -1.081432       0.005497      -0.033897       0.023136       0.041406       0.004619      -0.017374       0.005060       0.006131       0.011748      -0.018403      -0.001554       0.019957             14.709182       6.786068      -0.426018      -2.756341      23.428392      -6.071429      13.913085          -0.000567
          295              C      -6.057838       0.262566       9.609718      -0.221155      38.625680 0.45651413E+03  0.10836366E+05                                 9.871961                            7.068697       0.073043       1.981667                    0.999577      30.311175      86.821581       0.628667       0.410446      -1.070825       0.010521       0.020726      -0.024269       0.033604      -0.017588       0.004893       0.032985       0.017934      -0.009361      -0.043276       0.011421       0.031854             12.994500       6.942172       1.243579      -4.194961      15.195662      -6.357502      16.845667          -0.001063
          296              C      -6.182929      -0.970019      10.239864       0.274632      35.606352 0.33093587E+03  0.72404783E+04                                 9.573248                            6.131801       0.021676       2.037293                    0.998976      24.112305      66.069012       0.657081       0.426053      -1.062050      -0.026482      -0.015044       0.069967       0.076308      -0.000036      -0.045421      -0.014218      -0.026014       0.104121      -0.054571      -0.005946       0.060517             14.092730       7.959987       0.050304      -6.829276      12.178134      -2.792663      22.140069          -0.000010
          297              C      -6.912271      -2.053011      12.342709       0.476468      30.608845 0.28787853E+03  0.61143403E+04                                 8.950223                            5.900989       0.006136       2.051063                    0.999450      22.769900      62.521594       0.635761       0.453599      -1.040141       0.022877      -0.009638      -0.061982       0.066768       0.028353       0.019689      -0.012077       0.100738      -0.014704      -0.060544      -0.003540       0.064084             13.589878       7.984985       0.280089      -7.360314       9.509692      -1.369084      23.274958          -0.000032
          298              C      -7.446704      -1.757967      13.710974      -0.025271      42.779766 0.44451160E+03  0.10423793E+05                                10.668816                            6.977968      -0.095530       1.966769                    0.999221      27.525359      76.965245       0.635854       0.410777      -1.076527      -0.007900      -0.005275       0.050647       0.051530      -0.008813      -0.003281      -0.000028      -0.002799       0.008635      -0.010832       0.002481       0.008351             17.074476      10.972643       0.991442     -10.152188      10.324244       1.821683      29.926541           0.000441
          299              C      -8.192657      -2.771131      14.301588      -0.095428      36.085583 0.41788322E+03  0.97387936E+04                                 9.588402                            6.846657      -0.007039       1.971041                    0.999603      29.110002      83.631748       0.624773       0.420662      -1.060299       0.004323       0.013336       0.021492       0.025660       0.010084       0.018200       0.005502      -0.026779      -0.062996      -0.032280       0.002294       0.029985             13.185887       9.311679       1.298914      -7.133924       9.574641       0.986441      20.671341          -0.000009
          300              C      -8.744544      -2.582887      15.563059      -0.116774      36.246431 0.41474778E+03  0.96418203E+04                                 9.583496                            6.795216       0.125830       2.017747                    0.999652      29.002952      83.060064       0.631070       0.417497      -1.062933       0.015887       0.004425      -0.015474       0.022615       0.016366      -0.003723      -0.010815      -0.018723      -0.051668      -0.020340      -0.009793       0.030132             13.175819       8.654208       0.354109      -6.390649      10.236120       3.357026      20.637130           0.000479
          301              C      -8.550062      -1.381480      16.234506       0.045438      44.771383 0.41234110E+03  0.95181372E+04                                11.121746                            6.786435      -0.095413       1.980902                    0.999277      26.651619      74.668646       0.633509       0.418850      -1.068077       0.005557      -0.006566      -0.015333       0.017581      -0.002583      -0.015103      -0.003364      -0.005965       0.039551      -0.018114      -0.002744       0.020858             18.973092      12.530392      -0.581155     -12.136596      11.359442       5.176122      33.029442           0.000414
          302              C      -7.804525      -0.368315      15.643892      -0.116226      38.233426 0.42691487E+03  0.10017966E+05                                10.010356                            6.937959      -0.047535       1.958401                    0.999441      29.488934      85.439550       0.617326       0.422818      -1.057321       0.003853      -0.011538      -0.022631       0.025693       0.005403       0.009870       0.011298      -0.027832      -0.062222      -0.026594      -0.002198       0.028792             14.584656      10.620215       1.027656      -8.803104       9.352192       1.482901      23.781561           0.000505
          303              C      -7.252223      -0.556143      14.382421      -0.131536      37.338007 0.42811011E+03  0.10007871E+05                                 9.695120                            6.861372       0.147411       2.010748                    0.999769      29.441917      83.898080       0.635363       0.412380      -1.068751      -0.007681      -0.012054       0.031812       0.034875       0.027396      -0.009150      -0.012595      -0.037564      -0.066552      -0.026629      -0.021080       0.047709             13.627489       9.122557       0.619785      -7.134652       9.320465       2.590371      22.439446          -0.000079
          304              C      -9.104858      -1.097240      17.553799       0.243296      43.300440 0.34801016E+03  0.77763028E+04                                11.339132                            6.446612      -0.199648       1.963144                    0.999124      25.258914      71.915900       0.612100       0.447819      -1.040015      -0.005200       0.003769       0.012868       0.014382      -0.011790       0.029673       0.009087       0.074330      -0.021999      -0.042387      -0.013102       0.055488             21.028005      14.220469      -2.244448     -15.476547      10.323306       5.583330      38.540241           0.004891
          305              C      -3.169593      34.186410       5.284844       0.588587      23.469223 0.25873008E+03  0.53886058E+04                                 7.654267                            5.710694       0.002501       2.059854                    0.999559      22.219422      61.830986       0.622178       0.472675      -1.022210      -0.022685       0.042355       0.026633       0.054935       0.018516       0.075366      -0.027949       0.157579      -0.023284      -0.098301      -0.027070       0.125371             10.016587       6.573564      -2.690885      -2.961898      14.214037       4.380245       9.262161          -0.000019
          306              C      -0.285926      32.042927       1.760041       0.586524      23.866996 0.26179791E+03  0.54646681E+04                                 7.732622                            5.735664       0.013202       2.063870                    0.999609      22.203051      61.709496       0.622696       0.471229      -1.023727       0.025328       0.005363      -0.048538       0.055011       0.014508       0.105776       0.016897       0.040140       0.009052      -0.095360      -0.024943       0.120303             10.139140      10.768135       0.572766      -6.791591       7.275354      -0.912684      12.373930           0.000737
          307              C      -1.762875      33.076021       3.496481      -0.136826      36.800291 0.44462937E+03  0.10526395E+05                                 9.695747                            7.090705      -0.101797       1.934185                    0.999380      29.855774      86.513681       0.610116       0.424045      -1.057946      -0.016025      -0.011912      -0.001006       0.019993       0.012928       0.033030      -0.021736      -0.007336      -0.010329      -0.047300       0.014993       0.032306             12.333397      11.158994      -2.306064      -6.913368      12.407770       3.864661      13.433427          -0.001091
          308              C      -2.700409      32.976691       4.518403       0.007787      40.844223 0.41933071E+03  0.96740764E+04                                10.245270                            6.741223       0.007977       2.008419                    0.999178      26.687625      73.595273       0.653283       0.406398      -1.081301       0.007911      -0.032378      -0.024444       0.041333       0.003798      -0.003243      -0.015547      -0.015779      -0.004187      -0.012764      -0.008047       0.020810             14.664315      10.100408      -2.950313      -5.635381      21.181884       6.122379      12.710654          -0.000376
          309              C      -3.177486      31.729978       4.904868      -0.221811      38.558672 0.45548307E+03  0.10803595E+05                                 9.845863                            7.052338       0.083237       1.984641                    0.999590      30.297903      86.692919       0.630645       0.409473      -1.071677      -0.000768       0.034908       0.004644       0.035224       0.006158      -0.005480      -0.019815       0.056708       0.057609      -0.044441       0.014483       0.029958             12.912349       7.732438       0.175583      -2.599201      22.616563       2.679619       8.388045           0.001370
          310              C      -2.717030      30.582179       4.270003       0.275892      35.950758 0.33135884E+03  0.72481304E+04                                 9.624349                            6.132476       0.049590       2.047579                    0.999086      24.040649      65.749248       0.657922       0.425603      -1.062905      -0.019794      -0.074263       0.015616       0.078427       0.023149      -0.024458      -0.008680      -0.092166      -0.058354      -0.055625      -0.008191       0.063816             14.184870       9.380427       4.333580      -4.053897      23.926910      -1.886839       9.247271           0.000873
          311              C      -1.779911      30.681508       3.248671      -0.188697      38.003929 0.46457509E+03  0.11126542E+05                                 9.963769                            7.278380      -0.120469       1.932566                    0.999087      30.261872      88.370534       0.598077       0.427607      -1.055108       0.010806       0.016715      -0.017554       0.026539      -0.013613       0.038131       0.001486       0.001340       0.005722      -0.040412      -0.000284       0.040695             12.868017      11.732414       4.582297      -6.352303      15.179650      -3.356436      11.691986           0.000978
          312              C      -1.302834      31.928221       2.861616       0.006604      40.701930 0.41614830E+03  0.95794333E+04                                10.190159                            6.698337       0.046275       2.021380                    0.999173      26.601751      73.203503       0.658108       0.404312      -1.083027      -0.029643      -0.011819       0.020518       0.037939      -0.009866       0.003584      -0.000323      -0.028983      -0.005889      -0.017276      -0.001328       0.018605             14.436865      14.309009       1.313850      -9.750542      12.763847      -0.217565      16.237739          -0.001233
          313              C      38.456400      28.119096       4.239911       0.477491      30.657931 0.28288983E+03  0.59819092E+04                                 8.942641                            5.841792       0.066303       2.070936                    0.999517      22.688669      62.151860       0.640291       0.452383      -1.040887       0.032859       0.050254      -0.026053       0.065452      -0.007551       0.053433      -0.013956      -0.012939       0.032974      -0.055294      -0.003114       0.058408             13.558688      10.212504       7.038119      -3.255908      22.734691      -1.976191       7.728870           0.000017
          314              C      37.539233      27.039025       4.774473      -0.026653      42.266163 0.44571211E+03  0.10450698E+05                                10.563160                            6.974830      -0.045878       1.981774                    0.999349      27.516258      76.736025       0.638221       0.409302      -1.078351      -0.026177      -0.042050       0.006185       0.049917       0.003382      -0.005458      -0.004731       0.005777      -0.004202      -0.006774      -0.002859       0.009633             16.664802      14.321479      10.315172      -5.616308      25.127887      -4.258185      10.545038           0.000063
          315              C      36.645333      27.216881       5.824125      -0.130402      37.315364 0.42803215E+03  0.10006545E+05                                 9.692013                            6.861390       0.137727       2.006735                    0.999742      29.467693      83.999706       0.635213       0.412457      -1.068599      -0.014477      -0.030387      -0.000480       0.033662      -0.015482      -0.009579       0.032952      -0.035651       0.008025      -0.026297      -0.021806       0.048102             13.552453      12.436240       7.648561      -4.964456      18.608645      -3.336808       9.612473           0.000033
          316              C      35.839124      26.162161       6.236552      -0.116148      38.378445 0.42910623E+03  0.10086679E+05                                10.053828                            6.962812      -0.060441       1.954288                    0.999402      29.551911      85.817555       0.615017       0.423678      -1.056324       0.020420       0.010917      -0.011194       0.025719      -0.018788      -0.009204       0.009818       0.020762       0.047378      -0.029705       0.001924       0.027780             14.616566      12.866364       8.693045      -4.696006      21.515834      -3.367257       9.467501           0.000159
          317              C      35.926815      24.930001       5.599326       0.051098      44.675124 0.41408610E+03  0.95669315E+04                                11.106026                            6.804030      -0.083533       1.985065                    0.999208      26.640834      74.631332       0.632341       0.419250      -1.067999       0.011798       0.006069      -0.007607       0.015294       0.019515      -0.002368      -0.000355      -0.024351      -0.011236      -0.021335      -0.003614       0.024949             18.663665      18.502425      12.488917      -8.615404      24.339239      -6.577165      13.149330           0.000485
          318              C      36.819467      24.752145       4.549674      -0.119315      36.016843 0.41229204E+03  0.95623696E+04                                 9.508010                            6.755633       0.187183       2.037054                    0.999674      28.910762      82.469821       0.636190       0.415105      -1.065367       0.006037       0.023793       0.000884       0.024563      -0.007450      -0.004842       0.021229      -0.027378      -0.003728      -0.016141      -0.014793       0.030934             12.907146      12.369246       6.213297      -5.505255      16.026818      -2.650666      10.325372           0.000167
          319              C      37.626507      25.806865       4.137247      -0.090152      35.893283 0.41741716E+03  0.97277201E+04                                 9.565614                            6.854581      -0.044708       1.959806                    0.999580      29.075656      83.602368       0.622648       0.422107      -1.059118      -0.017418      -0.003689       0.016028       0.023956      -0.022421      -0.002168       0.011175       0.019659       0.046784      -0.033667       0.009015       0.024653             13.021092      11.157801       6.476495      -4.029035      18.867673      -1.857544       9.037800           0.000056
          320              C      34.991778      23.920162       6.125628       0.237607      45.234697 0.36455624E+03  0.82308922E+04                                11.643036                            6.591899      -0.232130       1.953299                    0.999503      25.496751      72.673343       0.606926       0.446980      -1.041802      -0.004954      -0.008824       0.003784       0.010804      -0.030782       0.014438      -0.020856       0.025064      -0.033169      -0.033511      -0.014827       0.048338             21.478842      21.230568      17.330365      -9.167763      29.385216      -9.558298      13.820741           0.004053
          321              C       5.217856      35.498364       5.363317       0.586118      23.517783 0.26278716E+03  0.54906712E+04                                 7.647030                            5.746904       0.020435       2.064065                    0.999666      22.277539      61.953347       0.621999       0.471297      -1.023657       0.009048       0.046164       0.023514       0.052592       0.010842      -0.066786      -0.043430       0.159959      -0.013439      -0.100225      -0.022977       0.123202              9.906044       5.575984       0.699710       1.737659      15.050331       4.620605       9.091818           0.000090
          322              C       3.075204      32.659632       1.800753       0.597945      23.117772 0.25057319E+03  0.51838689E+04                                 7.602534                            5.632042      -0.007019       2.059741                    0.999645      22.070666      61.473670       0.623675       0.474710      -1.019777      -0.037074      -0.009301      -0.039050       0.054643       0.004912      -0.108762      -0.017677       0.046931       0.020858      -0.096800      -0.027265       0.124064             10.027325      10.445321       0.555281       6.614650       7.345038       1.297854      12.291617          -0.000170
          323              C       4.243774      34.086687       3.513592      -0.130078      36.749994 0.44158679E+03  0.10435688E+05                                 9.690194                            7.068486      -0.109451       1.933264                    0.999414      29.726742      86.042773       0.610848       0.424295      -1.057865       0.015776      -0.010186      -0.002809       0.018988      -0.007429      -0.023136      -0.029292       0.009647      -0.040112      -0.045360       0.014763       0.030597             12.363563       9.621737       1.701706       5.793928      13.409977       5.308003      14.058976          -0.000897
          324              C       5.100671      34.193895       4.602776       0.006756      40.531518 0.41891739E+03  0.96594854E+04                                10.170485                            6.724910       0.056266       2.023763                    0.999237      26.645820      73.394395       0.656152       0.404833      -1.082644       0.007452      -0.027505      -0.021464       0.035676      -0.000215       0.010059      -0.016195      -0.001684      -0.003231      -0.019094      -0.000028       0.019122             14.384026       8.888742      -0.352087       3.972612      21.723636       6.174376      12.539699          -0.000299
          325              C       5.829993      33.088476       5.024643      -0.192420      38.128854 0.46757401E+03  0.11219413E+05                                 9.988553                            7.304585      -0.110895       1.934555                    0.999091      30.360154      88.818868       0.596505       0.427929      -1.054625      -0.005329       0.021609       0.000487       0.022262       0.013339      -0.015863      -0.022170       0.041411       0.037423      -0.037605      -0.001344       0.038948             12.897872       8.797229      -4.146951       2.521062      21.150006       1.312680       8.746383           0.001318
          326              C       5.702418      31.875848       4.357326       0.274422      36.181072 0.32987760E+03  0.72105110E+04                                 9.671675                            6.122856       0.051284       2.048184                    0.999060      24.039869      65.808517       0.657516       0.426174      -1.062127       0.043968      -0.053645       0.032477       0.076588      -0.040012       0.036597      -0.013585      -0.034221      -0.037247      -0.053948      -0.009774       0.063722             14.378386      12.384513      -7.032539       6.211703      19.173546      -3.112825      11.577099           0.000775
          327              C       4.845937      31.768639       3.268142      -0.222497      38.861520 0.45644676E+03  0.10834583E+05                                 9.913783                            7.066101       0.069971       1.979764                    0.999604      30.338952      86.906067       0.629047       0.410205      -1.070961      -0.025665       0.013671      -0.023558       0.037424       0.009135      -0.025603       0.014141      -0.035777      -0.041750      -0.042169       0.012690       0.029480             13.140325      13.566733      -4.116158       8.232680      11.520212      -2.152650      14.334029           0.001494
          328              C       4.116615      32.874059       2.846275       0.002579      41.025644 0.41611247E+03  0.95843423E+04                                10.276989                            6.714531       0.007559       2.008376                    0.999234      26.681489      73.593784       0.654489       0.406305      -1.081027       0.036114       0.005667       0.023089       0.043237      -0.009304       0.000789      -0.008036      -0.036863       0.020438      -0.024094       0.002512       0.021582             14.817002      14.634958      -0.077332      10.096211      12.134355       2.618423      17.681691          -0.001573
          329              C       7.217160      30.471626       5.737392       0.459958      32.156400 0.29579078E+03  0.63226849E+04                                 9.214441                            5.965048       0.071335       2.066843                    0.999632      23.048719      63.409989       0.635206       0.451102      -1.041979      -0.021380       0.061642      -0.010067       0.066016      -0.014985      -0.032640      -0.015089       0.071377       0.016680      -0.051089      -0.003729       0.054817             14.195315      10.659769      -6.762492       5.418989      21.335334      -5.713346      10.590842           0.000008
          330              C       7.569145      29.033752       6.043614      -0.021437      42.612187 0.44460734E+03  0.10422544E+05                                10.634062                            6.972248      -0.058751       1.978019                    0.999231      27.504233      76.795635       0.637248       0.410016      -1.077445       0.011433      -0.041068       0.024810       0.049324      -0.002211      -0.000216       0.000887      -0.011280      -0.006839      -0.004919      -0.002366       0.007285             17.059263      11.492806      -7.352133       4.993078      29.316045      -6.169861      10.368937           0.000048
          331              C       8.571493      28.850062       6.988832      -0.091460      36.571385 0.41895149E+03  0.97765591E+04                                 9.697000                            6.870763      -0.045381       1.958756                    0.999609      29.154643      84.001277       0.621164       0.422549      -1.058394      -0.010070      -0.022262       0.000322       0.024436       0.020880      -0.000114       0.016874       0.027315       0.026116      -0.034569       0.009050       0.025519             13.475494      10.032741      -4.583214       4.212751      21.290833      -3.905754       9.102907           0.000024
          332              C       8.976256      27.564702       7.330456      -0.117332      36.491972 0.41255236E+03  0.95736909E+04                                 9.619783                            6.768274       0.138958       2.022862                    0.999653      28.901877      82.573506       0.633866       0.416397      -1.064120      -0.015158       0.011863      -0.007135       0.020528       0.003283       0.020149       0.004275       0.024901       0.027953      -0.017785      -0.011551       0.029335             13.377473       8.703336      -2.972270       3.111169      23.314463      -2.484340       8.114619           0.000135
          333              C       8.381995      26.463446       6.726862       0.046323      44.889901 0.40081313E+03  0.91936672E+04                                11.135454                            6.694829      -0.098705       1.981778                    0.999311      26.486871      74.156557       0.636782       0.419342      -1.066952      -0.003683       0.019249       0.002092       0.019710      -0.009774       0.005546      -0.008087      -0.012380      -0.002187      -0.011345      -0.005897       0.017243             19.154430      10.645221      -6.877728       4.045977      36.839111      -6.012685       9.978959           0.000481
          334              C       7.380479      26.650460       5.781644      -0.111001      38.341763 0.42440127E+03  0.99461455E+04                                10.029667                            6.913414      -0.046873       1.960144                    0.999454      29.401197      85.182326       0.618854       0.422318      -1.057437      -0.000860       0.025694       0.004130       0.026038       0.017047       0.004017       0.017441       0.015520       0.007444      -0.026226       0.000467       0.025758             14.696797      10.116447      -5.857492       4.192645      24.573036      -5.074672       9.400907           0.000271
          335              C       6.972392      27.932911       5.440020      -0.136490      37.511918 0.42923935E+03  0.10042704E+05                                 9.721922                            6.867097       0.138776       2.005514                    0.999753      29.566112      84.337435       0.635443       0.411982      -1.068815       0.010148      -0.022626       0.023145       0.033921       0.006943       0.033900       0.007645       0.041189       0.030184      -0.027194      -0.021063       0.048256             13.710354       9.111126      -4.604925       3.397717      23.592471      -3.772523       8.427464           0.000066
          336              C       8.747695      25.116997       7.001223       0.246561      43.807688 0.33947370E+03  0.75423528E+04                                11.406945                            6.366689      -0.194136       1.966394                    0.999260      25.108540      71.399757       0.615677       0.447767      -1.039528      -0.001032      -0.014324       0.003736       0.014839       0.008390      -0.042047      -0.005312       0.035022      -0.009219      -0.035535      -0.017349       0.052884             21.344255      10.271795      -9.177358       3.684966      43.315332      -8.595548      10.445639           0.004314
          337              C      -1.688520      -5.427403       7.663820       0.589161      23.184882 0.25640620E+03  0.53309169E+04                                 7.603196                            5.691524      -0.004733       2.058144                    0.999550      22.208478      61.850636       0.621832       0.473762      -1.021097      -0.049472       0.003008      -0.022031       0.054239      -0.028351      -0.050168       0.068742      -0.140340       0.006530      -0.096987      -0.028438       0.125425              9.940752      15.660298       0.115352       4.471617       5.499931      -1.313944       8.662028          -0.000116
          338              C       3.282112      -4.544733       7.724592       0.584283      23.863181 0.26492640E+03  0.55460962E+04                                 7.721661                            5.767456       0.014403       2.061063                    0.999665      22.334684      62.153992       0.621397       0.470841      -1.023997       0.042007       0.026691      -0.018488       0.053093      -0.029599       0.022616       0.071865      -0.150263      -0.002635      -0.097852      -0.021900       0.119751             10.040128      14.537572       3.432093      -3.803537       6.614279      -2.760353       8.968533          -0.000184
          339              C       2.116424      -5.690474       9.628009      -0.194913      38.615342 0.47339839E+03  0.11397597E+05                                10.087736                            7.361559      -0.152765       1.919746                    0.999100      30.515836      89.507703       0.592619       0.429283      -1.053495       0.007418       0.012487      -0.019819       0.024571      -0.016079       0.012410       0.029566      -0.041680      -0.008375      -0.040439      -0.002150       0.042589             13.038305      12.577533       2.569052      -3.093710       8.577066      -6.274054      17.960314           0.000804
          340              C       2.030410      -5.072096       8.386009       0.004271      40.687597 0.41927703E+03  0.96710115E+04                                10.190942                            6.725513       0.056394       2.023469                    0.999174      26.693839      73.567756       0.656378       0.404558      -1.082698      -0.026331      -0.011797       0.023349       0.037117      -0.002711       0.013322      -0.005901       0.000052       0.011863      -0.012907      -0.003863       0.016770             14.377089      20.938593       4.386732      -3.910904       8.252512      -4.619354      13.940162          -0.000501
          341              C       0.797835      -4.946589       7.755863      -0.134952      36.608797 0.44300524E+03  0.10478122E+05                                 9.660278                            7.076167      -0.110208       1.931677                    0.999422      29.827989      86.386433       0.610960       0.423856      -1.058087      -0.001559      -0.002267       0.016355       0.016585      -0.009554      -0.000534       0.000905      -0.069588       0.053466      -0.044995       0.017726       0.027270             12.260919      20.981897       2.296365       0.645665       6.411093      -1.826998       9.389767          -0.001615
          342              C      -0.348728      -5.439460       8.367718       0.004015      40.928672 0.42301517E+03  0.97801442E+04                                10.262148                            6.769574       0.011890       2.007809                    0.999263      26.793129      73.958494       0.652107       0.406254      -1.081430       0.033919       0.005515       0.023102       0.041408      -0.004606      -0.005045      -0.017374      -0.006099       0.011721      -0.018392      -0.001555       0.019947             14.709211      23.428253       0.425970       6.071524       6.786086      -2.756392      13.913294          -0.000364
          343              C      -0.262714      -6.057838       9.609718      -0.221094      38.622883 0.45647539E+03  0.10835215E+05                                 9.871440                            7.068357       0.073133       1.981699                    0.999576      30.310301      86.818102       0.628688       0.410441      -1.070828      -0.020688       0.010534      -0.024258       0.033577       0.017613      -0.032935       0.004879      -0.017898      -0.009349      -0.043228       0.011386       0.031842             12.993720      15.194637      -1.243419       6.356919       6.941804      -4.194723      16.844718           0.000995
          344              C       0.969862      -6.182929      10.239864       0.274615      35.608062 0.33095372E+03  0.72409716E+04                                 9.573542                            6.131970       0.021624       2.037263                    0.998976      24.112999      66.071530       0.657071       0.426053      -1.062049       0.015073      -0.026517       0.070017       0.076373       0.000067       0.014174      -0.045418       0.025929       0.104286      -0.054548      -0.005990       0.060538             14.093174      12.178404      -0.050281       2.792668       7.960215      -6.829528      22.140904           0.000964
          345              C       2.052821      -6.912271      12.342709       0.476453      30.608763 0.28787927E+03  0.61143514E+04                                 8.950146                            5.900962       0.006231       2.051091                    0.999450      22.769948      62.521415       0.635769       0.453593      -1.040146       0.009627       0.022865      -0.061976       0.066758      -0.028350       0.012087       0.019693      -0.100743      -0.014699      -0.060551      -0.003534       0.064085             13.589666       9.509614      -0.280034       1.368958       7.984856      -7.360147      23.274529           0.000028
          346              C       1.757756      -7.446704      13.710974      -0.025242      42.779136 0.44450711E+03  0.10423666E+05                                10.668722                            6.977950      -0.095594       1.966747                    0.999221      27.525187      76.964801       0.635852       0.410779      -1.076525       0.005276      -0.007900       0.050642       0.051525       0.008813       0.000041      -0.003287       0.002813       0.008632      -0.010837       0.002490       0.008347             17.074127      10.324256      -0.991412      -1.821832      10.972425     -10.151846      29.925700           0.000496
          347              C       2.770911      -8.192657      14.301588      -0.095460      36.086262 0.41789442E+03  0.97391300E+04                                 9.588535                            6.846763      -0.007044       1.971038                    0.999603      29.110357      83.633377       0.624766       0.420664      -1.060297      -0.013321       0.004317       0.021496       0.025654      -0.010072      -0.005489       0.018211       0.026761      -0.062942      -0.032277       0.002317       0.029960             13.185983       9.574839      -1.298887      -0.986600       9.311741      -7.133901      20.671368          -0.000004
          348              C       2.582648      -8.744544      15.563059      -0.116775      36.246396 0.41475113E+03  0.96418949E+04                                 9.583432                            6.795213       0.125741       2.017719                    0.999652      29.002993      83.059525       0.631076       0.417494      -1.062938      -0.004406       0.015875      -0.015502       0.022622      -0.016362       0.010818      -0.003737       0.018694      -0.051601      -0.020321      -0.009796       0.030117             13.175656      10.236041      -0.354001      -3.357161       8.654100      -6.390513      20.636828           0.000485
          349              C       1.381230      -8.550062      16.234506       0.045459      44.770851 0.41233732E+03  0.95180368E+04                                11.121730                            6.786453      -0.095385       1.980913                    0.999278      26.651364      74.668106       0.633501       0.418856      -1.068072       0.006581       0.005563      -0.015333       0.017589       0.002578       0.003364      -0.015113       0.005955       0.039603      -0.018119      -0.002760       0.020879             18.972929      11.359390       0.581185      -5.176113      12.530354     -12.136497      33.029042           0.000409
          350              C       0.368075      -7.804525      15.643892      -0.116219      38.232448 0.42690365E+03  0.10017624E+05                                10.010146                            6.937838      -0.047472       1.958424                    0.999441      29.488513      85.437662       0.617336       0.422814      -1.057325       0.011548       0.003842      -0.022653       0.025715      -0.005408      -0.011274       0.009858       0.027808      -0.062212      -0.026575      -0.002196       0.028770             14.584239       9.352001      -1.027598      -1.482928      10.619953      -8.802825      23.780764           0.000510
          351              C       0.555922      -7.252223      14.382421      -0.131561      37.338606 0.42811830E+03  0.10008122E+05                                 9.695198                            6.861413       0.147409       2.010736                    0.999769      29.442503      83.900336       0.635364       0.412377      -1.068752       0.012055      -0.007665       0.031816       0.034876      -0.027399       0.012628      -0.009137       0.037587      -0.066538      -0.026615      -0.021109       0.047724             13.627533       9.320632      -0.619837      -2.590386       9.122640      -7.134671      22.439328          -0.000083
          352              C       1.096970      -9.104858      17.553799       0.243312      43.300307 0.34801195E+03  0.77763462E+04                                11.339096                            6.446626      -0.199631       1.963149                    0.999124      25.258869      71.915587       0.612100       0.447819      -1.040016      -0.003783      -0.005219       0.012876       0.014399       0.011776      -0.009067       0.029670      -0.074311      -0.021977      -0.042359      -0.013117       0.055476             21.027759      10.323259       2.244459      -5.583316      14.220372     -15.476354      38.539646           0.004892
          353              C       7.370509      -3.169593       5.284844       0.588577      23.469755 0.25873642E+03  0.53887806E+04                                 7.654473                            5.710830       0.002586       2.059880                    0.999559      22.219572      61.832010       0.622159       0.472685      -1.022202      -0.042362      -0.022693       0.026633       0.054944      -0.018520       0.027963       0.075374      -0.157586      -0.023311      -0.098317      -0.027065       0.125382             10.016886      14.214525       2.691003      -4.380413       6.573751      -2.961981       9.262383          -0.000021
          354              C       9.514046      -0.285926       1.760041       0.586522      23.866724 0.26179434E+03  0.54645633E+04                                 7.732475                            5.735559       0.013272       2.063893                    0.999609      22.202991      61.708724       0.622714       0.471219      -1.023735      -0.005351       0.025320      -0.048519       0.054990      -0.014512      -0.016867       0.105776      -0.040160       0.009052      -0.095353      -0.024949       0.120302             10.138942       7.275223      -0.572714       0.912614      10.767933      -6.791444      12.373670           0.000738
          355              C       8.480926      -1.762875       3.496481      -0.136830      36.801538 0.44464710E+03  0.10526938E+05                                 9.696088                            7.090946      -0.101875       1.934156                    0.999380      29.856132      86.515724       0.610092       0.424057      -1.057936       0.011920      -0.016008      -0.001021       0.019985      -0.012928       0.021765       0.033035       0.007315      -0.010312      -0.047317       0.014988       0.032328             12.333877      12.408248       2.306298      -3.864967      11.159437      -6.913653      13.433947          -0.001091
          356              C       8.580239      -2.700409       4.518403       0.007831      40.843663 0.41932585E+03  0.96739572E+04                                10.245276                            6.741250       0.007830       2.008369                    0.999180      26.687370      73.595058       0.653271       0.406406      -1.081293       0.032367       0.007913      -0.024434       0.041319      -0.003787       0.015534      -0.003274       0.015800      -0.004145      -0.012746      -0.008062       0.020808             14.664288      21.181936       2.950350      -6.122385      10.100390      -5.635308      12.710539          -0.000396
          357              C       9.826946      -3.177486       4.904868      -0.221825      38.557703 0.45547551E+03  0.10803324E+05                                 9.845527                            7.052163       0.083318       1.984665                    0.999590      30.297700      86.690757       0.630671       0.409460      -1.071691      -0.034917      -0.000777       0.004661       0.035235      -0.006152       0.019818      -0.005489      -0.056730       0.057646      -0.044456       0.014483       0.029973             12.911793      22.615445      -0.175615      -2.679382       7.732207      -2.599110       8.387726           0.001370
          358              C      10.974755      -2.717030       4.270003       0.275920      35.949936 0.33135047E+03  0.72479046E+04                                 9.624247                            6.132428       0.049512       2.047559                    0.999086      24.040268      65.748103       0.657919       0.425607      -1.062902       0.074271      -0.019782       0.015596       0.078427      -0.023129       0.008678      -0.024472       0.092142      -0.058295      -0.055627      -0.008161       0.063788             14.184702      23.926488      -4.333614       1.886954       9.380402      -4.053911       9.247215           0.000873
          359              C      10.875442      -1.779911       3.248671      -0.188730      38.005816 0.46460132E+03  0.11127329E+05                                 9.964093                            7.278591      -0.120447       1.932564                    0.999087      30.262698      88.373625       0.598067       0.427608      -1.055107      -0.016744       0.010814      -0.017564       0.026566       0.013631      -0.001481       0.038151      -0.001402       0.005806      -0.040419      -0.000322       0.040741             12.868522      15.180166      -4.582582       3.356677      11.732942      -6.352630      11.692456           0.000979
          360              C       9.628735      -1.302834       2.861616       0.006583      40.701835 0.41614759E+03  0.95793915E+04                                10.190035                            6.698252       0.046427       2.021426                    0.999172      26.601848      73.203146       0.658125       0.404303      -1.083036       0.011824      -0.029648       0.020530       0.037951       0.009872       0.000339       0.003605       0.028991      -0.005898      -0.017288      -0.001328       0.018615             14.436706      12.763677      -1.313816       0.217548      14.308887      -9.750446      16.237554          -0.001219
          361              C      13.437839      38.456400       4.239911       0.477493      30.658617 0.28289671E+03  0.59820914E+04                                 8.942787                            5.841872       0.066387       2.070959                    0.999517      22.688849      62.152557       0.640285       0.452384      -1.040886      -0.050255       0.032858      -0.026048       0.065450       0.007550       0.013972       0.053436       0.012953       0.032965      -0.055302      -0.003111       0.058413             13.558971      22.735067      -7.038370       1.976353      10.212813      -3.256051       7.729035           0.000017
          362              C      14.517901      37.539233       4.774473      -0.026637      42.265123 0.44570025E+03  0.10450346E+05                                10.562980                            6.974717      -0.045849       1.981782                    0.999350      27.515911      76.734686       0.638229       0.409300      -1.078353       0.042095      -0.026182       0.006166       0.049955      -0.003381       0.004730      -0.005444      -0.005747      -0.004324      -0.006778      -0.002840       0.009618             16.664570      25.127355     -10.315124       4.258270      14.321444      -5.616324      10.544911           0.000063
          363              C      14.340029      36.645333       5.824125      -0.130421      37.316416 0.42804650E+03  0.10006973E+05                                 9.692243                            6.861533       0.137766       2.006742                    0.999743      29.468015      84.001267       0.635202       0.412461      -1.068596       0.030389      -0.014460      -0.000496       0.033658       0.015479      -0.032916      -0.009578       0.035613       0.007977      -0.026270      -0.021787       0.048058             13.552872      18.609225      -7.648894       3.336997      12.436679      -4.964638       9.612711           0.000033
          364              C      15.394743      35.839124       6.236552      -0.116132      38.379764 0.42912277E+03  0.10087198E+05                                10.054226                            6.963058      -0.060525       1.954265                    0.999403      29.552055      85.819443       0.614989       0.423692      -1.056312      -0.010918       0.020438      -0.011196       0.025734       0.018784      -0.009822      -0.009217      -0.020749       0.047371      -0.029696       0.001906       0.027791             14.617315      21.517057      -8.693682       3.367575      12.867048      -4.696230       9.467841           0.000159
          365              C      16.626913      35.926815       5.599326       0.051095      44.676824 0.41409591E+03  0.95672502E+04                                11.106448                            6.804195      -0.083505       1.985069                    0.999207      26.641141      74.633450       0.632319       0.419260      -1.067988      -0.006051       0.011797      -0.007604       0.015284      -0.019489       0.000331      -0.002371       0.024382      -0.011302      -0.021314      -0.003630       0.024944             18.664697      24.340610     -12.489908       6.577794      18.503574      -8.615947      13.149908           0.000485
          366              C      16.804785      36.819467       4.549674      -0.119310      36.018129 0.41231406E+03  0.95630089E+04                                 9.508283                            6.755844       0.187246       2.037076                    0.999674      28.910843      82.470634       0.636176       0.415109      -1.065365      -0.023834       0.006047       0.000883       0.024605       0.007483      -0.021218      -0.004838       0.027384      -0.003745      -0.016143      -0.014794       0.030937             12.907577      16.027121      -6.213623       2.650978      12.369855      -5.505573      10.325756           0.000168
          367              C      15.750071      37.626507       4.137247      -0.090210      35.895811 0.41745431E+03  0.97288124E+04                                 9.566125                            6.854943      -0.044810       1.959769                    0.999580      29.076712      83.606665       0.622623       0.422114      -1.059113       0.003688      -0.017413       0.016021       0.023948       0.022436      -0.011167      -0.002134      -0.019659       0.046722      -0.033675       0.009051       0.024624             13.021871      18.868786      -6.477011       1.857802      11.158544      -4.029310       9.038285           0.000057
          368              C      17.636744      34.991778       6.125628       0.237606      45.235063 0.36455434E+03  0.82308553E+04                                11.643143                            6.591894      -0.232129       1.953298                    0.999503      25.496823      72.674064       0.606923       0.446981      -1.041799       0.008835      -0.004947       0.003792       0.010813       0.030790       0.020861       0.014431      -0.025022      -0.033115      -0.033512      -0.014820       0.048332             21.479207      29.385657     -17.330713       9.558461      21.231020      -9.167980      13.820943           0.004054
          369              C       6.058554       5.217856       5.363317       0.586132      23.517850 0.26278675E+03  0.54906752E+04                                 7.647160                            5.746973       0.020314       2.064027                    0.999666      22.277494      61.953829       0.621982       0.471309      -1.023647      -0.046183       0.009042       0.023507       0.052604      -0.010860       0.043408      -0.066789      -0.159949      -0.013448      -0.100199      -0.023004       0.123203              9.906280      15.050794      -0.699755      -4.620770       5.576083       1.737682       9.091963           0.000092
          370              C       8.897340       3.075204       1.800753       0.597956      23.117670 0.25057153E+03  0.51838447E+04                                 7.602638                            5.632111      -0.006920       2.059774                    0.999646      22.070619      61.474325       0.623654       0.474725      -1.019766       0.009304      -0.037086      -0.039041       0.054645      -0.004904       0.017697      -0.108762      -0.046949       0.020816      -0.096804      -0.027263       0.124067             10.027496       7.345132      -0.555312      -1.297897      10.445555       6.614803      12.291800          -0.000167
          371              C       7.470259       4.243774       3.513592      -0.130032      36.749529 0.44158072E+03  0.10435519E+05                                 9.690226                            7.068522      -0.109449       1.933267                    0.999414      29.726269      86.041577       0.610835       0.424305      -1.057858       0.010209       0.015772      -0.002802       0.018996       0.007448       0.029269      -0.023106      -0.009610      -0.039960      -0.045312       0.014758       0.030553             12.363617      13.410108      -1.701794      -5.308106       9.621770       5.793920      14.058972          -0.000896
          372              C       7.363034       5.100671       4.602776       0.006735      40.531795 0.41892110E+03  0.96595932E+04                                10.170537                            6.724934       0.056312       2.023778                    0.999236      26.645839      73.394560       0.656152       0.404832      -1.082645       0.027508       0.007476      -0.021453       0.035677       0.000200       0.016235       0.010065       0.001717      -0.003181      -0.019128      -0.000032       0.019160             14.384159      21.724049       0.352007      -6.174554       8.888742       3.972551      12.539687          -0.000277
          373              C       8.468447       5.829993       5.024643      -0.192425      38.131046 0.46760421E+03  0.11220328E+05                                 9.989081                            7.304947      -0.111002       1.934524                    0.999091      30.360496      88.820840       0.596475       0.427944      -1.054615      -0.021626      -0.005323       0.000487       0.022277      -0.013347       0.022180      -0.015869      -0.041410       0.037446      -0.037615      -0.001350       0.038965             12.898674      21.151669       4.147296      -1.312769       8.797660       2.521079       8.746693           0.001320
          374              C       9.681085       5.702418       4.357326       0.274442      36.180338 0.32986883E+03  0.72102696E+04                                 9.671542                            6.122761       0.051313       2.048196                    0.999061      24.039554      65.807380       0.657523       0.426172      -1.062129       0.053660       0.043973       0.032487       0.076606       0.040037       0.013575       0.036607       0.034277      -0.037315      -0.053985      -0.009767       0.063752             14.378218      19.173147       7.032395       3.112781      12.384454       6.211732      11.577053           0.000776
          375              C       9.788311       4.845937       3.268142      -0.222495      38.861794 0.45644767E+03  0.10834627E+05                                 9.913804                            7.066077       0.069852       1.979730                    0.999605      30.339282      86.907529       0.629051       0.410201      -1.070961      -0.013686      -0.025672      -0.023555       0.037433      -0.009136      -0.014124      -0.025605       0.035738      -0.041781      -0.042162       0.012705       0.029456             13.140401      11.520280       4.116056       2.152484      13.566795       8.232763      14.334129           0.001495
          376              C       8.682898       4.116615       2.846275       0.002537      41.026364 0.41612155E+03  0.95846007E+04                                10.277087                            6.714584       0.007722       2.008425                    0.999234      26.681809      73.594780       0.654490       0.406302      -1.081029      -0.005668       0.036107       0.023089       0.043231       0.009313       0.008025       0.000789       0.036843       0.020425      -0.024087       0.002517       0.021570             14.817188      12.134529       0.077330      -2.618451      14.635201      10.096361      17.681833          -0.001565
          377              C      11.085286       7.217160       5.737392       0.459949      32.156412 0.29578945E+03  0.63226480E+04                                 9.214424                            5.965015       0.071479       2.066888                    0.999632      23.048729      63.409924       0.635211       0.451099      -1.041981      -0.061648      -0.021396      -0.010068       0.066027       0.014963       0.015084      -0.032652      -0.071367       0.016565      -0.051064      -0.003762       0.054825             14.195314      21.335213       6.762491       5.713348      10.659834       5.419061      10.590894           0.000008
          378              C      12.523155       7.569145       6.043614      -0.021428      42.612106 0.44460362E+03  0.10422435E+05                                10.634060                            6.972218      -0.058872       1.977987                    0.999231      27.504140      76.795306       0.637250       0.410015      -1.077445       0.041046       0.011438       0.024810       0.049306       0.002210      -0.000884      -0.000207       0.011310      -0.006885      -0.004925      -0.002380       0.007305             17.059348      29.316164       7.352240       6.169970      11.492878       4.993141      10.369002           0.000048
          379              C      12.706830       8.571493       6.988832      -0.091483      36.571962 0.41895919E+03  0.97767861E+04                                 9.697110                            6.870834      -0.045397       1.958749                    0.999608      29.154873      84.002203       0.621160       0.422550      -1.058394       0.022225      -0.010059       0.000323       0.024398      -0.020874      -0.016889      -0.000102      -0.027340       0.026135      -0.034579       0.009046       0.025533             13.475662      21.291072       4.583281       3.905818      10.032884       4.212828       9.103030           0.000025
          380              C      13.992185       8.976256       7.330456      -0.117301      36.491163 0.41254205E+03  0.95733836E+04                                 9.619633                            6.768180       0.138899       2.022848                    0.999653      28.901392      82.571603       0.633873       0.416396      -1.064122      -0.011884      -0.015194      -0.007152       0.020572      -0.003248      -0.004259       0.020140      -0.024873       0.027855      -0.017751      -0.011553       0.029304             13.377239      23.314030       2.972204       2.484294       8.703198       3.111111       8.114488           0.000135
          381              C      15.093451       8.381995       6.726862       0.046297      44.891097 0.40082406E+03  0.91939794E+04                                11.135628                            6.694914      -0.098814       1.981740                    0.999311      26.487251      74.157843       0.636779       0.419341      -1.066953      -0.019242      -0.003696       0.002108       0.019707       0.009778       0.008121       0.005547       0.012350      -0.002221      -0.011330      -0.005936       0.017267             19.154799      36.839788       6.877938       6.012903      10.645442       4.046100       9.979168           0.000481
          382              C      14.906451       7.380479       5.781644      -0.110993      38.341220 0.42439292E+03  0.99459102E+04                                10.029550                            6.913313      -0.046846       1.960152                    0.999454      29.401082      85.182086       0.618862       0.422314      -1.057438      -0.025705      -0.000840       0.004121       0.026046      -0.017041      -0.017428       0.004020      -0.015525       0.007426      -0.026212       0.000463       0.025749             14.696625      24.572805       5.857306       5.074510      10.116296       4.192582       9.400775           0.000272
          383              C      13.624005       6.972392       5.440020      -0.136491      37.512305 0.42924302E+03  0.10042810E+05                                 9.722026                            6.867149       0.138689       2.005490                    0.999753      29.566037      84.337253       0.635438       0.411985      -1.068813       0.022612       0.010146       0.023149       0.033913      -0.006946      -0.007606       0.033899      -0.041180       0.030220      -0.027180      -0.021070       0.048249             13.710601      23.593117       4.605033       3.772620       9.111174       3.397702       8.427512           0.000067
          384              C      16.439895       8.747695       7.001223       0.246567      43.807841 0.33947348E+03  0.75423463E+04                                11.406962                            6.366688      -0.194181       1.966379                    0.999260      25.108532      71.399709       0.615677       0.447767      -1.039528       0.014330      -0.001031       0.003728       0.014843      -0.008392       0.005343      -0.042046      -0.035012      -0.009239      -0.035537      -0.017349       0.052886             21.344323      43.315279       9.177538       8.595767      10.271917       3.685087      10.445772           0.004314
          385              C       1.688402       5.427285       7.663820       0.589189      23.185125 0.25640715E+03  0.53309760E+04                                 7.603502                            5.691713      -0.004736       2.058148                    0.999551      22.208466      61.852144       0.621788       0.473791      -1.021074       0.049457      -0.003021      -0.022080       0.054247      -0.028332       0.050136      -0.068758      -0.140313       0.006380      -0.096945      -0.028473       0.125418              9.941257      15.661257       0.115382      -4.471910       5.500109       1.313945       8.662403           0.000116
          386              C      -3.282231       4.544614       7.724592       0.584280      23.863944 0.26493118E+03  0.55462287E+04                                 7.721850                            5.767511       0.014453       2.061066                    0.999665      22.335079      62.155548       0.621393       0.470842      -1.023996      -0.041980      -0.026676      -0.018488       0.053064      -0.029588      -0.022585      -0.071851      -0.150293      -0.002745      -0.097821      -0.021935       0.119755             10.040551      14.538307       3.432311       3.803894       6.614426       2.760485       8.968921           0.000006
          387              C      -2.116572       5.690326       9.628009      -0.194892      38.616649 0.47341068E+03  0.11397981E+05                                10.088114                            7.361770      -0.152678       1.919776                    0.999101      30.515653      89.507885       0.592596       0.429297      -1.053485      -0.007462      -0.012517      -0.019865       0.024636      -0.016077      -0.012453      -0.029618      -0.041579      -0.008446      -0.040485      -0.002111       0.042596             13.039068      12.577858       2.569296       3.094288       8.577487       6.274582      17.961858          -0.000737
          388              C      -2.030540       5.071967       8.386009       0.004238      40.690976 0.41930788E+03  0.96718887E+04                                10.191440                            6.725720       0.056426       2.023477                    0.999174      26.694179      73.569019       0.656375       0.404553      -1.082703       0.026379       0.011803       0.023365       0.037163      -0.002730      -0.013317       0.005900      -0.000010       0.011953      -0.012911      -0.003865       0.016775             14.378065      20.940007       4.387234       3.911680       8.252968       4.619739      13.941220          -0.000591
          389              C      -0.797954       4.946470       7.755863      -0.134899      36.608566 0.44299855E+03  0.10477945E+05                                 9.660359                            7.076198      -0.110114       1.931713                    0.999422      29.827625      86.385869       0.610947       0.423866      -1.058078       0.001567       0.002289       0.016381       0.016614      -0.009552       0.000570      -0.000869      -0.069536       0.053443      -0.044967       0.017724       0.027243             12.261112      20.982318       2.296489      -0.645534       6.411132       1.826992       9.389887           0.000019
          390              C       0.348599       5.439331       8.367718       0.003976      40.927602 0.42300333E+03  0.97798151E+04                                10.261966                            6.769454       0.012081       2.007859                    0.999264      26.793621      73.959967       0.652115       0.406251      -1.081431      -0.033893      -0.005504       0.023133       0.041403      -0.004625       0.005055       0.017378      -0.006113       0.011743      -0.018409      -0.001547       0.019956             14.708993      23.427939       0.426060      -6.071328       6.785938       2.756275      13.913103           0.000560
          391              C       0.262566       6.057690       9.609718      -0.221124      38.624748 0.45649931E+03  0.10835911E+05                                 9.871694                            7.068503       0.073083       1.981682                    0.999577      30.310752      86.819557       0.628687       0.410437      -1.070832       0.020691      -0.010533      -0.024274       0.033591       0.017621       0.032968      -0.004877      -0.017907      -0.009434      -0.043265       0.011393       0.031872             12.994115      15.195205      -1.243339      -6.357051       6.941903       4.194748      16.845236           0.001124
          392              C      -0.970019       6.182772      10.239864       0.274623      35.607966 0.33094799E+03  0.72408085E+04                                 9.573507                            6.131897       0.021617       2.037271                    0.998975      24.112535      66.069902       0.657079       0.426051      -1.062052      -0.015085       0.026522       0.070040       0.076398       0.000039      -0.014198       0.045417       0.025995       0.104089      -0.054557      -0.005945       0.060502             14.093289      12.178362      -0.050275      -2.792721       7.960134       6.829514      22.141371           0.000020
          393              C      -2.053011       6.912081      12.342709       0.476415      30.610127 0.28788847E+03  0.61145986E+04                                 8.950383                            5.901027       0.006301       2.051105                    0.999449      22.770523      62.523365       0.635770       0.453589      -1.040148      -0.009636      -0.022884      -0.061985       0.066773      -0.028357      -0.012080      -0.019710      -0.100774      -0.014804      -0.060553      -0.003572       0.064124             13.590322       9.509861      -0.280070      -1.369083       7.985045       7.360467      23.276061           0.000026
          394              C      -1.757967       7.446493      13.710974      -0.025194      42.779579 0.44450161E+03  0.10423516E+05                                10.668837                            6.977919      -0.095564       1.966758                    0.999222      27.525092      76.964726       0.635851       0.410780      -1.076523      -0.005264       0.007897       0.050650       0.051531       0.008791      -0.000047       0.003288       0.002790       0.008587      -0.010809       0.002480       0.008330             17.074840      10.324244      -0.991373       1.821829      10.972591      10.152310      29.927685           0.000496
          395              C      -2.771131       8.192437      14.301588      -0.095489      36.087930 0.41791315E+03  0.97396492E+04                                 9.588763                            6.846878      -0.006995       1.971041                    0.999603      29.110935      83.634649       0.624767       0.420659      -1.060303       0.013302      -0.004325       0.021496       0.025646      -0.010042       0.005521      -0.018217       0.026770      -0.062996      -0.032293       0.002329       0.029963             13.186597       9.574878      -1.298932       0.986434       9.312029       7.134370      20.672885          -0.000004
          396              C      -2.582887       8.744304      15.563059      -0.116749      36.245933 0.41473786E+03  0.96415158E+04                                 9.583365                            6.795105       0.125829       2.017748                    0.999652      29.002527      83.058069       0.631080       0.417494      -1.062937       0.004417      -0.015884      -0.015493       0.022624      -0.016357      -0.010815       0.003731       0.018691      -0.051660      -0.020337      -0.009781       0.030118             13.175809      10.235936      -0.354068       3.357062       8.654049       6.390610      20.637443           0.000484
          397              C      -1.381480       8.549812      16.234506       0.045443      44.772564 0.41234241E+03  0.95181746E+04                                11.121975                            6.786450      -0.095335       1.980925                    0.999277      26.651517      74.668373       0.633508       0.418850      -1.068077      -0.006563      -0.005569      -0.015339       0.017589       0.002587      -0.003361       0.015113       0.005922       0.039578      -0.018110      -0.002765       0.020875             18.974132      11.359593       0.581313       5.176484      12.530800      12.137371      33.032002           0.000409
          398              C      -0.368315       7.804284      15.643892      -0.116212      38.233414 0.42690871E+03  0.10017775E+05                                10.010386                            6.937931      -0.047452       1.958431                    0.999441      29.488558      85.437989       0.617325       0.422821      -1.057321      -0.011549      -0.003849      -0.022669       0.025731      -0.005397       0.011308      -0.009847       0.027816      -0.062225      -0.026583      -0.002203       0.028785             14.585027       9.352069      -1.027619       1.482857      10.620338       8.803446      23.782675           0.000512
          399              C      -0.556143       7.252001      14.382421      -0.131599      37.340136 0.42813497E+03  0.10008594E+05                                 9.695411                            6.861513       0.147483       2.010757                    0.999769      29.442966      83.901564       0.635365       0.412373      -1.068756      -0.012014       0.007663       0.031827       0.034871      -0.027375      -0.012623       0.009134       0.037560      -0.066603      -0.026624      -0.021081       0.047705             13.628148       9.320717      -0.619835       2.590434       9.122842       7.135014      22.440884          -0.000086
          400              C      -1.097240       9.104588      17.553799       0.243307      43.301150 0.34800390E+03  0.77761379E+04                                11.339310                            6.446563      -0.199611       1.963154                    0.999124      25.258729      71.915560       0.612100       0.447820      -1.040012       0.003763       0.005200       0.012876       0.014387       0.011785       0.009072      -0.029658      -0.074331      -0.022000      -0.042370      -0.013108       0.055478             21.029018      10.323540       2.244586       5.583734      14.220838      15.477283      38.542674           0.004893
          401              C      34.186410       3.169512       5.284844       0.588576      23.469687 0.25873243E+03  0.53886703E+04                                 7.654381                            5.710721       0.002471       2.059847                    0.999560      22.219644      61.831813       0.622176       0.472675      -1.022209       0.042361       0.022652       0.026602       0.054911      -0.018519      -0.027941      -0.075382      -0.157601      -0.023322      -0.098305      -0.027090       0.125396             10.016860      14.214410       2.691016       4.380547       6.573650       2.962017       9.262521          -0.000164
          402              C      32.042927       0.285899       1.760041       0.586509      23.866959 0.26179579E+03  0.54645982E+04                                 7.732516                            5.735566       0.013162       2.063858                    0.999609      22.203020      61.708729       0.622715       0.471217      -1.023736       0.005371      -0.025332      -0.048537       0.055013      -0.014499       0.016910      -0.105761      -0.040180       0.009096      -0.095332      -0.024970       0.120302             10.139059       7.275271      -0.572747      -0.912676      10.767955       6.791566      12.373952           0.000969
          403              C      33.076021       1.762821       3.496481      -0.136808      36.799576 0.44461372E+03  0.10525975E+05                                 9.695729                            7.090645      -0.101811       1.934191                    0.999380      29.855622      86.514187       0.610108       0.424053      -1.057936      -0.011899       0.016019      -0.000995       0.019980      -0.012912      -0.021729      -0.033005       0.007299      -0.010293      -0.047262       0.014967       0.032295             12.333435      12.407944       2.305947       3.864634      11.158846       6.913347      13.433516           0.000384
          404              C      32.976691       2.700339       4.518403       0.007766      40.846821 0.41935486E+03  0.96747635E+04                                10.245636                            6.741373       0.008055       2.008437                    0.999178      26.688053      73.596715       0.653283       0.406393      -1.081306      -0.032393      -0.007911      -0.024457       0.041353      -0.003786      -0.015547       0.003252       0.015798      -0.004167      -0.012759      -0.008055       0.020814             14.665029      21.183032       2.950497       6.122878      10.100706       5.635643      12.711348          -0.000717
          405              C      31.729978       3.177410       4.904868      -0.221794      38.558868 0.45548134E+03  0.10803560E+05                                 9.846004                            7.052403       0.083281       1.984655                    0.999589      30.297817      86.693149       0.630630       0.409482      -1.071669       0.034926       0.000778       0.004656       0.035244      -0.006148      -0.019818       0.005477      -0.056713       0.057554      -0.044437       0.014491       0.029946             12.912670      22.617419      -0.175676       2.679711       7.732447       2.599139       8.388143          -0.000308
          406              C      30.582179       2.716964       4.270003       0.275883      35.951963 0.33136530E+03  0.72483134E+04                                 9.624588                            6.132551       0.049548       2.047574                    0.999086      24.040630      65.749574       0.657915       0.425605      -1.062903      -0.074256       0.019812       0.015641       0.078429      -0.023139      -0.008690       0.024452       0.092169      -0.058418      -0.055615      -0.008209       0.063824             14.185452      23.928201      -4.333963      -1.887083       9.380633       4.053968       9.247522          -0.000086
          407              C      30.681508       1.779861       3.248671      -0.188687      38.005132 0.46458741E+03  0.11126940E+05                                 9.964119                            7.278578      -0.120378       1.932593                    0.999086      30.261881      88.371718       0.598055       0.427619      -1.055098       0.016724      -0.010785      -0.017536       0.026524       0.013601       0.001493      -0.038112      -0.001332       0.005674      -0.040396      -0.000271       0.040667             12.868646      15.180502      -4.582705      -3.356820      11.732867       6.352627      11.692570           0.001003
          408              C      31.928221       1.302790       2.861616       0.006609      40.701421 0.41613581E+03  0.95791106E+04                                10.190194                            6.698307       0.046202       2.021361                    0.999172      26.601895      73.204684       0.658097       0.404321      -1.083017      -0.011826       0.029647       0.020537       0.037955       0.009874      -0.000310      -0.003552       0.028966      -0.005903      -0.017260      -0.001341       0.018601             14.437044      12.764054      -1.313926      -0.217626      14.309000       9.750673      16.238078          -0.000216
          409              C      28.119096       3.100535       4.239911       0.477469      30.658398 0.28289062E+03  0.59819239E+04                                 8.942710                            5.841780       0.066182       2.070898                    0.999517      22.688618      62.151504       0.640296       0.452380      -1.040890       0.050261      -0.032827      -0.026003       0.065421       0.007549      -0.013976      -0.053460       0.012938       0.032881      -0.055325      -0.003104       0.058429             13.559057      22.735496      -7.038494      -1.976409      10.212690       3.255977       7.728985          -0.000034
          410              C      27.039025       4.017694       4.774473      -0.026667      42.266587 0.44571020E+03  0.10450622E+05                                10.563162                            6.974754      -0.045686       1.981830                    0.999350      27.516183      76.735228       0.638234       0.409295      -1.078357      -0.042056       0.026168       0.006194       0.049918      -0.003385      -0.004735       0.005458      -0.005794      -0.004162      -0.006776      -0.002862       0.009639             16.665133      25.128611     -10.315492      -4.258379      14.321602       5.616400      10.545186           0.000019
          411              C      27.216881       4.911577       5.824125      -0.130411      37.316004 0.42803469E+03  0.10006611E+05                                 9.692105                            6.861383       0.137825       2.006763                    0.999742      29.467604      83.999261       0.635217       0.412454      -1.068602      -0.030377       0.014482      -0.000487       0.033656       0.015476       0.032948       0.009593       0.035621       0.008069      -0.026282      -0.021812       0.048094             13.552802      18.609280      -7.648892      -3.337027      12.436445       4.964597       9.612681           0.000035
          412              C      26.162161       5.717780       6.236552      -0.116145      38.379087 0.42910685E+03  0.10086716E+05                                10.053952                            6.962801      -0.060520       1.954263                    0.999403      29.552145      85.818865       0.615018       0.423676      -1.056323       0.010933      -0.020430      -0.011183       0.025729       0.018799       0.009816       0.009222      -0.020803       0.047371      -0.029721       0.001919       0.027802             14.617001      21.516510      -8.693395      -3.367491      12.866678       4.696245       9.467814           0.000153
          413              C      24.930001       5.630099       5.599326       0.051115      44.676050 0.41408471E+03  0.95669107E+04                                11.106285                            6.804079      -0.083558       1.985061                    0.999207      26.640633      74.631306       0.632329       0.419257      -1.067992       0.006060      -0.011798      -0.007594       0.015284      -0.019495      -0.000337       0.002376       0.024346      -0.011282      -0.021312      -0.003624       0.024937             18.664547      24.340380     -12.489564      -6.577652      18.503170       8.615990      13.150089           0.000488
          414              C      24.752145       4.737463       4.549674      -0.119308      36.016994 0.41228323E+03  0.95621583E+04                                 9.508054                            6.755518       0.187115       2.037038                    0.999674      28.910967      82.471623       0.636199       0.415100      -1.065366       0.023800      -0.006040       0.000858       0.024570       0.007480       0.021226       0.004856       0.027377      -0.003796      -0.016151      -0.014794       0.030944             12.907397      16.027505      -6.213423      -2.650569      12.369187       5.505281      10.325499           0.000162
          415              C      25.806865       3.930429       4.137247      -0.090160      35.894423 0.41742420E+03  0.97279352E+04                                 9.565840                            6.854627      -0.044754       1.959790                    0.999580      29.076001      83.603862       0.622647       0.422106      -1.059118      -0.003675       0.017428       0.016043       0.023971       0.022440       0.011181       0.002166      -0.019659       0.046800      -0.033689       0.009022       0.024667             13.021680      18.868790      -6.477029      -1.857787      11.158182       4.029210       9.038068           0.000052
          416              C      23.920162       6.565128       6.125628       0.237605      45.235232 0.36455128E+03  0.82307698E+04                                11.643175                            6.591868      -0.232195       1.953285                    0.999504      25.496709      72.673694       0.606924       0.446982      -1.041798      -0.008824       0.004943       0.003792       0.010801       0.030790      -0.020862      -0.014429      -0.025036      -0.033144      -0.033517      -0.014819       0.048336             21.479683      29.386387     -17.331163      -9.559048      21.231299       9.168319      13.821364           0.004052
          417              C      35.498364      36.339062       5.363317       0.586121      23.517582 0.26278765E+03  0.54906728E+04                                 7.646920                            5.746864       0.020334       2.064030                    0.999666      22.277490      61.952751       0.622010       0.471290      -1.023663       0.046169      -0.009046       0.023496       0.052588      -0.010850      -0.043457       0.066789      -0.159962      -0.013362      -0.100251      -0.022958       0.123209              9.905832      15.049916      -0.699747       4.620445       5.575966      -1.737690       9.091613           0.000092
          418              C      32.659632      38.481768       1.800753       0.597970      23.116861 0.25056453E+03  0.51836501E+04                                 7.602383                            5.631983      -0.007071       2.059731                    0.999645      22.070213      61.472373       0.623671       0.474717      -1.019773      -0.009291       0.037077      -0.039039       0.054636      -0.004908      -0.017678       0.108776      -0.046928       0.020850      -0.096815      -0.027260       0.124076             10.027028       7.344916      -0.555311       1.297868      10.445058      -6.614360      12.291111          -0.000167
          419              C      34.086687      37.313172       3.513592      -0.130065      36.749777 0.44158676E+03  0.10435672E+05                                 9.690117                            7.068462      -0.109496       1.933246                    0.999414      29.726656      86.042052       0.610853       0.424292      -1.057868      -0.010180      -0.015777      -0.002797       0.018983       0.007436      -0.029285       0.023132      -0.009644      -0.040030      -0.045345       0.014756       0.030589             12.363438      13.409791      -1.701777       5.307947       9.621763      -5.793919      14.058759          -0.000897
          420              C      34.193895      36.456258       4.602776       0.006741      40.530393 0.41890966E+03  0.96592431E+04                                10.170238                            6.724807       0.056352       2.023789                    0.999236      26.645660      73.393231       0.656165       0.404828      -1.082650      -0.027507      -0.007475      -0.021458       0.035679       0.000198      -0.016196      -0.010050       0.001691      -0.003240      -0.019096      -0.000014       0.019110             14.383559      21.722788       0.352020       6.174073       8.888619      -3.972569      12.539271          -0.000287
          421              C      33.088476      35.726930       5.024643      -0.192406      38.127541 0.46755594E+03  0.11218888E+05                                 9.988377                            7.304489      -0.110970       1.934530                    0.999090      30.360087      88.818726       0.596503       0.427935      -1.054620       0.021616       0.005334       0.000496       0.022269      -0.013347      -0.022181       0.015871      -0.041405       0.037454      -0.037615      -0.001352       0.038966             12.897498      21.149176       4.146649       1.312770       8.797067      -2.521065       8.746250           0.001317
          422              C      31.875848      35.854515       4.357326       0.274417      36.180627 0.32987975E+03  0.72105690E+04                                 9.671588                            6.122878       0.051284       2.048180                    0.999061      24.040120      65.809233       0.657515       0.426174      -1.062127      -0.053636      -0.043965       0.032462       0.076574       0.040012      -0.013588      -0.036610       0.034226      -0.037305      -0.053959      -0.009775       0.063735             14.378020      19.173064       7.032161      -3.112419      12.384245      -6.211462      11.576750           0.000776
          423              C      31.768639      36.711013       3.268142      -0.222498      38.861044 0.45644795E+03  0.10834584E+05                                 9.913571                            7.066028       0.070012       1.979777                    0.999604      30.338960      86.905083       0.629063       0.410195      -1.070970       0.013674       0.025662      -0.023565       0.037427      -0.009124       0.014157       0.025647       0.035766      -0.041736      -0.042210       0.012729       0.029481             13.139854      11.519809       4.115835      -2.152333      13.566336      -8.232310      14.333417           0.001494
          424              C      32.874059      37.440342       2.846275       0.002558      41.023898 0.41610052E+03  0.95839788E+04                                10.276619                            6.714376       0.007741       2.008427                    0.999234      26.681528      73.593060       0.654507       0.406298      -1.081034       0.005671      -0.036121       0.023077       0.043237       0.009311      -0.008031      -0.000763       0.036871       0.020476      -0.024109       0.002533       0.021576             14.816306      12.133893       0.077219       2.618409      14.634373     -10.095633      17.680652          -0.001563
          425              C      30.471626      34.339752       5.737392       0.459954      32.154997 0.29578395E+03  0.63224766E+04                                 9.214051                            5.964902       0.071416       2.066871                    0.999632      23.048374      63.407880       0.635229       0.451090      -1.041990       0.061662       0.021352      -0.010074       0.066027       0.014966      -0.015092       0.032662      -0.071377       0.016650      -0.051083      -0.003753       0.054837             14.194337      21.333520       6.761812      -5.712678      10.659241      -5.418675      10.590250           0.000008
          426              C      29.033752      33.987762       6.043614      -0.021429      42.610171 0.44459479E+03  0.10422176E+05                                10.633722                            6.972159      -0.058856       1.977989                    0.999232      27.504122      76.795048       0.637251       0.410017      -1.077445      -0.041063      -0.011430       0.024788       0.049308       0.002211       0.000901       0.000210       0.011310      -0.006836      -0.004933      -0.002367       0.007300             17.058192      29.313874       7.351551      -6.169265      11.492323      -4.992776      10.368378           0.000048
          427              C      28.850062      32.985399       6.988832      -0.091455      36.570407 0.41894785E+03  0.97764111E+04                                 9.696680                            6.870642      -0.045359       1.958764                    0.999608      29.154352      83.998991       0.621185       0.422538      -1.058406      -0.022268       0.010070       0.000326       0.024441      -0.020883       0.016866       0.000134      -0.027338       0.026176      -0.034585       0.009082       0.025503             13.474749      21.289325       4.582930      -3.905440      10.032419      -4.212561       9.102503           0.000025
          428              C      27.564702      32.580632       7.330456      -0.117362      36.491697 0.41255838E+03  0.95738466E+04                                 9.619609                            6.768248       0.138894       2.022838                    0.999653      28.902028      82.573475       0.633880       0.416388      -1.064128       0.011862       0.015169      -0.007153       0.020542      -0.003282       0.004263      -0.020130      -0.024899       0.027907      -0.017773      -0.011537       0.029310             13.376885      23.312995       2.972049      -2.484079       8.703228      -3.111137       8.114433           0.000136
          429              C      26.463446      33.174901       6.726862       0.046333      44.888034 0.40080567E+03  0.91934576E+04                                11.135155                            6.694807      -0.098823       1.981743                    0.999311      26.486688      74.156004       0.636777       0.419347      -1.066948       0.019258       0.003678       0.002109       0.019719       0.009777      -0.008098      -0.005535       0.012356      -0.002176      -0.011338      -0.005905       0.017243             19.153176      36.836367       6.877060      -6.011900      10.644767      -4.045703       9.978394           0.000481
          430              C      26.650460      34.176432       5.781644      -0.111014      38.341884 0.42441570E+03  0.99465257E+04                                10.029597                            6.913508      -0.046897       1.960136                    0.999454      29.401191      85.181302       0.618856       0.422315      -1.057443       0.025693       0.000845       0.004123       0.026035      -0.017056       0.017433      -0.004002      -0.015504       0.007418      -0.026225       0.000475       0.025750             14.696294      24.571792       5.857313      -5.074413      10.116383      -4.192542       9.400707           0.000272
          431              C      27.932911      34.584525       5.440020      -0.136501      37.512502 0.42925743E+03  0.10043227E+05                                 9.722041                            6.867298       0.138682       2.005483                    0.999752      29.566447      84.338663       0.635427       0.411989      -1.068811      -0.022641      -0.010144       0.023167       0.033945      -0.006947       0.007643      -0.033878      -0.041163       0.030226      -0.027187      -0.021044       0.048231             13.710211      23.592049       4.604772      -3.772316       9.111169      -3.397638       8.427414           0.000067
          432              C      25.116997      32.809198       7.001223       0.246531      43.805390 0.33947491E+03  0.75423382E+04                                11.406240                            6.366547      -0.194092       1.966410                    0.999258      25.108625      71.398307       0.615710       0.447746      -1.039547      -0.014294       0.001047       0.003704       0.014803      -0.008374      -0.005332       0.042040      -0.034996      -0.009266      -0.035538      -0.017331       0.052869             21.341838      43.309986       9.176023      -8.593953      10.270930      -3.684532      10.444599           0.004314
          433              C      15.350988      22.466793      21.837372       0.589207      23.184354 0.25639796E+03  0.53307240E+04                                 7.603243                            5.691544      -0.004797       2.058132                    0.999550      22.208097      61.850261       0.621810       0.473780      -1.021083       0.002997       0.049498       0.022031       0.054263       0.028337      -0.068756      -0.050139       0.140269       0.006470      -0.096935      -0.028470       0.125405              9.940852       5.499928      -0.115389       1.313918      15.660459       4.471711       8.662169          -0.000116
          434              C      16.233659      17.496161      21.776600       0.584302      23.863366 0.26492378E+03  0.55460426E+04                                 7.721799                            5.767488       0.014358       2.061051                    0.999665      22.334654      62.154462       0.621384       0.470851      -1.023989       0.026681      -0.041997       0.018473       0.053074       0.029592      -0.071844       0.022607       0.150287      -0.002649      -0.097842      -0.021901       0.119743             10.040438       6.614388      -3.432248       2.760436      14.538087      -3.803807       8.968840          -0.000184
          435              C      15.087947      18.661849      19.873183      -0.194956      38.619101 0.47344877E+03  0.11399119E+05                                10.088502                            7.362052      -0.152813       1.919722                    0.999100      30.516810      89.511947       0.592586       0.429295      -1.053487       0.012510      -0.007446       0.019855       0.024621       0.016096      -0.029599       0.012439       0.041671      -0.008446      -0.040488      -0.002128       0.042616             13.039560       8.577802      -2.569442       6.274811      12.578313      -3.094527      17.962565           0.000805
          436              C      15.706306      18.747863      21.115183       0.004236      40.690561 0.41930677E+03  0.96718369E+04                                10.191270                            6.725643       0.056543       2.023516                    0.999173      26.694120      73.568264       0.656390       0.404545      -1.082711      -0.011796       0.026356      -0.023351       0.037136       0.002726       0.005900       0.013323       0.000023       0.011876      -0.012924      -0.003844       0.016768             14.377724       8.252765      -4.387088       4.619528      20.939600      -3.911480      13.940809          -0.000501
          437              C      15.831803      19.980438      21.745329      -0.134940      36.609478 0.44301227E+03  0.10478355E+05                                 9.660557                            7.076346      -0.110261       1.931664                    0.999422      29.827994      86.387423       0.610935       0.423871      -1.058075      -0.002286       0.001548      -0.016373       0.016604       0.009554      -0.000881      -0.000543       0.069591       0.053440      -0.044993       0.017722       0.027271             12.261342       6.411229      -2.296495       1.826979      20.982758       0.645665       9.390041          -0.001614
          438              C      15.338942      21.127001      21.133474       0.003994      40.926752 0.42299194E+03  0.97795025E+04                                10.261920                            6.769431       0.011940       2.007825                    0.999263      26.793211      73.959063       0.652106       0.406259      -1.081423       0.005525      -0.033925      -0.023094       0.041410       0.004600       0.017380      -0.005053       0.006102       0.011742      -0.018396      -0.001560       0.019956             14.708897       6.785894      -0.426032       2.756277      23.427644       6.071370      13.913153          -0.000363
          439              C      14.720583      21.040987      19.891474      -0.221090      38.622932 0.45647420E+03  0.10835175E+05                                 9.871396                            7.068310       0.073084       1.981687                    0.999576      30.310192      86.817618       0.628695       0.410437      -1.070831       0.010547       0.020689       0.024273       0.033592      -0.017617      -0.004874      -0.032933       0.017897      -0.009396      -0.043227       0.011382       0.031845             12.993675       6.941677       1.243239       4.194605      15.194617       6.356743      16.844730           0.000996
          440              C      14.595501      19.808411      19.261328       0.274656      35.607570 0.33094428E+03  0.72407102E+04                                 9.573458                            6.131878       0.021659       2.037284                    0.998976      24.112372      66.069474       0.657077       0.426053      -1.062050      -0.026526      -0.015111      -0.070024       0.076389      -0.000076       0.045445       0.014183      -0.025982       0.104191      -0.054587      -0.005947       0.060535             14.093183       7.960060       0.050234       6.829448      12.178213       2.792601      22.141275           0.000964
          441              C      13.866192      18.725452      17.158483       0.476402      30.610226 0.28789126E+03  0.61146726E+04                                 8.950395                            5.901060       0.006323       2.051107                    0.999450      22.770612      62.523681       0.635768       0.453589      -1.040148       0.022877      -0.009637       0.061982       0.066768       0.028350      -0.019698       0.012102       0.100765      -0.014746      -0.060563      -0.003538       0.064101             13.590256       7.984985       0.280001       7.360370       9.509890       1.368941      23.275894           0.000029
          442              C      13.331780      19.020517      15.790218      -0.025192      42.778666 0.44449485E+03  0.10423317E+05                                10.668700                            6.977882      -0.095591       1.966753                    0.999221      27.524756      76.963595       0.635851       0.410782      -1.076522      -0.007893      -0.005261      -0.050641       0.051522      -0.008802       0.003304       0.000039      -0.002812       0.008603      -0.010827       0.002477       0.008350             17.074455      10.972328       0.991293      10.151952      10.324192      -1.822035      29.926845           0.000496
          443              C      12.585836      18.007362      15.199604      -0.095473      36.086760 0.41789893E+03  0.97392440E+04                                 9.588578                            6.846780      -0.006970       1.971055                    0.999603      29.110383      83.633004       0.624769       0.420662      -1.060300       0.004321       0.013311      -0.021501       0.025654       0.010043      -0.018211      -0.005488      -0.026768      -0.062954      -0.032279       0.002336       0.029943             13.186205       9.311704       1.298801       7.133958       9.574830      -0.986723      20.672081          -0.000002
          444              C      12.033969      18.195625      13.938133      -0.116856      36.251636 0.41482010E+03  0.96439088E+04                                 9.584474                            6.795902       0.125619       2.017655                    0.999652      29.004859      83.066905       0.631026       0.417509      -1.062927       0.015915       0.004439       0.015534       0.022678       0.016313       0.003709       0.010785      -0.018649      -0.051620      -0.020311      -0.009738       0.030049             13.177477       8.654979       0.353693       6.391434      10.237025      -3.358111      20.640427           0.000486
          445              C      12.228461      19.397043      13.266686       0.045527      44.769538 0.41231187E+03  0.95172992E+04                                11.121541                            6.786225      -0.095467       1.980898                    0.999277      26.650458      74.664887       0.633514       0.418853      -1.068074       0.005571      -0.006545       0.015340       0.017584      -0.002582       0.015105       0.003368      -0.005953       0.039615      -0.018116      -0.002760       0.020876             18.973251      12.530298      -0.581365      12.136795      11.359098      -5.176316      33.030357           0.000410
          446              C      12.973989      20.410198      13.857300      -0.116261      38.234770 0.42692759E+03  0.10018325E+05                                10.010591                            6.938063      -0.047347       1.958456                    0.999441      29.489194      85.440182       0.617322       0.422818      -1.057323       0.003895      -0.011509       0.022702       0.025749       0.005362      -0.009887      -0.011307      -0.027825      -0.062231      -0.026615      -0.002164       0.028779             14.585354      10.620616       1.027576       8.803739       9.352213      -1.482954      23.783234           0.000511
          447              C      13.526272      20.222351      15.118771      -0.131586      37.339050 0.42811927E+03  0.10008152E+05                                 9.695230                            6.861376       0.147477       2.010753                    0.999769      29.442714      83.901012       0.635372       0.412372      -1.068755      -0.007658      -0.012032      -0.031817       0.034867       0.027389       0.009147       0.012640      -0.037581      -0.066599      -0.026636      -0.021094       0.047730             13.627815       9.122700       0.619898       7.134848       9.320633      -2.590315      22.440112          -0.000082
          448              C      11.673685      19.681303      11.947393       0.243290      43.301618 0.34800865E+03  0.77762585E+04                                11.339336                            6.446567      -0.199557       1.963173                    0.999125      25.258884      71.915697       0.612107       0.447815      -1.040017      -0.005220       0.003778      -0.012879       0.014401      -0.011793      -0.029662      -0.009066       0.074322      -0.021977      -0.042368      -0.013109       0.055477             21.029068      14.220932      -2.244656      15.477360      10.323586      -5.583843      38.542686           0.004892
          449              C      17.608761      13.407764      24.216348       0.588591      23.469485 0.25872974E+03  0.53886132E+04                                 7.654463                            5.710784       0.002532       2.059871                    0.999560      22.219365      61.831524       0.622156       0.472690      -1.022198      -0.022672       0.042338      -0.026609       0.054906       0.018523      -0.075383       0.027950       0.157594      -0.023375      -0.098310      -0.027086       0.125396             10.016946       6.573695      -2.691010       2.961964      14.214666      -4.380523       9.262478          -0.000021
          450              C      20.492374      11.264227      27.741151       0.586537      23.866100 0.26178439E+03  0.54643013E+04                                 7.732335                            5.735438       0.013049       2.063833                    0.999610      22.202602      61.707256       0.622722       0.471217      -1.023736       0.025323       0.005354       0.048531       0.055002       0.014495      -0.105752      -0.016869       0.040165       0.009065      -0.095327      -0.024950       0.120278             10.138795      10.767660       0.572745       6.791342       7.275131       0.912656      12.373595           0.000737
          451              C      19.015452      12.297347      26.004711      -0.136790      36.799543 0.44461466E+03  0.10526017E+05                                 9.695874                            7.090779      -0.101808       1.934191                    0.999379      29.855291      86.513707       0.610085       0.424068      -1.057926      -0.016012      -0.011915       0.001005       0.019984       0.012930      -0.033013       0.021759      -0.007328      -0.010316      -0.047299       0.014995       0.032304             12.333594      11.158992      -2.306082       6.913389      12.408144      -3.864795      13.433646          -0.001091
          452              C      18.077934      12.198034      24.982789       0.007760      40.846483 0.41935559E+03  0.96747824E+04                                10.245559                            6.741364       0.007989       2.008417                    0.999178      26.688081      73.596748       0.653285       0.406391      -1.081307       0.007918      -0.032375       0.024459       0.041341       0.003798       0.003239       0.015549      -0.015803      -0.004179      -0.012759      -0.008059       0.020818             14.664841      10.100567      -2.950491       5.635464      21.182893      -6.122800      12.711062          -0.000397
          453              C      17.600863      10.951327      24.596324      -0.221802      38.559592 0.45549498E+03  0.10803949E+05                                 9.846090                            7.052493       0.083180       1.984624                    0.999590      30.298087      86.693756       0.630629       0.409480      -1.071672      -0.000771       0.034923      -0.004661       0.035241       0.006153       0.005496       0.019819       0.056713       0.057604      -0.044443       0.014472       0.029971             12.912737       7.732501       0.175687       2.599116      22.617564      -2.679671       8.388145           0.001371
          454              C      18.061309       9.803518      25.231189       0.275917      35.950917 0.33135328E+03  0.72479954E+04                                 9.624466                            6.132478       0.049527       2.047571                    0.999085      24.040179      65.748410       0.657911       0.425610      -1.062898      -0.019784      -0.074266      -0.015606       0.078425       0.023127       0.024482       0.008683      -0.092150      -0.058334      -0.055636      -0.008163       0.063798             14.185236       9.380588       4.333965       4.053982      23.927664       1.887185       9.247455           0.000872
          455              C      18.998412       9.902831      26.252521      -0.188722      38.007429 0.46461852E+03  0.11127895E+05                                 9.964586                            7.278877      -0.120413       1.932580                    0.999085      30.262857      88.376015       0.598034       0.427625      -1.055091       0.010818       0.016752       0.017562       0.026572      -0.013618      -0.038120      -0.001490       0.001396       0.005784      -0.040391      -0.000312       0.040703             12.869348      11.733592       4.583063       6.353089      15.181208       3.357122      11.693246           0.000979
          456              C      19.475483      11.149538      26.639576       0.006571      40.702205 0.41614572E+03  0.95793844E+04                                10.190238                            6.698326       0.046354       2.021403                    0.999171      26.602322      73.205753       0.658105       0.404314      -1.083023      -0.029656      -0.011818      -0.020525       0.037953      -0.009867      -0.003575       0.000339      -0.028995      -0.005934      -0.017270      -0.001349       0.018619             14.437116      14.309127       1.313939       9.750756      12.764055       0.217643      16.238167          -0.001234
          457              C      17.677738       7.340434      25.261281       0.477493      30.658209 0.28288876E+03  0.59818776E+04                                 8.942689                            5.841769       0.066270       2.070929                    0.999517      22.688509      62.151268       0.640295       0.452381      -1.040889       0.032859       0.050244       0.026043       0.065440      -0.007562      -0.053421       0.013971      -0.012924       0.032986      -0.055277      -0.003132       0.058410             13.558999      10.212767       7.038493       3.256058      22.735213       1.976492       7.729018           0.000017
          458              C      16.760579       6.260372      24.726719      -0.026639      42.266208 0.44570700E+03  0.10450522E+05                                10.563079                            6.974707      -0.045734       1.981813                    0.999350      27.516057      76.734641       0.638240       0.409292      -1.078360      -0.026179      -0.042103      -0.006184       0.049963       0.003382       0.005460       0.004735       0.005718      -0.004232      -0.006771      -0.002855       0.009627             16.665039      14.321703      10.315532       5.616491      25.128242       4.258535      10.545170           0.000063
          459              C      15.866696       6.438244      23.677067      -0.130424      37.317176 0.42805111E+03  0.10007102E+05                                 9.692385                            6.861574       0.137808       2.006755                    0.999742      29.467923      84.000950       0.635200       0.412461      -1.068596      -0.014479      -0.030381       0.000495       0.033658      -0.015474       0.009583      -0.032908      -0.035614       0.008039      -0.026263      -0.021787       0.048050             13.553286      12.436994       7.649280       4.964847      18.609863       3.337299       9.613002           0.000034
          460              C      15.060493       5.383530      23.264640      -0.116137      38.379434 0.42911348E+03  0.10086913E+05                                10.054058                            6.962884      -0.060497       1.954271                    0.999403      29.552026      85.818738       0.615011       0.423679      -1.056321       0.020439       0.010928       0.011188       0.025736      -0.018789       0.009231      -0.009812       0.020790       0.047422      -0.029717       0.001910       0.027807             14.617235      12.866946       8.693658       4.696320      21.516870       3.367674       9.467890           0.000160
          461              C      15.148174       4.151360      23.901866       0.051105      44.676970 0.41409116E+03  0.95671051E+04                                11.106463                            6.804145      -0.083515       1.985066                    0.999207      26.640863      74.632336       0.632323       0.419259      -1.067990       0.011792       0.006056       0.007587       0.015274       0.019488       0.002384       0.000341      -0.024361      -0.011276      -0.021313      -0.003622       0.024935             18.665053      18.503776      12.490183       8.616212      24.341112       6.578076      13.150270           0.000485
          462              C      16.040810       3.973488      24.951518      -0.119304      36.018265 0.41230887E+03  0.95628775E+04                                 9.508326                            6.755789       0.187129       2.037042                    0.999674      28.910843      82.471123       0.636179       0.415108      -1.065364       0.006042       0.023831      -0.000874       0.024600      -0.007484       0.004859      -0.021212      -0.027380      -0.003727      -0.016128      -0.014806       0.030934             12.907811      12.369911       6.213810       5.505667      16.027599       2.651053      10.325924           0.000167
          463              C      16.847844       5.028202      25.363945      -0.090201      35.894832 0.41743498E+03  0.97282327E+04                                 9.565859                            6.854691      -0.044819       1.959769                    0.999580      29.076262      83.604351       0.622648       0.422103      -1.059122      -0.017409      -0.003688      -0.016017       0.023942      -0.022455       0.002147      -0.011152       0.019674       0.046783      -0.033698       0.009058       0.024640             13.021650      11.158307       6.476967       4.029308      18.868474       1.857859       9.038168           0.000056
          464              C      14.213145       3.141529      23.375564       0.237613      45.234818 0.36454579E+03  0.82306137E+04                                11.643100                            6.591806      -0.232225       1.953279                    0.999503      25.496519      72.672968       0.606929       0.446980      -1.041800      -0.004954      -0.008849      -0.003770       0.010819      -0.030787      -0.014424       0.020870       0.025022      -0.033087      -0.033521      -0.014805       0.048327             21.479586      21.231277      17.331077       9.168306      29.386176       9.558952      13.821303           0.004054
          465              C     -15.560789      14.719719      24.137875       0.586123      23.517382 0.26278508E+03  0.54906120E+04                                 7.646943                            5.746880       0.020502       2.064089                    0.999665      22.277302      61.952416       0.622001       0.471297      -1.023658       0.009047       0.046170      -0.023521       0.052600       0.010847       0.066796       0.043432       0.159942      -0.013328      -0.100226      -0.022975       0.123201              9.905871       5.575987       0.699738      -1.737673      15.050038      -4.620441       9.091587           0.000092
          466              C     -17.703495      11.880933      27.700439       0.597931      23.117723 0.25057551E+03  0.51839435E+04                                 7.602640                            5.632158      -0.007030       2.059736                    0.999645      22.070658      61.474368       0.623652       0.474725      -1.019766      -0.037098      -0.009333       0.039071       0.054680       0.004921       0.108787       0.017665       0.046896       0.020775      -0.096836      -0.027238       0.124074             10.027405      10.445508       0.555347      -6.614665       7.345147      -1.297925      12.291559          -0.000169
          467              C     -16.534899      13.308014      25.987600      -0.130073      36.750791 0.44160284E+03  0.10436152E+05                                 9.690374                            7.068657      -0.109456       1.933256                    0.999413      29.726956      86.043444       0.610836       0.424300      -1.057863       0.015771      -0.010201       0.002829       0.018994      -0.007440       0.023147       0.029245       0.009623      -0.039956      -0.045312       0.014738       0.030574             12.363781       9.622030       1.701929      -5.794077      13.410191      -5.308188      14.059123          -0.000897
          468              C     -15.677985      13.415239      24.898416       0.006770      40.529314 0.41889910E+03  0.96589411E+04                                10.170093                            6.724739       0.056345       2.023795                    0.999236      26.645212      73.391835       0.656165       0.404830      -1.082648       0.007469      -0.027514       0.021465       0.035687      -0.000174      -0.010066       0.016206      -0.001693      -0.003224      -0.019122       0.000005       0.019117             14.383327       8.888485      -0.352021      -3.972442      21.722534      -6.173942      12.538963          -0.000277
          469              C     -14.948657      12.309826      24.476549      -0.192429      38.129162 0.46758085E+03  0.11219609E+05                                 9.988600                            7.304651      -0.110985       1.934524                    0.999090      30.360507      88.819765       0.596502       0.427931      -1.054625      -0.005333       0.021613      -0.000495       0.022266       0.013350       0.015897       0.022181       0.041409       0.037433      -0.037612      -0.001377       0.038990             12.897839       8.797277      -4.146828      -2.521079      21.149883      -1.312749       8.746358           0.001318
          470              C     -15.076242      11.097188      25.143866       0.274462      36.179088 0.32986373E+03  0.72101306E+04                                 9.671358                            6.122750       0.051246       2.048173                    0.999061      24.039434      65.806935       0.657518       0.426177      -1.062126       0.043950      -0.053656      -0.032462       0.076579      -0.040028      -0.036637       0.013568      -0.034234      -0.037372      -0.053999      -0.009756       0.063755             14.377675      12.384008      -7.031937      -6.211366      19.172490       3.112334      11.576527           0.000776
          471              C     -15.932740      10.989962      26.233050      -0.222536      38.860990 0.45644832E+03  0.10834575E+05                                 9.913429                            7.065928       0.069944       1.979753                    0.999605      30.339250      86.905300       0.629083       0.410183      -1.070980      -0.025667       0.013689       0.023578       0.037445       0.009142       0.025647      -0.014131      -0.035741      -0.041804      -0.042208       0.012745       0.029463             13.139662      13.566139      -4.115704      -8.232182      11.519660       2.152198      14.333186           0.001494
          472              C     -16.662069      12.095375      26.654917       0.002584      41.022435 0.41608579E+03  0.95835540E+04                                10.276404                            6.714269       0.007800       2.008457                    0.999234      26.681003      73.591268       0.654510       0.406299      -1.081033       0.036078       0.005644      -0.023068       0.043193      -0.009305      -0.000804       0.008012      -0.036815       0.020446      -0.024073       0.002525       0.021548             14.815952      14.634080      -0.077247     -10.095343      12.133669      -2.618305      17.680108          -0.001572
          473              C     -13.561479       9.692987      23.763800       0.459936      32.156280 0.29579541E+03  0.63227856E+04                                 9.214286                            5.965009       0.071425       2.066867                    0.999632      23.048877      63.409674       0.635224       0.451089      -1.041990      -0.021395       0.061645       0.010076       0.066026      -0.014965       0.032672       0.015088       0.071361       0.016557      -0.051070      -0.003772       0.054842             14.194802      10.659612      -6.762105      -5.418905      21.334207       5.712934      10.590589           0.000008
          474              C     -13.209489       8.255118      23.457578      -0.021416      42.609764 0.44458581E+03  0.10421923E+05                                10.633699                            6.972106      -0.058902       1.977980                    0.999232      27.503869      76.794420       0.637250       0.410019      -1.077442       0.011421      -0.041047      -0.024799       0.049297      -0.002205       0.000206      -0.000909      -0.011323      -0.006868      -0.004932      -0.002379       0.007311             17.058257      11.492379      -7.351646      -4.992837      29.313957       6.169377      10.368436           0.000048
          475              C     -12.207126       8.071443      22.512360      -0.091487      36.572578 0.41897525E+03  0.97772333E+04                                 9.697145                            6.870925      -0.045436       1.958731                    0.999608      29.155203      84.002871       0.621162       0.422545      -1.058399      -0.010054      -0.022216      -0.000319       0.024387       0.020877       0.000122      -0.016884       0.027358       0.026221      -0.034598       0.009081       0.025517             13.475511      10.032963      -4.583290      -4.212830      21.290583       3.905768       9.102986           0.000023
          476              C     -11.802359       6.786088      22.170736      -0.117277      36.489755 0.41252964E+03  0.95730275E+04                                 9.619379                            6.768074       0.138977       2.022871                    0.999652      28.900816      82.569770       0.633878       0.416396      -1.064122      -0.015214       0.011861       0.007168       0.020580       0.003270      -0.020146      -0.004268       0.024890       0.027877      -0.017765      -0.011555       0.029321             13.376582       8.703042      -2.972006      -3.111079      23.312443       2.484066       8.114259           0.000133
          477              C     -12.396628       5.684822      22.774330       0.046249      44.891298 0.40083680E+03  0.91943387E+04                                11.135592                            6.695001      -0.098773       1.981743                    0.999312      26.487818      74.159547       0.636778       0.419339      -1.066955      -0.003688       0.019222      -0.002119       0.019687      -0.009762      -0.005532       0.008107      -0.012348      -0.002220      -0.011315      -0.005923       0.017238             19.154147      10.645286      -6.877567      -4.045974      36.838263       6.012411       9.978893           0.000481
          478              C     -13.398159       5.871822      23.719548      -0.110968      38.339311 0.42437986E+03  0.99454928E+04                                10.029151                            6.913182      -0.046949       1.960131                    0.999453      29.400209      85.178106       0.618874       0.422311      -1.057444      -0.000818       0.025715      -0.004146       0.026060       0.017045      -0.004014      -0.017430       0.015536       0.007407      -0.026220       0.000470       0.025750             14.695586      10.115868      -5.856783      -4.192326      24.570636       5.073951       9.400252           0.000271
          479              C     -13.806252       7.154268      24.061172      -0.136509      37.513716 0.42927198E+03  0.10043655E+05                                 9.722310                            6.867452       0.138633       2.005464                    0.999753      29.566714      84.339862       0.635414       0.411993      -1.068808       0.010136      -0.022629      -0.023158       0.033927       0.006948      -0.033897      -0.007617       0.041186       0.030179      -0.027181      -0.021067       0.048248             13.710735       9.111343      -4.604968      -3.397663      23.593280       3.772487       8.427582           0.000066
          480              C     -12.030925       4.338378      22.499969       0.246585      43.805265 0.33946640E+03  0.75421454E+04                                11.406481                            6.366627      -0.194278       1.966352                    0.999259      25.108280      71.398661       0.615679       0.447768      -1.039528      -0.001026      -0.014329      -0.003712       0.014838       0.008391       0.042043       0.005331       0.034994      -0.009239      -0.035539      -0.017337       0.052876             21.342471      10.271315      -9.176549      -3.684790      43.311081       8.594549      10.445018           0.004314
          481              C     -15.351324      19.089871      21.837372       0.589133      23.185650 0.25641574E+03  0.53311715E+04                                 7.603434                            5.691684      -0.004751       2.058140                    0.999550      22.208771      61.852032       0.621813       0.473771      -1.021091      -0.003013      -0.049471       0.022055       0.054248       0.028336       0.068762       0.050136       0.140370       0.006330      -0.096964      -0.028476       0.125440              9.941110       5.500098      -0.115352      -1.313969      15.660998      -4.471781       8.662233           0.000116
          482              C      25.323006      24.060504      21.776600       0.584285      23.863144 0.26492639E+03  0.55460883E+04                                 7.721590                            5.767408       0.014493       2.061086                    0.999665      22.334753      62.153868       0.621408       0.470834      -1.024003      -0.026681       0.041989       0.018517       0.053084       0.029582       0.071859      -0.022577       0.150277      -0.002706      -0.097812      -0.021943       0.119755             10.040043       6.614214      -3.432062      -2.760345      14.537454       3.803505       8.968462           0.000006
          483              C      26.468747      22.894845      19.873183      -0.194929      38.615032 0.47339262E+03  0.11397417E+05                                10.087639                            7.361479      -0.152664       1.919772                    0.999100      30.515817      89.507346       0.592627       0.429279      -1.053498      -0.012500       0.007428       0.019854       0.024609       0.016079       0.029588      -0.012410       0.041674      -0.008398      -0.040449      -0.002157       0.042606             13.038217       8.577013      -2.569022      -6.274038      12.577462       3.093637      17.960177          -0.000735
          484              C      25.850369      22.808813      21.115183       0.004275      40.687397 0.41927309E+03  0.96709086E+04                                10.190975                            6.725528       0.056313       2.023444                    0.999175      26.693760      73.567758       0.656370       0.404564      -1.082693       0.011801      -0.026384      -0.023352       0.037158       0.002732      -0.005915      -0.013333      -0.000018       0.011960      -0.012921      -0.003881       0.016801             14.377179       8.252591      -4.386780      -4.619471      20.938608       3.910990      13.940339          -0.000591
          485              C      25.724862      21.576227      21.745329      -0.134927      36.607491 0.44298780E+03  0.10477590E+05                                 9.659968                            7.075961      -0.110011       1.931744                    0.999422      29.827528      86.384170       0.610979       0.423848      -1.058093       0.002276      -0.001580      -0.016369       0.016602       0.009563       0.000891       0.000564       0.069537       0.053485      -0.044977       0.017734       0.027243             12.260496       6.410927      -2.296322      -1.826997      20.981045      -0.645509       9.389515           0.000020
          486              C      26.217733      20.429674      21.133474       0.004013      40.928354 0.42301466E+03  0.97801174E+04                                10.262037                            6.769530       0.012026       2.007849                    0.999264      26.793122      73.958120       0.652116       0.406250      -1.081435      -0.005497       0.033893      -0.023132       0.041401       0.004617      -0.017377       0.005048       0.006103       0.011745      -0.018401      -0.001552       0.019954             14.709005       6.786026      -0.426030      -2.756320      23.428041      -6.071273      13.912948           0.000560
          487              C      26.836111      20.515707      19.891474      -0.221171      38.625984 0.45652017E+03  0.10836538E+05                                 9.871979                            7.068727       0.073060       1.981668                    0.999577      30.311427      86.822227       0.628669       0.410444      -1.070827      -0.010523      -0.020720       0.024266       0.033599      -0.017595       0.004886       0.032988       0.017920      -0.009361      -0.043276       0.011410       0.031866             12.994481       6.942190       1.243565      -4.194967      15.195585      -6.357431      16.845669           0.001125
          488              C      26.961202      21.748292      19.261328       0.274632      35.606260 0.33093546E+03  0.72404643E+04                                 9.573217                            6.131790       0.021674       2.037292                    0.998976      24.112286      66.068851       0.657083       0.426052      -1.062051       0.026481       0.015041      -0.069967       0.076308      -0.000035      -0.045420      -0.014219      -0.026014       0.104120      -0.054570      -0.005947       0.060517             14.092657       7.959965       0.050267      -6.829250      12.178050      -2.792552      22.139955           0.000020
          489              C      27.690544      22.831284      17.158483       0.476468      30.608836 0.28787906E+03  0.61143495E+04                                 8.950200                            5.900983       0.006137       2.051062                    0.999450      22.769877      62.521352       0.635764       0.453597      -1.040143      -0.022878       0.009637       0.061982       0.066769       0.028352       0.019689      -0.012076       0.100739      -0.014703      -0.060544      -0.003540       0.064084             13.589815       7.984952       0.280072      -7.360270       9.509656      -1.369037      23.274838           0.000026
          490              C      28.224977      22.536240      15.790218      -0.025269      42.779662 0.44451125E+03  0.10423781E+05                                10.668792                            6.977964      -0.095535       1.966767                    0.999221      27.525349      76.965165       0.635854       0.410777      -1.076527       0.007899       0.005276      -0.050648       0.051531      -0.008813      -0.003281      -0.000029      -0.002798       0.008635      -0.010832       0.002481       0.008350             17.074406      10.972600       0.991423     -10.152131      10.324207       1.821705      29.926410           0.000496
          491              C      28.970930      23.549404      15.199604      -0.095427      36.085396 0.41788218E+03  0.97387528E+04                                 9.588337                            6.846633      -0.007038       1.971040                    0.999603      29.109938      83.631198       0.624777       0.420660      -1.060302      -0.004324      -0.013336      -0.021492       0.025660       0.010083       0.018201       0.005502      -0.026778      -0.062998      -0.032281       0.002296       0.029985             13.185761       9.311606       1.298902      -7.133838       9.574565       0.986423      20.671112          -0.000002
          492              C      29.522817      23.361160      13.938133      -0.116774      36.246340 0.41474781E+03  0.96418144E+04                                 9.583465                            6.795214       0.125831       2.017747                    0.999652      29.002916      83.059742       0.631071       0.417497      -1.062934      -0.015888      -0.004424       0.015474       0.022615       0.016365      -0.003723      -0.010816      -0.018722      -0.051670      -0.020340      -0.009792       0.030132             13.175749       8.654165       0.354096      -6.390592      10.236082       3.357027      20.637001           0.000485
          493              C      29.328335      22.159753      13.266686       0.045438      44.771306 0.41234098E+03  0.95181316E+04                                11.121722                            6.786429      -0.095415       1.980901                    0.999277      26.651616      74.668570       0.633510       0.418849      -1.068078      -0.005557       0.006566       0.015333       0.017581      -0.002583      -0.015103      -0.003364      -0.005965       0.039551      -0.018114      -0.002744       0.020858             18.973023      12.530360      -0.581152     -12.136553      11.359400       5.176090      33.029310           0.000409
          494              C      28.582798      21.146588      13.857300      -0.116226      38.233322 0.42691396E+03  0.10017936E+05                                10.010322                            6.937942      -0.047535       1.958400                    0.999441      29.488919      85.439382       0.617328       0.422817      -1.057322      -0.003853       0.011538       0.022631       0.025693       0.005403       0.009871       0.011298      -0.027831      -0.062223      -0.026595      -0.002198       0.028792             14.584591      10.620171       1.027648      -8.803055       9.352161       1.482903      23.781441           0.000509
          495              C      28.030496      21.334416      15.118771      -0.131537      37.337993 0.42811038E+03  0.10007876E+05                                 9.695107                            6.861369       0.147411       2.010747                    0.999769      29.441937      83.898056       0.635364       0.412379      -1.068752       0.007679       0.012055      -0.031812       0.034876       0.027397      -0.009151      -0.012595      -0.037563      -0.066553      -0.026630      -0.021079       0.047709             13.627463       9.122540       0.619774      -7.134633       9.320450       2.590384      22.439399          -0.000087
          496              C      29.883131      21.875513      11.947393       0.243297      43.300336 0.34800989E+03  0.77762924E+04                                11.339099                            6.446602      -0.199649       1.963143                    0.999124      25.258898      71.915748       0.612102       0.447818      -1.040016       0.005200      -0.003769      -0.012868       0.014381      -0.011791       0.029673       0.009087       0.074331      -0.021999      -0.042387      -0.013102       0.055489             21.027906      14.220411      -2.244431     -15.476466      10.323271       5.583289      38.540036           0.004892
          497              C      23.947866     -13.408137      24.216348       0.588572      23.469596 0.25873441E+03  0.53887128E+04                                 7.654317                            5.710719       0.002564       2.059872                    0.999559      22.219589      61.831337       0.622181       0.472671      -1.022213       0.022673      -0.042369      -0.026618       0.054934       0.018509       0.075368      -0.027938       0.157593      -0.023265      -0.098294      -0.027084       0.125378             10.016681       6.573624      -2.690944      -2.961971      14.214120       4.380351       9.262299          -0.000164
          498              C      21.064199     -11.264654      27.741151       0.586517      23.867209 0.26180065E+03  0.54647345E+04                                 7.732644                            5.735679       0.013245       2.063883                    0.999609      22.203112      61.709528       0.622698       0.471227      -1.023729      -0.025329      -0.005379       0.048533       0.055008       0.014503       0.105778       0.016904       0.040161       0.009081      -0.095354      -0.024958       0.120312             10.139180      10.768191       0.572752      -6.791639       7.275362      -0.912669      12.373987           0.000971
          499              C      22.541148     -12.297748      26.004711      -0.136814      36.799846 0.44462340E+03  0.10526208E+05                                 9.695637                            7.090633      -0.101693       1.934219                    0.999380      29.855578      86.512668       0.610123       0.424042      -1.057948       0.016018       0.011905       0.001003       0.019983       0.012919       0.033021      -0.021730      -0.007332      -0.010329      -0.047284       0.014984       0.032299             12.333257      11.158864      -2.306049      -6.913284      12.407627       3.864628      13.433278           0.000387
          500              C      23.478682     -12.198418      24.982789       0.007786      40.844358 0.41933230E+03  0.96741171E+04                                10.245270                            6.741221       0.008035       2.008435                    0.999179      26.687700      73.595365       0.653286       0.406397      -1.081303      -0.007910       0.032392       0.024448       0.041346       0.003794      -0.003245      -0.015544      -0.015767      -0.004164      -0.012760      -0.008044       0.020804             14.664328      10.100401      -2.950336      -5.635382      21.181916       6.122418      12.710667          -0.000716
          501              C      23.955759     -10.951705      24.596324      -0.221810      38.558467 0.45548065E+03  0.10803516E+05                                 9.845808                            7.052306       0.083265       1.984650                    0.999590      30.297834      86.692451       0.630648       0.409471      -1.071679       0.000769      -0.034905      -0.004645       0.035222       0.006159      -0.005472      -0.019818       0.056718       0.057612      -0.044448       0.014494       0.029954             12.912271       7.732389       0.175573      -2.599182      22.616424       2.679613       8.387999          -0.000306
          502              C      23.495303      -9.803906      25.231189       0.275894      35.950488 0.33135648E+03  0.72480627E+04                                 9.624293                            6.132449       0.049615       2.047589                    0.999086      24.040545      65.748799       0.657924       0.425602      -1.062906       0.019795       0.074264      -0.015616       0.078428       0.023148      -0.024455      -0.008679      -0.092160      -0.058349      -0.055620      -0.008191       0.063811             14.184776       9.380370       4.333536      -4.053871      23.926737      -1.886813       9.247221          -0.000084
          503              C      22.558184      -9.903235      26.252521      -0.188700      38.003894 0.46457497E+03  0.11126534E+05                                 9.963744                            7.278367      -0.120440       1.932573                    0.999088      30.261899      88.370484       0.598079       0.427606      -1.055109      -0.010806      -0.016713       0.017550       0.026535      -0.013611       0.038140       0.001486       0.001340       0.005731      -0.040419      -0.000285       0.040704             12.867978      11.732374       4.582271      -6.352279      15.179608      -3.356413      11.691952           0.001005
          504              C      22.081107     -11.149948      26.639576       0.006607      40.701914 0.41614882E+03  0.95794421E+04                                10.190129                            6.698324       0.046349       2.021401                    0.999173      26.601788      73.203441       0.658112       0.404310      -1.083029       0.029644       0.011828      -0.020532       0.037950      -0.009873       0.003578      -0.000316      -0.028968      -0.005895      -0.017271      -0.001331       0.018602             14.436819      14.308962       1.313844      -9.750507      12.763809      -0.217562      16.237687          -0.000200
          505              C     -17.678127      -7.340823      25.261281       0.477492      30.657911 0.28288973E+03  0.59819059E+04                                 8.942636                            5.841791       0.066306       2.070937                    0.999517      22.688651      62.151782       0.640291       0.452383      -1.040887      -0.032859      -0.050255       0.026052       0.065452      -0.007551       0.053433      -0.013956      -0.012940       0.032975      -0.055294      -0.003114       0.058408             13.558680      10.212504       7.038117      -3.255911      22.734666      -1.976195       7.728870          -0.000033
          506              C     -16.760960      -6.260752      24.726719      -0.026653      42.266157 0.44571209E+03  0.10450698E+05                                10.563161                            6.974831      -0.045878       1.981774                    0.999349      27.516257      76.736032       0.638221       0.409302      -1.078351       0.026177       0.042050      -0.006185       0.049917       0.003382      -0.005458      -0.004731       0.005777      -0.004201      -0.006774      -0.002859       0.009633             16.664802      14.321486      10.315178      -5.616312      25.127881      -4.258194      10.545040           0.000019
          507              C     -15.867060      -6.438608      23.677067      -0.130402      37.315351 0.42803218E+03  0.10006544E+05                                 9.692012                            6.861392       0.137730       2.006736                    0.999742      29.467673      83.999616       0.635213       0.412458      -1.068599       0.014476       0.030387       0.000480       0.033662      -0.015482      -0.009579       0.032952      -0.035651       0.008025      -0.026297      -0.021806       0.048102             13.552450      12.436248       7.648562      -4.964465      18.608622      -3.336818       9.612480           0.000038
          508              C     -15.060851      -5.383888      23.264640      -0.116148      38.378446 0.42910628E+03  0.10086683E+05                                10.053831                            6.962814      -0.060440       1.954288                    0.999402      29.551921      85.817651       0.615016       0.423678      -1.056324      -0.020420      -0.010917       0.011194       0.025719      -0.018788      -0.009204       0.009818       0.020762       0.047378      -0.029704       0.001924       0.027781             14.616565      12.866370       8.693035      -4.696017      21.515811      -3.367254       9.467514           0.000157
          509              C     -15.148542      -4.151728      23.901866       0.051097      44.675130 0.41408624E+03  0.95669363E+04                                11.106029                            6.804033      -0.083532       1.985065                    0.999208      26.640839      74.631369       0.632340       0.419250      -1.067998      -0.011798      -0.006070       0.007607       0.015294       0.019516      -0.002368      -0.000355      -0.024351      -0.011236      -0.021335      -0.003614       0.024949             18.663665      18.502426      12.488909      -8.615409      24.339231      -6.577160      13.149338           0.000488
          510              C     -16.041194      -3.973872      24.951518      -0.119315      36.016853 0.41229216E+03  0.95623744E+04                                 9.508013                            6.755635       0.187183       2.037054                    0.999674      28.910775      82.469903       0.636190       0.415106      -1.065367      -0.006037      -0.023793      -0.000884       0.024563      -0.007450      -0.004843       0.021229      -0.027378      -0.003728      -0.016141      -0.014794       0.030935             12.907148      12.369243       6.213291      -5.505253      16.026825      -2.650657      10.325376           0.000163
          511              C     -16.848234      -5.028592      25.363945      -0.090152      35.893297 0.41741753E+03  0.97277301E+04                                 9.565618                            6.854587      -0.044708       1.959806                    0.999580      29.075650      83.602336       0.622647       0.422108      -1.059118       0.017418       0.003689      -0.016028       0.023956      -0.022421      -0.002168       0.011175       0.019659       0.046784      -0.033668       0.009015       0.024653             13.021099      11.157804       6.476504      -4.029030      18.867694      -1.857548       9.037798           0.000053
          512              C     -14.213505      -3.141889      23.375564       0.237607      45.234670 0.36455607E+03  0.82308879E+04                                11.643033                            6.591898      -0.232129       1.953299                    0.999503      25.496747      72.673347       0.606926       0.446980      -1.041802       0.004954       0.008824      -0.003784       0.010804      -0.030782       0.014438      -0.020856       0.025064      -0.033169      -0.033511      -0.014827       0.048338             21.478833      21.230561      17.330355      -9.167763      29.385196      -9.558294      13.820740           0.004053
          513              C      15.560417     -14.720091      24.137875       0.586116      23.517868 0.26278777E+03  0.54906871E+04                                 7.647045                            5.746906       0.020444       2.064067                    0.999666      22.277590      61.953507       0.622000       0.471297      -1.023657      -0.009050      -0.046167      -0.023509       0.052592       0.010842      -0.066784      -0.043431       0.159962      -0.013442      -0.100226      -0.022976       0.123202              9.906086       5.576003       0.699744       1.737683      15.050387       4.620659       9.091866           0.000092
          514              C      17.703069     -11.881359      27.700439       0.597944      23.117818 0.25057320E+03  0.51838701E+04                                 7.602543                            5.632038      -0.007003       2.059745                    0.999645      22.070723      61.473870       0.623676       0.474709      -1.019778       0.037074       0.009297       0.039051       0.054643       0.004912      -0.108763      -0.017677       0.046928       0.020854      -0.096801      -0.027262       0.124063             10.027363      10.445356       0.555315       6.614697       7.345050       1.297893      12.291683          -0.000165
          515              C      16.534499     -13.308414      25.987600      -0.130080      36.750326 0.44159022E+03  0.10435796E+05                                 9.690268                            7.068523      -0.109467       1.933257                    0.999414      29.726887      86.043463       0.610845       0.424296      -1.057864      -0.015776       0.010187       0.002811       0.018988      -0.007428      -0.023133      -0.029291       0.009645      -0.040110      -0.045357       0.014762       0.030594             12.363690       9.621833       1.701743       5.794011      13.410100       5.308079      14.059136          -0.000896
          516              C      15.677602     -13.415622      24.898416       0.006750      40.531851 0.41892018E+03  0.96595673E+04                                10.170541                            6.724932       0.056248       2.023756                    0.999236      26.645930      73.394808       0.656151       0.404833      -1.082644      -0.007453       0.027507       0.021466       0.035679      -0.000214       0.010060      -0.016198      -0.001684      -0.003236      -0.019096      -0.000027       0.019124             14.384139       8.888803      -0.352054       3.972662      21.723802       6.174458      12.539812          -0.000286
          517              C      14.948280     -12.310203      24.476549      -0.192422      38.129094 0.46757689E+03  0.11219502E+05                                 9.988595                            7.304607      -0.110910       1.934549                    0.999091      30.360281      88.819367       0.596504       0.427929      -1.054625       0.005330      -0.021611      -0.000486       0.022264       0.013339      -0.015860      -0.022169       0.041409       0.037420      -0.037604      -0.001342       0.038946             12.897941       8.797271      -4.146964       2.521086      21.150119       1.312693       8.746434           0.001318
          518              C      15.075855     -11.097575      25.143866       0.274420      36.181272 0.32987908E+03  0.72105522E+04                                 9.671709                            6.122869       0.051281       2.048183                    0.999060      24.039941      65.808783       0.657515       0.426173      -1.062127      -0.043968       0.053646      -0.032477       0.076588      -0.040013       0.036597      -0.013586      -0.034222      -0.037250      -0.053949      -0.009775       0.063725             14.378459      12.384584      -7.032578       6.211753      19.173625      -3.112851      11.577169           0.000776
          519              C      15.932336     -10.990366      26.233050      -0.222498      38.861861 0.45645027E+03  0.10834692E+05                                 9.913852                            7.066135       0.069951       1.979756                    0.999604      30.339093      86.906703       0.629044       0.410206      -1.070960       0.025667      -0.013672       0.023558       0.037426       0.009134      -0.025601       0.014141      -0.035777      -0.041749      -0.042167       0.012688       0.029479             13.140448      13.566868      -4.116193       8.232786      11.520297      -2.152671      14.334179           0.001495
          520              C      16.661658     -12.095786      26.654917       0.002573      41.026038 0.41611523E+03  0.95844253E+04                                10.277065                            6.714558       0.007531       2.008366                    0.999234      26.681592      73.594236       0.654487       0.406305      -1.081026      -0.036117      -0.005669      -0.023092       0.043241      -0.009305       0.000785      -0.008038      -0.036867       0.020434      -0.024096       0.002511       0.021585             14.817163      14.635123      -0.077309      10.096363      12.134450       2.618468      17.681916          -0.001557
          521              C      13.561113      -9.693353      23.763800       0.459957      32.156449 0.29579104E+03  0.63226917E+04                                 9.214448                            5.965048       0.071335       2.066843                    0.999632      23.048736      63.410035       0.635206       0.451101      -1.041979       0.021380      -0.061642       0.010067       0.066016      -0.014986      -0.032640      -0.015089       0.071375       0.016677      -0.051088      -0.003729       0.054817             14.195344      10.659795      -6.762518       5.419008      21.335372      -5.713371      10.590865           0.000008
          522              C      13.209128      -8.255479      23.457578      -0.021435      42.612186 0.44460704E+03  0.10422536E+05                                10.634066                            6.972249      -0.058756       1.978018                    0.999231      27.504219      76.795611       0.637248       0.410016      -1.077445      -0.011432       0.041068      -0.024810       0.049324      -0.002211      -0.000217       0.000887      -0.011279      -0.006838      -0.004919      -0.002365       0.007284             17.059289      11.492824      -7.352159       4.993089      29.316090      -6.169886      10.368953           0.000048
          523              C      12.206780      -8.071789      22.512360      -0.091460      36.571424 0.41895185E+03  0.97765705E+04                                 9.697006                            6.870765      -0.045385       1.958754                    0.999609      29.154669      84.001386       0.621164       0.422549      -1.058394       0.010070       0.022262      -0.000322       0.024435       0.020880      -0.000114       0.016874       0.027315       0.026116      -0.034569       0.009050       0.025519             13.475511      10.032748      -4.583217       4.212754      21.290870      -3.905756       9.102914           0.000025
          524              C      11.802017      -6.786429      22.170736      -0.117333      36.492091 0.41255393E+03  0.95737351E+04                                 9.619803                            6.768287       0.138955       2.022860                    0.999653      28.901924      82.573638       0.633866       0.416398      -1.064120       0.015158      -0.011863       0.007135       0.020528       0.003283       0.020149       0.004275       0.024901       0.027953      -0.017785      -0.011551       0.029336             13.377512       8.703345      -2.972282       3.111164      23.314562      -2.484350       8.114628           0.000135
          525              C      12.396278      -5.685173      22.774330       0.046321      44.889984 0.40081383E+03  0.91936870E+04                                11.135465                            6.694833      -0.098707       1.981777                    0.999311      26.486902      74.156654       0.636782       0.419342      -1.066952       0.003683      -0.019249      -0.002092       0.019710      -0.009774       0.005546      -0.008088      -0.012382      -0.002189      -0.011346      -0.005898       0.017244             19.154466      10.645231      -6.877751       4.045977      36.839197      -6.012706       9.978968           0.000481
          526              C      13.397794      -5.872187      23.719548      -0.111002      38.341779 0.42440172E+03  0.99461565E+04                                10.029664                            6.913414      -0.046874       1.960143                    0.999454      29.401212      85.182313       0.618855       0.422318      -1.057437       0.000860      -0.025694      -0.004130       0.026038       0.017047       0.004018       0.017441       0.015520       0.007444      -0.026226       0.000467       0.025759             14.696795      10.116445      -5.857497       4.192642      24.573034      -5.074677       9.400906           0.000272
          527              C      13.805881      -7.154638      24.061172      -0.136490      37.511881 0.42923898E+03  0.10042691E+05                                 9.721912                            6.867093       0.138775       2.005514                    0.999753      29.566088      84.337307       0.635444       0.411982      -1.068815      -0.010148       0.022626      -0.023145       0.033920       0.006943       0.033899       0.007644       0.041188       0.030185      -0.027193      -0.021062       0.048256             13.710344       9.111118      -4.604924       3.397711      23.592458      -3.772524       8.427457           0.000067
          528              C      12.030578      -4.338724      22.499969       0.246563      43.807698 0.33947359E+03  0.75423494E+04                                11.406947                            6.366688      -0.194139       1.966393                    0.999260      25.108531      71.399715       0.615677       0.447767      -1.039528       0.001032       0.014324      -0.003736       0.014839       0.008390      -0.042047      -0.005312       0.035023      -0.009219      -0.035535      -0.017349       0.052885             21.344270      10.271800      -9.177366       3.684967      43.315366      -8.595556      10.445643           0.004314
          529              C      22.466793     -15.351324      21.837372       0.589147      23.185136 0.25640922E+03  0.53309907E+04                                 7.603221                            5.691534      -0.004669       2.058163                    0.999550      22.208630      61.850958       0.621835       0.473758      -1.021100       0.049463      -0.003024       0.022048       0.054239      -0.028352      -0.050164       0.068753      -0.140329       0.006491      -0.096978      -0.028454       0.125432              9.940802      15.660473       0.115384       4.471620       5.499928      -1.313926       8.662004          -0.000036
          530              C      17.496161      25.323006      21.776600       0.584273      23.863488 0.26493037E+03  0.55461944E+04                                 7.721707                            5.767488       0.014446       2.061075                    0.999665      22.334757      62.154072       0.621398       0.470840      -1.023999      -0.041999      -0.026689       0.018504       0.053090      -0.029596       0.022616       0.071874      -0.150264      -0.002677      -0.097851      -0.021911       0.119761             10.040196      14.537706       3.432121      -3.803570       6.614310      -2.760365       8.968573           0.000077
          531              C      18.661849      26.468747      19.873183      -0.194925      38.615573 0.47340249E+03  0.11397715E+05                                10.087750                            7.361576      -0.152727       1.919754                    0.999100      30.516020      89.508199       0.592620       0.429282      -1.053496      -0.007416      -0.012481       0.019819       0.024567      -0.016080       0.012414       0.029568      -0.041682      -0.008371      -0.040443      -0.002147       0.042591             13.038307      12.577540       2.569041      -3.093686       8.577066      -6.274045      17.960315           0.000798
          532              C      18.747863      25.850369      21.115183       0.004270      40.687640 0.41927875E+03  0.96710541E+04                                10.190913                            6.725505       0.056486       2.023494                    0.999174      26.693932      73.567853       0.656382       0.404556      -1.082701       0.026336       0.011811      -0.023352       0.037127      -0.002709       0.013317      -0.005899       0.000080       0.011846      -0.012896      -0.003869       0.016765             14.377029      20.938492       4.386698      -3.910868       8.252480      -4.619330      13.940115           0.000575
          533              C      19.980438      25.724862      21.745329      -0.134937      36.608353 0.44299924E+03  0.10477937E+05                                 9.660178                            7.076102      -0.110108       1.931709                    0.999422      29.827792      86.385503       0.610966       0.423854      -1.058089       0.001561       0.002266      -0.016350       0.016580      -0.009557      -0.000534       0.000905      -0.069561       0.053446      -0.044980       0.017719       0.027261             12.260787      20.981674       2.296331       0.645672       6.411025      -1.826972       9.389662           0.000059
          534              C      21.127001      26.217733      21.133474       0.004016      40.928740 0.42301579E+03  0.97801588E+04                                10.262147                            6.769572       0.011933       2.007821                    0.999263      26.793156      73.958488       0.652108       0.406254      -1.081431      -0.033926      -0.005519      -0.023118       0.041423      -0.004606      -0.005054      -0.017370      -0.006099       0.011690      -0.018394      -0.001546       0.019939             14.709220      23.428317       0.425964       6.071550       6.786076      -2.756378      13.913268          -0.000566
[truncated: 224,275 more chars]
