# Supplementary material for: A collection of forcefield precursors for metal–organic frameworks
Source: RSC Adv. 2019 Nov 13;9(63):36492–507. doi: 10.1039/c9ra07327b (PMC9075174; doi:10.1039/c9ra07327b)
Supplement: RA-009-C9RA07327B-s3352 [file RA-009-C9RA07327B-s3352.xyz]

   56
jmolscript: load "" {1 1 1} spacegroup "x,y,z" unitcell [{      7.166800     0.000000     0.000000 }, {      0.763084     9.822804     0.000000 }, {     -3.583400    -0.000000    11.841899 }]
Co     2.173242     4.911402     5.920949     1.058309
Co    -1.410158     4.911402     5.920949     1.061632
H      1.762654     1.406626     7.510132     0.108949
H     -1.444556     0.861460     7.465133     0.111462
H      3.517375     2.969434     1.025508     0.131343
H      3.505666     2.993991     3.320468     0.134779
H     -0.999570     8.416178     7.510132     0.110607
H      2.207640     8.961344     7.465133     0.109826
H      4.412509     6.853370     1.025508     0.130272
H      4.424218     6.828813     3.320468     0.136222
H      2.583830     8.416178     4.331767     0.108949
H      5.791040     8.961344     4.376766     0.111462
H      0.829109     6.853370    10.816391     0.131343
H      0.840818     6.828813     8.521431     0.134779
H      5.346054     1.406626     4.331767     0.110607
H      2.138844     0.861460     4.376766     0.109826
H     -0.066025     2.969434    10.816391     0.130271
H     -0.077734     2.993991     8.521431     0.136222
C      3.777378     1.389927     7.443107    -0.025324
C      2.500751     0.842797     7.476975    -0.108577
C      4.857173     0.519626     7.462765    -0.117108
C      3.967245     2.865312     7.236348     0.608072
C      3.698001     3.763116     1.475501    -0.170471
C      3.694388     3.771957     2.846556     0.004504
C      4.152506     8.432877     7.443107    -0.024017
C      5.429133     8.980007     7.476975    -0.111024
C      3.072711     9.303178     7.462765    -0.115152
C      3.962639     6.957492     7.236348     0.604613
C      4.231883     6.059688     1.475501    -0.169614
C      4.235496     6.050847     2.846556     0.002632
C      0.569106     8.432877     4.398792    -0.025324
C      1.845733     8.980007     4.364924    -0.108577
C     -0.510689     9.303178     4.379134    -0.117108
C      0.379239     6.957492     4.605551     0.608072
C      0.648483     6.059688    10.366398    -0.170472
C      0.652096     6.050847     8.995343     0.004505
C      0.193978     1.389927     4.398792    -0.024017
C     -1.082649     0.842797     4.364924    -0.111024
C      1.273773     0.519626     4.379134    -0.115151
C      0.383845     2.865312     4.605551     0.604612
C      0.114601     3.763116    10.366398    -0.169613
C      0.110988     3.771957     8.995343     0.002632
C      3.964942     4.911402     0.743671     0.082900
C      0.381542     4.911402    11.098228     0.082899
N      3.964942     4.911402     3.498097     0.360977
N      0.381542     4.911402     8.343802     0.360977
O      2.952094     3.599075     7.333451    -0.586830
O      5.135275     3.241525     6.953326    -0.581130
O      4.977790     6.223729     7.333451    -0.585294
O      2.794609     6.581279     6.953326    -0.580251
O      1.394390     6.223729     4.508448    -0.586830
O     -0.788791     6.581279     4.888573    -0.581131
O     -0.631306     3.599075     4.508448    -0.585294
O      1.551875     3.241525     4.888573    -0.580252
O      3.964942     4.911402     4.834811    -0.522336
O      0.381542     4.911402     7.007088    -0.522335

The following XYZ coordinates are in angstroms. Other properties are in atomic units.
The sperically averaged electron density of each atom fit to a function of the form exp(a - br)
eigen_1, eigen_2 and eigen_3 are the three eigenvalues of traceless quadrupole moment tensor
  atom number  atomic symbol              X              Y              Z     net charge C6 coefficient C8 coefficient C10 coefficient fluctuating dipole atomic polarizability isotropic forcefield polarizability              a              b squared Pearson coefficient          <r^3>          <r^4>         wp_QDO          m_QDO          q_QDO       dipole_x       dipole_y       dipole_z         dipole            Qxy            Qxz            Qyz     Q(x^2-y^2)  Q(3z^2 - R^2)        eigen_1        eigen_2        eigen_3 static polarizability      alpha(xx)      alpha(xy)      alpha(xz)      alpha(yy)      alpha(yz)      alpha(zz) atomic spin moment
            1             Co       2.173242       4.911402       5.920949       1.058309      79.952054 0.15257886E+04  0.45957050E+05                                15.473051                           13.011514       0.504380       2.056490                    0.995323      43.802110     114.852196       0.488715       0.416095      -1.137145      -0.000000      -0.000000      -0.000000       0.000000       0.030442      -0.018603      -0.049493      -0.127387      -0.075039      -0.061123      -0.043238       0.104362             18.432523      21.022981       0.915635      -1.455951      19.387293      -0.033723      14.887295           2.797529
            2             Co      -1.410158       4.911402       5.920949       1.061632      79.837257 0.15228743E+04  0.45839819E+05                                15.451091                           12.993402       0.498699       2.056094                    0.995288      43.711338     114.515898       0.489457       0.415732      -1.137581      -0.000000       0.000000      -0.000000       0.000000       0.029032       0.025355       0.050435      -0.123696      -0.079617      -0.065348      -0.039298       0.104646             18.406078      20.988552       0.917955       1.451301      19.363454       0.030162      14.866227           2.805185
            3              H       1.762654       1.406626       7.510132       0.108949       1.008760 0.72089301E+01  0.69672585E+02                                 1.723224                            1.616457      -1.038213       2.386448                    0.996771       3.632631      10.438299       0.466258       1.359218      -0.691119      -0.031220       0.021631      -0.002376       0.038055      -0.004132      -0.001224      -0.001030       0.015256      -0.046864      -0.015762      -0.000752       0.016513              1.782534       2.038627      -0.462888      -0.058148       1.949735       0.068344       1.359239           0.000045
            4              H      -1.444556       0.861460       7.465133       0.111462       1.008183 0.71990944E+01  0.69009098E+02                                 1.674841                            1.579159      -0.909912       2.444346                    0.998623       3.465510       9.665878       0.491895       1.298989      -0.704511       0.036211       0.012156      -0.003266       0.038336      -0.000055       0.002380       0.001532       0.018817      -0.051240      -0.017383      -0.000727       0.018110              1.723421       2.182800       0.323252       0.021683       1.664525       0.027592       1.322940           0.000114
            5              H       3.517375       2.969434       1.025508       0.131343       1.008017 0.71888534E+01  0.67586672E+02                                 1.564710                            1.495708      -0.822024       2.502095                    0.999609       3.086768       8.012034       0.558264       1.166985      -0.737557      -0.007026      -0.030534      -0.016942       0.035619       0.006497       0.000091       0.001361      -0.024884       0.010367      -0.015767       0.003259       0.012508              1.571646       1.232294       0.112359       0.059668       1.698039       0.262875       1.784605          -0.000329
            6              H       3.505666       2.993991       3.320468       0.134779       0.969934 0.67242912E+01  0.63774684E+02                                 1.678151                            1.559435      -1.043862       2.405287                    0.997713       3.415542       9.676204       0.476195       1.356187      -0.692513      -0.010364      -0.041668       0.020836       0.047726       0.006134       0.004923      -0.000951      -0.035440       0.013245      -0.021913       0.005368       0.016546              1.752558       1.473182       0.168219      -0.153102       2.001191      -0.484058       1.783303          -0.000046
            7              H      -0.999570       8.416178       7.510132       0.110607       1.006640 0.71875340E+01  0.69373760E+02                                 1.716314                            1.610538      -1.022206       2.393170                    0.996987       3.622234      10.381747       0.468919       1.353298      -0.692277       0.031005      -0.022132      -0.002597       0.038183      -0.004036       0.001088       0.000808       0.015805      -0.046285      -0.015527      -0.001084       0.016611              1.775087       2.029396      -0.459499       0.057733       1.941083      -0.067878       1.354783           0.000044
            8              H       2.207640       8.961344       7.465133       0.109826       1.009328 0.72094957E+01  0.69134248E+02                                 1.676352                            1.580562      -0.915304       2.442222                    0.998623       3.468339       9.675776       0.491550       1.299420      -0.704448      -0.037313      -0.012191      -0.003439       0.039405      -0.000040      -0.002550      -0.001745       0.018707      -0.050615      -0.017244      -0.000732       0.017976              1.724973       2.184796       0.323725      -0.021719       1.666142      -0.027633       1.323981           0.000112
            9              H       4.412509       6.853370       1.025508       0.130272       1.006920 0.71776896E+01  0.67441816E+02                                 1.562106                            1.493389      -0.816041       2.503898                    0.999613       3.086434       8.003492       0.559460       1.165178      -0.737992       0.006934       0.031158      -0.017381       0.036346       0.006382       0.000057      -0.001136      -0.024952       0.009639      -0.015626       0.003091       0.012535              1.569005       1.230613       0.112015      -0.059488       1.694932      -0.262022       1.781469          -0.000326
           10              H       4.424218       6.828813       3.320468       0.136222       0.966231 0.66949906E+01  0.63454676E+02                                 1.677107                            1.558543      -1.050771       2.403657                    0.997624       3.411147       9.674071       0.474978       1.360564      -0.691660       0.010212       0.041116       0.020144       0.046911       0.006459      -0.004754       0.001009      -0.034907       0.013751      -0.021797       0.005476       0.016321              1.751457       1.472433       0.167940       0.152887       1.999767       0.483508       1.782169          -0.000044
           11              H       2.583830       8.416178       4.331767       0.108949       1.008761 0.72089377E+01  0.69672669E+02                                 1.723224                            1.616458      -1.038213       2.386449                    0.996771       3.632632      10.438299       0.466258       1.359216      -0.691119       0.031220      -0.021631       0.002376       0.038055      -0.004132      -0.001224      -0.001030       0.015256      -0.046864      -0.015761      -0.000752       0.016513              1.782534       2.038627      -0.462889      -0.058148       1.949735       0.068344       1.359240           0.000045
           12              H       5.791040       8.961344       4.376766       0.111462       1.008184 0.71991004E+01  0.69009171E+02                                 1.674842                            1.579160      -0.909912       2.444346                    0.998623       3.465511       9.665882       0.491895       1.298989      -0.704511      -0.036211      -0.012155       0.003266       0.038336      -0.000055       0.002380       0.001532       0.018817      -0.051240      -0.017383      -0.000727       0.018110              1.723422       2.182801       0.323253       0.021683       1.664525       0.027592       1.322941           0.000114
           13              H       0.829109       6.853370      10.816391       0.131343       1.008017 0.71888481E+01  0.67586602E+02                                 1.564709                            1.495707      -0.822023       2.502096                    0.999609       3.086767       8.012027       0.558264       1.166984      -0.737557       0.007026       0.030534       0.016942       0.035619       0.006497       0.000091       0.001361      -0.024884       0.010367      -0.015767       0.003259       0.012508              1.571645       1.232293       0.112359       0.059668       1.698038       0.262874       1.784603          -0.000329
           14              H       0.840818       6.828813       8.521431       0.134779       0.969935 0.67242981E+01  0.63774768E+02                                 1.678152                            1.559436      -1.043864       2.405286                    0.997713       3.415544       9.676212       0.476195       1.356187      -0.692513       0.010364       0.041668      -0.020836       0.047726       0.006134       0.004923      -0.000951      -0.035440       0.013245      -0.021913       0.005368       0.016546              1.752560       1.473183       0.168219      -0.153102       2.001192      -0.484059       1.783304          -0.000046
           15              H       5.346054       1.406626       4.331767       0.110607       1.006641 0.71875383E+01  0.69373810E+02                                 1.716315                            1.610538      -1.022207       2.393170                    0.996987       3.622235      10.381750       0.468919       1.353298      -0.692277      -0.031005       0.022132       0.002597       0.038183      -0.004036       0.001089       0.000808       0.015805      -0.046285      -0.015527      -0.001084       0.016611              1.775088       2.029396      -0.459499       0.057733       1.941084      -0.067878       1.354783           0.000044
           16              H       2.138844       0.861460       4.376766       0.109826       1.009328 0.72094962E+01  0.69134252E+02                                 1.676351                            1.580562      -0.915304       2.442222                    0.998623       3.468339       9.675775       0.491551       1.299420      -0.704448       0.037313       0.012191       0.003439       0.039405      -0.000040      -0.002550      -0.001745       0.018707      -0.050615      -0.017244      -0.000732       0.017976              1.724973       2.184796       0.323725      -0.021719       1.666142      -0.027633       1.323981           0.000112
           17              H      -0.066025       2.969434      10.816391       0.130271       1.006924 0.71777245E+01  0.67442237E+02                                 1.562111                            1.493393      -0.816043       2.503897                    0.999613       3.086441       8.003520       0.559459       1.165180      -0.737992      -0.006934      -0.031158       0.017381       0.036346       0.006382       0.000057      -0.001136      -0.024952       0.009639      -0.015626       0.003091       0.012535              1.569010       1.230617       0.112015      -0.059488       1.694938      -0.262023       1.781476          -0.000326
           18              H      -0.077734       2.993991       8.521431       0.136222       0.966231 0.66949944E+01  0.63454726E+02                                 1.677108                            1.558544      -1.050771       2.403657                    0.997624       3.411149       9.674080       0.474978       1.360565      -0.691659      -0.010212      -0.041116      -0.020144       0.046911       0.006459      -0.004754       0.001009      -0.034907       0.013751      -0.021797       0.005476       0.016321              1.751458       1.472434       0.167940       0.152887       1.999768       0.483508       1.782170          -0.000044
           19              C       3.777378       1.389927       7.443107      -0.025324      37.260661 0.43899161E+03  0.10286065E+05                                 9.700659                            6.977598       0.070292       2.028420                    0.999387      27.324535      76.953646       0.628530       0.415898      -1.070712      -0.007082      -0.047233      -0.010423       0.048885      -0.004120      -0.004017       0.011185       0.013433       0.022680      -0.016061       0.000770       0.015291             11.928731      11.650370       0.781918      -0.194744      19.241449      -1.149408       4.894376           0.004814
           20              C       2.500751       0.842797       7.476975      -0.108577      34.127130 0.44321797E+03  0.10529589E+05                                 9.292143                            7.143628      -0.074565       1.947815                    0.999553      29.837311      87.829541       0.597118       0.431769      -1.048687       0.018368      -0.014592      -0.024994       0.034279      -0.024854       0.002111      -0.000989       0.031347      -0.003617      -0.028781      -0.001377       0.030158             10.734133      11.243384       1.278188      -0.227432      16.144169       0.075858       4.814845           0.000585
           21              C       4.857173       0.519626       7.462765      -0.117108      33.794026 0.43515043E+03  0.10266277E+05                                 9.139300                            7.010560      -0.008094       1.964972                    0.999602      29.665243      86.350978       0.612964       0.423543      -1.056234      -0.021389      -0.013334      -0.025210       0.035649       0.012533       0.003272       0.000611       0.055651      -0.015384      -0.027954      -0.005415       0.033369             10.575400      10.620816      -0.312937       0.057848      16.364094      -0.162416       4.741289           0.000666
           22              C       3.967245       2.865312       7.236348       0.608072      24.605376 0.24931150E+03  0.51799313E+04                                 7.859071                            5.654495      -0.133075       2.014314                    0.999404      22.571090      64.155031       0.612982       0.480924      -1.010841       0.010386       0.067897      -0.011769       0.069688       0.002672       0.027373       0.043891       0.026221       0.277528      -0.071729      -0.037719       0.109447              9.526532      10.866998       0.181850      -0.788198      13.163024      -1.151628       4.549574           0.002649
           23              C       3.698001       3.763116       1.475501      -0.170471      34.006495 0.41816798E+03  0.97159618E+04                                 9.086243                            6.791241       0.256928       2.054557                    0.999757      29.082611      82.559504       0.637371       0.413598      -1.068209      -0.000850       0.002924       0.007744       0.008321       0.005086       0.002099       0.015169      -0.007480      -0.028121      -0.018088      -0.000696       0.018784             10.962789       4.939375       0.869657      -0.485735       8.331617      -1.666605      19.617377          -0.006303
           24              C       3.694388       3.771957       2.846556       0.004504      30.168967 0.36796572E+03  0.83104885E+04                                 8.592225                            6.519774       0.127238       2.062384                    0.999136      26.505256      75.064772       0.626034       0.433201      -1.052104      -0.003936       0.016390       0.005064       0.017600      -0.001426       0.001140      -0.000174       0.009787      -0.032168      -0.010785       0.000264       0.010521             10.182547       5.248289       1.115431      -0.290270       8.981982      -0.233040      16.317369           0.007759
           25              C       4.152506       8.432877       7.443107      -0.024017      37.225716 0.43850741E+03  0.10272213E+05                                 9.696278                            6.974826       0.062970       2.026336                    0.999453      27.309017      76.908562       0.628489       0.416027      -1.070595       0.008320       0.045632      -0.010787       0.047622      -0.002542       0.004379      -0.011367       0.013597       0.020522      -0.015906       0.001140       0.014766             11.922981      11.643324       0.780182       0.194371      19.232942       1.148711       4.892678           0.004810
           26              C       5.429133       8.980007       7.476975      -0.111024      34.209975 0.44455018E+03  0.10568784E+05                                 9.306374                            7.155025      -0.075915       1.946884                    0.999555      29.883364      87.986168       0.596580       0.431850      -1.048675      -0.019427       0.016871      -0.025014       0.035885      -0.022771      -0.001459       0.000888       0.031479       0.003234      -0.028220       0.000968       0.027253             10.750708      11.257470       1.286630       0.227396      16.172422      -0.075398       4.822232           0.000565
           27              C       3.072711       9.303178       7.462765      -0.115152      33.794793 0.43518090E+03  0.10267506E+05                                 9.140799                            7.011639      -0.004396       1.966004                    0.999582      29.663640      86.357529       0.612788       0.423644      -1.056137       0.019908       0.013239      -0.025022       0.034608       0.014170      -0.003811      -0.000479       0.053894      -0.019110      -0.027270      -0.006721       0.033991             10.577359      10.622033      -0.314137      -0.057897      16.368296       0.162605       4.741750           0.000636
           28              C       3.962639       6.957492       7.236348       0.604613      24.637954 0.24970226E+03  0.51895476E+04                                 7.862565                            5.656643      -0.131203       2.014677                    0.999374      22.588189      64.191312       0.613300       0.480536      -1.011149      -0.011710      -0.067674      -0.012672       0.069839       0.003363      -0.028154      -0.043740       0.026209       0.282180      -0.072136      -0.038909       0.111045              9.531117      10.871719       0.181884       0.788751      13.170354       1.152341       4.551276           0.002569
           29              C       4.231883       6.059688       1.475501      -0.169614      34.039483 0.41861041E+03  0.97293298E+04                                 9.094803                            6.796927       0.257565       2.054472                    0.999731      29.095731      82.624191       0.636776       0.413853      -1.067988       0.001540      -0.001722       0.007162       0.007525       0.004537      -0.002515      -0.015324      -0.006897      -0.030685      -0.018808       0.000088       0.018720             10.974437       4.943923       0.869969       0.486650       8.337295       1.671128      19.642094          -0.006214
           30              C       4.235496       6.050847       2.846556       0.002632      30.201433 0.36847072E+03  0.83248701E+04                                 8.598302                            6.523952       0.121142       2.060307                    0.999109      26.521473      75.127740       0.625867       0.433161      -1.052112       0.003294      -0.016893       0.004868       0.017887      -0.001085      -0.001484       0.000205       0.013188      -0.032431      -0.010908      -0.001277       0.012185             10.190416       5.252254       1.115819       0.290411       8.987015       0.233638      16.331979           0.007731
           31              C       0.569106       8.432877       4.398792      -0.025324      37.260658 0.43899158E+03  0.10286064E+05                                 9.700657                            6.977596       0.070294       2.028420                    0.999387      27.324534      76.953630       0.628530       0.415898      -1.070712       0.007082       0.047233       0.010423       0.048885      -0.004120      -0.004018       0.011185       0.013433       0.022681      -0.016061       0.000770       0.015292             11.928729      11.650368       0.781918      -0.194744      19.241445      -1.149408       4.894375           0.004814
           32              C       1.845733       8.980007       4.364924      -0.108577      34.127114 0.44321770E+03  0.10529580E+05                                 9.292140                            7.143626      -0.074564       1.947815                    0.999553      29.837302      87.829500       0.597119       0.431769      -1.048687      -0.018368       0.014592       0.024994       0.034279      -0.024854       0.002111      -0.000989       0.031347      -0.003617      -0.028781      -0.001377       0.030158             10.734129      11.243380       1.278187      -0.227432      16.144163       0.075858       4.814843           0.000585
           33              C      -0.510689       9.303178       4.379134      -0.117108      33.794007 0.43515010E+03  0.10266267E+05                                 9.139296                            7.010557      -0.008094       1.964972                    0.999602      29.665232      86.350931       0.612965       0.423543      -1.056234       0.021389       0.013334       0.025211       0.035649       0.012533       0.003272       0.000610       0.055651      -0.015383      -0.027954      -0.005415       0.033369             10.575395      10.620812      -0.312936       0.057848      16.364087      -0.162416       4.741287           0.000667
           34              C       0.379239       6.957492       4.605551       0.608072      24.605379 0.24931152E+03  0.51799317E+04                                 7.859070                            5.654495      -0.133077       2.014314                    0.999404      22.571090      64.155025       0.612982       0.480924      -1.010841      -0.010386      -0.067897       0.011769       0.069688       0.002672       0.027373       0.043891       0.026221       0.277528      -0.071728      -0.037719       0.109447              9.526532      10.866998       0.181850      -0.788197      13.163025      -1.151628       4.549574           0.002648
           35              C       0.648483       6.059688      10.366398      -0.170472      34.006497 0.41816803E+03  0.97159630E+04                                 9.086242                            6.791241       0.256929       2.054557                    0.999757      29.082614      82.559506       0.637371       0.413598      -1.068209       0.000850      -0.002924      -0.007744       0.008321       0.005086       0.002099       0.015169      -0.007479      -0.028121      -0.018088      -0.000696       0.018784             10.962788       4.939374       0.869657      -0.485735       8.331617      -1.666606      19.617372          -0.006304
           36              C       0.652096       6.050847       8.995343       0.004505      30.168964 0.36796570E+03  0.83104877E+04                                 8.592224                            6.519773       0.127239       2.062384                    0.999136      26.505257      75.064773       0.626034       0.433200      -1.052104       0.003936      -0.016390      -0.005064       0.017600      -0.001426       0.001140      -0.000174       0.009787      -0.032169      -0.010786       0.000264       0.010521             10.182544       5.248288       1.115431      -0.290270       8.981983      -0.233042      16.317362           0.007758
           37              C       0.193978       1.389927       4.398792      -0.024017      37.225721 0.43850745E+03  0.10272214E+05                                 9.696279                            6.974827       0.062970       2.026336                    0.999453      27.309018      76.908568       0.628489       0.416027      -1.070595      -0.008320      -0.045632       0.010787       0.047622      -0.002542       0.004379      -0.011367       0.013597       0.020523      -0.015906       0.001140       0.014766             11.922983      11.643326       0.780183       0.194371      19.232945       1.148712       4.892679           0.004810
           38              C      -1.082649       0.842797       4.364924      -0.111024      34.209973 0.44455013E+03  0.10568783E+05                                 9.306374                            7.155025      -0.075916       1.946883                    0.999555      29.883362      87.986163       0.596580       0.431850      -1.048675       0.019427      -0.016871       0.025014       0.035885      -0.022771      -0.001458       0.000888       0.031479       0.003235      -0.028220       0.000968       0.027253             10.750708      11.257470       1.286631       0.227396      16.172423      -0.075398       4.822232           0.000565
           39              C       1.273773       0.519626       4.379134      -0.115151      33.794782 0.43518072E+03  0.10267501E+05                                 9.140796                            7.011637      -0.004395       1.966005                    0.999582      29.663633      86.357498       0.612788       0.423643      -1.056138      -0.019908      -0.013239       0.025022       0.034608       0.014170      -0.003811      -0.000480       0.053894      -0.019109      -0.027271      -0.006721       0.033991             10.577356      10.622030      -0.314138      -0.057897      16.368291       0.162605       4.741749           0.000635
           40              C       0.383845       2.865312       4.605551       0.604612      24.637970 0.24970242E+03  0.51895520E+04                                 7.862570                            5.656645      -0.131206       2.014676                    0.999374      22.588200      64.191360       0.613299       0.480537      -1.011149       0.011710       0.067674       0.012672       0.069839       0.003363      -0.028154      -0.043740       0.026209       0.282179      -0.072136      -0.038909       0.111045              9.531122      10.871726       0.181884       0.788752      13.170363       1.152342       4.551279           0.002569
           41              C       0.114601       3.763116      10.366398      -0.169613      34.039506 0.41861068E+03  0.97293384E+04                                 9.094809                            6.796930       0.257563       2.054471                    0.999731      29.095746      82.624269       0.636776       0.413853      -1.067988      -0.001540       0.001722      -0.007162       0.007525       0.004537      -0.002515      -0.015325      -0.006898      -0.030685      -0.018808       0.000088       0.018721             10.974445       4.943926       0.869970       0.486649       8.337301       1.671125      19.642108          -0.006214
           42              C       0.110988       3.771957       8.995343       0.002632      30.201460 0.36847108E+03  0.83248806E+04                                 8.598308                            6.523956       0.121141       2.060306                    0.999109      26.521489      75.127812       0.625866       0.433162      -1.052112      -0.003294       0.016893      -0.004869       0.017887      -0.001085      -0.001484       0.000205       0.013188      -0.032431      -0.010908      -0.001277       0.012185             10.190425       5.252258       1.115820       0.290411       8.987021       0.233637      16.331996           0.007731
           43              C       3.964942       4.911402       0.743671       0.082900      38.893968 0.39902872E+03  0.91096801E+04                                10.026824                            6.640734      -0.030776       2.002066                    0.999338      26.085029      72.007789       0.647363       0.414438      -1.073954       0.000008       0.000312       0.010210       0.010215       0.008257      -0.000545      -0.000178      -0.033593      -0.002148      -0.018372      -0.000707       0.019079             13.959826       5.304693       0.902751      -0.000015       8.796934       0.000533      27.777850           0.005214
           44              C       0.381542       4.911402      11.098228       0.082899      38.893988 0.39902895E+03  0.91096868E+04                                10.026827                            6.640735      -0.030776       2.002066                    0.999338      26.085038      72.007822       0.647363       0.414438      -1.073954      -0.000008      -0.000312      -0.010210       0.010215       0.008257      -0.000545      -0.000178      -0.033593      -0.002148      -0.018372      -0.000707       0.019079             13.959831       5.304694       0.902751      -0.000015       8.796938       0.000533      27.777859           0.005214
           45              N       3.964942       4.911402       3.498097       0.360977      22.087596 0.25372584E+03  0.51419525E+04                                 6.612697                            5.171508      -0.167440       2.068038                    0.998526      20.521860      52.350816       0.764613       0.395276      -1.093203       0.000742      -0.000131       0.079350       0.079353       0.017621      -0.000076      -0.000365      -0.062042       0.148239      -0.060383       0.010966       0.049417              7.595442       4.329335       0.877577      -0.000127       7.447435       0.000063      11.009557          -0.011860
           46              N       0.381542       4.911402       8.343802       0.360977      22.087611 0.25372601E+03  0.51419569E+04                                 6.612700                            5.171509      -0.167440       2.068038                    0.998526      20.521868      52.350841       0.764613       0.395276      -1.093203      -0.000742       0.000131      -0.079350       0.079353       0.017621      -0.000076      -0.000365      -0.062042       0.148239      -0.060383       0.010966       0.049417              7.595445       4.329336       0.877578      -0.000127       7.447438       0.000062      11.009562          -0.011859
           47              O       2.952094       3.599075       7.333451      -0.586830      41.427161 0.61690519E+03  0.15410368E+05                                 9.628694                            7.802169       0.019255       2.036534                    0.996744      29.007948      78.748436       0.662625       0.370036      -1.125894       0.035882      -0.012085       0.013961       0.040354      -0.037277       0.024547       0.037779       0.037475       0.093147      -0.076169       0.026158       0.050011             11.145810      13.593983      -5.715447      -0.275490      13.166989      -0.673553       6.676456           0.036076
           48              O       5.135275       3.241525       6.953326      -0.581130      44.385577 0.65386103E+03  0.16519082E+05                                10.015644                            7.984701       0.143255       2.082035                    0.996871      28.705475      77.541456       0.663044       0.365648      -1.132931      -0.032115      -0.006482       0.009346       0.034069       0.027332      -0.003648       0.018825       0.078967       0.112404      -0.070131       0.028919       0.041212             11.752857      16.239271       5.251952      -1.368007      12.057751      -1.605781       6.961550           0.036180
           49              O       4.977790       6.223729       7.333451      -0.585294      41.410241 0.61659450E+03  0.15400548E+05                                 9.626066                            7.800182       0.031971       2.040118                    0.996741      29.002887      78.727427       0.662718       0.370034      -1.125904      -0.038633       0.015031       0.014629       0.043959      -0.039862      -0.024212      -0.038113       0.037650       0.088087      -0.077791       0.029402       0.048389             11.142762      13.589043      -5.714057       0.275373      13.164347       0.672973       6.674896           0.035971
           50              O       2.794609       6.581279       6.953326      -0.580251      44.291805 0.65219835E+03  0.16465635E+05                                 9.999432                            7.973023       0.142836       2.082213                    0.996802      28.674797      77.417001       0.663758       0.365509      -1.133105       0.032584       0.006323       0.009801       0.034608       0.026918       0.003617      -0.018903       0.078074       0.112390      -0.069568       0.028326       0.041242             11.732315      16.210251       5.241552       1.366036      12.035550       1.602395       6.951143           0.036121
           51              O       1.394390       6.223729       4.508448      -0.586830      41.427138 0.61690470E+03  0.15410352E+05                                 9.628688                            7.802165       0.019256       2.036534                    0.996744      29.007943      78.748405       0.662626       0.370036      -1.125894      -0.035882       0.012085      -0.013961       0.040354      -0.037277       0.024546       0.037779       0.037474       0.093147      -0.076169       0.026158       0.050011             11.145804      13.593976      -5.715445      -0.275490      13.166983      -0.673553       6.676452           0.036076
           52              O      -0.788791       6.581279       4.888573      -0.581131      44.385586 0.65386111E+03  0.16519085E+05                                10.015646                            7.984702       0.143251       2.082034                    0.996871      28.705476      77.541468       0.663044       0.365648      -1.132931       0.032115       0.006482      -0.009346       0.034069       0.027332      -0.003648       0.018825       0.078968       0.112404      -0.070131       0.028919       0.041212             11.752861      16.239275       5.251955      -1.368008      12.057757      -1.605781       6.961550           0.036180
           53              O      -0.631306       3.599075       4.508448      -0.585294      41.410273 0.61659500E+03  0.15400563E+05                                 9.626069                            7.800184       0.031973       2.040119                    0.996741      29.002903      78.727475       0.662718       0.370033      -1.125904       0.038633      -0.015031      -0.014629       0.043959      -0.039862      -0.024212      -0.038113       0.037650       0.088085      -0.077791       0.029402       0.048389             11.142766      13.589050      -5.714061       0.275373      13.164352       0.672974       6.674897           0.035971
           54              O       1.551875       3.241525       4.888573      -0.580252      44.291830 0.65219870E+03  0.16465647E+05                                 9.999438                            7.973026       0.142832       2.082212                    0.996802      28.674803      77.417037       0.663758       0.365509      -1.133104      -0.032584      -0.006323      -0.009801       0.034608       0.026918       0.003617      -0.018902       0.078075       0.112390      -0.069568       0.028326       0.041242             11.732322      16.210263       5.241557       1.366037      12.035558       1.602396       6.951146           0.036121
           55              O       3.964942       4.911402       4.834811      -0.522336      48.948395 0.72467046E+03  0.18767675E+05                                10.780629                            8.450166      -0.103957       2.001946                    0.996882      28.824190      78.600088       0.640052       0.369506      -1.130989      -0.000810       0.000103      -0.092951       0.092954      -0.004909      -0.000055      -0.000349       0.014518       0.404146      -0.076121      -0.058595       0.134716             13.112844      13.033728      -0.100026      -0.000507       7.185326      -0.000202      19.119478           0.041269
           56              O       0.381542       4.911402       7.007088      -0.522335      48.948374 0.72467007E+03  0.18767661E+05                                10.780624                            8.450162      -0.103954       2.001947                    0.996882      28.824183      78.600047       0.640052       0.369506      -1.130989       0.000810      -0.000103       0.092951       0.092955      -0.004909      -0.000055      -0.000349       0.014519       0.404147      -0.076122      -0.058595       0.134716             13.112837      13.033713      -0.100026      -0.000507       7.185323      -0.000203      19.119475           0.041269

******************************************************
Auxiliary information for the entire system
The total spin magnetic moment of the unit cell is   6.000327
The total net atomic charge of the unit cell is   -0.000001
Accuracy of reproducing the electrostatic potential in the unit cell:
  The inner radius (bohr) =    5.0000
  The outer radius (bohr) =   12.0000
  Valid grid points have density less than (e/(bohr^3)) =    0.0001
  The number of valid grid points were=        33249
  The rms potential error without charges in kcal/mol is=      4.74385
  The rms potential error with partial charges in kcal/mol is=      0.69772
  The RRMSE value at monopole order=      0.14708
  The rms potential error with partial charges and cloud penetration in kcal/mol is=      0.70009
  The RRMSE value at monopole order with cloud penetration is=      0.14758
  The rms potential error with partial charges and atomic dipoles in kcal/mol is=      0.48281
  The RRMSE value at dipole order=      0.10177
  The rms potential error with partial charges, atomic dipoles and cloud penetration in kcal/mol is=      0.46561
  The RRMSE value at dipole order with cloud penetration=      0.09815

******************************************************
The electron densities and ab initio electrostatic potential were computed in VASP using the PBE functional and
projector augmented wave method. See the main text of the journal article for a description of computational details.
The atomic charges, dipoles, and quadrupoles were computed with the DDEC6 method as described in
(a) T. A. Manz and N. Gabaldon Limas, RSC Adv. 6 (2016) 47771-47801 DOI: 10.1039/c6ra04656h
(b) N. Gabaldon Limas and T. A. Manz, RSC Adv. 8 (2018) 2678-2707 DOI: 10.1039/c7ra11829e.
For each atom in the material, the electron cloud parameters were fit to the spherically averaged atom-in-material
electron density using radial positions for which this density was between 10^-4 and 10^-2 electrons per cubic bohr.
The polarizabilities, dispersion coefficients, and quantum Drude oscillator (QDO) parameters were fit using the MCLF method.
The magnetic structure of the system was optimized in VASP from the default ferromagnetic initial guess using spin polarization.
The atomic spin moments (ASMs) were computed on this optimized magnetic structure using the DDEC6 partition as inputs
to the method of T. A. Manz and D. S. Sholl, J. Chem. Theory Comput. 7 (2011) 4146-4164 DOI: 10.1021/ct200539n.
The RMSE and RRMSE were computed using a uniform grid with Ewald summation.
