# Supplementary material for: A collection of forcefield precursors for metal–organic frameworks
Source: RSC Adv. 2019 Nov 13;9(63):36492–507. doi: 10.1039/c9ra07327b (PMC9075174; doi:10.1039/c9ra07327b)
Supplement: RA-009-C9RA07327B-s3353 [file RA-009-C9RA07327B-s3353.xyz]

   50
jmolscript: load "" {1 1 1} spacegroup "x,y,z" unitcell [{      8.606600     0.000000     0.000000 }, {      1.993505     9.958427     0.000000 }, {      3.493371     4.064249     9.790105 }]
Gd     9.799782     6.988324     3.394327     1.970091
Gd     4.293694     7.034352     6.395778     1.970087
H     11.930009    10.549675     6.668041     0.118367
H      1.177544     1.412070     2.744166     0.127333
H      5.702087     9.736016     2.225291     0.113798
H     11.704681    13.007926     8.996127     0.116427
H      5.650769     6.921239     1.197330     0.106712
H      3.260286     3.878212     0.144894     0.117890
H      2.163467     3.473001     3.122064     0.118368
H     12.915932    12.610606     7.045939     0.127334
H      8.391389     4.286660     7.564814     0.113798
H      2.388795     1.014750     0.793978     0.116427
H      8.442707     7.101437     8.592775     0.106712
H     10.833190    10.144464     9.645211     0.117891
C     11.106273     9.438533     4.380093     0.639318
C     11.755715    10.755391     4.664006    -0.021193
C     12.095911    11.124977     5.957279    -0.113272
C      1.406765     1.661807     3.609612    -0.089842
C      7.966180     8.380043     1.763198     0.603558
C      7.096992     9.214353     0.870340    -0.006456
C      5.944764     9.823038     1.331454    -0.098893
C     10.934132    13.417488     9.318222    -0.095612
C      3.204750     6.053861     1.655507     0.604692
C      4.290890     5.490372     0.806705    -0.008635
C      5.510158     6.139299     0.714678    -0.111427
C      4.076931     4.320694     0.088111    -0.106522
C      2.987203     4.584143     5.410012     0.639319
C      2.337761     3.267285     5.126099    -0.021193
C      1.997565     2.897699     3.832826    -0.113263
C     12.686711    12.360869     6.180493    -0.089834
C      6.127296     5.642633     8.026907     0.603557
C      6.996484     4.808323     8.919765    -0.006458
C      8.148712     4.199638     8.458651    -0.098885
C      3.159344     0.605188     0.471883    -0.095605
C     10.888726     7.968815     8.134598     0.604692
C      9.802586     8.532304     8.983400    -0.008635
C      8.583318     7.883377     9.075427    -0.111428
C     10.016545     9.701982     9.701994    -0.106523
O     11.372603     8.420195     5.085372    -0.756602
O     10.294537     9.371078     3.435348    -0.569972
O      7.642947     8.212527     2.981283    -0.688910
O      8.995076     7.852064     1.282993    -0.604635
O      3.408112     7.122181     2.308898    -0.624144
O      2.104546     5.457688     1.713170    -0.622086
O      2.720873     5.602481     4.704733    -0.756602
O      3.798939     4.651598     6.354757    -0.569971
O      6.450529     5.810149     6.808822    -0.688909
O      5.098400     6.170612     8.507112    -0.604635
O     10.685364     6.900495     7.481207    -0.624144
O     11.988930     8.564988     8.076935    -0.622085

The following XYZ coordinates are in angstroms. Other properties are in atomic units.
The sperically averaged electron density of each atom fit to a function of the form exp(a - br)
eigen_1, eigen_2 and eigen_3 are the three eigenvalues of traceless quadrupole moment tensor
  atom number  atomic symbol              X              Y              Z     net charge C6 coefficient C8 coefficient C10 coefficient fluctuating dipole atomic polarizability isotropic forcefield polarizability              a              b squared Pearson coefficient          <r^3>          <r^4>         wp_QDO          m_QDO          q_QDO       dipole_x       dipole_y       dipole_z         dipole            Qxy            Qxz            Qyz     Q(x^2-y^2)  Q(3z^2 - R^2)        eigen_1        eigen_2        eigen_3 static polarizability      alpha(xx)      alpha(xy)      alpha(xz)      alpha(yy)      alpha(yz)      alpha(zz) atomic spin moment
            1             Gd       9.799782       6.988324       3.394327       1.970091     131.444397 0.33423621E+04  0.11738316E+06                                17.672653                           16.085881       1.657523       2.240751                    0.997202      80.773285     199.071164       0.600740       0.290314      -1.298203      -0.002808      -0.023616       0.029165       0.037632       0.159468      -0.052548      -0.014140      -0.003436       0.146521      -0.187177       0.031082       0.156095             19.506091      20.516546      -5.199251       4.196009      19.424419      -1.895643      18.577309          -0.000045
            2             Gd       4.293694       7.034352       6.395778       1.970087     131.444919 0.33423791E+04  0.11738392E+06                                17.672709                           16.085931       1.657509       2.240746                    0.997202      80.773376     199.071587       0.600738       0.290314      -1.298202       0.002808       0.023616      -0.029165       0.037633       0.159469      -0.052548      -0.014141      -0.003437       0.146521      -0.187177       0.031082       0.156095             19.506154      20.516614      -5.199268       4.196026      19.424481      -1.895650      18.577367          -0.000045
            3              H      11.930009      10.549675       6.668041       0.118367       1.000048 0.69385962E+01  0.66115719E+02                                 1.676883                            1.556368      -1.082322       2.363018                    0.997147       3.563013      10.013529       0.491008       1.309135      -0.700869      -0.009455      -0.019561       0.034276       0.040582       0.012243       0.004141       0.000467      -0.001531       0.033513      -0.018105       0.005102       0.013003              1.738079       1.337618       0.197332      -0.179078       1.905798      -0.469270       1.970822          -0.000014
            4              H       1.177544       1.412070       2.744166       0.127333       0.998764 0.70155424E+01  0.66310374E+02                                 1.625155                            1.530268      -0.802785       2.511220                    0.999630       3.218851       8.696172       0.517703       1.251713      -0.716502      -0.011961      -0.009126      -0.039113       0.041907       0.004372       0.005509      -0.000570      -0.013899       0.037596      -0.015537       0.001868       0.013670              1.663860       1.375890       0.104737       0.084044       1.496829       0.248152       2.118860          -0.000014
            5              H       5.702087       9.736016       2.225291       0.113798       1.123496 0.83164203E+01  0.82657504E+02                                 1.800452                            1.698451      -1.056410       2.378999                    0.996949       3.591052      10.202974       0.473761       1.300771      -0.704184      -0.009963      -0.006281       0.034445       0.036403      -0.004705      -0.003588      -0.003213       0.012694       0.024224      -0.012788       0.002949       0.009839              1.835339       1.609794      -0.069557      -0.276938       1.537112      -0.086123       2.359111          -0.000008
            6              H      11.704681      13.007926       8.996127       0.116427       0.982274 0.69371542E+01  0.65640684E+02                                 1.620214                            1.530191      -0.943541       2.431961                    0.998493       3.378859       9.250353       0.511415       1.265730      -0.711732       0.033977      -0.016167      -0.011522       0.039352      -0.008448      -0.007660       0.000741       0.010196      -0.002405      -0.010748      -0.003017       0.013765              1.656822       1.866712      -0.335941      -0.250148       1.517593       0.091620       1.586161          -0.000011
            7              H       5.650769       6.921239       1.197330       0.106712       1.081709 0.78941246E+01  0.78413803E+02                                 1.822483                            1.701742      -1.460606       2.181282                    0.992319       3.964653      11.727978       0.448232       1.375671      -0.685815       0.002359       0.030681       0.019197       0.036269       0.002768      -0.000550       0.011593       0.002411      -0.009748      -0.013456       0.002737       0.010719              1.877271       1.640517       0.232693       0.008017       2.330272       0.461911       1.661025          -0.000007
            8              H       3.260286       3.878212       0.144894       0.117890       1.002279 0.71993758E+01  0.69494259E+02                                 1.703273                            1.605042      -1.215052       2.306387                    0.994996       3.653231      10.460038       0.472871       1.341866      -0.693970      -0.036599      -0.017829       0.003305       0.040845       0.007626      -0.005592       0.004374       0.007841      -0.025376      -0.013514       0.000384       0.013130              1.745675       2.091083       0.379809      -0.092193       1.719025       0.067063       1.426918          -0.000014
            9              H       2.163467       3.473001       3.122064       0.118368       1.000053 0.69386308E+01  0.66116125E+02                                 1.676886                            1.556371      -1.082325       2.363016                    0.997147       3.563020      10.013551       0.491008       1.309133      -0.700870       0.009455       0.019561      -0.034276       0.040582       0.012243       0.004142       0.000467      -0.001531       0.033514      -0.018105       0.005102       0.013003              1.738084       1.337620       0.197333      -0.179079       1.905803      -0.469272       1.970827          -0.000014
           10              H      12.915932      12.610606       7.045939       0.127334       0.998767 0.70155617E+01  0.66310597E+02                                 1.625157                            1.530269      -0.802785       2.511219                    0.999630       3.218853       8.696178       0.517704       1.251712      -0.716502       0.011961       0.009126       0.039113       0.041906       0.004372       0.005509      -0.000570      -0.013899       0.037596      -0.015537       0.001868       0.013670              1.663862       1.375891       0.104737       0.084044       1.496830       0.248153       2.118864          -0.000014
           11              H       8.391389       4.286660       7.564814       0.113798       1.123502 0.83164708E+01  0.82658126E+02                                 1.800457                            1.698455      -1.056415       2.378996                    0.996949       3.591060      10.203002       0.473761       1.300770      -0.704184       0.009963       0.006281      -0.034445       0.036403      -0.004705      -0.003588      -0.003213       0.012694       0.024224      -0.012789       0.002949       0.009839              1.835345       1.609798      -0.069557      -0.276940       1.537115      -0.086124       2.359120          -0.000008
           12              H       2.388795       1.014750       0.793978       0.116427       0.982276 0.69371649E+01  0.65640805E+02                                 1.620215                            1.530191      -0.943540       2.431961                    0.998493       3.378860       9.250355       0.511415       1.265729      -0.711732      -0.033977       0.016167       0.011522       0.039352      -0.008448      -0.007660       0.000741       0.010196      -0.002405      -0.010748      -0.003017       0.013765              1.656824       1.866715      -0.335942      -0.250148       1.517594       0.091621       1.586162          -0.000011
           13              H       8.442707       7.101437       8.592775       0.106712       1.081709 0.78941291E+01  0.78413865E+02                                 1.822484                            1.701743      -1.460606       2.181282                    0.992319       3.964655      11.727988       0.448232       1.375672      -0.685815      -0.002359      -0.030681      -0.019197       0.036269       0.002768      -0.000550       0.011593       0.002411      -0.009748      -0.013456       0.002737       0.010719              1.877272       1.640518       0.232693       0.008016       2.330273       0.461911       1.661026          -0.000007
           14              H      10.833190      10.144464       9.645211       0.117891       1.002278 0.71993596E+01  0.69494058E+02                                 1.703270                            1.605040      -1.215048       2.306389                    0.994996       3.653226      10.460017       0.472872       1.341865      -0.693970       0.036599       0.017829      -0.003305       0.040845       0.007626      -0.005592       0.004374       0.007841      -0.025376      -0.013514       0.000384       0.013130              1.745672       2.091079       0.379808      -0.092193       1.719022       0.067063       1.426915          -0.000014
           15              C      11.106273       9.438533       4.380093       0.639318      23.409107 0.23910844E+03  0.49093625E+04                                 7.621620                            5.535338      -0.115261       2.026882                    0.999420      21.955892      61.751261       0.620799       0.480535      -1.012478      -0.027507      -0.055807       0.003306       0.062305      -0.048570      -0.099666       0.003428       0.099042       0.166287      -0.108378      -0.036649       0.145026              9.092831       6.708064       2.488377       2.457514      12.786709      -0.013357       7.783719          -0.000027
           16              C      11.755715      10.755391       4.664006      -0.021193      36.696953 0.42704266E+03  0.99060294E+04                                 9.521075                            6.827380       0.067957       2.031583                    0.999281      26.803713      74.339398       0.645074       0.409325      -1.078377       0.003730       0.047882       0.007268       0.048574       0.001667       0.002861      -0.003351       0.009382       0.002536      -0.007268       0.001373       0.005895             11.617509       6.935537       5.109855       0.702098      16.676398       0.998731      11.240593          -0.000032
           17              C      12.095911      11.124977       5.957279      -0.113272      34.131083 0.43377245E+03  0.10213820E+05                                 9.225764                            7.019935       0.030827       1.986322                    0.999609      29.266958      84.787212       0.610583       0.426025      -1.055914      -0.007517       0.030690      -0.004099       0.031862       0.014128       0.001113      -0.017263       0.022591       0.065549      -0.033730       0.005409       0.028320             10.614590       6.254030       3.882324       0.502975      14.305440       0.997465      11.284300          -0.000036
           18              C       1.406765       1.661807       3.609612      -0.089842      32.415757 0.40786673E+03  0.94454719E+04                                 8.894525                            6.788448       0.155875       2.036393                    0.999639      28.426321      81.342149       0.624233       0.423696      -1.058666       0.004725       0.016450       0.015765       0.023270      -0.002904       0.006789       0.005012       0.029162       0.064868      -0.026363       0.002153       0.024211             10.231756       6.326711       3.980872      -0.179333      14.167790      -0.165296      10.200767          -0.000027
           19              C       7.966180       8.380043       1.763198       0.603558      23.356346 0.26075638E+03  0.54643167E+04                                 7.629921                            5.778236      -0.163380       2.003037                    0.999223      22.628058      64.034765       0.608721       0.480161      -1.013933       0.030945      -0.010219       0.031656       0.045432       0.086774      -0.016908       0.067153      -0.041265      -0.102226      -0.114069      -0.005118       0.119187              8.972730      10.108419      -3.459990       2.311691       7.060652      -2.357523       9.749118          -0.000027
           20              C       7.096992       9.214353       0.870340      -0.006456      34.955078 0.42163237E+03  0.97658866E+04                                 9.291560                            6.841176       0.092412       2.050815                    0.999209      26.537556      73.953089       0.635286       0.416254      -1.072048      -0.021784       0.023322      -0.021563       0.038515       0.011363      -0.003742       0.003446       0.009639       0.008812      -0.015164       0.004082       0.011081             11.142693      11.757868      -5.024725       2.085049       9.604528      -3.549533      12.065683          -0.000025
           21              C       5.944764       9.823038       1.331454      -0.098893      31.740885 0.42089392E+03  0.98562413E+04                                 8.809261                            6.928800       0.012512       1.985119                    0.999405      29.121481      84.695922       0.611495       0.427735      -1.052711       0.001043      -0.004995      -0.025000       0.025515       0.020131       0.000732      -0.002830       0.001391       0.028425      -0.025068       0.009323       0.015745              9.865139      10.495223      -4.259649       0.375049       8.867299      -2.163806      10.232896          -0.000022
           22              C      10.934132      13.417488       9.318222      -0.095612      31.759677 0.42290563E+03  0.98874589E+04                                 8.782213                            6.924701       0.128989       2.023307                    0.999717      28.771536      82.850306       0.616134       0.425197      -1.057232      -0.012244       0.019255       0.008665       0.024408       0.005501      -0.009866       0.007139       0.012676      -0.085358      -0.032003       0.008401       0.023602              9.838359       8.983740      -3.329250       0.761188       8.449014      -3.071952      12.082324          -0.000026
           23              C       3.204750       6.053861       1.655507       0.604692      22.650326 0.25007648E+03  0.51756017E+04                                 7.393061                            5.606783      -0.038027       2.044837                    0.999670      22.237058      62.128343       0.627816       0.471396      -1.020662      -0.043227       0.025327       0.010597       0.051209       0.002144       0.078304      -0.076052      -0.065382       0.099500      -0.112334      -0.009784       0.122118              8.605536      10.267734      -0.689228      -3.416702       7.836828       2.760531       7.712047          -0.000016
           24              C       4.290890       5.490372       0.806705      -0.008635      35.577985 0.41159525E+03  0.94588044E+04                                 9.299882                            6.685027       0.114265       2.051462                    0.999301      26.426690      72.917595       0.654595       0.407162      -1.079961       0.027416      -0.010674      -0.031941       0.043425       0.001689       0.004343      -0.004461      -0.004614      -0.019056      -0.009864       0.002878       0.006987             11.169485      13.672078      -0.386474      -4.733967      10.300863       3.986403       9.535515          -0.000013
           25              C       5.510158       6.139299       0.714678      -0.111427      34.460297 0.45051181E+03  0.10757969E+05                                 9.385359                            7.222060      -0.200072       1.908982                    0.999072      30.085216      89.093235       0.590792       0.434158      -1.046138      -0.007437      -0.014478      -0.025907       0.030596      -0.012933       0.009703       0.002653      -0.030806       0.008252      -0.025098       0.006311       0.018788             10.612769      13.534911       0.997194      -3.683505      10.007112       2.859826       8.296284          -0.000018
           26              C       4.076931       4.320694       0.088111      -0.106522      33.643345 0.43942151E+03  0.10402197E+05                                 9.183236                            7.096447      -0.080205       1.951269                    0.999303      29.510981      86.313053       0.602047       0.429766      -1.051397       0.018384       0.010715       0.001395       0.021324       0.003042       0.002113      -0.016274       0.028249      -0.043562      -0.027667       0.005953       0.021714             10.362925      11.261635      -0.090167      -3.212193      10.879460       4.124177       8.947680          -0.000029
           27              C       2.987203       4.584143       5.410012       0.639319      23.409118 0.23910860E+03  0.49093671E+04                                 7.621624                            5.535341      -0.115263       2.026881                    0.999420      21.955905      61.751322       0.620799       0.480535      -1.012478       0.027507       0.055807      -0.003306       0.062305      -0.048570      -0.099666       0.003429       0.099042       0.166287      -0.108378      -0.036649       0.145026              9.092835       6.708067       2.488378       2.457515      12.786714      -0.013356       7.783723          -0.000027
           28              C       2.337761       3.267285       5.126099      -0.021193      36.697045 0.42704392E+03  0.99060658E+04                                 9.521090                            6.827390       0.067956       2.031582                    0.999281      26.803749      74.339515       0.645074       0.409325      -1.078377      -0.003730      -0.047882      -0.007268       0.048574       0.001667       0.002861      -0.003350       0.009381       0.002536      -0.007268       0.001373       0.005895             11.617530       6.935549       5.109867       0.702100      16.676433       0.998736      11.240607          -0.000031
           29              C       1.997565       2.897699       3.832826      -0.113263      34.130881 0.43376922E+03  0.10213723E+05                                 9.225718                            7.019900       0.030837       1.986327                    0.999609      29.266860      84.786783       0.610585       0.426024      -1.055915       0.007517      -0.030690       0.004100       0.031862       0.014129       0.001113      -0.017263       0.022589       0.065550      -0.033730       0.005409       0.028321             10.614536       6.254000       3.882303       0.502971      14.305365       0.997450      11.284244          -0.000036
           30              C      12.686711      12.360869       6.180493      -0.089834      32.415544 0.40786349E+03  0.94453761E+04                                 8.894477                            6.788413       0.155887       2.036398                    0.999639      28.426214      81.341691       0.624236       0.423695      -1.058667      -0.004725      -0.016451      -0.015765       0.023270      -0.002904       0.006789       0.005012       0.029161       0.064868      -0.026363       0.002152       0.024210             10.231698       6.326676       3.980845      -0.179328      14.167701      -0.165289      10.200717          -0.000028
           31              C       6.127296       5.642633       8.026907       0.603557      23.356360 0.26075659E+03  0.54643224E+04                                 7.629925                            5.778239      -0.163383       2.003036                    0.999223      22.628072      64.034826       0.608721       0.480161      -1.013933      -0.030944       0.010219      -0.031656       0.045432       0.086774      -0.016908       0.067153      -0.041265      -0.102226      -0.114069      -0.005118       0.119187              8.972735      10.108425      -3.459991       2.311693       7.060656      -2.357524       9.749122          -0.000028
           32              C       6.996484       4.808323       8.919765      -0.006458      34.955166 0.42163364E+03  0.97659235E+04                                 9.291577                            6.841188       0.092410       2.050813                    0.999209      26.537592      73.953218       0.635286       0.416255      -1.072048       0.021785      -0.023322       0.021563       0.038515       0.011363      -0.003742       0.003446       0.009639       0.008812      -0.015163       0.004082       0.011081             11.142714      11.757891      -5.024737       2.085057       9.604548      -3.549543      12.065704          -0.000025
           33              C       8.148712       4.199638       8.458651      -0.098885      31.740694 0.42089070E+03  0.98561449E+04                                 8.809215                            6.928765       0.012523       1.985124                    0.999405      29.121380      84.695480       0.611498       0.427734      -1.052712      -0.001043       0.004995       0.025000       0.025516       0.020131       0.000732      -0.002830       0.001392       0.028426      -0.025068       0.009324       0.015744              9.865088      10.495163      -4.259620       0.375044       8.867248      -2.163794      10.232852          -0.000021
           34              C       3.159344       0.605188       0.471883      -0.095605      31.759491 0.42290256E+03  0.98873678E+04                                 8.782173                            6.924670       0.128999       2.023311                    0.999717      28.771434      82.849888       0.616136       0.425196      -1.057233       0.012244      -0.019255      -0.008665       0.024408       0.005501      -0.009866       0.007139       0.012676      -0.085357      -0.032003       0.008401       0.023602              9.838312       8.983703      -3.329235       0.761181       8.448973      -3.071932      12.082261          -0.000026
           35              C      10.888726       7.968815       8.134598       0.604692      22.650322 0.25007644E+03  0.51756005E+04                                 7.393059                            5.606782      -0.038025       2.044837                    0.999670      22.237054      62.128316       0.627816       0.471396      -1.020662       0.043227      -0.025327      -0.010597       0.051209       0.002144       0.078304      -0.076051      -0.065382       0.099500      -0.112334      -0.009784       0.122118              8.605533      10.267732      -0.689228      -3.416701       7.836824       2.760529       7.712043          -0.000016
           36              C       9.802586       8.532304       8.983400      -0.008635      35.577955 0.41159485E+03  0.94587930E+04                                 9.299878                            6.685024       0.114265       2.051462                    0.999301      26.426676      72.917550       0.654595       0.407162      -1.079961      -0.027416       0.010675       0.031940       0.043425       0.001689       0.004343      -0.004461      -0.004614      -0.019056      -0.009864       0.002878       0.006987             11.169480      13.672073      -0.386473      -4.733964      10.300857       3.986400       9.535510          -0.000013
           37              C       8.583318       7.883377       9.075427      -0.111428      34.460346 0.45051255E+03  0.10757993E+05                                 9.385373                            7.222070      -0.200077       1.908980                    0.999072      30.085240      89.093366       0.590791       0.434158      -1.046137       0.007438       0.014477       0.025908       0.030596      -0.012933       0.009703       0.002652      -0.030806       0.008254      -0.025099       0.006311       0.018788             10.612786      13.534935       0.997194      -3.683513      10.007125       2.859830       8.296297          -0.000018
           38              C      10.016545       9.701982       9.701994      -0.106523      33.643355 0.43942172E+03  0.10402203E+05                                 9.183238                            7.096450      -0.080204       1.951269                    0.999303      29.510983      86.313059       0.602047       0.429766      -1.051397      -0.018383      -0.010715      -0.001395       0.021324       0.003042       0.002113      -0.016274       0.028249      -0.043561      -0.027667       0.005953       0.021714             10.362928      11.261636      -0.090167      -3.212193      10.879465       4.124179       8.947682          -0.000029
           39              O      11.372603       8.420195       5.085372      -0.756602      52.400677 0.80876161E+03  0.21548694E+05                                11.147657                            8.862724       0.080555       2.010762                    0.998482      32.016856      88.828191       0.631191       0.364204      -1.134009      -0.047368       0.079145       0.000754       0.092240      -0.056403      -0.077048      -0.018286      -0.018398       0.062365      -0.108639       0.022555       0.086084             12.903042       7.276918      -1.323539       1.860241      18.134866      -5.727417      13.297342          -0.000022
           40              O      10.294537       9.371078       3.435348      -0.569972      33.088325 0.49016939E+03  0.11500795E+05                                 8.142124                            6.808746       0.503598       2.212831                    0.998243      27.310473      70.650439       0.736046       0.354666      -1.143795       0.012967       0.065966      -0.019102       0.069889      -0.024220      -0.001744       0.015572       0.150322       0.148492      -0.105193       0.048168       0.057025              9.067611       9.644241       1.796505       4.674924       7.577464       1.543795       9.981127          -0.000017
           41              O       7.642947       8.212527       2.981283      -0.688910      33.995257 0.56857878E+03  0.13853321E+05                                 8.173574                            7.276676       0.577137       2.184121                    0.999455      29.893272      78.964775       0.719840       0.349226      -1.147509      -0.055507       0.087402      -0.047407       0.113875       0.063973      -0.012546       0.025133      -0.021490       0.126235      -0.090951       0.034477       0.056474              8.651308       7.915872      -0.479803       0.399212       5.982213      -1.417967      12.055840          -0.000004
           42              O       8.995076       7.852064       1.282993      -0.604635      34.040188 0.52439666E+03  0.12512240E+05                                 8.293713                            7.045026       0.552366       2.219312                    0.997820      27.930578      72.844733       0.723260       0.354925      -1.143679      -0.013251       0.046349      -0.066364       0.082025       0.011652      -0.028776       0.059839       0.018453      -0.173692      -0.097431       0.043811       0.053620              9.262540      12.873521      -3.767180       0.821970       7.599752      -0.111796       7.314348          -0.000032
           43              O       3.408112       7.122181       2.308898      -0.624144      37.171574 0.60475059E+03  0.14953459E+05                                 8.824490                            7.628687       0.419855       2.165677                    0.996839      28.792212      76.449504       0.686414       0.360873      -1.138907       0.052476       0.000820      -0.056652       0.077226      -0.004913       0.034105       0.005087      -0.138921       0.081539      -0.093001       0.036246       0.056755              9.649051       7.638540      -0.158682      -1.485652      11.861444       4.048059       9.447168          -0.000025
           44              O       2.104546       5.457688       1.713170      -0.622086      32.325203 0.52553961E+03  0.12525021E+05                                 7.914329                            7.011889       0.715722       2.268108                    0.998552      27.981231      72.530648       0.732550       0.350829      -1.148954       0.043640      -0.033125      -0.082254       0.098830       0.028029       0.042064      -0.060445       0.013167      -0.016690      -0.090067       0.031212       0.058856              8.452246      11.290952       1.293396      -1.325183       7.447296       0.106005       6.618490          -0.000037
           45              O       2.720873       5.602481       4.704733      -0.756602      52.400716 0.80876244E+03  0.21548723E+05                                11.147664                            8.862729       0.080553       2.010762                    0.998482      32.016869      88.828252       0.631190       0.364204      -1.134009       0.047368      -0.079145      -0.000754       0.092240      -0.056403      -0.077048      -0.018286      -0.018399       0.062365      -0.108639       0.022555       0.086084             12.903049       7.276922      -1.323539       1.860242      18.134874      -5.727420      13.297351          -0.000022
           46              O       3.798939       4.651598       6.354757      -0.569971      33.088346 0.49016978E+03  0.11500806E+05                                 8.142127                            6.808749       0.503596       2.212831                    0.998243      27.310483      70.650478       0.736046       0.354666      -1.143795      -0.012967      -0.065965       0.019102       0.069889      -0.024220      -0.001744       0.015572       0.150322       0.148492      -0.105193       0.048168       0.057025              9.067614       9.644245       1.796506       4.674926       7.577467       1.543796       9.981132          -0.000017
           47              O       6.450529       5.810149       6.808822      -0.688909      33.995256 0.56857878E+03  0.13853321E+05                                 8.173573                            7.276675       0.577138       2.184121                    0.999455      29.893272      78.964777       0.719840       0.349226      -1.147509       0.055507      -0.087401       0.047407       0.113875       0.063972      -0.012546       0.025133      -0.021490       0.126237      -0.090951       0.034476       0.056474              8.651308       7.915872      -0.479802       0.399213       5.982213      -1.417967      12.055839          -0.000005
           48              O       5.098400       6.170612       8.507112      -0.604635      34.040197 0.52439683E+03  0.12512245E+05                                 8.293714                            7.045027       0.552366       2.219312                    0.997820      27.930583      72.844751       0.723260       0.354925      -1.143679       0.013251      -0.046349       0.066364       0.082025       0.011652      -0.028776       0.059839       0.018454      -0.173692      -0.097431       0.043811       0.053620              9.262542      12.873523      -3.767180       0.821970       7.599752      -0.111796       7.314349          -0.000032
           49              O      10.685364       6.900495       7.481207      -0.624144      37.171598 0.60475112E+03  0.14953475E+05                                 8.824495                            7.628691       0.419852       2.165676                    0.996839      28.792220      76.449541       0.686414       0.360873      -1.138907      -0.052476      -0.000820       0.056652       0.077226      -0.004913       0.034105       0.005087      -0.138921       0.081540      -0.093001       0.036246       0.056755              9.649056       7.638546      -0.158683      -1.485655      11.861449       4.048061       9.447173          -0.000025
           50              O      11.988930       8.564988       8.076935      -0.622085      32.325154 0.52553862E+03  0.12524990E+05                                 7.914319                            7.011880       0.715725       2.268109                    0.998552      27.981214      72.530572       0.732551       0.350829      -1.148954      -0.043640       0.033125       0.082253       0.098830       0.028029       0.042063      -0.060445       0.013167      -0.016690      -0.090067       0.031212       0.058856              8.452235      11.290938       1.293395      -1.325181       7.447286       0.106005       6.618481          -0.000037

******************************************************
Auxiliary information for the entire system
The total spin magnetic moment of the unit cell is   -0.001099
The total net atomic charge of the unit cell is   0.000000
Accuracy of reproducing the electrostatic potential in the unit cell:
  The inner radius (bohr) =    5.0000
  The outer radius (bohr) =   12.0000
  Valid grid points have density less than (e/(bohr^3)) =    0.0001
  The number of valid grid points were=        28932
  The rms potential error without charges in kcal/mol is=      9.53380
  The rms potential error with partial charges in kcal/mol is=      2.25087
  The RRMSE value at monopole order=      0.23609
  The rms potential error with partial charges and cloud penetration in kcal/mol is=      2.24406
  The RRMSE value at monopole order with cloud penetration is=      0.23538
  The rms potential error with partial charges and atomic dipoles in kcal/mol is=      0.62608
  The RRMSE value at dipole order=      0.06567
  The rms potential error with partial charges, atomic dipoles and cloud penetration in kcal/mol is=      0.60869
  The RRMSE value at dipole order with cloud penetration=      0.06385

******************************************************
The electron densities and ab initio electrostatic potential were computed in VASP using the PBE functional and
projector augmented wave method. See the main text of the journal article for a description of computational details.
The atomic charges, dipoles, and quadrupoles were computed with the DDEC6 method as described in
(a) T. A. Manz and N. Gabaldon Limas, RSC Adv. 6 (2016) 47771-47801 DOI: 10.1039/c6ra04656h
(b) N. Gabaldon Limas and T. A. Manz, RSC Adv. 8 (2018) 2678-2707 DOI: 10.1039/c7ra11829e.
For each atom in the material, the electron cloud parameters were fit to the spherically averaged atom-in-material
electron density using radial positions for which this density was between 10^-4 and 10^-2 electrons per cubic bohr.
The polarizabilities, dispersion coefficients, and quantum Drude oscillator (QDO) parameters were fit using the MCLF method.
The magnetic structure of the system was optimized in VASP from the default ferromagnetic initial guess using spin polarization.
The atomic spin moments (ASMs) were computed on this optimized magnetic structure using the DDEC6 partition as inputs
to the method of T. A. Manz and D. S. Sholl, J. Chem. Theory Comput. 7 (2011) 4146-4164 DOI: 10.1021/ct200539n.
The RMSE and RRMSE were computed using a uniform grid with Ewald summation.
