# Supplementary material for: A collection of forcefield precursors for metal–organic frameworks
Source: RSC Adv. 2019 Nov 13;9(63):36492–507. doi: 10.1039/c9ra07327b (PMC9075174; doi:10.1039/c9ra07327b)
Supplement: RA-009-C9RA07327B-s3354 [file RA-009-C9RA07327B-s3354.xyz]

   70
jmolscript: load "" {1 1 1} spacegroup "x,y,z" unitcell [{      8.201000     0.000000     0.000000 }, {      0.000000    10.492000     0.000000 }, {     -1.023756     0.000000    11.077795 }]
Co     0.000000     5.246000     0.000000     0.638160
Co     3.588622     0.000000     5.538898     0.638155
H      4.832032     4.197849     9.974447     0.097740
H      2.924461     4.884026     8.998493     0.119935
H      4.406056     8.646457     8.851158     0.135121
H      6.264833     7.857459     9.849268     0.091949
H      1.551366     8.625473     6.995628     0.055378
H      0.198070     7.253120     8.425771     0.049193
H      5.933834     9.443849     6.642246     0.097739
H     -0.359595    10.130026     7.618200     0.119934
H      6.359810     3.400457     7.765534     0.135121
H      4.501033     2.611459     6.767425     0.091949
H      1.013500     3.379473     9.621065     0.055378
H      2.366796     2.007120     8.190922     0.049193
H      2.345212     6.294151     1.103348     0.097740
H      4.252783     5.607974     2.079302     0.119935
H      2.771188     1.845543     2.226637     0.135123
H      0.912411     2.634541     1.228527     0.091950
H      5.625878     1.866527     4.082167     0.055378
H      6.979174     3.238880     2.652024     0.049195
H      1.243410     1.048151     4.435549     0.097741
H      7.536839     0.361974     3.459595     0.119935
H      0.817434     7.091543     3.312261     0.135123
H      2.676211     7.880541     4.310370     0.091950
H      6.163744     7.112527     1.456730     0.055378
H      4.810448     8.484880     2.886873     0.049194
C      4.719445     5.112752     9.746244     0.090526
C      3.617673     5.506202     9.182384    -0.194189
C      4.478972     7.730506     9.091546    -0.185627
C      5.548043     7.262562     9.663161     0.070764
C      3.463863     6.846030     8.850050     0.175504
C      2.273217     7.311875     8.316101    -0.181390
C      2.378782     8.270844     7.298051     0.161675
C      0.950052     6.860719     8.852266     0.210257
C      6.046421    10.358752     6.870448     0.090526
C      7.148193     0.260202     7.434308    -0.194190
C      6.286894     2.484506     7.525146    -0.185627
C      5.217823     2.016562     6.953532     0.070763
C      7.302003     1.600030     7.766642     0.175504
C      0.291649     2.065875     8.300592    -0.181390
C      0.186084     3.024844     9.318641     0.161677
C      1.614814     1.614719     7.764427     0.210257
C      2.457799     5.379248     1.331551     0.090525
C      3.559571     4.985798     1.895411    -0.194189
C      2.698272     2.761494     1.986249    -0.185627
C      1.629201     3.229438     1.414634     0.070763
C      3.713381     3.645970     2.227745     0.175505
C      4.904027     3.180125     2.761694    -0.181389
C      4.798462     2.221156     3.779744     0.161676
C      6.227192     3.631281     2.225529     0.210258
C      1.130823     0.133248     4.207347     0.090526
C      0.029051    10.231798     3.643487    -0.194189
C      0.890350     8.007494     3.552649    -0.185627
C      1.959421     8.475438     4.124263     0.070764
C     -0.124759     8.891970     3.311153     0.175505
C      6.885595     8.426125     2.777203    -0.181390
C      6.991160     7.467156     1.759154     0.161677
C      5.562430     8.877281     3.313368     0.210257
N      5.676820     5.972046    10.000147    -0.192755
N      5.089046     0.726046     6.616545    -0.192754
N      1.500424     4.519954     1.077648    -0.192755
N      2.088198     9.765954     4.461250    -0.192754
O      3.474093     8.769738     6.680575    -0.424346
O      0.659934     6.040244     9.781915    -0.398817
O     -0.909227     3.523738     9.936117    -0.424347
O      1.904932     0.794244     6.834778    -0.398816
O      3.703151     1.722262     4.397220    -0.424345
O      6.517310     4.451756     1.295880    -0.398817
O     -0.114529     6.968262     1.141678    -0.424347
O      5.272312     9.697756     4.243017    -0.398815

The following XYZ coordinates are in angstroms. Other properties are in atomic units.
The sperically averaged electron density of each atom fit to a function of the form exp(a - br)
eigen_1, eigen_2 and eigen_3 are the three eigenvalues of traceless quadrupole moment tensor
  atom number  atomic symbol              X              Y              Z     net charge C6 coefficient C8 coefficient C10 coefficient fluctuating dipole atomic polarizability isotropic forcefield polarizability              a              b squared Pearson coefficient          <r^3>          <r^4>         wp_QDO          m_QDO          q_QDO       dipole_x       dipole_y       dipole_z         dipole            Qxy            Qxz            Qyz     Q(x^2-y^2)  Q(3z^2 - R^2)        eigen_1        eigen_2        eigen_3 static polarizability      alpha(xx)      alpha(xy)      alpha(xz)      alpha(yy)      alpha(yz)      alpha(zz) atomic spin moment
            1             Co       0.000000       5.246000       0.000000       0.638160     127.400335 0.21892312E+04  0.72121279E+05                                20.535460                           15.350854       0.565697       1.999488                    0.996272      51.993947     142.272887       0.460606       0.403650      -1.146564       0.000000       0.000000      -0.000001       0.000001       0.078486      -0.077619       0.074339      -0.025846      -0.174655      -0.161758       0.052670       0.109088             25.952770      31.656668      -7.218304       0.436697      21.099221       2.126783      25.102423           1.080556
            2             Co       3.588622       0.000000       5.538898       0.638155     127.400475 0.21892339E+04  0.72121414E+05                                20.535496                           15.350880       0.565691       1.999485                    0.996273      51.994071     142.273425       0.460605       0.403651      -1.146563       0.000000      -0.000000       0.000001       0.000001      -0.078487      -0.077618      -0.074335      -0.025843      -0.174659      -0.161756       0.052666       0.109090             25.952815      31.656725       7.218322       0.436702      21.099257      -2.126786      25.102462           1.080544
            3              H       4.832032       4.197849       9.974447       0.097740       1.363315 0.10269316E+02  0.10721870E+03                                 2.024786                            1.868557      -1.247901       2.279866                    0.994983       3.776804      10.873323       0.460124       1.274978      -0.710197      -0.000226      -0.046478       0.011463       0.047871       0.009582       0.006175      -0.007410      -0.019727      -0.048991      -0.021388      -0.001099       0.022487              2.093215       1.787936      -0.298175       0.084115       2.729168      -0.239018       1.762540          -0.000429
            4              H       2.924461       4.884026       8.998493       0.119935       1.117334 0.81529157E+01  0.80851583E+02                                 1.810365                            1.691828      -1.124913       2.341553                    0.996378       3.655283      10.466793       0.469137       1.316531      -0.700153      -0.024240      -0.020610      -0.004392       0.032119       0.004514       0.010454      -0.005425      -0.007013      -0.030884      -0.018173       0.007301       0.010872              1.860629       2.179280       0.494195       0.164930       1.951727       0.132314       1.450881          -0.000063
            5              H       4.406056       8.646457       8.851158       0.135121       1.187459 0.87214108E+01  0.87343219E+02                                 1.846651                            1.723423      -1.148500       2.344411                    0.996566       3.482473       9.793681       0.478889       1.277111      -0.710469      -0.003152       0.035764      -0.010564       0.037424       0.000593       0.005881      -0.001152      -0.015789      -0.056891      -0.020570       0.003146       0.017424              1.902960       1.566823      -0.092725       0.126846       2.477866      -0.463556       1.664191          -0.000091
            6              H       6.264833       7.857459       9.849268       0.091949       1.313072 0.99233702E+01  0.10241874E+03                                 1.956542                            1.823927      -1.037402       2.377163                    0.996530       3.675323      10.418880       0.472062       1.257150      -0.714819       0.031622       0.034180       0.008619       0.047355       0.008321       0.006703      -0.000184      -0.009723      -0.053126      -0.019806       0.001024       0.018782              2.000985       2.372130       0.504656       0.215503       1.947261       0.060129       1.683565          -0.000384
            7              H       1.551366       8.625473       6.995628       0.055378       1.339552 0.10521396E+02  0.11166899E+03                                 2.059101                            1.928853      -1.532141       2.133961                    0.991165       4.289305      12.878934       0.435202       1.326039      -0.696015      -0.040781       0.024072      -0.017973       0.050652      -0.003658       0.003697      -0.008676       0.023708      -0.013889      -0.016117       0.000053       0.016064              2.133347       2.430459      -0.441687       0.317446       1.988681      -0.391626       1.980902          -0.000624
            8              H       0.198070       7.253120       8.425771       0.049193       1.416841 0.11175461E+02  0.11819162E+03                                 2.004527                            1.890891      -1.216171       2.276384                    0.995096       3.895351      10.986465       0.482710       1.199772      -0.727057      -0.043842       0.011124      -0.015671       0.047869       0.001430       0.003575      -0.005705       0.010002      -0.007201      -0.009609       0.002073       0.007535              2.042298       2.474196      -0.330055       0.250536       1.829173      -0.348041       1.823524          -0.000194
            9              H       5.933834       9.443849       6.642246       0.097739       1.363315 0.10269316E+02  0.10721870E+03                                 2.024787                            1.868558      -1.247902       2.279865                    0.994983       3.776804      10.873325       0.460123       1.274979      -0.710197       0.000226      -0.046478      -0.011463       0.047871      -0.009582       0.006175       0.007410      -0.019727      -0.048991      -0.021388      -0.001099       0.022487              2.093216       1.787936       0.298176       0.084115       2.729170       0.239018       1.762540          -0.000428
           10              H      -0.359595      10.130026       7.618200       0.119934       1.117336 0.81529262E+01  0.80851706E+02                                 1.810365                            1.691829      -1.124914       2.341552                    0.996378       3.655285      10.466797       0.469137       1.316530      -0.700154       0.024240      -0.020610       0.004392       0.032119      -0.004514       0.010454       0.005425      -0.007013      -0.030884      -0.018173       0.007301       0.010872              1.860630       2.179281      -0.494195       0.164931       1.951728      -0.132315       1.450882          -0.000062
           11              H       6.359810       3.400457       7.765534       0.135121       1.187460 0.87214195E+01  0.87343326E+02                                 1.846651                            1.723424      -1.148498       2.344411                    0.996566       3.482475       9.793687       0.478889       1.277110      -0.710469       0.003153       0.035764       0.010564       0.037424      -0.000593       0.005881       0.001152      -0.015789      -0.056891      -0.020570       0.003146       0.017424              1.902961       1.566824       0.092726       0.126846       2.477867       0.463556       1.664192          -0.000092
           12              H       4.501033       2.611459       6.767425       0.091949       1.313074 0.99233923E+01  0.10241902E+03                                 1.956544                            1.823929      -1.037403       2.377162                    0.996530       3.675327      10.418893       0.472062       1.257150      -0.714819      -0.031622       0.034180      -0.008619       0.047355      -0.008321       0.006703       0.000184      -0.009723      -0.053127      -0.019806       0.001024       0.018782              2.000987       2.372132      -0.504657       0.215504       1.947262      -0.060129       1.683566          -0.000384
           13              H       1.013500       3.379473       9.621065       0.055378       1.339555 0.10521423E+02  0.11166934E+03                                 2.059103                            1.928854      -1.532139       2.133961                    0.991165       4.289310      12.878948       0.435202       1.326037      -0.696015       0.040781       0.024073       0.017973       0.050652       0.003659       0.003697       0.008676       0.023708      -0.013889      -0.016117       0.000053       0.016064              2.133349       2.430461       0.441687       0.317447       1.988683       0.391627       1.980904          -0.000624
           14              H       2.366796       2.007120       8.190922       0.049193       1.416844 0.11175497E+02  0.11819210E+03                                 2.004530                            1.890893      -1.216173       2.276383                    0.995096       3.895358      10.986487       0.482710       1.199771      -0.727058       0.043842       0.011124       0.015671       0.047869      -0.001430       0.003575       0.005705       0.010002      -0.007201      -0.009609       0.002073       0.007535              2.042300       2.474199       0.330055       0.250536       1.829175       0.348042       1.823526          -0.000193
           15              H       2.345212       6.294151       1.103348       0.097740       1.363318 0.10269345E+02  0.10721909E+03                                 2.024789                            1.868560      -1.247901       2.279865                    0.994983       3.776810      10.873344       0.460123       1.274977      -0.710197       0.000226       0.046478      -0.011464       0.047871       0.009582       0.006175      -0.007410      -0.019727      -0.048991      -0.021388      -0.001099       0.022487              2.093218       1.787938      -0.298176       0.084116       2.729172      -0.239019       1.762542          -0.000429
           16              H       4.252783       5.607974       2.079302       0.119935       1.117340 0.81529602E+01  0.80852123E+02                                 1.810368                            1.691832      -1.124913       2.341552                    0.996377       3.655293      10.466823       0.469137       1.316528      -0.700154       0.024240       0.020609       0.004392       0.032119       0.004514       0.010454      -0.005425      -0.007013      -0.030884      -0.018173       0.007301       0.010872              1.860633       2.179285       0.494196       0.164931       1.951731       0.132315       1.450884          -0.000063
           17              H       2.771188       1.845543       2.226637       0.135123       1.187461 0.87214293E+01  0.87343433E+02                                 1.846650                            1.723423      -1.148496       2.344412                    0.996566       3.482478       9.793690       0.478890       1.277107      -0.710470       0.003153      -0.035764       0.010564       0.037424       0.000593       0.005881      -0.001152      -0.015789      -0.056891      -0.020570       0.003146       0.017424              1.902959       1.566823      -0.092725       0.126846       2.477864      -0.463556       1.664191          -0.000091
           18              H       0.912411       2.634541       1.228527       0.091950       1.313078 0.99234253E+01  0.10241944E+03                                 1.956545                            1.823931      -1.037402       2.377161                    0.996530       3.675334      10.418913       0.472062       1.257148      -0.714819      -0.031621      -0.034180      -0.008619       0.047355       0.008321       0.006703      -0.000184      -0.009723      -0.053127      -0.019806       0.001024       0.018782              2.000989       2.372134       0.504658       0.215504       1.947264       0.060129       1.683568          -0.000384
           19              H       5.625878       1.866527       4.082167       0.055378       1.339557 0.10521443E+02  0.11166962E+03                                 2.059105                            1.928857      -1.532144       2.133958                    0.991165       4.289316      12.878975       0.435202       1.326038      -0.696015       0.040780      -0.024072       0.017974       0.050651      -0.003659       0.003697      -0.008676       0.023708      -0.013889      -0.016117       0.000053       0.016064              2.133352       2.430465      -0.441688       0.317446       1.988685      -0.391628       1.980906          -0.000624
           20              H       6.979174       3.238880       2.652024       0.049195       1.416845 0.11175508E+02  0.11819224E+03                                 2.004530                            1.890894      -1.216174       2.276382                    0.995096       3.895360      10.986494       0.482710       1.199771      -0.727058       0.043842      -0.011124       0.015671       0.047869       0.001430       0.003575      -0.005705       0.010002      -0.007201      -0.009609       0.002073       0.007535              2.042301       2.474200      -0.330055       0.250536       1.829175      -0.348042       1.823526          -0.000194
           21              H       1.243410       1.048151       4.435549       0.097741       1.363319 0.10269351E+02  0.10721916E+03                                 2.024789                            1.868560      -1.247904       2.279864                    0.994983       3.776811      10.873347       0.460124       1.274977      -0.710197      -0.000226       0.046478       0.011464       0.047871      -0.009582       0.006175       0.007410      -0.019727      -0.048991      -0.021388      -0.001099       0.022487              2.093218       1.787938       0.298176       0.084116       2.729173       0.239018       1.762542          -0.000428
           22              H       7.536839       0.361974       3.459595       0.119935       1.117340 0.81529655E+01  0.80852194E+02                                 1.810369                            1.691832      -1.124915       2.341551                    0.996377       3.655294      10.466829       0.469137       1.316529      -0.700154      -0.024240       0.020609      -0.004392       0.032119      -0.004514       0.010454       0.005425      -0.007013      -0.030884      -0.018173       0.007301       0.010872              1.860634       2.179286      -0.494196       0.164932       1.951732      -0.132315       1.450885          -0.000062
           23              H       0.817434       7.091543       3.312261       0.135123       1.187458 0.87214041E+01  0.87343121E+02                                 1.846648                            1.723421      -1.148495       2.344413                    0.996566       3.482473       9.793674       0.478890       1.277108      -0.710470      -0.003153      -0.035764      -0.010564       0.037424      -0.000593       0.005881       0.001152      -0.015789      -0.056890      -0.020570       0.003146       0.017424              1.902957       1.566821       0.092725       0.126846       2.477861       0.463555       1.664189          -0.000092
           24              H       2.676211       7.880541       4.310370       0.091950       1.313076 0.99234075E+01  0.10241921E+03                                 1.956544                            1.823929      -1.037403       2.377161                    0.996530       3.675330      10.418901       0.472062       1.257148      -0.714819       0.031621      -0.034180       0.008619       0.047355      -0.008321       0.006703       0.000184      -0.009723      -0.053127      -0.019806       0.001024       0.018782              2.000988       2.372133      -0.504657       0.215504       1.947263      -0.060129       1.683567          -0.000384
           25              H       6.163744       7.112527       1.456730       0.055378       1.339558 0.10521445E+02  0.11166964E+03                                 2.059105                            1.928857      -1.532142       2.133959                    0.991165       4.289315      12.878971       0.435202       1.326038      -0.696015      -0.040780      -0.024072      -0.017973       0.050651       0.003659       0.003697       0.008676       0.023708      -0.013889      -0.016117       0.000053       0.016064              2.133352       2.430465       0.441688       0.317447       1.988686       0.391628       1.980907          -0.000624
           26              H       4.810448       8.484880       2.886873       0.049194       1.416847 0.11175525E+02  0.11819246E+03                                 2.004532                            1.890895      -1.216175       2.276382                    0.995096       3.895363      10.986504       0.482710       1.199771      -0.727058      -0.043842      -0.011124      -0.015671       0.047869      -0.001430       0.003575       0.005705       0.010002      -0.007201      -0.009609       0.002073       0.007535              2.042302       2.474202       0.330055       0.250536       1.829177       0.348042       1.823528          -0.000193
           27              C       4.719445       5.112752       9.746244       0.090526      25.801633 0.31122887E+03  0.67806429E+04                                 7.693152                            5.947511       0.144006       2.061592                    0.999804      26.028947      73.805406       0.659619       0.426208      -1.050199       0.024015       0.041367       0.011611       0.049222       0.011336      -0.040476       0.013125      -0.038626       0.065354      -0.056406       0.011419       0.044987              8.619578      10.589409      -0.881498       2.971236       9.335881      -1.101451       5.933443          -0.005176
           28              C       3.617673       5.506202       9.182384      -0.194189      32.678164 0.41843557E+03  0.97638606E+04                                 8.881421                            6.818797       0.217026       2.049139                    0.999732      29.276578      84.416052       0.629934       0.416695      -1.061837      -0.007401       0.007935       0.010727       0.015258       0.012616      -0.008834       0.005508       0.001875       0.027660      -0.020668       0.006897       0.013771             10.028378      12.287923      -1.415369       3.400364      11.247963      -2.009843       6.549248          -0.000238
           29              C       4.478972       7.730506       9.091546      -0.185627      32.080777 0.40667669E+03  0.94352619E+04                                 8.788846                            6.739728       0.092640       2.009279                    0.999697      29.251636      84.487401       0.630282       0.418858      -1.058984      -0.008845       0.001512      -0.014612       0.017148      -0.006481      -0.013340       0.007282      -0.022895       0.036083      -0.023046       0.000837       0.022209              9.877503      12.159028      -0.748324       3.937013      10.214779      -2.567499       7.258702          -0.000080
           30              C       5.548043       7.262562       9.663161       0.070764      26.745067 0.32191993E+03  0.70564502E+04                                 7.823359                            6.019832       0.258785       2.094244                    0.999856      26.210293      73.977007       0.661935       0.422136      -1.055198      -0.010967      -0.052254       0.009609       0.054250       0.026133      -0.028009       0.017199      -0.030858       0.056127      -0.054455       0.020923       0.033533              8.753251      10.331719      -0.757831       3.243869       9.421598      -1.959756       6.506436          -0.006010
           31              C       3.463863       6.846030       8.850050       0.175504      30.774019 0.35908311E+03  0.80697851E+04                                 8.779674                            6.483381      -0.257456       1.940935                    0.998736      25.480631      72.256084       0.620869       0.438975      -1.047418      -0.003105       0.002975      -0.005640       0.007092      -0.003809      -0.018564      -0.011885       0.018613       0.098221      -0.030796      -0.010672       0.041468             10.243943      12.832565      -1.649365       3.727862      11.116122      -2.818693       6.783141          -0.007163
           32              C       2.273217       7.311875       8.316101      -0.181390      49.728995 0.53082822E+03  0.13031621E+05                                11.536542                            7.618272      -0.061459       1.947385                    0.999238      30.118484      86.579822       0.608515       0.410006      -1.075461       0.020985      -0.018788       0.021339       0.035337       0.005597      -0.010894      -0.044996       0.031127      -0.064279      -0.059164       0.017926       0.041238             14.564015      17.334084       0.315291      -0.324444      12.831965      -7.694905      13.525996           0.001524
           33              C       2.378782       8.270844       7.298051       0.161675      32.864248 0.37041704E+03  0.84083322E+04                                 9.013244                            6.476631       0.023274       1.993465                    0.999718      27.394580      78.650082       0.635402       0.424657      -1.053762       0.095462       0.025823      -0.026651       0.102421      -0.025559       0.030273       0.058459      -0.002490      -0.027787      -0.079558       0.022289       0.057269             11.003885       9.027540       0.618998      -0.825289      11.530755      -7.267248      12.453359          -0.009146
           34              C       0.950052       6.860719       8.852266       0.210257      28.947548 0.32479072E+03  0.71196435E+04                                 8.227040                            6.056106       0.310552       2.103287                    0.999745      25.942370      72.702101       0.659837       0.423462      -1.056674       0.008911      -0.046805       0.056811       0.074146      -0.017904       0.035091       0.073162      -0.034299      -0.012537      -0.087089       0.004514       0.082576              9.648296      12.229470       2.481608      -3.118080       7.974759      -4.066151       8.740657          -0.007905
           35              C       6.046421      10.358752       6.870448       0.090526      25.801634 0.31122889E+03  0.67806435E+04                                 7.693153                            5.947512       0.144005       2.061591                    0.999804      26.028952      73.805431       0.659619       0.426208      -1.050199      -0.024015       0.041367      -0.011611       0.049221      -0.011336      -0.040476      -0.013125      -0.038626       0.065354      -0.056406       0.011419       0.044987              8.619579      10.589411       0.881498       2.971237       9.335884       1.101449       5.933443          -0.005176
           36              C       7.148193       0.260202       7.434308      -0.194190      32.678184 0.41843585E+03  0.97638690E+04                                 8.881425                            6.818800       0.217025       2.049139                    0.999732      29.276588      84.416097       0.629933       0.416695      -1.061837       0.007401       0.007935      -0.010727       0.015258      -0.012616      -0.008835      -0.005508       0.001875       0.027660      -0.020668       0.006897       0.013771             10.028384      12.287931       1.415371       3.400368      11.247967       2.009843       6.549253          -0.000237
           37              C       6.286894       2.484506       7.525146      -0.185627      32.080778 0.40667660E+03  0.94352598E+04                                 8.788848                            6.739728       0.092638       2.009278                    0.999697      29.251640      84.487428       0.630281       0.418858      -1.058983       0.008845       0.001512       0.014612       0.017147       0.006481      -0.013339      -0.007282      -0.022895       0.036084      -0.023046       0.000837       0.022209              9.877505      12.159034       0.748326       3.937015      10.214779       2.567498       7.258702          -0.000081
           38              C       5.217823       2.016562       6.953532       0.070763      26.745097 0.32192028E+03  0.70564603E+04                                 7.823366                            6.019836       0.258784       2.094243                    0.999856      26.210315      73.977096       0.661935       0.422136      -1.055197       0.010967      -0.052254      -0.009609       0.054250      -0.026133      -0.028009      -0.017199      -0.030857       0.056126      -0.054455       0.020923       0.033533              8.753260      10.331733       0.757834       3.243872       9.421605       1.959760       6.506441          -0.006010
           39              C       7.302003       1.600030       7.766642       0.175504      30.774015 0.35908304E+03  0.80697832E+04                                 8.779675                            6.483381      -0.257457       1.940934                    0.998736      25.480625      72.256070       0.620868       0.438975      -1.047418       0.003105       0.002975       0.005639       0.007092       0.003809      -0.018564       0.011885       0.018613       0.098222      -0.030796      -0.010672       0.041469             10.243944      12.832567       1.649364       3.727865      11.116122       2.818693       6.783144          -0.007162
           40              C       0.291649       2.065875       8.300592      -0.181390      49.729028 0.53082841E+03  0.13031628E+05                                11.536549                            7.618275      -0.061462       1.947384                    0.999238      30.118492      86.579867       0.608515       0.410006      -1.075461      -0.020986      -0.018787      -0.021339       0.035337      -0.005597      -0.010894       0.044995       0.031127      -0.064278      -0.059164       0.017926       0.041238             14.564026      17.334090      -0.315294      -0.324443      12.831977       7.694915      13.526010           0.001524
           41              C       0.186084       3.024844       9.318641       0.161677      32.864218 0.37041641E+03  0.84083151E+04                                 9.013242                            6.476628       0.023272       1.993464                    0.999718      27.394561      78.650041       0.635402       0.424658      -1.053761      -0.095463       0.025823       0.026651       0.102422       0.025560       0.030272      -0.058459      -0.002490      -0.027788      -0.079558       0.022289       0.057269             11.003883       9.027537      -0.618998      -0.825287      11.530754       7.267249      12.453358          -0.009147
           42              C       1.614814       1.614719       7.764427       0.210257      28.947582 0.32479113E+03  0.71196551E+04                                 8.227048                            6.056111       0.310550       2.103286                    0.999745      25.942391      72.702188       0.659837       0.423462      -1.056674      -0.008911      -0.046805      -0.056812       0.074147       0.017904       0.035091      -0.073162      -0.034300      -0.012538      -0.087090       0.004514       0.082576              9.648306      12.229484      -2.481613      -3.118084       7.974767       4.066156       8.740666          -0.007903
           43              C       2.457799       5.379248       1.331551       0.090525      25.801679 0.31122946E+03  0.67806601E+04                                 7.693166                            5.947521       0.143999       2.061589                    0.999804      26.028986      73.805591       0.659618       0.426209      -1.050199      -0.024015      -0.041368      -0.011612       0.049222       0.011335      -0.040476       0.013125      -0.038627       0.065354      -0.056407       0.011419       0.044987              8.619595      10.589432      -0.881500       2.971243       9.335899      -1.101453       5.933453          -0.005179
           44              C       3.559571       4.985798       1.895411      -0.194189      32.678216 0.41843621E+03  0.97638804E+04                                 8.881432                            6.818804       0.217024       2.049138                    0.999732      29.276613      84.416207       0.629933       0.416695      -1.061837       0.007401      -0.007936      -0.010728       0.015259       0.012616      -0.008834       0.005508       0.001876       0.027660      -0.020668       0.006897       0.013771             10.028392      12.287944      -1.415371       3.400370      11.247978      -2.009845       6.549255          -0.000239
           45              C       2.698272       2.761494       1.986249      -0.185627      32.080859 0.40667781E+03  0.94352956E+04                                 8.788864                            6.739740       0.092637       2.009277                    0.999698      29.251687      84.487618       0.630281       0.418858      -1.058983       0.008845      -0.001511       0.014611       0.017147      -0.006481      -0.013340       0.007282      -0.022896       0.036085      -0.023046       0.000837       0.022209              9.877524      12.159059      -0.748327       3.937025      10.214797      -2.567504       7.258717          -0.000081
           46              C       1.629201       3.229438       1.414634       0.070763      26.745135 0.32192079E+03  0.70564754E+04                                 7.823377                            6.019844       0.258779       2.094240                    0.999856      26.210346      73.977244       0.661934       0.422136      -1.055197       0.010968       0.052254      -0.009610       0.054250       0.026133      -0.028009       0.017199      -0.030857       0.056127      -0.054456       0.020923       0.033533              8.753272      10.331747      -0.757833       3.243878       9.421620      -1.959761       6.506451          -0.006013
           47              C       3.713381       3.645970       2.227745       0.175505      30.774033 0.35908316E+03  0.80697870E+04                                 8.779677                            6.483382      -0.257459       1.940934                    0.998736      25.480638      72.256120       0.620868       0.438975      -1.047418       0.003105      -0.002975       0.005639       0.007092      -0.003809      -0.018564      -0.011886       0.018613       0.098222      -0.030796      -0.010672       0.041468             10.243949      12.832577      -1.649367       3.727866      11.116127      -2.818694       6.783144          -0.007163
           48              C       4.904027       3.180125       2.761694      -0.181389      49.729047 0.53082861E+03  0.13031633E+05                                11.536548                            7.618273      -0.061459       1.947385                    0.999238      30.118501      86.579877       0.608515       0.410006      -1.075461      -0.020986       0.018788      -0.021339       0.035338       0.005597      -0.010894      -0.044996       0.031127      -0.064277      -0.059164       0.017925       0.041238             14.564026      17.334102       0.315291      -0.324443      12.831973      -7.694910      13.526002           0.001524
           49              C       4.798462       2.221156       3.779744       0.161676      32.864305 0.37041770E+03  0.84083516E+04                                 9.013254                            6.476637       0.023270       1.993463                    0.999718      27.394617      78.650228       0.635402       0.424657      -1.053762      -0.095462      -0.025823       0.026652       0.102422      -0.025560       0.030273       0.058458      -0.002490      -0.027787      -0.079558       0.022290       0.057269             11.003899       9.027552       0.618998      -0.825289      11.530770      -7.267258      12.453374          -0.009147
           50              C       6.227192       3.631281       2.225529       0.210258      28.947620 0.32479160E+03  0.71196679E+04                                 8.227053                            6.056113       0.310552       2.103286                    0.999745      25.942417      72.702272       0.659837       0.423462      -1.056674      -0.008911       0.046806      -0.056812       0.074147      -0.017905       0.035091       0.073162      -0.034299      -0.012536      -0.087090       0.004514       0.082576              9.648312      12.229496       2.481615      -3.118087       7.974771      -4.066157       8.740669          -0.007906
           51              C       1.130823       0.133248       4.207347       0.090526      25.801676 0.31122943E+03  0.67806591E+04                                 7.693164                            5.947519       0.144000       2.061589                    0.999804      26.028987      73.805582       0.659618       0.426209      -1.050199       0.024015      -0.041367       0.011612       0.049222      -0.011335      -0.040476      -0.013125      -0.038626       0.065354      -0.056406       0.011419       0.044987              8.619592      10.589429       0.881500       2.971242       9.335897       1.101451       5.933451          -0.005176
           52              C       0.029051      10.231798       3.643487      -0.194189      32.678223 0.41843634E+03  0.97638841E+04                                 8.881433                            6.818805       0.217023       2.049138                    0.999732      29.276615      84.416213       0.629933       0.416695      -1.061837      -0.007401      -0.007936       0.010728       0.015259      -0.012616      -0.008834      -0.005508       0.001875       0.027660      -0.020668       0.006897       0.013771             10.028394      12.287945       1.415372       3.400372      11.247978       2.009845       6.549258          -0.000238
           53              C       0.890350       8.007494       3.552649      -0.185627      32.080813 0.40667713E+03  0.94352755E+04                                 8.788855                            6.739734       0.092639       2.009278                    0.999697      29.251659      84.487507       0.630281       0.418858      -1.058983      -0.008846      -0.001512      -0.014611       0.017147       0.006481      -0.013340      -0.007282      -0.022895       0.036086      -0.023046       0.000837       0.022210              9.877513      12.159047       0.748327       3.937019      10.214786       2.567499       7.258707          -0.000081
           54              C       1.959421       8.475438       4.124263       0.070764      26.745113 0.32192050E+03  0.70564666E+04                                 7.823370                            6.019839       0.258782       2.094242                    0.999856      26.210329      73.977161       0.661935       0.422136      -1.055197      -0.010968       0.052254       0.009610       0.054250      -0.026133      -0.028009      -0.017199      -0.030857       0.056127      -0.054455       0.020922       0.033533              8.753264      10.331739       0.757832       3.243873       9.421611       1.959760       6.506443          -0.006011
           55              C      -0.124759       8.891970       3.311153       0.175505      30.774007 0.35908286E+03  0.80697784E+04                                 8.779674                            6.483380      -0.257458       1.940934                    0.998736      25.480620      72.256057       0.620868       0.438975      -1.047418      -0.003105      -0.002975      -0.005639       0.007092       0.003809      -0.018564       0.011886       0.018613       0.098224      -0.030796      -0.010672       0.041469             10.243944      12.832567       1.649366       3.727865      11.116123       2.818694       6.783142          -0.007162
           56              C       6.885595       8.426125       2.777203      -0.181390      49.729051 0.53082857E+03  0.13031633E+05                                11.536552                            7.618275      -0.061461       1.947384                    0.999238      30.118499      86.579890       0.608515       0.410006      -1.075461       0.020986       0.018788       0.021339       0.035337      -0.005597      -0.010894       0.044995       0.031128      -0.064276      -0.059163       0.017925       0.041238             14.564031      17.334097      -0.315293      -0.324443      12.831985       7.694918      13.526011           0.001524
           57              C       6.991160       7.467156       1.759154       0.161677      32.864250 0.37041678E+03  0.84083258E+04                                 9.013247                            6.476631       0.023270       1.993464                    0.999718      27.394581      78.650116       0.635402       0.424658      -1.053762       0.095463      -0.025822      -0.026652       0.102422       0.025560       0.030272      -0.058459      -0.002490      -0.027787      -0.079558       0.022289       0.057269             11.003890       9.027544      -0.618998      -0.825287      11.530764       7.267254      12.453362          -0.009148
           58              C       5.562430       8.877281       3.313368       0.210257      28.947616 0.32479155E+03  0.71196667E+04                                 8.227054                            6.056114       0.310551       2.103286                    0.999745      25.942414      72.702271       0.659837       0.423462      -1.056674       0.008911       0.046805       0.056812       0.074147       0.017904       0.035091      -0.073162      -0.034299      -0.012536      -0.087090       0.004514       0.082576              9.648313      12.229495      -2.481615      -3.118087       7.974774       4.066159       8.740670          -0.007904
           59              N       5.676820       5.972046      10.000147      -0.192755      36.811086 0.49606653E+03  0.11879577E+05                                 9.314809                            7.251991      -0.115160       1.986311                    0.999440      27.684239      76.598613       0.643338       0.397563      -1.092372      -0.118401       0.046425      -0.051044       0.137039       0.024553      -0.023711       0.003691      -0.077981       0.038287      -0.060231       0.020103       0.040128             10.648935      11.556348      -0.079714       3.232101      12.731097      -1.576220       7.659361          -0.015493
           60              N       5.089046       0.726046       6.616545      -0.192754      36.811068 0.49606618E+03  0.11879566E+05                                 9.314803                            7.251986      -0.115159       1.986312                    0.999440      27.684230      76.598566       0.643339       0.397563      -1.092373       0.118401       0.046425       0.051044       0.137038      -0.024553      -0.023711      -0.003691      -0.077981       0.038285      -0.060231       0.020103       0.040128             10.648929      11.556341       0.079714       3.232100      12.731088       1.576220       7.659358          -0.015494
           61              N       1.500424       4.519954       1.077648      -0.192755      36.811116 0.49606688E+03  0.11879588E+05                                 9.314815                            7.251994      -0.115164       1.986310                    0.999440      27.684254      76.598685       0.643338       0.397563      -1.092372       0.118402      -0.046425       0.051043       0.137039       0.024553      -0.023711       0.003691      -0.077980       0.038286      -0.060231       0.020103       0.040127             10.648944      11.556359      -0.079715       3.232104      12.731108      -1.576221       7.659364          -0.015493
           62              N       2.088198       9.765954       4.461250      -0.192754      36.811091 0.49606651E+03  0.11879576E+05                                 9.314808                            7.251989      -0.115162       1.986311                    0.999440      27.684241      76.598614       0.643338       0.397563      -1.092373      -0.118402      -0.046425      -0.051043       0.137039      -0.024553      -0.023711      -0.003691      -0.077981       0.038284      -0.060231       0.020103       0.040128             10.648935      11.556348       0.079713       3.232102      12.731095       1.576221       7.659360          -0.015494
           63              O       3.474093       8.769738       6.680575      -0.424346      37.998236 0.55292829E+03  0.13391573E+05                                 9.131583                            7.358633       0.049595       2.066837                    0.997875      27.191760      71.845833       0.688631       0.367246      -1.132045      -0.094255      -0.012457       0.030792       0.099937       0.068812      -0.068996      -0.021367      -0.016372       0.032577      -0.092458      -0.014568       0.107026             10.675056      10.092519       3.489380      -2.965112      10.526539      -5.239247      11.406111          -0.003998
           64              O       0.659934       6.040244       9.781915      -0.398817      39.562222 0.55304309E+03  0.13377573E+05                                 9.366758                            7.400924       0.216045       2.141980                    0.996995      26.373971      69.345081       0.681779       0.371402      -1.130339       0.001271       0.055941      -0.059145       0.081420       0.050211      -0.046932       0.004198      -0.148230       0.166950      -0.128894       0.054602       0.074292             10.863711       9.878831       3.191850      -4.191323      10.332820      -5.324761      12.379482           0.016660
           65              O      -0.909227       3.523738       9.936117      -0.424347      37.998291 0.55292916E+03  0.13391600E+05                                 9.131597                            7.358642       0.049590       2.066835                    0.997875      27.191764      71.845881       0.688630       0.367246      -1.132044       0.094255      -0.012458      -0.030793       0.099937      -0.068811      -0.068996       0.021367      -0.016373       0.032576      -0.092457      -0.014568       0.107025             10.675075      10.092535      -3.489388      -2.965118      10.526557       5.239259      11.406132          -0.003999
           66              O       1.904932       0.794244       6.834778      -0.398816      39.562202 0.55304270E+03  0.13377561E+05                                 9.366752                            7.400919       0.216046       2.141980                    0.996995      26.373966      69.345048       0.681779       0.371402      -1.130339      -0.001271       0.055941       0.059145       0.081420      -0.050211      -0.046932      -0.004197      -0.148230       0.166949      -0.128893       0.054600       0.074293             10.863705       9.878825      -3.191848      -4.191320      10.332814       5.324759      12.379475           0.016659
           67              O       3.703151       1.722262       4.397220      -0.424345      37.998305 0.55292940E+03  0.13391607E+05                                 9.131595                            7.358640       0.049592       2.066835                    0.997875      27.191783      71.845921       0.688631       0.367246      -1.132044       0.094255       0.012457      -0.030792       0.099937       0.068812      -0.068996      -0.021367      -0.016372       0.032577      -0.092458      -0.014568       0.107026             10.675071      10.092534       3.489386      -2.965117      10.526553      -5.239256      11.406127          -0.003997
           68              O       6.517310       4.451756       1.295880      -0.398817      39.562283 0.55304403E+03  0.13377602E+05                                 9.366768                            7.400931       0.216041       2.141978                    0.996995      26.373991      69.345162       0.681778       0.371402      -1.130339      -0.001272      -0.055941       0.059145       0.081420       0.050211      -0.046932       0.004198      -0.148230       0.166949      -0.128894       0.054601       0.074292             10.863724       9.878848       3.191856      -4.191331      10.332832      -5.324768      12.379494           0.016660
           69              O      -0.114529       6.968262       1.141678      -0.424347      37.998320 0.55292959E+03  0.13391614E+05                                 9.131601                            7.358645       0.049588       2.066834                    0.997875      27.191775      71.845920       0.688630       0.367246      -1.132044      -0.094255       0.012458       0.030792       0.099937      -0.068812      -0.068996       0.021367      -0.016373       0.032576      -0.092457      -0.014568       0.107026             10.675081      10.092542      -3.489392      -2.965121      10.526565       5.239262      11.406134          -0.003999
           70              O       5.272312       9.697756       4.243017      -0.398815      39.562228 0.55304313E+03  0.13377574E+05                                 9.366757                            7.400923       0.216043       2.141979                    0.996995      26.373974      69.345084       0.681779       0.371402      -1.130339       0.001271      -0.055941      -0.059144       0.081419      -0.050211      -0.046932      -0.004197      -0.148230       0.166949      -0.128893       0.054601       0.074293             10.863711       9.878831      -3.191850      -4.191323      10.332822       5.324762      12.379479           0.016659

******************************************************
Auxiliary information for the entire system
The total spin magnetic moment of the unit cell is   2.005849
The total net atomic charge of the unit cell is   0.000004
Accuracy of reproducing the electrostatic potential in the unit cell:
  The inner radius (bohr) =    5.0000
  The outer radius (bohr) =   12.0000
  Valid grid points have density less than (e/(bohr^3)) =    0.0001
  The number of valid grid points were=        18540
  The rms potential error without charges in kcal/mol is=      1.75118
  The rms potential error with partial charges in kcal/mol is=      0.58502
  The RRMSE value at monopole order=      0.33407
  The rms potential error with partial charges and cloud penetration in kcal/mol is=      0.57520
  The RRMSE value at monopole order with cloud penetration is=      0.32846
  The rms potential error with partial charges and atomic dipoles in kcal/mol is=      0.30917
  The RRMSE value at dipole order=      0.17655
  The rms potential error with partial charges, atomic dipoles and cloud penetration in kcal/mol is=      0.29555
  The RRMSE value at dipole order with cloud penetration=      0.16877

******************************************************
The electron densities and ab initio electrostatic potential were computed in VASP using the PBE functional and
projector augmented wave method. See the main text of the journal article for a description of computational details.
The atomic charges, dipoles, and quadrupoles were computed with the DDEC6 method as described in
(a) T. A. Manz and N. Gabaldon Limas, RSC Adv. 6 (2016) 47771-47801 DOI: 10.1039/c6ra04656h
(b) N. Gabaldon Limas and T. A. Manz, RSC Adv. 8 (2018) 2678-2707 DOI: 10.1039/c7ra11829e.
For each atom in the material, the electron cloud parameters were fit to the spherically averaged atom-in-material
electron density using radial positions for which this density was between 10^-4 and 10^-2 electrons per cubic bohr.
The polarizabilities, dispersion coefficients, and quantum Drude oscillator (QDO) parameters were fit using the MCLF method.
The magnetic structure of the system was optimized in VASP from the default ferromagnetic initial guess using spin polarization.
The atomic spin moments (ASMs) were computed on this optimized magnetic structure using the DDEC6 partition as inputs
to the method of T. A. Manz and D. S. Sholl, J. Chem. Theory Comput. 7 (2011) 4146-4164 DOI: 10.1021/ct200539n.
The RMSE and RRMSE were computed using a uniform grid with Ewald summation.
