# Supplementary material for: A collection of forcefield precursors for metal–organic frameworks
Source: RSC Adv. 2019 Nov 13;9(63):36492–507. doi: 10.1039/c9ra07327b (PMC9075174; doi:10.1039/c9ra07327b)
Supplement: RA-009-C9RA07327B-s3355 [file RA-009-C9RA07327B-s3355.xyz]

  272
jmolscript: load "" {1 1 1} spacegroup "x,y,z" unitcell [{     21.333600     0.000000     0.000000 }, {     10.666800    18.475440     0.000000 }, {     10.666800     6.158480    17.418811 }]
Cu     8.743149    12.768623     2.190241     0.783848
Cu    16.250443     1.661435     3.530793     0.784086
Cu     5.083157     3.882675     0.389485     0.783892
Cu    12.590451     6.321187    11.308292     0.783814
Cu     3.980423     3.571426     3.530793     0.783788
Cu    17.353177     4.519339     2.190241     0.784171
Cu     9.845883     4.411196    11.308292     0.784058
Cu    11.487717    12.131959     0.389485     0.784034
Cu     9.564066     7.743057    11.308292     0.783870
Cu    15.429526     2.460805     0.389485     0.783812
Cu    11.769534    13.242580     3.530793     0.784151
Cu     5.904074     1.187478     2.190241     0.783887
Cu    20.230866     7.084100    12.240198     0.783784
Cu    15.429526    13.504438    10.899647     0.783847
Cu    22.436334    13.901537     2.598887     0.784177
Cu    27.237674    14.777765     9.098890     0.783839
Cu    19.409949    12.479667     2.598887     0.783847
Cu    16.250443    16.199635     9.098890     0.784054
Cu    26.416757    13.978395    12.240198     0.784178
Cu    23.257251     6.610143    10.899647     0.784065
Cu    25.314023    16.836299    10.899647     0.783895
Cu    17.353177    15.888386    12.240198     0.783920
Cu    20.512683     5.973479     9.098890     0.783940
Cu    22.154517    10.569676     2.598887     0.784027
H     28.409955    13.527717     4.849397     0.131584
H     32.013200    14.455184     6.323028     0.131454
H     25.184315    17.414950     3.647499     0.131632
H     35.183373    24.340776    17.195850     0.131509
H     17.482885     9.243878    15.203138     0.131608
H     28.817427    24.325996    17.216753     0.131489
H     14.257245     9.081295    11.137588     0.131591
H     31.987600    10.779803    11.520802     0.131456
H     23.823231     6.433148     3.647499     0.131589
H     35.488444    12.786236    17.195850     0.131477
H     18.843969     5.583278     4.849397     0.131633
H     28.512356    20.474483     6.323028     0.131556
H     22.069609    20.063096    11.137588     0.131622
H     25.342183    22.334344    11.520802     0.131531
H     20.597591    17.188318    15.203138     0.131620
H     38.658617    18.306698    17.216753     0.131505
H     27.673946     7.806489    11.137588     0.131595
H     38.671417    22.312173    11.520802     0.131486
H     25.920324    10.518684    15.203138     0.131584
H     28.525157    12.793626    17.216753     0.131469
H     14.993254    13.102782     3.647499     0.131621
H     25.329383    18.299307    17.195850     0.131543
H     16.746876    17.839885     4.849397     0.131609
H     35.475643    20.496653     6.323028     0.131483
H     17.007146     6.944302    12.356905     0.131588
H     17.337817     5.982347     8.486445     0.131455
H     15.253524    11.681405    13.558802     0.131605
H     17.858357    14.338173    15.032434     0.131477
H     25.660054    13.964969     2.428182     0.131636
H     25.329383     9.995213     2.811396     0.131541
H     27.413676    16.677164     6.493733     0.131585
H     24.808843    18.952106     8.507347     0.131439
H     17.743155    15.239775     2.428182     0.131591
H     21.346400    16.938283     2.811396     0.131480
H     14.517515    15.402358     6.493733     0.131621
H     13.849773    12.009036     8.507347     0.131538
H     28.149685    11.256470    12.356905     0.131629
H     28.817427    12.023816     8.486445     0.131531
H     24.924045     7.369237    13.558802     0.131622
H     21.320800     8.296704    15.032434     0.131524
H     23.823231    17.900238    13.558802     0.131584
H     24.821644    14.316003    15.032434     0.131482
H     18.843969    18.750108    12.356905     0.131607
H     17.845556    18.944716     8.486445     0.131493
H     22.069609     4.871358     6.493733     0.131605
H     25.342183     5.989738     8.507347     0.131501
H     20.597591     7.746136     2.428182     0.131620
H     17.325017    10.017384     2.811396     0.131513
C     29.346500    14.573427     7.321126     0.564902
C     29.977975    14.171894     6.060004    -0.112516
C     29.344367    13.660740     4.943459     0.006953
C     31.317725    14.166967     5.742982     0.029436
C     23.769897    16.093340     1.565951     0.565039
C     24.567774    17.320109     1.660013    -0.112242
C     25.184315    17.821409     2.790494     0.006891
C     24.823777    18.246345     0.674108     0.029436
C     18.897303     6.840840    14.650962     0.564958
C     18.099426     7.338445    15.776217    -0.112468
C     17.482885     8.571372    15.872021     0.006898
C     17.843423     6.717670    16.978115     0.029420
C     13.320700    11.760233    11.299583     0.564922
C     12.689225    10.437392    11.341388    -0.112513
C     13.322833     9.214318    11.231649     0.006927
C     11.349475    10.136858    11.442417     0.029426
C     23.385892     8.318875     1.565951     0.564926
C     24.049367     7.014509     1.660013    -0.112538
C     24.175236     6.229918     2.790494     0.006872
C     24.723509     6.329686     0.674108     0.029447
C     19.281308     4.249351     7.321126     0.565046
C     18.617833     3.903245     6.060004    -0.112194
C     18.491964     4.707542     4.943459     0.006889
C     17.943691     2.745450     5.742982     0.029445
C     24.857911    19.534699    11.299583     0.565032
C     24.028034    20.742992    11.341388    -0.112241
C     22.652016    20.805809    11.231649     0.006851
C     24.437639    22.053517    11.442417     0.029415
C     17.809289    17.164915    14.650962     0.565037
C     18.639166    17.607094    15.776217    -0.112240
C     20.015184    17.524571    15.872021     0.006876
C     18.229561    18.139187    16.978115     0.029420
C     25.822189     5.655948    11.299583     0.564925
C     27.283541     5.770496    11.341388    -0.112472
C     28.025950     6.930753    11.231649     0.006900
C     28.213686     4.760505    11.442417     0.029448
C     27.294208    12.945125    14.650962     0.564896
C     27.262207    12.005341    15.776217    -0.112499
C     26.502731    10.854937    15.872021     0.006929
C     27.927816    12.094023    16.978115     0.029495
C     16.845011    12.538665     1.565951     0.565055
C     15.383659    12.616262     1.660013    -0.112219
C     14.641250    12.899552     2.790494     0.006869
C     14.453514    12.374850     0.674108     0.029427
C     15.372992    18.128102     7.321126     0.564941
C     15.404993    18.875741     6.060004    -0.112467
C     16.164469    18.582598     4.943459     0.006883
C     14.739384    20.038462     5.742982     0.029418
C     15.155389     6.380185    10.275357     0.564925
C     16.616741     6.457782    10.369418    -0.112495
C     17.359150     6.741072    11.499899     0.006917
C     17.546886     6.216370     9.383513     0.029433
C     16.627408    11.969622    16.030532     0.564940
C     16.595407    12.717261    14.769410    -0.112420
C     15.835931    12.424118    13.652864     0.006929
C     17.261016    13.879982    14.452387     0.029437
C     27.511811    11.814428     2.590177     0.565054
C     26.050459    11.928976     2.631982    -0.112209
C     25.308050    13.089233     2.522244     0.006906
C     25.120314    10.918985     2.733011     0.029407
C     26.039792    19.103605     5.941556     0.564899
C     26.071793    18.163821     7.066812    -0.112574
C     26.831269    17.013417     7.162615     0.006923
C     25.406184    18.252503     8.268710     0.029459
C     18.679700    17.918713     2.590177     0.564918
C     19.311175    16.595872     2.631982    -0.112444
C     18.677567    15.372798     2.522244     0.006933
C     20.650925    16.295338     2.733011     0.029457
C     13.103097    12.999320     5.941556     0.565031
C     13.900974    13.496925     7.066812    -0.112246
C     14.517515    14.729852     7.162615     0.006839
C     14.156977    12.876150     8.268710     0.029455
C     29.564103     9.934860    10.275357     0.565037
C     28.766226    11.161629    10.369418    -0.112246
C     28.149685    11.662929    11.499899     0.006859
C     28.510223    12.087865     9.383513     0.029433
C     23.987500     8.414947    16.030532     0.565035
C     23.356025     8.013414    14.769410    -0.112268
C     23.989633     7.502260    13.652864     0.006859
C     22.016275     8.008487    14.452387     0.029397
C     23.385892    16.566311    16.030532     0.564911
C     24.049367    16.220205    14.769410    -0.112536
C     24.175236    17.024502    13.652864     0.006901
C     24.723509    15.062410    14.452387     0.029493
C     19.281308    20.635835    10.275357     0.564917
C     18.617833    19.331469    10.369418    -0.112455
C     18.491964    18.546878    11.499899     0.006932
C     17.943691    18.646646     9.383513     0.029443
C     24.857911     4.847955     5.941556     0.564943
C     24.028034     5.290134     7.066812    -0.112397
C     22.652016     5.207611     7.162615     0.006915
C     24.437639     5.822227     8.268710     0.029412
C     17.809289     7.217739     2.590177     0.565036
C     18.639166     8.426032     2.631982    -0.112234
C     20.015184     8.488849     2.522244     0.006863
C     18.229561     9.736557     2.733011     0.029450
N     30.272378    13.383609     4.008068    -0.159427
N      8.610241    12.225814     0.336183    -0.165098
N     25.788056    18.982899     2.475213    -0.159197
N     17.450885     2.820584     4.513214    -0.165074
N     16.879144     8.661286    17.072177    -0.159113
N      3.882715     5.195294     1.154867    -0.165171
N     12.394822     8.240046    11.282164    -0.159317
N     12.723359     4.392228    11.414547    -0.165054
N     24.879244     5.126319     2.475213    -0.159158
N      4.384055     1.952238     4.513214    -0.165115
N     17.787956     4.042426     4.008068    -0.159105
N     16.949545     4.905845     0.336183    -0.165246
N     22.272278    22.096626    11.282164    -0.159051
N      8.108901     5.260574    11.414547    -0.165179
N     20.394922    18.002469    17.072177    -0.159220
N     13.224699    12.515263     1.154867    -0.165106
N     29.333700     6.614208    11.282164    -0.159224
N     11.168140     8.822638    11.414547    -0.165223
N     26.726734    10.287125    17.072177    -0.159421
N     14.892986     0.764883     1.154867    -0.165106
N     13.333500    12.841662     2.475213    -0.159124
N     10.165460    13.702618     4.513214    -0.165284
N     15.940466    19.524845     4.008068    -0.159091
N      6.440614     1.343780     0.336183    -0.165106
N     18.666900     6.683182    11.184619    -0.159349
N     21.834940     7.544138    13.222619    -0.165109
N     16.059934    13.366365    12.717474    -0.159301
N     14.892986    13.660740     9.045589    -0.165068
N     24.000300    12.772688     2.572758    -0.159124
N     20.832260    14.981118     2.705141    -0.165203
N     26.607266    16.445605     8.362771    -0.159366
N     27.774214    13.081843     9.864273    -0.165090
N     19.605578    14.398526     2.572758    -0.159399
N     19.277041    10.550708     2.705141    -0.165095
N     15.121256    14.819766     8.362771    -0.159065
N     17.450885    17.512254     9.864273    -0.165197
N     27.545944    12.824419    11.184619    -0.159054
N     25.216315    15.137544    13.222619    -0.165264
N     23.061622     7.225129    12.717474    -0.159081
N     23.390159     6.067334     9.045589    -0.165139
N     24.879244    16.359386    12.717474    -0.159286
N     25.717655    17.222805     9.045589    -0.165308
N     17.787956    17.443279    11.184619    -0.159219
N     16.949545    14.269198    13.222619    -0.165133
N     22.272278     5.685509     8.362771    -0.159204
N     18.775701     6.356783     9.864273    -0.165212
N     20.394922     9.779666     2.572758    -0.159212
N     23.891499    11.419054     2.705141    -0.165103
O     28.066697    14.324748     7.395853    -0.503627
O     30.029175    15.046398     8.246065    -0.489192
O     23.565308    15.485005     2.703225    -0.503649
O     23.287758    15.736148     0.477275    -0.488804
O     19.101892     7.710294    13.698327    -0.503615
O     19.379442     5.695362    14.677090    -0.488380
O     14.600503    11.747793    11.040217    -0.503622
O     12.638025    12.789931    11.437191    -0.488801
O     22.961354     8.800222     2.703225    -0.503477
O     23.317625     8.915016     0.477275    -0.488571
O     19.705846     5.482033     7.395853    -0.503789
O     19.349575     3.421651     8.246065    -0.488678
O     24.207236    18.432577    11.040217    -0.503711
O     26.090993    19.611064    11.437191    -0.488353
O     18.459964    16.553009    13.698327    -0.503794
O     16.576207    17.320109    14.677090    -0.488776
O     25.193062     6.770510    11.040217    -0.503403
O     25.271783     4.549885    11.437191    -0.488808
O     26.438944    12.687577    13.698327    -0.503368
O     28.045151    13.935409    14.677090    -0.489216
O     17.474138    12.665653     2.703225    -0.503918
O     17.395417    12.299716     0.477275    -0.488674
O     16.228256    17.144100     7.395853    -0.503387
O     14.622049    18.482830     8.246065    -0.488420
O     14.526262     6.507173    11.412631    -0.503643
O     14.604983     6.141236     9.186681    -0.488828
O     15.772144    10.985620    16.105258    -0.503552
O     17.378351    12.324350    16.955471    -0.488700
O     28.140938    12.928990     2.330811    -0.503907
O     28.062217    10.708365     2.727786    -0.488709
O     26.895056    18.846057     4.988922    -0.503458
O     25.288849    20.093889     5.967685    -0.488993
O     17.399897    17.906273     2.330811    -0.503588
O     19.362375    18.948411     2.727786    -0.489098
O     12.898508    13.868774     4.988922    -0.503595
O     12.620958    11.853842     5.967685    -0.488460
O     29.768692     9.326525    11.412631    -0.503733
O     30.046242     9.577668     9.186681    -0.488350
O     25.267303     8.166268    16.105258    -0.503863
O     23.304825     8.887918    16.955471    -0.488428
O     22.961354    17.798993    16.105258    -0.503474
O     23.317625    15.738611    16.955471    -0.488934
O     19.705846    21.117182    11.412631    -0.503414
O     19.349575    21.231976     9.186681    -0.488807
O     24.207236     4.236049     4.988922    -0.503595
O     26.090993     5.003149     5.967685    -0.488657
O     18.459964     6.115617     2.330811    -0.503657
O     16.576207     7.294104     2.727786    -0.488818
O     10.666800    12.154376     2.234833    -0.657648
O     15.859398     3.160532     2.234833    -0.657667
O      5.474202     3.160532     2.234833    -0.658235
O     10.666800     6.158480    10.714311    -0.657926
O     21.333600     5.995896    10.944239    -0.657886
O     15.859398    15.477492    10.944239    -0.657903
O     21.333600    12.316960     2.004905    -0.657700
O     26.807802    15.477492    10.944239    -0.657665

The following XYZ coordinates are in angstroms. Other properties are in atomic units.
The sperically averaged electron density of each atom fit to a function of the form exp(a - br)
eigen_1, eigen_2 and eigen_3 are the three eigenvalues of traceless quadrupole moment tensor
  atom number  atomic symbol              X              Y              Z     net charge C6 coefficient C8 coefficient C10 coefficient fluctuating dipole atomic polarizability isotropic forcefield polarizability              a              b squared Pearson coefficient          <r^3>          <r^4>         wp_QDO          m_QDO          q_QDO       dipole_x       dipole_y       dipole_z         dipole            Qxy            Qxz            Qyz     Q(x^2-y^2)  Q(3z^2 - R^2)        eigen_1        eigen_2        eigen_3 static polarizability      alpha(xx)      alpha(xy)      alpha(xz)      alpha(yy)      alpha(yz)      alpha(zz) atomic spin moment
            1             Cu       8.743149      12.768623       2.190241       0.783848      75.955776 0.10233790E+04  0.28086052E+05                                15.789151                           11.237076       0.628345       2.095474                    0.996638      43.816191     112.136951       0.482337       0.462702      -1.099836      -0.002892      -0.058570       0.016890       0.061025      -0.078377       0.008772      -0.017539       0.073102      -0.283745      -0.097546      -0.037461       0.135007             21.762299      23.069288       0.848036       0.882906      10.883321       8.076095      31.334287          -0.170225
            2             Cu      16.250443       1.661435       3.530793       0.784086      75.907941 0.10227449E+04  0.28063673E+05                                15.781437                           11.232623       0.629384       2.095847                    0.996645      43.808456     112.099005       0.482506       0.462622      -1.099908      -0.047611       0.029468       0.024291       0.061035      -0.075626       0.010663      -0.078366      -0.098987      -0.039824      -0.097593      -0.037301       0.134894             21.750207      16.893536       9.929059       7.304164      23.419037       1.456619      24.938047          -0.167130
            3             Cu       5.083157       3.882675       0.389485       0.783892      75.966639 0.10235294E+04  0.28091482E+05                                15.791290                           11.238390       0.628127       2.095424                    0.996640      43.816675     112.144329       0.482273       0.462742      -1.099801       0.047577       0.032719       0.019713       0.061014       0.015028       0.074849      -0.039141       0.011915       0.293242      -0.097506      -0.037451       0.134957             21.765456      16.904807     -10.203940      -6.932097      25.702859       0.656182      22.688703           0.141448
            4             Cu      12.590451       6.321187      11.308292       0.783814      75.947831 0.10232957E+04  0.28083020E+05                                15.787676                           11.236333       0.628695       2.095575                    0.996641      43.815586     112.131623       0.482374       0.462679      -1.099857       0.002814      -0.003601      -0.060863       0.061034       0.017822       0.076803       0.019469       0.177726       0.030504      -0.097588      -0.037387       0.134974             21.759822      23.068303      -1.115497      -0.505121      34.132324      -0.145678       8.078839           0.156107
            5             Cu       3.980423       3.571426       3.530793       0.783788      75.978196 0.10236977E+04  0.28097392E+05                                15.793091                           11.239514       0.627996       2.095362                    0.996639      43.819061     112.154783       0.482233       0.462759      -1.099786       0.049335       0.026469       0.024281       0.061025      -0.005135      -0.073300       0.029859       0.180503      -0.039890      -0.097518      -0.037476       0.134994             21.768121      13.199144      -7.797648      -2.392890      27.146523      -7.060012      24.958695           0.140161
            6             Cu      17.353177       4.519339       2.190241       0.784171      75.916001 0.10228328E+04  0.28066836E+05                                15.782928                           11.233410       0.628656       2.095638                    0.996643      43.808286     112.102041       0.482467       0.462647      -1.099887      -0.049261       0.031764       0.016831       0.060983       0.070771      -0.019580       0.001166       0.099010      -0.283554      -0.097483      -0.037381       0.134864             21.752659      13.190355       4.850748       6.549557      20.748142      -4.799492      31.319480          -0.165393
            7             Cu       9.845883       4.411196      11.308292       0.784058      75.918777 0.10228961E+04  0.28069045E+05                                15.783301                           11.233766       0.628823       2.095667                    0.996644      43.809959     112.107728       0.482458       0.462648      -1.099885      -0.004559      -0.000615      -0.060842       0.061015       0.068030      -0.021538      -0.076175      -0.119663       0.030435      -0.097535      -0.037354       0.134889             21.753005      32.320944      -4.232378       0.126233      24.861258       0.510148       8.076812           0.150033
            8             Cu      11.487717      12.131959       0.389485       0.784034      75.915462 0.10228452E+04  0.28067190E+05                                15.782592                           11.233282       0.629334       2.095819                    0.996645      43.809865     112.105145       0.482483       0.462631      -1.099900       0.004537      -0.057599       0.019677       0.061037      -0.002395      -0.071338      -0.045261      -0.032229       0.293091      -0.097608      -0.037314       0.134921             21.752034      32.320203       1.291608       4.031665      10.261954       5.671176      22.673943          -0.167539
            9             Cu       9.564066       7.743057      11.308292       0.783870      75.953985 0.10233629E+04  0.28085514E+05                                15.788960                           11.237037       0.628143       2.095421                    0.996638      43.815719     112.135710       0.482334       0.462706      -1.099833       0.001720       0.004292      -0.060790       0.060966      -0.085869      -0.055258       0.056789      -0.057988       0.030117      -0.097524      -0.037464       0.134988             21.761854      30.404476       5.349313       0.378892      26.801684      -0.364511       8.079403           0.154504
           10             Cu      15.429526       2.460805       0.389485       0.783812      75.954650 0.10233726E+04  0.28085807E+05                                15.788915                           11.236988       0.628483       2.095513                    0.996638      43.816370     112.136916       0.482343       0.462698      -1.099839      -0.052150       0.024845       0.019621       0.061007      -0.012714      -0.003521       0.084408       0.020101       0.293443      -0.097560      -0.037457       0.135018             21.761809      14.663963       8.910309       2.896222      27.937582      -6.331201      22.683883          -0.170975
           11             Cu      11.769534      13.242580       3.530793       0.784151      75.916164 0.10228300E+04  0.28066723E+05                                15.782908                           11.233363       0.628746       2.095666                    0.996642      43.808352     112.101880       0.482470       0.462644      -1.099890      -0.001719      -0.055860       0.024318       0.060948       0.080650       0.062538       0.048483      -0.081305      -0.039675      -0.097516      -0.037368       0.134885             21.752690      30.392024      -2.139442      -4.915528       9.926870       5.597552      24.939176          -0.165733
           12             Cu       5.904074       1.187478       2.190241       0.783887      75.967982 0.10235538E+04  0.28092325E+05                                15.791448                           11.238510       0.628167       2.095427                    0.996641      43.817210     112.146093       0.482271       0.462741      -1.099802       0.052169       0.026890       0.016874       0.061069       0.007547       0.010767       0.016405      -0.172222      -0.283616      -0.097497      -0.037456       0.134952             21.765674      14.666904      -5.703095      -7.435997      19.293265      -3.273563      31.336851           0.141397
           13             Cu      20.230866       7.084100      12.240198       0.783784      75.949874 0.10233200E+04  0.28083914E+05                                15.788079                           11.236559       0.628685       2.095574                    0.996640      43.816054     112.134088       0.482362       0.462686      -1.099850       0.001707      -0.055927       0.024270       0.060990      -0.080750      -0.062558       0.048505      -0.081468      -0.039901      -0.097611      -0.037408       0.135019             21.760447      30.401446       2.140191       4.916918       9.930140       5.600241      24.949755           0.157493
           14             Cu      15.429526      13.504438      10.899647       0.783847      75.941090 0.10232055E+04  0.28079879E+05                                15.786656                           11.235742       0.628821       2.095620                    0.996642      43.814704     112.127431       0.482394       0.462671      -1.099863      -0.052152       0.026857       0.016894       0.061046      -0.007597      -0.010830       0.016410      -0.172189      -0.283803      -0.097576      -0.037397       0.134973             21.758205      14.662015       5.700334       7.433583      19.285934      -3.272232      31.326665           0.158536
           15             Cu      22.436334      13.901537       2.598887       0.784177      75.914053 0.10228058E+04  0.28065892E+05                                15.782631                           11.233236       0.628637       2.095637                    0.996643      43.807918     112.100437       0.482472       0.462645      -1.099889      -0.001717       0.004305      -0.060796       0.060972       0.085829       0.055191       0.056716      -0.057974       0.030147      -0.097485      -0.037384       0.134869             21.752224      30.391078      -5.346831      -0.378617      26.789085      -0.364362       8.076509           0.160988
           16             Cu      27.237674      14.777765       9.098890       0.783839      75.966854 0.10235225E+04  0.28091125E+05                                15.791009                           11.238103       0.628818       2.095613                    0.996640      43.817506     112.144533       0.482297       0.462722      -1.099818       0.052195       0.024894       0.019676       0.061083       0.012743       0.003556       0.084435       0.020198       0.293268      -0.097606      -0.037384       0.134990             21.765301      14.666635      -8.912240      -2.897260      27.942041      -6.331603      22.687226          -0.163935
           17             Cu      19.409949      12.479667       2.598887       0.783847      75.953622 0.10233556E+04  0.28085219E+05                                15.788774                           11.236885       0.628408       2.095493                    0.996639      43.816070     112.135867       0.482346       0.462697      -1.099840      -0.002889      -0.003601      -0.060857       0.061031      -0.017852      -0.076818       0.019449       0.177726       0.030154      -0.097529      -0.037470       0.134999             21.761644      23.069066       1.114932       0.505219      34.136535      -0.145747       8.079330           0.167064
           18             Cu      16.250443      16.199635       9.098890       0.784054      75.915683 0.10228560E+04  0.28067632E+05                                15.782813                           11.233500       0.628878       2.095692                    0.996644      43.809468     112.105358       0.482467       0.462644      -1.099889      -0.047532       0.032703       0.019688       0.060963      -0.015106      -0.074835      -0.039159       0.011941       0.293054      -0.097553      -0.037344       0.134898             21.752190      16.895134      10.197087       6.927485      25.686520       0.656035      22.674915           0.151246
           19             Cu      26.416757      13.978395      12.240198       0.784178      75.927363 0.10229711E+04  0.28071775E+05                                15.784924                           11.234468       0.629095       2.095770                    0.996644      43.809578     112.110165       0.482422       0.462672      -1.099865       0.047597       0.029486       0.024324       0.061046       0.075580      -0.010685      -0.078362      -0.098943      -0.039711      -0.097545      -0.037307       0.134852             21.755955      16.898132      -9.932676      -7.306422      23.425753       1.457792      24.943981          -0.159098
           20             Cu      23.257251       6.610143      10.899647       0.784065      75.916025 0.10228580E+04  0.28067658E+05                                15.782783                           11.233454       0.628898       2.095694                    0.996645      43.809322     112.104380       0.482473       0.462639      -1.099894       0.002804      -0.058555       0.016848       0.060995       0.078267      -0.008792      -0.017587       0.072942      -0.283731      -0.097553      -0.037325       0.134878             21.752247      23.060051      -0.847328      -0.882160      10.878726       8.071369      31.317963           0.150975
           21             Cu      25.314023      16.836299      10.899647       0.783895      75.972278 0.10235745E+04  0.28093044E+05                                15.792096                           11.238655       0.628260       2.095462                    0.996637      43.817249     112.146617       0.482266       0.462744      -1.099800       0.049248       0.031767       0.016837       0.060975      -0.070840       0.019581       0.001146       0.099163      -0.283722      -0.097534      -0.037458       0.134993             21.767074      13.198078      -4.853771      -6.554552      20.761205      -4.803701      31.341939          -0.162385
           22             Cu      17.353177      15.888386      12.240198       0.783920      75.948004 0.10232863E+04  0.28082789E+05                                15.787974                           11.236487       0.628131       2.095424                    0.996640      43.814481     112.130060       0.482356       0.462695      -1.099843      -0.049282       0.026472       0.024322       0.061001       0.005163       0.073292       0.029881       0.180404      -0.039805      -0.097495      -0.037454       0.134949             21.760314      13.194630       7.794700       2.391339      27.137306      -7.057752      24.949005           0.154865
           23             Cu      20.512683       5.973479       9.098890       0.783940      75.948151 0.10232776E+04  0.28082523E+05                                15.788050                           11.236461       0.628160       2.095435                    0.996639      43.814518     112.130494       0.482355       0.462697      -1.099841      -0.004585      -0.057578       0.019648       0.061010       0.002355       0.071323      -0.045193      -0.031952       0.293350      -0.097492      -0.037468       0.134960             21.760542      32.333040      -1.292520      -4.034830      10.265402       5.673740      22.683185           0.156188
           24             Cu      22.154517      10.569676       2.598887       0.784027      75.913764 0.10228246E+04  0.28066481E+05                                15.782369                           11.233180       0.629284       2.095811                    0.996644      43.809491     112.103880       0.482485       0.462632      -1.099899       0.004532      -0.000640      -0.060831       0.061003      -0.068058       0.021523      -0.076199      -0.119714       0.030620      -0.097608      -0.037318       0.134926             21.751616      32.319429       4.231431      -0.126114      24.859031       0.510090       8.076388           0.163289
           25              H      28.409955      13.527717       4.849397       0.131584       1.154406 0.82509659E+01  0.81525429E+02                                 1.812912                            1.677765      -1.100226       2.373853                    0.996790       3.438741       9.617760       0.484539       1.279348      -0.709887      -0.051040      -0.007363       0.002268       0.051619       0.002260      -0.001545       0.002629       0.026836      -0.027359      -0.011862      -0.006369       0.018231              1.876136       2.537588       0.147939       0.185616       1.435531       0.132355       1.655289          -0.000318
           26              H      32.013200      14.455184       6.323028       0.131454       1.265964 0.92182676E+01  0.93385985E+02                                 1.916282                            1.765841      -1.088296       2.381347                    0.996479       3.454650       9.696317       0.476638       1.268485      -0.713357       0.032750       0.016564       0.036917       0.052056       0.007579       0.010696       0.006985       0.010610       0.011449      -0.011399      -0.007039       0.018438              1.984049       2.474664       0.212706       0.506782       1.542595       0.226718       1.934887          -0.000214
           27              H      25.184315      17.414950       3.647499       0.131632       1.154525 0.82519753E+01  0.81537957E+02                                 1.813027                            1.677856      -1.100816       2.373583                    0.996785       3.438898       9.618373       0.484531       1.279330      -0.709889      -0.006084      -0.025602       0.044387       0.051601       0.002058      -0.001649      -0.011196      -0.012274       0.032188      -0.011840      -0.006375       0.018215              1.876270       1.457329       0.082425       0.139305       1.720093      -0.350224       2.451387          -0.000095
           28              H      35.183373      24.340776      17.195850       0.131509       1.265892 0.92175578E+01  0.93376455E+02                                 1.916184                            1.765758      -1.088421       2.381335                    0.996479       3.454254       9.694900       0.476658       1.268463      -0.713364      -0.020575      -0.009512      -0.046870       0.052063       0.003621       0.007900       0.003964       0.002061       0.044814      -0.011389      -0.007048       0.018437              1.983943       1.590295       0.044696       0.387954       1.643280      -0.121546       2.718254          -0.000266
           29              H      17.482885       9.243878      15.203138       0.131608       1.154401 0.82509092E+01  0.81524557E+02                                 1.812887                            1.677743      -1.100432       2.373764                    0.996789       3.438697       9.617552       0.484550       1.279324      -0.709891       0.006094       0.033314      -0.038955       0.051618       0.000867      -0.002519      -0.011841      -0.014092       0.026790      -0.011858      -0.006372       0.018229              1.876112       1.457235      -0.158785      -0.031279       2.149791      -0.502137       2.021310           0.000277
           30              H      28.817427      24.325996      17.216753       0.131489       1.265879 0.92175153E+01  0.93376496E+02                                 1.916211                            1.765783      -1.088296       2.381371                    0.996480       3.454421       9.695590       0.476640       1.268504      -0.713354       0.020580      -0.047347       0.006651       0.052053      -0.008664      -0.000789      -0.004281      -0.021266      -0.025135      -0.011398      -0.007040       0.018438              1.983972       1.590322      -0.380677       0.087180       2.522452      -0.432365       1.839141           0.000180
           31              H      14.257245       9.081295      11.137588       0.131591       1.154430 0.82511316E+01  0.81527060E+02                                 1.812894                            1.677747      -1.100351       2.373791                    0.996789       3.438737       9.617588       0.484559       1.279296      -0.709898       0.051038      -0.000322      -0.007696       0.051616       0.000700      -0.002642       0.002124       0.025412      -0.031608      -0.011856      -0.006371       0.018227              1.876121       2.537577      -0.224314      -0.077606       1.714038       0.033879       1.376748           0.000295
           32              H      31.987600      10.779803      11.520802       0.131456       1.265869 0.92173540E+01  0.93373691E+02                                 1.916134                            1.765715      -1.088135       2.381427                    0.996481       3.454407       9.695231       0.476674       1.268430      -0.713370      -0.032760       0.040320       0.003312       0.052057      -0.012611      -0.003582       0.001964      -0.003593      -0.031136      -0.011401      -0.007037       0.018438              1.983891       2.474449      -0.548643      -0.031608       2.033635       0.053043       1.443589           0.000196
           33              H      23.823231       6.433148       3.647499       0.131589       1.154372 0.82506700E+01  0.81521542E+02                                 1.812858                            1.677720      -1.100196       2.373866                    0.996791       3.438659       9.617384       0.484554       1.279326      -0.709892      -0.019141       0.018096       0.044392       0.051619      -0.006377      -0.008878       0.007040       0.002512       0.032173      -0.011865      -0.006368       0.018232              1.876080       1.582892      -0.154974      -0.372887       1.594273       0.054468       2.451074           0.000279
           34              H      35.488444      12.786236      17.195850       0.131477       1.265833 0.92170608E+01  0.93370318E+02                                 1.916130                            1.765713      -1.088167       2.381424                    0.996482       3.454342       9.695143       0.476662       1.268467      -0.713362       0.002043       0.022581      -0.046858       0.052055      -0.000932      -0.000521      -0.008827      -0.007319       0.044807      -0.011402      -0.007037       0.018439              1.983885       1.591287      -0.045286      -0.299215       1.642214      -0.275207       2.718154           0.000173
           35              H      18.843969       5.583278       4.849397       0.131633       1.154580 0.82525075E+01  0.81544515E+02                                 1.813078                            1.677906      -1.100977       2.373510                    0.996783       3.438974       9.618656       0.484525       1.279325      -0.709889       0.019131       0.047873       0.002240       0.051603       0.010471       0.003022      -0.000002      -0.017299      -0.027429      -0.011841      -0.006374       0.018214              1.876317       1.583058       0.403293       0.021818       2.390448      -0.226966       1.655444          -0.000092
           36              H      28.512356      20.474483       6.323028       0.131556       1.265638 0.92152792E+01  0.93347788E+02                                 1.915942                            1.765548      -1.088489       2.381333                    0.996479       3.453956       9.693837       0.476682       1.268474      -0.713361      -0.002053      -0.036663       0.036912       0.052066       0.000788       0.000687      -0.012758      -0.018427       0.011433      -0.011384      -0.007054       0.018438              1.983690       1.591142       0.297168      -0.057044       2.425391      -0.552115       1.934538          -0.000256
           37              H      22.069609      20.063096      11.137588       0.131622       1.154619 0.82528274E+01  0.81548300E+02                                 1.813098                            1.677922      -1.100998       2.373486                    0.996783       3.439058       9.618864       0.484531       1.279299      -0.709894      -0.025810      -0.044015      -0.007694       0.051601       0.010672       0.003160       0.001206      -0.013878      -0.031520      -0.011840      -0.006375       0.018214              1.876341       2.114453       0.468831       0.068154       2.137696       0.050280       1.376873           0.000069
           38              H      25.342183      22.334344      11.520802       0.131531       1.265748 0.92163314E+01  0.93361359E+02                                 1.916068                            1.765660      -1.088473       2.381320                    0.996479       3.454181       9.694704       0.476661       1.268491      -0.713357       0.051297       0.008234       0.003301       0.052059       0.004754       0.003494       0.002119       0.023647      -0.031080      -0.011386      -0.007048       0.018435              1.983819       2.618861       0.465180       0.061740       1.889049       0.000855       1.443545           0.000240
           39              H      20.597591      17.188318      15.203138       0.131620       1.154647 0.82530590E+01  0.81551260E+02                                 1.813135                            1.677950      -1.101009       2.373478                    0.996783       3.439127       9.619135       0.484525       1.279306      -0.709893       0.025808      -0.021927      -0.038932       0.051599      -0.006536      -0.009009       0.008073       0.005541       0.026737      -0.011839      -0.006376       0.018215              1.876385       2.114506      -0.220545      -0.419327       1.493041       0.278222       2.021607          -0.000098
           40              H      38.658617      18.306698      17.216753       0.131505       1.265961 0.92182183E+01  0.93385169E+02                                 1.916282                            1.765842      -1.088494       2.381297                    0.996478       3.454390       9.695506       0.476637       1.268492      -0.713357      -0.051300       0.005860       0.006657       0.052061      -0.004880      -0.003320       0.002816       0.025624      -0.025157      -0.011387      -0.007050       0.018437              1.984046       2.619194      -0.213305      -0.418064       1.493726       0.140699       1.839219          -0.000267
           41              H      27.673946       7.806489      11.137588       0.131595       1.154358 0.82505046E+01  0.81519371E+02                                 1.812835                            1.677697      -1.100175       2.373882                    0.996792       3.438580       9.617082       0.484560       1.279316      -0.709894      -0.025239       0.044363      -0.007694       0.051617      -0.011358      -0.000523      -0.003351      -0.011489      -0.031608      -0.011860      -0.006369       0.018229              1.876056       1.725603      -0.244430       0.009463       2.525856      -0.084143       1.376710           0.000285
           42              H      38.671417      22.312173      11.520802       0.131486       1.265935 0.92178840E+01  0.93380091E+02                                 1.916179                            1.765750      -1.088320       2.381355                    0.996480       3.454345       9.695005       0.476678       1.268406      -0.713376      -0.018540      -0.048530       0.003305       0.052056       0.007861       0.000087      -0.004086      -0.020048      -0.031122      -0.011397      -0.007041       0.018437              1.983941       1.668734       0.083457      -0.030133       2.839476      -0.053900       1.443615           0.000189
           43              H      25.920324      10.518684      15.203138       0.131584       1.154364 0.82505776E+01  0.81520548E+02                                 1.812867                            1.677726      -1.100071       2.373925                    0.996792       3.438635       9.617369       0.484546       1.279348      -0.709887      -0.031896      -0.011369      -0.038957       0.051616       0.005666       0.011519       0.003725       0.008540       0.026798      -0.011861      -0.006368       0.018228              1.876089       1.839121       0.379279       0.450496       1.767870       0.223982       2.021277          -0.000314
           44              H      28.525157      12.793626      17.216753       0.131469       1.265872 0.92174261E+01  0.93375278E+02                                 1.916190                            1.765762      -1.088253       2.381381                    0.996480       3.454481       9.695712       0.476648       1.268487      -0.713357       0.030722       0.041502       0.006632       0.052060       0.013540       0.004103       0.001461      -0.004370      -0.025131      -0.011396      -0.007042       0.018438              1.983951       1.959728       0.593959       0.330852       2.153004       0.291684       1.839121          -0.000214
           45              H      14.993254      13.102782       3.647499       0.131621       1.154629 0.82529191E+01  0.81549405E+02                                 1.813108                            1.677931      -1.100990       2.373494                    0.996783       3.439052       9.618848       0.484530       1.279299      -0.709895       0.025218       0.007536       0.044385       0.051602       0.004287       0.010517       0.004166       0.009693       0.032212      -0.011841      -0.006373       0.018215              1.876348       1.725873       0.072570       0.233651       1.451694       0.295765       2.451479          -0.000087
           46              H      25.329383      18.299307      17.195850       0.131543       1.265699 0.92158155E+01  0.93354383E+02                                 1.915983                            1.765584      -1.088478       2.381326                    0.996479       3.454044       9.694078       0.476685       1.268452      -0.713366       0.018528      -0.013068      -0.046866       0.052062      -0.002706      -0.007385       0.004859       0.005230       0.044812      -0.011385      -0.007053       0.018438              1.983733       1.668569       0.000593      -0.088706       1.564692       0.396697       2.717938          -0.000256
           47              H      16.746876      17.839885       4.849397       0.131609       1.154382 0.82507608E+01  0.81522854E+02                                 1.812882                            1.677740      -1.100368       2.373795                    0.996790       3.438673       9.617521       0.484545       1.279342      -0.709888       0.031903      -0.040513       0.002253       0.051616      -0.012745      -0.001506      -0.002648      -0.009511      -0.027370      -0.011860      -0.006369       0.018229              1.876107       1.839136      -0.551161      -0.207420       2.133925       0.094566       1.655260           0.000271
           48              H      35.475643      20.496653       6.323028       0.131483       1.265840 0.92171210E+01  0.93371002E+02                                 1.916130                            1.765713      -1.088232       2.381397                    0.996481       3.454334       9.695098       0.476665       1.268458      -0.713364      -0.030718       0.020100       0.036906       0.052055      -0.008382      -0.011398       0.005769       0.007829       0.011468      -0.011401      -0.007038       0.018438              1.983884       1.959662      -0.509879      -0.449684       2.057252       0.325490       1.934740           0.000178
           49              H      17.007146       6.944302      12.356905       0.131588       1.154434 0.82511483E+01  0.81527244E+02                                 1.812897                            1.677748      -1.100318       2.373803                    0.996790       3.438741       9.617592       0.484560       1.279294      -0.709898      -0.025244       0.007533       0.044387       0.051616      -0.004276      -0.010533       0.004169       0.009766       0.032176      -0.011856      -0.006372       0.018228              1.876127       1.725665      -0.072561      -0.233626       1.451549       0.295715       2.451166           0.000300
           50              H      17.337817       5.982347       8.486445       0.131455       1.266057 0.92190334E+01  0.93395131E+02                                 1.916341                            1.765891      -1.088270       2.381362                    0.996480       3.454586       9.696022       0.476643       1.268451      -0.713366      -0.018537      -0.013058      -0.046857       0.052055       0.002701       0.007381       0.004867       0.005267       0.044810      -0.011399      -0.007039       0.018438              1.984111       1.668873      -0.000596       0.088726       1.564950       0.396802       2.718509           0.000195
           51              H      15.253524      11.681405      13.558802       0.131605       1.154454 0.82513601E+01  0.81530214E+02                                 1.812948                            1.677792      -1.100501       2.373727                    0.996788       3.438790       9.617917       0.484542       1.279328      -0.709890      -0.031897      -0.040514       0.002254       0.051613       0.012740       0.001505      -0.002638      -0.009504      -0.027372      -0.011849      -0.006373       0.018222              1.876180       1.839209       0.551204       0.207439       2.134012       0.094579       1.655318           0.000289
           52              H      17.858357      14.338173      15.032434       0.131477       1.265877 0.92175110E+01  0.93376514E+02                                 1.916213                            1.765784      -1.088306       2.381365                    0.996480       3.454467       9.695747       0.476639       1.268507      -0.713353       0.030723       0.020099       0.036909       0.052059       0.008380       0.011397       0.005773       0.007827       0.011449      -0.011395      -0.007042       0.018437              1.983974       1.959749       0.509926       0.449706       2.057365       0.325509       1.934808           0.000201
           53              H      25.660054      13.964969       2.428182       0.131636       1.154552 0.82522490E+01  0.81541275E+02                                 1.813046                            1.677878      -1.100960       2.373522                    0.996784       3.438923       9.618455       0.484531       1.279321      -0.709890       0.025217       0.044362      -0.007691       0.051604       0.011345       0.000537      -0.003345      -0.011553      -0.031509      -0.011841      -0.006374       0.018215              1.876282       1.725809       0.244465      -0.009464       2.526197      -0.084160       1.376840           0.000074
           54              H      25.329383       9.995213       2.811396       0.131541       1.265705 0.92158733E+01  0.93355105E+02                                 1.915988                            1.765588      -1.088474       2.381326                    0.996479       3.454057       9.694118       0.476684       1.268450      -0.713366       0.018531      -0.048541       0.003306       0.052063      -0.007864      -0.000090      -0.004086      -0.020065      -0.031072      -0.011386      -0.007052       0.018437              1.983738       1.668575      -0.083435       0.030128       2.839146      -0.053890       1.443495           0.000254
           55              H      27.413676      16.677164       6.493733       0.131585       1.154362 0.82505763E+01  0.81520675E+02                                 1.812874                            1.677732      -1.100135       2.373895                    0.996791       3.438691       9.617589       0.484541       1.279358      -0.709885       0.031901      -0.011369      -0.038958       0.051620      -0.005668      -0.011524       0.003722       0.008533       0.026818      -0.011866      -0.006368       0.018234              1.876100       1.839130      -0.379275      -0.450500       1.767873       0.223983       2.021297          -0.000311
           56              H      24.808843      18.952106       8.507347       0.131439       1.265961 0.92182327E+01  0.93385347E+02                                 1.916269                            1.765832      -1.088136       2.381413                    0.996481       3.454611       9.696126       0.476642       1.268476      -0.713360      -0.030721       0.041497       0.006633       0.052056      -0.013544      -0.004106       0.001454      -0.004377      -0.025124      -0.011406      -0.007035       0.018440              1.984033       1.959805      -0.593990      -0.330859       2.153102       0.291689       1.839192          -0.000205
           57              H      17.743155      15.239775       2.428182       0.131591       1.154472 0.82515602E+01  0.81532877E+02                                 1.812985                            1.677828      -1.100395       2.373771                    0.996788       3.438850       9.618199       0.484528       1.279352      -0.709885      -0.051036      -0.000324      -0.007700       0.051614      -0.000696       0.002643       0.002129       0.025417      -0.031596      -0.011857      -0.006370       0.018227              1.876215       2.537706       0.224329       0.077612       1.714135       0.033881       1.376804           0.000300
           58              H      21.346400      16.938283       2.811396       0.131480       1.265876 0.92174933E+01  0.93376449E+02                                 1.916222                            1.765790      -1.088344       2.381348                    0.996479       3.454496       9.695888       0.476634       1.268518      -0.713350       0.032759       0.040326       0.003311       0.052061       0.012614       0.003580       0.001968      -0.003584      -0.031118      -0.011394      -0.007044       0.018438              1.983986       2.474583       0.548678       0.031614       2.033731       0.053049       1.443644           0.000210
           59              H      14.517515      15.402358       6.493733       0.131621       1.154538 0.82520772E+01  0.81538869E+02                                 1.813009                            1.677843      -1.100774       2.373595                    0.996786       3.438876       9.618172       0.484545       1.279295      -0.709896      -0.006083       0.033312      -0.038937       0.051602      -0.000868       0.002491      -0.011837      -0.014089       0.026753      -0.011842      -0.006374       0.018216              1.876249       1.457320       0.158810       0.031279       2.149971      -0.502205       2.021456           0.000072
           60              H      13.849773      12.009036       8.507347       0.131538       1.265762 0.92163498E+01  0.93360823E+02                                 1.916031                            1.765624      -1.088416       2.381355                    0.996480       3.453997       9.693889       0.476685       1.268437      -0.713370      -0.020578      -0.047357       0.006661       0.052062       0.008654       0.000781      -0.004280      -0.021262      -0.025168      -0.011387      -0.007049       0.018436              1.983781       1.590180       0.380625      -0.087173       2.522199      -0.432319       1.838963           0.000237
           61              H      28.149685      11.256470      12.356905       0.131629       1.154611 0.82527908E+01  0.81548173E+02                                 1.813120                            1.677941      -1.101043       2.373470                    0.996783       3.439088       9.619087       0.484517       1.279334      -0.709887       0.006086      -0.025600       0.044392       0.051605      -0.002056       0.001649      -0.011197      -0.012277       0.032208      -0.011844      -0.006376       0.018220              1.876365       1.457403      -0.082440      -0.139312       1.720191      -0.350239       2.451500          -0.000084
           62              H      28.817427      12.023816       8.486445       0.131531       1.265788 0.92167158E+01  0.93366607E+02                                 1.916143                            1.765725      -1.088491       2.381312                    0.996479       3.454245       9.695083       0.476639       1.268531      -0.713348       0.020581      -0.009500      -0.046865       0.052059      -0.003621      -0.007902       0.003967       0.002061       0.044812      -0.011388      -0.007050       0.018439              1.983900       1.590269      -0.044696      -0.387942       1.643251      -0.121537       2.718180          -0.000248
           63              H      24.924045       7.369237      13.558802       0.131622       1.154612 0.82527469E+01  0.81547076E+02                                 1.813069                            1.677897      -1.100985       2.373493                    0.996783       3.439024       9.618655       0.484543       1.279274      -0.709900       0.051025      -0.007366       0.002243       0.051603      -0.002252       0.001511       0.002618       0.026795      -0.027412      -0.011841      -0.006375       0.018215              1.876310       2.537860      -0.147960      -0.185642       1.435638       0.132374       1.655432           0.000066
           64              H      21.320800       8.296704      15.032434       0.131524       1.265705 0.92158684E+01  0.93354744E+02                                 1.915964                            1.765570      -1.088346       2.381374                    0.996481       3.454049       9.693978       0.476696       1.268425      -0.713372      -0.032775       0.016556       0.036904       0.052060      -0.007585      -0.010700       0.006977       0.010584       0.011449      -0.011390      -0.007047       0.018436              1.983709       2.474204      -0.212655      -0.506663       1.542367       0.226657       1.934556           0.000243
           65              H      23.823231      17.900238      13.558802       0.131584       1.154355 0.82505216E+01  0.81519856E+02                                 1.812858                            1.677720      -1.100083       2.373922                    0.996792       3.438631       9.617349       0.484546       1.279349      -0.709887      -0.019148       0.047885       0.002269       0.051621      -0.010497      -0.003055       0.000027      -0.017333      -0.027350      -0.011867      -0.006368       0.018235              1.876078       1.582890      -0.403216      -0.021815       2.390106      -0.226905       1.655239          -0.000304
           66              H      24.821644      14.316003      15.032434       0.131482       1.265871 0.92173973E+01  0.93374816E+02                                 1.916182                            1.765755      -1.088277       2.381372                    0.996480       3.454435       9.695541       0.476651       1.268481      -0.713359       0.002043      -0.036644       0.036917       0.052056      -0.000803      -0.000703      -0.012759      -0.018429       0.011460      -0.011399      -0.007041       0.018440              1.983945       1.591325      -0.297213       0.057047       2.425707      -0.552217       1.934803          -0.000199
           67              H      18.843969      18.750108      12.356905       0.131607       1.154321 0.82501897E+01  0.81515543E+02                                 1.812803                            1.677671      -1.100210       2.373876                    0.996791       3.438508       9.616862       0.484561       1.279326      -0.709892       0.019141       0.018090       0.044394       0.051618       0.006368       0.008871       0.007040       0.002526       0.032181      -0.011859      -0.006369       0.018227              1.876019       1.582837       0.154960       0.372870       1.594217       0.054456       2.451005           0.000284
           68              H      17.845556      18.944716       8.486445       0.131493       1.265730 0.92160414E+01  0.93356626E+02                                 1.915959                            1.765562      -1.088201       2.381419                    0.996481       3.454132       9.694113       0.476708       1.268390      -0.713379      -0.002034       0.022587      -0.046860       0.052059       0.000924       0.000519      -0.008824      -0.007317       0.044812      -0.011398      -0.007041       0.018438              1.983707       1.591153       0.045274       0.299183       1.642070      -0.275174       2.717899           0.000195
           69              H      22.069609       4.871358       6.493733       0.131605       1.154475 0.82515774E+01  0.81532943E+02                                 1.812973                            1.677818      -1.100539       2.373710                    0.996787       3.438818       9.618047       0.484536       1.279334      -0.709889      -0.025805      -0.021934      -0.038949       0.051614       0.006539       0.008997       0.008094       0.005540       0.026772      -0.011855      -0.006371       0.018225              1.876200       2.114286       0.220507       0.419248       1.492919       0.278174       2.021397           0.000281
           70              H      25.342183       5.989738       8.507347       0.131501       1.265831 0.92170425E+01  0.93370208E+02                                 1.916130                            1.765711      -1.088411       2.381324                    0.996479       3.454360       9.695239       0.476662       1.268467      -0.713362       0.051298       0.005853       0.006641       0.052056       0.004878       0.003316       0.002821       0.025628      -0.025147      -0.011393      -0.007043       0.018436              1.983889       2.618975       0.213279       0.418014       1.493625       0.140678       1.839067           0.000199
           71              H      20.597591       7.746136       2.428182       0.131620       1.154588 0.82525266E+01  0.81544662E+02                                 1.813079                            1.677902      -1.100841       2.373560                    0.996785       3.438998       9.618687       0.484529       1.279315      -0.709892       0.025806      -0.044015      -0.007693       0.051599      -0.010669      -0.003158       0.001207      -0.013883      -0.031529      -0.011840      -0.006374       0.018214              1.876325       2.114433      -0.468842      -0.068154       2.137681       0.050280       1.376862           0.000088
           72              H      17.325017      10.017384       2.811396       0.131513       1.265882 0.92174682E+01  0.93375337E+02                                 1.916176                            1.765751      -1.088434       2.381332                    0.996479       3.454234       9.694839       0.476658       1.268465      -0.713364      -0.051303       0.008229       0.003305       0.052064      -0.004756      -0.003493       0.002117       0.023648      -0.031088      -0.011387      -0.007050       0.018437              1.983934       2.619036      -0.465217      -0.061746       1.889153       0.000854       1.443611           0.000253
           73              C      29.346500      14.573427       7.321126       0.564902      25.273207 0.27490146E+03  0.58096923E+04                                 7.946935                            5.865625      -0.088102       2.020824                    0.999486      22.771967      63.720117       0.617515       0.469335      -1.024580      -0.040157       0.001421       0.026049       0.047887      -0.023135       0.013410      -0.046024      -0.080934      -0.140256      -0.063934      -0.023210       0.087144              9.784634      10.468695      -0.843415      -4.122412       5.564470       2.610314      13.320737          -0.000876
           74              C      29.977975      14.171894       6.060004      -0.112516      45.258943 0.45091596E+03  0.10613523E+05                                10.948554                            6.979362       0.124373       2.030356                    0.999436      28.049152      78.616675       0.642355       0.405105      -1.080106       0.014714      -0.013277      -0.004597       0.020345       0.010326       0.009329       0.012557       0.032188      -0.002862      -0.023372      -0.002503       0.025875             15.219400      15.504085      -2.408819      -8.143856       7.466277       5.749140      22.687837          -0.003915
           75              C      29.344367      13.660740       4.943459       0.006953      30.743993 0.37087566E+03  0.84060523E+04                                 8.618728                            6.459022       0.139968       2.034800                    0.999720      27.692844      78.976100       0.640628       0.421829      -1.057444       0.030665      -0.020059      -0.018724       0.041149      -0.005606      -0.009200      -0.031623      -0.014988      -0.119504      -0.054066       0.013994       0.040072             10.314378      12.486729       0.173984      -0.773034       5.630630       3.223383      12.825776           0.000969
           76              C      31.317725      14.166967       5.742982       0.029436      29.955575 0.35324398E+03  0.79316460E+04                                 8.546936                            6.349684       0.022419       2.007384                    0.999545      27.349856      78.344484       0.637319       0.428017      -1.050662      -0.007037      -0.024906      -0.027082       0.037460       0.008949       0.029178      -0.014783      -0.079541      -0.008046      -0.057098       0.011463       0.045635             10.227811      13.860549      -0.005701      -0.946875       5.396848       2.714929      11.426035           0.000060
           77              C      23.769897      16.093340       1.565951       0.565039      25.272591 0.27490600E+03  0.58098193E+04                                 7.946975                            5.865850      -0.088227       2.020782                    0.999487      22.771176      63.718326       0.617474       0.469363      -1.024563      -0.020418      -0.036313       0.023404       0.047784      -0.069039      -0.019142      -0.003377       0.039597      -0.082476      -0.063825      -0.023295       0.087120              9.784346       8.274199       5.357567       0.262613      13.455854      -0.955912       7.622986          -0.000271
           78              C      24.567774      17.320109       1.660013      -0.112242      45.246227 0.45081440E+03  0.10610415E+05                                10.946181                            6.978368       0.125090       2.030608                    0.999438      28.045530      78.600942       0.642437       0.405080      -1.080134      -0.003947       0.019387      -0.004303       0.020247       0.008294       0.007780      -0.002652      -0.011196       0.072911      -0.023537      -0.002203       0.025740             15.215140      12.190191      10.455736       0.955085      23.421330      -1.065267      10.033899           0.001855
           79              C      25.184315      17.821409       2.790494       0.006891      30.743833 0.37088025E+03  0.84061219E+04                                 8.618476                            6.458922       0.140164       2.034859                    0.999720      27.692844      78.974089       0.640658       0.421811      -1.057463       0.003704       0.039950      -0.009281       0.041181      -0.032183      -0.027913      -0.020822       0.015552      -0.027996      -0.054171       0.013921       0.040250             10.313886       7.387837       4.068484       1.980989      11.826836      -0.770733      11.726985           0.000931
           80              C      24.823777      18.246345       0.674108       0.029436      29.952172 0.35320362E+03  0.79304459E+04                                 8.546131                            6.349220       0.022766       2.007526                    0.999545      27.347915      78.335302       0.637363       0.428003      -1.050680       0.007691       0.025349       0.026518       0.037482      -0.031738       0.000396       0.032051       0.053113       0.004156      -0.057116       0.011388       0.045727             10.226699       6.855868       3.503462       1.534490      11.782848      -2.019678      12.041380           0.000838
           81              C      18.897303       6.840840      14.650962       0.564958      25.273577 0.27491154E+03  0.58099197E+04                                 7.947079                            5.865811      -0.088020       2.020863                    0.999487      22.770670      63.715175       0.617496       0.469347      -1.024580       0.020418       0.009957      -0.042092       0.047831       0.041035       0.058754       0.004059       0.060674      -0.019047      -0.063868      -0.023234       0.087102              9.784770       8.274372      -2.033540      -4.964109       7.670252       1.089896      13.409685           0.000733
           82              C      18.099426       7.338445      15.776217      -0.112468      45.256169 0.45090622E+03  0.10613206E+05                                10.947989                            6.979211       0.124730       2.030463                    0.999437      28.048910      78.614934       0.642374       0.405096      -1.080115       0.003904       0.002539       0.019754       0.020295      -0.010085      -0.005167      -0.011840      -0.037027      -0.004467      -0.023523      -0.002310       0.025833             15.218297      12.192529      -4.386636      -9.541889      10.853504       3.379980      22.608858           0.003677
           83              C      17.482885       8.571372      15.872021       0.006898      30.745543 0.37090185E+03  0.84067721E+04                                 8.618946                            6.459206       0.140031       2.034811                    0.999720      27.693644      78.978289       0.640627       0.421823      -1.057451      -0.003680       0.004489       0.040731       0.041143       0.036974       0.020956      -0.014267       0.034075       0.027986      -0.054097       0.013991       0.040105             10.314611       7.388420      -3.224174      -3.176056      11.254121      -0.567562      12.301292          -0.000870
           84              C      17.843423       6.717670      16.978115       0.029420      29.955294 0.35324160E+03  0.79315628E+04                                 8.546862                            6.349642       0.022568       2.007448                    0.999545      27.349345      78.342342       0.637325       0.428014      -1.050666      -0.007688       0.033447       0.015082       0.037487       0.010145       0.030041       0.015961       0.007497      -0.132533      -0.057094       0.011426       0.045668             10.227723       6.856545      -2.614979      -2.791975      10.744252      -1.651996      13.082373          -0.000021
           85              C      13.320700      11.760233      11.299583       0.564922      25.273666 0.27491201E+03  0.58099450E+04                                 7.947024                            5.865766      -0.088049       2.020843                    0.999487      22.771443      63.717886       0.617505       0.469339      -1.024582       0.040140       0.025016      -0.007334       0.047863      -0.004929       0.026268      -0.001047       0.046282       0.241390      -0.063914      -0.023205       0.087119              9.784610      10.468800       4.167703      -0.578931      14.099372      -0.407311       4.785659           0.000784
           86              C      12.689225      10.437392      11.341388      -0.112513      45.257896 0.45092240E+03  0.10613686E+05                                10.948231                            6.979346       0.124516       2.030390                    0.999436      28.049439      78.616880       0.642366       0.405097      -1.080114      -0.014695      -0.008749      -0.010962       0.020314      -0.012193      -0.006632       0.005176       0.011194      -0.065887      -0.023457      -0.002408       0.025865             15.218537      15.503756       8.480354      -0.443486      24.607991      -0.312055       5.543863           0.003672
           87              C      13.322833       9.214318      11.231649       0.006927      30.744395 0.37088510E+03  0.84062977E+04                                 8.618708                            6.459056       0.139976       2.034795                    0.999720      27.693196      78.976576       0.640635       0.421823      -1.057451      -0.030669      -0.024338      -0.012669       0.041151       0.010518       0.002223      -0.003458       0.064684       0.119498      -0.054077       0.013988       0.040089             10.314254      12.486961       0.670768      -0.421688      14.051730       0.245871       4.404072          -0.000970
           88              C      11.349475      10.136858      11.442417       0.029426      29.954483 0.35323216E+03  0.79312662E+04                                 8.546555                            6.349466       0.022624       2.007452                    0.999545      27.349321      78.340834       0.637351       0.428002      -1.050678       0.007024      -0.033844      -0.014451       0.037465      -0.030509       0.001276       0.002264      -0.031261       0.136644      -0.057104       0.011459       0.045645             10.227292      13.860013       0.894649      -0.310174      12.461707       0.216817       4.360156          -0.000085
           89              C      23.385892       8.318875       1.565951       0.564926      25.273836 0.27491497E+03  0.58099969E+04                                 7.947051                            5.865796      -0.087932       2.020888                    0.999487      22.770786      63.715044       0.617507       0.469339      -1.024587      -0.021281       0.035881       0.023443       0.047853       0.051720       0.006602       0.018242       0.099867      -0.081986      -0.063927      -0.023171       0.087098              9.784714       7.521047      -4.923048      -0.959150      14.210165       0.250543       7.622928           0.000751
           90              C      24.049367       7.014509       1.660013      -0.112538      45.258464 0.45093067E+03  0.10613948E+05                                10.948396                            6.979442       0.124641       2.030430                    0.999436      28.049765      78.618484       0.642356       0.405101      -1.080110       0.018835      -0.006367      -0.004200       0.020321      -0.008921      -0.006221      -0.005401      -0.008678       0.073324      -0.023524      -0.002355       0.025879             15.218897      11.561649     -10.094340      -1.400190      24.059567      -0.294663      10.035474           0.003861
           91              C      24.175236       6.229918       2.790494       0.006872      30.746497 0.37091539E+03  0.84071647E+04                                 8.619125                            6.459326       0.140095       2.034822                    0.999720      27.694302      78.980846       0.640620       0.421824      -1.057449       0.032721      -0.023134      -0.009350       0.041149       0.022698      -0.004138       0.034566       0.047759      -0.027802      -0.054069       0.014029       0.040041             10.314846       7.194447      -3.957171      -1.657850      12.022692      -1.330478      11.727398          -0.000878
           92              C      24.723509       6.329686       0.674108       0.029447      29.954503 0.35323136E+03  0.79312737E+04                                 8.546709                            6.349554       0.022577       2.007454                    0.999545      27.348946      78.340851       0.637329       0.428015      -1.050666       0.018092      -0.019348       0.026510       0.037475       0.038803       0.027552      -0.016428       0.028350       0.004102      -0.057091       0.011443       0.045648             10.227508       7.517608      -3.885615      -2.516338      11.122807      -0.319388      12.042110          -0.000014
           93              C      19.281308       4.249351       7.321126       0.565046      25.272133 0.27490103E+03  0.58096916E+04                                 7.946893                            5.865802      -0.088229       2.020787                    0.999486      22.771033      63.717937       0.617475       0.469364      -1.024562       0.021238       0.034005       0.025985       0.047777      -0.023498      -0.046475       0.011506       0.080658      -0.139886      -0.063782      -0.023340       0.087122              9.784238       7.520581       2.545117       4.321237       8.512187       2.264731      13.319946          -0.000286
           94              C      18.617833       3.903245       6.060004      -0.112194      45.243652 0.45078854E+03  0.10609639E+05                                10.945770                            6.978166       0.125100       2.030621                    0.999437      28.044561      78.597248       0.642447       0.405080      -1.080136      -0.018767      -0.006127      -0.004489       0.020246       0.008825       0.006399      -0.014278      -0.033861      -0.002418      -0.023512      -0.002216       0.025728             15.214487      11.558100       4.683408       9.046840      11.405939       4.176331      22.679421           0.001615
           95              C      18.491964       4.707542       4.943459       0.006889      30.743885 0.37088115E+03  0.84061501E+04                                 8.618527                            6.458965       0.140147       2.034856                    0.999720      27.692763      78.973968       0.640651       0.421815      -1.057460      -0.032736      -0.016472      -0.018751       0.041165      -0.003790      -0.022888       0.023754       0.017363      -0.119836      -0.054168       0.013895       0.040273             10.313958       7.193688       2.881749       3.177668      10.923243      -0.942277      12.824942           0.000920
           96              C      17.943691       2.745450       5.742982       0.029445      29.951031 0.35319294E+03  0.79301063E+04                                 8.545836                            6.349083       0.022679       2.007513                    0.999545      27.346832      78.330414       0.637379       0.427998      -1.050688      -0.018132       0.018557      -0.027057       0.037486      -0.038966      -0.027480      -0.017847       0.024286      -0.008379      -0.057151       0.011381       0.045769             10.226271       7.516679       3.667263       2.823922      11.738205      -0.537400      11.423930           0.000784
           97              C      24.857911      19.534699      11.299583       0.565032      25.272478 0.27490282E+03  0.58097337E+04                                 7.946980                            5.865819      -0.088215       2.020794                    0.999486      22.770894      63.717382       0.617475       0.469364      -1.024563       0.001590      -0.047175      -0.007351       0.047771       0.022342      -0.014061      -0.022218      -0.014737       0.241365      -0.063773      -0.023334       0.087107              9.784501       9.582158      -3.655813      -0.063316      14.985690       0.705206       4.785655           0.000192
           98              C      24.028034      20.742992      11.341388      -0.112241      45.246994 0.45081976E+03  0.10610570E+05                                10.946307                            6.978397       0.125094       2.030601                    0.999438      28.045775      78.601686       0.642437       0.405079      -1.080136      -0.000153       0.017034      -0.010942       0.020246       0.010766       0.007802       0.003120       0.015342      -0.066179      -0.023553      -0.002161       0.025714             15.215542      14.984567      -8.179987      -0.048562      25.119079       0.540270       5.542981          -0.001788
           99              C      22.652016      20.805809      11.231649       0.006851      30.745292 0.37089980E+03  0.84066691E+04                                 8.618718                            6.459072       0.140106       2.034824                    0.999720      27.693671      78.976727       0.640654       0.421808      -1.057466      -0.005778       0.038724      -0.012728       0.041169       0.022788      -0.004100      -0.000255      -0.050524       0.119989      -0.054168       0.013913       0.040256             10.314261      13.079524      -1.012909       0.423741      13.459213       0.242356       4.404046          -0.000907
          100              C      24.437639      22.053517      11.442417       0.029415      29.952701 0.35321181E+03  0.79306505E+04                                 8.546177                            6.349258       0.022750       2.007523                    0.999545      27.347719      78.334018       0.637368       0.427998      -1.050686      -0.032805       0.010865      -0.014543       0.037493       0.001775       0.001322      -0.002240       0.068393       0.136969      -0.057121       0.011368       0.045753             10.226799      12.035552       0.158267       0.342835      14.284863       0.160298       4.359984          -0.000812
          101              C      17.809289      17.164915      14.650962       0.565037      25.272907 0.27490639E+03  0.58098425E+04                                 7.947073                            5.865858      -0.088287       2.020760                    0.999486      22.771525      63.719849       0.617472       0.469364      -1.024560      -0.001597      -0.022658      -0.042042       0.047785       0.005799      -0.025765      -0.052904      -0.101523      -0.018894      -0.063801      -0.023325       0.087126              9.784591       9.582374       1.278305       3.425659       6.362271       3.753995      13.409127          -0.000298
          102              C      18.639166      17.607094      15.776217      -0.112240      45.248263 0.45082627E+03  0.10610782E+05                                10.946553                            6.978473       0.124970       2.030561                    0.999438      28.046019      78.603078       0.642429       0.405082      -1.080132       0.000122      -0.004632       0.019715       0.020252      -0.010949      -0.007576       0.010397       0.035936      -0.004390      -0.023513      -0.002215       0.025728             15.215921      14.985119       2.772566       7.696308       8.057809       6.572479      22.604835           0.001718
          103              C      20.015184      17.524571      15.872021       0.006876      30.745461 0.37089902E+03  0.84066748E+04                                 8.618815                            6.459104       0.139983       2.034787                    0.999720      27.693836      78.978157       0.640645       0.421813      -1.057459       0.005801       0.000919       0.040760       0.041181      -0.003728      -0.022847      -0.011102      -0.081246       0.027840      -0.054167       0.013915       0.040252             10.314384      13.079708      -0.061969       1.095944       5.562568       3.034297      12.300876           0.000946
          104              C      18.229561      18.139187      16.978115       0.029420      29.953294 0.35321619E+03  0.79308183E+04                                 8.546391                            6.349356       0.022689       2.007495                    0.999545      27.348573      78.338264       0.637351       0.428006      -1.050675       0.032811      -0.010072       0.015071       0.037485      -0.001847      -0.001234      -0.033998      -0.021435      -0.132623      -0.057114       0.011385       0.045729             10.227079      12.036007      -0.376016      -0.034980       5.563608       3.243828      13.081622           0.000811
          105              C      25.822189       5.655948      11.299583       0.564925      25.273534 0.27491485E+03  0.58100046E+04                                 7.946968                            5.865795      -0.088034       2.020850                    0.999487      22.771136      63.716471       0.617506       0.469339      -1.024585      -0.041715       0.022262      -0.007360       0.047853      -0.017580      -0.012231       0.023271      -0.031694       0.241366      -0.063918      -0.023195       0.087113              9.784437      16.800564      -0.511619       0.642332       7.767069      -0.297742       4.785677           0.000771
          106              C      27.283541       5.770496      11.341388      -0.112472      45.253729 0.45089006E+03  0.10612703E+05                                10.947501                            6.979060       0.124702       2.030464                    0.999436      28.048249      78.611952       0.642386       0.405093      -1.080120       0.014917      -0.008358      -0.010986       0.020324       0.001244      -0.001168      -0.008329      -0.026679      -0.065954      -0.023479      -0.002377       0.025856             15.217227      29.673103      -0.297580       0.492124      10.435032      -0.228035       5.543546           0.003709
          107              C      28.025950       6.930753      11.231649       0.006900      30.743683 0.37087891E+03  0.84060876E+04                                 8.618469                            6.458929       0.140257       2.034889                    0.999720      27.692771      78.973967       0.640655       0.421813      -1.057461       0.036408      -0.014389      -0.012680       0.041151      -0.033287       0.001866       0.003661      -0.014147       0.119545      -0.054105       0.013999       0.040105             10.313915      14.240908       0.342381      -0.002023      12.296869      -0.488098       4.403969          -0.000937
          108              C      28.213686       4.760505      11.442417       0.029448      29.952836 0.35321126E+03  0.79306946E+04                                 8.546334                            6.349351       0.022504       2.007432                    0.999545      27.348545      78.338594       0.637344       0.428011      -1.050670       0.025791       0.023003      -0.014492       0.037474       0.028783      -0.002617      -0.000023      -0.037199       0.136721      -0.057107       0.011435       0.045672             10.226930      13.585332      -1.052499      -0.032629      12.735395      -0.377048       4.360063          -0.000056
          109              C      27.294208      12.945125      14.650962       0.564896      25.273305 0.27490688E+03  0.58098234E+04                                 7.946929                            5.865685      -0.088094       2.020825                    0.999487      22.771821      63.719371       0.617512       0.469335      -1.024582      -0.018875       0.012730      -0.042124       0.047882      -0.046781      -0.032875       0.048920       0.040809      -0.019093      -0.063949      -0.023179       0.087128              9.784509       6.060172       0.755256       1.538123       9.884473      -4.843794      13.408883          -0.000882
          110              C      27.262207      12.005341      15.776217      -0.112499      45.256309 0.45089932E+03  0.10613009E+05                                10.948065                            6.979203       0.124559       2.030423                    0.999436      28.048501      78.613789       0.642368       0.405101      -1.080111      -0.004135       0.002155       0.019804       0.020346       0.021031       0.012837       0.001541       0.001105      -0.004795      -0.023406      -0.002468       0.025874             15.218425       7.389335       1.613733       1.843476      15.657580      -9.953956      22.608361          -0.003880
          111              C      26.502731      10.854937      15.872021       0.006929      30.743561 0.37087279E+03  0.84059481E+04                                 8.618562                            6.458944       0.140198       2.034873                    0.999720      27.692675      78.974727       0.640642       0.421822      -1.057452      -0.002044      -0.005466       0.040744       0.041159      -0.033259       0.001911       0.025235       0.046944       0.028001      -0.054075       0.014004       0.040071             10.314108       7.495199       3.285966       2.079336      11.146807      -2.466608      12.300317           0.000971
          112              C      27.927816      12.094023      16.978115       0.029495      29.953156 0.35321439E+03  0.79308011E+04                                 8.546494                            6.349437       0.022431       2.007413                    0.999545      27.348287      78.338632       0.637330       0.428019      -1.050663      -0.025100      -0.023408       0.015025       0.037466      -0.008318      -0.028851       0.017995       0.013764      -0.132595      -0.057101       0.011450       0.045652             10.227194       7.507452       2.990873       2.826509      10.092752      -1.591733      13.081378           0.000058
          113              C      16.845011      12.538665       1.565951       0.565055      25.271755 0.27489496E+03  0.58095292E+04                                 7.946805                            5.865725      -0.088161       2.020813                    0.999486      22.770828      63.717102       0.617482       0.469362      -1.024563       0.041659       0.000500       0.023391       0.047779       0.017371       0.012480      -0.014895      -0.139358      -0.082603      -0.063794      -0.023338       0.087132              9.784160      16.799955      -0.434879       0.696559       4.929707       0.705415       7.622819          -0.000270
          114              C      15.383659      12.616262       1.660013      -0.112219      45.245124 0.45080033E+03  0.10609999E+05                                10.946038                            6.978276       0.125025       2.030593                    0.999437      28.045002      78.599101       0.642439       0.405082      -1.080133      -0.014833      -0.013090      -0.004280       0.020241       0.000708      -0.001588       0.008065       0.019905       0.072894      -0.023507      -0.002228       0.025735             15.214987      29.668232      -0.364472       0.444967       5.942969       1.359752      10.033760           0.001780
          115              C      14.641250      12.899552       2.790494       0.006869      30.744822 0.37089298E+03  0.84064887E+04                                 8.618680                            6.459052       0.140105       2.034830                    0.999720      27.693415      78.976266       0.640648       0.421813      -1.057461      -0.036421      -0.016753      -0.009292       0.041152       0.009359       0.031979      -0.013763      -0.063523      -0.028001      -0.054164       0.013911       0.040253             10.314177      14.241311      -0.112128      -0.323304       4.974251       2.100921      11.726969           0.000905
          116              C      14.453514      12.374850       0.674108       0.029427      29.951885 0.35320251E+03  0.79303823E+04                                 8.545993                            6.349165       0.022669       2.007500                    0.999545      27.347407      78.332602       0.637375       0.427997      -1.050688      -0.025801      -0.006039       0.026515       0.037486      -0.007133      -0.027977      -0.015683      -0.081569       0.004066      -0.057143       0.011388       0.045755             10.226500      13.584754       0.381721       0.981727       5.053504       2.338771      12.041244           0.000807
          117              C      15.372992      18.128102       7.321126       0.564941      25.274189 0.27492118E+03  0.58101633E+04                                 7.947169                            5.865901      -0.088014       2.020858                    0.999487      22.770821      63.715416       0.617495       0.469345      -1.024583       0.018859      -0.035433       0.026006       0.047827       0.046584       0.033143       0.034595       0.000403      -0.140131      -0.063884      -0.023203       0.087087              9.784837       6.060297      -1.701947      -0.199255       9.973222      -4.875347      13.320992           0.000729
          118              C      15.404993      18.875741       6.060004      -0.112467      45.255706 0.45090740E+03  0.10613233E+05                                10.947864                            6.979199       0.124815       2.030488                    0.999437      28.048987      78.614963       0.642378       0.405093      -1.080118       0.004149       0.019344      -0.004568       0.020304      -0.019146      -0.015602       0.001634       0.001667      -0.002546      -0.023562      -0.002273       0.025835             15.217995       7.389268      -2.276105      -0.906688      15.579647      -9.926048      22.685069           0.003612
          119              C      16.164469      18.582598       4.943459       0.006883      30.745740 0.37090601E+03  0.84068915E+04                                 8.618986                            6.459247       0.140079       2.034827                    0.999720      27.693772      78.978827       0.640624       0.421824      -1.057450       0.002076       0.036612      -0.018707       0.041166       0.009302       0.031963       0.007883      -0.002188      -0.119679      -0.054094       0.013991       0.040103             10.314640       7.495545      -3.055976      -2.404916      10.622563      -2.281247      12.825811          -0.000865
          120              C      14.739384      20.038462       5.742982       0.029418      29.954837 0.35323709E+03  0.79314161E+04                                 8.546703                            6.349559       0.022667       2.007479                    0.999545      27.349134      78.340862       0.637338       0.428008      -1.050673       0.025120       0.006409      -0.027069       0.037481       0.029952      -0.001770       0.032679       0.055280      -0.008255      -0.057095       0.011431       0.045664             10.227497       7.507556      -3.661850      -1.877598      11.749284      -2.177558      11.425651          -0.000028
          121              C      15.155389       6.380185      10.275357       0.564925      25.273649 0.27491137E+03  0.58099324E+04                                 7.947038                            5.865767      -0.088094       2.020829                    0.999487      22.771499      63.718202       0.617504       0.469341      -1.024580      -0.041737       0.000499       0.023425       0.047864      -0.017393      -0.012494      -0.014854      -0.139505      -0.082159      -0.063908      -0.023219       0.087126              9.784657      16.801203       0.434904      -0.696608       4.929811       0.705410       7.622959           0.000785
          122              C      16.616741       6.457782      10.369418      -0.112495      45.257433 0.45091457E+03  0.10613457E+05                                10.948185                            6.979290       0.124502       2.030390                    0.999436      28.049156      78.615948       0.642368       0.405097      -1.080113       0.014923      -0.013128      -0.004215       0.020318      -0.000692       0.001560       0.008071       0.019645       0.073265      -0.023438      -0.002418       0.025856             15.218550      29.676215       0.364592      -0.445020       5.944032       1.359956      10.035404           0.003627
          123              C      17.359150       6.741072      11.499899       0.006917      30.744576 0.37088679E+03  0.84063367E+04                                 8.618690                            6.459026       0.140024       2.034806                    0.999720      27.693352      78.976746       0.640644       0.421817      -1.057456       0.036406      -0.016740      -0.009348       0.041146      -0.009326      -0.032007      -0.013709      -0.063260      -0.027922      -0.054094       0.014001       0.040092             10.314259      14.241435       0.112115       0.323203       4.974282       2.100954      11.727059          -0.000977
          124              C      17.546886       6.216370       9.383513       0.029433      29.954578 0.35323021E+03  0.79312538E+04                                 8.546709                            6.349533       0.022524       2.007423                    0.999545      27.349636      78.343255       0.637331       0.428013      -1.050666       0.025801      -0.005978       0.026511       0.037473       0.007128       0.028003      -0.015641      -0.081390       0.004098      -0.057092       0.011445       0.045647             10.227501      13.586330      -0.381729      -0.981732       5.053858       2.338979      12.042316          -0.000100
          125              C      16.627408      11.969622      16.030532       0.564940      25.273534 0.27491024E+03  0.58099165E+04                                 7.947076                            5.865792      -0.088161       2.020804                    0.999487      22.771559      63.718910       0.617495       0.469347      -1.024575      -0.018843      -0.035447       0.026024       0.047841      -0.046623      -0.033163       0.034570       0.000391      -0.140085      -0.063863      -0.023251       0.087113              9.784740       6.060233       1.702006       0.199240       9.973174      -4.875327      13.320812           0.000764
          126              C      16.595407      12.717261      14.769410      -0.112420      45.254600 0.45088682E+03  0.10612609E+05                                10.947671                            6.979020       0.124717       2.030464                    0.999437      28.048149      78.611629       0.642390       0.405091      -1.080121      -0.004132       0.019341      -0.004552       0.020294       0.019105       0.015558       0.001682       0.001702      -0.002611      -0.023471      -0.002336       0.025807             15.217803       7.389157       2.276156       0.906660      15.579423      -9.925958      22.684828           0.003357
          127              C      15.835931      12.424118      13.652864       0.006929      30.743690 0.37087480E+03  0.84059945E+04                                 8.618558                            6.458943       0.140029       2.034818                    0.999720      27.692714      78.974526       0.640645       0.421820      -1.057454      -0.002056       0.036594      -0.018735       0.041163      -0.009339      -0.031999       0.007893      -0.002186      -0.119637      -0.054109       0.013957       0.040152             10.314092       7.495239       3.055883       2.404833      10.621960      -2.280969      12.825078          -0.000967
          128              C      17.261016      13.879982      14.452387       0.029437      29.954203 0.35322871E+03  0.79311749E+04                                 8.546578                            6.349480       0.022619       2.007464                    0.999545      27.348818      78.339499       0.637343       0.428008      -1.050674      -0.025103       0.006395      -0.027081       0.037476      -0.029965       0.001757       0.032687       0.055279      -0.008231      -0.057104       0.011425       0.045679             10.227341       7.507498       3.661957       1.877496      11.749262      -2.177473      11.425264          -0.000119
          129              C      27.511811      11.814428       2.590177       0.565054      25.271725 0.27489479E+03  0.58095279E+04                                 7.946804                            5.865728      -0.088190       2.020804                    0.999486      22.770886      63.717393       0.617480       0.469363      -1.024562       0.041659       0.022220      -0.007323       0.047779       0.017554       0.012216       0.023293      -0.031335       0.241438      -0.063789      -0.023344       0.087133              9.784142      16.799889       0.511743      -0.642202       7.766976      -0.297713       4.785562           0.000214
          130              C      26.050459      11.928976       2.631982      -0.112209      45.244530 0.45079438E+03  0.10609820E+05                                10.945942                            6.978231       0.125012       2.030592                    0.999437      28.044767      78.598204       0.642441       0.405083      -1.080134      -0.014829      -0.008400      -0.010909       0.020235      -0.001261       0.001193      -0.008311      -0.026419      -0.066014      -0.023497      -0.002239       0.025736             15.214813      29.667853       0.297925      -0.491965      10.433792      -0.228028       5.542794          -0.001848
          131              C      25.308050      13.089233       2.522244       0.006906      30.743349 0.37087321E+03  0.84059237E+04                                 8.618433                            6.458900       0.140108       2.034848                    0.999720      27.692421      78.972733       0.640654       0.421816      -1.057460      -0.036424      -0.014337      -0.012694       0.041151       0.033263      -0.001836       0.003673      -0.014190       0.120033      -0.054165       0.013895       0.040269             10.313848      14.240788      -0.342268       0.002054      12.296826      -0.488116       4.403929          -0.000956
          132              C      25.120314      10.918985       2.733011       0.029407      29.952440 0.35321065E+03  0.79306036E+04                                 8.546056                            6.349210       0.022726       2.007510                    0.999545      27.347784      78.333647       0.637378       0.427993      -1.050691      -0.025797       0.022989      -0.014512       0.037478      -0.028761       0.002597      -0.000029      -0.037266       0.136960      -0.057146       0.011396       0.045750             10.226573      13.584867       1.052775       0.032635      12.734917      -0.377010       4.359935          -0.000834
          133              C      26.039792      19.103605       5.941556       0.564899      25.274205 0.27491537E+03  0.58100267E+04                                 7.947117                            5.865774      -0.087994       2.020858                    0.999487      22.771566      63.718038       0.617510       0.469335      -1.024585       0.018863       0.012721      -0.042130       0.047881       0.046762       0.032857       0.048940       0.040816      -0.019127      -0.063966      -0.023149       0.087116              9.784864       6.060246      -0.755279      -1.538080       9.884738      -4.844084      13.409609          -0.000876
          134              C      26.071793      18.163821       7.066812      -0.112574      45.261581 0.45094869E+03  0.10614512E+05                                10.948997                            6.979633       0.124479       2.030376                    0.999436      28.050401      78.621614       0.642338       0.405107      -1.080102       0.004142       0.002129       0.019808       0.020348      -0.021076      -0.012844       0.001522       0.001115      -0.004713      -0.023463      -0.002436       0.025900             15.220038       7.389896      -1.613789      -1.843642      15.658926      -9.955229      22.611291          -0.003979
          135              C      26.831269      17.013417       7.162615       0.006923      30.746086 0.37090531E+03  0.84069198E+04                                 8.619185                            6.459322       0.139929       2.034778                    0.999720      27.694051      78.981299       0.640605       0.421835      -1.057437       0.002053      -0.005441       0.040756       0.041168       0.033221      -0.001933       0.025224       0.046941       0.028049      -0.054052       0.014034       0.040018             10.314974       7.495773      -3.286178      -2.079651      11.147484      -2.466779      12.301666           0.000957
          136              C      25.406184      18.252503       8.268710       0.029459      29.955814 0.35324506E+03  0.79316980E+04                                 8.547050                            6.349729       0.022489       2.007413                    0.999545      27.349895      78.345434       0.637310       0.428022      -1.050657       0.025095      -0.023418       0.015030       0.037471       0.008285       0.028826       0.017987       0.013772      -0.132563      -0.057080       0.011471       0.045609             10.228009       7.507892      -2.991064      -2.826658      10.093522      -1.592080      13.082615           0.000056
          137              C      18.679700      17.918713       2.590177       0.564918      25.273483 0.27490640E+03  0.58098283E+04                                 7.947035                            5.865712      -0.088175       2.020795                    0.999486      22.772081      63.720808       0.617504       0.469340      -1.024576      -0.040140       0.025019      -0.007360       0.047868       0.004896      -0.026277      -0.001040       0.046247       0.241428      -0.063897      -0.023237       0.087134              9.784746      10.468777      -4.167833       0.579055      14.099796      -0.407403       4.785664           0.000792
          138              C      19.311175      16.595872       2.631982      -0.112444      45.256209 0.45089223E+03  0.10612797E+05                                10.948043                            6.979126       0.124537       2.030412                    0.999436      28.048315      78.613038       0.642375       0.405098      -1.080113       0.014706      -0.008720      -0.010991       0.020325       0.012193       0.006630       0.005153       0.011201      -0.065729      -0.023401      -0.002436       0.025838             15.218549      15.503265      -8.480346       0.443608      24.608615      -0.312183       5.543767           0.003446
          139              C      18.677567      15.372798       2.522244       0.006933      30.744402 0.37088170E+03  0.84062200E+04                                 8.618784                            6.459060       0.139992       2.034804                    0.999720      27.693109      78.976898       0.640628       0.421827      -1.057446       0.030662      -0.024358      -0.012684       0.041162      -0.010525      -0.002220      -0.003458       0.064671       0.119578      -0.054086       0.013971       0.040115             10.314438      12.486821      -0.670792       0.421732      14.052407       0.245838       4.404086          -0.001006
          140              C      20.650925      16.295338       2.733011       0.029457      29.954230 0.35322810E+03  0.79311823E+04                                 8.546669                            6.349534       0.022465       2.007416                    0.999545      27.348873      78.340552       0.637329       0.428016      -1.050665      -0.007028      -0.033835      -0.014470       0.037464       0.030496      -0.001287       0.002265      -0.031281       0.136714      -0.057109       0.011441       0.045669             10.227450      13.860140      -0.894561       0.310258      12.462014       0.216808       4.360196          -0.000125
          141              C      13.103097      12.999320       5.941556       0.565031      25.272549 0.27490910E+03  0.58098758E+04                                 7.946926                            5.865871      -0.088148       2.020816                    0.999487      22.770617      63.715804       0.617478       0.469361      -1.024569      -0.020417       0.009970      -0.042027       0.047775      -0.041048      -0.058701       0.004110       0.060771      -0.018953      -0.063810      -0.023294       0.087104              9.784236       8.274124       2.033363       4.963556       7.670141       1.089518      13.408444           0.000172
          142              C      13.900974      13.496925       7.066812      -0.112246      45.244597 0.45080823E+03  0.10610214E+05                                10.945859                            6.978296       0.125172       2.030635                    0.999438      28.045322      78.599696       0.642444       0.405078      -1.080138      -0.003941       0.002436       0.019709       0.020247       0.010112       0.005243      -0.011757      -0.036979      -0.004290      -0.023569      -0.002171       0.025739             15.214493      12.189667       4.385381       9.538846      10.851390       3.378313      22.602422          -0.001882
          143              C      14.517515      14.729852       7.162615       0.006839      30.744661 0.37089485E+03  0.84065068E+04                                 8.618513                            6.458977       0.140315       2.034893                    0.999720      27.693421      78.975103       0.640669       0.421801      -1.057473       0.003685       0.004546       0.040749       0.041167      -0.037038      -0.021045      -0.014252       0.034152       0.027901      -0.054178       0.013940       0.040238             10.313909       7.387920       3.223867       3.175565      11.253552      -0.567975      12.300256          -0.000907
          144              C      14.156977      12.876150       8.268710       0.029455      29.950326 0.35318137E+03  0.79297949E+04                                 8.545734                            6.348999       0.022765       2.007543                    0.999545      27.346726      78.330284       0.637379       0.428000      -1.050685       0.007668       0.033456       0.015082       0.037491      -0.010220      -0.030073       0.015939       0.007535      -0.132627      -0.057123       0.011369       0.045754             10.226146       6.855525       2.614388       2.791354      10.742678      -1.652083      13.080234          -0.000850
          145              C      29.564103       9.934860      10.275357       0.565037      25.273235 0.27491036E+03  0.58099259E+04                                 7.947161                            5.865911      -0.088208       2.020794                    0.999486      22.770933      63.717420       0.617469       0.469365      -1.024563       0.020417      -0.036304       0.023391       0.047770       0.069008       0.019136      -0.003361       0.039579      -0.082575      -0.063776      -0.023328       0.087105              9.784811       8.274522      -5.358084      -0.262505      13.456882      -0.956037       7.623028          -0.000270
          146              C      28.766226      11.161629      10.369418      -0.112246      45.248631 0.45083015E+03  0.10610908E+05                                10.946670                            6.978519       0.125108       2.030604                    0.999438      28.046200      78.604009       0.642424       0.405084      -1.080129       0.003952       0.019404      -0.004254       0.020254      -0.008318      -0.007782      -0.002656      -0.011262       0.072857      -0.023567      -0.002155       0.025722             15.216256      12.190951     -10.456750      -0.954949      23.423545      -1.065531      10.034273           0.001604
          147              C      28.149685      11.662929      11.499899       0.006859      30.746901 0.37091961E+03  0.84072802E+04                                 8.619191                            6.459351       0.139955       2.034776                    0.999720      27.694462      78.981274       0.640621       0.421822      -1.057451      -0.003659       0.039952      -0.009290       0.041181       0.032185       0.027903      -0.020817       0.015525      -0.027930      -0.054161       0.013927       0.040234             10.314925       7.388577      -4.069185      -1.981125      11.828396      -0.770749      11.727803           0.000896
          148              C      28.510223      12.087865       9.383513       0.029433      29.953664 0.35322140E+03  0.79309685E+04                                 8.546526                            6.349442       0.022650       2.007497                    0.999545      27.348151      78.337340       0.637341       0.428011      -1.050672      -0.007647       0.025398       0.026516       0.037505       0.031758      -0.000400       0.032045       0.053096       0.004107      -0.057115       0.011374       0.045741             10.227306       6.856230      -3.503765      -1.534563      11.783735      -2.019811      12.041952           0.000793
          149              C      23.987500       8.414947      16.030532       0.565035      25.272440 0.27490333E+03  0.58097345E+04                                 7.946918                            5.865798      -0.088129       2.020822                    0.999486      22.770773      63.716536       0.617482       0.469359      -1.024568       0.040071       0.001418       0.025983       0.047778       0.023165      -0.013287      -0.046005      -0.081010      -0.139904      -0.063794      -0.023322       0.087116              9.784343      10.468658       0.843335       4.122135       5.564394       2.610026      13.319978           0.000182
          150              C      23.356025       8.013414      14.769410      -0.112268      45.247670 0.45082975E+03  0.10610873E+05                                10.946410                            6.978494       0.124978       2.030561                    0.999437      28.046135      78.603153       0.642430       0.405081      -1.080133      -0.014679      -0.013173      -0.004532       0.020237      -0.010249      -0.009163       0.012712       0.032238      -0.002447      -0.023542      -0.002201       0.025743             15.215553      15.501401       2.407969       8.141232       7.464575       5.747011      22.680684          -0.001901
          151              C      23.989633       7.502260      13.652864       0.006859      30.745407 0.37090189E+03  0.84067359E+04                                 8.618759                            6.459114       0.140041       2.034802                    0.999720      27.693789      78.977388       0.640648       0.421811      -1.057463      -0.030644      -0.020101      -0.018731       0.041158       0.005625       0.009131      -0.031680      -0.015192      -0.119820      -0.054155       0.013920       0.040236             10.314274      12.487178      -0.173987       0.773043       5.630537       3.223114      12.825107          -0.000903
          152              C      22.016275       8.008487      14.452387       0.029397      29.952680 0.35321258E+03  0.79306501E+04                                 8.546055                            6.349192       0.022828       2.007537                    0.999545      27.347969      78.333946       0.637384       0.427988      -1.050695       0.007001      -0.024958      -0.027070       0.037479      -0.008980      -0.029190      -0.014857      -0.079587      -0.008379      -0.057131       0.011392       0.045739             10.226613      13.859293       0.005802       0.946946       5.396261       2.714388      11.424285          -0.000831
          153              C      23.385892      16.566311      16.030532       0.564911      25.273565 0.27490999E+03  0.58098769E+04                                 7.946973                            5.865715      -0.087947       2.020881                    0.999487      22.771143      63.716381       0.617514       0.469335      -1.024587      -0.021293       0.034074       0.026028       0.047874       0.023466       0.046578       0.011371       0.080474      -0.140293      -0.063954      -0.023169       0.087123              9.784617       7.520952      -2.545237      -4.321721       8.512206       2.264898      13.320694          -0.000868
          154              C      24.049367      16.220205      14.769410      -0.112536      45.258056 0.45091785E+03  0.10613582E+05                                10.948417                            6.979386       0.124573       2.030422                    0.999436      28.049224      78.617016       0.642352       0.405106      -1.080105       0.018863      -0.006090      -0.004605       0.020350      -0.008813      -0.006268      -0.014372      -0.034001      -0.002802      -0.023450      -0.002443       0.025893             15.219035      11.561674      -4.684765      -9.050499      11.408322       4.178031      22.687109          -0.004092
          155              C      24.175236      17.024502      13.652864       0.006901      30.745818 0.37090370E+03  0.84068500E+04                                 8.619066                            6.459265       0.140125       2.034840                    0.999720      27.693878      78.979911       0.640616       0.421829      -1.057444       0.032710      -0.016533      -0.018701       0.041146       0.003648       0.022776       0.023764       0.017173      -0.119542      -0.054067       0.014038       0.040030             10.314804       7.194361      -2.881995      -3.178216      10.923838      -0.942141      12.826213           0.000934
          156              C      24.723509      15.062410      14.452387       0.029493      29.953995 0.35322329E+03  0.79310826E+04                                 8.546756                            6.349581       0.022327       2.007385                    0.999545      27.348662      78.341127       0.637310       0.428028      -1.050653       0.018099       0.018560      -0.027070       0.037481       0.038911       0.027395      -0.017880       0.024306      -0.008114      -0.057097       0.011450       0.045647             10.227567       7.517562      -3.667575      -2.824510      11.739309      -0.537597      11.425831           0.000023
          157              C      19.281308      20.635835      10.275357       0.564917      25.273492 0.27491494E+03  0.58100071E+04                                 7.946945                            5.865788      -0.088029       2.020851                    0.999487      22.771188      63.716622       0.617507       0.469338      -1.024585       0.021276       0.035884       0.023442       0.047852      -0.051712      -0.006616       0.018246       0.099860      -0.082098      -0.063908      -0.023203       0.087111              9.784380       7.520674       4.922604       0.959114      14.209521       0.250457       7.622946           0.000771
          158              C      18.617833      19.331469      10.369418      -0.112455      45.252764 0.45088137E+03  0.10612441E+05                                10.947344                            6.978999       0.124696       2.030467                    0.999436      28.047877      78.610539       0.642389       0.405093      -1.080120      -0.018832      -0.006346      -0.004226       0.020317       0.008870       0.006206      -0.005391      -0.008687       0.073278      -0.023468      -0.002391       0.025859             15.216928      11.559947      10.092508       1.399905      24.056153      -0.295005      10.034684           0.003685
          159              C      18.491964      18.546878      11.499899       0.006932      30.742640 0.37086550E+03  0.84057132E+04                                 8.618341                            6.458867       0.140227       2.034893                    0.999720      27.692037      78.971715       0.640649       0.421820      -1.057456      -0.032710      -0.023160      -0.009331       0.041151      -0.022749       0.004106       0.034571       0.047791      -0.027889      -0.054093       0.013976       0.040116             10.313723       7.193555       3.956436       1.657550      12.021193      -1.330634      11.726422          -0.000951
          160              C      17.943691      18.646646       9.383513       0.029443      29.952480 0.35321032E+03  0.79306208E+04                                 8.546116                            6.349249       0.022621       2.007468                    0.999545      27.348081      78.335468       0.637367       0.427999      -1.050684      -0.018062      -0.019347       0.026510       0.037461      -0.038831      -0.027576      -0.016434       0.028326       0.004076      -0.057125       0.011448       0.045677             10.226633       7.516880       3.884998       2.516133      11.121616      -0.319471      12.041402          -0.000056
          161              C      24.857911       4.847955       5.941556       0.564943      25.273302 0.27490810E+03  0.58098526E+04                                 7.947004                            5.865752      -0.088115       2.020823                    0.999486      22.771380      63.718047       0.617501       0.469344      -1.024577       0.001590      -0.022674      -0.042089       0.047835      -0.005766       0.025831      -0.052920      -0.101449      -0.018990      -0.063851      -0.023268       0.087119              9.784653       9.582402      -1.278363      -3.425868       6.362228       3.754101      13.409329           0.000745
          162              C      24.028034       5.290134       7.066812      -0.112397      45.253097 0.45087286E+03  0.10612191E+05                                10.947431                            6.978911       0.124723       2.030472                    0.999437      28.047647      78.609716       0.642396       0.405091      -1.080122      -0.000214      -0.004664       0.019758       0.020303       0.010971       0.007673       0.010382       0.035897      -0.004567      -0.023464      -0.002339       0.025803             15.217436      14.986840      -2.773041      -7.697695       8.058447       6.573109      22.607020           0.003443
          163              C      22.652016       5.207611       7.162615       0.006915      30.744073 0.37088096E+03  0.84061679E+04                                 8.618640                            6.459006       0.140051       2.034824                    0.999720      27.692871      78.975093       0.640641       0.421821      -1.057454      -0.005754       0.000941       0.040739       0.041154       0.003724       0.022826      -0.011042      -0.081147       0.027909      -0.054114       0.013952       0.040162             10.314210      13.079768       0.061765      -1.096575       5.562411       3.034119      12.300452          -0.000936
          164              C      24.437639       5.822227       8.268710       0.029412      29.954273 0.35323095E+03  0.79312278E+04                                 8.546557                            6.349488       0.022552       2.007441                    0.999545      27.348893      78.339407       0.637345       0.428006      -1.050676      -0.032808      -0.010057       0.015058       0.037474       0.001818       0.001180      -0.034001      -0.021355      -0.132618      -0.057117       0.011422       0.045695             10.227281      12.036580       0.375980       0.034817       5.563675       3.243779      13.081589          -0.000080
          165              C      17.809289       7.217739       2.590177       0.565036      25.272618 0.27490601E+03  0.58098205E+04                                 7.946978                            5.865845      -0.088231       2.020780                    0.999487      22.771233      63.718533       0.617475       0.469362      -1.024563      -0.001584      -0.047187      -0.007359       0.047784      -0.022385       0.014055      -0.022221      -0.014734       0.241406      -0.063821      -0.023300       0.087121              9.784368       9.582263       3.655647       0.063325      14.985142       0.705173       4.785701           0.000212
          166              C      18.639166       8.426032       2.631982      -0.112234      45.246320 0.45081339E+03  0.10610390E+05                                10.946219                            6.978372       0.125068       2.030601                    0.999438      28.045496      78.600960       0.642434       0.405082      -1.080133       0.000107       0.017046      -0.010934       0.020252      -0.010791      -0.007797       0.003130       0.015389      -0.066109      -0.023529      -0.002207       0.025736             15.215244      14.984591       8.179846       0.048574      25.118202       0.540210       5.542938          -0.001945
          167              C      20.015184       8.488849       2.522244       0.006863      30.744886 0.37089364E+03  0.84065040E+04                                 8.618648                            6.459020       0.140182       2.034853                    0.999720      27.693534      78.976502       0.640656       0.421808      -1.057464       0.005804       0.038734      -0.012713       0.041179      -0.022787       0.004108      -0.000241      -0.050548       0.119949      -0.054170       0.013928       0.040242             10.314128      13.079362       1.012528      -0.423719      13.458990       0.242350       4.404031          -0.000978
          168              C      18.229561       9.736557       2.733011       0.029450      29.951745 0.35319771E+03  0.79302820E+04                                 8.546069                            6.349179       0.022731       2.007520                    0.999545      27.347626      78.334378       0.637363       0.428005      -1.050679       0.032811       0.010844      -0.014521       0.037484      -0.001778      -0.001325      -0.002233       0.068404       0.136906      -0.057116       0.011384       0.045732             10.226623      12.035506      -0.158318      -0.342825      14.284431       0.160277       4.359931          -0.000885
          169              N      30.272378      13.383609       4.008068      -0.159427      42.732266 0.50241101E+03  0.12042949E+05                                10.279851                            7.211982       0.123041       2.044205                    0.999721      28.065315      77.126803       0.658190       0.388223      -1.101334       0.051225       0.025443       0.140297       0.151508      -0.007948       0.012152       0.017321       0.072069      -0.104005      -0.047840      -0.007612       0.055452             13.504779      13.773818       0.131341      -0.727617       7.216857       5.496490      19.523663          -0.010239
          170              N       8.610241      12.225814       0.336183      -0.165098      42.007473 0.50220573E+03  0.12050745E+05                                10.188250                            7.226407       0.061726       2.020648                    0.999769      28.295634      78.095647       0.654605       0.389937      -1.098849       0.022340      -0.097735      -0.124487       0.159838      -0.036417      -0.014557      -0.019450       0.090485      -0.020373      -0.064125       0.001834       0.062292             13.278408      13.623770       0.243796       1.444013       6.734760       4.829647      19.476695          -0.009289
          171              N      25.788056      18.982899       2.475213      -0.159197      42.717154 0.50223755E+03  0.12037622E+05                                10.277342                            7.210709       0.123296       2.044363                    0.999721      28.059737      77.105026       0.658259       0.388220      -1.101348      -0.099858      -0.053435      -0.100537       0.151442      -0.009814       0.010835      -0.028591      -0.057877       0.100496      -0.047853      -0.007583       0.055436             13.500712      10.235873       6.616839       3.858240      15.882173       1.179476      14.384091          -0.009797
          172              N      17.450885       2.820584       4.513214      -0.165074      42.003645 0.50217478E+03  0.12049726E+05                                10.187441                            7.226093       0.061646       2.020625                    0.999768      28.294575      78.089916       0.654637       0.389927      -1.098864       0.045207       0.136743       0.069366       0.159856       0.002923       0.013225      -0.058485      -0.019955      -0.059169      -0.064112       0.001849       0.062263             13.276924      10.674551       5.618216       5.244269      13.922755       1.244597      15.233467          -0.009136
          173              N      16.879144       8.661286      17.072177      -0.159113      42.718166 0.50222627E+03  0.12037418E+05                                10.277876                            7.210819       0.123400       2.044422                    0.999722      28.059442      77.107225       0.658220       0.388241      -1.101321       0.099792      -0.112608      -0.016825       0.151401      -0.006977       0.012803      -0.028942      -0.058769       0.097552      -0.047795      -0.007622       0.055417             13.501863      10.236902      -5.844135      -4.953179      15.293163       1.389238      14.975524           0.008476
          174              N       3.882715       5.195294       1.154867      -0.165171      42.017007 0.50231744E+03  0.12054303E+05                                10.190397                            7.227637       0.061383       2.020528                    0.999769      28.298271      78.110149       0.654480       0.389983      -1.098797      -0.045244       0.110967       0.105773       0.159839      -0.013441       0.001657      -0.033115       0.051841       0.156642      -0.064089       0.001779       0.062310             13.281555      10.678400      -6.820327      -3.550142      15.876292       0.556618      13.289973           0.007820
          175              N      12.394822       8.240046      11.282164      -0.159317      42.725470 0.50233026E+03  0.12040469E+05                                10.278703                            7.211376       0.123036       2.044245                    0.999721      28.062561      77.116234       0.658224       0.388220      -1.101341      -0.051247       0.140699      -0.022770       0.151463      -0.008785       0.011541       0.018475       0.075347      -0.094033      -0.047809      -0.007616       0.055426             13.502926      13.772811       0.642407      -0.366297      21.606967       0.407320       5.129000           0.009208
          176              N      12.723359       4.392228      11.414547      -0.165054      42.002755 0.50215068E+03  0.12049023E+05                                10.187384                            7.225948       0.061568       2.020624                    0.999768      28.293826      78.087859       0.654638       0.389930      -1.098860      -0.022337      -0.149956      -0.050655       0.159849       0.025863       0.029454      -0.026124       0.071579      -0.077051      -0.064089       0.001814       0.062275             13.277083      13.622704      -1.442942       0.251488      21.094025      -0.247971       5.114521           0.008407
          177              N      24.879244       5.126319       2.475213      -0.159158      42.721001 0.50225982E+03  0.12038457E+05                                10.278363                            7.211084       0.123261       2.044365                    0.999721      28.060540      77.111711       0.658203       0.388243      -1.101316       0.003634       0.113140      -0.100573       0.151423      -0.020154      -0.030194       0.004924       0.045787       0.100419      -0.047788      -0.007631       0.055419             13.502585       8.741349      -5.754611      -0.907196      17.381024      -3.932342      14.385383           0.008407
          178              N       4.384055       1.952238       4.513214      -0.165115      42.013378 0.50226976E+03  0.12052841E+05                                10.189767                            7.227258       0.061448       2.020571                    0.999769      28.296789      78.104367       0.654504       0.389979      -1.098803       0.095789      -0.107532       0.069340       0.159834      -0.010115      -0.057287       0.017798       0.004953      -0.058893      -0.064086       0.001782       0.062304             13.280637       8.246994      -4.216775      -1.544500      16.356971      -5.166337      15.237946           0.007746
          179              N      17.787956       4.042426       4.008068      -0.159105      42.712774 0.50218210E+03  0.12035875E+05                                10.276423                            7.210138       0.123693       2.044502                    0.999722      28.058012      77.097146       0.658313       0.388202      -1.101369      -0.003664      -0.057059       0.140210       0.151420       0.035171       0.008948      -0.019209      -0.022304      -0.103895      -0.047848      -0.007585       0.055433             13.499491       8.739404       2.772899       5.121415      12.244292      -2.116670      19.514777          -0.010015
          180              N      16.949545       4.905845       0.336183      -0.165246      42.016636 0.50233175E+03  0.12054592E+05                                10.189757                            7.227359       0.061521       2.020518                    0.999769      28.299669      78.110888       0.654552       0.389942      -1.098839      -0.095766       0.029573      -0.124506       0.159836       0.057385      -0.009556       0.022324       0.017775      -0.020357      -0.064110       0.001828       0.062282             13.280471       8.247105       2.861897       3.460871      12.114999      -3.666121      19.479308          -0.009383
          181              N      22.272278      22.096626      11.282164      -0.159051      42.709081 0.50213254E+03  0.12034380E+05                                10.275855                            7.209785       0.123579       2.044491                    0.999722      28.056682      77.092285       0.658329       0.388202      -1.101370       0.147405      -0.025904      -0.022833       0.151395       0.036991       0.010243      -0.019229      -0.022416      -0.094139      -0.047820      -0.007587       0.055407             13.498694      19.085006      -3.711988       0.535634      16.283331       0.113663       5.127744           0.008903
          182              N       8.108901       5.260574      11.414547      -0.165179      42.012512 0.50227963E+03  0.12053023E+05                                10.189209                            7.227079       0.061444       2.020531                    0.999769      28.297730      78.104369       0.654552       0.389952      -1.098832      -0.118733       0.094286      -0.050636       0.159848       0.018057      -0.037350      -0.012434      -0.080583      -0.077111      -0.064092       0.001819       0.062274             13.279566      20.479583      -2.513687      -0.340584      14.243804      -0.093802       5.115312           0.008396
          183              N      20.394922      18.002469      17.072177      -0.159220      42.718914 0.50225470E+03  0.12038151E+05                                10.277630                            7.210825       0.123311       2.044360                    0.999721      28.060337      77.107359       0.658253       0.388219      -1.101347      -0.147453      -0.030184      -0.016870       0.151453      -0.022012      -0.031494       0.003325       0.041460       0.097583      -0.047857      -0.007583       0.055440             13.501223      19.088977       0.732390       3.678686       6.439708       3.594937      14.974983          -0.009841
          184              N      13.224699      12.515263       1.154867      -0.165106      42.005646 0.50219669E+03  0.12050405E+05                                10.187800                            7.226271       0.061583       2.020598                    0.999768      28.295270      78.092786       0.654625       0.389929      -1.098860       0.118728      -0.016329       0.105807       0.159869       0.029223      -0.029454       0.015098      -0.002716       0.156622      -0.064113       0.001846       0.062267             13.277514      20.476153       1.158933       2.256253       6.069881       2.795409      13.286508          -0.009185
          185              N      29.333700       6.614208      11.282164      -0.159224      42.720287 0.50226591E+03  0.12038502E+05                                10.277802                            7.210850       0.123426       2.044389                    0.999722      28.060812      77.109251       0.658259       0.388213      -1.101350      -0.096207      -0.114731      -0.022774       0.151451      -0.028230      -0.021749       0.000761      -0.052903      -0.094095      -0.047797      -0.007638       0.055435             13.501627      20.202762       3.071153      -0.169493      15.173503      -0.520804       5.128615           0.009428
          186              N      11.168140       8.822638      11.414547      -0.165223      42.014309 0.50229417E+03  0.12053428E+05                                10.189289                            7.227007       0.061662       2.020583                    0.999769      28.298458      78.105913       0.654581       0.389933      -1.098849       0.141017       0.055662      -0.050605       0.159828      -0.043928       0.007901       0.038574       0.008951      -0.077204      -0.064101       0.001801       0.062301             13.279892      17.980662       3.957554       0.089120      16.743655       0.341915       5.115361           0.008626
          187              N      26.726734      10.287125      17.072177      -0.159421      42.730835 0.50239698E+03  0.12042509E+05                                10.279576                            7.211859       0.123084       2.044225                    0.999721      28.064880      77.124873       0.658199       0.388221      -1.101337       0.047648       0.142826      -0.016938       0.151514       0.028937       0.018649       0.025625       0.017383       0.097583      -0.047835      -0.007621       0.055456             13.504283       8.969589       5.112930       1.273436      16.565833      -4.985146      14.977428          -0.010306
          188              N      14.892986       0.764883       1.154867      -0.165106      42.006576 0.50219827E+03  0.12050497E+05                                10.188032                            7.226312       0.061806       2.020675                    0.999769      28.295435      78.094377       0.654616       0.389933      -1.098854      -0.073460      -0.094640       0.105810       0.159840      -0.015753       0.027806       0.017987      -0.049296       0.156652      -0.064118       0.001826       0.062292             13.278005       8.667929       5.658858       1.292489      17.879106      -3.352348      13.286981          -0.009297
          189              N      13.333500      12.841662       2.475213      -0.159124      42.713763 0.50219277E+03  0.12036195E+05                                10.276552                            7.210190       0.123719       2.044502                    0.999722      28.058442      77.098550       0.658314       0.388199      -1.101371       0.096172      -0.059750      -0.100545       0.151422       0.029935       0.019318       0.023695       0.012001       0.100556      -0.047844      -0.007584       0.055428             13.499719      20.199883      -0.863554      -2.950922       5.916675       2.751249      14.382598          -0.010040
          190              N      10.165460      13.702618       4.513214      -0.165284      42.018999 0.50235833E+03  0.12055396E+05                                10.190102                            7.227516       0.061602       2.020526                    0.999769      28.300644      78.114243       0.654549       0.389938      -1.098841      -0.141015      -0.029165       0.069390       0.159846       0.007176       0.044028       0.040735       0.015091      -0.059031      -0.064115       0.001833       0.062282             13.281057      17.981974      -1.403242      -3.701822       6.622819       3.920816      15.238377          -0.009348
          191              N      15.940466      19.524845       4.008068      -0.159091      42.717398 0.50221686E+03  0.12037151E+05                                10.277830                            7.210810       0.123229       2.044380                    0.999721      28.059044      77.106315       0.658212       0.388247      -1.101315      -0.047614       0.031710       0.140187       0.151410      -0.027244      -0.021049       0.001834      -0.049786      -0.103856      -0.047795      -0.007628       0.055423             13.501755       8.967953      -2.904561      -4.394608      12.019032      -3.377855      19.518281           0.008484
          192              N       6.440614       1.343780       0.336183      -0.165106      42.014314 0.50228279E+03  0.12053251E+05                                10.189979                            7.227398       0.061318       2.020526                    0.999769      28.297147      78.106072       0.654490       0.389984      -1.098798       0.073498       0.068184      -0.124491       0.159841      -0.021019       0.024125      -0.002893      -0.108261      -0.020489      -0.064104       0.001799       0.062306             13.280939       8.669866      -3.105936      -4.905841      11.692623      -1.163797      19.480327           0.007803
          193              N      18.666900       6.683182      11.184619      -0.159349      42.726829 0.50234593E+03  0.12040961E+05                                10.278947                            7.211503       0.123152       2.044271                    0.999721      28.063266      77.119024       0.658215       0.388222      -1.101338      -0.096231      -0.059714      -0.100588       0.151473      -0.029941      -0.019364       0.023692       0.011940       0.100409      -0.047812      -0.007623       0.055435             13.503302      20.205402       0.863909       2.952088       5.917980       2.752135      14.386525           0.009304
          194              N      21.834940       7.544138      13.222619      -0.165109      42.004689 0.50217642E+03  0.12049780E+05                                10.187586                            7.226062       0.061727       2.020655                    0.999768      28.294703      78.090411       0.654644       0.389923      -1.098867       0.141047      -0.029188       0.069332       0.159854      -0.007203      -0.044048       0.040699       0.015008      -0.059058      -0.064095       0.001810       0.062285             13.277354      17.977046       1.402886       3.700786       6.621218       3.919487      15.233797           0.008520
          195              N      16.059934      13.366365      12.717474      -0.159301      42.723365 0.50230593E+03  0.12039722E+05                                10.278365                            7.211197       0.123091       2.044272                    0.999721      28.061924      77.113572       0.658234       0.388220      -1.101343       0.047627       0.031672       0.140252       0.151466       0.027214       0.021057       0.001850      -0.049816      -0.103995      -0.047824      -0.007613       0.055436             13.502433       8.968453       2.904772       4.394931      12.019550      -3.377849      19.519295           0.009367
          196              N      14.892986      13.660740       9.045589      -0.165068      42.003585 0.50216579E+03  0.12049503E+05                                10.187608                            7.226139       0.061569       2.020623                    0.999768      28.294146      78.089708       0.654617       0.389939      -1.098851      -0.073480       0.068211      -0.124504       0.159854       0.020958      -0.024140      -0.002891      -0.108260      -0.020504      -0.064097       0.001813       0.062284             13.277273       8.667611       3.104836       4.904075      11.689648      -1.163924      19.474560           0.008533
          197              N      24.000300      12.772688       2.572758      -0.159124      42.713649 0.50219311E+03  0.12036209E+05                                10.276566                            7.210221       0.123636       2.044478                    0.999722      28.058356      77.098400       0.658309       0.388202      -1.101368       0.096176      -0.114705      -0.022818       0.151419       0.028197       0.021787       0.000735      -0.052928      -0.094204      -0.047853      -0.007582       0.055435             13.499712      20.199782      -3.070073       0.169485      15.171284      -0.520751       5.128069           0.009739
          198              N      20.832260      14.981118       2.705141      -0.165203      42.014312 0.50230064E+03  0.12053633E+05                                10.189337                            7.227095       0.061584       2.020549                    0.999769      28.298769      78.107167       0.654571       0.389938      -1.098844      -0.141001       0.055680      -0.050640       0.159831       0.043898      -0.007914       0.038588       0.009013      -0.077265      -0.064116       0.001837       0.062279             13.279906      17.980439      -3.957276      -0.089037      16.743903       0.341875       5.115375           0.009084
          199              N      26.607266      16.445605       8.362771      -0.159366      42.733375 0.50241366E+03  0.12043184E+05                                10.280530                            7.212335       0.122839       2.044164                    0.999721      28.065267      77.130479       0.658119       0.388259      -1.101294      -0.047627       0.142798      -0.016907       0.151478      -0.028931      -0.018637       0.025604       0.017381       0.097559      -0.047823      -0.007606       0.055429             13.505792       8.970521      -5.113502      -1.273755      16.567440      -4.985674      14.979415          -0.009722
          200              N      27.774214      13.081843       9.864273      -0.165090      42.011637 0.50224993E+03  0.12052209E+05                                10.189431                            7.227078       0.061421       2.020565                    0.999768      28.296199      78.101454       0.654519       0.389975      -1.098809       0.073514      -0.094639       0.105811       0.159865       0.015775      -0.027811       0.017977      -0.049244       0.156672      -0.064115       0.001821       0.062293             13.280191       8.669275      -5.660077      -1.292703      17.882455      -3.352907      13.288844          -0.008830
          201              N      19.605578      14.398526       2.572758      -0.159399      42.730126 0.50238605E+03  0.12042180E+05                                10.279492                            7.211795       0.123095       2.044236                    0.999721      28.064478      77.123514       0.658200       0.388222      -1.101336       0.051223       0.140756      -0.022791       0.151511       0.008809      -0.011545       0.018495       0.075398      -0.094080      -0.047848      -0.007614       0.055463             13.504210      13.773437      -0.642266       0.366364      21.609839       0.407345       5.129353           0.010034
          202              N      19.277041      10.550708       2.705141      -0.165095      42.006630 0.50219876E+03  0.12050523E+05                                10.188094                            7.226353       0.061704       2.020645                    0.999769      28.295363      78.094465       0.654609       0.389937      -1.098850       0.022342      -0.149948      -0.050644       0.159839      -0.025863      -0.029478      -0.026141       0.071557      -0.077171      -0.064122       0.001829       0.062293             13.278107      13.623533       1.442607      -0.251474      21.095950      -0.248022       5.114839           0.009102
          203              N      15.121256      14.819766       8.362771      -0.159065      42.709269 0.50213939E+03  0.12034590E+05                                10.275873                            7.209844       0.123681       2.044518                    0.999722      28.056898      77.093126       0.658325       0.388203      -1.101369      -0.099815      -0.112588      -0.016817       0.151400       0.006968      -0.012823      -0.028931      -0.058801       0.097542      -0.047814      -0.007600       0.055413             13.498583      10.234403       5.842106       4.951624      15.289167       1.388054      14.972180           0.008968
          204              N      17.450885      17.512254       9.864273      -0.165197      42.011110 0.50226691E+03  0.12052560E+05                                10.188701                            7.226795       0.061651       2.020586                    0.999769      28.297518      78.101552       0.654596       0.389931      -1.098854       0.045254       0.110968       0.105769       0.159840       0.013446      -0.001659      -0.033080       0.051894       0.156582      -0.064089       0.001816       0.062273             13.278785      10.675983       6.818258       3.549222      15.872565       0.556076      13.287809           0.008464
          205              N      27.545944      12.824419      11.184619      -0.159054      42.714574 0.50218856E+03  0.12036235E+05                                10.277235                            7.210514       0.123543       2.044473                    0.999722      28.058321      77.102147       0.658242       0.388237      -1.101329       0.099841      -0.053368      -0.100513       0.151391       0.009767      -0.010855      -0.028566      -0.057854       0.100504      -0.047836      -0.007571       0.055407             13.500840      10.236034      -6.617182      -3.858300      15.882623       1.179732      14.383862          -0.009478
          206              N      25.216315      15.137544      13.222619      -0.165264      42.023780 0.50241104E+03  0.12057166E+05                                10.191562                            7.228384       0.061213       2.020424                    0.999768      28.301232      78.121497       0.654433       0.389991      -1.098787      -0.045235       0.136717       0.069426       0.159867      -0.002936      -0.013218      -0.058505      -0.019982      -0.059068      -0.064111       0.001823       0.062289             13.283163      10.679600      -5.621314      -5.247404      13.929013       1.245662      15.240877          -0.008901
          207              N      23.061622       7.225129      12.717474      -0.159081      42.710978 0.50215803E+03  0.12035146E+05                                10.276129                            7.209960       0.123542       2.044467                    0.999722      28.057337      77.094644       0.658322       0.388201      -1.101370      -0.051268       0.025365       0.140181       0.151402       0.007935      -0.012135       0.017344       0.072043      -0.103842      -0.047821      -0.007586       0.055407             13.499041      13.769498      -0.131013       0.728109       7.213951       5.493242      19.513675           0.008973
          208              N      23.390159       6.067334       9.045589      -0.165139      42.009372 0.50223907E+03  0.12051741E+05                                10.188526                            7.226651       0.061505       2.020558                    0.999769      28.296680      78.099089       0.654594       0.389937      -1.098849      -0.022298      -0.097737      -0.124501       0.159844       0.036380       0.014562      -0.019447       0.090453      -0.020396      -0.064091       0.001829       0.062262             13.278660      13.624866      -0.243955      -1.444633       6.734808       4.829476      19.476307           0.008409
          209              N      24.879244      16.359386      12.717474      -0.159286      42.728792 0.50235700E+03  0.12041408E+05                                10.279580                            7.211761       0.123362       2.044339                    0.999721      28.063736      77.123304       0.658173       0.388241      -1.101314       0.003611      -0.057091       0.140237       0.151456      -0.035183      -0.008928      -0.019182      -0.022277      -0.103824      -0.047809      -0.007618       0.055426             13.504468       8.742214      -2.773551      -5.123805      12.247981      -2.117998      19.523210          -0.009925
          210              N      25.717655      17.222805       9.045589      -0.165308      42.025787 0.50242455E+03  0.12057575E+05                                10.191786                            7.228376       0.061516       2.020509                    0.999769      28.301921      78.123747       0.654448       0.389980      -1.098794       0.095760       0.029557      -0.124523       0.159842      -0.057403       0.009557       0.022314       0.017785      -0.020459      -0.064111       0.001796       0.062315             13.283720       8.248715      -2.862325      -3.461992      12.117376      -3.667363      19.485070          -0.009081
          211              N      17.787956      17.443279      11.184619      -0.159219      42.719877 0.50226474E+03  0.12038440E+05                                10.277677                            7.210810       0.123330       2.044361                    0.999721      28.060582      77.107941       0.658267       0.388210      -1.101355      -0.003605       0.113180      -0.100571       0.151451       0.020134       0.030188       0.004927       0.045839       0.100524      -0.047807      -0.007627       0.055434             13.501406       8.740438       5.753695       0.907012      17.379187      -3.932335      14.384594           0.009451
          212              N      16.949545      14.269198      13.222619      -0.165133      42.009578 0.50223508E+03  0.12051632E+05                                10.188542                            7.226588       0.061604       2.020593                    0.999769      28.296664      78.099240       0.654601       0.389934      -1.098850      -0.095779      -0.107517       0.069338       0.159817       0.010110       0.057294       0.017772       0.004914      -0.058941      -0.064103       0.001814       0.062289             13.278813       8.246112       4.216364       1.544249      16.354821      -5.165246      15.235505           0.008661
          213              N      22.272278       5.685509       8.362771      -0.159204      42.719180 0.50225115E+03  0.12038035E+05                                10.277598                            7.210714       0.123403       2.044388                    0.999722      28.060337      77.107053       0.658271       0.388210      -1.101355       0.147457      -0.030141      -0.016872       0.151449       0.021990       0.031496       0.003366       0.041454       0.097516      -0.047817      -0.007620       0.055437             13.501427      19.090121      -0.732655      -3.679710       6.439614       3.594705      14.974545           0.009518
          214              N      18.775701       6.356783       9.864273      -0.165212      42.015779 0.50231125E+03  0.12054004E+05                                10.189737                            7.227277       0.061527       2.020542                    0.999769      28.298894      78.109001       0.654546       0.389949      -1.098832      -0.118719      -0.016303       0.105771       0.159835      -0.029204       0.029497       0.015123      -0.002616       0.156638      -0.064116       0.001813       0.062303             13.280560      20.481375      -1.159353      -2.257233       6.070967       2.796093      13.289338           0.008742
          215              N      20.394922       9.779666       2.572758      -0.159212      42.717644 0.50224195E+03  0.12037750E+05                                10.277378                            7.210706       0.123372       2.044383                    0.999721      28.059962      77.105623       0.658264       0.388216      -1.101351      -0.147454      -0.025961      -0.022825       0.151452      -0.037026      -0.010247      -0.019261      -0.022438      -0.094094      -0.047852      -0.007590       0.055442             13.500795      19.088271       3.712232      -0.535692      16.285712       0.113673       5.128404           0.009571
          216              N      23.891499      11.419054       2.705141      -0.165103      42.004713 0.50218652E+03  0.12050071E+05                                10.187545                            7.226124       0.061750       2.020650                    0.999768      28.295082      78.091357       0.654643       0.389921      -1.098869       0.118720       0.094315      -0.050655       0.159862      -0.018027       0.037374      -0.012446      -0.080587      -0.077097      -0.064115       0.001848       0.062267             13.277120      20.475511       2.513298       0.340539      14.241262      -0.093792       5.114587           0.008951
          217              O      28.066697      14.324748       7.395853      -0.503627      35.480297 0.52792406E+03  0.12665531E+05                                 8.731134                            7.164951      -0.009662       2.045368                    0.996218      27.626911      73.151814       0.700113       0.364658      -1.131664       0.045574       0.012983       0.014813       0.049649      -0.003506      -0.039544       0.005728       0.045885       0.012001      -0.029284      -0.024140       0.053424             10.293671      13.103547      -1.444614      -4.798292       6.839097       0.523889      10.938368          -0.037093
          218              O      30.029175      15.046398       8.246065      -0.489192      23.463540 0.36893378E+03  0.80650802E+04                                 6.283473                            5.800727       0.824915       2.314425                    0.999401      26.303754      65.744731       0.819215       0.342017      -1.153887       0.014951      -0.003590       0.003789       0.015836       0.003277       0.075772      -0.003949      -0.103506       0.016010      -0.106150       0.048987       0.057163              6.424294       6.033139       0.578515       1.036609       5.191142       1.392525       8.048601          -0.000315
          219              O      23.565308      15.485005       2.703225      -0.503649      35.476922 0.52788673E+03  0.12664337E+05                                 8.730277                            7.164508      -0.009452       2.045411                    0.996221      27.627064      73.149958       0.700166       0.364639      -1.131686      -0.004723       0.010588      -0.048160       0.049536       0.030187      -0.016000      -0.023407      -0.035730      -0.041482      -0.029381      -0.024428       0.053809             10.292243       9.077295       3.499868      -1.301147      13.888553      -3.392107       7.910882           0.036638
          220              O      23.287758      15.736148       0.477275      -0.488804      23.451776 0.36870092E+03  0.80587140E+04                                 6.281368                            5.798885       0.824522       2.314416                    0.999400      26.297496      65.723794       0.819348       0.342016      -1.153888      -0.005389       0.008949      -0.011679       0.015669      -0.052275       0.036440       0.055851       0.064966       0.052186      -0.106112       0.048905       0.057207              6.422038       5.781305       1.182274       1.463435       5.970139       1.027540       7.514669           0.000764
          221              O      19.101892       7.710294      13.698327      -0.503615      35.470824 0.52776465E+03  0.12660649E+05                                 8.729289                            7.163632      -0.009563       2.045439                    0.996216      27.624507      73.140481       0.700217       0.364634      -1.131692       0.004639      -0.041841       0.026032       0.049496       0.004923      -0.033658      -0.006111       0.012901       0.104975      -0.029292      -0.024224       0.053516             10.291277       9.076002       0.060116      -3.733242       6.442208      -0.759380      15.355623           0.035537
          222              O      19.379442       5.695362      14.677090      -0.488380      23.441208 0.36848648E+03  0.80528326E+04                                 6.279510                            5.797212       0.824875       2.314641                    0.999400      26.290920      65.701869       0.819466       0.342017      -1.153890       0.005208      -0.007935       0.012517       0.015708      -0.016776       0.061164       0.024670      -0.022316      -0.208449      -0.105573       0.048634       0.056939              6.420160       5.779628      -1.773303      -0.626638       7.986508       0.313838       5.494343           0.000699
          223              O      14.600503      11.747793      11.040217      -0.503622      35.473792 0.52781754E+03  0.12662267E+05                                 8.729842                            7.164061      -0.009519       2.045431                    0.996218      27.625526      73.144778       0.700185       0.364641      -1.131684      -0.045504       0.018277       0.007284       0.049575       0.038485      -0.009890      -0.004664       0.016736      -0.075893      -0.029285      -0.024183       0.053468             10.291913      13.101343       5.004226      -0.237401      10.810032      -0.880660       6.964364           0.035834
          224              O      12.638025      12.789931      11.437191      -0.488801      23.451140 0.36868463E+03  0.80582507E+04                                 6.281208                            5.798709       0.825005       2.314567                    0.999401      26.297175      65.722066       0.819373       0.342010      -1.153896      -0.014897       0.002379      -0.004657       0.015788      -0.072346       0.022100       0.010625      -0.062176       0.139576      -0.105881       0.048821       0.057061              6.421924       6.030887      -1.169847      -0.199754       8.602975       0.184995       4.631911          -0.000225
          225              O      22.961354       8.800222       2.703225      -0.503477      35.465209 0.52766877E+03  0.12657760E+05                                 8.728405                            7.163018      -0.009473       2.045498                    0.996217      27.622364      73.132827       0.700243       0.364638      -1.131691       0.011566      -0.001373      -0.048170       0.049558      -0.030531      -0.012181       0.025216      -0.034476      -0.040597      -0.029297      -0.024174       0.053471             10.290120       9.652981      -3.832763      -2.286609      13.308162       2.822395       7.909217           0.037036
          226              O      23.317625       8.915016       0.477275      -0.488571      23.443445 0.36852928E+03  0.80539844E+04                                 6.279788                            5.797434       0.825150       2.314688                    0.999401      26.293045      65.707598       0.819476       0.342004      -1.153904       0.010604      -0.000148      -0.011766       0.015840       0.054206       0.029945      -0.059098       0.058037       0.053051      -0.105749       0.048748       0.057001              6.420475       4.897953      -0.672778       0.158226       6.850816      -1.780800       7.512655           0.001067
          227              O      19.705846       5.482033       7.395853      -0.503789      35.483794 0.52800597E+03  0.12667962E+05                                 8.731453                            7.165350      -0.009635       2.045320                    0.996219      27.629738      73.160155       0.700117       0.364643      -1.131679      -0.011494      -0.045784       0.014989       0.049528       0.021750       0.024675       0.031842      -0.016735       0.011212      -0.029372      -0.024420       0.053792             10.293775       9.656229       3.434604       2.852395      10.286450       3.893449      10.938647           0.035174
          228              O      19.349575       3.421651       8.246065      -0.488678      23.449755 0.36866123E+03  0.80576305E+04                                 6.281065                            5.798632       0.824546       2.314460                    0.999400      26.295681      65.718398       0.819354       0.342023      -1.153882      -0.010414      -0.010883       0.004088       0.015608      -0.046457      -0.041049      -0.063525       0.046422       0.017438      -0.105990       0.048838       0.057152              6.421702       4.898791       0.075236       0.687038       6.321368      -1.593417       8.044948          -0.000231
          229              O      24.207236      18.432577      11.040217      -0.503711      35.483880 0.52799867E+03  0.12667778E+05                                 8.731667                            7.165437      -0.009791       2.045306                    0.996216      27.628603      73.157788       0.700091       0.364656      -1.131665       0.038623       0.030068       0.007187       0.049472      -0.011963       0.000836       0.010935      -0.075846      -0.075391      -0.029376      -0.024401       0.053778             10.294207       7.050649      -1.510785      -0.644305      16.866116       0.646316       6.965854          -0.036668
          230              O      26.090993      19.611064      11.437191      -0.488353      23.444486 0.36855555E+03  0.80547379E+04                                 6.280235                            5.797910       0.824498       2.314533                    0.999399      26.291231      65.704753       0.819382       0.342036      -1.153872       0.009572       0.011333      -0.004748       0.015576       0.008816      -0.001932      -0.024461       0.156316       0.139101      -0.105726       0.048687       0.057039              6.420836       8.971415      -0.528469       0.260095       5.659842       0.080557       4.631250           0.000139
          231              O      18.459964      16.553009      13.698327      -0.503794      35.483838 0.52800122E+03  0.12667795E+05                                 8.731407                            7.165263      -0.009545       2.045343                    0.996220      27.629622      73.159235       0.700131       0.364637      -1.131686      -0.038660       0.016833       0.025978       0.049526       0.003215       0.011574       0.032275      -0.015479       0.105676      -0.029376      -0.024418       0.053794             10.293820       7.050428       1.110880       1.209338       8.471779       3.613825      15.359252           0.034990
          232              O      16.576207      17.320109      14.677090      -0.488776      23.452567 0.36871699E+03  0.80591652E+04                                 6.281567                            5.799065       0.824386       2.314371                    0.999400      26.297571      65.724707       0.819323       0.342022      -1.153881      -0.009605      -0.000672       0.012282       0.015606      -0.001142      -0.009018      -0.065670       0.040433      -0.209159      -0.106033       0.048861       0.057172              6.422245       8.973472      -0.069013       0.585214       4.797131       0.386015       5.496132           0.000879
          233              O      25.193062       6.770510      11.040217      -0.503403      35.465249 0.52767368E+03  0.12657909E+05                                 8.728407                            7.163075      -0.009423       2.045506                    0.996220      27.622106      73.132285       0.700236       0.364640      -1.131688       0.006960      -0.048568       0.007257       0.049598      -0.026429       0.008991      -0.006240       0.058396      -0.076128      -0.029320      -0.024186       0.053505             10.289950      15.712977      -3.493399       0.881465       8.193483       0.234642       6.963390           0.034710
          234              O      25.271783       4.549885      11.437191      -0.488808      23.449664 0.36865582E+03  0.80574588E+04                                 6.280904                            5.798444       0.825032       2.314587                    0.999401      26.296805      65.720353       0.819400       0.342006      -1.153900       0.005360      -0.014154      -0.004672       0.015840       0.063161      -0.020273       0.013841      -0.094277       0.139773      -0.105988       0.048884       0.057104              6.421608       6.946459       1.698613      -0.060307       7.686601      -0.265510       4.631764           0.000904
          235              O      26.438944      12.687577      13.698327      -0.503368      35.471048 0.52776878E+03  0.12660855E+05                                 8.729670                            7.163956      -0.009574       2.045448                    0.996219      27.623258      73.139034       0.700154       0.364664      -1.131661       0.034011       0.024954       0.026247       0.049683      -0.007875       0.022004      -0.026320       0.001709       0.104608      -0.029332      -0.024145       0.053477             10.291669       7.153196      -1.170638       2.524619       8.366088      -2.853379      15.355724          -0.036410
          236              O      28.045151      13.935409      14.677090      -0.489216      23.462614 0.36891546E+03  0.80645707E+04                                 6.283267                            5.800547       0.824989       2.314460                    0.999401      26.303497      65.743413       0.819237       0.342013      -1.153892       0.004402       0.008556       0.012669       0.015909       0.018109      -0.052279       0.041073      -0.017710      -0.209651      -0.106287       0.049064       0.057223              6.424073       5.902499       1.843494       0.041688       7.871971      -0.700286       5.497748          -0.000218
          237              O      17.474138      12.665653       2.703225      -0.503918      35.487488 0.52806899E+03  0.12669856E+05                                 8.732033                            7.165753      -0.009660       2.045289                    0.996218      27.631342      73.165590       0.700101       0.364640      -1.131681      -0.006716      -0.009342      -0.048155       0.049510       0.000421       0.028363      -0.002178       0.069897      -0.041408      -0.029346      -0.024414       0.053760             10.294575      15.721045       0.333825       3.589034       7.250498       0.569388       7.912183           0.037494
          238              O      17.395417      12.299716       0.477275      -0.488674      23.449128 0.36864786E+03  0.80572548E+04                                 6.280903                            5.798481       0.824644       2.314487                    0.999400      26.295569      65.717500       0.819375       0.342017      -1.153888      -0.005053      -0.009105      -0.011614       0.015598      -0.001979      -0.066484       0.003651      -0.122801       0.052120      -0.105933       0.048806       0.057128              6.421539       6.946125      -0.509271      -1.621392       4.804289       0.753619       7.514203          -0.000225
          239              O      16.228256      17.144100       7.395853      -0.503387      35.462691 0.52762655E+03  0.12656485E+05                                 8.727974                            7.162720      -0.009471       2.045510                    0.996217      27.621376      73.129292       0.700260       0.364637      -1.131692      -0.033899       0.032936       0.014800       0.049527      -0.018175       0.014903      -0.037181      -0.029081       0.011863      -0.029340      -0.024219       0.053559             10.289522       7.151836      -1.989505       1.944791      12.782945      -4.414901      10.933784           0.034646
          240              O      14.622049      18.482830       8.246065      -0.488420      23.440665 0.36847439E+03  0.80524926E+04                                 6.279366                            5.797070       0.824971       2.314676                    0.999400      26.290935      65.701342       0.819487       0.342012      -1.153896      -0.004307       0.014680       0.003874       0.015782       0.043032      -0.034378       0.067257       0.057256       0.016754      -0.105722       0.048716       0.057006              6.420026       5.898963      -0.653177      -1.723004       5.318059       0.201535       8.043057           0.000693
          241              O      14.526262       6.507173      11.412631      -0.503643      35.474929 0.52783577E+03  0.12662802E+05                                 8.729998                            7.164159      -0.009497       2.045430                    0.996219      27.625771      73.145496       0.700184       0.364639      -1.131687       0.006900      -0.009314      -0.048201       0.049575      -0.000373      -0.027991      -0.002079       0.070001      -0.040654      -0.029280      -0.024189       0.053470             10.292132      15.717048      -0.333821      -3.588305       7.248731       0.569261       7.910616           0.035352
          242              O      14.604983       6.141236       9.186681      -0.488828      23.451982 0.36870253E+03  0.80587485E+04                                 6.281366                            5.798857       0.824891       2.314518                    0.999401      26.297838      65.724388       0.819360       0.342011      -1.153894       0.005367      -0.009091      -0.011712       0.015768       0.001935       0.066246       0.003630      -0.123082       0.052987      -0.105892       0.048826       0.057066              6.422086       6.947054       0.509352       1.621676       4.804597       0.753634       7.514606          -0.000334
          243              O      15.772144      10.985620      16.105258      -0.503552      35.476237 0.52785585E+03  0.12663452E+05                                 8.730377                            7.164413      -0.009556       2.045422                    0.996218      27.625573      73.146356       0.700152       0.364651      -1.131673       0.033942       0.032923       0.014868       0.049569       0.018136      -0.014968      -0.037190      -0.029113       0.011703      -0.029330      -0.024247       0.053577             10.292655       7.153604       1.990151      -1.945383      12.786900      -4.416752      10.937461           0.032234
          244              O      17.378351      12.324350      16.955471      -0.488700      23.452586 0.36871565E+03  0.80591203E+04                                 6.281646                            5.799130       0.824749       2.314517                    0.999400      26.296369      65.721417       0.819303       0.342031      -1.153875       0.004285       0.014609       0.003907       0.015717      -0.043148       0.034431       0.067343       0.057301       0.016761      -0.105890       0.048817       0.057073              6.422357       5.901023       0.653634       1.723651       5.320069       0.201504       8.045978          -0.000563
          245              O      28.140938      12.928990       2.330811      -0.503907      35.487208 0.52806487E+03  0.12669732E+05                                 8.731985                            7.165727      -0.009666       2.045291                    0.996218      27.631196      73.165125       0.700102       0.364640      -1.131680      -0.006709      -0.048515       0.007245       0.049509       0.026886      -0.009058      -0.006170       0.058607      -0.075282      -0.029347      -0.024416       0.053763             10.294478      15.720799       3.494999      -0.881597       8.196529       0.234917       6.966107          -0.038197
          246              O      28.062217      10.708365       2.727786      -0.488709      23.450358 0.36867283E+03  0.80579425E+04                                 6.281137                            5.798691       0.824599       2.314461                    0.999400      26.296230      65.719875       0.819357       0.342019      -1.153886      -0.005040      -0.013979      -0.004710       0.015589      -0.063358       0.020300       0.013948      -0.093692       0.139519      -0.105958       0.048821       0.057137              6.421781       6.946398      -1.698485       0.060318       7.687078      -0.265519       4.631868           0.000158
          247              O      26.895056      18.846057       4.988922      -0.503458      35.466349 0.52768597E+03  0.12658288E+05                                 8.728631                            7.163164      -0.009416       2.045503                    0.996219      27.622670      73.134215       0.700231       0.364641      -1.131687      -0.033991       0.024896       0.026212       0.049622       0.007865      -0.022039      -0.026240       0.001775       0.104579      -0.029302      -0.024134       0.053437             10.290436       7.152334       1.170389      -2.524212       8.364809      -2.852913      15.354166          -0.037947
          248              O      25.288849      20.093889       5.967685      -0.488993      23.454526 0.36875067E+03  0.80600545E+04                                 6.281758                            5.799166       0.825077       2.314540                    0.999401      26.299786      65.730047       0.819354       0.342003      -1.153902      -0.004395       0.008487       0.012712       0.015903      -0.018099       0.052114       0.040988      -0.017688      -0.209256      -0.106043       0.048917       0.057126              6.422552       5.901088      -1.843022      -0.041503       7.870166      -0.700126       5.496403          -0.000231
          249              O      17.399897      17.906273       2.330811      -0.503588      35.479746 0.52791508E+03  0.12665251E+05                                 8.730994                            7.164847      -0.009567       2.045391                    0.996219      27.626839      73.151237       0.700125       0.364654      -1.131669       0.045567       0.018339       0.007257       0.049652      -0.038550       0.009886      -0.004662       0.016618      -0.075926      -0.029321      -0.024201       0.053522             10.293485      13.103161      -5.005265       0.237633      10.812111      -0.881005       6.965184           0.032276
          250              O      19.362375      18.948411       2.727786      -0.489098      23.461998 0.36890371E+03  0.80642689E+04                                 6.283274                            5.800561       0.824799       2.314422                    0.999401      26.302367      65.740915       0.819211       0.342025      -1.153878       0.014880       0.002470      -0.004670       0.015790       0.072499      -0.022188       0.010674      -0.062382       0.140079      -0.106168       0.048990       0.057178              6.424074       6.032956       1.170117       0.199934       8.606013       0.185056       4.633253          -0.000184
          251              O      12.898508      13.868774       4.988922      -0.503595      35.474082 0.52783857E+03  0.12662889E+05                                 8.729839                            7.164206      -0.009529       2.045414                    0.996219      27.625836      73.145787       0.700177       0.364642      -1.131684      -0.004735      -0.041842       0.026017       0.049498      -0.005032       0.033773      -0.006102       0.013261       0.105557      -0.029371      -0.024413       0.053784             10.291662       9.076901      -0.060134       3.733160       6.442644      -0.759634      15.355440          -0.037700
          252              O      12.620958      11.853842       5.967685      -0.488460      23.442250 0.36851030E+03  0.80534842E+04                                 6.279656                            5.797378       0.824686       2.314573                    0.999400      26.291815      65.704663       0.819459       0.342015      -1.153892      -0.005392      -0.008000       0.012335       0.015660       0.016919      -0.061261       0.024965      -0.022168      -0.208935      -0.105866       0.048767       0.057100              6.420239       5.779721       1.773217       0.626528       7.986688       0.313642       5.494308           0.000153
          253              O      29.768692       9.326525      11.412631      -0.503733      35.479320 0.52792004E+03  0.12665349E+05                                 8.730680                            7.164702      -0.009613       2.045360                    0.996217      27.627951      73.153154       0.700161       0.364636      -1.131687       0.004769       0.010516      -0.048096       0.049462      -0.030081       0.016066      -0.023472      -0.035712      -0.041307      -0.029373      -0.024401       0.053774             10.292984       9.077817      -3.500550       1.301320      13.890108      -3.392342       7.911026           0.034972
          254              O      30.046242       9.577668       9.186681      -0.488350      23.442373 0.36851223E+03  0.80535585E+04                                 6.279815                            5.797508       0.824441       2.314510                    0.999399      26.291009      65.703357       0.819423       0.342028      -1.153878       0.005390       0.008923      -0.011572       0.015575       0.052005      -0.036354       0.055673       0.064743       0.052001      -0.105713       0.048671       0.057041              6.420436       5.779856      -1.181920      -1.463016       5.968675       1.027291       7.512778          -0.000239
          255              O      25.267303       8.166268      16.105258      -0.503863      35.484157 0.52800866E+03  0.12668031E+05                                 8.731486                            7.165336      -0.009662       2.045317                    0.996217      27.629946      73.160510       0.700124       0.364639      -1.131683      -0.045340       0.012956       0.014948       0.049468       0.003610       0.039857       0.005425       0.046062       0.011000      -0.029341      -0.024392       0.053733             10.293916      13.103662       1.444680       4.798259       6.839440       0.523766      10.938646          -0.038458
          256              O      23.304825       8.887918      16.955471      -0.488428      23.443007 0.36852440E+03  0.80538719E+04                                 6.279831                            5.797526       0.824701       2.314573                    0.999400      26.291752      65.704904       0.819440       0.342019      -1.153888      -0.014630      -0.003583       0.004001       0.015585      -0.003157      -0.075380      -0.003779      -0.103349       0.017399      -0.105732       0.048692       0.057040              6.420427       6.029662      -0.578206      -1.036251       5.188326       1.391389       8.043292           0.000155
          257              O      22.961354      17.798993      16.105258      -0.503474      35.466781 0.52769606E+03  0.12658593E+05                                 8.728698                            7.163235      -0.009460       2.045489                    0.996218      27.622860      73.134953       0.700227       0.364641      -1.131687       0.011575      -0.045937       0.014759       0.049619      -0.021637      -0.024747       0.031346      -0.016950       0.012166      -0.029290      -0.024135       0.053425             10.290475       9.653311      -3.433572      -2.851453      10.283488       3.892017      10.934627          -0.038005
          258              O      23.317625      15.738611      16.955471      -0.488934      23.452565 0.36871241E+03  0.80590020E+04                                 6.281388                            5.798851       0.825132       2.314578                    0.999401      26.298726      65.726324       0.819380       0.342001      -1.153904       0.010626      -0.011202       0.003771       0.015894       0.046394       0.041261      -0.063568       0.045938       0.016036      -0.106006       0.048901       0.057106              6.422150       4.899137      -0.075161      -0.687321       6.321436      -1.593485       8.045878          -0.001335
          259              O      19.705846      21.117182      11.412631      -0.503414      35.466309 0.52769345E+03  0.12658527E+05                                 8.728626                            7.163246      -0.009467       2.045488                    0.996219      27.622635      73.134569       0.700221       0.364644      -1.131683      -0.011580      -0.001343      -0.048215       0.049604       0.030560       0.012157       0.025210      -0.034533      -0.040736      -0.029322      -0.024182       0.053504             10.290208       9.652849       3.832428       2.286598      13.308276       2.822343       7.909500           0.034480
          260              O      19.349575      21.231976       9.186681      -0.488807      23.449873 0.36865989E+03  0.80575671E+04                                 6.280953                            5.798490       0.825106       2.314615                    0.999401      26.296648      65.719961       0.819394       0.342007      -1.153899      -0.010569      -0.000066      -0.011791       0.015834      -0.054321      -0.030031      -0.059245       0.058245       0.053013      -0.106007       0.048894       0.057113              6.421652       4.898761       0.672889      -0.158168       6.852033      -1.781086       7.514162           0.000914
          261              O      24.207236       4.236049       4.988922      -0.503595      35.477805 0.52788328E+03  0.12664276E+05                                 8.730610                            7.164580      -0.009604       2.045395                    0.996218      27.626262      73.148703       0.700146       0.364649      -1.131675       0.038632       0.016900       0.026054       0.049566      -0.003150      -0.011612       0.032208      -0.015008       0.105053      -0.029325      -0.024236       0.053561             10.292962       7.049853      -1.110789      -1.209436       8.470984       3.613645      15.358050           0.032033
          262              O      26.090993       5.003149       5.967685      -0.488657      23.450947 0.36868267E+03  0.80582117E+04                                 6.281334                            5.798853       0.824830       2.314559                    0.999400      26.295502      65.718284       0.819327       0.342029      -1.153878       0.009552      -0.000566       0.012459       0.015710       0.001273       0.009205      -0.065528       0.040281      -0.208902      -0.105865       0.048805       0.057059              6.422035       8.973169       0.069005      -0.585243       4.796931       0.386050       5.496005           0.000678
          263              O      18.459964       6.115617       2.330811      -0.503657      35.478429 0.52791273E+03  0.12665131E+05                                 8.730563                            7.164714      -0.009497       2.045390                    0.996221      27.627531      73.151963       0.700151       0.364642      -1.131682      -0.038639       0.030164       0.007201       0.049545       0.012060      -0.000820       0.010941      -0.075768      -0.075642      -0.029385      -0.024426       0.053810             10.292632       7.049740       1.510007       0.644217      16.863059       0.646276       6.965098          -0.037550
          264              O      16.576207       7.294104       2.727786      -0.488818      23.451815 0.36870168E+03  0.80587323E+04                                 6.281361                            5.798879       0.824531       2.314418                    0.999400      26.297591      65.723975       0.819351       0.342014      -1.153890      -0.009655       0.011403      -0.004732       0.015673      -0.008908       0.001931      -0.024586       0.156829       0.139833      -0.106136       0.048918       0.057218              6.422028       8.973173       0.528709      -0.260113       5.660839       0.080557       4.632072          -0.000945
          265              O      10.666800      12.154376       2.234833      -0.657648      60.786519 0.10383126E+04  0.29464315E+05                                12.639677                           10.158169      -0.299031       1.864929                    0.998297      34.150071      97.956804       0.579167       0.372678      -1.126882      -0.000106      -0.145291       0.051326       0.154090       0.000441      -0.000110       0.031107       0.088159       0.066527      -0.066128       0.032982       0.033146             15.764179      20.215501      -0.000239      -0.000580       8.345335       4.196845      18.731702          -0.088711
          266              O      15.859398       3.160532       2.234833      -0.657667      60.787276 0.10383289E+04  0.29464894E+05                                12.639791                           10.158259      -0.299003       1.864937                    0.998297      34.150278      97.957604       0.579164       0.372679      -1.126882      -0.125884       0.072596       0.051292       0.154103       0.038103       0.027273      -0.015830      -0.043834       0.065077      -0.066126       0.032998       0.033128             15.764328      11.312790       5.139837       3.634466      17.247850      -2.098651      18.732344          -0.088705
          267              O       5.474202       3.160532       2.234833      -0.658235      60.839377 0.10393224E+04  0.29500554E+05                                12.647041                           10.163115      -0.298811       1.864842                    0.998299      34.164442      98.015097       0.579017       0.372679      -1.126866       0.125840       0.072654       0.051391       0.154127      -0.038859      -0.027458      -0.015828      -0.044994       0.067454      -0.067328       0.033658       0.033670             15.774664      11.319876      -5.144226      -3.637417      17.259710      -2.099907      18.744405           0.076244
          268              O      10.666800       6.158480      10.714311      -0.657926      60.803555 0.10386477E+04  0.29476182E+05                                12.641700                           10.159548      -0.298838       1.864912                    0.998299      34.155665      97.976521       0.579150       0.372659      -1.126898       0.000075       0.000059      -0.154100       0.154100       0.000007      -0.000100      -0.000396      -0.000145      -0.199965      -0.066657       0.033255       0.033402             15.767020      20.219613       0.000088       0.000025      20.219017       0.000110       6.862429           0.081953
          269              O      21.333600       5.995896      10.944239      -0.657886      60.801424 0.10386070E+04  0.29474741E+05                                12.641450                           10.159386      -0.298912       1.864899                    0.998298      34.154970      97.974094       0.579152       0.372662      -1.126895      -0.000084      -0.145264       0.051392       0.154087       0.000387      -0.000112       0.031422       0.088799       0.066345      -0.066590       0.033241       0.033349             15.766659      20.218843      -0.000136      -0.000256       8.346377       4.197547      18.734757           0.082593
          270              O      15.859398      15.477492      10.944239      -0.657903      60.801733 0.10386151E+04  0.29475024E+05                                12.641493                           10.159429      -0.298880       1.864908                    0.998298      34.155104      97.974525       0.579150       0.372662      -1.126895      -0.125837       0.072569       0.051441       0.154102       0.038539       0.026915      -0.015613      -0.044364       0.067545      -0.066590       0.033200       0.033390             15.766702      11.314625       5.141067       3.635129      17.250948      -2.098823      18.734535           0.082582
          271              O      21.333600      12.316960       2.004905      -0.657700      60.790493 0.10383917E+04  0.29467134E+05                                12.640214                           10.158552      -0.299088       1.864900                    0.998297      34.151188      97.961069       0.579156       0.372678      -1.126882      -0.000104      -0.000022      -0.154086       0.154086       0.000016       0.000427      -0.000116      -0.000183      -0.198553      -0.066186       0.033001       0.033185             15.764913      20.216581      -0.000495      -0.000030      20.216413       0.000057       6.861744           0.086427
          272              O      26.807802      15.477492      10.944239      -0.657665      60.798430 0.10385175E+04  0.29471970E+05                                12.641911                           10.159579      -0.298804       1.864998                    0.998297      34.151952      97.969457       0.579084       0.372708      -1.126845       0.125883       0.072698       0.051278       0.154146      -0.037993      -0.027304      -0.015693      -0.044680       0.065521      -0.066252       0.033059       0.033193             15.767555      11.315107      -5.141234      -3.635709      17.251200      -2.098800      18.736357          -0.086405

******************************************************
Auxiliary information for the entire system
The total spin magnetic moment of the unit cell is   1.258105
The total net atomic charge of the unit cell is   -0.000003
Accuracy of reproducing the electrostatic potential in the unit cell:
  The inner radius (bohr) =    5.0000
  The outer radius (bohr) =   12.0000
  Valid grid points have density less than (e/(bohr^3)) =    0.0001
  The number of valid grid points were=       828069
  The rms potential error without charges in kcal/mol is=     16.89449
  The rms potential error with partial charges in kcal/mol is=      7.53809
  The RRMSE value at monopole order=      0.44619
  The rms potential error with partial charges and cloud penetration in kcal/mol is=      7.53818
  The RRMSE value at monopole order with cloud penetration is=      0.44619
  The rms potential error with partial charges and atomic dipoles in kcal/mol is=      0.50270
  The RRMSE value at dipole order=      0.02976
  The rms potential error with partial charges, atomic dipoles and cloud penetration in kcal/mol is=      0.49850
  The RRMSE value at dipole order with cloud penetration=      0.02951

******************************************************
The electron densities and ab initio electrostatic potential were computed in VASP using the PBE functional and
projector augmented wave method. See the main text of the journal article for a description of computational details.
The atomic charges, dipoles, and quadrupoles were computed with the DDEC6 method as described in
(a) T. A. Manz and N. Gabaldon Limas, RSC Adv. 6 (2016) 47771-47801 DOI: 10.1039/c6ra04656h
(b) N. Gabaldon Limas and T. A. Manz, RSC Adv. 8 (2018) 2678-2707 DOI: 10.1039/c7ra11829e.
For each atom in the material, the electron cloud parameters were fit to the spherically averaged atom-in-material
electron density using radial positions for which this density was between 10^-4 and 10^-2 electrons per cubic bohr.
The polarizabilities, dispersion coefficients, and quantum Drude oscillator (QDO) parameters were fit using the MCLF method.
The magnetic structure of the system was optimized in VASP from the default ferromagnetic initial guess using spin polarization.
The atomic spin moments (ASMs) were computed on this optimized magnetic structure using the DDEC6 partition as inputs
to the method of T. A. Manz and D. S. Sholl, J. Chem. Theory Comput. 7 (2011) 4146-4164 DOI: 10.1021/ct200539n.
The RMSE and RRMSE were computed using a uniform grid with Ewald summation.
