# Supplementary material for: A collection of forcefield precursors for metal–organic frameworks
Source: RSC Adv. 2019 Nov 13;9(63):36492–507. doi: 10.1039/c9ra07327b (PMC9075174; doi:10.1039/c9ra07327b)
Supplement: RA-009-C9RA07327B-s3356 [file RA-009-C9RA07327B-s3356.xyz]

  113
jmolscript: load "" {1 1 1} spacegroup "x,y,z" unitcell [{      7.393300     0.000000     0.000000 }, {      0.000000    14.349000     0.000000 }, {     -3.696707    -4.150977    16.039574 }]
La     1.898053    11.748168     8.040959     1.814720
La    -1.798597    -1.550145     7.998615     1.814189
H      1.710804     7.151806     1.584710     0.087412
H      2.114482     6.089346     0.500435     0.080437
H      6.231067     6.602875     1.770769     0.089122
H      6.188922     5.372499     2.749183     0.093733
H      2.243859     4.389634     2.094768     0.092020
H      1.846095     5.371904     3.256034     0.096905
H      6.893509     3.746482     1.103523     0.090582
H      6.618482     4.954279     0.134732     0.085638
H      3.326232     3.874820     3.984230     0.118522
H      4.486974     2.453151     5.424584     0.115746
H      1.171078     0.284125     5.960306     0.114552
H      0.045083     1.688955     4.529576     0.133896
H     -1.326407    -0.559564    13.838944     0.134221
H     -1.902338    -1.326608    11.718513     0.113903
H      1.684887    -1.626083    12.870154     0.113203
H      2.257121    -0.917870    14.990586     0.127139
H      4.633370     7.154490     3.182251     0.118760
H      3.278173     8.499728     4.426922     0.110565
H     -1.018821     9.608002     6.698126     0.108828
H      0.389608     8.301117     5.382881     0.141547
H     -1.985892     3.046217    14.454864     0.086126
H     -1.582221     4.108677    15.539139     0.081343
H      2.534373     3.595148    14.268805     0.089992
H      2.492234     4.825524    13.290391     0.094536
H     -1.452833     5.808389    13.944806     0.090328
H     -1.850588     4.826119    12.783540     0.093888
H      3.196810     6.451541    14.936051     0.091932
H      2.921776     5.243744    15.904842     0.085937
H     -0.370447     6.323203    12.055344     0.119883
H      0.790306     7.744872    10.614990     0.118262
H      4.867713     9.913898    10.079268     0.113164
H      3.741708     8.509068    11.509998     0.133847
H      2.370284    10.757587     2.200630     0.134559
H      1.794339    11.524631     4.321061     0.113605
H      5.381572    11.824106     3.169420     0.114016
H      5.953821    11.115893     1.048988     0.127553
H      0.936685     3.043533    12.857323     0.117876
H     -0.418502     1.698295    11.612652     0.109756
H      2.677820     0.590021     9.341448     0.108201
H      4.086239     1.896906    10.656693     0.139505
C      0.538226     5.458563     1.668116     0.084081
C      1.362582     6.512867     0.943127    -0.084345
C      6.756728     6.070404     2.386689    -0.074231
C      1.497134     4.744064     2.604827    -0.079422
C     -0.087243     4.493081     0.641583    -0.074631
C      1.585848     2.892160     4.099715     0.284332
C      2.896679     3.145881     4.372388    -0.250725
C      3.588689     2.293016     5.244941    -0.066514
C      2.965432     1.231138     5.838405    -0.057557
C      1.613938     0.998941     5.565732    -0.069965
C      0.946326     1.837005     4.706011    -0.211905
C     -3.199133    -0.634282    14.576765     0.286303
C     -2.209167    -0.771283    13.636846    -0.227282
C     -2.559604    -1.233986    12.369719    -0.061689
C      3.519907    -1.560589    12.068175    -0.065437
C      2.572083    -1.419652    13.059421    -0.063009
C      2.904037    -0.977643    14.323340    -0.245586
C      3.106627    -2.004197    10.727267     0.621468
C      6.341219     7.611628     4.138210     0.287343
C      4.991942     7.659615     3.875161    -0.261215
C      4.182373     8.447200     4.635437    -0.068427
C      4.670327     9.176538     5.726128    -0.066866
C     -1.370739     9.119942     5.989177    -0.073830
C     -0.521246     8.336958     5.200030    -0.211974
C      3.765385    10.044181     6.515275     0.623364
C      3.748379     0.324352     6.714166     0.621742
C     -3.158469     4.739460    14.371458     0.082570
C     -2.334118     3.685156    15.096447    -0.083355
C      3.060038     4.127619    13.652885    -0.076112
C     -2.199554     5.453959    13.434747    -0.074474
C      3.609354     5.704942    15.397991    -0.077704
C     -2.110830     7.305863    11.939859     0.283817
C     -0.799997     7.052142    11.667186    -0.254813
C     -0.107981     7.905007    10.794633    -0.067865
C     -0.731234     8.966885    10.201169    -0.057125
C     -2.082730     9.199082    10.473842    -0.068799
C      4.642952     8.361018    11.333563    -0.210889
C      0.497564    10.832305     1.462809     0.287175
C      1.487523    10.969306     2.402728    -0.226079
C      1.137076    11.432009     3.669855    -0.062188
C     -0.176714    11.758612     3.971399    -0.069191
C      6.268768    11.617675     2.980153    -0.062449
C      6.600732    11.175666     1.716234    -0.247126
C     -0.590004    12.202220     5.312307     0.624524
C      2.644541     2.586395    11.901364     0.283736
C      1.295263     2.538408    12.164413    -0.260445
C      0.485699     1.750823    11.404137    -0.067360
C      0.973661     1.021485    10.313446    -0.066456
C      2.325896     1.078081    10.050397    -0.073556
C      3.175384     1.861065    10.839544    -0.207867
C      0.068724     0.153842     9.524299     0.620965
C      0.051720     9.873671     9.325408     0.619560
O      3.906585    -1.914483     9.748532    -0.681386
O      1.954012    -2.412546    10.553077    -0.580669
O      4.892121     0.658069     7.099115    -0.577284
O      3.255245    -0.795152     7.059017    -0.681256
O      4.245946    10.751465     7.463855    -0.686379
O      2.553624    10.079384     6.262812    -0.570016
O      0.820645     3.678045     3.275281    -0.202377
O     -0.139746     6.891078     3.440489    -0.188656
O     -2.784373    -0.134543    15.800584    -0.211269
O      0.209947    12.112506     6.291042    -0.682104
O      5.650680    12.610569     5.486497    -0.581714
O      1.195465     9.539954     8.940459    -0.575802
O     -0.441412    10.993175     8.980557    -0.681926
O      0.549292    -0.553442     8.575719    -0.684593
O     -1.143039     0.118639     9.776762    -0.569380
O     -2.876039     6.519978    12.764293    -0.199716
O      3.556872     3.306945    12.599085    -0.186561
O      0.912332    10.332566     0.238990    -0.209575
O      0.572981     7.174500     0.000000    -0.191804

The following XYZ coordinates are in angstroms. Other properties are in atomic units.
The sperically averaged electron density of each atom fit to a function of the form exp(a - br)
eigen_1, eigen_2 and eigen_3 are the three eigenvalues of traceless quadrupole moment tensor
  atom number  atomic symbol              X              Y              Z     net charge C6 coefficient C8 coefficient C10 coefficient fluctuating dipole atomic polarizability isotropic forcefield polarizability              a              b squared Pearson coefficient          <r^3>          <r^4>         wp_QDO          m_QDO          q_QDO       dipole_x       dipole_y       dipole_z         dipole            Qxy            Qxz            Qyz     Q(x^2-y^2)  Q(3z^2 - R^2)        eigen_1        eigen_2        eigen_3 static polarizability      alpha(xx)      alpha(xy)      alpha(xz)      alpha(yy)      alpha(yz)      alpha(zz) atomic spin moment
            1             La       1.898053      11.748168       8.040959       1.814720     233.212837 0.60670616E+04  0.25197803E+06                                29.330422                           24.675281       1.119786       1.929901                    0.999892     109.632679     312.289591       0.391872       0.376337      -1.194165      -0.020995       0.009577      -0.031414       0.038979      -0.023126       0.041715      -0.049173      -0.144579       0.055316      -0.096812      -0.007668       0.104480             35.622455      42.638461       2.563017      -1.523549      30.869003       2.515015      33.359901           0.000129
            2             La      -1.798597      -1.550145       7.998615       1.814189     233.185583 0.60669025E+04  0.25198093E+06                                29.332982                           24.678768       1.121065       1.929975                    0.999867     109.663816     312.429365       0.391737       0.376453      -1.194020      -0.020830      -0.009803       0.030234       0.038002       0.024993      -0.039646      -0.048990      -0.143947       0.049388      -0.094752      -0.009602       0.104354             35.624275      42.634928      -2.567236       1.524382      30.875321       2.514233      33.362578           0.000126
            3              H       1.710804       7.151806       1.584710       0.087412       1.103384 0.86819161E+01  0.87058431E+02                                 1.770509                            1.725256      -0.917422       2.423933                    0.997603       3.692563      10.473164       0.475103       1.285651      -0.707581       0.005808       0.025618       0.022202       0.034394      -0.001527       0.008996       0.000364      -0.014861      -0.009921      -0.013707       0.004426       0.009281              1.793415       1.541336       0.168747       0.182578       1.854729       0.302952       1.984180           0.000001
            4              H       2.114482       6.089346       0.500435       0.080437       1.304604 0.10841523E+02  0.11372079E+03                                 1.895614                            1.859515      -1.274060       2.251981                    0.995458       3.822162      10.713393       0.488221       1.196025      -0.728092       0.023575      -0.013583      -0.017675       0.032445      -0.008059      -0.002397      -0.006646       0.017035       0.018516      -0.016967       0.008213       0.008755              1.912631       2.007585      -0.269934      -0.265232       1.850351       0.052367       1.879956           0.000001
            5              H       6.231067       6.602875       1.770769       0.089122       1.240359 0.10152829E+02  0.10544093E+03                                 1.880445                            1.837206      -1.187399       2.294729                    0.995012       3.819891      10.880427       0.473068       1.246694      -0.715950      -0.014759       0.021231      -0.021787       0.033811      -0.001693       0.011427       0.002669      -0.008894      -0.010604      -0.014995       0.006457       0.008538              1.900578       1.808169      -0.300488       0.082825       1.859308      -0.198667       2.034258           0.000001
            6              H       6.188922       5.372499       2.749183       0.093733       1.138759 0.89386013E+01  0.89838998E+02                                 1.775234                            1.723627      -0.959970       2.410113                    0.996805       3.624452      10.125714       0.488948       1.246373      -0.716652      -0.016632      -0.027241       0.016205       0.035795       0.011302      -0.002444       0.000818      -0.002869       0.026222      -0.015991       0.006602       0.009389              1.798438       1.764357       0.226537      -0.258398       1.992557      -0.159511       1.638400           0.000001
            7              H       2.243859       4.389634       2.094768       0.092020       1.338603 0.11086574E+02  0.11712217E+03                                 1.954024                            1.901743      -1.134609       2.325251                    0.994834       3.751191      10.604901       0.473944       1.223313      -0.722889       0.022548      -0.015967      -0.019912       0.034057       0.000579      -0.009581       0.000107      -0.005796      -0.026462      -0.014546       0.006829       0.007717              1.978766       2.068698      -0.301939      -0.205493       1.816072      -0.031347       2.051528           0.000001
            8              H       1.846095       5.371904       3.256034       0.096905       1.195857 0.95846809E+01  0.98307864E+02                                 1.854647                            1.800483      -1.121029       2.334751                    0.995724       3.735573      10.641255       0.470830       1.268329      -0.711499       0.008764       0.021680       0.026294       0.035188       0.012341       0.001195       0.000340      -0.006428       0.030340      -0.017829       0.007339       0.010490              1.883888       1.660446       0.050949       0.238701       2.061205       0.222005       1.930013           0.000000
            9              H       6.893509       3.746482       1.103523       0.090582       1.330688 0.10765660E+02  0.11228811E+03                                 1.910728                            1.847949      -0.986903       2.392815                    0.997087       3.609188       9.960143       0.493677       1.189516      -0.731935      -0.010941      -0.032850       0.015470       0.037923       0.000129      -0.008872       0.002202      -0.013862      -0.033470      -0.016524       0.003768       0.012756              1.933085       1.620166       0.232617      -0.129851       2.108303      -0.333200       2.070784           0.000001
           10              H       6.618482       4.954279       0.134732       0.085638       1.295948 0.10750967E+02  0.11292435E+03                                 1.910623                            1.868832      -1.251122       2.257309                    0.994677       3.876662      10.997012       0.478676       1.218216      -0.722252      -0.022421       0.016953      -0.017721       0.033229      -0.010960      -0.002253      -0.001061       0.017464       0.010584      -0.015970       0.003443       0.012527              1.930976       1.856898      -0.234831       0.310058       1.871530      -0.052031       2.064501           0.000001
           11              H       3.326232       3.874820       3.984230       0.118522       1.058903 0.74537273E+01  0.71451463E+02                                 1.668833                            1.556789      -1.052356       2.373810                    0.998096       3.420920       9.275218       0.524024       1.219318      -0.721979       0.019379       0.024979      -0.007949       0.032599       0.009055       0.004625      -0.011572       0.012403      -0.031369      -0.020745       0.004455       0.016290              1.731922       1.593775       0.221661      -0.050253       2.023976      -0.491467       1.578014           0.000001
           12              H       4.486974       2.453151       5.424584       0.115746       1.118764 0.81218280E+01  0.79085875E+02                                 1.705171                            1.610403      -0.885980       2.460865                    0.999033       3.302349       8.855248       0.525309       1.197420      -0.729466       0.039561       0.009220       0.008722       0.041547       0.009296       0.001425      -0.005286       0.008846      -0.032476      -0.013935      -0.001876       0.015811              1.729361       2.267996       0.092736       0.180074       1.483296      -0.112618       1.436790           0.000002
           13              H       1.171078       0.284125       5.960306       0.114552       0.955011 0.65637201E+01  0.62394976E+02                                 1.701805                            1.571352      -1.209071       2.309481                    0.995042       3.708117      10.807580       0.456750       1.410680      -0.680032      -0.021939      -0.028246       0.015700       0.039060       0.005576       0.001887      -0.005859       0.012264      -0.019339      -0.011942       0.000423       0.011520              1.790436       1.637557       0.365527      -0.154887       2.090406      -0.419792       1.643345           0.000000
           14              H       0.045083       1.688955       4.529576       0.133896       1.067653 0.77312504E+01  0.74753950E+02                                 1.691161                            1.600997      -0.846712       2.490182                    0.999397       3.264879       8.875557       0.509517       1.243262      -0.718846      -0.033388      -0.009016      -0.003144       0.034727       0.006395       0.004387      -0.009020       0.010511      -0.024738      -0.016437       0.004035       0.012401              1.712545       2.220124       0.148405       0.133162       1.512823      -0.100955       1.404688           0.000001
           15              H      -1.326407      -0.559564      13.838944       0.134221       1.013686 0.72198344E+01  0.68673616E+02                                 1.634662                            1.547838      -0.876422       2.475282                    0.999345       3.232793       8.736844       0.517474       1.244386      -0.718172       0.033055       0.005109       0.003887       0.033673       0.001911      -0.001007       0.005735       0.028134       0.008506      -0.017281       0.004459       0.012822              1.658850       2.177118       0.165403       0.115989       1.349457       0.088307       1.449977           0.000001
           16              H      -1.902338      -1.326608      11.718513       0.113903       1.029005 0.73218816E+01  0.70823324E+02                                 1.726531                            1.614927      -1.023695       2.393520                    0.997723       3.566589      10.151101       0.474065       1.335717      -0.696260       0.030468      -0.002798      -0.026823       0.040689      -0.001770      -0.002981       0.008147       0.025118      -0.004668      -0.016287       0.001900       0.014387              1.787113       1.954703      -0.036571      -0.478073       1.427366       0.132031       1.979272           0.000000
           17              H       1.684887      -1.626083      12.870154       0.113203       1.083079 0.79308873E+01  0.77159118E+02                                 1.701502                            1.617196      -0.846422       2.477134                    0.999309       3.348128       9.124039       0.509103       1.236616      -0.719954      -0.039593      -0.008341      -0.007066       0.041074       0.005026      -0.002477       0.001276       0.030308      -0.005352      -0.015279      -0.001846       0.017125              1.727097       2.213512       0.195298       0.201650       1.421041       0.108829       1.546737           0.000000
           18              H       2.257121      -0.917870      14.990586       0.127139       1.080499 0.78382520E+01  0.75431235E+02                                 1.646483                            1.565820      -0.945846       2.432118                    0.998765       3.236191       8.545895       0.542598       1.172994      -0.735355      -0.027353      -0.004090       0.021519       0.035043       0.006123      -0.005011       0.004212       0.033229       0.016524      -0.021416       0.004780       0.016636              1.666851       1.698379       0.010588      -0.326824       1.346912       0.168970       1.955264           0.000001
           19              H       4.633370       7.154490       3.182251       0.118760       1.016554 0.72639039E+01  0.69422538E+02                                 1.645941                            1.555413      -1.002416       2.396229                    0.998390       3.434005       9.401722       0.513125       1.248972      -0.715191      -0.018258      -0.016085      -0.020241       0.031651       0.000834       0.007039       0.014380       0.017069      -0.007284      -0.019994       0.004127       0.015867              1.684376       1.623362       0.098801       0.138273       1.642266       0.449316       1.787501           0.000001
           20              H       3.278173       8.499728       4.426922       0.110565       1.032864 0.72956895E+01  0.70150003E+02                                 1.699373                            1.586931      -0.934953       2.433746                    0.998508       3.485704       9.728769       0.492112       1.294437      -0.705315      -0.038276       0.000783      -0.009114       0.039354       0.000282       0.006187       0.007178       0.014994      -0.009942      -0.012568       0.000296       0.012272              1.755336       2.406156      -0.099259       0.170511       1.417414       0.095447       1.442437           0.000001
           21              H      -1.018821       9.608002       6.698126       0.108828       0.956651 0.67504073E+01  0.64766283E+02                                 1.715657                            1.602789      -1.256006       2.283800                    0.993698       3.820070      11.267798       0.447335       1.427099      -0.676547       0.016982       0.016932       0.028692       0.037394       0.000183       0.003580       0.005675       0.015906       0.004141      -0.011298       0.001908       0.009390              1.794211       1.598058       0.157511       0.249327       1.674215       0.451127       2.110361           0.000000
           22              H       0.389608       8.301117       5.382881       0.141547       1.067424 0.77825882E+01  0.75969769E+02                                 1.740330                            1.644334      -1.037870       2.406535                    0.997762       3.378946       9.469498       0.481617       1.302829      -0.704921       0.034780       0.000305       0.011143       0.036523      -0.005844       0.004671       0.007275       0.013770      -0.003499      -0.014043       0.003954       0.010089              1.781041       2.368763      -0.005576       0.167395       1.454370       0.101756       1.519990           0.000002
           23              H      -1.985892       3.046217      14.454864       0.086126       1.109042 0.87400677E+01  0.87810308E+02                                 1.778308                            1.732354      -0.963490       2.407712                    0.997472       3.706648      10.531991       0.473462       1.287626      -0.707129       0.005937      -0.025771      -0.022006       0.034405       0.001639      -0.009268       0.000753      -0.014828      -0.009987      -0.014016       0.004749       0.009267              1.801501       1.547356      -0.170106      -0.184136       1.863273       0.305526       1.993874           0.000001
           24              H      -1.582221       4.108677      15.539139       0.081343       1.308645 0.10884720E+02  0.11430243E+03                                 1.900429                            1.863859      -1.288355       2.245760                    0.995327       3.827630      10.739350       0.487335       1.196852      -0.727871       0.022573       0.013058       0.017167       0.031221       0.008521       0.002773      -0.006522       0.017659       0.018277      -0.017450       0.008210       0.009240              1.917628       2.012938       0.271497       0.266640       1.855211       0.053003       1.884733           0.000001
           25              H       2.534373       3.595148      14.268805       0.089992       1.234064 0.10085605E+02  0.10454179E+03                                 1.871982                            1.829447      -1.167665       2.303452                    0.995279       3.808441      10.828202       0.474842       1.244425      -0.716463      -0.014026      -0.021160       0.021427       0.033221       0.002205      -0.011914       0.002556      -0.008482      -0.011091      -0.015503       0.006606       0.008897              1.891888       1.800365       0.297990      -0.081766       1.850908      -0.196850       2.024389           0.000001
           26              H       2.492234       4.825524      13.290391       0.094536       1.135300 0.89060794E+01  0.89434415E+02                                 1.771889                            1.720725      -0.961412       2.409627                    0.996811       3.619762      10.109629       0.489238       1.246716      -0.716572      -0.017306       0.026728      -0.016417       0.035825      -0.011300       0.002461       0.000659      -0.003175       0.025635      -0.015898       0.006573       0.009325              1.794963       1.761296      -0.225282       0.257449       1.987921      -0.158504       1.635672           0.000001
           27              H      -1.452833       5.808389      13.944806       0.090328       1.344872 0.11150927E+02  0.11796635E+03                                 1.959607                            1.906854      -1.133208       2.325060                    0.994904       3.760436      10.636612       0.473483       1.222799      -0.723003       0.022655       0.015481       0.020573       0.034295       0.000220       0.009377       0.000200      -0.005727      -0.026541      -0.014368       0.006875       0.007493              1.984529       2.075003       0.303477       0.206569       1.821140      -0.031597       2.057446           0.000001
           28              H      -1.850588       4.826119      12.783540       0.093888       1.202471 0.96425001E+01  0.98964595E+02                                 1.854266                            1.800054      -1.098890       2.342134                    0.995914       3.742987      10.635895       0.473591       1.260122      -0.713267       0.009057      -0.022395      -0.027171       0.036357      -0.012699      -0.001172       0.000368      -0.006649       0.030713      -0.018263       0.007623       0.010640              1.883463       1.659802      -0.051112      -0.238681       2.060681       0.222340       1.929907           0.000000
           29              H       3.196810       6.451541      14.936051       0.091932       1.328189 0.10741236E+02  0.11197659E+03                                 1.908677                            1.846083      -0.986803       2.393363                    0.997119       3.606083       9.951032       0.493803       1.189814      -0.731845      -0.010471       0.032777      -0.015294       0.037654      -0.000533       0.009023       0.002344      -0.013477      -0.034221      -0.016809       0.004127       0.012682              1.931008       1.618639      -0.232061       0.129522       2.105977      -0.332585       2.068407           0.000001
           30              H       2.921776       5.243744      15.904842       0.085937       1.295604 0.10751015E+02  0.11295594E+03                                 1.912714                            1.870820      -1.258289       2.254982                    0.994467       3.877440      11.010586       0.477530       1.220803      -0.721672      -0.022764      -0.017091       0.018081       0.033723       0.010891       0.002426      -0.000834       0.017226       0.010981      -0.015883       0.003446       0.012437              1.933156       1.858897       0.234958      -0.310350       1.873611      -0.051873       2.066959           0.000001
           31              H      -0.370447       6.323203      12.055344       0.119883       1.053099 0.74031404E+01  0.70832838E+02                                 1.661410                            1.550490      -1.038878       2.380346                    0.998139       3.410357       9.232336       0.525696       1.217736      -0.722346       0.019690      -0.025357       0.007994       0.033084      -0.008613      -0.004582      -0.011576       0.012245      -0.030904      -0.020511       0.004712       0.015799              1.723887       1.587002      -0.219826       0.049682       2.013470      -0.487707       1.571189           0.000001
           32              H       0.790306       7.744872      10.614990       0.118262       1.112182 0.80643065E+01  0.78410043E+02                                 1.701113                            1.606780      -0.891194       2.459844                    0.999012       3.290291       8.825117       0.524716       1.200542      -0.728771       0.038070      -0.009036      -0.008025       0.039942      -0.009172      -0.001612      -0.005646       0.009075      -0.032907      -0.014370      -0.001450       0.015820              1.725171       2.261897      -0.092477      -0.179350       1.479959      -0.112115       1.433657           0.000002
           33              H       4.867713       9.913898      10.079268       0.113164       0.959931 0.66010156E+01  0.62783535E+02                                 1.701136                            1.570828      -1.182180       2.318915                    0.995391       3.708197      10.779910       0.459402       1.401774      -0.681705      -0.021794       0.027961      -0.016293       0.039016      -0.005791      -0.001731      -0.005921       0.012645      -0.020927      -0.012255       0.000177       0.012078              1.789604       1.636847      -0.365206       0.154748       2.089294      -0.419455       1.642672           0.000000
           34              H       3.741708       8.509068      11.509998       0.133847       1.070698 0.77595171E+01  0.75100853E+02                                 1.694806                            1.604229      -0.850079       2.488812                    0.999330       3.269649       8.894858       0.508823       1.243739      -0.718728      -0.033665       0.008459       0.002737       0.034819      -0.006528      -0.004534      -0.008714       0.011016      -0.024516      -0.016305       0.003665       0.012640              1.716291       2.225660      -0.148907      -0.133676       1.515835      -0.101292       1.407378           0.000001
           35              H       2.370284      10.757587       2.200630       0.134559       1.014402 0.72267511E+01  0.68761885E+02                                 1.635943                            1.548989      -0.874420       2.475907                    0.999336       3.234212       8.744609       0.517031       1.245045      -0.718014       0.032920      -0.005371      -0.003972       0.033591      -0.001684       0.001086       0.005815       0.028402       0.008122      -0.017371       0.004364       0.013007              1.660164       2.179062      -0.165637      -0.116198       1.350373       0.088445       1.451056           0.000001
           36              H       1.794339      11.524631       4.321061       0.113605       1.031553 0.73481620E+01  0.71188913E+02                                 1.734202                            1.621525      -1.031713       2.390385                    0.997623       3.578547      10.215449       0.471165       1.341837      -0.694999       0.030095       0.003035       0.027267       0.040724       0.001566       0.002929       0.007809       0.025685      -0.004947      -0.016207       0.001624       0.014583              1.795376       1.964287       0.036860       0.481721       1.432857       0.133012       1.988984           0.000000
           37              H       5.381572      11.824106       3.169420       0.114016       1.078693 0.78932827E+01  0.76734379E+02                                 1.700496                            1.616228      -0.854187       2.475478                    0.999306       3.341570       9.115205       0.507686       1.241020      -0.719011      -0.039403       0.008480       0.007288       0.040959      -0.004960       0.002603       0.001277       0.029571      -0.006070      -0.014808      -0.002096       0.016904              1.726114       2.212240      -0.195167      -0.201507       1.420297       0.108736       1.545805           0.000000
           38              H       5.953821      11.115893       1.048988       0.127553       1.077345 0.78096443E+01  0.75082179E+02                                 1.642758                            1.562566      -0.936780       2.435820                    0.998832       3.231723       8.528023       0.543405       1.172402      -0.735498      -0.027339       0.003623      -0.021467       0.034948      -0.006233       0.005043       0.003967       0.032936       0.016103      -0.021180       0.004559       0.016621              1.663009       1.694360      -0.010638       0.325245       1.344487       0.168373       1.950180           0.000001
           39              H       0.936685       3.043533      12.857323       0.117876       1.016611 0.72645303E+01  0.69433374E+02                                 1.646519                            1.555914      -1.005589       2.395575                    0.998400       3.434858       9.405869       0.512803       1.249669      -0.715057      -0.018784       0.015827       0.020499       0.031993      -0.000496      -0.007187       0.014753       0.016998      -0.007178      -0.020431       0.004470       0.015961              1.685015       1.624061      -0.098855      -0.138415       1.642793       0.449460       1.788191           0.000001
           40              H      -0.418502       1.698295      11.612652       0.109756       1.033527 0.73000362E+01  0.70194132E+02                                 1.699332                            1.586817      -0.934185       2.434000                    0.998513       3.486210       9.726668       0.492459       1.293481      -0.705527      -0.038211      -0.000567       0.009024       0.039266       0.000097      -0.006237       0.007572       0.015927      -0.009238      -0.013249       0.000698       0.012551              1.755351       2.406340       0.099249      -0.170550       1.417302       0.095438       1.442411           0.000001
           41              H       2.677820       0.590021       9.341448       0.108201       0.957854 0.67605752E+01  0.64871203E+02                                 1.715148                            1.602532      -1.251693       2.285682                    0.993816       3.819862      11.258158       0.448102       1.424495      -0.677034       0.016793      -0.016755      -0.028951       0.037429      -0.000075      -0.003840       0.005948       0.015806       0.003534      -0.011462       0.001844       0.009618              1.793573       1.597704      -0.157191      -0.248894       1.673638       0.450540       2.109376           0.000000
           42              H       4.086239       1.896906      10.656693       0.139505       1.076009 0.78573444E+01  0.76874512E+02                                 1.748910                            1.651603      -1.039026       2.404818                    0.997748       3.390621       9.509610       0.480875       1.301868      -0.705130       0.035444      -0.000399      -0.011602       0.037296       0.005898      -0.004469       0.007422       0.013532      -0.003368      -0.014067       0.004175       0.009892              1.790151       2.383731       0.005628      -0.169179       1.460267       0.102432       1.526455           0.000002
           43              C       0.538226       5.458563       1.668116       0.084081      31.613311 0.39735165E+03  0.91928005E+04                                 9.608799                            7.299380      -0.746859       1.798874                    0.996279      26.732406      77.851481       0.526508       0.502838      -1.008700      -0.001798      -0.000054       0.005367       0.005661       0.002072       0.002787       0.003571       0.013642      -0.029657      -0.011403      -0.001163       0.012566             12.208150       9.277797      -1.653223      -0.230647      12.516895      -0.607019      14.829758           0.000001
           44              C       1.362582       6.512867       0.943127      -0.084345      25.785407 0.37240471E+03  0.85072369E+04                                 7.777180                            6.474681      -0.369449       1.877327                    0.997661      28.839497      84.430398       0.635155       0.422137      -1.050063      -0.071575       0.016065      -0.035939       0.081687      -0.014216       0.009512      -0.033962      -0.004660       0.041138      -0.032135      -0.012532       0.044667              8.985346       6.239942       0.307004      -0.254747       9.831068      -3.419767      10.885026          -0.000002
           45              C       6.756728       6.070404       2.386689      -0.074231      27.152642 0.37733143E+03  0.86486182E+04                                 8.139557                            6.572462      -0.439610       1.863346                    0.996779      28.630346      83.972961       0.622469       0.429304      -1.045597       0.063828       0.037076       0.053253       0.091019       0.016385       0.012067       0.035097      -0.033883       0.054197      -0.032780      -0.020648       0.053428              9.754335       8.256861      -2.459641      -2.815893      10.054545       3.565560      10.951598          -0.000001
           46              C       1.497134       4.744064       2.604827      -0.079422      28.611871 0.38245572E+03  0.88005326E+04                                 8.461564                            6.616835      -0.442644       1.859922                    0.996746      28.894776      85.068065       0.620051       0.429290      -1.045028      -0.076479      -0.055600       0.019789       0.096603       0.022412      -0.015355      -0.031209      -0.036519      -0.003703      -0.028328      -0.023846       0.052174             10.620981       7.678486      -2.400642       2.257802      12.363435      -5.144590      11.821022          -0.000002
           47              C      -0.087243       4.493081       0.641583      -0.074631      26.719839 0.37840909E+03  0.86741087E+04                                 8.009317                            6.553289      -0.456705       1.851439                    0.997257      28.818196      84.356238       0.627848       0.425587      -1.048524       0.087903      -0.015566      -0.029772       0.094105      -0.019903      -0.029036       0.028417       0.020257      -0.001043      -0.034500      -0.018200       0.052701              9.455459       6.085312       0.047459      -0.009557       8.675133       3.257304      13.605932          -0.000001
           48              C       1.585848       2.892160       4.099715       0.284332      32.536400 0.33458177E+03  0.73510222E+04                                 9.026353                            6.199324       0.008595       2.024509                    0.999546      24.478164      67.532801       0.647207       0.430742      -1.057606      -0.033643       0.031043      -0.028452       0.053898      -0.017218       0.014063      -0.025778      -0.030147       0.032760      -0.028568      -0.015099       0.043666             11.801690       9.454423      -1.297974       2.598050      14.631382      -8.038351      11.319266           0.000001
           49              C       2.896679       3.145881       4.372388      -0.250725      36.969076 0.47056925E+03  0.11280724E+05                                 9.606306                            7.209233       0.075920       1.980063                    0.999855      30.930117      89.699020       0.616889       0.414177      -1.065968       0.035810      -0.011368       0.038280       0.053637       0.020671       0.001809      -0.029112      -0.015848      -0.058759      -0.039100      -0.002404       0.041504             11.402380      11.288356      -1.850275       3.453293      12.598029      -6.246161      10.320754          -0.000000
           50              C       3.588689       2.293016       5.244941      -0.066514      33.917966 0.40743323E+03  0.94466891E+04                                 9.172094                            6.780594      -0.015774       1.968934                    0.999633      28.865164      83.041733       0.624270       0.423166      -1.057454      -0.029309       0.016557      -0.012838       0.036027       0.010290       0.004657       0.015494       0.026355      -0.048812      -0.027234       0.000069       0.027166             10.925035      10.131336      -1.074597       2.320869      12.800655      -6.284823       9.843113           0.000002
           51              C       2.965432       1.231138       5.838405      -0.057557      38.280820 0.43777282E+03  0.10240288E+05                                 9.833057                            6.938557       0.060927       2.027662                    0.999301      27.330539      76.658854       0.634924       0.412402      -1.074031      -0.034017       0.024630      -0.028992       0.051033       0.009061       0.005617      -0.003274      -0.002382      -0.031427      -0.014407      -0.000038       0.014445             12.412046      12.238212      -2.133855       3.616004      13.853533      -7.088637      11.144393           0.000002
           52              C       1.613938       0.998941       5.565732      -0.069965      34.191099 0.43347254E+03  0.10234074E+05                                 9.342955                            7.084921      -0.018949       1.975417                    0.999545      29.132698      85.300316       0.597419       0.434250      -1.047893       0.002835       0.026433      -0.009404       0.028199       0.010248      -0.015746       0.007177      -0.003868      -0.011471      -0.023287       0.008113       0.015174             11.036228      11.463827      -0.598787       2.587756      11.847570      -5.422155       9.797288          -0.000000
           53              C       0.946326       1.837005       4.706011      -0.211905      36.543038 0.43519137E+03  0.10234932E+05                                 9.516629                            6.917786       0.089167       1.995920                    0.999598      29.926407      86.076535       0.631562       0.412368      -1.066700       0.006494      -0.019682       0.029412       0.035981       0.005848       0.010234       0.007588       0.050391      -0.043013      -0.024054      -0.011458       0.035512             11.604599       9.960469      -0.119791       1.630058      14.331073      -7.078295      10.522255          -0.000001
           54              C      -3.199133      -0.634282      14.576765       0.286303      30.320701 0.33975353E+03  0.75044809E+04                                 8.642466                            6.284729       0.057006       2.040804                    0.999545      24.609955      68.408780       0.636076       0.435954      -1.052865       0.013480       0.013755       0.044784       0.048750      -0.003060       0.006504       0.020051      -0.020728       0.124270      -0.032988      -0.015629       0.048617             10.527013       8.743562       0.711006      -0.356777       6.544150       4.812176      16.293326           0.000001
           55              C      -2.209167      -0.771283      13.636846      -0.227282      34.717615 0.44908261E+03  0.10636713E+05                                 9.159438                            7.021175       0.164236       2.014467                    0.999733      30.225501      87.025728       0.628203       0.411647      -1.067991       0.009435      -0.011605      -0.034131       0.037265       0.008343       0.012141      -0.000023       0.048519      -0.022166      -0.022297      -0.010614       0.032911             10.489714      10.312313       0.426623      -0.987288       6.178275       3.608985      14.978552          -0.000001
           56              C      -2.559604      -1.233986      12.369719      -0.061689      32.735281 0.43286091E+03  0.10223833E+05                                 9.072553                            7.092115      -0.095037       1.948949                    0.999531      29.257592      85.897650       0.595122       0.435747      -1.046192      -0.012800       0.017197       0.023606       0.031888      -0.009581      -0.017313      -0.007532       0.008533      -0.011802      -0.023503       0.003763       0.019740             10.330519      10.958205       1.227943       0.797772       6.267563       3.347879      13.765789          -0.000001
           57              C       3.519907      -1.560589      12.068175      -0.065437      37.109816 0.45393038E+03  0.10748720E+05                                 9.705111                            7.131356      -0.077859       1.980475                    0.999109      27.865238      79.451255       0.615676       0.420132      -1.065692       0.013170       0.018874       0.039320       0.045560       0.011964      -0.012305       0.004290       0.024007       0.008708      -0.021788       0.000535       0.021253             11.733034      10.911429       1.372377       1.698174       6.794062       4.401976      17.493612           0.000001
           58              C       2.572083      -1.419652      13.059421      -0.063009      31.940029 0.41431839E+03  0.96701379E+04                                 8.868719                            6.893054      -0.076356       1.952064                    0.999692      29.078694      84.602618       0.610221       0.430051      -1.050638       0.021985       0.010789       0.022039       0.032946       0.012155       0.004735      -0.013449       0.019166      -0.069892      -0.030787       0.003601       0.027186             10.050710       9.260200       0.846600       0.385271       5.996380       3.387151      14.895549          -0.000001
           59              C       2.904037      -0.977643      14.323340      -0.245586      33.681225 0.44809951E+03  0.10619121E+05                                 9.005889                            7.036526       0.163833       2.011463                    0.999734      30.508122      88.174718       0.623762       0.414356      -1.065085      -0.022520      -0.022894      -0.029044       0.043299       0.009412      -0.025193       0.000730       0.037044       0.069937      -0.033442      -0.008492       0.041934             10.153558       9.293671       1.585689       1.537163       6.283247       3.719275      14.883757          -0.000002
           60              C       3.106627      -2.004197      10.727267       0.621468      22.672897 0.23833342E+03  0.49032554E+04                                 7.482595                            5.538963      -0.073312       2.036603                    0.999532      22.334381      63.459193       0.616742       0.482729      -1.008484      -0.000745      -0.022410      -0.060945       0.064939      -0.038893      -0.017876      -0.028939      -0.087422      -0.205677      -0.083324      -0.012175       0.095499              8.969676       8.863350       1.461868       0.906847       5.670085       2.482997      12.375592          -0.000001
           61              C       6.341219       7.611628       4.138210       0.287343      31.086823 0.33818830E+03  0.74607719E+04                                 8.781989                            6.263080       0.044479       2.038971                    0.999509      24.525796      68.117693       0.638311       0.434959      -1.053539       0.028144      -0.028787      -0.027464       0.048735      -0.016885      -0.021069       0.024278      -0.020908       0.012949      -0.026863      -0.016577       0.043440             10.964040      11.005757      -2.935262      -2.259144      10.395956       6.386963      11.490406           0.000002
           62              C       4.991942       7.659615       3.875161      -0.261215      36.074784 0.47500261E+03  0.11427975E+05                                 9.424344                            7.248365       0.063405       1.973426                    0.999844      31.215901      91.060789       0.613787       0.414778      -1.064254      -0.032741       0.017196       0.023962       0.044066       0.007556       0.014786       0.030972       0.001020       0.026790      -0.030269      -0.009522       0.039790             10.854952      13.299792      -3.018283      -2.108467       9.572988       4.793783       9.692076          -0.000000
           63              C       4.182373       8.447200       4.635437      -0.068427      33.484689 0.41719931E+03  0.97426641E+04                                 9.098658                            6.877802       0.011842       1.976546                    0.999629      29.096591      84.349249       0.616858       0.425194      -1.054881       0.035301      -0.010090       0.002217       0.036781       0.006938       0.011273      -0.012624       0.022124      -0.043192      -0.026701       0.004537       0.022164             10.569407      11.724760      -2.298453      -1.125201       9.572555       5.220679      10.410907           0.000000
           64              C       4.670327       9.176538       5.726128      -0.066866      37.533014 0.44703379E+03  0.10521890E+05                                 9.711274                            7.026834       0.017774       2.010368                    0.999278      27.654809      78.053512       0.628264       0.414200      -1.071834       0.029210      -0.032141      -0.023454       0.049359       0.004013       0.006532       0.009080       0.013724       0.015087      -0.013802      -0.001124       0.014926             11.994107      13.957689      -3.399037      -2.272673      10.477670       5.964611      11.546962           0.000003
           65              C      -1.370739       9.119942       5.989177      -0.073830      33.618655 0.45226944E+03  0.10831271E+05                                 9.355993                            7.320140      -0.207522       1.913853                    0.998651      29.857039      89.103725       0.575640       0.444296      -1.038119       0.006689      -0.020752      -0.022286       0.031178       0.011857       0.008904      -0.006578      -0.007550       0.031851      -0.021561       0.007135       0.014426             10.881019      12.885312      -2.191252      -1.246955       9.153131       4.591323      10.604613           0.000001
           66              C      -0.521246       8.336958       5.200030      -0.211974      35.752037 0.46525170E+03  0.11158126E+05                                 9.504166                            7.247241      -0.029113       1.961398                    0.998550      30.492302      89.400910       0.603273       0.423339      -1.056683      -0.005476       0.028681       0.030237       0.042034      -0.005471       0.007898      -0.007483       0.032182      -0.043974      -0.020061      -0.006295       0.026356             11.166107      11.144566      -1.684780      -0.939390      10.420443       6.003101      11.933313           0.000002
           67              C       3.765385      10.044181       6.515275       0.623364      23.748594 0.23987126E+03  0.49248140E+04                                 7.638199                            5.502936       0.015466       2.064643                    0.999664      22.100107      61.985414       0.630162       0.473415      -1.017117      -0.027006       0.032779       0.050909       0.066299       0.036879       0.013640      -0.081720      -0.067642       0.082607      -0.089803      -0.017456       0.107258              9.377491      11.682172      -2.188234      -1.061533       7.831709       3.850715       8.618590           0.000001
           68              C       3.748379       0.324352       6.714166       0.621742      23.873620 0.24997380E+03  0.51919655E+04                                 7.749786                            5.665967      -0.150290       2.010567                    0.999399      22.373833      63.377326       0.612328       0.481598      -1.011494       0.024833      -0.048471       0.032700       0.063525       0.006798      -0.061021       0.066081      -0.000778       0.124464      -0.089340      -0.013993       0.103333              9.471145       9.802496      -1.451725       2.819685      10.489286      -3.994387       8.121654          -0.000001
           69              C      -3.158469       4.739460      14.371458       0.082570      31.619786 0.39753882E+03  0.91977758E+04                                 9.607158                            7.298725      -0.743277       1.800167                    0.996239      26.733911      77.846491       0.526814       0.502511      -1.008912      -0.000315      -0.000240      -0.004991       0.005007      -0.003793      -0.003558       0.003494       0.014148      -0.025390      -0.010268      -0.002863       0.013131             12.204914       9.277896       1.651216       0.232537      12.511695      -0.600123      14.825152           0.000001
           70              C      -2.334118       3.685156      15.096447      -0.083355      25.710703 0.37109036E+03  0.84693377E+04                                 7.758165                            6.459431      -0.364075       1.879145                    0.997699      28.794241      84.246256       0.636497       0.421638      -1.050421      -0.072187      -0.017151       0.034688       0.081905       0.012637      -0.009872      -0.032568      -0.004141       0.044446      -0.030415      -0.012951       0.043367              8.961344       6.228050      -0.304913       0.252253       9.802540      -3.399383      10.853442          -0.000002
           71              C       3.060038       4.127619      13.652885      -0.076112      27.289930 0.37955951E+03  0.87129066E+04                                 8.170921                            6.595130      -0.453392       1.857489                    0.996622      28.711405      84.287480       0.620904       0.429732      -1.045287       0.065831      -0.035939      -0.052289       0.091430      -0.014981      -0.012184       0.035393      -0.030918       0.055940      -0.031078      -0.021889       0.052967              9.797306       8.290638       2.476458       2.839010      10.095787       3.595582      11.005492          -0.000002
           72              C      -2.199554       5.453959      13.434747      -0.074474      28.496532 0.38068340E+03  0.87504481E+04                                 8.444935                            6.606320      -0.443571       1.860389                    0.996676      28.830055      84.859795       0.619802       0.429919      -1.044543      -0.073443       0.054920      -0.021030       0.094087      -0.022963       0.015709      -0.028985      -0.035272      -0.005812      -0.028200      -0.022391       0.050591             10.596152       7.665798       2.393554      -2.248940      12.331056      -5.124648      11.791601          -0.000002
           73              C       3.609354       5.704942      15.397991      -0.077704      26.796319 0.37966563E+03  0.87099957E+04                                 8.022612                            6.562334      -0.452301       1.851969                    0.997122      28.870370      84.539163       0.627687       0.425350      -1.048686       0.087103       0.013144       0.028004       0.092434       0.020164       0.028615       0.030022       0.021987      -0.002669      -0.036494      -0.017099       0.053593              9.473855       6.094159      -0.046917       0.009365       8.691695       3.269736      13.635712          -0.000002
           74              C      -2.110830       7.305863      11.939859       0.283817      32.534367 0.33470476E+03  0.73544526E+04                                 9.025960                            6.200710       0.005125       2.023286                    0.999471      24.482275      67.549071       0.647091       0.430777      -1.057578      -0.029947      -0.030943       0.025672       0.050133       0.015485      -0.012936      -0.024952      -0.029000       0.028167      -0.026129      -0.015114       0.041244             11.798779       9.452645       1.295428      -2.595896      14.626784      -8.035315      11.316909           0.000001
           75              C      -0.799997       7.052142      11.667186      -0.254813      37.080646 0.47243473E+03  0.11336612E+05                                 9.625663                            7.224633       0.102141       1.985875                    0.999701      30.989621      89.914849       0.616089       0.414306      -1.065889       0.036317       0.012825      -0.038430       0.054408      -0.020094      -0.000719      -0.027127      -0.018142      -0.053684      -0.035764      -0.004552       0.040316             11.425102      11.311100       1.857053      -3.462674      12.621319      -6.258963      10.342886          -0.000000
           76              C      -0.107981       7.905007      10.794633      -0.067865      33.925521 0.40764000E+03  0.94519007E+04                                 9.169302                            6.779384      -0.015367       1.969105                    0.999605      28.870546      83.036628       0.624782       0.422800      -1.057770      -0.033219      -0.016489       0.013299       0.039398      -0.010548      -0.004578       0.015824       0.023809      -0.049711      -0.027291       0.000544       0.026748             10.920629      10.126921       1.073685      -2.319317      12.794824      -6.281733       9.840141           0.000001
           77              C      -0.731234       8.966885      10.201169      -0.057125      38.296507 0.43792260E+03  0.10245333E+05                                 9.838255                            6.941471       0.067285       2.029578                    0.999270      27.334481      76.691941       0.634513       0.412607      -1.073828      -0.030890      -0.023883       0.026857       0.047391      -0.005975      -0.005390      -0.004011      -0.002757      -0.031981      -0.014063       0.002598       0.011465             12.419354      12.243600       2.138057      -3.620319      13.861289      -7.094736      11.153172           0.000002
           78              C      -2.082730       9.199082      10.473842      -0.068799      34.157622 0.43288648E+03  0.10217531E+05                                 9.341046                            7.084077      -0.038978       1.969267                    0.999526      29.117601      85.265269       0.596912       0.434734      -1.047524       0.003292      -0.023705       0.007791       0.025169      -0.011305       0.017213       0.007447      -0.004882      -0.018785      -0.025748       0.008665       0.017083             11.032865      11.461970       0.600287      -2.588931      11.841359      -5.419508       9.795268           0.000000
           79              C       4.642952       8.361018      11.333563      -0.210889      36.549972 0.43538611E+03  0.10241231E+05                                 9.517984                            6.919635       0.100567       1.998776                    0.999599      29.936738      86.129225       0.631401       0.412404      -1.066617       0.007397       0.020951      -0.028370       0.036035      -0.006526      -0.010683       0.006871       0.047345      -0.042398      -0.022431      -0.011952       0.034383             11.603564       9.966104       0.118241      -1.630803      14.324709      -7.073738      10.519878          -0.000001
           80              C       0.497564      10.832305       1.462809       0.287175      30.293287 0.33936307E+03  0.74934773E+04                                 8.636851                            6.280414       0.061257       2.042427                    0.999556      24.594466      68.348185       0.636420       0.435856      -1.052955       0.011421      -0.013732      -0.044554       0.048001       0.001129      -0.007139       0.019772      -0.019706       0.123531      -0.031741      -0.016630       0.048371             10.520868       8.737560      -0.709824       0.357769       6.541433       4.810250      16.283610           0.000001
           81              C       1.487523      10.969306       2.402728      -0.226079      34.689229 0.44859820E+03  0.10622440E+05                                 9.155651                            7.017893       0.164289       2.014378                    0.999748      30.206710      86.961965       0.628278       0.411706      -1.067946       0.007709       0.013764       0.035166       0.038543      -0.008846      -0.012868      -0.000331       0.046260      -0.020934      -0.021879      -0.010425       0.032304             10.485914      10.307786      -0.425813       0.988229       6.176030       3.608472      14.973926          -0.000002
           82              C       1.137076      11.432009       3.669855      -0.062188      32.725711 0.43267943E+03  0.10218381E+05                                 9.068549                            7.087794      -0.090677       1.949995                    0.999577      29.258112      85.891674       0.595666       0.435399      -1.046411      -0.011915      -0.016599      -0.022001       0.030025       0.008580       0.017432      -0.007539       0.008133      -0.018701      -0.023648       0.004041       0.019608             10.326478      10.955334      -1.225900      -0.791356       6.263904       3.345985      13.760195          -0.000001
           83              C      -0.176714      11.758612       3.971399      -0.069191      37.162523 0.45472225E+03  0.10769659E+05                                 9.703463                            7.129785      -0.069058       1.982985                    0.999027      27.894393      79.482077       0.616897       0.419216      -1.066521       0.014043      -0.020513      -0.040633       0.047635      -0.011523       0.011691       0.003566       0.023413       0.003246      -0.020155      -0.000667       0.020822             11.731191      10.912645      -1.372802      -1.697477       6.792940       4.401044      17.487988           0.000001
           84              C       6.268768      11.617675       2.980153      -0.062449      31.924402 0.41406688E+03  0.96627159E+04                                 8.865797                            6.890439      -0.078610       1.951551                    0.999717      29.065844      84.556020       0.610412       0.429986      -1.050687       0.024509      -0.011182      -0.020637       0.033935      -0.012689      -0.003346      -0.013105       0.018459      -0.069943      -0.030138       0.002596       0.027542             10.047700       9.257973      -0.846585      -0.385515       5.995187       3.386485      14.889939          -0.000002
           85              C       6.600732      11.175666       1.716234      -0.247126      33.755885 0.44932531E+03  0.10655795E+05                                 9.021128                            7.047928       0.119892       1.999648                    0.999869      30.545967      88.325181       0.623000       0.414566      -1.064916      -0.023753       0.023879       0.030056       0.045141      -0.010158       0.024307       0.001139       0.035320       0.068615      -0.033068      -0.007536       0.040604             10.171908       9.307453      -1.589804      -1.544398       6.295848       3.728865      14.912423          -0.000001
           86              C      -0.590004      12.202220       5.312307       0.624524      22.637628 0.23788481E+03  0.48924215E+04                                 7.478001                            5.535977      -0.082967       2.033741                    0.999541      22.322205      63.443845       0.616447       0.483118      -1.008137      -0.000772       0.020629       0.059721       0.063189       0.039812       0.016622      -0.028588      -0.084953      -0.199280      -0.080920      -0.013217       0.094137              8.963745       8.859462      -1.461368      -0.907047       5.667551       2.480799      12.364223          -0.000001
           87              C       2.644541       2.586395      11.901364       0.283736      31.190290 0.33951080E+03  0.74969106E+04                                 8.798447                            6.273540       0.050888       2.039958                    0.999533      24.576000      68.278470       0.638079       0.434713      -1.053737       0.027646       0.027915       0.027542       0.047980       0.015960       0.020489       0.024341      -0.021626       0.010930      -0.026555      -0.016133       0.042689             10.986281      11.025672       2.940193       2.262988      10.416523       6.402532      11.516649           0.000002
           88              C       1.295263       2.538408      12.164413      -0.260445      36.079982 0.47502698E+03  0.11429774E+05                                 9.429014                            7.251284       0.099004       1.982347                    0.999723      31.216700      91.095716       0.613259       0.415090      -1.063954      -0.030989      -0.015181      -0.021666       0.040746      -0.007518      -0.014666       0.031214       0.000061       0.026993      -0.030222      -0.009820       0.040042             10.861171      13.307516       3.020205       2.110172       9.577573       4.796502       9.698424          -0.000000
           89              C       0.485699       1.750823      11.404137      -0.067360      33.457326 0.41670019E+03  0.97283101E+04                                 9.095927                            6.875234       0.011280       1.976675                    0.999622      29.075377      84.282103       0.616751       0.425385      -1.054739       0.034980       0.011623      -0.000223       0.036861      -0.005382      -0.011552      -0.013496       0.023756      -0.050477      -0.028491       0.004803       0.023689             10.567006      11.722098       2.297451       1.124546       9.569181       5.219424      10.409740           0.000000
           90              C       0.973661       1.021485      10.313446      -0.066456      37.493114 0.44650959E+03  0.10505231E+05                                 9.699751                            7.019069       0.026890       2.013161                    0.999267      27.638405      77.961145       0.629175       0.413771      -1.072238       0.027941       0.033794       0.023576       0.049785      -0.003281      -0.006872       0.008532       0.014470       0.018253      -0.013924      -0.001132       0.015055             11.979419      13.937629       3.392441       2.268255      10.464657       5.957503      11.535971           0.000002
           91              C       2.325896       1.078081      10.050397      -0.073556      33.671794 0.45313169E+03  0.10858362E+05                                 9.372351                            7.332797      -0.212325       1.911894                    0.998593      29.879617      89.231718       0.574407       0.444986      -1.037595       0.006153       0.018053       0.022087       0.029182      -0.011207      -0.009060      -0.005579      -0.004468       0.031072      -0.020248       0.006027       0.014221             10.900981      12.910648       2.198362       1.252987       9.169120       4.599861      10.623175           0.000001
           92              C       3.175384       1.861065      10.839544      -0.207867      35.568357 0.46222588E+03  0.11066731E+05                                 9.467843                            7.219747      -0.027932       1.962803                    0.998524      30.404704      89.048418       0.604951       0.422884      -1.057040      -0.005211      -0.027482      -0.030800       0.041606       0.004601      -0.007832      -0.007525       0.036448      -0.047961      -0.021504      -0.007028       0.028532             11.121598      11.111926       1.674971       0.929204      10.371278       5.971212      11.881589           0.000002
           93              C       0.068724       0.153842       9.524299       0.620965      23.774076 0.24016006E+03  0.49321889E+04                                 7.644006                            5.506622       0.020424       2.065953                    0.999618      22.112120      62.026645       0.629892       0.473479      -1.017090      -0.027710      -0.031369      -0.049087       0.064509      -0.037815      -0.012476      -0.082422      -0.068782       0.082366      -0.090217      -0.018317       0.108534              9.385245      11.691333       2.190525       1.063563       7.838037       3.855020       8.626365           0.000001
           94              C       0.051720       9.873671       9.325408       0.619560      23.897874 0.25025796E+03  0.51992827E+04                                 7.754182                            5.668528      -0.149701       2.010606                    0.999367      22.388700      63.425625       0.612303       0.481486      -1.011565       0.023379       0.051954      -0.034903       0.066813      -0.008104       0.061836       0.064017       0.001422       0.124672      -0.089397      -0.012654       0.102052              9.476941       9.808561       1.453635      -2.822618      10.494689      -3.997810       8.127573          -0.000001
           95              O       3.906585      -1.914483       9.748532      -0.681386      49.373502 0.74743114E+03  0.19502793E+05                                10.701599                            8.507649      -0.003297       2.026610                    0.993335      29.851325      81.644020       0.646400       0.363144      -1.136176      -0.017927      -0.002461       0.079733       0.081761      -0.023077      -0.038963      -0.021078      -0.070820      -0.058413      -0.070133       0.016513       0.053620             12.680399      12.648686      -0.403025      -5.292676       7.881137       1.316771      17.511372          -0.000008
           96              O       1.954012      -2.412546      10.553077      -0.580669      34.667683 0.53154583E+03  0.12745185E+05                                 8.437930                            7.149130       0.399630       2.184553                    0.996505      27.549367      72.385424       0.708441       0.360576      -1.137441       0.005752       0.004912       0.037005       0.037770      -0.002895       0.027196      -0.009313      -0.009572      -0.245490      -0.088335       0.038927       0.049408              9.563234      13.053273       3.228541       2.856467       7.473788       1.672385       8.162640          -0.000006
           97              O       4.892121       0.658069       7.099115      -0.577284      30.317541 0.46384411E+03  0.10735145E+05                                 7.622382                            6.592015       0.757667       2.305436                    0.998469      26.989834      69.369562       0.753312       0.351314      -1.146388      -0.017254       0.033656      -0.012181       0.039735      -0.001684      -0.000443       0.050739       0.111572       0.064596      -0.089711       0.043739       0.045972              8.434068      11.934255      -0.157186       2.660416       6.505705      -0.569509       6.862245          -0.000001
           98              O       3.255245      -0.795152       7.059017      -0.681256      47.285493 0.72803535E+03  0.18914101E+05                                10.467411                            8.437377      -0.052897       2.006835                    0.994007      30.083437      82.696160       0.642953       0.366685      -1.130914       0.004152       0.069630      -0.054204       0.088338       0.008483      -0.041312       0.032948      -0.061935       0.033612      -0.066956       0.009920       0.057036             12.274909      10.715595       2.026352      -1.121040      16.561361      -4.217829       9.547771          -0.000006
           99              O       4.245946      10.751465       7.463855      -0.686379      47.590019 0.73603595E+03  0.19156506E+05                                10.511020                            8.475688      -0.030948       2.015004                    0.993963      30.049456      82.427366       0.642994       0.366001      -1.132492       0.006491      -0.078661      -0.020876       0.081643       0.029680       0.019589      -0.017378      -0.067332       0.127299      -0.071399       0.020631       0.050769             12.468829      10.778321       1.023767       1.703789      11.952914       5.876403      14.675254          -0.000012
          100              O       2.553624      10.079384       6.262812      -0.570016      36.188612 0.51813980E+03  0.12309057E+05                                 8.632512                            7.012281       0.596056       2.260393                    0.995609      26.959233      69.845198       0.724478       0.355879      -1.144475       0.013739      -0.030529      -0.018916       0.038452       0.008398       0.006375      -0.074598       0.048770      -0.061885      -0.092870       0.035424       0.057446             10.041532      16.492207      -1.389928       0.931687       6.438177       0.974382       7.194211          -0.000006
          101              O       0.820645       3.678045       3.275281      -0.202377      30.190524 0.32906426E+03  0.69712474E+04                                 7.839276                            5.534086       0.469600       2.280348                    0.999323      22.335668      54.458150       0.828388       0.349014      -1.151272       0.175964       0.063442       0.000860       0.187054       0.010263       0.002489      -0.143456      -0.141882       0.004384      -0.113343      -0.070175       0.183519             10.520668       6.258134      -2.346085       2.309656      13.852923      -8.075383      11.450946          -0.000001
          102              O      -0.139746       6.891078       3.440489      -0.188656      29.682569 0.33648841E+03  0.71781318E+04                                 7.757185                            5.634915       0.495432       2.295754                    0.999311      22.228583      54.626838       0.811389       0.353864      -1.145752      -0.163381      -0.035865      -0.063890       0.179057      -0.021478      -0.011546       0.139912      -0.070325       0.165963      -0.112220      -0.063291       0.175511              9.919584       7.415001      -3.425835      -3.349637      10.803855       6.676603      11.539895          -0.000001
          103              O      -2.784373      -0.134543      15.800584      -0.211269      28.349517 0.33197495E+03  0.70666055E+04                                 7.524060                            5.597583       0.337944       2.232107                    0.998931      22.642372      55.805998       0.812968       0.353938      -1.144293      -0.188393       0.012628      -0.004762       0.188876      -0.025309      -0.066747       0.104090       0.015329       0.350031      -0.113597      -0.071736       0.185333              9.408704       5.321696      -0.437516      -0.693745       6.962715       5.343141      15.941701          -0.000002
          104              O       0.209947      12.112506       6.291042      -0.682104      49.533569 0.75031362E+03  0.19600324E+05                                10.731112                            8.529406      -0.015569       2.022209                    0.993131      29.897142      81.863251       0.644851       0.363602      -1.135617      -0.017745       0.002361      -0.080247       0.082219       0.023376       0.038472      -0.019977      -0.071287      -0.057761      -0.069485       0.015958       0.053527             12.717339      12.689820       0.403087       5.308243       7.901937       1.321331      17.560258          -0.000008
          105              O       5.650680      12.610569       5.486497      -0.581714      34.784547 0.53371542E+03  0.12811865E+05                                 8.461406                            7.167486       0.392321       2.181965                    0.996367      27.584096      72.548146       0.706884       0.360957      -1.136997       0.004909      -0.002761      -0.037069       0.037495       0.005367      -0.027445      -0.009738      -0.008388      -0.244649      -0.088140       0.036606       0.051535              9.591659      13.094284      -3.239771      -2.865479       7.494287       1.678131       8.186405          -0.000006
          106              O       1.195465       9.539954       8.940459      -0.575802      30.276679 0.46303670E+03  0.10711558E+05                                 7.615023                            6.585805       0.751187       2.303509                    0.998402      26.971084      69.300582       0.753764       0.351264      -1.146454      -0.018972      -0.034123       0.012645       0.041040       0.001597      -0.000265       0.051347       0.113382       0.061160      -0.090650       0.044060       0.046590              8.425533      11.922911       0.155736      -2.657671       6.497981      -0.568270       6.855705          -0.000001
          107              O      -0.441412      10.993175       8.980557      -0.681926      47.313711 0.72855111E+03  0.18932450E+05                                10.475570                            8.443394      -0.060624       2.004458                    0.993773      30.090526      82.749277       0.642324       0.366949      -1.130616       0.004156      -0.068351       0.055047       0.087860      -0.008167       0.041976       0.032156      -0.060183       0.033190      -0.066660       0.010367       0.056293             12.284880      10.721953      -2.026177       1.121152      16.575297      -4.224305       9.557389          -0.000007
          108              O       0.549292      -0.553442       8.575719      -0.684593      47.589231 0.73598793E+03  0.19155621E+05                                10.512587                            8.476586      -0.033825       2.014017                    0.994003      30.046477      82.429497       0.642803       0.366102      -1.132374       0.005447       0.080049       0.022842       0.083422      -0.030671      -0.020750      -0.016229      -0.067627       0.126110      -0.072256       0.022433       0.049824             12.471373      10.777555      -1.022006      -1.701861      11.956629       5.879313      14.679933          -0.000012
          109              O      -1.143039       0.118639       9.776762      -0.569380      36.106693 0.51673877E+03  0.12266203E+05                                 8.615408                            6.999469       0.601416       2.262554                    0.995635      26.937135      69.737264       0.725733       0.355542      -1.144865       0.014202       0.029564       0.018905       0.037857      -0.008889      -0.006247      -0.074501       0.050452      -0.061576      -0.093181       0.036167       0.057014             10.020154      16.454923       1.384042      -0.930789       6.425143       0.971676       7.180396          -0.000005
          110              O      -2.876039       6.519978      12.764293      -0.199716      30.047189 0.32746183E+03  0.69280115E+04                                 7.812504                            5.518771       0.483740       2.285626                    0.999367      22.289079      54.286985       0.830047       0.348783      -1.151600       0.177570      -0.062047      -0.001353       0.188103      -0.009278      -0.003196      -0.144240      -0.142291       0.003185      -0.114142      -0.070180       0.184322             10.480029       6.237342       2.333078      -2.297724      13.796031      -8.039418      11.406713          -0.000002
          111              O       3.556872       3.306945      12.599085      -0.186561      29.594316 0.33538282E+03  0.71482964E+04                                 7.739944                            5.624234       0.500049       2.297878                    0.999320      22.200889      54.525815       0.812507       0.353685      -1.145955      -0.164157       0.034142       0.063223       0.179193       0.022898       0.012538       0.139775      -0.070777       0.166734      -0.112125      -0.063764       0.175890              9.895448       7.398289       3.415750       3.340865      10.775507       6.656885      11.512548          -0.000001
          112              O       0.912332      10.332566       0.238990      -0.209575      28.351312 0.33191781E+03  0.70655517E+04                                 7.526992                            5.598971       0.333411       2.230588                    0.998977      22.634941      55.800359       0.812407       0.354174      -1.144027      -0.190293      -0.013073       0.004103       0.190785       0.025489       0.067516       0.104372       0.016115       0.348344      -0.114040      -0.071528       0.185568              9.413532       5.323632       0.438256       0.694324       6.967551       5.347512      15.949414          -0.000002
          113              O       0.572981       7.174500       0.000000      -0.191804      29.543305 0.39282595E+03  0.87410860E+04                                 7.836351                            6.197611       0.236309       2.199463                    0.998649      22.984672      58.350929       0.750691       0.366674      -1.131653       0.224816      -0.000776       0.000025       0.224817      -0.000721       0.000696      -0.163281      -0.026860       0.275163      -0.145038      -0.059294       0.204331              9.383506       5.399685       0.000910      -0.001987      10.060448      -6.373750      12.690385          -0.000006

******************************************************
Auxiliary information for the entire system
The total spin magnetic moment of the unit cell is   0.000196
The total net atomic charge of the unit cell is   -0.000001
Accuracy of reproducing the electrostatic potential in the unit cell:
  The inner radius (bohr) =    5.0000
  The outer radius (bohr) =   12.0000
  Valid grid points have density less than (e/(bohr^3)) =    0.0001
  The number of valid grid points were=        59416
  The rms potential error without charges in kcal/mol is=      5.07604
  The rms potential error with partial charges in kcal/mol is=      1.20432
  The RRMSE value at monopole order=      0.23726
  The rms potential error with partial charges and cloud penetration in kcal/mol is=      1.20242
  The RRMSE value at monopole order with cloud penetration is=      0.23688
  The rms potential error with partial charges and atomic dipoles in kcal/mol is=      0.49323
  The RRMSE value at dipole order=      0.09717
  The rms potential error with partial charges, atomic dipoles and cloud penetration in kcal/mol is=      0.48284
  The RRMSE value at dipole order with cloud penetration=      0.09512

******************************************************
The electron densities and ab initio electrostatic potential were computed in VASP using the PBE functional and
projector augmented wave method. See the main text of the journal article for a description of computational details.
The atomic charges, dipoles, and quadrupoles were computed with the DDEC6 method as described in
(a) T. A. Manz and N. Gabaldon Limas, RSC Adv. 6 (2016) 47771-47801 DOI: 10.1039/c6ra04656h
(b) N. Gabaldon Limas and T. A. Manz, RSC Adv. 8 (2018) 2678-2707 DOI: 10.1039/c7ra11829e.
For each atom in the material, the electron cloud parameters were fit to the spherically averaged atom-in-material
electron density using radial positions for which this density was between 10^-4 and 10^-2 electrons per cubic bohr.
The polarizabilities, dispersion coefficients, and quantum Drude oscillator (QDO) parameters were fit using the MCLF method.
The magnetic structure of the system was optimized in VASP from the default ferromagnetic initial guess using spin polarization.
The atomic spin moments (ASMs) were computed on this optimized magnetic structure using the DDEC6 partition as inputs
to the method of T. A. Manz and D. S. Sholl, J. Chem. Theory Comput. 7 (2011) 4146-4164 DOI: 10.1021/ct200539n.
The RMSE and RRMSE were computed using a uniform grid with Ewald summation.
