# Supplementary material for: A collection of forcefield precursors for metal–organic frameworks
Source: RSC Adv. 2019 Nov 13;9(63):36492–507. doi: 10.1039/c9ra07327b (PMC9075174; doi:10.1039/c9ra07327b)
Supplement: RA-009-C9RA07327B-s3357 [file RA-009-C9RA07327B-s3357.xyz]

  113
jmolscript: load "" {1 1 1} spacegroup "x,y,z" unitcell [{      7.109100     0.000000     0.000000 }, {      0.000000    14.539900     0.000000 }, {     -3.554501    -4.092134    15.875579 }]
Eu     1.832680    12.030003     7.978431     1.305011
Eu    -1.721871    -1.582237     7.897148     1.305892
H      1.686283     7.251677     1.593908     0.089938
H      2.084390     6.172368     0.523894     0.081993
H      5.921175     6.731566     1.806641     0.090891
H      5.879234     5.506588     2.790927     0.096043
H      2.203117     4.484009     2.098752     0.094973
H      1.827760     5.468155     3.267194     0.101193
H      6.520470     3.892771     1.120816     0.096323
H      6.296530     5.103661     0.146055     0.088268
H      3.280862     3.917711     3.991121     0.120872
H      4.407659     2.430674     5.365946     0.113484
H      1.073492     0.323928     5.918416     0.127159
H     -0.044773     1.791889     4.499139     0.133978
H     -1.221301    -0.491680    13.741901     0.127961
H     -1.760888    -1.257924    11.620924     0.124224
H      1.507168    -1.417867    12.681413     0.116549
H      2.062396    -0.690159    14.827791     0.124602
H      4.314523     7.341356     3.225918     0.112678
H      2.997210     8.789769     4.454687     0.111884
H     -0.986722     9.751456     6.731245     0.119339
H      0.359026     8.361212     5.451674     0.136900
H     -1.868227     3.196089    14.281671     0.088656
H     -1.470114     4.275398    15.351685     0.082352
H      2.366663     3.716200    14.068938     0.091540
H      2.324716     4.941178    13.084652     0.096080
H     -1.351397     5.963757    13.776827     0.093467
H     -1.726761     4.979611    12.608385     0.100159
H      2.965962     6.554995    14.754763     0.095974
H      2.742028     5.344105    15.729524     0.089394
H     -0.273664     6.530055    11.884458     0.120333
H      0.853124     8.017092    10.509633     0.114074
H      4.628055    10.123838     9.957163     0.125560
H      3.509798     8.655877    11.376440     0.132662
H      2.333213    10.939446     2.133678     0.127091
H      1.793639    11.705690     4.254655     0.123790
H      5.061689    11.865633     3.194166     0.116341
H      5.616903    11.137925     1.047788     0.123390
H      0.760002     3.106410    12.649661     0.113093
H     -0.557318     1.657997    11.420892     0.112318
H      2.567835     0.696310     9.144334     0.119105
H      3.913592     2.086554    10.423905     0.138293
C      0.489111     5.571030     1.689162     0.086734
C      1.335092     6.608398     0.958885    -0.088259
C      6.449383     6.197026     2.419438    -0.077102
C      1.466615     4.846416     2.616295    -0.080973
C     -0.147156     4.625662     0.663599    -0.078492
C      1.509275     2.981141     4.099074     0.292646
C      2.836544     3.188834     4.359434    -0.258424
C      3.504802     2.287488     5.188139    -0.069653
C      2.893421     1.201895     5.750135    -0.031119
C      1.528474     1.026093     5.518351    -0.061522
C      0.860216     1.921354     4.673770    -0.214524
C     -3.083883    -0.490900    14.472178     0.290761
C     -2.107806    -0.678208    13.529168    -0.230586
C     -2.427009    -1.145534    12.262297    -0.061554
C      3.360508    -1.439822    11.954311    -0.045864
C      2.395806    -1.245880    12.894145    -0.071365
C      2.723540    -0.789280    14.180067    -0.259289
C      2.945333    -1.873689    10.585836     0.586261
C      6.035639     7.775573     4.153051     0.272736
C      4.692018     7.849588     3.905392    -0.257299
C      3.895801     8.682408     4.673770    -0.077688
C      4.419745     9.355052     5.753310    -0.030582
C     -1.352843     9.267220     6.026370    -0.068831
C     -0.542408     8.452213     5.245291    -0.190038
C      3.526134    10.278925     6.540739     0.575260
C      3.653387     0.263467     6.604241     0.576753
C     -3.065400     4.876736    14.186417     0.083798
C     -2.219415     3.839368    14.916694    -0.083794
C      2.894867     4.250740    13.456141    -0.077660
C     -2.087902     5.601350    13.259284    -0.076028
C      3.407439     5.822104    15.211980    -0.077978
C     -2.045252     7.466625    11.776505     0.287371
C     -0.717984     7.258932    11.516145    -0.254065
C     -0.049731     8.160278    10.687440    -0.072356
C     -0.661115     9.245871    10.125444    -0.030947
C     -2.026062     9.421673    10.357228    -0.058781
C      4.414786     8.526412    11.201809    -0.211328
C      0.470627    10.938666     1.403401     0.290087
C      1.446709    11.125974     2.346411    -0.229109
C      1.127514    11.593300     3.613282    -0.061757
C     -0.194066    11.887588     3.921268    -0.045762
C      5.950326    11.693646     2.981434    -0.072280
C      6.278051    11.237046     1.695512    -0.255927
C     -0.609234    12.321455     5.289743     0.587492
C      2.481112     2.672193    11.722528     0.273421
C      1.137493     2.598178    11.970187    -0.257359
C      0.341271     1.765358    11.201809    -0.076521
C      0.865209     1.092714    10.122269    -0.032048
C      2.201719     1.180546     9.849209    -0.068707
C      3.012158     1.995553    10.630288    -0.192289
C     -0.028408     0.168841     9.334840     0.578611
C      0.098845    10.184299     9.271338     0.577673
O      3.758611    -1.886057     9.601550    -0.579941
O      1.798634    -2.195514    10.395964    -0.499097
O      4.854826     0.535309     6.909052    -0.513300
O      3.122338    -0.836726     6.991605    -0.586954
O      4.027328    10.996304     7.480573    -0.590643
O      2.316164    10.350850     6.289904    -0.506802
O      0.764949     3.774980     3.292595    -0.185434
O     -0.145015     7.023253     3.467226    -0.185693
O     -2.694301     0.021239    15.672372    -0.197668
O      0.204051    12.333823     6.274029    -0.579762
O      5.353169    12.643280     5.479615    -0.500719
O      1.300282     9.912457     8.966527    -0.513968
O     -0.432206    11.284492     8.883974    -0.588096
O      0.472781    -0.548538     8.395006    -0.592334
O     -1.238376     0.096916     9.585675    -0.507986
O     -2.789572     6.672786    12.582984    -0.186364
O      3.409563     3.424513    12.408353    -0.187055
O      0.860202    10.426527     0.203207    -0.198466
O      0.550244     7.269950     0.000000    -0.195292

The following XYZ coordinates are in angstroms. Other properties are in atomic units.
The sperically averaged electron density of each atom fit to a function of the form exp(a - br)
eigen_1, eigen_2 and eigen_3 are the three eigenvalues of traceless quadrupole moment tensor
  atom number  atomic symbol              X              Y              Z     net charge C6 coefficient C8 coefficient C10 coefficient fluctuating dipole atomic polarizability isotropic forcefield polarizability              a              b squared Pearson coefficient          <r^3>          <r^4>         wp_QDO          m_QDO          q_QDO       dipole_x       dipole_y       dipole_z         dipole            Qxy            Qxz            Qyz     Q(x^2-y^2)  Q(3z^2 - R^2)        eigen_1        eigen_2        eigen_3 static polarizability      alpha(xx)      alpha(xy)      alpha(xz)      alpha(yy)      alpha(yz)      alpha(zz) atomic spin moment
            1             Eu       1.832680      12.030003       7.978431       1.305011     177.195192 0.41594827E+04  0.15755726E+06                                24.619609                           20.500039       0.459433       1.819701                    0.999723      96.143710     263.518371       0.426782       0.378880      -1.189416      -0.008853       0.011063      -0.029084       0.032352      -0.006361       0.020313      -0.028671      -0.068079       0.050367      -0.048825      -0.004867       0.053692             30.142853      35.282867       1.966944      -1.746107      27.008726       2.225724      28.136966           0.019801
            2             Eu      -1.721871      -1.582237       7.897148       1.305892     177.133586 0.41570225E+04  0.15743469E+06                                24.610610                           20.491306       0.460754       1.820385                    0.999715      96.105924     263.356922       0.426972       0.378781      -1.189539      -0.007927      -0.010821       0.027668       0.030748       0.005408      -0.020631      -0.029790      -0.071101       0.051651      -0.050638      -0.004769       0.055408             30.132008      35.261672      -1.973093       1.744788      27.006626       2.215262      28.127728           0.019789
            3              H       1.686283       7.251677       1.593908       0.089938       1.075262 0.83958418E+01  0.83558364E+02                                 1.745648                            1.700964      -0.890027       2.438604                    0.997826       3.668793      10.395403       0.476237       1.292281      -0.706073       0.005854       0.026422       0.021827       0.034768      -0.000580       0.009015       0.000977      -0.015925      -0.008275      -0.013936       0.004513       0.009422              1.768225       1.534541       0.174201       0.186950       1.826325       0.302900       1.943809           0.000047
            4              H       2.084390       6.172368       0.523894       0.081993       1.254111 0.10319387E+02  0.10713151E+03                                 1.860138                            1.825301      -1.241534       2.268129                    0.995751       3.797970      10.660497       0.487300       1.210728      -0.724414       0.023729      -0.013645      -0.018285       0.032918      -0.008331      -0.002670      -0.006414       0.016425       0.018539      -0.016881       0.008272       0.008609              1.876369       1.978700      -0.265478      -0.252410       1.813571       0.057937       1.836835           0.000028
            5              H       5.921175       6.731566       1.806641       0.090891       1.209717 0.98726214E+01  0.10208228E+03                                 1.867551                            1.826142      -1.194830       2.293579                    0.994879       3.832235      10.985008       0.467649       1.266683      -0.711249      -0.014249       0.021234      -0.021328       0.033299      -0.001982       0.011427       0.002294      -0.008571      -0.009316      -0.014791       0.006265       0.008527              1.886342       1.803874      -0.301954       0.088273       1.853851      -0.189612       2.001301           0.000296
            6              H       5.879234       5.506588       2.790927       0.096043       1.106990 0.86314643E+01  0.86246353E+02                                 1.762643                            1.710219      -0.953369       2.415564                    0.997061       3.620456      10.180841       0.482392       1.270720      -0.711133      -0.016206      -0.026022       0.016583       0.034854       0.011796      -0.002814       0.000481      -0.002389       0.026526      -0.016507       0.006525       0.009982              1.786579       1.761173       0.234372      -0.260314       1.968345      -0.169802       1.630220           0.000359
            7              H       2.203117       4.484009       2.098752       0.094973       1.291689 0.10608561E+02  0.11098861E+03                                 1.916023                            1.866743      -1.123338       2.332174                    0.995375       3.722863      10.518447       0.475270       1.231811      -0.720700       0.024214      -0.015706      -0.021018       0.035704      -0.000575      -0.010488       0.000136      -0.004242      -0.026361      -0.015115       0.006374       0.008741              1.938994       2.018828      -0.284609      -0.205821       1.785690      -0.025535       2.012464           0.000555
            8              H       1.827760       5.468155       3.267194       0.101193       1.179565 0.94270768E+01  0.96393388E+02                                 1.845855                            1.792502      -1.105240       2.345113                    0.995463       3.716492      10.607191       0.468665       1.278126      -0.709380       0.010349       0.023258       0.026869       0.037013       0.012184       0.001183       0.000428      -0.006693       0.030285      -0.017699       0.007203       0.010496              1.873516       1.660487       0.070928       0.237718       2.049338       0.221865       1.910721           0.000557
            9              H       6.520470       3.892771       1.120816       0.096323       1.296223 0.10432527E+02  0.10809390E+03                                 1.887183                            1.826997      -0.960649       2.408636                    0.997342       3.573784       9.869139       0.492694       1.199824      -0.729465      -0.012942      -0.031524       0.015362       0.037379       0.000959      -0.009149       0.001594      -0.013339      -0.033718      -0.016736       0.004328       0.012408              1.907899       1.632557       0.246689      -0.150059       2.055315      -0.317064       2.035827           0.000328
           10              H       6.296530       5.103661       0.146055       0.088268       1.251164 0.10302992E+02  0.10732602E+03                                 1.882745                            1.842748      -1.268266       2.253343                    0.994750       3.863801      10.999491       0.475735       1.235946      -0.717956      -0.022997       0.017306      -0.018233       0.034070      -0.011515      -0.001927      -0.000816       0.017831       0.011367      -0.016581       0.003703       0.012877              1.901674       1.818710      -0.223822       0.299553       1.853780      -0.069768       2.032531           0.000212
           11              H       3.280862       3.917711       3.991121       0.120872       1.045461 0.73241482E+01  0.69966131E+02                                 1.661428                            1.548434      -1.042189       2.381035                    0.998048       3.405923       9.246131       0.522295       1.227607      -0.720099       0.020964       0.024478      -0.007047       0.032989       0.008068       0.004832      -0.011066       0.012132      -0.032047      -0.020142       0.004687       0.015456              1.725467       1.595423       0.232876      -0.061653       2.027404      -0.484365       1.553572           0.000005
           12              H       4.407659       2.430674       5.365946       0.113484       1.134037 0.82607013E+01  0.80911240E+02                                 1.728833                            1.629367      -0.974986       2.416302                    0.998372       3.367176       9.103810       0.518874       1.205181      -0.727106       0.037548       0.008601       0.008677       0.039485       0.009746       0.001344      -0.004082       0.007997      -0.034188      -0.013434      -0.002848       0.016282              1.756196       2.324762       0.069608       0.175369       1.500085      -0.124928       1.443743           0.000340
           13              H       1.073492       0.323928       5.918416       0.127159       0.914052 0.62300369E+01  0.58579046E+02                                 1.666950                            1.542043      -1.231932       2.306845                    0.995258       3.654780      10.667375       0.455115       1.431310      -0.676139      -0.022059      -0.028630       0.018750       0.040716       0.005395       0.001122      -0.005930       0.011461      -0.020198      -0.011682       0.000363       0.011320              1.752284       1.628937       0.352139      -0.168560       2.016402      -0.406589       1.611514          -0.000109
           14              H      -0.044773       1.791889       4.499139       0.133978       1.081834 0.78509942E+01  0.76296118E+02                                 1.712160                            1.617437      -0.896523       2.467749                    0.998929       3.310377       9.057669       0.504391       1.249572      -0.717070      -0.034068      -0.008744      -0.003143       0.035312       0.007072       0.004824      -0.008026       0.009284      -0.026337      -0.016075       0.003215       0.012860              1.736238       2.281827       0.134886       0.115675       1.515450      -0.111090       1.411439          -0.000003
           15              H      -1.221301      -0.491680      13.741901       0.127961       1.013765 0.72423506E+01  0.69084738E+02                                 1.645783                            1.557895      -0.843275       2.485210                    0.999382       3.296817       8.983327       0.510946       1.256691      -0.714922       0.033111       0.003598       0.004248       0.033576       0.000556      -0.000900       0.005537       0.028625       0.006770      -0.017051       0.003793       0.013258              1.671089       2.210751       0.139209       0.120386       1.340687       0.087107       1.461829          -0.000006
           16              H      -1.760888      -1.257924      11.620924       0.124224       0.992804 0.69805178E+01  0.66822218E+02                                 1.697570                            1.586194      -1.012819       2.406795                    0.997887       3.506776       9.978722       0.473388       1.351624      -0.693143       0.029876      -0.005308      -0.028286       0.041483      -0.001915      -0.004284       0.008877       0.025043      -0.001965      -0.017016       0.002124       0.014893              1.758654       1.933921      -0.051383      -0.468066       1.405358       0.140271       1.936684           0.000115
           17              H       1.507168      -1.417867      12.681413       0.116549       1.061437 0.77381531E+01  0.75191184E+02                                 1.710001                            1.621257      -0.851591       2.477050                    0.999287       3.394156       9.393418       0.494856       1.273790      -0.711137      -0.039106      -0.007192      -0.008502       0.040660       0.003800      -0.001260       0.001487       0.030263      -0.009899      -0.014196      -0.003111       0.017307              1.740180       2.253850       0.157548       0.209794       1.406396       0.107437       1.560295           0.000491
           18              H       2.062396      -0.690159      14.827791       0.124602       1.085243 0.79286616E+01  0.76709956E+02                                 1.665114                            1.585478      -0.973705       2.415451                    0.998665       3.295797       8.797398       0.532479       1.188918      -0.731069      -0.027161      -0.002091       0.021307       0.034584       0.005178      -0.004727       0.005487       0.032635       0.015411      -0.021148       0.005106       0.016042              1.685752       1.748786      -0.012512      -0.321939       1.362262       0.193138       1.946209           0.000015
           19              H       4.314523       7.341356       3.225918       0.112678       1.020962 0.72997828E+01  0.70050323E+02                                 1.666264                            1.571061      -1.014337       2.387368                    0.998038       3.516788       9.738031       0.503383       1.267966      -0.710475      -0.018903      -0.017316      -0.019526       0.032225       0.000265       0.006603       0.014948       0.014786      -0.011725      -0.020299       0.005231       0.015067              1.707781       1.655223       0.127751       0.175732       1.673821       0.457836       1.794300          -0.000014
           20              H       2.997210       8.789769       4.454687       0.111884       1.026648 0.72692147E+01  0.70089567E+02                                 1.713016                            1.599483      -0.994200       2.404475                    0.997893       3.570006      10.098630       0.481324       1.319785      -0.699324      -0.037255       0.004949      -0.009971       0.038882      -0.000192       0.007394       0.006302       0.014056      -0.009940      -0.012039      -0.000564       0.012603              1.769736       2.412785      -0.142649       0.184455       1.437245       0.085487       1.459178           0.000325
           21              H      -0.986722       9.751456       6.731245       0.119339       0.926699 0.64508952E+01  0.61148023E+02                                 1.676884                            1.565161      -1.224089       2.305473                    0.994631       3.712752      10.858267       0.453748       1.424063      -0.677421       0.018227       0.020385       0.027291       0.038633      -0.000016       0.005347       0.006469       0.013796      -0.000542      -0.011229       0.000769       0.010460              1.754106       1.574457       0.159126       0.258746       1.636540       0.442088       2.051322           0.000015
           22              H       0.359026       8.361212       5.451674       0.136900       1.099545 0.80546936E+01  0.79142922E+02                                 1.761504                            1.662315      -1.046724       2.398936                    0.997662       3.390779       9.470604       0.484545       1.286497      -0.708590       0.034310      -0.001746       0.014005       0.037100      -0.007631       0.006036       0.005161       0.013767      -0.000672      -0.014023       0.002402       0.011621              1.802228       2.400260      -0.055797       0.184572       1.468031       0.096650       1.538393           0.000145
           23              H      -1.868227       3.196089      14.281671       0.088656       1.080276 0.84428660E+01  0.84134520E+02                                 1.750092                            1.704859      -0.934970       2.421595                    0.997649       3.677568      10.423225       0.476106       1.290976      -0.706329       0.006002      -0.026851      -0.022010       0.035234       0.000975      -0.009228       0.001017      -0.016446      -0.008174      -0.014331       0.004658       0.009674              1.772881       1.537782      -0.175225      -0.188148       1.831297       0.304925       1.949564           0.000047
           24              H      -1.470114       4.275398      15.351685       0.082352       1.258719 0.10366109E+02  0.10774077E+03                                 1.864639                            1.829300      -1.253073       2.263164                    0.995581       3.804350      10.685408       0.486807       1.210557      -0.724422       0.023601       0.013914       0.017613       0.032570       0.008681       0.002962      -0.006615       0.016561       0.020342      -0.017546       0.008571       0.008975              1.881037       1.984009       0.267214       0.253898       1.817981       0.058594       1.841122           0.000029
           25              H       2.366663       3.716200      14.068938       0.091540       1.207977 0.98524229E+01  0.10180361E+03                                 1.864329                            1.823125      -1.183333       2.299274                    0.995025       3.827042      10.960146       0.468559       1.265090      -0.711596      -0.014322      -0.021330       0.021299       0.033373       0.001387      -0.011413       0.002482      -0.008840      -0.009070      -0.014742       0.006053       0.008689              1.883062       1.800851       0.301055      -0.087911       1.850685      -0.189158       1.997650           0.000296
           26              H       2.324716       4.941178      13.084652       0.096080       1.109919 0.86575689E+01  0.86542867E+02                                 1.762677                            1.710276      -0.946818       2.418018                    0.997015       3.623966      10.181410       0.483618       1.266975      -0.711902      -0.016605       0.026226      -0.016713       0.035254      -0.011447       0.002917       0.000269      -0.002458       0.026081      -0.016084       0.006093       0.009990              1.786641       1.761371      -0.234211       0.260297       1.968269      -0.169676       1.630283           0.000359
           27              H      -1.351397       5.963757      13.776827       0.093467       1.297737 0.10668936E+02  0.11176804E+03                                 1.921227                            1.871381      -1.121519       2.331347                    0.995381       3.731341      10.546074       0.474980       1.230933      -0.720897       0.024366       0.015656       0.020798       0.035657       0.000461       0.010590       0.000663      -0.004179      -0.027566      -0.015444       0.006455       0.008989              1.944356       2.024643       0.286292       0.207568       1.790102      -0.025143       2.018325           0.000556
           28              H      -1.726761       4.979611      12.608385       0.100159       1.185495 0.94878256E+01  0.97191667E+02                                 1.853807                            1.799657      -1.116278       2.339940                    0.995375       3.727194      10.655030       0.467089       1.280101      -0.708952       0.010168      -0.022748      -0.027094       0.036810      -0.012286      -0.001434       0.000367      -0.007008       0.031225      -0.018010       0.007164       0.010846              1.881761       1.666737      -0.071818      -0.239678       2.059182       0.224145       1.919364           0.000557
           29              H       2.965962       6.554995      14.754763       0.095974       1.295551 0.10427699E+02  0.10804825E+03                                 1.888119                            1.827872      -0.955855       2.410852                    0.997357       3.573179       9.872702       0.491974       1.201529      -0.729092      -0.013050       0.031538      -0.015532       0.037500      -0.001197       0.008861       0.001567      -0.013272      -0.033988      -0.016546       0.004105       0.012441              1.908903       1.633341      -0.246840       0.150082       2.056288      -0.317198       2.037079           0.000327
           30              H       2.742028       5.344105      15.729524       0.089394       1.248137 0.10273116E+02  0.10695451E+03                                 1.881142                            1.841238      -1.264103       2.255699                    0.994816       3.859015      10.988599       0.475401       1.237510      -0.717612      -0.022734      -0.017420       0.017861       0.033753       0.011455       0.001812      -0.000777       0.017875       0.011179      -0.016503       0.003654       0.012849              1.900056       1.817080       0.223461      -0.299151       1.852371      -0.069699       2.030717           0.000212
           31              H      -0.273664       6.530055      11.884458       0.120333       1.050544 0.73653811E+01  0.70443082E+02                                 1.664797                            1.551160      -1.035680       2.382280                    0.998069       3.413606       9.265685       0.522774       1.225037      -0.720637       0.020440      -0.024670       0.007423       0.032887      -0.007998      -0.004612      -0.010849       0.012272      -0.033000      -0.019998       0.004395       0.015603              1.729181       1.598391      -0.234126       0.062194       2.032595      -0.486371       1.556556           0.000005
           32              H       0.853124       8.017092      10.509633       0.114074       1.131179 0.82365478E+01  0.80618726E+02                                 1.726469                            1.627466      -0.973400       2.417401                    0.998331       3.361661       9.086888       0.518926       1.205896      -0.726970       0.037562      -0.008931      -0.008547       0.039544      -0.008957      -0.001210      -0.004001       0.007834      -0.034212      -0.013212      -0.002319       0.015531              1.753661       2.320434      -0.069402      -0.174788       1.498414      -0.124736       1.442136           0.000339
           33              H       4.628055      10.123838       9.957163       0.125560       0.916025 0.62440580E+01  0.58724091E+02                                 1.667133                            1.542087      -1.222998       2.310045                    0.995329       3.655113      10.657806       0.456010       1.428178      -0.676737      -0.021989       0.029297      -0.018822       0.041184      -0.005350      -0.000910      -0.006000       0.011469      -0.020520      -0.011717       0.000340       0.011377              1.752521       1.629045      -0.352474       0.168773       2.016896      -0.406881       1.611622          -0.000110
           34              H       3.509798       8.655877      11.376440       0.132662       1.084273 0.78699958E+01  0.76494677E+02                                 1.711315                            1.616683      -0.885928       2.471264                    0.998980       3.314055       9.056047       0.505991       1.245393      -0.717974      -0.034518       0.009183       0.003404       0.035880      -0.006473      -0.004870      -0.008014       0.009631      -0.026530      -0.015959       0.003434       0.012525              1.735345       2.280619      -0.134875      -0.115573       1.514677      -0.110963       1.410740          -0.000003
           35              H       2.333213      10.939446       2.133678       0.127091       1.014939 0.72494650E+01  0.69137062E+02                                 1.643485                            1.555847      -0.828973       2.490234                    0.999506       3.297328       8.969922       0.512911       1.252157      -0.715905       0.033368      -0.003228      -0.003906       0.033750      -0.000950       0.000591       0.005561       0.028838       0.007528      -0.017278       0.004065       0.013213              1.668709       2.207155      -0.138871      -0.120108       1.339049       0.086919       1.459923          -0.000004
           36              H       1.793639      11.705690       4.254655       0.123790       0.992648 0.69793629E+01  0.66808020E+02                                 1.697367                            1.586035      -0.999388       2.412516                    0.998030       3.507638       9.980755       0.473426       1.351578      -0.693153       0.030075       0.005312       0.028584       0.041830       0.001949       0.004326       0.009015       0.024844      -0.002881      -0.017012       0.002048       0.014964              1.758449       1.933620       0.051366       0.467878       1.405254       0.140243       1.936472           0.000117
           37              H       5.061689      11.865633       3.194166       0.116341       1.060645 0.77312228E+01  0.75099176E+02                                 1.708282                            1.619867      -0.850984       2.477303                    0.999334       3.393411       9.386613       0.495424       1.272746      -0.711357      -0.039324       0.007081       0.008970       0.040951      -0.003927       0.001363       0.001190       0.030434      -0.009740      -0.014259      -0.003150       0.017409              1.738323       2.250762      -0.157190      -0.209340       1.405243       0.107271       1.558964           0.000493
           38              H       5.616903      11.137925       1.047788       0.123390       1.094043 0.80079664E+01  0.77676138E+02                                 1.674563                            1.593697      -0.993824       2.406685                    0.998517       3.308916       8.845938       0.530909       1.189379      -0.730943      -0.027661       0.002644      -0.021247       0.034979      -0.004854       0.004827       0.005434       0.032949       0.016579      -0.021332       0.005242       0.016090              1.695573       1.759302       0.012850       0.325768       1.368645       0.194939       1.958772           0.000017
           39              H       0.760002       3.106410      12.649661       0.113093       1.022574 0.73153479E+01  0.70250656E+02                                 1.669207                            1.573657      -1.031414       2.380591                    0.997987       3.521140       9.759780       0.502428       1.269453      -0.710129      -0.018766       0.017348       0.018866       0.031766      -0.000210      -0.006668       0.014936       0.014842      -0.009860      -0.020189       0.005088       0.015101              1.710889       1.658192      -0.128164      -0.176288       1.676864       0.459112       1.797612          -0.000014
           40              H      -0.557318       1.657997      11.420892       0.112318       1.028092 0.72844816E+01  0.70319745E+02                                 1.719341                            1.604744      -1.020120       2.394249                    0.997593       3.578684      10.150889       0.478612       1.325697      -0.698085      -0.036864      -0.004823       0.010142       0.038537       0.000503      -0.007345       0.005887       0.014021      -0.010310      -0.011766      -0.000677       0.012443              1.776607       2.424304       0.143586      -0.185877       1.441721       0.085898       1.463795           0.000324
           41              H       2.567835       0.696310       9.144334       0.119105       0.926769 0.64505002E+01  0.61133963E+02                                 1.675962                            1.564360      -1.216665       2.308189                    0.994695       3.710504      10.845341       0.454261       1.422694      -0.677688       0.018360      -0.020327      -0.027446       0.038776      -0.000216      -0.005310       0.006288       0.013769      -0.000186      -0.010995       0.000547       0.010448              1.753112       1.573634      -0.158982      -0.258504       1.635663       0.441679       2.050041           0.000015
           42              H       3.913592       2.086554      10.423905       0.138293       1.096703 0.80322168E+01  0.78902538E+02                                 1.762230                            1.662939      -1.061589       2.393845                    0.997528       3.386830       9.472350       0.482950       1.291066      -0.707643       0.033849       0.001772      -0.013357       0.036432       0.007356      -0.006404       0.005320       0.013163      -0.000106      -0.014013       0.002596       0.011418              1.803047       2.401454       0.055840      -0.184632       1.468658       0.096756       1.539031           0.000142
           43              C       0.489111       5.571030       1.689162       0.086734      31.038530 0.39148669E+03  0.90275558E+04                                 9.526446                            7.272808      -0.743669       1.800231                    0.996297      26.691160      77.718246       0.524245       0.506662      -1.006340      -0.001947       0.000534       0.004233       0.004690       0.005906       0.005397       0.003472       0.013095      -0.026137      -0.010645      -0.004210       0.014855             12.012331       9.262054      -1.566915      -0.323771      12.207495      -0.317237      14.567444           0.000075
           44              C       1.335092       6.608398       0.958885      -0.088259      25.950920 0.37916624E+03  0.86972245E+04                                 7.812355                            6.541897      -0.359975       1.880240                    0.997592      28.903288      84.678359       0.630879       0.423262      -1.049790      -0.070052       0.016971      -0.038388       0.081664      -0.014475       0.009768      -0.033951      -0.005783       0.041096      -0.031850      -0.013159       0.045009              8.960750       6.356433       0.351722      -0.234388       9.709122      -3.275755      10.816695           0.000071
           45              C       6.449383       6.197026       2.419438      -0.077102      27.287875 0.38074110E+03  0.87489975E+04                                 8.173481                            6.608840      -0.434730       1.863899                    0.996735      28.716293      84.413523       0.619620       0.430182      -1.044754       0.066166       0.036164       0.050897       0.090974       0.015262       0.011704       0.034096      -0.027129       0.057547      -0.030591      -0.020629       0.051220              9.763261       8.237510      -2.403956      -2.757366      10.147115       3.598825      10.905157           0.000258
           46              C       1.466615       4.846416       2.616295      -0.080973      28.838728 0.39159470E+03  0.90583218E+04                                 8.515661                            6.709752      -0.431782       1.864406                    0.996468      28.916180      85.175086       0.614169       0.431129      -1.044587      -0.072179      -0.053763       0.019876       0.092170       0.023778      -0.017459      -0.034847      -0.038920      -0.006936      -0.029823      -0.027517       0.057340             10.612749       7.707580      -2.260493       2.143219      12.431075      -5.072074      11.699594           0.000338
           47              C      -0.147156       4.625662       0.663599      -0.078492      26.948913 0.38282145E+03  0.88013440E+04                                 8.066002                            6.601713      -0.462012       1.849222                    0.997105      28.886260      84.700678       0.624029       0.426922      -1.047629       0.086440      -0.015715      -0.031804       0.093436      -0.023679      -0.029410       0.031598       0.022025      -0.006495      -0.037994      -0.019295       0.057288              9.507708       6.186766       0.081725      -0.025285       8.738352       3.310904      13.598005           0.000265
           48              C       1.509275       2.981141       4.099074       0.292646      32.041800 0.32755584E+03  0.71611743E+04                                 8.934375                            6.138746       0.013450       2.027884                    0.999462      24.313043      66.991086       0.649384       0.431425      -1.056804      -0.028209       0.031578      -0.025592       0.049476      -0.017237       0.011233      -0.020123      -0.030830       0.022411      -0.027038      -0.010132       0.037170             11.629586       9.435109      -1.275534       2.409363      14.550089      -7.869735      10.903562           0.011245
           49              C       2.836544       3.188834       4.359434      -0.258424      37.436829 0.47241586E+03  0.11334173E+05                                 9.673668                            7.215761       0.099310       1.986133                    0.999830      31.003980      89.900092       0.617689       0.413305      -1.066710       0.033847      -0.014874       0.034790       0.050766       0.020121       0.002552      -0.022896      -0.015962      -0.048582      -0.032766      -0.003385       0.036151             11.520070      11.396697      -2.002827       3.289620      13.078404      -6.362389      10.085109           0.006604
           50              C       3.504802       2.287488       5.188139      -0.069653      34.581211 0.40884762E+03  0.94928976E+04                                 9.299769                            6.800106      -0.038208       1.960933                    0.999581      28.954579      83.507169       0.621967       0.424132      -1.056273      -0.032763       0.017548      -0.012017       0.039061       0.009028       0.001121       0.020783       0.024717      -0.036180      -0.030715       0.007056       0.023659             11.163950      10.238286      -1.223646       2.222866      13.527793      -6.515259       9.725773           0.004695
           51              C       2.893421       1.201895       5.750135      -0.031119      37.621718 0.42437195E+03  0.98482231E+04                                 9.716413                            6.829625       0.068915       2.034103                    0.999302      26.930245      75.193110       0.640349       0.412172      -1.074371      -0.022478       0.024130      -0.025258       0.041539       0.007400      -0.004878       0.008948      -0.002638      -0.020529      -0.015359       0.003371       0.011988             12.310001      12.079126      -2.296133       3.272503      14.269257      -7.064097      10.581619           0.024428
           52              C       1.528474       1.026093       5.518351      -0.061522      34.356206 0.43871722E+03  0.10385087E+05                                 9.405103                            7.151083      -0.051764       1.970724                    0.999304      28.952444      84.776980       0.591957       0.437110      -1.046578      -0.001061       0.027549      -0.009473       0.029151       0.003588      -0.012826       0.011256      -0.003345       0.003218      -0.018932       0.003227       0.015705             11.122382      11.696788      -0.761399       2.310951      12.073675      -5.503802       9.596683          -0.001153
           53              C       0.860216       1.921354       4.673770      -0.214524      37.100835 0.44407610E+03  0.10492747E+05                                 9.611747                            6.988476       0.087469       1.993917                    0.999559      30.035680      86.483877       0.628544       0.412419      -1.067078       0.005745      -0.029172       0.031101       0.043026       0.006380       0.009598       0.005708       0.050520      -0.035812      -0.022427      -0.011876       0.034303             11.718628      10.207974      -0.084223       1.424731      14.629450      -7.110771      10.318461           0.012451
           54              C      -3.083883      -0.490900      14.472178       0.290761      30.265088 0.33235267E+03  0.73033040E+04                                 8.625038                            6.214690       0.059646       2.043623                    0.999538      24.473965      67.934840       0.639609       0.435784      -1.052592       0.015474       0.014669       0.045583       0.050323      -0.001232       0.005783       0.016896      -0.018104       0.107957      -0.028084      -0.013923       0.042007             10.543734       8.712006       0.461277      -0.453830       6.577363       4.993217      16.341833           0.005109
           55              C      -2.107806      -0.678208      13.529168      -0.230586      35.361086 0.45282528E+03  0.10754319E+05                                 9.279866                            7.057706       0.161205       2.010983                    0.999741      30.399585      87.823161       0.625210       0.412504      -1.066772       0.003106      -0.015398      -0.035726       0.039027       0.008577       0.014989      -0.003717       0.052143      -0.038110      -0.025145      -0.012699       0.037843             10.682693      10.486802       0.177425      -1.159971       6.269470       3.836140      15.291807           0.003967
           56              C      -2.427009      -1.145534      12.262297      -0.061554      32.772711 0.42970069E+03  0.10128355E+05                                 9.079679                            7.071586      -0.071709       1.959692                    0.999510      29.075147      85.212183       0.595435       0.436414      -1.046025      -0.013562       0.015686       0.021420       0.029813      -0.007519      -0.013585      -0.004482       0.000996      -0.018438      -0.018767       0.004323       0.014444             10.355695      11.157363       1.076290       0.669212       6.213880       3.368366      13.695842           0.001698
           57              C       3.360508      -1.439822      11.954311      -0.045864      36.143636 0.44219821E+03  0.10394898E+05                                 9.522789                            7.027163      -0.049377       1.992048                    0.999178      27.515935      77.981405       0.622198       0.418769      -1.067347       0.016570       0.017727       0.038676       0.045658       0.010595      -0.006400       0.001557       0.008700      -0.011813      -0.012507      -0.002046       0.014552             11.485847      11.083167       1.176636       1.599363       6.644416       4.346333      16.729959           0.012213
           58              C       2.395806      -1.245880      12.894145      -0.071365      32.380230 0.42319269E+03  0.99364895E+04                                 8.972059                            6.979724      -0.102172       1.942025                    0.999617      29.349208      85.835767       0.604285       0.431688      -1.048928       0.021532       0.012242       0.027290       0.036854       0.011065       0.007222      -0.011943       0.016228      -0.053491      -0.026700       0.004031       0.022669             10.175965       9.640453       0.625101       0.328241       6.054873       3.519163      14.832570           0.002112
           59              C       2.723540      -0.789280      14.180067      -0.259289      34.935059 0.47361982E+03  0.11381903E+05                                 9.247830                            7.246354       0.114257       1.991107                    0.999842      31.110567      90.585442       0.613028       0.415758      -1.064047      -0.024327      -0.024738      -0.035956       0.049966       0.006615      -0.028298       0.004742       0.042190       0.072402      -0.036003      -0.009867       0.045870             10.428175       9.700916       1.437628       1.604644       6.394010       3.901613      15.189597           0.005262
           60              C       2.945333      -1.873689      10.585836       0.586261      22.761163 0.23857911E+03  0.49036607E+04                                 7.481922                            5.528793      -0.004509       2.063550                    0.999484      22.300500      63.084058       0.620238       0.480463      -1.010889      -0.002646      -0.019369      -0.056512       0.059798      -0.031191      -0.008568      -0.028124      -0.106598      -0.170043      -0.067728      -0.026528       0.094256              9.011179       9.016959       1.165538       0.833805       5.557179       2.689320      12.459399          -0.003865
           61              C       6.035639       7.775573       4.153051       0.272736      31.359659 0.34755495E+03  0.77163687E+04                                 8.818574                            6.340507       0.006784       2.024560                    0.999661      24.773353      68.919830       0.636006       0.433766      -1.054753       0.031162      -0.030491      -0.030882       0.053427      -0.016821      -0.020581       0.027741      -0.026478       0.005991      -0.028415      -0.018178       0.046593             10.939960      11.047921      -2.983351      -2.072381      10.360762       6.276983      11.411197           0.005900
           62              C       4.692018       7.849588       3.905392      -0.257299      36.261240 0.48316436E+03  0.11675466E+05                                 9.462636                            7.311362       0.079171       1.976421                    0.999863      31.368651      91.746268       0.610933       0.414890      -1.064044      -0.036664       0.019398       0.028156       0.050133       0.007514       0.018206       0.033557      -0.002799       0.022183      -0.033054      -0.010631       0.043685             10.858579      13.107431      -2.918176      -1.735258       9.844104       4.852980       9.624201           0.002127
           63              C       3.895801       8.682408       4.673770      -0.077688      33.767247 0.42576112E+03  0.10003194E+05                                 9.191366                            6.976185       0.000735       1.973880                    0.999689      29.317902      85.527430       0.608180       0.428648      -1.051700       0.031779      -0.015718      -0.007194       0.036176       0.004300       0.005971      -0.017092       0.010246      -0.052181      -0.028233       0.012841       0.015392             10.656250      11.770762      -2.340169      -0.750320       9.733081       5.199481      10.464908           0.004167
           64              C       4.419745       9.355052       5.753310      -0.030582      35.609105 0.42609442E+03  0.99136684E+04                                 9.398732                            6.870982       0.017063       2.015972                    0.999325      27.109550      76.178404       0.633599       0.415492      -1.070546       0.027076      -0.027196      -0.020293       0.043411       0.007140       0.001596      -0.003834      -0.004793       0.016604      -0.011065       0.003271       0.007795             11.525573      13.356795      -3.169828      -1.649243      10.168367       5.624103      11.051557           0.013020
           65              C      -1.352843       9.267220       6.026370      -0.068831      32.968688 0.43827278E+03  0.10415836E+05                                 9.255230                            7.225907      -0.233519       1.913400                    0.998281      29.414050      87.498588       0.576879       0.446757      -1.036494       0.007374      -0.013706      -0.022985       0.027759       0.010047       0.007350      -0.010296      -0.009746       0.009394      -0.019113       0.005302       0.013811             10.759766      12.642370      -2.265173      -0.940509       9.231541       4.562612      10.405386          -0.000482
           66              C      -0.542408       8.452213       5.245291      -0.190038      34.763027 0.44946746E+03  0.10690765E+05                                 9.336395                            7.127397      -0.039461       1.962150                    0.998785      30.087549      87.952335       0.607576       0.423833      -1.055999      -0.007924       0.026789       0.028250       0.039731      -0.000375       0.010681      -0.015846       0.019943      -0.057679      -0.029934       0.006604       0.023330             10.935086      10.913609      -1.842248      -0.691516      10.204670       5.813210      11.686979           0.008961
           67              C       3.526134      10.278925       6.540739       0.575260      24.547732 0.25286573E+03  0.52561074E+04                                 7.800799                            5.644429       0.018012       2.064154                    0.999509      22.505927      63.340296       0.623664       0.472478      -1.018477      -0.029494       0.035513       0.042708       0.062889       0.028400      -0.002195      -0.080011      -0.070447       0.073138      -0.072063      -0.034713       0.106776              9.597905      11.766713      -2.264632      -1.011042       8.267886       4.023291       8.759115          -0.003200
           68              C       3.653387       0.263467       6.604241       0.576753      25.255941 0.26335964E+03  0.55278009E+04                                 7.977206                            5.772400      -0.077591       2.030212                    0.999464      22.671518      64.028161       0.615047       0.474455      -1.017850       0.023132      -0.047918       0.029631       0.060903      -0.002281      -0.045970       0.060532      -0.005954       0.139315      -0.069969      -0.026147       0.096116              9.849676      10.385056      -1.717571       2.581523      11.083669      -4.312836       8.080302          -0.004783
           69              C      -3.065400       4.876736      14.186417       0.083798      31.120611 0.39284975E+03  0.90632013E+04                                 9.530014                            7.276816      -0.741080       1.800103                    0.996290      26.723154      77.726890       0.525247       0.505461      -1.007344      -0.002185      -0.000545      -0.005755       0.006180      -0.003999      -0.003926       0.002757       0.014349      -0.028812      -0.010831      -0.003050       0.013881             12.016056       9.265479       1.566334       0.324563      12.209345      -0.312914      14.573345           0.000075
           70              C      -2.219415       3.839368      14.916694      -0.083794      25.796712 0.37636384E+03  0.86156550E+04                                 7.776297                            6.513436      -0.351770       1.883727                    0.997674      28.788902      84.217451       0.632968       0.422711      -1.050289      -0.072509      -0.018258       0.037808       0.083788       0.011368      -0.009945      -0.034799      -0.005210       0.046128      -0.031663      -0.013688       0.045350              8.916287       6.331671      -0.347129       0.231477       9.657253      -3.245173      10.759938           0.000070
           71              C       2.894867       4.250740      13.456141      -0.077660      27.305085 0.38097193E+03  0.87560440E+04                                 8.180510                            6.614009      -0.438204       1.863003                    0.996723      28.729909      84.475057       0.618904       0.430594      -1.044455       0.066322      -0.036953      -0.052408       0.092253      -0.016616      -0.012065       0.035665      -0.028887       0.062073      -0.033013      -0.020990       0.054003              9.772841       8.244283       2.406857       2.762325      10.156928       3.605060      10.917311           0.000255
           72              C      -2.087902       5.601350      13.259284      -0.076028      28.651719 0.38873260E+03  0.89748103E+04                                 8.472992                            6.680744      -0.439489       1.863359                    0.996600      28.812034      84.761006       0.616172       0.430556      -1.045031      -0.072099       0.054926      -0.020434       0.092912      -0.024654       0.019099      -0.032994      -0.038945      -0.011917      -0.031097      -0.026008       0.057105             10.550973       7.670358       2.238637      -2.122455      12.353263      -5.021891      11.629297           0.000332
           73              C       3.407439       5.822104      15.211980      -0.077978      26.985062 0.38343391E+03  0.88185682E+04                                 8.070409                            6.604667      -0.464786       1.847696                    0.997281      28.910273      84.774257       0.624246       0.426621      -1.047859       0.087752       0.016107       0.030533       0.094298       0.021218       0.030975       0.032289       0.020953      -0.003231      -0.038765      -0.018509       0.057274              9.513851       6.188907      -0.081631       0.026780       8.744249       3.314270      13.608397           0.000265
           74              C      -2.045252       7.466625      11.776505       0.287371      32.155137 0.32895226E+03  0.71990528E+04                                 8.950763                            6.149390       0.010380       2.026142                    0.999503      24.372870      67.180991       0.649234       0.431085      -1.057057      -0.028229      -0.033924       0.026478       0.051467       0.018594      -0.010881      -0.020098      -0.031109       0.026913      -0.028795      -0.009023       0.037818             11.650647       9.452354       1.278679      -2.414641      14.576828      -7.885008      10.922759           0.011251
           75              C      -0.717984       7.258932      11.516145      -0.254065      37.285816 0.47000379E+03  0.11261767E+05                                 9.647447                            7.196984       0.100085       1.987135                    0.999834      30.930745      89.626931       0.618543       0.413267      -1.066745       0.033781       0.016350      -0.035671       0.051777      -0.021549      -0.003390      -0.021876      -0.011632      -0.053801      -0.033946      -0.002138       0.036083             11.486578      11.363354       1.990791      -3.275191      13.041954      -6.342044      10.054426           0.006591
           76              C      -0.049731       8.160278      10.687440      -0.072356      34.681236 0.41028481E+03  0.95343849E+04                                 9.315609                            6.810963      -0.036462       1.960984                    0.999606      29.006495      83.685567       0.621636       0.423997      -1.056384      -0.032465      -0.015561       0.010079       0.037386      -0.008422      -0.000816       0.021323       0.023440      -0.032793      -0.030581       0.008093       0.022488             11.184211      10.249786       1.227999      -2.226662      13.557469      -6.531916       9.745379           0.004691
           77              C      -0.661115       9.245871      10.125444      -0.030947      37.631676 0.42440565E+03  0.98500007E+04                                 9.721633                            6.832322       0.067845       2.033744                    0.999343      26.930279      75.216954       0.639829       0.412465      -1.074093      -0.022677      -0.023811       0.025135       0.041388      -0.006913       0.004156       0.006848      -0.003067      -0.015824      -0.012578       0.002223       0.010354             12.317807      12.082105       2.298653      -3.274476      14.281807      -7.071688      10.589509           0.024427
           78              C      -2.026062       9.421673      10.357228      -0.058781      34.265058 0.43725403E+03  0.10341319E+05                                 9.388181                            7.138850      -0.049202       1.972079                    0.999274      28.900113      84.573281       0.592530       0.437073      -1.046649      -0.002075      -0.027335       0.008866       0.028811      -0.005233       0.012382       0.009917      -0.004528       0.000923      -0.018902       0.005417       0.013484             11.101655      11.674098       0.758743      -2.305254      12.052133      -5.493101       9.578736          -0.001161
           79              C       4.414786       8.526412      11.201809      -0.211328      37.044135 0.44318727E+03  0.10466953E+05                                 9.605649                            6.984451       0.084563       1.993410                    0.999595      30.002490      86.380704       0.628296       0.412770      -1.066805       0.004710       0.026963      -0.029118       0.039963      -0.007258      -0.007500       0.004098       0.049824      -0.034889      -0.021207      -0.011991       0.033197             11.710823      10.200881       0.084104      -1.423588      14.619924      -7.105786      10.311664           0.012436
           80              C       0.470627      10.938666       1.403401       0.290087      30.313905 0.33294036E+03  0.73194692E+04                                 8.633799                            6.220005       0.060102       2.043367                    0.999585      24.495758      68.011006       0.639362       0.435759      -1.052604       0.016398      -0.016070      -0.046070       0.051474       0.002405      -0.005356       0.017409      -0.017347       0.113825      -0.029083      -0.014752       0.043835             10.555565       8.720855      -0.461628       0.455030       6.584246       4.999935      16.361593           0.005111
           81              C       1.446709      11.125974       2.346411      -0.229109      35.325716 0.45211923E+03  0.10734335E+05                                 9.279693                            7.057037       0.154151       2.009376                    0.999747      30.370767      87.752732       0.624541       0.413069      -1.066310       0.003740       0.014579       0.035223       0.038304      -0.009794      -0.016069      -0.003863       0.053218      -0.037347      -0.026422      -0.012668       0.039090             10.683449      10.483545      -0.176341       1.161331       6.270417       3.837904      15.296386           0.003973
           82              C       1.127514      11.593300       3.613282      -0.061757      32.808412 0.43024274E+03  0.10144600E+05                                 9.086773                            7.076534      -0.072104       1.959366                    0.999521      29.093715      85.288632       0.595149       0.436475      -1.045961      -0.012635      -0.015712      -0.020585       0.028814       0.008460       0.012228      -0.005353       0.001406      -0.016792      -0.018359       0.004599       0.013760             10.364439      11.165241      -1.076891      -0.669523       6.218980       3.372031      13.709096           0.001701
           83              C      -0.194066      11.887588       3.921268      -0.045762      36.140103 0.44213537E+03  0.10392631E+05                                 9.519844                            7.025156      -0.049345       1.992017                    0.999151      27.516083      77.968547       0.622512       0.418589      -1.067505       0.016202      -0.017676      -0.038777       0.045591      -0.009931       0.006032       0.001513       0.009882      -0.012099      -0.011882      -0.002308       0.014189             11.482072      11.080125      -1.176388      -1.599067       6.642486       4.344354      16.723605           0.012227
           84              C       5.950326      11.693646       2.981434      -0.072280      32.414951 0.42376407E+03  0.99532078E+04                                 8.979499                            6.985716      -0.101117       1.941997                    0.999557      29.364205      85.892346       0.603863       0.431846      -1.048837       0.020913      -0.012281      -0.026416       0.035861      -0.011059      -0.006133      -0.011675       0.014745      -0.060369      -0.027337       0.003984       0.023353             10.184763       9.643947      -0.624181      -0.325734       6.059964       3.523652      14.850377           0.002114
           85              C       6.278051      11.237046       1.695512      -0.255927      34.779192 0.47089842E+03  0.11299054E+05                                 9.214450                            7.220224       0.126548       1.995594                    0.999856      31.034398      90.263760       0.614874       0.415150      -1.064545      -0.024164       0.025520       0.035588       0.050016      -0.005446       0.028781       0.007232       0.041033       0.072468      -0.036044      -0.010166       0.046209             10.389327       9.668974      -1.428829      -1.586920       6.369241       3.883364      15.129765           0.005261
           86              C      -0.609234      12.321455       5.289743       0.587492      22.763390 0.23861654E+03  0.49041653E+04                                 7.478801                            5.526699      -0.006597       2.063107                    0.999522      22.300814      63.064043       0.620839       0.480023      -1.011214      -0.003487       0.020598       0.056796       0.060516       0.030832       0.008743      -0.028303      -0.104920      -0.167425      -0.067176      -0.025839       0.093016              9.007310       9.012522      -1.164837      -0.832898       5.554862       2.687607      12.454544          -0.003899
           87              C       2.481112       2.672193      11.722528       0.273421      31.339461 0.34723575E+03  0.77082951E+04                                 8.819838                            6.341115       0.001630       2.023170                    0.999635      24.759229      68.899009       0.635381       0.434248      -1.054353       0.032893       0.031278       0.030004       0.054410       0.018479       0.022288       0.028184      -0.026592       0.007553      -0.029916      -0.018849       0.048764             10.942162      11.050284       2.983260       2.071695      10.362772       6.278215      11.413430           0.005889
           88              C       1.137493       2.598178      11.970187      -0.257359      36.253840 0.48303686E+03  0.11671759E+05                                 9.462345                            7.310696       0.084452       1.978037                    0.999867      31.363247      91.731701       0.610916       0.414924      -1.064009      -0.035354      -0.019298      -0.028046       0.049080      -0.007422      -0.017794       0.032514      -0.000350       0.024368      -0.032342      -0.010170       0.042512             10.858832      13.107520       2.917096       1.733543       9.844362       4.853428       9.624613           0.002122
           89              C       0.341271       1.765358      11.201809      -0.076521      33.675728 0.42438010E+03  0.99612595E+04                                 9.167365                            6.957858       0.012249       1.977616                    0.999697      29.275571      85.324342       0.609985       0.427787      -1.052376       0.033136       0.014557       0.006665       0.036801      -0.004283      -0.005096      -0.015822       0.011214      -0.052685      -0.027135       0.011294       0.015841             10.627908      11.746450       2.332062       0.743096       9.703196       5.180584      10.434078           0.004157
           90              C       0.865209       1.092714      10.122269      -0.032048      35.717401 0.42757276E+03  0.99578012E+04                                 9.420913                            6.885437       0.017848       2.015286                    0.999318      27.158706      76.381929       0.632512       0.415800      -1.070228       0.028203       0.028035       0.019597       0.044333      -0.007266      -0.000205      -0.004142      -0.003831       0.014002      -0.010352       0.002072       0.008280             11.554787      13.389947       3.179115       1.654338      10.194820       5.640833      11.079593           0.013016
           91              C       2.201719       1.180546       9.849209      -0.068707      32.966662 0.43818914E+03  0.10413727E+05                                 9.256077                            7.226134      -0.236569       1.912762                    0.998210      29.416757      87.516444       0.576740       0.446871      -1.036391       0.007601       0.012403       0.022432       0.026736      -0.011181      -0.006232      -0.011027      -0.009671       0.009065      -0.019592       0.004524       0.015068             10.761280      12.645006       2.267102       0.942129       9.233044       4.562718      10.405788          -0.000484
           92              C       3.012158       1.995553      10.630288      -0.192289      34.828583 0.45053402E+03  0.10721687E+05                                 9.342643                            7.131241      -0.034130       1.963248                    0.998813      30.127079      88.069286       0.608046       0.423286      -1.056419      -0.008643      -0.027041      -0.028650       0.040333       0.001324      -0.010440      -0.016619       0.020027      -0.051181      -0.029039       0.005974       0.023065             10.943350      10.922957       1.844835       0.692957      10.212350       5.817592      11.694743           0.008962
           93              C      -0.028408       0.168841       9.334840       0.578611      24.506836 0.25237519E+03  0.52434988E+04                                 7.793565                            5.639850       0.020699       2.065251                    0.999547      22.481278      63.261655       0.623752       0.472628      -1.018370      -0.029875      -0.037451      -0.043419       0.064656      -0.029948       0.003106      -0.079178      -0.071073       0.070629      -0.072113      -0.034328       0.106441              9.588446      11.754687       2.262137       1.009609       8.260465       4.018545       8.750185          -0.003204
           94              C       0.098845      10.184299       9.271338       0.577673      25.237785 0.26311645E+03  0.55221477E+04                                 7.976923                            5.771938      -0.080458       2.029121                    0.999424      22.668398      64.043701       0.614638       0.474817      -1.017521       0.024399       0.048487      -0.029152       0.061613       0.002154       0.045374       0.059223      -0.003889       0.141468      -0.068967      -0.026139       0.095106              9.849505      10.383904       1.717342      -2.581269      11.083718      -4.313199       8.080894          -0.004800
           95              O       3.758611      -1.886057       9.601550      -0.579941      46.716938 0.68864893E+03  0.17614847E+05                                10.383439                            8.210617      -0.056753       2.028462                    0.993682      28.582214      77.543733       0.652289       0.367100      -1.132454      -0.018591      -0.005028       0.047148       0.050930      -0.005994      -0.032932      -0.005899      -0.032791      -0.041285      -0.045663       0.021325       0.024338             12.379815      12.759566      -0.625963      -5.245521       7.751623       1.887785      16.628256           0.131913
           96              O       1.798634      -2.195514      10.395964      -0.499097      32.932294 0.49817562E+03  0.11774422E+05                                 8.218153                            6.977703       0.279309       2.158350                    0.996910      26.670500      69.989226       0.707091       0.366500      -1.130755       0.016438       0.004475       0.012291       0.021007      -0.003334       0.013399      -0.012341      -0.010810      -0.157070      -0.056264       0.020795       0.035469              9.339536      12.828642       2.727027       2.775403       7.059091       1.684041       8.130875           0.118256
           97              O       4.854826       0.535309       6.909052      -0.513300      30.635443 0.46824666E+03  0.10857793E+05                                 7.719216                            6.655732       0.737101       2.305293                    0.998519      26.511218      68.104856       0.744545       0.354771      -1.144097      -0.012282       0.005646      -0.009557       0.016555       0.001747       0.004945       0.040074       0.093300       0.005027      -0.069926       0.022939       0.046986              8.619131      12.499853      -0.472295       2.414439       6.673111      -0.828323       6.684429           0.121526
           98              O       3.122338      -0.836726       6.991605      -0.586954      45.368315 0.67727951E+03  0.17286352E+05                                10.236365                            8.172411      -0.112626       2.005856                    0.994366      28.866868      78.739570       0.648944       0.369797      -1.128142       0.011604       0.040848      -0.039736       0.058156       0.019489      -0.025764       0.024974      -0.050499       0.014133      -0.053323       0.012913       0.040409             12.111315      10.942932       2.344434      -1.460947      16.008645      -4.241678       9.382369           0.098997
           99              O       4.027328      10.996304       7.480573      -0.590643      45.733208 0.69651202E+03  0.17898420E+05                                10.314460                            8.295055      -0.128642       1.998883                    0.994485      29.016236      79.362886       0.643397       0.370460      -1.127870      -0.005623      -0.045813      -0.015000       0.048533       0.025037       0.022103      -0.003703      -0.037287       0.113516      -0.055104       0.011023       0.044080             12.303021      10.966582       1.181473       1.750961      11.916496       5.597037      14.025984           0.103601
          100              O       2.316164      10.350850       6.289904      -0.506802      35.459122 0.51250162E+03  0.12151921E+05                                 8.557624                            7.014952       0.511788       2.240356                    0.995644      26.482360      68.730091       0.717416       0.360069      -1.140187       0.014910      -0.010328       0.001389       0.018191       0.008074       0.004902      -0.056078       0.043212      -0.060233      -0.072852       0.031674       0.041178              9.927974      15.939646      -1.444032       0.907711       6.543371       1.062273       7.300907           0.101453
          101              O       0.764949       3.774980       3.292595      -0.185434      29.531017 0.32045808E+03  0.67406657E+04                                 7.714114                            5.456258       0.507985       2.299055                    0.999358      22.050837      53.483340       0.835843       0.348377      -1.152384       0.175174       0.055914       0.001716       0.183889       0.015794      -0.004526      -0.136992      -0.146223       0.005639      -0.105615      -0.073758       0.179373             10.309636       6.126551      -2.209317       2.115639      13.726945      -7.908442      11.075410           0.017362
          102              O      -0.145015       7.023253       3.467226      -0.185693      29.252253 0.33775147E+03  0.72057092E+04                                 7.668616                            5.638587       0.534694       2.308839                    0.999425      22.204245      54.418335       0.813302       0.353000      -1.147425      -0.163001      -0.032972      -0.064591       0.178405      -0.022878      -0.011393       0.143354      -0.067929       0.150097      -0.117046      -0.059628       0.176674              9.721766       7.234630      -3.237926      -3.082726      10.738537       6.524424      11.192131           0.009305
          103              O      -2.694301       0.021239      15.672372      -0.197668      28.233959 0.32559666E+03  0.68968054E+04                                 7.497082                            5.542123       0.333025       2.234280                    0.999029      22.428754      55.130706       0.817400       0.353756      -1.144523      -0.188405       0.011735      -0.011677       0.189131      -0.030799      -0.070052       0.102536       0.003383       0.314042      -0.104659      -0.075639       0.180298              9.386386       5.300093      -0.474912      -0.707062       7.029941       5.443101      15.829125           0.007820
          104              O       0.204051      12.333823       6.274029      -0.579762      46.685140 0.68805021E+03  0.17595699E+05                                10.379455                            8.207682      -0.054491       2.029140                    0.993534      28.569277      77.500092       0.652330       0.367157      -1.132410      -0.018643       0.004693      -0.047728       0.051454       0.006347       0.032948      -0.005774      -0.034258      -0.044584      -0.046359       0.020660       0.025700             12.375007      12.752781       0.624857       5.242909       7.748911       1.885395      16.623330           0.131770
          105              O       5.353169      12.643280       5.479615      -0.500719      32.977477 0.49904213E+03  0.11800300E+05                                 8.225955                            6.984244       0.283575       2.159161                    0.997024      26.693630      70.071234       0.706671       0.366550      -1.130690       0.014887      -0.004081      -0.012222       0.019689       0.003954      -0.012910      -0.012288      -0.012989      -0.154853      -0.055388       0.019158       0.036231              9.348504      12.839521      -2.729409      -2.777985       7.065899       1.685929       8.140091           0.118295
          106              O       1.300282       9.912457       8.966527      -0.513968      30.623541 0.46801204E+03  0.10850587E+05                                 7.715537                            6.652523       0.739761       2.306055                    0.998523      26.510411      68.088925       0.745011       0.354607      -1.144273      -0.010685      -0.006503       0.008649       0.015208       0.000878      -0.004375       0.039719       0.092894       0.005646      -0.069564       0.023464       0.046100              8.614803      12.494365       0.469760      -2.412624       6.669404      -0.827260       6.680641           0.121515
          107              O      -0.432206      11.284492       8.883974      -0.588096      45.619254 0.68174936E+03  0.17433281E+05                                10.282002                            8.205677      -0.132696       1.998662                    0.994143      28.947989      79.097643       0.646720       0.370370      -1.127434       0.011868      -0.041101       0.040676       0.059031      -0.019134       0.026230       0.024836      -0.050967       0.015688      -0.053613       0.013204       0.040409             12.168989      10.997592      -2.354826       1.467826      16.084890      -4.265934       9.424485           0.099026
          108              O       0.472781      -0.548538       8.395006      -0.592334      45.783752 0.69748176E+03  0.17929853E+05                                10.322608                            8.301287      -0.129127       1.998437                    0.994386      29.032952      79.427056       0.643092       0.370501      -1.127821      -0.004429       0.045397       0.013014       0.047433      -0.024934      -0.021215      -0.004140      -0.036967       0.104331      -0.053368       0.012488       0.040880             12.313662      10.972694      -1.180028      -1.749399      11.930832       5.603245      14.037459           0.103708
          109              O      -1.238376       0.096916       9.585675      -0.507986      35.433856 0.51209110E+03  0.12138548E+05                                 8.549676                            7.009001       0.519906       2.242921                    0.995662      26.480440      68.692497       0.718274       0.359746      -1.140556       0.013469       0.009739      -0.000729       0.016637      -0.008536      -0.004442      -0.055769       0.041783      -0.059349      -0.072131       0.030532       0.041599              9.918210      15.923330       1.442161      -0.907029       6.537804       1.060649       7.293497           0.101451
          110              O      -2.789572       6.672786      12.582984      -0.186364      29.562498 0.32084454E+03  0.67510590E+04                                 7.720541                            5.460751       0.507049       2.298736                    0.999362      22.059636      53.519625       0.835194       0.348531      -1.152217       0.174695      -0.054123      -0.002736       0.182908      -0.015388       0.004200      -0.136934      -0.145564       0.005385      -0.105706      -0.073341       0.179046             10.317989       6.131404       2.209830      -2.116659      13.738950      -7.915408      11.083612           0.017363
          111              O       3.409563       3.424513      12.408353      -0.187055      29.239627 0.33759407E+03  0.72011097E+04                                 7.664242                            5.635624       0.541673       2.311229                    0.999407      22.203573      54.402072       0.813919       0.352793      -1.147657      -0.162796       0.032896       0.064361       0.178121       0.024203       0.012164       0.143470      -0.066750       0.148201      -0.117717      -0.058907       0.176624              9.716163       7.230973       3.235954       3.080804      10.732369       6.519667      11.185148           0.009300
          112              O       0.860202      10.426527       0.203207      -0.198466      28.258805 0.32587681E+03  0.69046165E+04                                 7.502655                            5.545574       0.327654       2.232652                    0.999015      22.437755      55.170574       0.816863       0.353892      -1.144347      -0.187358      -0.010638       0.011855       0.188034       0.029394       0.069483       0.102165       0.003221       0.315659      -0.104608      -0.075087       0.179695              9.394191       5.303337       0.475346       0.707926       7.035806       5.448158      15.843428           0.007826
          113              O       0.550244       7.269950       0.000000      -0.195292      29.535587 0.39564191E+03  0.88140361E+04                                 7.820168                            6.212915       0.249345       2.204650                    0.998546      22.978712      58.252242       0.751474       0.365864      -1.132978       0.222228      -0.000370       0.000883       0.222230      -0.000059       0.000167      -0.165794      -0.023282       0.282056      -0.148644      -0.058650       0.207294              9.291666       5.370779       0.000503      -0.001106       9.908261      -6.253289      12.595957           0.000441

******************************************************
Auxiliary information for the entire system
The total spin magnetic moment of the unit cell is   1.690788
The total net atomic charge of the unit cell is   -0.000003
Accuracy of reproducing the electrostatic potential in the unit cell:
  The inner radius (bohr) =    5.0000
  The outer radius (bohr) =   12.0000
  Valid grid points have density less than (e/(bohr^3)) =    0.0001
  The number of valid grid points were=        59233
  The rms potential error without charges in kcal/mol is=      4.69153
  The rms potential error with partial charges in kcal/mol is=      0.83216
  The RRMSE value at monopole order=      0.17738
  The rms potential error with partial charges and cloud penetration in kcal/mol is=      0.82985
  The RRMSE value at monopole order with cloud penetration is=      0.17688
  The rms potential error with partial charges and atomic dipoles in kcal/mol is=      0.45153
  The RRMSE value at dipole order=      0.09624
  The rms potential error with partial charges, atomic dipoles and cloud penetration in kcal/mol is=      0.44007
  The RRMSE value at dipole order with cloud penetration=      0.09380

******************************************************
The electron densities and ab initio electrostatic potential were computed in VASP using the PBE functional and
projector augmented wave method. See the main text of the journal article for a description of computational details.
The atomic charges, dipoles, and quadrupoles were computed with the DDEC6 method as described in
(a) T. A. Manz and N. Gabaldon Limas, RSC Adv. 6 (2016) 47771-47801 DOI: 10.1039/c6ra04656h
(b) N. Gabaldon Limas and T. A. Manz, RSC Adv. 8 (2018) 2678-2707 DOI: 10.1039/c7ra11829e.
For each atom in the material, the electron cloud parameters were fit to the spherically averaged atom-in-material
electron density using radial positions for which this density was between 10^-4 and 10^-2 electrons per cubic bohr.
The polarizabilities, dispersion coefficients, and quantum Drude oscillator (QDO) parameters were fit using the MCLF method.
The magnetic structure of the system was optimized in VASP from the default ferromagnetic initial guess using spin polarization.
The atomic spin moments (ASMs) were computed on this optimized magnetic structure using the DDEC6 partition as inputs
to the method of T. A. Manz and D. S. Sholl, J. Chem. Theory Comput. 7 (2011) 4146-4164 DOI: 10.1021/ct200539n.
The RMSE and RRMSE were computed using a uniform grid with Ewald summation.
